# Supplementary material for: Comment on 'Valid molecular dynamics simulations of human hemoglobin require a surprisingly large box size'
Source: eLife. 2019 Jun 20;8:e44718. doi: 10.7554/eLife.44718 (PMC6586461; doi:10.7554/eLife.44718)
Supplement: Figure 2—source data 1. — The zip archive contains a README file describing which source files correspond to the different panels. [file elife-44718-fig2-data1.zip › figure2/panel_B/150A/11/msd.xvg]

# This file was created Sat Mar  9 16:02:17 2019
# Created by:
#             :-) GROMACS - gmx msd, 2018.5-dev-20181129-d5972f7 (-:
# 
# Executable:   /usr/local/gromacs/2018/2018.4-impi2017-fftw337-gcc640-cuda91/bin/gmx
# Data prefix:  /usr/local/gromacs/2018/2018.4-impi2017-fftw337-gcc640-cuda91
# Working dir:  /home/vgapsys/project/hemoglobin/hemoglobin/Meuwly/150a-elife/eq1gpu
# Command line:
#   gmx msd -s /netmount/energy/vgapsys/hemoglobin/hemoglobin/raw/150a-elife/topol.tpr -f /netmount/energy/vgapsys/hemoglobin/hemoglobin/raw/150a-elife/eq1gpu/traj_comp.xtc -trestart 800 -n index.ndx -o msd.xvg
# gmx msd is part of G R O M A C S:
#
# Good gRace! Old Maple Actually Chews Slate
#
@    title "Mean Square Displacement"
@    xaxis  label "Time (ps)"
@    yaxis  label "MSD (nm\S2\N)"
@TYPE xy
# MSD gathered over 1e+06 ps with 1251 restarts
# Diffusion constants fitted from time 100000 to 900000 ps
# D[Water_&_OW] = 5.7715 (+/- 0.0141) (1e-5 cm^2/s)
         0           0
        40     1.35161
        80     2.71268
       120     4.07591
       160     5.44095
       200     6.80631
       240     8.17072
       280     9.53432
       320     10.8991
       360     12.2638
       400      13.627
       440     14.9869
       480     16.3503
       520     17.7123
       560     19.0721
       600     20.4363
       640     21.7993
       680     23.1587
       720     24.5187
       760     25.8774
       800     27.2361
       840     28.5897
       880     29.9455
       920     31.3016
       960     32.6607
      1000     34.0196
      1040     35.3788
      1080      36.738
      1120     38.0973
      1160     39.4573
      1200     40.8157
      1240     42.1726
      1280     43.5324
      1320       44.89
      1360     46.2451
      1400     47.6042
      1440     48.9674
      1480     50.3238
      1520     51.6793
      1560     53.0357
      1600     54.3886
      1640     55.7388
      1680     57.0909
      1720     58.4439
      1760     59.8006
      1800     61.1543
      1840     62.5116
      1880     63.8683
      1920     65.2243
      1960     66.5804
      2000     67.9377
      2040     69.2933
      2080     70.6538
      2120     72.0108
      2160     73.3669
      2200     74.7257
      2240     76.0902
      2280     77.4438
      2320     78.7988
      2360     80.1521
      2400      81.502
      2440     82.8515
      2480     84.2029
      2520     85.5551
      2560     86.9124
      2600     88.2647
      2640     89.6218
      2680      90.979
      2720     92.3318
      2760      93.688
      2800     95.0426
      2840     96.3967
      2880     97.7583
      2920     99.1136
      2960     100.465
      3000     101.819
      3040     103.185
      3080     104.538
      3120     105.891
      3160      107.24
      3200     108.589
      3240     109.935
      3280     111.284
      3320     112.637
      3360     113.997
      3400     115.351
      3440     116.711
      3480     118.069
      3520      119.42
      3560     120.779
      3600     122.135
      3640      123.49
      3680     124.854
      3720     126.209
      3760     127.559
      3800     128.913
      3840     130.281
      3880      131.63
      3920     132.982
      3960     134.332
      4000     135.679
      4040     137.026
      4080     138.373
      4120     139.724
      4160     141.085
      4200      142.44
      4240     143.801
      4280      145.16
      4320     146.511
      4360      147.87
      4400     149.226
      4440     150.583
      4480      151.95
      4520     153.307
      4560      154.66
      4600     156.015
      4640     157.386
      4680     158.735
      4720     160.087
      4760     161.437
      4800     162.785
      4840     164.131
      4880     165.477
      4920     166.828
      4960     168.192
      5000     169.548
      5040     170.912
      5080     172.273
      5120     173.624
      5160     174.984
      5200     176.339
      5240     177.695
      5280     179.066
      5320     180.424
      5360     181.779
      5400     183.134
      5440     184.507
      5480     185.858
      5520     187.207
      5560     188.557
      5600     189.902
      5640     191.248
      5680     192.595
      5720     193.947
      5760      195.31
      5800     196.665
      5840     198.032
      5880     199.394
      5920     200.746
      5960     202.107
      6000     203.463
      6040      204.82
      6080     206.191
      6120     207.548
      6160     208.902
      6200     210.255
      6240     211.628
      6280     212.977
      6320     214.323
      6360     215.669
      6400     217.013
      6440     218.358
      6480     219.706
      6520      221.06
      6560     222.425
      6600      223.78
      6640     225.148
      6680     226.513
      6720     227.864
      6760     229.225
      6800     230.583
      6840     231.941
      6880     233.314
      6920     234.671
      6960     236.025
      7000     237.377
      7040     238.755
      7080     240.108
      7120     241.456
      7160     242.803
      7200     244.145
      7240     245.491
      7280     246.839
      7320     248.193
      7360     249.559
      7400     250.915
      7440     252.285
      7480      253.65
      7520         255
      7560     256.362
      7600     257.718
      7640     259.073
      7680     260.447
      7720     261.805
      7760     263.159
      7800     264.512
      7840     265.893
      7880     267.247
      7920     268.595
      7960     269.943
      8000     271.285
      8040     272.632
      8080     273.979
      8120     275.333
      8160       276.7
      8200     278.057
      8240     279.429
      8280     280.793
      8320     282.141
      8360     283.502
      8400     284.857
      8440      286.21
      8480     287.583
      8520     288.941
      8560     290.296
      8600      291.65
      8640     293.033
      8680     294.388
      8720     295.737
      8760     297.086
      8800     298.429
      8840     299.778
      8880     301.126
      8920     302.482
      8960     303.852
      9000     305.214
      9040     306.591
      9080     307.958
      9120     309.308
      9160      310.67
      9200     312.026
      9240      313.38
      9280     314.754
      9320     316.109
      9360     317.466
      9400     318.819
      9440     320.206
      9480     321.562
      9520     322.911
      9560     324.262
      9600     325.604
      9640     326.954
      9680       328.3
      9720     329.656
      9760     331.027
      9800      332.39
      9840     333.766
      9880     335.133
      9920      336.48
      9960     337.841
     10000     339.196
     10040     340.547
     10080      341.92
     10120     343.276
     10160     344.633
     10200     345.987
     10240     347.375
     10280      348.73
     10320     350.077
     10360     351.428
     10400     352.769
     10440     354.118
     10480      355.46
     10520     356.811
     10560      358.18
     10600     359.541
     10640     360.917
     10680     362.283
     10720     363.628
     10760      364.99
     10800     366.345
     10840     367.696
     10880      369.07
     10920     370.427
     10960     371.784
     11000     373.134
     11040     374.523
     11080     375.876
     11120     377.224
     11160     378.578
     11200     379.922
     11240     381.274
     11280     382.618
     11320     383.971
     11360     385.342
     11400     386.703
     11440     388.081
     11480     389.446
     11520     390.792
     11560     392.154
     11600     393.509
     11640     394.859
     11680     396.235
     11720     397.592
     11760     398.951
     11800     400.304
     11840     401.697
     11880     403.048
     11920     404.394
     11960     405.746
     12000     407.088
     12040      408.44
     12080     409.781
     12120     411.131
     12160     412.503
     12200     413.865
     12240     415.244
     12280      416.61
     12320     417.956
     12360     419.318
     12400     420.672
     12440     422.024
     12480     423.402
     12520     424.758
     12560     426.118
     12600     427.472
     12640     428.869
     12680     430.221
     12720     431.567
     12760     432.919
     12800     434.261
     12840     435.615
     12880      436.96
     12920     438.311
     12960     439.684
     13000     441.047
     13040     442.428
     13080     443.795
     13120     445.141
     13160     446.506
     13200     447.858
     13240     449.207
     13280     450.586
     13320     451.941
     13360       453.3
     13400     454.658
     13440     456.056
     13480      457.41
     13520     458.755
     13560     460.108
     13600     461.445
     13640     462.799
     13680      464.14
     13720      465.49
     13760     466.862
     13800     468.227
     13840     469.611
     13880     470.981
     13920     472.326
     13960     473.691
     14000     475.042
     14040     476.391
     14080     477.773
     14120      479.13
     14160     480.491
     14200      481.85
     14240     483.251
     14280     484.604
     14320     485.949
     14360     487.302
     14400     488.643
     14440     489.998
     14480     491.339
     14520     492.688
     14560     494.062
     14600     495.424
     14640     496.807
     14680     498.178
     14720     499.521
     14760     500.887
     14800     502.238
     14840     503.587
     14880     504.968
     14920     506.322
     14960     507.683
     15000     509.039
     15040     510.441
     15080     511.791
     15120     513.136
     15160     514.489
     15200     515.831
     15240     517.188
     15280     518.529
     15320     519.879
     15360     521.255
     15400     522.616
     15440     523.998
     15480     525.371
     15520     526.713
     15560     528.079
     15600     529.429
     15640     530.778
     15680     532.164
     15720     533.518
     15760     534.878
     15800     536.236
     15840      537.64
     15880     538.993
     15920     540.336
     15960     541.689
     16000     543.034
     16040     544.391
     16080     545.733
     16120     547.082
     16160     548.461
     16200     549.822
     16240     551.206
     16280     552.579
     16320     553.925
     16360     555.293
     16400      556.64
     16440      557.99
     16480     559.377
     16520     560.731
     16560     562.091
     16600     563.448
     16640     564.854
     16680     566.205
     16720     567.548
     16760     568.903
     16800     570.248
     16840     571.607
     16880      572.95
     16920     574.302
     16960      575.68
     17000     577.041
     17040     578.426
     17080     579.801
     17120     581.145
     17160     582.514
     17200     583.862
     17240     585.212
     17280     586.602
     17320     587.953
     17360     589.313
     17400     590.669
     17440     592.078
     17480     593.428
     17520     594.771
     17560     596.123
     17600     597.467
     17640     598.824
     17680     600.164
     17720     601.514
     17760     602.895
     17800     604.254
     17840     605.641
     17880     607.016
     17920     608.358
     17960     609.725
     18000     611.072
     18040     612.424
     18080     613.815
     18120     615.168
     18160     616.527
     18200     617.884
     18240     619.292
     18280     620.641
     18320     621.982
     18360     623.334
     18400     624.676
     18440      626.03
     18480     627.366
     18520     628.713
     18560     630.093
     18600     631.447
     18640     632.834
     18680     634.209
     18720      635.55
     18760     636.916
     18800      638.26
     18840     639.611
     18880     641.004
     18920     642.358
     18960      643.72
     19000     645.077
     19040     646.486
     19080     647.836
     19120     649.177
     19160     650.528
     19200     651.867
     19240     653.221
     19280     654.556
     19320     655.902
     19360     657.282
     19400     658.636
     19440     660.023
     19480     661.398
     19520     662.739
     19560     664.104
     19600      665.45
     19640     666.804
     19680     668.201
     19720     669.556
     19760     670.921
     19800     672.278
     19840     673.691
     19880     675.037
     19920     676.377
     19960     677.726
     20000     679.065
     20040     680.419
     20080     681.754
     20120     683.099
     20160     684.479
     20200     685.831
     20240     687.221
     20280     688.596
     20320     689.936
     20360     691.303
     20400     692.649
     20440     694.006
     20480     695.407
     20520     696.763
     20560     698.129
     20600     699.489
     20640     700.908
     20680     702.255
     20720     703.596
     20760      704.95
     20800      706.29
     20840     707.646
     20880     708.982
     20920     710.326
     20960     711.707
     21000     713.058
     21040      714.45
     21080     715.822
     21120     717.161
     21160     718.526
     21200     719.869
     21240     721.224
     21280     722.623
     21320      723.98
     21360     725.347
     21400     726.711
     21440      728.13
     21480     729.477
     21520     730.817
     21560     732.171
     21600     733.513
     21640     734.865
     21680     736.199
     21720     737.543
     21760     738.924
     21800     740.275
     21840     741.667
     21880      743.04
     21920     744.378
     21960     745.743
     22000     747.085
     22040      748.44
     22080     749.842
     22120     751.198
     22160     752.568
     22200     753.932
     22240     755.355
     22280     756.701
     22320     758.039
     22360     759.392
     22400     760.732
     22440     762.085
     22480     763.418
     22520     764.762
     22560     766.143
     22600     767.496
     22640     768.887
     22680     770.262
     22720     771.599
     22760     772.965
     22800     774.307
     22840     775.664
     22880     777.068
     22920      778.42
     22960     779.791
     23000     781.153
     23040     782.574
     23080     783.919
     23120     785.257
     23160      786.61
     23200      787.95
     23240     789.307
     23280     790.638
     23320      791.98
     23360     793.362
     23400      794.71
     23440     796.099
     23480     797.475
     23520     798.809
     23560     800.174
     23600     801.513
     23640     802.868
     23680      804.27
     23720     805.623
     23760     806.991
     23800     808.348
     23840     809.771
     23880     811.111
     23920      812.45
     23960     813.803
     24000     815.144
     24040     816.497
     24080     817.825
     24120     819.166
     24160     820.547
     24200     821.893
     24240     823.284
     24280     824.661
     24320     825.998
     24360     827.363
     24400     828.702
     24440     830.056
     24480     831.458
     24520     832.807
     24560     834.176
     24600     835.536
     24640     836.959
     24680     838.298
     24720     839.631
     24760     840.984
     24800     842.324
     24840     843.676
     24880     845.001
     24920      846.34
     24960     847.721
     25000     849.066
     25040     850.457
     25080     851.832
     25120     853.166
     25160     854.534
     25200     855.869
     25240     857.223
     25280     858.623
     25320     859.969
     25360     861.334
     25400     862.687
     25440      864.11
     25480     865.446
     25520     866.779
     25560      868.13
     25600     869.471
     25640     870.823
     25680     872.146
     25720     873.486
     25760     874.867
     25800     876.212
     25840     877.605
     25880      878.98
     25920     880.312
     25960     881.679
     26000     883.018
     26040      884.37
     26080     885.769
     26120     887.114
     26160     888.476
     26200     889.828
     26240      891.25
     26280     892.584
     26320     893.915
     26360     895.263
     26400     896.601
     26440      897.95
     26480     899.272
     26520     900.612
     26560     901.991
     26600     903.335
     26640     904.726
     26680     906.102
     26720     907.433
     26760     908.801
     26800     910.139
     26840     911.492
     26880     912.893
     26920      914.24
     26960     915.601
     27000     916.951
     27040     918.375
     27080     919.711
     27120     921.042
     27160     922.393
     27200     923.731
     27240     925.075
     27280     926.395
     27320     927.737
     27360     929.117
     27400     930.461
     27440     931.854
     27480     933.227
     27520     934.557
     27560     935.929
     27600     937.267
     27640      938.62
     27680     940.023
     27720     941.369
     27760     942.732
     27800     944.082
     27840     945.511
     27880     946.851
     27920     948.182
     27960     949.534
     28000     950.874
     28040     952.214
     28080     953.536
     28120     954.879
     28160     956.259
     28200     957.603
     28240     958.994
     28280     960.368
     28320     961.698
     28360      963.07
     28400     964.407
     28440     965.764
     28480     967.168
     28520     968.514
     28560     969.883
     28600     971.232
     28640     972.667
     28680     974.007
     28720     975.339
     28760     976.694
     28800     978.035
     28840     979.372
     28880     980.695
     28920     982.038
     28960     983.417
     29000     984.761
     29040     986.151
     29080     987.522
     29120      988.85
     29160     990.222
     29200     991.557
     29240     992.909
     29280     994.314
     29320     995.656
     29360     997.022
     29400     998.372
     29440     999.809
     29480     1001.15
     29520     1002.48
     29560     1003.84
     29600     1005.18
     29640     1006.52
     29680     1007.84
     29720     1009.19
     29760     1010.57
     29800     1011.91
     29840     1013.31
     29880     1014.68
     29920        1016
     29960     1017.38
     30000     1018.71
     30040     1020.06
     30080     1021.47
     30120     1022.81
     30160     1024.18
     30200     1025.52
     30240     1026.96
     30280      1028.3
     30320     1029.62
     30360     1030.98
     30400     1032.32
     30440     1033.66
     30480     1034.99
     30520     1036.33
     30560     1037.72
     30600     1039.06
     30640     1040.46
     30680     1041.83
     30720     1043.15
     30760     1044.52
     30800     1045.85
     30840     1047.21
     30880     1048.61
     30920     1049.95
     30960     1051.32
     31000     1052.67
     31040     1054.11
     31080     1055.44
     31120     1056.76
     31160     1058.12
     31200     1059.46
     31240      1060.8
     31280     1062.13
     31320     1063.48
     31360     1064.86
     31400     1066.21
     31440      1067.6
     31480     1068.97
     31520     1070.29
     31560     1071.66
     31600     1072.99
     31640     1074.34
     31680     1075.75
     31720     1077.09
     31760     1078.46
     31800     1079.81
     31840     1081.25
     31880     1082.58
     31920     1083.91
     31960     1085.26
     32000      1086.6
     32040     1087.94
     32080     1089.27
     32120     1090.62
     32160        1092
     32200     1093.35
     32240     1094.74
     32280     1096.11
     32320     1097.43
     32360      1098.8
     32400     1100.13
     32440     1101.48
     32480     1102.89
     32520     1104.23
     32560      1105.6
     32600     1106.94
     32640     1108.39
     32680     1109.71
     32720     1111.04
     32760     1112.39
     32800     1113.72
     32840     1115.06
     32880     1116.39
     32920     1117.74
     32960     1119.12
     33000     1120.47
     33040     1121.86
     33080     1123.24
     33120     1124.55
     33160     1125.93
     33200     1127.26
     33240      1128.6
     33280     1130.01
     33320     1131.35
     33360     1132.72
     33400     1134.07
     33440     1135.51
     33480     1136.83
     33520     1138.16
     33560     1139.51
     33600     1140.85
     33640     1142.19
     33680     1143.52
     33720     1144.87
     33760     1146.25
     33800      1147.6
     33840     1148.99
     33880     1150.37
     33920     1151.69
     33960     1153.06
     34000     1154.39
     34040     1155.74
     34080     1157.15
     34120     1158.48
     34160     1159.85
     34200     1161.19
     34240     1162.64
     34280     1163.96
     34320     1165.29
     34360     1166.64
     34400     1167.98
     34440     1169.31
     34480     1170.64
     34520     1171.99
     34560     1173.38
     34600     1174.72
     34640     1176.11
     34680     1177.49
     34720      1178.8
     34760     1180.18
     34800      1181.5
     34840     1182.85
     34880     1184.26
     34920      1185.6
     34960     1186.97
     35000     1188.31
     35040     1189.76
     35080     1191.08
     35120     1192.41
     35160     1193.77
     35200     1195.11
     35240     1196.44
     35280     1197.76
     35320     1199.11
     35360     1200.51
     35400     1201.85
     35440     1203.24
     35480     1204.61
     35520     1205.93
     35560     1207.31
     35600     1208.64
     35640     1209.98
     35680      1211.4
     35720     1212.74
     35760     1214.11
     35800     1215.45
     35840      1216.9
     35880     1218.22
     35920     1219.55
     35960     1220.91
     36000     1222.24
     36040     1223.56
     36080     1224.89
     36120     1226.24
     36160     1227.63
     36200     1228.97
     36240     1230.36
     36280     1231.74
     36320     1233.05
     36360     1234.43
     36400     1235.76
     36440      1237.1
     36480     1238.52
     36520     1239.86
     36560     1241.23
     36600     1242.58
     36640     1244.03
     36680     1245.35
     36720     1246.68
     36760     1248.04
     36800     1249.37
     36840     1250.69
     36880     1252.01
     36920     1253.36
     36960     1254.75
     37000     1256.09
     37040     1257.49
     37080     1258.86
     37120     1260.17
     37160     1261.55
     37200     1262.89
     37240     1264.23
     37280     1265.65
     37320     1266.98
     37360     1268.35
     37400      1269.7
     37440     1271.15
     37480     1272.47
     37520      1273.8
     37560     1275.15
     37600     1276.48
     37640      1277.8
     37680     1279.12
     37720     1280.47
     37760     1281.86
     37800      1283.2
     37840      1284.6
     37880     1285.98
     37920     1287.29
     37960     1288.67
     38000        1290
     38040     1291.34
     38080     1292.76
     38120      1294.1
     38160     1295.46
     38200     1296.81
     38240     1298.27
     38280     1299.59
     38320     1300.91
     38360     1302.27
     38400      1303.6
     38440     1304.89
     38480     1306.22
     38520     1307.57
     38560     1308.96
     38600      1310.3
     38640      1311.7
     38680     1313.07
     38720     1314.39
     38760     1315.76
     38800     1317.09
     38840     1318.44
     38880     1319.86
     38920     1321.19
     38960     1322.56
     39000     1323.91
     39040     1325.37
     39080      1326.7
     39120     1328.02
     39160     1329.38
     39200      1330.7
     39240        1332
     39280     1333.32
     39320     1334.67
     39360     1336.06
     39400      1337.4
     39440      1338.8
     39480     1340.18
     39520     1341.49
     39560     1342.87
     39600      1344.2
     39640     1345.55
     39680     1346.97
     39720     1348.31
     39760     1349.68
     39800     1351.03
     39840     1352.49
     39880     1353.81
     39920     1355.14
     39960      1356.5
     40000     1357.82
     40040     1359.12
     40080     1360.44
     40120     1361.78
     40160     1363.19
     40200     1364.53
     40240     1365.93
     40280     1367.31
     40320     1368.62
     40360        1370
     40400     1371.33
     40440     1372.68
     40480     1374.11
     40520     1375.44
     40560     1376.81
     40600     1378.17
     40640     1379.63
     40680     1380.95
     40720     1382.28
     40760     1383.64
     40800     1384.96
     40840     1386.27
     40880      1387.6
     40920     1388.94
     40960     1390.34
     41000     1391.68
     41040     1393.09
     41080     1394.47
     41120     1395.78
     41160     1397.16
     41200     1398.49
     41240     1399.84
     41280     1401.26
     41320      1402.6
     41360     1403.96
     41400     1405.31
     41440     1406.78
     41480      1408.1
     41520     1409.43
     41560     1410.78
     41600     1412.11
     41640     1413.41
     41680     1414.74
     41720     1416.08
     41760     1417.49
     41800     1418.83
     41840     1420.24
     41880     1421.61
     41920     1422.92
     41960      1424.3
     42000     1425.63
     42040     1426.98
     42080     1428.41
     42120     1429.74
     42160      1431.1
     42200     1432.45
     42240     1433.92
     42280     1435.24
     42320     1436.56
     42360     1437.92
     42400     1439.24
     42440     1440.56
     42480     1441.89
     42520     1443.23
     42560     1444.63
     42600     1445.97
     42640     1447.37
     42680     1448.75
     42720     1450.05
     42760     1451.43
     42800     1452.76
     42840     1454.11
     42880     1455.54
     42920     1456.87
     42960     1458.23
     43000     1459.58
     43040     1461.05
     43080     1462.37
     43120     1463.69
     43160     1465.05
     43200     1466.37
     43240     1467.69
     43280     1469.02
     43320     1470.36
     43360     1471.77
     43400     1473.11
     43440     1474.51
     43480     1475.89
     43520     1477.19
     43560     1478.57
     43600      1479.9
     43640     1481.25
     43680     1482.68
     43720     1484.01
     43760     1485.38
     43800     1486.72
     43840      1488.2
     43880     1489.52
     43920     1490.84
     43960      1492.2
     44000     1493.52
     44040     1494.85
     44080     1496.18
     44120     1497.53
     44160     1498.93
     44200     1500.27
     44240     1501.68
     44280     1503.05
     44320     1504.36
     44360     1505.74
     44400     1507.07
     44440     1508.42
     44480     1509.85
     44520     1511.18
     44560     1512.54
     44600     1513.89
     44640     1515.37
     44680     1516.69
     44720     1518.01
     44760     1519.38
     44800      1520.7
     44840     1522.02
     44880     1523.35
     44920      1524.7
     44960      1526.1
     45000     1527.45
     45040     1528.85
     45080     1530.22
     45120     1531.53
     45160     1532.91
     45200     1534.24
     45240     1535.59
     45280     1537.02
     45320     1538.34
     45360     1539.71
     45400     1541.06
     45440     1542.54
     45480     1543.85
     45520     1545.18
     45560     1546.54
     45600     1547.86
     45640     1549.19
     45680     1550.51
     45720     1551.86
     45760     1553.28
     45800     1554.62
     45840     1556.02
     45880      1557.4
     45920      1558.7
     45960     1560.08
     46000     1561.41
     46040     1562.76
     46080     1564.19
     46120     1565.51
     46160     1566.88
     46200     1568.23
     46240     1569.71
     46280     1571.02
     46320     1572.34
     46360      1573.7
     46400     1575.02
     46440     1576.35
     46480     1577.67
     46520     1579.02
     46560     1580.44
     46600     1581.78
     46640     1583.18
     46680     1584.56
     46720     1585.86
     46760     1587.24
     46800     1588.57
     46840     1589.92
     46880     1591.35
     46920     1592.67
     46960     1594.04
     47000     1595.39
     47040     1596.87
     47080     1598.18
     47120      1599.5
     47160     1600.86
     47200     1602.17
     47240     1603.49
     47280     1604.82
     47320     1606.17
     47360     1607.58
     47400     1608.93
     47440     1610.33
     47480     1611.71
     47520     1613.01
     47560     1614.39
     47600     1615.72
     47640     1617.07
     47680      1618.5
     47720     1619.83
     47760      1621.2
     47800     1622.54
     47840     1624.03
     47880     1625.34
     47920     1626.66
     47960     1628.02
     48000     1629.34
     48040     1630.65
     48080     1631.98
     48120     1633.33
     48160     1634.74
     48200     1636.09
     48240     1637.49
     48280     1638.87
     48320     1640.17
     48360     1641.55
     48400     1642.88
     48440     1644.23
     48480     1645.67
     48520     1646.99
     48560     1648.36
     48600      1649.7
     48640     1651.19
     48680      1652.5
     48720     1653.82
     48760     1655.19
     48800     1656.51
     48840     1657.82
     48880     1659.15
     48920      1660.5
     48960     1661.92
     49000     1663.26
     49040     1664.66
     49080     1666.04
     49120     1667.34
     49160     1668.73
     49200     1670.06
     49240     1671.41
     49280     1672.85
     49320     1674.17
     49360     1675.54
     49400     1676.88
     49440     1678.37
     49480     1679.68
     49520     1681.01
     49560     1682.37
     49600     1683.68
     49640     1684.99
     49680     1686.32
     49720     1687.67
     49760     1689.08
     49800     1690.42
     49840     1691.83
     49880     1693.21
     49920     1694.51
     49960     1695.89
     50000     1697.22
     50040     1698.58
     50080     1700.01
     50120     1701.33
     50160     1702.71
     50200     1704.05
     50240     1705.53
     50280     1706.84
     50320     1708.16
     50360     1709.53
     50400     1710.84
     50440     1712.15
     50480     1713.47
     50520     1714.81
     50560     1716.23
     50600     1717.57
     50640     1718.97
     50680     1720.35
     50720     1721.66
     50760     1723.05
     50800     1724.37
     50840     1725.73
     50880     1727.16
     50920     1728.49
     50960     1729.85
     51000      1731.2
     51040     1732.68
     51080     1733.99
     51120     1735.31
     51160     1736.68
     51200        1738
     51240     1739.31
     51280     1740.64
     51320     1741.98
     51360     1743.39
     51400     1744.73
     51440     1746.13
     51480     1747.51
     51520     1748.82
     51560     1750.21
     51600     1751.53
     51640     1752.89
     51680     1754.32
     51720     1755.65
     51760     1757.02
     51800     1758.36
     51840     1759.85
     51880     1761.16
     51920     1762.48
     51960     1763.84
     52000     1765.16
     52040     1766.48
     52080     1767.81
     52120     1769.16
     52160     1770.57
     52200      1771.9
     52240      1773.3
     52280     1774.69
     52320     1775.99
     52360     1777.38
     52400     1778.71
     52440     1780.07
     52480     1781.51
     52520     1782.83
     52560     1784.21
     52600     1785.55
     52640     1787.04
     52680     1788.35
     52720     1789.67
     52760     1791.04
     52800     1792.36
     52840     1793.67
     52880        1795
     52920     1796.34
     52960     1797.75
     53000     1799.09
     53040      1800.5
     53080     1801.88
     53120     1803.19
     53160     1804.58
     53200      1805.9
     53240     1807.26
     53280     1808.71
     53320     1810.03
     53360      1811.4
     53400     1812.75
     53440     1814.24
     53480     1815.55
     53520     1816.87
     53560     1818.23
     53600     1819.55
     53640     1820.87
     53680      1822.2
     53720     1823.55
     53760     1824.96
     53800     1826.29
     53840      1827.7
     53880     1829.09
     53920      1830.4
     53960     1831.78
     54000     1833.11
     54040     1834.47
     54080     1835.92
     54120     1837.24
     54160     1838.61
     54200     1839.96
     54240     1841.45
     54280     1842.76
     54320     1844.08
     54360     1845.44
     54400     1846.76
     54440     1848.08
     54480     1849.41
     54520     1850.76
     54560     1852.18
     54600     1853.51
     54640     1854.92
     54680     1856.31
     54720     1857.61
     54760     1859.01
     54800     1860.34
     54840      1861.7
     54880     1863.15
     54920     1864.47
     54960     1865.85
     55000     1867.19
     55040     1868.69
     55080     1869.99
     55120     1871.32
     55160     1872.68
     55200     1874.01
     55240     1875.32
     55280     1876.65
     55320        1878
     55360     1879.42
     55400     1880.76
     55440     1882.17
     55480     1883.56
     55520     1884.86
     55560     1886.25
     55600     1887.58
     55640     1888.94
     55680     1890.39
     55720     1891.71
     55760     1893.09
     55800     1894.43
     55840     1895.93
     55880     1897.24
     55920     1898.56
     55960     1899.92
     56000     1901.25
     56040     1902.56
     56080      1903.9
     56120     1905.24
     56160     1906.66
     56200        1908
     56240     1909.41
     56280      1910.8
     56320      1912.1
     56360     1913.49
     56400     1914.82
     56440     1916.18
     56480     1917.63
     56520     1918.94
     56560     1920.32
     56600     1921.66
     56640     1923.16
     56680     1924.47
     56720     1925.79
     56760     1927.15
     56800     1928.48
     56840     1929.79
     56880     1931.13
     56920     1932.47
     56960     1933.89
     57000     1935.23
     57040     1936.65
     57080     1938.04
     57120     1939.34
     57160     1940.73
     57200     1942.06
     57240     1943.42
     57280     1944.87
     57320     1946.18
     57360     1947.55
     57400      1948.9
     57440      1950.4
     57480     1951.71
     57520     1953.03
     57560     1954.39
     57600     1955.72
     57640     1957.03
     57680     1958.36
     57720     1959.71
     57760     1961.13
     57800     1962.47
     57840     1963.89
     57880     1965.29
     57920     1966.58
     57960     1967.98
     58000     1969.31
     58040     1970.66
     58080     1972.12
     58120     1973.43
     58160      1974.8
     58200     1976.15
     58240     1977.65
     58280     1978.96
     58320     1980.28
     58360     1981.64
     58400     1982.97
     58440     1984.29
     58480     1985.62
     58520     1986.96
     58560     1988.38
     58600     1989.72
     58640     1991.14
     58680     1992.54
     58720     1993.84
     58760     1995.23
     58800     1996.56
     58840     1997.93
     58880     1999.38
     58920     2000.69
     58960     2002.07
     59000     2003.42
     59040     2004.92
     59080     2006.23
     59120     2007.55
     59160      2008.9
     59200     2010.23
     59240     2011.56
     59280      2012.9
     59320     2014.24
     59360     2015.65
     59400     2016.99
     59440     2018.42
     59480     2019.82
     59520     2021.12
     59560     2022.51
     59600     2023.84
     59640      2025.2
     59680     2026.66
     59720     2027.97
     59760     2029.34
     59800     2030.69
     59840      2032.2
     59880     2033.51
     59920     2034.82
     59960     2036.19
     60000     2037.51
     60040     2038.83
     60080     2040.17
     60120     2041.51
     60160     2042.94
     60200     2044.27
     60240     2045.69
     60280      2047.1
     60320      2048.4
     60360      2049.8
     60400     2051.12
     60440     2052.48
     60480     2053.93
     60520     2055.24
     60560     2056.62
     60600     2057.97
     60640     2059.48
     60680     2060.78
     60720      2062.1
     60760     2063.46
     60800     2064.78
     60840      2066.1
     60880     2067.44
     60920     2068.78
     60960      2070.2
     61000     2071.54
     61040     2072.96
     61080     2074.37
     61120     2075.67
     61160     2077.07
     61200     2078.39
     61240     2079.75
     61280     2081.21
     61320     2082.52
     61360     2083.89
     61400     2085.24
     61440     2086.76
     61480     2088.07
     61520     2089.38
     61560     2090.74
     61600     2092.06
     61640     2093.38
     61680     2094.72
     61720     2096.06
     61760     2097.48
     61800     2098.81
     61840     2100.23
     61880     2101.65
     61920     2102.94
     61960     2104.34
     62000     2105.67
     62040     2107.03
     62080     2108.48
     62120      2109.8
     62160     2111.17
     62200     2112.52
     62240     2114.04
     62280     2115.35
     62320     2116.66
     62360     2118.03
     62400     2119.34
     62440     2120.68
     62480     2122.01
     62520     2123.35
     62560     2124.77
     62600      2126.1
     62640     2127.53
     62680     2128.94
     62720     2130.24
     62760     2131.63
     62800     2132.95
     62840     2134.31
     62880     2135.76
     62920     2137.08
     62960     2138.45
     63000      2139.8
     63040     2141.32
     63080     2142.63
     63120     2143.94
     63160      2145.3
     63200     2146.62
     63240     2147.96
     63280     2149.29
     63320     2150.63
     63360     2152.05
     63400     2153.39
     63440     2154.81
     63480     2156.22
     63520     2157.53
     63560     2158.92
     63600     2160.24
     63640      2161.6
     63680     2163.06
     63720     2164.38
     63760     2165.75
     63800      2167.1
     63840     2168.63
     63880     2169.93
     63920     2171.24
     63960     2172.61
     64000     2173.93
     64040     2175.28
     64080     2176.61
     64120     2177.95
     64160     2179.36
     64200      2180.7
     64240     2182.12
     64280     2183.54
     64320     2184.84
     64360     2186.24
     64400     2187.57
     64440     2188.92
     64480     2190.37
     64520     2191.69
     64560     2193.06
     64600     2194.41
     64640     2195.94
     64680     2197.25
     64720     2198.56
     64760     2199.93
     64800     2201.25
     64840      2202.6
     64880     2203.93
     64920     2205.26
     64960     2206.68
     65000     2208.02
     65040     2209.44
     65080     2210.86
     65120     2212.16
     65160     2213.55
     65200     2214.88
     65240     2216.24
     65280     2217.69
     65320     2219.01
     65360     2220.38
     65400     2221.73
     65440     2223.25
     65480     2224.56
     65520     2225.87
     65560     2227.24
     65600     2228.55
     65640     2229.89
     65680     2231.22
     65720     2232.54
     65760     2233.96
     65800     2235.31
     65840     2236.73
     65880     2238.15
     65920     2239.45
     65960     2240.84
     66000     2242.17
     66040     2243.53
     66080     2244.98
     66120      2246.3
     66160     2247.66
     66200     2249.01
     66240     2250.54
     66280     2251.84
     66320     2253.15
     66360     2254.53
     66400     2255.83
     66440     2257.17
     66480      2258.5
     66520     2259.83
     66560     2261.24
     66600     2262.59
     66640     2264.01
     66680     2265.43
     66720     2266.74
     66760     2268.13
     66800     2269.45
     66840     2270.81
     66880     2272.26
     66920     2273.58
     66960     2274.95
     67000      2276.3
     67040     2277.82
     67080     2279.13
     67120     2280.44
     67160     2281.82
     67200     2283.12
     67240     2284.46
     67280     2285.79
     67320     2287.12
     67360     2288.54
     67400     2289.88
     67440     2291.31
     67480     2292.73
     67520     2294.04
     67560     2295.43
     67600     2296.76
     67640     2298.12
     67680     2299.57
     67720     2300.88
     67760     2302.25
     67800     2303.61
     67840     2305.14
     67880     2306.45
     67920     2307.76
     67960     2309.13
     68000     2310.45
     68040     2311.79
     68080     2313.12
     68120     2314.45
     68160     2315.86
     68200     2317.21
     68240     2318.63
     68280     2320.05
     68320     2321.36
     68360     2322.75
     68400     2324.07
     68440     2325.44
     68480     2326.89
     68520      2328.2
     68560     2329.57
     68600     2330.93
     68640     2332.45
     68680     2333.76
     68720     2335.08
     68760     2336.45
     68800     2337.77
     68840     2339.11
     68880     2340.44
     68920     2341.77
     68960     2343.18
     69000     2344.53
     69040     2345.95
     69080     2347.37
     69120     2348.68
     69160     2350.08
     69200      2351.4
     69240     2352.77
     69280     2354.22
     69320     2355.53
     69360      2356.9
     69400     2358.25
     69440     2359.78
     69480     2361.09
     69520      2362.4
     69560     2363.78
     69600      2365.1
     69640     2366.43
     69680     2367.77
     69720     2369.09
     69760     2370.51
     69800     2371.86
     69840     2373.28
     69880     2374.71
     69920     2376.01
     69960     2377.41
     70000     2378.73
     70040     2380.09
     70080     2381.54
     70120     2382.85
     70160     2384.23
     70200     2385.58
     70240     2387.11
     70280     2388.43
     70320     2389.74
     70360     2391.12
     70400     2392.44
     70440     2393.78
     70480     2395.11
     70520     2396.44
     70560     2397.86
     70600     2399.21
     70640     2400.63
     70680     2402.06
     70720     2403.36
     70760     2404.76
     70800     2406.09
     70840     2407.44
     70880     2408.89
     70920      2410.2
     70960     2411.57
     71000     2412.93
     71040     2414.46
     71080     2415.78
     71120     2417.09
     71160     2418.47
     71200     2419.79
     71240     2421.13
     71280     2422.46
     71320     2423.79
     71360     2425.21
     71400     2426.56
     71440     2427.98
     71480     2429.41
     71520     2430.72
     71560     2432.11
     71600     2433.43
     71640     2434.79
     71680     2436.24
     71720     2437.55
     71760     2438.92
     71800     2440.28
     71840     2441.82
     71880     2443.14
     71920     2444.45
     71960     2445.83
     72000     2447.14
     72040     2448.48
     72080     2449.83
     72120     2451.15
     72160     2452.57
     72200     2453.92
     72240     2455.33
     72280     2456.77
     72320     2458.07
     72360     2459.46
     72400     2460.79
     72440     2462.14
     72480     2463.59
     72520     2464.91
     72560     2466.27
     72600     2467.64
     72640     2469.18
     72680      2470.5
     72720     2471.81
     72760     2473.19
     72800      2474.5
     72840     2475.83
     72880     2477.17
     72920     2478.49
     72960      2479.9
     73000     2481.25
     73040     2482.67
     73080      2484.1
     73120     2485.41
     73160      2486.8
     73200     2488.12
     73240     2489.48
     73280     2490.92
     73320     2492.23
     73360      2493.6
     73400     2494.97
     73440     2496.51
     73480     2497.83
     73520     2499.14
     73560     2500.52
     73600     2501.83
     73640     2503.15
     73680     2504.49
     73720     2505.81
     73760     2507.22
     73800     2508.57
     73840        2510
     73880     2511.43
     73920     2512.73
     73960     2514.11
     74000     2515.43
     74040     2516.79
     74080     2518.23
     74120     2519.55
     74160     2520.92
     74200     2522.28
     74240     2523.83
     74280     2525.14
     74320     2526.46
     74360     2527.84
     74400     2529.14
     74440     2530.49
     74480     2531.83
     74520     2533.15
     74560     2534.56
     74600     2535.92
     74640     2537.34
     74680     2538.77
     74720     2540.07
     74760     2541.46
     74800     2542.78
     74840     2544.13
     74880     2545.58
     74920      2546.9
     74960     2548.27
     75000     2549.63
     75040     2551.17
     75080     2552.49
     75120      2553.8
     75160     2555.19
     75200     2556.49
     75240     2557.84
     75280     2559.18
     75320      2560.5
     75360     2561.92
     75400     2563.27
     75440     2564.71
     75480     2566.14
     75520     2567.44
     75560     2568.83
     75600     2570.15
     75640      2571.5
     75680     2572.94
     75720     2574.26
     75760     2575.62
     75800     2576.99
     75840     2578.54
     75880     2579.85
     75920     2581.16
     75960     2582.54
     76000     2583.85
     76040     2585.21
     76080     2586.54
     76120     2587.87
     76160     2589.28
     76200     2590.64
     76240     2592.07
     76280     2593.51
     76320      2594.8
     76360      2596.2
     76400     2597.51
     76440     2598.86
     76480     2600.31
     76520     2601.62
     76560     2602.99
     76600     2604.35
     76640      2605.9
     76680     2607.21
     76720     2608.52
     76760     2609.91
     76800     2611.22
     76840     2612.58
     76880     2613.91
     76920     2615.24
     76960     2616.66
     77000     2618.01
     77040     2619.44
     77080     2620.88
     77120     2622.17
     77160     2623.57
     77200     2624.88
     77240     2626.23
     77280     2627.69
     77320        2629
     77360     2630.36
     77400     2631.73
     77440     2633.27
     77480     2634.58
     77520      2635.9
     77560     2637.29
     77600     2638.59
     77640     2639.96
     77680     2641.29
     77720     2642.61
     77760     2644.04
     77800     2645.38
     77840     2646.82
     77880     2648.26
     77920     2649.54
     77960     2650.95
     78000     2652.26
     78040      2653.6
     78080     2655.06
     78120     2656.37
     78160     2657.74
     78200      2659.1
     78240     2660.65
     78280     2661.95
     78320     2663.27
     78360     2664.66
     78400     2665.96
     78440     2667.33
     78480     2668.67
     78520     2669.98
     78560      2671.4
     78600     2672.75
     78640     2674.19
     78680     2675.63
     78720     2676.92
     78760     2678.32
     78800     2679.64
     78840     2680.98
     78880     2682.44
     78920     2683.75
     78960     2685.11
     79000     2686.47
     79040     2688.01
     79080     2689.32
     79120     2690.63
     79160     2692.03
     79200     2693.33
     79240      2694.7
     79280     2696.04
     79320     2697.36
     79360     2698.78
     79400     2700.13
     79440     2701.57
     79480     2703.01
     79520     2704.29
     79560     2705.71
     79600     2707.02
     79640     2708.36
     79680     2709.82
     79720     2711.14
     79760      2712.5
     79800     2713.85
     79840     2715.39
     79880      2716.7
     79920     2718.01
     79960      2719.4
     80000      2720.7
     80040     2722.07
     80080     2723.41
     80120     2724.73
     80160     2726.15
     80200     2727.49
     80240     2728.93
     80280     2730.38
     80320     2731.66
     80360     2733.07
     80400     2734.39
     80440     2735.73
     80480     2737.18
     80520      2738.5
     80560     2739.87
     80600     2741.22
     80640     2742.76
     80680     2744.06
     80720     2745.38
     80760     2746.77
     80800     2748.07
     80840     2749.44
     80880     2750.78
     80920     2752.09
     80960     2753.51
     81000     2754.86
     81040      2756.3
     81080     2757.75
     81120     2759.03
     81160     2760.44
     81200     2761.76
     81240      2763.1
     81280     2764.56
     81320     2765.88
     81360     2767.24
     81400      2768.6
     81440     2770.13
     81480     2771.44
     81520     2772.75
     81560     2774.15
     81600     2775.45
     81640     2776.81
     81680     2778.15
     81720     2779.46
     81760     2780.88
     81800     2782.22
     81840     2783.67
     81880     2785.12
     81920      2786.4
     81960     2787.81
     82000     2789.13
     82040     2790.48
     82080     2791.93
     82120     2793.24
     82160     2794.61
     82200     2795.96
     82240      2797.5
     82280      2798.8
     82320     2800.12
     82360     2801.52
     82400     2802.82
     82440     2804.19
     82480     2805.52
     82520     2806.83
     82560     2808.26
     82600     2809.59
     82640     2811.03
     82680     2812.49
     82720     2813.77
     82760     2815.18
     82800      2816.5
     82840     2817.84
     82880      2819.3
     82920     2820.62
     82960     2821.98
     83000     2823.34
     83040     2824.88
     83080     2826.18
     83120     2827.49
     83160      2828.9
     83200      2830.2
     83240     2831.56
     83280     2832.89
     83320      2834.2
     83360     2835.63
     83400     2836.97
     83440     2838.41
     83480     2839.86
     83520     2841.14
     83560     2842.55
     83600     2843.87
     83640     2845.22
     83680     2846.68
     83720        2848
     83760     2849.35
     83800     2850.72
     83840     2852.26
     83880     2853.56
     83920     2854.87
     83960     2856.28
     84000     2857.58
     84040     2858.94
     84080     2860.27
     84120     2861.58
     84160     2863.01
     84200     2864.35
     84240     2865.79
     84280     2867.24
     84320     2868.52
     84360     2869.93
     84400     2871.26
     84440      2872.6
     84480     2874.06
     84520     2875.37
     84560     2876.73
     84600     2878.09
     84640     2879.64
     84680     2880.93
     84720     2882.25
     84760     2883.65
     84800     2884.96
     84840      2886.3
     84880     2887.64
     84920     2888.95
     84960     2890.38
     85000     2891.73
     85040     2893.15
     85080     2894.61
     85120     2895.89
     85160      2897.3
     85200     2898.62
     85240     2899.96
     85280     2901.42
     85320     2902.74
     85360      2904.1
     85400     2905.47
     85440     2907.02
     85480     2908.31
     85520     2909.63
     85560     2911.03
     85600     2912.34
     85640     2913.67
     85680     2915.01
     85720     2916.32
     85760     2917.75
     85800      2919.1
     85840     2920.53
     85880     2921.98
     85920     2923.25
     85960     2924.67
     86000     2925.99
     86040     2927.32
     86080     2928.79
     86120      2930.1
     86160     2931.45
     86200     2932.82
     86240     2934.37
     86280     2935.66
     86320     2936.98
     86360     2938.38
     86400     2939.69
     86440     2941.03
     86480     2942.37
     86520     2943.68
     86560     2945.11
     86600     2946.45
     86640     2947.89
     86680     2949.34
     86720     2950.61
     86760     2952.01
     86800     2953.33
     86840     2954.67
     86880     2956.13
     86920     2957.44
     86960     2958.78
     87000     2960.15
     87040      2961.7
     87080     2962.99
     87120     2964.32
     87160     2965.72
     87200     2967.02
     87240     2968.36
     87280      2969.7
     87320     2971.01
     87360     2972.45
     87400     2973.78
     87440     2975.21
     87480     2976.67
     87520     2977.93
     87560     2979.34
     87600     2980.65
     87640     2981.99
     87680     2983.45
     87720     2984.75
     87760      2986.1
     87800     2987.46
     87840     2989.01
     87880      2990.3
     87920     2991.62
     87960     2993.02
     88000     2994.33
     88040     2995.67
     88080     2997.01
     88120     2998.32
     88160     2999.75
     88200     3001.08
     88240     3002.51
     88280     3003.97
     88320     3005.24
     88360     3006.65
     88400     3007.97
     88440     3009.31
     88480     3010.77
     88520     3012.07
     88560     3013.41
     88600     3014.78
     88640     3016.32
     88680     3017.62
     88720     3018.94
     88760     3020.33
     88800     3021.63
     88840     3022.99
     88880     3024.33
     88920     3025.64
     88960     3027.07
     89000      3028.4
     89040     3029.83
     89080     3031.29
     89120     3032.56
     89160     3033.96
     89200     3035.28
     89240     3036.62
     89280     3038.08
     89320     3039.38
     89360     3040.73
     89400     3042.09
     89440     3043.64
     89480     3044.93
     89520     3046.25
     89560     3047.64
     89600     3048.94
     89640      3050.3
     89680     3051.64
     89720     3052.94
     89760     3054.38
     89800     3055.71
     89840     3057.14
     89880      3058.6
     89920     3059.87
     89960     3061.28
     90000     3062.59
     90040     3063.93
     90080      3065.4
     90120      3066.7
     90160     3068.03
     90200      3069.4
     90240     3070.95
     90280     3072.24
     90320     3073.57
     90360     3074.96
     90400     3076.27
     90440     3077.62
     90480     3078.96
     90520     3080.26
     90560      3081.7
     90600     3083.02
     90640     3084.45
     90680     3085.91
     90720     3087.17
     90760     3088.58
     90800      3089.9
     90840     3091.24
     90880     3092.72
     90920     3094.02
     90960     3095.36
     91000     3096.72
     91040     3098.27
     91080     3099.56
     91120     3100.88
     91160     3102.27
     91200     3103.58
     91240     3104.93
     91280     3106.27
     91320     3107.57
     91360     3109.01
     91400     3110.34
     91440     3111.76
     91480     3113.23
     91520     3114.49
     91560     3115.89
     91600     3117.21
     91640     3118.55
     91680     3120.02
     91720     3121.32
     91760     3122.66
     91800     3124.03
     91840     3125.58
     91880     3126.87
     91920     3128.18
     91960     3129.57
     92000     3130.89
     92040     3132.24
     92080     3133.58
     92120     3134.88
     92160     3136.33
     92200     3137.65
     92240     3139.08
     92280     3140.55
     92320      3141.8
     92360     3143.21
     92400     3144.53
     92440     3145.88
     92480     3147.35
     92520     3148.65
     92560     3149.98
     92600     3151.35
     92640      3152.9
     92680     3154.19
     92720      3155.5
     92760     3156.89
     92800     3158.21
     92840     3159.58
     92880     3160.91
     92920     3162.22
     92960     3163.67
     93000     3164.99
     93040     3166.42
     93080     3167.89
     93120     3169.14
     93160     3170.55
     93200     3171.88
     93240     3173.22
     93280      3174.7
     93320     3175.99
     93360     3177.32
     93400     3178.69
     93440     3180.25
     93480     3181.53
     93520     3182.85
     93560     3184.24
     93600     3185.56
     93640     3186.93
     93680     3188.25
     93720     3189.56
     93760        3191
     93800     3192.33
     93840     3193.75
     93880     3195.22
     93920     3196.48
     93960     3197.89
     94000      3199.2
     94040     3200.54
     94080     3202.02
     94120     3203.31
     94160     3204.64
     94200     3206.01
     94240     3207.57
     94280     3208.86
     94320     3210.17
     94360     3211.56
     94400     3212.87
     94440     3214.24
     94480     3215.57
     94520     3216.88
     94560     3218.32
     94600     3219.64
     94640     3221.07
     94680     3222.54
     94720      3223.8
     94760     3225.21
     94800     3226.52
     94840     3227.87
     94880     3229.35
     94920     3230.64
     94960     3231.96
     95000     3233.35
     95040      3234.9
     95080     3236.19
     95120      3237.5
     95160     3238.89
     95200      3240.2
     95240     3241.59
     95280     3242.92
     95320     3244.22
     95360     3245.67
     95400     3246.98
     95440     3248.41
     95480     3249.89
     95520     3251.14
     95560     3252.55
     95600     3253.86
     95640      3255.2
     95680     3256.68
     95720     3257.97
     95760      3259.3
     95800     3260.68
     95840     3262.24
     95880     3263.52
     95920     3264.84
     95960     3266.22
     96000     3267.54
     96040     3268.93
     96080     3270.25
     96120     3271.56
     96160        3273
     96200     3274.32
     96240     3275.75
     96280     3277.22
     96320     3278.47
     96360     3279.89
     96400      3281.2
     96440     3282.54
     96480     3284.02
     96520     3285.31
     96560     3286.63
     96600     3288.02
     96640     3289.57
     96680     3290.86
     96720     3292.17
     96760     3293.56
     96800     3294.88
     96840     3296.26
     96880     3297.59
     96920      3298.9
     96960     3300.34
     97000     3301.66
     97040     3303.09
     97080     3304.57
     97120     3305.81
     97160     3307.22
     97200     3308.53
     97240     3309.88
     97280     3311.36
     97320     3312.64
     97360     3313.96
     97400     3315.34
     97440      3316.9
     97480     3318.19
     97520     3319.49
     97560     3320.88
     97600     3322.21
     97640     3323.57
     97680     3324.91
     97720     3326.21
     97760     3327.66
     97800     3328.97
     97840     3330.41
     97880     3331.88
     97920     3333.13
     97960     3334.55
     98000     3335.86
     98040      3337.2
     98080     3338.67
     98120     3339.96
     98160     3341.27
     98200     3342.65
     98240     3344.21
     98280     3345.49
     98320     3346.79
     98360     3348.19
     98400     3349.51
     98440     3350.87
     98480      3352.2
     98520     3353.51
     98560     3354.95
     98600     3356.27
     98640      3357.7
     98680     3359.18
     98720     3360.42
     98760     3361.84
     98800     3363.16
     98840      3364.5
     98880     3365.98
     98920     3367.26
     98960     3368.58
     99000     3369.96
     99040     3371.51
     99080     3372.79
     99120      3374.1
     99160     3375.49
     99200      3376.8
     99240     3378.16
     99280      3379.5
     99320      3380.8
     99360     3382.24
     99400     3383.55
     99440     3384.98
     99480     3386.46
     99520      3387.7
     99560     3389.13
     99600     3390.44
     99640     3391.78
     99680     3393.26
     99720     3394.55
     99760     3395.87
     99800     3397.25
     99840     3398.81
     99880     3400.09
     99920     3401.39
     99960     3402.79
    100000      3404.1
    100040     3405.44
    100080     3406.78
    100120     3408.09
    100160     3409.52
    100200     3410.84
    100240     3412.27
    100280     3413.76
    100320        3415
    100360     3416.42
    100400     3417.73
    100440     3419.07
    100480     3420.55
    100520     3421.84
    100560     3423.15
    100600     3424.54
    100640     3426.09
    100680     3427.37
    100720     3428.67
    100760     3430.08
    100800     3431.39
    100840     3432.74
    100880     3434.08
    100920     3435.39
    100960     3436.82
    101000     3438.14
    101040     3439.58
    101080     3441.06
    101120     3442.29
    101160     3443.72
    101200     3445.02
    101240     3446.37
    101280     3447.85
    101320     3449.13
    101360     3450.44
    101400     3451.83
    101440     3453.38
    101480     3454.66
    101520     3455.96
    101560     3457.36
    101600     3458.67
    101640     3460.03
    101680     3461.37
    101720     3462.68
    101760     3464.11
    101800     3465.43
    101840     3466.87
    101880     3468.35
    101920     3469.58
    101960     3471.01
    102000     3472.32
    102040     3473.66
    102080     3475.13
    102120     3476.42
    102160     3477.72
    102200     3479.12
    102240     3480.67
    102280     3481.95
    102320     3483.24
    102360     3484.65
    102400     3485.97
    102440     3487.32
    102480     3488.66
    102520     3489.97
    102560     3491.39
    102600     3492.72
    102640     3494.16
    102680     3495.64
    102720     3496.86
    102760     3498.29
    102800      3499.6
    102840     3500.94
    102880     3502.42
    102920     3503.71
    102960     3505.01
    103000     3506.41
    103040     3507.96
    103080     3509.24
    103120     3510.54
    103160     3511.93
    103200     3513.25
    103240      3514.6
    103280     3515.95
    103320     3517.26
    103360     3518.69
    103400     3520.02
    103440     3521.46
    103480     3522.94
    103520     3524.16
    103560     3525.59
    103600      3526.9
    103640     3528.25
    103680     3529.73
    103720     3531.01
    103760     3532.32
    103800     3533.72
    103840     3535.27
    103880     3536.56
    103920     3537.85
    103960     3539.25
    104000     3540.57
    104040     3541.92
    104080     3543.27
    104120     3544.57
    104160     3546.01
    104200     3547.33
    104240     3548.76
    104280     3550.26
    104320     3551.48
    104360     3552.91
    104400     3554.22
    104440     3555.55
    104480     3557.03
    104520     3558.31
    104560     3559.62
    104600     3561.02
    104640     3562.58
    104680     3563.87
    104720     3565.16
    104760     3566.55
    104800     3567.87
    104840     3569.21
    104880     3570.57
    104920     3571.88
    104960      3573.3
    105000     3574.63
    105040     3576.06
    105080     3577.55
    105120     3578.76
    105160     3580.19
    105200      3581.5
    105240     3582.84
    105280     3584.31
    105320      3585.6
    105360     3586.91
    105400     3588.31
    105440     3589.86
    105480     3591.16
    105520     3592.45
    105560     3593.85
    105600     3595.16
    105640     3596.49
    105680     3597.84
    105720     3599.15
    105760     3600.58
    105800      3601.9
    105840     3603.35
    105880     3604.83
    105920     3606.05
    105960     3607.47
    106000     3608.78
    106040      3610.1
    106080     3611.58
    106120     3612.87
    106160     3614.18
    106200     3615.58
    106240     3617.13
    106280     3618.42
    106320     3619.72
    106360     3621.11
    106400     3622.42
    106440     3623.73
    106480     3625.08
    106520      3626.4
    106560     3627.83
    106600     3629.15
    106640     3630.58
    106680     3632.08
    106720     3633.29
    106760     3634.71
    106800     3636.02
    106840     3637.34
    106880     3638.83
    106920     3640.11
    106960     3641.41
    107000     3642.82
    107040     3644.37
    107080     3645.66
    107120     3646.94
    107160     3648.34
    107200     3649.65
    107240     3650.97
    107280     3652.32
    107320     3653.63
    107360     3655.07
    107400     3656.39
    107440     3657.83
    107480     3659.32
    107520     3660.53
    107560     3661.95
    107600     3663.26
    107640     3664.58
    107680     3666.06
    107720     3667.35
    107760     3668.65
    107800     3670.05
    107840     3671.61
    107880      3672.9
    107920     3674.19
    107960     3675.58
    108000     3676.89
    108040      3678.2
    108080     3679.56
    108120     3680.87
    108160     3682.31
    108200     3683.63
    108240     3685.07
    108280     3686.56
    108320     3687.78
    108360      3689.2
    108400     3690.51
    108440     3691.83
    108480     3693.32
    108520      3694.6
    108560     3695.91
    108600      3697.3
    108640     3698.86
    108680     3700.15
    108720     3701.45
    108760     3702.85
    108800     3704.17
    108840     3705.48
    108880     3706.84
    108920     3708.15
    108960     3709.59
    109000      3710.9
    109040     3712.35
    109080     3713.84
    109120     3715.06
    109160     3716.49
    109200     3717.79
    109240     3719.11
    109280      3720.6
    109320     3721.88
    109360     3723.18
    109400     3724.58
    109440     3726.15
    109480     3727.42
    109520     3728.72
    109560     3730.13
    109600     3731.44
    109640     3732.77
    109680     3734.12
    109720     3735.44
    109760     3736.88
    109800     3738.19
    109840     3739.64
    109880     3741.14
    109920     3742.36
    109960     3743.79
    110000     3745.09
    110040     3746.41
    110080     3747.91
    110120     3749.19
    110160     3750.49
    110200      3751.9
    110240     3753.46
    110280     3754.74
    110320     3756.02
    110360     3757.43
    110400     3758.75
    110440     3760.07
    110480     3761.43
    110520     3762.74
    110560     3764.18
    110600      3765.5
    110640     3766.95
    110680     3768.45
    110720     3769.66
    110760     3771.09
    110800     3772.39
    110840     3773.71
    110880     3775.21
    110920     3776.49
    110960     3777.79
    111000      3779.2
    111040     3780.75
    111080     3782.04
    111120     3783.32
    111160     3784.73
    111200     3786.05
    111240     3787.37
    111280     3788.73
    111320     3790.03
    111360     3791.47
    111400     3792.79
    111440     3794.23
    111480     3795.73
    111520     3796.94
    111560     3798.38
    111600     3799.67
    111640     3800.99
    111680     3802.49
    111720     3803.77
    111760     3805.06
    111800     3806.47
    111840     3808.03
    111880      3809.3
    111920     3810.58
    111960     3811.99
    112000      3813.3
    112040     3814.62
    112080     3815.97
    112120     3817.27
    112160      3818.7
    112200     3820.02
    112240     3821.46
    112280     3822.96
    112320     3824.17
    112360     3825.61
    112400     3826.91
    112440     3828.22
    112480     3829.72
    112520        3831
    112560      3832.3
    112600     3833.71
    112640     3835.26
    112680     3836.54
    112720     3837.81
    112760     3839.22
    112800     3840.53
    112840     3841.84
    112880     3843.18
    112920     3844.49
    112960     3845.93
    113000     3847.24
    113040     3848.68
    113080      3850.2
    113120      3851.4
    113160     3852.84
    113200     3854.14
    113240     3855.45
    113280     3856.95
    113320     3858.22
    113360     3859.52
    113400     3860.93
    113440     3862.48
    113480     3863.76
    113520     3865.03
    113560     3866.44
    113600     3867.76
    113640     3869.06
    113680     3870.41
    113720     3871.73
    113760     3873.16
    113800     3874.47
    113840     3875.92
    113880     3877.42
    113920     3878.63
    113960     3880.08
    114000     3881.37
    114040     3882.68
    114080     3884.17
    114120     3885.46
    114160     3886.76
    114200     3888.16
    114240     3889.73
    114280        3891
    114320     3892.26
    114360     3893.67
    114400     3894.99
    114440      3896.3
    114480     3897.64
    114520     3898.96
    114560      3900.4
    114600     3901.71
    114640     3903.16
    114680     3904.66
    114720     3905.86
    114760     3907.31
    114800     3908.59
    114840     3909.91
    114880      3911.4
    114920     3912.68
    114960     3913.98
    115000     3915.39
    115040     3916.95
    115080     3918.22
    115120     3919.48
    115160      3920.9
    115200     3922.21
    115240     3923.54
    115280     3924.88
    115320      3926.2
    115360     3927.64
    115400     3928.94
    115440     3930.39
    115480     3931.89
    115520      3933.1
    115560     3934.54
    115600     3935.81
    115640     3937.14
    115680     3938.63
    115720     3939.91
    115760     3941.21
    115800     3942.61
    115840     3944.18
    115880     3945.45
    115920     3946.71
    115960     3948.13
    116000     3949.44
    116040     3950.78
    116080     3952.11
    116120     3953.43
    116160     3954.86
    116200     3956.18
    116240     3957.62
    116280     3959.13
    116320     3960.34
    116360     3961.77
    116400     3963.05
    116440     3964.37
    116480     3965.85
    116520     3967.14
    116560     3968.43
    116600     3969.84
    116640     3971.42
    116680     3972.68
    116720     3973.94
    116760     3975.36
    116800     3976.67
    116840     3978.01
    116880     3979.35
    116920     3980.66
    116960      3982.1
    117000     3983.41
    117040     3984.86
    117080     3986.37
    117120     3987.58
    117160     3989.01
    117200      3990.3
    117240     3991.62
    117280     3993.11
    117320      3994.4
    117360     3995.69
    117400      3997.1
    117440     3998.67
    117480     3999.94
    117520      4001.2
    117560     4002.61
    117600     4003.93
    117640     4005.27
    117680      4006.6
    117720     4007.92
    117760     4009.35
    117800     4010.67
    117840     4012.11
    117880     4013.62
    117920     4014.83
    117960     4016.27
    118000     4017.55
    118040     4018.88
    118080     4020.37
    118120     4021.66
    118160     4022.95
    118200     4024.36
    118240     4025.92
    118280     4027.19
    118320     4028.44
    118360     4029.86
    118400     4031.18
    118440     4032.51
    118480     4033.85
    118520     4035.17
    118560     4036.61
    118600     4037.92
    118640     4039.37
    118680     4040.88
    118720     4042.09
    118760     4043.52
    118800      4044.8
    118840     4046.13
    118880     4047.62
    118920     4048.91
    118960      4050.2
    119000     4051.61
    119040     4053.18
    119080     4054.45
    119120     4055.72
    119160     4057.13
    119200     4058.45
    119240     4059.78
    119280     4061.12
    119320     4062.44
    119360     4063.88
    119400     4065.19
    119440     4066.63
    119480     4068.16
    119520     4069.36
    119560     4070.79
    119600     4072.08
    119640      4073.4
    119680     4074.91
    119720     4076.18
    119760     4077.48
    119800     4078.89
    119840     4080.45
    119880     4081.73
    119920     4082.99
    119960     4084.41
    120000     4085.72
    120040     4087.05
    120080     4088.39
    120120     4089.71
    120160     4091.15
    120200     4092.47
    120240     4093.92
    120280     4095.44
    120320     4096.64
    120360     4098.08
    120400     4099.37
    120440     4100.69
    120480     4102.19
    120520     4103.47
    120560     4104.77
    120600     4106.18
    120640     4107.74
    120680     4109.02
    120720     4110.28
    120760      4111.7
    120800        4113
    120840     4114.34
    120880     4115.68
    120920        4117
    120960     4118.45
    121000     4119.76
    121040     4121.22
    121080     4122.74
    121120     4123.94
    121160     4125.36
    121200     4126.65
    121240     4127.98
    121280     4129.48
    121320     4130.75
    121360     4132.05
    121400     4133.46
    121440     4135.02
    121480      4136.3
    121520     4137.57
    121560     4138.99
    121600     4140.29
    121640     4141.62
    121680     4142.95
    121720     4144.27
    121760     4145.72
    121800     4147.04
    121840     4148.49
    121880     4150.02
    121920     4151.21
    121960     4152.65
    122000     4153.94
    122040     4155.26
    122080     4156.76
    122120     4158.03
    122160     4159.33
    122200     4160.74
    122240     4162.29
    122280     4163.57
    122320     4164.84
    122360     4166.26
    122400     4167.56
    122440     4168.88
    122480     4170.22
    122520     4171.54
    122560        4173
    122600     4174.32
    122640     4175.77
    122680      4177.3
    122720      4178.5
    122760     4179.94
    122800     4181.23
    122840     4182.55
    122880     4184.05
    122920     4185.32
    122960     4186.61
    123000     4188.02
    123040     4189.59
    123080     4190.86
    123120     4192.13
    123160     4193.54
    123200     4194.83
    123240     4196.17
    123280      4197.5
    123320     4198.82
    123360     4200.28
    123400     4201.59
    123440     4203.05
    123480     4204.59
    123520     4205.78
    123560     4207.22
    123600     4208.52
    123640     4209.82
    123680     4211.34
    123720      4212.6
    123760     4213.91
    123800     4215.31
    123840     4216.87
    123880     4218.15
    123920     4219.42
    123960     4220.84
    124000     4222.13
    124040     4223.45
    124080     4224.79
    124120      4226.1
    124160     4227.56
    124200     4228.87
    124240     4230.33
    124280     4231.87
    124320     4233.06
    124360      4234.5
    124400     4235.79
    124440      4237.1
    124480     4238.61
    124520     4239.87
    124560     4241.17
    124600     4242.58
    124640     4244.14
    124680     4245.43
    124720      4246.7
    124760     4248.11
    124800      4249.4
    124840     4250.72
    124880     4252.06
    124920     4253.38
    124960     4254.83
    125000     4256.15
    125040      4257.6
    125080     4259.13
    125120     4260.33
    125160     4261.77
    125200     4263.06
    125240     4264.36
    125280     4265.88
    125320     4267.14
    125360     4268.43
    125400     4269.84
    125440      4271.4
    125480      4272.7
    125520     4273.95
    125560     4275.36
    125600     4276.65
    125640     4277.97
    125680     4279.31
    125720     4280.62
    125760     4282.09
    125800      4283.4
    125840     4284.85
    125880     4286.38
    125920     4287.58
    125960     4289.03
    126000     4290.32
    126040     4291.62
    126080     4293.13
    126120     4294.39
    126160     4295.68
    126200     4297.09
    126240     4298.64
    126280     4299.94
    126320     4301.19
    126360     4302.61
    126400     4303.89
    126440     4305.21
    126480     4306.55
    126520     4307.86
    126560     4309.32
    126600     4310.65
    126640     4312.09
    126680     4313.63
    126720     4314.82
    126760     4316.27
    126800     4317.56
    126840     4318.86
    126880     4320.37
    126920     4321.63
    126960     4322.92
    127000     4324.32
    127040     4325.88
    127080     4327.18
    127120     4328.42
    127160     4329.85
    127200     4331.13
    127240     4332.46
    127280      4333.8
    127320     4335.11
    127360     4336.57
    127400     4337.89
    127440     4339.33
    127480     4340.87
    127520     4342.05
    127560     4343.51
    127600     4344.78
    127640      4346.1
    127680      4347.6
    127720     4348.86
    127760     4350.16
    127800     4351.54
    127840     4353.12
    127880     4354.41
    127920     4355.65
    127960     4357.07
    128000     4358.35
    128040     4359.69
    128080     4361.03
    128120     4362.33
    128160      4363.8
    128200     4365.12
    128240     4366.57
    128280      4368.1
    128320     4369.28
    128360     4370.74
    128400     4372.02
    128440     4373.33
    128480     4374.83
    128520     4376.09
    128560     4377.39
    128600     4378.77
    128640     4380.34
    128680     4381.65
    128720     4382.89
    128760     4384.31
    128800     4385.59
    128840     4386.92
    128880     4388.26
    128920     4389.57
    128960     4391.03
    129000     4392.35
    129040      4393.8
    129080     4395.34
    129120     4396.51
    129160     4397.98
    129200     4399.25
    129240     4400.56
    129280     4402.06
    129320     4403.32
    129360     4404.62
    129400     4406.01
    129440     4407.59
    129480     4408.88
    129520     4410.13
    129560     4411.56
    129600     4412.83
    129640     4414.16
    129680     4415.49
    129720      4416.8
    129760     4418.27
    129800     4419.59
    129840     4421.04
    129880     4422.58
    129920     4423.75
    129960     4425.21
    130000      4426.5
    130040      4427.8
    130080      4429.3
    130120     4430.56
    130160     4431.86
    130200     4433.25
    130240     4434.83
    130280     4436.12
    130320     4437.38
    130360      4438.8
    130400     4440.07
    130440      4441.4
    130480     4442.74
    130520     4444.06
    130560     4445.53
    130600     4446.85
    130640      4448.3
    130680     4449.84
    130720     4451.02
    130760     4452.47
    130800     4453.76
    130840     4455.06
    130880     4456.57
    130920     4457.82
    130960     4459.12
    131000     4460.52
    131040      4462.1
    131080     4463.39
    131120     4464.64
    131160     4466.07
    131200     4467.35
    131240      4468.7
    131280     4470.04
    131320     4471.35
    131360     4472.82
    131400     4474.14
    131440     4475.59
    131480     4477.14
    131520      4478.3
    131560     4479.76
    131600     4481.06
    131640     4482.36
    131680     4483.87
    131720     4485.12
    131760     4486.43
    131800     4487.83
    131840      4489.4
    131880     4490.69
    131920     4491.94
    131960     4493.38
    132000     4494.67
    132040     4496.02
    132080     4497.35
    132120     4498.66
    132160     4500.14
    132200     4501.45
    132240      4502.9
    132280     4504.45
    132320     4505.62
    132360     4507.09
    132400     4508.37
    132440     4509.67
    132480     4511.19
    132520     4512.43
    132560     4513.73
    132600     4515.12
    132640     4516.72
    132680        4518
    132720     4519.25
    132760      4520.7
    132800     4521.98
    132840     4523.34
    132880     4524.68
    132920     4525.99
    132960     4527.46
    133000     4528.78
    133040     4530.22
    133080     4531.77
    133120     4532.94
    133160      4534.4
    133200      4535.7
    133240     4537.01
    133280     4538.51
    133320     4539.76
    133360     4541.07
    133400     4542.46
    133440     4544.04
    133480     4545.33
    133520     4546.58
    133560     4548.02
    133600      4549.3
    133640     4550.68
    133680     4552.02
    133720     4553.32
    133760     4554.79
    133800     4556.11
    133840     4557.57
    133880     4559.12
    133920     4560.28
    133960     4561.74
    134000     4563.04
    134040     4564.35
    134080     4565.85
    134120      4567.1
    134160     4568.41
    134200     4569.79
    134240     4571.38
    134280     4572.66
    134320     4573.91
    134360     4575.35
    134400     4576.62
    134440     4578.03
    134480     4579.35
    134520     4580.66
    134560     4582.14
    134600     4583.46
    134640     4584.91
    134680     4586.46
    134720     4587.63
    134760     4589.08
    134800     4590.39
    134840     4591.69
    134880     4593.19
    134920     4594.43
    134960     4595.74
    135000     4597.14
    135040     4598.72
    135080     4599.99
    135120     4601.25
    135160     4602.69
    135200     4603.97
    135240     4605.39
    135280     4606.72
    135320     4608.03
    135360      4609.5
    135400     4610.83
    135440     4612.28
    135480     4613.83
    135520     4614.99
    135560     4616.46
    135600     4617.75
    135640     4619.05
    135680     4620.55
    135720      4621.8
    135760     4623.11
    135800     4624.51
    135840     4626.08
    135880     4627.37
    135920     4628.62
    135960     4630.07
    136000     4631.34
    136040     4632.75
    136080     4634.08
    136120     4635.39
    136160     4636.86
    136200      4638.2
    136240     4639.64
    136280     4641.21
    136320     4642.35
    136360     4643.81
    136400     4645.11
    136440     4646.42
    136480     4647.92
    136520     4649.16
    136560     4650.48
    136600     4651.88
    136640     4653.45
    136680     4654.74
    136720        4656
    136760     4657.44
    136800     4658.71
    136840     4660.12
    136880     4661.46
    136920     4662.77
    136960     4664.25
    137000     4665.57
    137040     4667.02
    137080     4668.59
    137120     4669.74
    137160     4671.21
    137200      4672.5
    137240      4673.8
    137280     4675.31
    137320     4676.55
    137360     4677.85
    137400     4679.25
    137440     4680.82
    137480     4682.11
    137520     4683.37
    137560     4684.81
    137600     4686.09
    137640     4687.51
    137680     4688.85
    137720     4690.15
    137760     4691.64
    137800     4692.95
    137840     4694.42
    137880     4695.98
    137920     4697.14
    137960      4698.6
    138000     4699.89
    138040     4701.18
    138080      4702.7
    138120     4703.93
    138160     4705.24
    138200     4706.64
    138240     4708.21
    138280      4709.5
    138320     4710.76
    138360      4712.2
    138400     4713.48
    138440     4714.88
    138480     4716.21
    138520     4717.52
    138560     4719.02
    138600     4720.34
    138640     4721.78
    138680     4723.35
    138720      4724.5
    138760     4725.96
    138800     4727.25
    138840     4728.54
    138880     4730.06
    138920     4731.28
    138960      4732.6
    139000     4733.99
    139040     4735.56
    139080     4736.84
    139120      4738.1
    139160     4739.54
    139200     4740.81
    139240     4742.23
    139280     4743.57
    139320     4744.87
    139360     4746.37
    139400     4747.68
    139440     4749.14
    139480      4750.7
    139520     4751.85
    139560     4753.31
    139600      4754.6
    139640      4755.9
    139680     4757.41
    139720     4758.64
    139760     4759.95
    139800     4761.34
    139840     4762.92
    139880     4764.19
    139920     4765.45
    139960      4766.9
    140000     4768.17
    140040     4769.58
    140080     4770.92
    140120     4772.23
    140160     4773.72
    140200     4775.03
    140240      4776.5
    140280     4778.05
    140320     4779.18
    140360     4780.65
    140400     4781.95
    140440     4783.25
    140480     4784.77
    140520        4786
    140560     4787.31
    140600      4788.7
    140640     4790.26
    140680     4791.53
    140720     4792.79
    140760     4794.24
    140800     4795.51
    140840     4796.92
    140880     4798.26
    140920     4799.57
    140960     4801.07
    141000     4802.38
    141040     4803.84
    141080     4805.41
    141120     4806.55
    141160     4808.01
    141200      4809.3
    141240      4810.6
    141280     4812.13
    141320     4813.34
    141360     4814.65
    141400     4816.05
    141440      4817.6
    141480     4818.88
    141520     4820.13
    141560     4821.57
    141600     4822.84
    141640     4824.26
    141680      4825.6
    141720     4826.91
    141760     4828.41
    141800     4829.72
    141840     4831.17
    141880     4832.75
    141920     4833.89
    141960     4835.35
    142000     4836.65
    142040     4837.95
    142080     4839.48
    142120     4840.69
    142160     4842.01
    142200     4843.41
    142240     4844.96
    142280     4846.23
    142320     4847.48
    142360     4848.93
    142400      4850.2
    142440     4851.61
    142480     4852.96
    142520     4854.26
    142560     4855.77
    142600     4857.08
    142640     4858.53
    142680      4860.1
    142720     4861.24
    142760     4862.71
    142800     4864.01
    142840     4865.31
    142880     4866.84
    142920     4868.06
    142960     4869.39
    143000     4870.77
    143040     4872.32
    143080      4873.6
    143120     4874.84
    143160      4876.3
    143200     4877.57
    143240     4878.99
    143280     4880.34
    143320     4881.63
    143360     4883.14
    143400     4884.46
    143440      4885.9
    143480     4887.48
    143520     4888.61
    143560     4890.08
    143600     4891.37
    143640     4892.68
    143680     4894.22
    143720     4895.44
    143760     4896.76
    143800     4898.15
    143840     4899.71
    143880     4900.98
    143920     4902.22
    143960     4903.68
    144000     4904.94
    144040     4906.38
    144080     4907.71
    144120     4909.01
    144160     4910.53
    144200     4911.83
    144240     4913.28
    144280     4914.85
    144320     4915.99
    144360     4917.46
    144400     4918.74
    144440     4920.04
    144480     4921.58
    144520      4922.8
    144560     4924.12
    144600     4925.51
    144640     4927.07
    144680     4928.35
    144720     4929.59
    144760     4931.04
    144800     4932.32
    144840     4933.74
    144880     4935.09
    144920     4936.39
    144960      4937.9
    145000     4939.21
    145040     4940.65
    145080     4942.24
    145120     4943.35
    145160     4944.83
    145200     4946.11
    145240     4947.42
    145280     4948.96
    145320     4950.19
    145360     4951.51
    145400     4952.89
    145440     4954.46
    145480     4955.74
    145520     4956.98
    145560     4958.44
    145600     4959.71
    145640     4961.14
    145680     4962.48
    145720     4963.78
    145760      4965.3
    145800     4966.61
    145840     4968.05
    145880     4969.63
    145920     4970.75
    145960     4972.23
    146000     4973.51
    146040     4974.81
    146080     4976.36
    146120     4977.58
    146160     4978.91
    146200     4980.29
    146240     4981.86
    146280     4983.13
    146320     4984.36
    146360     4985.82
    146400     4987.09
    146440     4988.52
    146480     4989.86
    146520     4991.15
    146560     4992.66
    146600     4993.96
    146640      4995.4
    146680     4996.98
    146720      4998.1
    146760     4999.59
    146800     5000.86
    146840     5002.16
    146880     5003.72
    146920     5004.94
    146960     5006.27
    147000     5007.66
    147040     5009.22
    147080      5010.5
    147120     5011.72
    147160     5013.18
    147200     5014.44
    147240     5015.86
    147280      5017.2
    147320     5018.49
    147360     5020.01
    147400     5021.31
    147440     5022.77
    147480     5024.34
    147520     5025.46
    147560     5026.94
    147600     5028.22
    147640     5029.51
    147680     5031.08
    147720     5032.29
    147760     5033.62
    147800     5035.01
    147840     5036.58
    147880     5037.84
    147920     5039.07
    147960     5040.54
    148000     5041.81
    148040     5043.23
    148080     5044.57
    148120     5045.85
    148160     5047.39
    148200     5048.69
    148240     5050.13
    148280     5051.71
    148320     5052.85
    148360     5054.32
    148400      5055.6
    148440     5056.89
    148480     5058.45
    148520     5059.66
    148560        5061
    148600     5062.38
    148640     5063.96
    148680     5065.22
    148720     5066.45
    148760     5067.92
    148800     5069.18
    148840     5070.62
    148880     5071.96
    148920     5073.25
    148960     5074.78
    149000     5076.09
    149040     5077.54
    149080     5079.12
    149120     5080.24
    149160     5081.72
    149200        5083
    149240     5084.29
    149280     5085.86
    149320     5087.06
    149360      5088.4
    149400     5089.77
    149440     5091.36
    149480     5092.63
    149520     5093.85
    149560     5095.31
    149600     5096.58
    149640     5098.01
    149680     5099.34
    149720     5100.63
    149760     5102.17
    149800     5103.47
    149840     5104.92
    149880      5106.5
    149920     5107.62
    149960     5109.09
    150000     5110.36
    150040     5111.66
    150080     5113.22
    150120     5114.43
    150160     5115.77
    150200     5117.15
    150240     5118.72
    150280        5120
    150320     5121.22
    150360      5122.7
    150400     5123.97
    150440     5125.39
    150480     5126.73
    150520     5128.02
    150560     5129.56
    150600     5130.86
    150640     5132.31
    150680     5133.89
    150720     5135.01
    150760     5136.49
    150800     5137.77
    150840     5139.07
    150880     5140.62
    150920     5141.84
    150960     5143.17
    151000     5144.54
    151040     5146.13
    151080     5147.41
    151120     5148.64
    151160      5150.1
    151200     5151.36
    151240     5152.79
    151280     5154.13
    151320     5155.42
    151360     5156.95
    151400     5158.24
    151440      5159.7
    151480     5161.28
    151520      5162.4
    151560     5163.88
    151600     5165.16
    151640     5166.46
    151680     5168.02
    151720     5169.25
    151760     5170.58
    151800     5171.95
    151840     5173.53
    151880     5174.81
    151920     5176.04
    151960     5177.51
    152000     5178.78
    152040      5180.2
    152080     5181.54
    152120     5182.84
    152160     5184.38
    152200     5185.66
    152240     5187.12
    152280     5188.72
    152320     5189.83
    152360     5191.31
    152400      5192.6
    152440      5193.9
    152480     5195.47
    152520     5196.68
    152560     5198.01
    152600     5199.38
    152640     5200.96
    152680     5202.24
    152720     5203.48
    152760     5204.94
    152800     5206.22
    152840     5207.65
    152880     5208.98
    152920     5210.28
    152960     5211.83
    153000     5213.11
    153040     5214.57
    153080     5216.17
    153120     5217.28
    153160     5218.76
    153200     5220.05
    153240     5221.34
    153280     5222.91
    153320     5224.13
    153360     5225.45
    153400     5226.83
    153440     5228.41
    153480     5229.68
    153520     5230.91
    153560     5232.38
    153600     5233.65
    153640     5235.07
    153680     5236.41
    153720     5237.72
    153760     5239.26
    153800     5240.54
    153840        5242
    153880      5243.6
    153920     5244.71
    153960     5246.19
    154000     5247.48
    154040     5248.77
    154080     5250.33
    154120     5251.55
    154160     5252.86
    154200     5254.25
    154240     5255.84
    154280     5257.11
    154320     5258.34
    154360      5259.8
    154400     5261.07
    154440     5262.48
    154480     5263.82
    154520     5265.12
    154560     5266.67
    154600     5267.94
    154640      5269.4
    154680        5271
    154720     5272.11
    154760     5273.58
    154800     5274.88
    154840     5276.15
    154880     5277.71
    154920     5278.94
    154960     5280.25
    155000     5281.64
    155040     5283.22
    155080      5284.5
    155120     5285.73
    155160     5287.18
    155200     5288.45
    155240     5289.87
    155280     5291.19
    155320     5292.49
    155360     5294.04
    155400     5295.32
    155440     5296.77
    155480     5298.37
    155520     5299.49
    155560     5300.95
    155600     5302.24
    155640     5303.52
    155680     5305.08
    155720     5306.31
    155760     5307.62
    155800     5308.99
    155840     5310.57
    155880     5311.85
    155920     5313.07
    155960     5314.54
    156000      5315.8
    156040     5317.22
    156080     5318.55
    156120     5319.85
    156160      5321.4
    156200     5322.68
    156240     5324.14
    156280     5325.74
    156320     5326.85
    156360     5328.32
    156400     5329.61
    156440     5330.88
    156480     5332.45
    156520     5333.67
    156560     5334.99
    156600     5336.39
    156640     5337.96
    156680     5339.24
    156720     5340.46
    156760     5341.92
    156800     5343.19
    156840     5344.61
    156880     5345.94
    156920     5347.24
    156960     5348.79
    157000     5350.08
    157040     5351.53
    157080     5353.12
    157120     5354.24
    157160     5355.71
    157200        5357
    157240     5358.27
    157280     5359.84
    157320     5361.07
    157360     5362.38
    157400     5363.79
    157440     5365.36
    157480     5366.65
    157520     5367.85
    157560     5369.33
    157600     5370.59
    157640     5372.01
    157680     5373.34
    157720     5374.63
    157760      5376.2
    157800     5377.49
    157840     5378.94
    157880     5380.53
    157920     5381.64
    157960     5383.12
    158000     5384.41
    158040     5385.67
    158080     5387.25
    158120     5388.47
    158160     5389.78
    158200      5391.2
    158240     5392.76
    158280     5394.05
    158320     5395.25
    158360     5396.73
    158400        5398
    158440     5399.42
    158480     5400.76
    158520     5402.06
    158560     5403.63
    158600      5404.9
    158640     5406.36
    158680     5407.94
    158720     5409.05
    158760     5410.52
    158800     5411.81
    158840     5413.08
    158880     5414.65
    158920     5415.87
    158960     5417.19
    159000     5418.59
    159040     5420.16
    159080     5421.45
    159120     5422.66
    159160     5424.13
    159200     5425.41
    159240     5426.83
    159280     5428.17
    159320     5429.47
    159360     5431.03
    159400     5432.32
    159440     5433.77
    159480     5435.35
    159520     5436.46
    159560     5437.93
    159600     5439.22
    159640     5440.49
    159680     5442.06
    159720     5443.28
    159760      5444.6
    159800        5446
    159840     5447.58
    159880     5448.87
    159920     5450.08
    159960     5451.56
    160000     5452.82
    160040     5454.25
    160080     5455.59
    160120     5456.89
    160160     5458.45
    160200     5459.74
    160240     5461.18
    160280     5462.77
    160320     5463.89
    160360     5465.35
    160400     5466.64
    160440      5467.9
    160480     5469.49
    160520     5470.69
    160560     5472.01
    160600     5473.42
    160640     5474.99
    160680     5476.27
    160720     5477.49
    160760     5478.97
    160800     5480.23
    160840     5481.66
    160880     5482.99
    160920     5484.29
    160960     5485.86
    161000     5487.14
    161040     5488.59
    161080     5490.17
    161120     5491.29
    161160     5492.75
    161200     5494.06
    161240     5495.31
    161280     5496.89
    161320     5498.09
    161360     5499.42
    161400     5500.82
    161440     5502.41
    161480      5503.7
    161520      5504.9
    161560     5506.38
    161600     5507.63
    161640     5509.08
    161680     5510.42
    161720      5511.7
    161760     5513.29
    161800     5514.55
    161840        5516
    161880     5517.59
    161920     5518.71
    161960     5520.17
    162000     5521.47
    162040     5522.74
    162080     5524.33
    162120     5525.52
    162160     5526.84
    162200     5528.25
    162240     5529.82
    162280     5531.11
    162320     5532.32
    162360      5533.8
    162400     5535.05
    162440      5536.5
    162480     5537.84
    162520     5539.13
    162560     5540.71
    162600     5541.98
    162640     5543.44
    162680     5545.02
    162720     5546.13
    162760      5547.6
    162800     5548.89
    162840     5550.17
    162880     5551.75
    162920     5552.95
    162960     5554.27
    163000     5555.68
    163040     5557.26
    163080     5558.54
    163120     5559.75
    163160     5561.23
    163200     5562.47
    163240     5563.93
    163280     5565.28
    163320     5566.56
    163360     5568.15
    163400     5569.41
    163440     5570.85
    163480     5572.45
    163520     5573.56
    163560     5575.03
    163600     5576.34
    163640     5577.62
    163680      5579.2
    163720      5580.4
    163760     5581.72
    163800     5583.14
    163840     5584.72
    163880        5586
    163920     5587.21
    163960     5588.69
    164000     5589.94
    164040     5591.39
    164080     5592.75
    164120     5594.03
    164160     5595.61
    164200     5596.88
    164240     5598.32
    164280     5599.91
    164320     5601.02
    164360      5602.5
    164400      5603.8
    164440     5605.09
    164480     5606.67
    164520     5607.88
    164560     5609.19
    164600     5610.61
    164640     5612.19
    164680     5613.47
    164720     5614.68
    164760     5616.16
    164800      5617.4
    164840     5618.87
    164880     5620.21
    164920     5621.49
    164960     5623.08
    165000     5624.34
    165040     5625.79
    165080     5627.38
    165120     5628.49
    165160     5629.97
    165200     5631.27
    165240     5632.56
    165280     5634.13
    165320     5635.33
    165360     5636.66
    165400     5638.07
    165440     5639.65
    165480     5640.92
    165520     5642.13
    165560     5643.62
    165600     5644.85
    165640     5646.32
    165680     5647.67
    165720     5648.94
    165760     5650.53
    165800     5651.79
    165840     5653.24
    165880     5654.83
    165920     5655.93
    165960     5657.41
    166000     5658.71
    166040        5660
    166080     5661.57
    166120     5662.77
    166160     5664.11
    166200     5665.52
    166240      5667.1
    166280     5668.37
    166320     5669.58
    166360     5671.06
    166400      5672.3
    166440     5673.76
    166480      5675.1
    166520     5676.39
    166560     5677.98
    166600     5679.25
    166640     5680.68
    166680     5682.29
    166720     5683.39
    166760     5684.86
    166800     5686.17
    166840     5687.45
    166880     5689.03
    166920     5690.22
    166960     5691.56
    167000     5692.96
    167040     5694.55
    167080     5695.82
    167120     5697.04
    167160     5698.52
    167200     5699.76
    167240     5701.22
    167280     5702.57
    167320     5703.85
    167360     5705.44
    167400      5706.7
    167440     5708.15
    167480     5709.76
    167520     5710.85
    167560     5712.32
    167600     5713.62
    167640     5714.91
    167680     5716.48
    167720     5717.68
    167760     5719.02
    167800     5720.43
    167840     5722.02
    167880     5723.29
    167920      5724.5
    167960     5725.99
    168000     5727.23
    168040     5728.69
    168080     5730.03
    168120     5731.33
    168160      5732.9
    168200     5734.17
    168240     5735.62
    168280     5737.23
    168320     5738.33
    168360      5739.8
    168400      5741.1
    168440     5742.38
    168480     5743.95
    168520     5745.17
    168560     5746.49
    168600      5747.9
    168640     5749.49
    168680     5750.77
    168720     5751.96
    168760     5753.46
    168800      5754.7
    168840     5756.15
    168880     5757.49
    168920     5758.79
    168960     5760.36
    169000     5761.63
    169040     5763.09
    169080      5764.7
    169120      5765.8
    169160     5767.26
    169200     5768.56
    169240     5769.85
    169280     5771.43
    169320     5772.63
    169360     5773.97
    169400     5775.37
    169440     5776.97
    169480     5778.24
    169520     5779.43
    169560     5780.93
    169600     5782.17
    169640     5783.63
    169680     5784.95
    169720     5786.27
    169760     5787.83
    169800      5789.1
    169840     5790.56
    169880     5792.17
    169920     5793.27
    169960     5794.73
    170000     5796.02
    170040     5797.32
    170080     5798.89
    170120      5800.1
    170160     5801.43
    170200     5802.84
    170240     5804.44
    170280     5805.71
    170320      5806.9
    170360     5808.41
    170400     5809.64
    170440     5811.08
    170480     5812.42
    170520     5813.72
    170560     5815.31
    170600     5816.56
    170640     5818.02
    170680     5819.63
    170720     5820.72
    170760     5822.18
    170800     5823.47
    170840     5824.77
    170880     5826.34
    170920     5827.56
    170960     5828.89
    171000     5830.29
    171040     5831.89
    171080     5833.16
    171120     5834.35
    171160     5835.84
    171200     5837.08
    171240     5838.53
    171280     5839.87
    171320     5841.16
    171360     5842.76
    171400        5844
    171440     5845.45
    171480     5847.07
    171520     5848.16
    171560     5849.62
    171600      5850.9
    171640      5852.2
    171680     5853.77
    171720     5854.99
    171760     5856.31
    171800     5857.72
    171840     5859.32
    171880     5860.59
    171920     5861.79
    171960     5863.28
    172000     5864.52
    172040     5865.97
    172080     5867.32
    172120     5868.61
    172160     5870.21
    172200     5871.45
    172240      5872.9
    172280     5874.53
    172320     5875.61
    172360     5877.08
    172400     5878.36
    172440     5879.65
    172480     5881.23
    172520     5882.42
    172560     5883.76
    172600     5885.17
    172640     5886.77
    172680     5888.03
    172720     5889.23
    172760     5890.72
    172800     5891.96
    172840      5893.4
    172880     5894.75
    172920     5896.05
    172960     5897.66
    173000     5898.89
    173040     5900.31
    173080     5901.96
    173120     5903.04
    173160      5904.5
    173200     5905.78
    173240     5907.07
    173280     5908.65
    173320     5909.86
    173360     5911.19
    173400      5912.6
    173440     5914.19
    173480     5915.46
    173520     5916.66
    173560     5918.15
    173600     5919.39
    173640     5920.82
    173680     5922.17
    173720     5923.47
    173760     5925.08
    173800     5926.31
    173840     5927.74
    173880     5929.39
    173920     5930.46
    173960     5931.93
    174000     5933.21
    174040     5934.49
    174080     5936.06
    174120     5937.27
    174160     5938.61
    174200     5940.01
    174240     5941.61
    174280     5942.88
    174320     5944.07
    174360     5945.57
    174400      5946.8
    174440     5948.23
    174480     5949.59
    174520     5950.88
    174560     5952.49
    174600     5953.74
    174640     5955.16
    174680     5956.82
    174720     5957.89
    174760     5959.36
    174800     5960.65
    174840     5961.93
    174880      5963.5
    174920     5964.71
    174960     5966.05
    175000     5967.45
    175040     5969.05
    175080     5970.32
    175120     5971.52
    175160     5973.01
    175200     5974.25
    175240      5975.7
    175280     5977.04
    175320     5978.34
    175360     5979.95
    175400      5981.2
    175440     5982.62
    175480     5984.27
    175520     5985.34
    175560      5986.8
    175600      5988.1
    175640     5989.38
    175680     5990.95
    175720     5992.17
    175760     5993.51
    175800      5994.9
    175840      5996.5
    175880     5997.78
    175920     5998.97
    175960     6000.47
    176000     6001.71
    176040     6003.15
    176080      6004.5
    176120     6005.81
    176160      6007.4
    176200     6008.65
    176240     6010.08
    176280     6011.74
    176320     6012.79
    176360     6014.26
    176400     6015.56
    176440     6016.84
    176480     6018.42
    176520     6019.62
    176560     6020.97
    176600     6022.37
    176640     6023.95
    176680     6025.24
    176720     6026.44
    176760     6027.94
    176800     6029.18
    176840     6030.62
    176880     6031.98
    176920     6033.27
    176960     6034.88
    177000     6036.12
    177040     6037.56
    177080     6039.21
    177120     6040.28
    177160     6041.75
    177200     6043.04
    177240     6044.32
    177280     6045.89
    177320     6047.11
    177360     6048.44
    177400     6049.84
    177440     6051.43
    177480     6052.72
    177520     6053.91
    177560      6055.4
    177600     6056.65
    177640     6058.08
    177680     6059.44
    177720     6060.74
    177760     6062.35
    177800     6063.59
    177840     6065.02
    177880     6066.69
    177920     6067.75
    177960     6069.21
    178000     6070.53
    178040      6071.8
    178080     6073.39
    178120     6074.59
    178160     6075.92
    178200     6077.33
    178240     6078.92
    178280     6080.21
    178320     6081.38
    178360      6082.9
    178400     6084.12
    178440     6085.56
    178480     6086.92
    178520     6088.21
    178560     6089.82
    178600     6091.06
    178640     6092.49
    178680     6094.16
    178720      6095.2
    178760     6096.67
    178800        6098
    178840     6099.27
    178880     6100.85
    178920     6102.06
    178960     6103.38
    179000     6104.81
    179040     6106.39
    179080     6107.68
    179120     6108.85
    179160     6110.36
    179200     6111.58
    179240     6113.03
    179280     6114.39
    179320     6115.69
    179360     6117.28
    179400     6118.53
    179440     6119.95
    179480     6121.64
    179520     6122.69
    179560     6124.16
    179600     6125.47
    179640     6126.76
    179680     6128.35
    179720     6129.55
    179760     6130.89
    179800     6132.31
    179840     6133.88
    179880     6135.18
    179920     6136.33
    179960     6137.86
    180000     6139.08
    180040     6140.51
    180080     6141.87
    180120     6143.17
    180160     6144.77
    180200        6146
    180240     6147.44
    180280     6149.12
    180320     6150.18
    180360     6151.65
    180400     6152.96
    180440     6154.22
    180480     6155.81
    180520     6157.03
    180560     6158.36
    180600     6159.79
    180640     6161.37
    180680     6162.65
    180720     6163.81
    180760     6165.34
    180800     6166.54
    180840     6167.99
    180880     6169.36
    180920     6170.65
    180960     6172.24
    181000     6173.49
    181040     6174.91
    181080     6176.62
    181120     6177.65
    181160     6179.13
    181200     6180.44
    181240     6181.71
    181280     6183.31
    181320     6184.51
    181360     6185.83
    181400     6187.27
    181440     6188.84
    181480     6190.13
    181520     6191.28
    181560      6192.8
    181600     6194.01
    181640     6195.47
    181680     6196.84
    181720     6198.13
    181760     6199.73
    181800     6200.98
    181840     6202.42
    181880      6204.1
    181920     6205.14
    181960     6206.62
    182000     6207.94
    182040      6209.2
    182080      6210.8
    182120     6212.01
    182160     6213.33
    182200     6214.75
    182240     6216.32
    182280     6217.62
    182320     6218.77
    182360     6220.29
    182400      6221.5
    182440     6222.96
    182480     6224.32
    182520     6225.62
    182560      6227.2
    182600     6228.45
    182640      6229.9
    182680     6231.59
    182720     6232.63
    182760     6234.11
    182800     6235.42
    182840      6236.7
    182880      6238.3
    182920     6239.52
    182960     6240.83
    183000     6242.26
    183040     6243.82
    183080     6245.11
    183120     6246.26
    183160     6247.78
    183200     6248.99
    183240     6250.45
    183280     6251.82
    183320     6253.14
    183360      6254.7
    183400     6255.96
    183440     6257.41
    183480     6259.08
    183520     6260.13
    183560     6261.62
    183600     6262.93
    183640     6264.21
    183680     6265.81
    183720     6267.02
    183760     6268.35
    183800     6269.78
    183840     6271.33
    183880     6272.63
    183920     6273.78
    183960      6275.3
    184000     6276.51
    184040     6277.98
    184080     6279.35
    184120     6280.66
    184160     6282.23
    184200     6283.49
    184240     6284.92
    184280     6286.61
    184320     6287.65
    184360     6289.13
    184400     6290.46
    184440     6291.74
    184480     6293.35
    184520     6294.55
    184560     6295.89
    184600     6297.31
    184640     6298.86
    184680     6300.15
    184720     6301.32
    184760     6302.83
    184800     6304.05
    184840     6305.52
    184880      6306.9
    184920     6308.22
    184960     6309.79
    185000     6311.04
    185040     6312.48
    185080     6314.17
    185120     6315.22
    185160     6316.69
    185200        6318
    185240     6319.29
    185280      6320.9
    185320      6322.1
    185360     6323.43
    185400     6324.86
    185440      6326.4
    185480     6327.69
    185520     6328.86
    185560     6330.38
    185600     6331.59
    185640     6333.06
    185680     6334.43
    185720     6335.75
    185760      6337.3
    185800     6338.56
    185840     6340.01
    185880     6341.71
    185920     6342.76
    185960     6344.24
    186000     6345.55
    186040     6346.84
    186080     6348.45
    186120     6349.64
    186160     6350.98
    186200     6352.41
    186240     6353.95
    186280     6355.23
    186320      6356.4
    186360     6357.91
    186400     6359.12
    186440     6360.59
    186480     6361.95
    186520     6363.28
    186560     6364.82
    186600     6366.08
    186640     6367.54
    186680     6369.24
    186720     6370.28
    186760     6371.75
    186800     6373.08
    186840     6374.37
    186880     6375.96
    186920     6377.18
    186960     6378.49
    187000     6379.93
    187040     6381.48
    187080     6382.76
    187120     6383.91
    187160     6385.42
    187200     6386.65
    187240      6388.1
    187280     6389.45
    187320     6390.78
    187360     6392.32
    187400     6393.58
    187440     6395.05
    187480     6396.75
    187520     6397.78
    187560     6399.26
    187600     6400.58
    187640     6401.86
    187680     6403.46
    187720     6404.67
    187760     6405.98
    187800     6407.42
    187840     6408.96
    187880     6410.23
    187920      6411.4
    187960     6412.92
    188000     6414.13
    188040     6415.58
    188080     6416.94
    188120     6418.28
    188160      6419.8
    188200     6421.07
    188240     6422.53
    188280     6424.23
    188320     6425.26
    188360     6426.73
    188400     6428.05
    188440     6429.34
    188480     6430.95
    188520     6432.14
    188560     6433.45
    188600      6434.9
    188640     6436.44
    188680     6437.71
    188720     6438.87
    188760     6440.37
    188800      6441.6
    188840     6443.05
    188880     6444.42
    188920     6445.76
    188960     6447.29
    189000     6448.56
    189040     6450.02
    189080     6451.72
    189120     6452.75
    189160     6454.24
    189200     6455.55
    189240     6456.83
    189280     6458.44
    189320     6459.63
    189360     6460.94
    189400     6462.39
    189440     6463.95
    189480      6465.2
    189520     6466.35
    189560     6467.87
    189600     6469.09
    189640     6470.55
    189680     6471.92
    189720     6473.25
    189760     6474.78
    189800     6476.05
    189840     6477.52
    189880     6479.22
    189920     6480.25
    189960     6481.73
    190000     6483.04
    190040     6484.33
    190080     6485.93
    190120     6487.11
    190160     6488.43
    190200     6489.88
    190240     6491.44
    190280      6492.7
    190320     6493.86
    190360     6495.38
    190400     6496.59
    190440     6498.08
    190480     6499.43
    190520     6500.76
    190560      6502.3
    190600     6503.57
    190640     6505.06
    190680     6506.74
    190720     6507.78
    190760     6509.27
    190800     6510.57
    190840     6511.86
    190880     6513.46
    190920     6514.65
    190960     6515.98
    191000     6517.43
    191040     6518.98
    191080     6520.24
    191120     6521.39
    191160     6522.93
    191200     6524.13
    191240     6525.63
    191280        6527
    191320     6528.32
    191360     6529.86
    191400     6531.14
    191440      6532.6
    191480     6534.29
    191520     6535.33
    191560     6536.82
    191600     6538.12
    191640     6539.41
    191680     6541.03
    191720     6542.21
    191760     6543.54
    191800     6544.98
    191840     6546.53
    191880      6547.8
    191920     6548.95
    191960     6550.48
    192000     6551.68
    192040     6553.18
    192080     6554.55
    192120     6555.88
    192160     6557.41
    192200     6558.69
    192240     6560.16
    192280     6561.85
    192320     6562.88
    192360     6564.38
    192400     6565.68
    192440     6566.96
    192480     6568.57
    192520     6569.76
    192560     6571.07
    192600     6572.52
    192640     6574.07
    192680     6575.35
    192720     6576.48
    192760     6578.02
    192800     6579.23
    192840     6580.74
    192880     6582.11
    192920     6583.43
    192960     6584.98
    193000     6586.25
    193040     6587.72
    193080     6589.41
    193120     6590.45
    193160     6591.95
    193200     6593.24
    193240     6594.52
    193280     6596.14
    193320     6597.32
    193360     6598.63
    193400     6600.08
    193440     6601.63
    193480      6602.9
    193520     6604.05
    193560     6605.58
    193600     6606.78
    193640     6608.31
    193680     6609.67
    193720        6611
    193760     6612.54
    193800     6613.83
    193840     6615.29
    193880     6616.97
    193920     6618.02
    193960     6619.52
    194000     6620.81
    194040     6622.08
    194080      6623.7
    194120     6624.88
    194160      6626.2
    194200     6627.65
    194240     6629.19
    194280     6630.46
    194320     6631.61
    194360     6633.13
    194400     6634.34
    194440     6635.87
    194480     6637.24
    194520     6638.57
    194560     6640.11
    194600     6641.39
    194640     6642.85
    194680     6644.54
    194720     6645.59
    194760     6647.09
    194800     6648.39
    194840     6649.66
    194880     6651.27
    194920     6652.45
    194960     6653.77
    195000     6655.22
    195040     6656.77
    195080     6658.03
    195120     6659.18
    195160     6660.71
    195200     6661.91
    195240     6663.46
    195280     6664.81
    195320     6666.16
    195360      6667.7
    195400     6668.98
    195440     6670.45
    195480     6672.13
    195520     6673.17
    195560     6674.67
    195600     6675.97
    195640     6677.24
    195680     6678.87
    195720     6680.04
    195760     6681.36
    195800     6682.82
    195840     6684.38
    195880     6685.66
    195920     6686.78
    195960     6688.32
    196000     6689.52
    196040     6691.07
    196080     6692.42
    196120     6693.76
    196160     6695.31
    196200     6696.59
    196240     6698.06
    196280     6699.74
    196320     6700.78
    196360     6702.28
    196400     6703.57
    196440     6704.86
    196480     6706.49
    196520     6707.66
    196560     6708.98
    196600     6710.44
    196640        6712
    196680     6713.27
    196720     6714.37
    196760     6715.92
    196800     6717.13
    196840     6718.66
    196880     6720.01
    196920     6721.35
    196960     6722.88
    197000     6724.16
    197040     6725.63
    197080     6727.31
    197120     6728.34
    197160     6729.85
    197200     6731.15
    197240     6732.43
    197280     6734.06
    197320     6735.24
    197360     6736.55
    197400     6738.01
    197440     6739.56
    197480     6740.83
    197520     6741.94
    197560     6743.48
    197600     6744.69
    197640     6746.24
    197680     6747.58
    197720     6748.92
    197760     6750.45
    197800     6751.73
    197840     6753.21
    197880      6754.9
    197920     6755.93
    197960     6757.43
    198000     6758.74
    198040     6760.02
    198080     6761.64
    198120     6762.84
    198160     6764.16
    198200     6765.62
    198240     6767.17
    198280     6768.44
    198320     6769.55
    198360     6771.08
    198400      6772.3
    198440     6773.83
    198480     6775.19
    198520     6776.53
    198560     6778.07
    198600     6779.35
    198640     6780.83
    198680      6782.5
    198720     6783.54
    198760     6785.03
    198800     6786.35
    198840     6787.63
    198880     6789.26
    198920     6790.46
    198960     6791.76
    199000     6793.22
    199040     6794.77
    199080     6796.06
    199120     6797.16
    199160     6798.69
    199200     6799.92
    199240     6801.45
    199280     6802.81
    199320     6804.14
    199360     6805.67
    199400     6806.96
    199440     6808.44
    199480     6810.12
    199520     6811.15
    199560     6812.64
    199600     6813.94
    199640     6815.25
    199680     6816.88
    199720     6818.08
    199760     6819.38
    199800     6820.85
    199840     6822.38
    199880     6823.67
    199920     6824.78
    199960     6826.31
    200000     6827.54
    200040     6829.07
    200080     6830.41
    200120     6831.76
    200160     6833.28
    200200     6834.58
    200240     6836.05
    200280     6837.74
    200320     6838.76
    200360     6840.25
    200400     6841.57
    200440     6842.88
    200480      6844.5
    200520     6845.72
    200560        6847
    200600     6848.46
    200640     6850.02
    200680     6851.31
    200720     6852.41
    200760     6853.95
    200800     6855.17
    200840     6856.71
    200880     6858.05
    200920      6859.4
    200960     6860.92
    201000     6862.23
    201040     6863.69
    201080     6865.37
    201120      6866.4
    201160     6867.89
    201200     6869.19
    201240     6870.52
    201280     6872.14
    201320     6873.35
    201360     6874.64
    201400     6876.11
    201440     6877.65
    201480     6878.94
    201520     6880.04
    201560     6881.57
    201600      6882.8
    201640     6884.32
    201680     6885.66
    201720     6887.02
    201760     6888.54
    201800     6889.83
    201840     6891.31
    201880     6892.99
    201920     6894.02
    201960      6895.5
    202000     6896.82
    202040     6898.13
    202080     6899.76
    202120     6900.97
    202160     6902.26
    202200     6903.73
    202240     6905.27
    202280     6906.55
    202320     6907.65
    202360     6909.19
    202400     6910.41
    202440     6911.95
    202480      6913.3
    202520     6914.64
    202560     6916.17
    202600     6917.46
    202640     6918.92
    202680      6920.6
    202720     6921.64
    202760     6923.13
    202800     6924.44
    202840     6925.75
    202880     6927.39
    202920      6928.6
    202960     6929.88
    203000     6931.36
    203040      6932.9
    203080      6934.2
    203120     6935.28
    203160     6936.83
    203200     6938.05
    203240      6939.6
    203280     6940.94
    203320     6942.29
    203360     6943.81
    203400      6945.1
    203440     6946.57
    203480     6948.24
    203520     6949.29
    203560     6950.76
    203600     6952.09
    203640     6953.39
    203680     6955.03
    203720     6956.25
    203760     6957.52
    203800        6959
    203840     6960.55
    203880     6961.84
    203920     6962.93
    203960     6964.47
    204000     6965.68
    204040     6967.22
    204080     6968.57
    204120     6969.91
    204160     6971.43
    204200     6972.72
    204240     6974.17
    204280     6975.87
    204320     6976.89
    204360     6978.39
    204400      6979.7
    204440        6981
    204480     6982.65
    204520     6983.86
    204560     6985.14
    204600     6986.62
    204640     6988.17
    204680     6989.46
    204720     6990.55
    204760     6992.07
    204800      6993.3
    204840     6994.83
    204880     6996.18
    204920     6997.52
    204960     6999.04
    205000     7000.34
    205040     7001.79
    205080     7003.48
    205120     7004.51
    205160        7006
    205200     7007.32
    205240     7008.62
    205280     7010.26
    205320     7011.47
    205360     7012.75
    205400     7014.23
    205440     7015.77
    205480     7017.06
    205520     7018.14
    205560     7019.67
    205600     7020.91
    205640     7022.43
    205680     7023.77
    205720     7025.13
    205760     7026.62
    205800     7027.93
    205840     7029.37
    205880     7031.07
    205920     7032.09
    205960     7033.57
    206000     7034.89
    206040     7036.19
    206080     7037.81
    206120     7039.04
    206160     7040.32
    206200      7041.8
    206240     7043.34
    206280     7044.64
    206320     7045.72
    206360     7047.24
    206400     7048.48
    206440     7050.01
    206480     7051.34
    206520      7052.7
    206560      7054.2
    206600     7055.52
    206640     7056.95
    206680     7058.65
    206720     7059.65
    206760     7061.15
    206800     7062.46
    206840     7063.77
    206880      7065.4
    206920     7066.62
    206960     7067.89
    207000     7069.36
    207040      7070.9
    207080     7072.21
    207120     7073.28
    207160      7074.8
    207200     7076.05
    207240     7077.58
    207280      7078.9
    207320     7080.25
    207360     7081.75
    207400     7083.06
    207440     7084.49
    207480     7086.19
    207520      7087.2
    207560     7088.68
    207600        7090
    207640      7091.3
    207680     7092.95
    207720     7094.14
    207760     7095.42
    207800     7096.89
    207840     7098.43
    207880     7099.74
    207920     7100.81
    207960     7102.34
    208000     7103.58
    208040      7105.1
    208080     7106.43
    208120     7107.79
    208160     7109.28
    208200     7110.58
    208240     7112.03
    208280     7113.72
    208320     7114.72
    208360     7116.22
    208400     7117.53
    208440     7118.82
    208480     7120.47
    208520     7121.66
    208560     7122.95
    208600     7124.43
    208640     7125.96
    208680     7127.27
    208720     7128.35
    208760     7129.88
    208800     7131.11
    208840     7132.64
    208880     7133.96
    208920     7135.32
    208960     7136.82
    209000     7138.12
    209040     7139.55
    209080     7141.25
    209120     7142.26
    209160     7143.75
    209200     7145.07
    209240     7146.37
    209280        7148
    209320      7149.2
    209360      7150.5
    209400     7151.97
    209440     7153.49
    209480     7154.81
    209520     7155.89
    209560     7157.43
    209600     7158.65
    209640     7160.17
    209680      7161.5
    209720     7162.87
    209760     7164.38
    209800     7165.67
    209840     7167.11
    209880      7168.8
    209920     7169.81
    209960     7171.29
    210000     7172.62
    210040     7173.91
    210080     7175.55
    210120     7176.75
    210160     7178.03
    210200     7179.49
    210240     7181.03
    210280     7182.34
    210320      7183.4
    210360     7184.94
    210400     7186.18
    210440     7187.67
    210480     7189.01
    210520     7190.37
    210560     7191.88
    210600     7193.16
    210640     7194.61
    210680      7196.3
    210720     7197.31
    210760      7198.8
    210800     7200.12
    210840     7201.42
    210880     7203.06
    210920     7204.25
    210960     7205.54
    211000        7207
    211040     7208.54
    211080     7209.84
    211120     7210.92
    211160     7212.45
    211200     7213.69
    211240     7215.22
    211280     7216.54
    211320      7217.9
    211360     7219.42
    211400     7220.68
    211440     7222.12
    211480     7223.83
    211520     7224.84
    211560     7226.34
    211600     7227.64
    211640     7228.95
    211680     7230.59
    211720     7231.79
    211760     7233.07
    211800     7234.53
    211840     7236.08
    211880     7237.39
    211920     7238.46
    211960     7239.99
    212000     7241.24
    212040     7242.77
    212080      7244.1
    212120     7245.45
    212160     7246.98
    212200     7248.22
    212240     7249.68
    212280     7251.38
    212320     7252.39
    212360      7253.9
    212400      7255.2
    212440     7256.51
    212480     7258.15
    212520     7259.36
    212560     7260.64
    212600     7262.12
    212640     7263.65
    212680     7264.95
    212720     7266.03
    212760     7267.55
    212800     7268.82
    212840     7270.35
    212880     7271.69
    212920     7273.02
    212960     7274.57
    213000     7275.81
    213040     7277.27
    213080     7278.99
    213120     7279.99
    213160      7281.5
    213200     7282.81
    213240      7284.1
    213280     7285.73
    213320     7286.96
    213360     7288.22
    213400     7289.71
    213440     7291.25
    213480     7292.55
    213520     7293.64
    213560     7295.16
    213600     7296.43
    213640     7297.94
    213680     7299.28
    213720     7300.63
    213760     7302.16
    213800     7303.41
    213840     7304.86
    213880     7306.58
    213920     7307.59
    213960      7309.1
    214000      7310.4
    214040      7311.7
    214080     7313.33
    214120     7314.55
    214160      7315.8
    214200     7317.31
    214240     7318.84
    214280     7320.15
    214320     7321.23
    214360     7322.75
    214400     7324.02
    214440     7325.53
    214480     7326.88
    214520     7328.21
    214560     7329.75
    214600     7330.99
    214640     7332.43
    214680     7334.17
    214720     7335.17
    214760     7336.68
    214800     7337.99
    214840     7339.29
    214880     7340.92
    214920     7342.15
    214960     7343.39
    215000     7344.89
    215040     7346.45
    215080     7347.74
    215120     7348.82
    215160     7350.34
    215200     7351.59
    215240     7353.11
    215280     7354.46
    215320     7355.79
    215360     7357.34
    215400     7358.57
    215440     7360.02
    215480     7361.75
    215520     7362.75
    215560     7364.27
    215600     7365.56
    215640     7366.87
    215680      7368.5
    215720     7369.73
    215760     7370.96
    215800     7372.46
    215840     7374.03
    215880     7375.32
    215920     7376.39
    215960     7377.92
    216000     7379.17
    216040     7380.68
    216080     7382.05
    216120     7383.35
    216160      7384.9
    216200     7386.13
    216240     7387.57
    216280     7389.31
    216320      7390.3
    216360     7391.82
    216400     7393.12
    216440     7394.43
    216480     7396.06
    216520     7397.29
    216560     7398.52
    216600     7400.03
    216640     7401.58
    216680     7402.89
    216720     7403.94
    216760     7405.46
    216800     7406.72
    216840     7408.22
    216880     7409.59
    216920      7410.9
    216960     7412.43
    217000     7413.66
    217040     7415.11
    217080     7416.86
    217120     7417.84
    217160     7419.38
    217200     7420.67
    217240     7421.98
    217280     7423.61
    217320     7424.83
    217360     7426.05
    217400     7427.56
    217440     7429.12
    217480     7430.42
    217520     7431.46
    217560     7433.02
    217600     7434.26
    217640     7435.76
    217680     7437.12
    217720     7438.44
    217760     7439.96
    217800      7441.2
    217840     7442.65
    217880     7444.39
    217920     7445.38
    217960      7446.9
    218000     7448.19
    218040     7449.51
    218080     7451.14
    218120     7452.36
    218160     7453.59
    218200     7455.09
    218240     7456.67
    218280     7457.96
    218320        7459
    218360     7460.54
    218400     7461.79
    218440     7463.31
    218480     7464.65
    218520     7465.97
    218560      7467.5
    218600     7468.74
    218640     7470.18
    218680     7471.93
    218720     7472.92
    218760     7474.43
    218800     7475.71
    218840     7477.02
    218880     7478.66
    218920     7479.88
    218960      7481.1
    219000      7482.6
    219040     7484.19
    219080     7485.48
    219120     7486.52
    219160     7488.07
    219200     7489.32
    219240     7490.83
    219280     7492.18
    219320     7493.49
    219360     7495.02
    219400     7496.25
    219440      7497.7
    219480     7499.44
    219520     7500.44
    219560     7501.95
    219600     7503.23
    219640     7504.54
    219680     7506.18
    219720      7507.4
    219760     7508.61
    219800     7510.13
    219840      7511.7
    219880        7513
    219920     7514.04
    219960     7515.58
    220000     7516.83
    220040     7518.36
    220080     7519.71
    220120     7521.03
    220160     7522.56
    220200     7523.79
    220240     7525.24
    220280     7526.98
    220320     7527.96
    220360     7529.47
    220400     7530.75
    220440     7532.07
    220480      7533.7
    220520     7534.93
    220560     7536.15
    220600     7537.67
    220640     7539.24
    220680     7540.54
    220720     7541.57
    220760     7543.12
    220800     7544.36
    220840     7545.88
    220880     7547.23
    220920     7548.57
    220960     7550.09
    221000     7551.31
    221040     7552.77
    221080      7554.5
    221120     7555.49
    221160     7556.99
    221200     7558.27
    221240      7559.6
    221280     7561.21
    221320     7562.45
    221360     7563.68
    221400     7565.19
    221440     7566.77
    221480     7568.06
    221520     7569.09
    221560     7570.64
    221600     7571.89
    221640      7573.4
    221680     7574.75
    221720     7576.08
    221760     7577.61
    221800     7578.84
    221840     7580.28
    221880     7582.01
    221920     7583.02
    221960     7584.52
    222000     7585.79
    222040     7587.11
    222080     7588.75
    222120     7589.97
    222160     7591.19
    222200     7592.72
    222240      7594.3
    222280     7595.58
    222320     7596.61
    222360     7598.17
    222400     7599.42
    222440     7600.92
    222480     7602.28
    222520     7603.61
    222560     7605.15
    222600     7606.37
    222640     7607.82
    222680     7609.55
    222720     7610.56
    222760     7612.04
    222800     7613.31
    222840     7614.65
    222880     7616.25
    222920     7617.49
    222960     7618.71
    223000     7620.22
    223040     7621.81
    223080      7623.1
    223120     7624.13
    223160     7625.69
    223200     7626.94
    223240     7628.44
    223280      7629.8
    223320     7631.11
    223360     7632.67
    223400     7633.89
    223440     7635.32
    223480     7637.07
    223520     7638.07
    223560     7639.56
    223600     7640.83
    223640     7642.16
    223680     7643.75
    223720     7644.98
    223760     7646.21
    223800     7647.73
    223840     7649.32
    223880     7650.61
    223920     7651.63
    223960      7653.2
    224000     7654.45
    224040     7655.94
    224080     7657.32
    224120     7658.63
    224160     7660.18
    224200     7661.42
    224240     7662.85
    224280     7664.59
    224320     7665.58
    224360     7667.07
    224400     7668.35
    224440     7669.68
    224480     7671.28
    224520      7672.5
    224560     7673.73
    224600     7675.26
    224640     7676.84
    224680     7678.13
    224720     7679.15
    224760     7680.72
    224800     7681.99
    224840     7683.46
    224880     7684.83
    224920     7686.14
    224960     7687.69
    225000     7688.93
    225040     7690.37
    225080     7692.11
    225120      7693.1
    225160     7694.62
    225200     7695.88
    225240     7697.22
    225280     7698.81
    225320     7700.04
    225360     7701.27
    225400     7702.79
    225440     7704.38
    225480     7705.66
    225520     7706.67
    225560     7708.25
    225600      7709.5
    225640     7710.97
    225680     7712.34
    225720     7713.66
    225760     7715.22
    225800     7716.46
    225840     7717.88
    225880     7719.64
    225920     7720.63
    225960     7722.14
    226000     7723.42
    226040     7724.75
    226080     7726.36
    226120     7727.58
    226160     7728.81
    226200     7730.32
    226240     7731.91
    226280      7733.2
    226320     7734.21
    226360      7735.8
    226400     7737.05
    226440     7738.53
    226480     7739.89
    226520      7741.2
    226560     7742.76
    226600     7744.02
    226640     7745.43
    226680     7747.18
    226720     7748.17
    226760     7749.69
    226800     7750.96
    226840     7752.28
    226880     7753.89
    226920     7755.13
    226960     7756.35
    227000     7757.88
    227040     7759.46
    227080     7760.74
    227120     7761.74
    227160     7763.33
    227200     7764.59
    227240     7766.05
    227280      7767.4
    227320     7768.71
    227360     7770.27
    227400     7771.51
    227440     7772.92
    227480     7774.67
    227520     7775.67
    227560     7777.18
    227600     7778.44
    227640     7779.77
    227680     7781.37
    227720      7782.6
    227760     7783.83
    227800     7785.34
    227840     7786.94
    227880     7788.22
    227920     7789.22
    227960      7790.8
    228000     7792.06
    228040     7793.52
    228080     7794.88
    228120     7796.19
    228160     7797.76
    228200     7798.99
    228240     7800.41
    228280     7802.17
    228320     7803.16
    228360     7804.67
    228400     7805.93
    228440     7807.26
    228480     7808.86
    228520     7810.09
    228560     7811.32
    228600     7812.82
    228640     7814.43
    228680     7815.71
    228720     7816.71
    228760     7818.31
    228800     7819.55
    228840     7821.03
    228880     7822.39
    228920     7823.69
    228960     7825.27
    229000     7826.52
    229040     7827.93
    229080     7829.69
    229120     7830.68
    229160     7832.18
    229200     7833.44
    229240     7834.77
    229280     7836.38
    229320      7837.6
    229360     7838.82
    229400     7840.31
    229440     7841.94
    229480      7843.2
    229520     7844.22
    229560     7845.82
    229600     7847.05
    229640     7848.53
    229680     7849.87
    229720     7851.17
    229760     7852.75
    229800     7853.99
    229840      7855.4
    229880     7857.18
    229920     7858.14
    229960     7859.66
    230000     7860.94
    230040     7862.25
    230080     7863.86
    230120     7865.09
    230160      7866.3
    230200      7867.8
    230240     7869.44
    230280      7870.7
    230320     7871.71
    230360     7873.31
    230400     7874.54
    230440     7876.04
    230480     7877.38
    230520     7878.69
    230560     7880.27
    230600     7881.51
    230640     7882.93
    230680     7884.72
    230720     7885.66
    230760     7887.19
    230800     7888.46
    230840     7889.77
    230880     7891.39
    230920     7892.61
    230960     7893.83
    231000     7895.32
    231040     7896.96
    231080     7898.22
    231120     7899.24
    231160     7900.83
    231200     7902.07
    231240     7903.55
    231280      7904.9
    231320     7906.21
    231360     7907.79
    231400     7909.03
    231440     7910.44
    231480     7912.22
    231520     7913.18
    231560     7914.72
    231600     7915.97
    231640     7917.29
    231680     7918.89
    231720     7920.13
    231760     7921.34
    231800     7922.83
    231840     7924.46
    231880     7925.71
    231920     7926.73
    231960     7928.34
    232000     7929.57
    232040     7931.06
    232080     7932.42
    232120     7933.72
    232160     7935.32
    232200     7936.55
    232240     7937.97
    232280     7939.76
    232320     7940.71
    232360     7942.25
    232400      7943.5
    232440     7944.79
    232480     7946.41
    232520     7947.62
    232560     7948.84
    232600     7950.32
    232640     7951.96
    232680      7953.2
    232720     7954.23
    232760     7955.82
    232800     7957.05
    232840     7958.54
    232880     7959.91
    232920      7961.2
    232960      7962.8
    233000     7964.03
    233040     7965.44
    233080     7967.25
    233120     7968.19
    233160     7969.73
    233200     7970.98
    233240     7972.29
    233280     7973.91
    233320     7975.11
    233360     7976.31
    233400     7977.82
    233440     7979.44
    233480      7980.7
    233520     7981.72
    233560     7983.32
    233600     7984.55
    233640     7986.03
    233680     7987.42
    233720      7988.7
    233760     7990.31
    233800     7991.52
    233840     7992.93
    233880     7994.74
    233920     7995.68
    233960     7997.23
    234000     7998.48
    234040     7999.76
    234080      8001.4
    234120     8002.61
    234160     8003.81
    234200     8005.29
    234240     8006.92
    234280     8008.18
    234320     8009.19
    234360      8010.8
    234400     8012.01
    234440      8013.5
    234480     8014.86
    234520     8016.16
    234560     8017.77
    234600     8018.98
    234640     8020.41
    234680     8022.22
    234720     8023.15
    234760      8024.7
    234800     8025.95
    234840     8027.24
    234880     8028.87
    234920     8030.08
    234960     8031.27
    235000     8032.77
    235040     8034.39
    235080     8035.65
    235120     8036.66
    235160     8038.26
    235200     8039.49
    235240     8040.94
    235280     8042.33
    235320     8043.62
    235360     8045.24
    235400     8046.44
    235440     8047.87
    235480     8049.68
    235520      8050.6
    235560     8052.17
    235600     8053.42
    235640     8054.68
    235680     8056.34
    235720     8057.53
    235760     8058.72
    235800     8060.22
    235840     8061.83
    235880     8063.08
    235920     8064.08
    235960     8065.68
    236000     8066.91
    236040     8068.36
    236080     8069.76
    236120     8071.06
    236160     8072.67
    236200     8073.88
    236240      8075.3
    236280     8077.11
    236320     8078.05
    236360      8079.6
    236400     8080.84
    236440     8082.11
    236480     8083.76
    236520     8084.97
    236560     8086.14
    236600     8087.65
    236640     8089.28
    236680     8090.52
    236720     8091.49
    236760     8093.11
    236800     8094.35
    236840     8095.79
    236880      8097.2
    236920      8098.5
    236960      8100.1
    237000      8101.3
    237040     8102.74
    237080     8104.55
    237120     8105.47
    237160     8107.02
    237200     8108.25
    237240     8109.55
    237280     8111.21
    237320      8112.4
    237360     8113.58
    237400     8115.09
    237440     8116.71
    237480     8117.96
    237520     8118.93
    237560     8120.54
    237600     8121.76
    237640     8123.24
    237680     8124.62
    237720     8125.92
    237760     8127.51
    237800     8128.72
    237840     8130.16
    237880     8131.97
    237920     8132.89
    237960     8134.44
    238000     8135.69
    238040     8136.95
    238080     8138.62
    238120     8139.81
    238160     8141.01
    238200      8142.5
    238240     8144.13
    238280     8145.39
    238320     8146.36
    238360     8147.98
    238400     8149.19
    238440     8150.66
    238480     8152.06
    238520     8153.34
    238560     8154.97
    238600     8156.15
    238640     8157.58
    238680      8159.4
    238720     8160.31
    238760     8161.86
    238800      8163.1
    238840     8164.38
    238880     8166.03
    238920     8167.23
    238960     8168.41
    239000     8169.91
    239040     8171.54
    239080     8172.79
    239120     8173.76
    239160     8175.37
    239200      8176.6
    239240     8178.05
    239280     8179.45
    239320     8180.73
    239360     8182.35
    239400     8183.53
    239440     8184.98
    239480      8186.8
    239520      8187.7
    239560     8189.25
    239600     8190.48
    239640     8191.78
    239680     8193.42
    239720     8194.61
    239760     8195.79
    239800      8197.3
    239840     8198.94
    239880      8200.2
    239920     8201.17
    239960     8202.77
    240000        8204
    240040     8205.45
    240080     8206.87
    240120     8208.14
    240160     8209.75
    240200     8210.93
    240240     8212.38
    240280     8214.21
    240320     8215.12
    240360     8216.67
    240400      8217.9
    240440      8219.2
    240480     8220.84
    240520     8222.02
    240560     8223.23
    240600     8224.74
    240640     8226.37
    240680     8227.64
    240720     8228.59
    240760     8230.21
    240800     8231.44
    240840     8232.86
    240880     8234.28
    240920     8235.57
    240960     8237.17
    241000     8238.34
    241040     8239.79
    241080     8241.61
    241120      8242.5
    241160     8244.05
    241200     8245.27
    241240     8246.58
    241280     8248.22
    241320      8249.4
    241360     8250.61
    241400     8252.14
    241440     8253.77
    241480     8255.03
    241520     8255.99
    241560     8257.59
    241600     8258.83
    241640     8260.26
    241680      8261.7
    241720     8262.96
    241760     8264.57
    241800     8265.75
    241840      8267.2
    241880     8269.01
    241920     8269.91
    241960     8271.46
    242000     8272.68
    242040     8273.98
    242080     8275.62
    242120     8276.81
    242160     8278.01
    242200     8279.55
    242240     8281.19
    242280     8282.42
    242320     8283.41
    242360        8285
    242400     8286.24
    242440     8287.69
    242480     8289.11
    242520     8290.39
    242560        8292
    242600     8293.18
    242640     8294.63
    242680     8296.45
    242720     8297.35
    242760      8298.9
    242800     8300.11
    242840     8301.42
    242880     8303.06
    242920     8304.24
    242960     8305.43
    243000     8306.98
    243040     8308.62
    243080     8309.85
    243120     8310.84
    243160     8312.43
    243200     8313.68
    243240     8315.12
    243280     8316.55
    243320     8317.81
    243360     8319.44
    243400     8320.63
    243440     8322.07
    243480     8323.89
    243520     8324.79
    243560     8326.33
    243600     8327.55
    243640     8328.85
    243680     8330.49
    243720     8331.68
    243760     8332.86
    243800     8334.42
    243840     8336.06
    243880     8337.29
    243920     8338.27
    243960     8339.87
    244000      8341.1
    244040     8342.55
    244080     8343.97
    244120     8345.25
    244160     8346.87
    244200     8348.05
    244240     8349.49
    244280     8351.32
    244320      8352.2
    244360     8353.78
    244400     8354.97
    244440     8356.29
    244480     8357.92
    244520     8359.12
    244560      8360.3
    244600     8361.85
    244640     8363.48
    244680     8364.71
    244720     8365.71
    244760     8367.29
    244800     8368.53
    244840     8369.97
    244880      8371.4
    244920     8372.67
    244960     8374.27
    245000     8375.49
    245040     8376.91
    245080     8378.75
    245120     8379.63
    245160     8381.17
    245200     8382.36
    245240      8383.7
    245280     8385.33
    245320     8386.53
    245360     8387.71
    245400     8389.27
    245440     8390.91
    245480     8392.13
    245520     8393.12
    245560     8394.71
    245600     8395.94
    245640     8397.38
    245680      8398.8
    245720     8400.09
    245760     8401.69
    245800      8402.9
    245840     8404.33
    245880     8406.17
    245920     8407.04
    245960     8408.58
    246000     8409.77
    246040      8411.1
    246080     8412.74
    246120     8413.95
    246160     8415.13
    246200      8416.7
    246240     8418.32
    246280     8419.54
    246320     8420.54
    246360     8422.14
    246400     8423.36
    246440      8424.8
    246480     8426.22
    246520     8427.51
    246560     8429.11
    246600     8430.32
    246640     8431.76
    246680      8433.6
    246720     8434.46
    246760        8436
    246800     8437.19
    246840     8438.53
    246880     8440.16
    246920     8441.37
    246960     8442.53
    247000     8444.11
    247040     8445.75
    247080     8446.95
    247120     8447.93
    247160     8449.54
    247200     8450.76
    247240     8452.22
    247280     8453.65
    247320     8454.91
    247360     8456.52
    247400     8457.73
    247440     8459.17
    247480     8461.01
    247520     8461.87
    247560     8463.43
    247600      8464.6
    247640     8465.94
    247680     8467.56
    247720     8468.79
    247760     8469.95
    247800     8471.53
    247840     8473.16
    247880     8474.38
    247920     8475.36
    247960     8476.96
    248000     8478.17
    248040     8479.64
    248080     8481.07
    248120     8482.33
    248160     8483.94
    248200     8485.13
    248240     8486.58
    248280     8488.41
    248320     8489.28
    248360     8490.82
    248400        8492
    248440     8493.33
    248480     8494.97
    248520      8496.2
    248560     8497.33
    248600     8498.93
    248640     8500.56
    248680     8501.78
    248720     8502.75
    248760     8504.37
    248800     8505.56
    248840     8507.02
    248880     8508.45
    248920     8509.72
    248960     8511.33
    249000     8512.54
    249040     8513.96
    249080     8515.79
    249120     8516.67
    249160     8518.21
    249200      8519.4
    249240     8520.72
    249280     8522.37
    249320      8523.6
    249360     8524.73
    249400     8526.31
    249440     8527.95
    249480     8529.16
    249520     8530.14
    249560     8531.77
    249600     8532.95
    249640      8534.4
    249680     8535.82
    249720     8537.11
    249760     8538.72
    249800     8539.94
    249840     8541.36
    249880     8543.18
    249920     8544.07
    249960     8545.62
    250000     8546.81
    250040     8548.14
    250080     8549.77
    250120        8551
    250160     8552.13
    250200     8553.73
    250240     8555.36
    250280     8556.54
    250320     8557.53
    250360     8559.16
    250400     8560.34
    250440     8561.81
    250480     8563.23
    250520     8564.52
    250560     8566.14
    250600     8567.34
    250640     8568.78
    250680      8570.6
    250720     8571.49
    250760     8573.04
    250800     8574.23
    250840     8575.56
    250880      8577.2
    250920     8578.44
    250960     8579.56
    251000     8581.16
    251040      8582.8
    251080     8583.98
    251120     8584.97
    251160      8586.6
    251200     8587.77
    251240     8589.23
    251280     8590.67
    251320     8591.95
    251360     8593.57
    251400     8594.77
    251440     8596.21
    251480     8598.02
    251520     8598.92
    251560     8600.47
    251600     8601.64
    251640     8602.99
    251680     8604.62
    251720     8605.87
    251760     8606.99
    251800      8608.6
    251840     8610.23
    251880     8611.39
    251920     8612.41
    251960     8614.02
    252000     8615.21
    252040     8616.64
    252080     8618.07
    252120     8619.34
    252160     8620.97
    252200     8622.16
    252240     8623.61
    252280     8625.43
    252320     8626.31
    252360     8627.87
    252400     8629.04
    252440     8630.38
    252480     8632.02
    252520     8633.27
    252560      8634.4
    252600        8636
    252640     8637.64
    252680     8638.81
    252720     8639.81
    252760     8641.42
    252800     8642.61
    252840     8644.03
    252880     8645.46
    252920     8646.74
    252960     8648.36
    253000     8649.55
    253040        8651
    253080     8652.83
    253120     8653.71
    253160     8655.26
    253200     8656.42
    253240     8657.79
    253280     8659.42
    253320     8660.68
    253360      8661.8
    253400      8663.4
    253440     8665.03
    253480     8666.21
    253520      8667.2
    253560     8668.82
    253600     8670.01
    253640     8671.42
    253680     8672.86
    253720     8674.13
    253760     8675.76
    253800     8676.94
    253840     8678.39
    253880     8680.22
    253920     8681.09
    253960     8682.65
    254000     8683.81
    254040     8685.18
    254080     8686.83
    254120     8688.06
    254160     8689.18
    254200      8690.8
    254240     8692.43
    254280     8693.61
    254320     8694.59
    254360     8696.21
    254400     8697.41
    254440     8698.82
    254480     8700.25
    254520     8701.53
    254560     8703.16
    254600     8704.34
    254640      8705.8
    254680     8707.62
    254720      8708.5
    254760     8710.06
    254800      8711.2
    254840     8712.59
    254880     8714.22
    254920     8715.45
    254960     8716.57
    255000      8718.2
    255040     8719.82
    255080        8721
    255120     8721.98
    255160      8723.6
    255200     8724.81
    255240     8726.24
    255280     8727.67
    255320     8728.94
    255360      8730.6
    255400     8731.77
    255440     8733.21
    255480     8735.05
    255520     8735.92
    255560     8737.48
    255600     8738.61
    255640        8740
    255680     8741.63
    255720     8742.86
    255760     8743.96
    255800     8745.58
    255840     8747.21
    255880     8748.37
    255920     8749.38
    255960        8751
    256000     8752.19
    256040     8753.61
    256080     8755.06
    256120     8756.34
    256160     8757.99
    256200     8759.16
    256240      8760.6
    256280     8762.47
    256320     8763.31
    256360     8764.88
    256400     8766.01
    256440     8767.39
    256480        8769
    256520     8770.25
    256560     8771.33
    256600     8772.98
    256640     8774.59
    256680     8775.77
    256720     8776.74
    256760     8778.38
    256800     8779.57
    256840     8780.99
    256880     8782.43
    256920     8783.71
    256960     8785.37
    257000     8786.53
    257040     8787.99
    257080     8789.85
    257120     8790.69
    257160     8792.26
    257200      8793.4
    257240     8794.76
    257280     8796.38
    257320     8797.64
    257360     8798.71
    257400     8800.36
    257440     8801.96
    257480     8803.13
    257520     8804.12
    257560     8805.74
    257600     8806.93
    257640     8808.34
    257680     8809.78
    257720     8811.07
    257760     8812.72
    257800     8813.88
    257840     8815.33
    257880     8817.19
    257920     8818.03
    257960     8819.61
    258000     8820.74
    258040     8822.09
    258080     8823.73
    258120     8824.98
    258160     8826.06
    258200      8827.7
    258240      8829.3
    258280     8830.47
    258320     8831.45
    258360     8833.08
    258400     8834.26
    258440     8835.65
    258480     8837.11
    258520      8838.4
    258560     8840.02
    258600     8841.22
    258640     8842.66
    258680     8844.52
    258720     8845.39
    258760     8846.95
    258800     8848.08
    258840     8849.44
    258880     8851.08
    258920     8852.33
    258960      8853.4
    259000     8855.04
    259040     8856.65
    259080     8857.81
    259120     8858.79
    259160     8860.44
    259200     8861.61
    259240     8862.98
    259280     8864.44
    259320     8865.74
    259360     8867.35
    259400     8868.56
    259440        8870
    259480     8871.88
    259520     8872.72
    259560     8874.29
    259600     8875.41
    259640     8876.77
    259680     8878.43
    259720     8879.69
    259760     8880.77
    259800      8882.4
    259840        8884
    259880     8885.17
    259920     8886.16
    259960     8887.79
    260000     8888.98
    260040     8890.34
    260080      8891.8
    260120     8893.09
    260160      8894.7
    260200     8895.92
    260240     8897.34
    260280     8899.21
    260320     8900.06
    260360     8901.63
    260400     8902.76
    260440     8904.12
    260480     8905.77
    260520     8907.04
    260560     8908.13
    260600     8909.74
    260640     8911.35
    260680     8912.52
    260720      8913.5
    260760     8915.16
    260800     8916.31
    260840     8917.67
    260880     8919.12
    260920     8920.41
    260960     8922.03
    261000     8923.25
    261040     8924.66
    261080     8926.53
    261120     8927.37
    261160     8928.96
    261200     8930.08
    261240     8931.43
    261280      8933.1
    261320     8934.36
    261360     8935.45
    261400     8937.07
    261440     8938.69
    261480     8939.85
    261520     8940.82
    261560     8942.48
    261600     8943.62
    261640     8944.99
    261680     8946.43
    261720     8947.73
    261760     8949.34
    261800     8950.57
    261840     8951.99
    261880     8953.87
    261920      8954.7
    261960     8956.28
    262000     8957.42
    262040     8958.76
    262080     8960.43
    262120      8961.7
    262160     8962.77
    262200      8964.4
    262240     8966.01
    262280     8967.18
    262320     8968.13
    262360     8969.79
    262400     8970.95
    262440     8972.33
    262480     8973.75
    262520     8975.06
    262560     8976.66
    262600      8977.9
    262640     8979.32
    262680     8981.19
    262720     8982.05
    262760     8983.61
    262800     8984.76
    262840     8986.11
    262880     8987.78
    262920     8989.05
    262960     8990.12
    263000     8991.73
    263040     8993.36
    263080     8994.54
    263120     8995.48
    263160     8997.14
    263200     8998.28
    263240     8999.65
    263280      9001.1
    263320     9002.41
    263360     9004.01
    263400     9005.24
    263440     9006.67
    263480     9008.54
    263520      9009.4
    263560     9010.98
    263600     9012.13
    263640     9013.47
    263680     9015.14
    263720     9016.41
    263760      9017.5
    263800      9019.1
    263840     9020.73
    263880     9021.92
    263920     9022.85
    263960     9024.52
    264000     9025.66
    264040     9027.07
    264080     9028.49
    264120     9029.79
    264160      9031.4
    264200     9032.63
    264240     9034.05
    264280     9035.93
    264320     9036.78
    264360     9038.35
    264400     9039.51
    264440     9040.88
    264480     9042.54
    264520     9043.81
    264560     9044.91
    264600     9046.52
    264640     9048.14
    264680     9049.31
    264720     9050.24
    264760      9051.9
    264800     9053.04
    264840     9054.46
    264880     9055.88
    264920     9057.16
    264960     9058.78
    265000        9060
    265040     9061.42
    265080      9063.3
    265120     9064.15
    265160     9065.74
    265200      9066.9
    265240     9068.26
    265280     9069.94
    265320      9071.2
    265360     9072.32
    265400     9073.92
    265440     9075.54
    265480      9076.7
    265520     9077.65
    265560     9079.29
    265600     9080.46
    265640     9081.85
    265680     9083.28
    265720     9084.55
    265760     9086.18
    265800     9087.41
    265840     9088.81
    265880     9090.71
    265920     9091.55
    265960     9093.15
    266000     9094.31
    266040     9095.66
    266080     9097.35
    266120      9098.6
    266160     9099.71
    266200     9101.31
    266240     9102.96
    266280      9104.1
    266320     9105.05
    266360      9106.7
    266400     9107.86
    266440     9109.28
    266480      9110.7
    266520        9112
    266560     9113.61
    266600     9114.85
    266640     9116.26
    266680     9118.17
    266720        9119
    266760      9120.6
    266800     9121.76
    266840     9123.11
    266880     9124.79
    266920     9126.06
    266960     9127.14
    267000     9128.76
    267040      9130.4
    267080     9131.55
    267120     9132.51
    267160     9134.16
    267200      9135.3
    267240     9136.73
    267280     9138.17
    267320     9139.46
    267360     9141.08
    267400      9142.3
    267440     9143.73
    267480     9145.62
    267520     9146.46
    267560     9148.05
    267600     9149.22
    267640     9150.56
    267680     9152.25
    267720      9153.5
    267760      9154.6
    267800     9156.22
    267840     9157.87
    267880     9159.01
    267920     9159.95
    267960     9161.62
    268000     9162.78
    268040      9164.2
    268080     9165.63
    268120     9166.92
    268160     9168.54
    268200     9169.76
    268240     9171.19
    268280     9173.08
    268320     9173.92
    268360     9175.51
    268400     9176.68
    268440     9178.01
    268480      9179.7
    268520     9180.95
    268560     9182.05
    268600     9183.67
    268640     9185.33
    268680     9186.46
    268720     9187.39
    268760     9189.06
    268800     9190.22
    268840     9191.63
    268880     9193.07
    268920     9194.36
    268960     9195.99
    269000     9197.19
    269040     9198.63
    269080     9200.52
    269120     9201.36
    269160     9202.94
    269200     9204.11
    269240     9205.45
    269280     9207.13
    269320     9208.37
    269360     9209.47
    269400     9211.09
    269440     9212.75
    269480     9213.89
    269520     9214.81
    269560     9216.47
    269600     9217.64
    269640     9219.06
    269680     9220.48
    269720     9221.78
    269760     9223.41
    269800      9224.6
    269840     9226.05
    269880     9227.96
    269920     9228.79
    269960     9230.38
    270000     9231.55
    270040     9232.89
    270080     9234.57
    270120     9235.81
    270160     9236.91
    270200     9238.52
    270240     9240.19
    270280     9241.33
    270320     9242.25
    270360     9243.93
    270400     9245.07
    270440     9246.53
    270480     9247.95
    270520     9249.25
    270560     9250.89
    270600     9252.08
    270640     9253.51
    270680     9255.42
    270720     9256.26
    270760     9257.85
    270800     9259.02
    270840     9260.37
    270880     9262.04
    270920     9263.29
    270960     9264.39
    271000        9266
    271040     9267.65
    271080     9268.79
    271120     9269.72
    271160      9271.4
    271200     9272.53
    271240     9274.01
    271280     9275.43
    271320     9276.73
    271360     9278.37
    271400     9279.55
    271440     9280.98
    271480     9282.91
    271520     9283.74
    271560     9285.33
    271600     9286.48
    271640     9287.85
    271680     9289.51
    271720     9290.76
    271760     9291.85
    271800     9293.47
    271840     9295.12
    271880     9296.26
    271920     9297.18
    271960     9298.86
    272000     9299.98
    272040     9301.47
    272080     9302.88
    272120     9304.18
    272160      9305.8
    272200     9306.98
    272240     9308.41
    272280     9310.35
    272320     9311.18
    272360     9312.76
    272400      9313.9
    272440     9315.27
    272480     9316.93
    272520     9318.18
    272560     9319.27
    272600     9320.88
    272640     9322.54
    272680     9323.69
    272720      9324.6
    272760     9326.29
    272800      9327.4
    272840      9328.9
    272880     9330.28
    272920     9331.59
    272960     9333.22
    273000     9334.38
    273040     9335.81
    273080     9337.73
    273120     9338.57
    273160     9340.17
    273200      9341.3
    273240     9342.67
    273280     9344.35
    273320     9345.57
    273360     9346.67
    273400     9348.27
    273440     9349.92
    273480     9351.08
    273520     9351.99
    273560     9353.68
    273600      9354.8
    273640     9356.28
    273680     9357.67
    273720     9358.98
    273760     9360.61
    273800     9361.78
    273840      9363.2
    273880     9365.15
    273920     9365.97
    273960     9367.57
    274000      9368.7
    274040     9370.06
    274080     9371.73
    274120     9372.96
    274160     9374.04
    274200     9375.65
    274240     9377.31
    274280     9378.47
    274320     9379.35
    274360     9381.06
    274400     9382.18
    274440     9383.67
    274480     9385.05
    274520     9386.35
    274560     9387.98
    274600     9389.15
    274640     9390.57
    274680     9392.52
    274720     9393.35
    274760     9394.94
    274800     9396.08
    274840     9397.44
    274880     9399.11
    274920     9400.33
    274960     9401.42
    275000     9403.03
    275040      9404.7
    275080     9405.84
    275120     9406.75
    275160     9408.46
    275200     9409.58
    275240     9411.07
    275280     9412.46
    275320     9413.76
    275360     9415.41
    275400     9416.55
    275440     9417.96
    275480     9419.93
    275520     9420.76
    275560     9422.35
    275600     9423.48
    275640     9424.86
    275680     9426.51
    275720     9427.74
    275760     9428.81
    275800     9430.43
    275840     9432.11
    275880     9433.26
    275920     9434.15
    275960     9435.88
    276000        9437
    276040     9438.48
    276080     9439.85
    276120     9441.17
    276160     9442.81
    276200     9443.97
    276240     9445.38
    276280     9447.34
    276320     9448.17
    276360     9449.76
    276400     9450.92
    276440     9452.28
    276480     9453.93
    276520     9455.16
    276560     9456.23
    276600     9457.86
    276640     9459.53
    276680     9460.66
    276720     9461.55
    276760     9463.28
    276800      9464.4
    276840     9465.89
    276880     9467.27
    276920     9468.59
    276960     9470.23
    277000     9471.36
    277040     9472.78
    277080     9474.76
    277120     9475.59
    277160     9477.18
    277200     9478.33
    277240     9479.69
    277280     9481.32
    277320     9482.57
    277360     9483.63
    277400     9485.26
    277440     9486.93
    277480     9488.06
    277520     9488.95
    277560     9490.68
    277600     9491.81
    277640     9493.29
    277680     9494.69
    277720     9495.98
    277760     9497.62
    277800     9498.77
    277840      9500.2
    277880     9502.18
    277920        9503
    277960     9504.58
    278000     9505.74
    278040      9507.1
    278080     9508.74
    278120     9509.98
    278160     9511.06
    278200     9512.69
    278240     9514.36
    278280     9515.48
    278320     9516.38
    278360     9518.12
    278400     9519.26
    278440     9520.75
    278480     9522.13
    278520     9523.43
    278560     9525.09
    278600     9526.23
    278640     9527.66
    278680     9529.64
    278720     9530.46
    278760     9532.04
    278800     9533.19
    278840     9534.54
    278880      9536.2
    278920     9537.44
    278960     9538.54
    279000     9540.15
    279040     9541.83
    279080     9542.94
    279120     9543.85
    279160     9545.59
    279200     9546.72
    279240      9548.2
    279280     9549.62
    279320      9550.9
    279360     9552.58
    279400     9553.71
    279440     9555.14
    279480     9557.13
    279520     9557.92
    279560      9559.5
    279600     9560.69
    279640     9562.04
    279680     9563.68
    279720     9564.92
    279760     9566.01
    279800     9567.65
    279840     9569.33
    279880     9570.44
    279920     9571.34
    279960     9573.07
    280000     9574.22
    280040     9575.68
    280080      9577.1
    280120     9578.39
    280160     9580.05
    280200     9581.19
    280240      9582.6
    280280     9584.59
    280320     9585.38
    280360     9586.99
    280400     9588.15
    280440      9589.5
    280480     9591.14
    280520     9592.39
    280560     9593.48
    280600     9595.13
    280640     9596.81
    280680     9597.91
    280720     9598.81
    280760     9600.55
    280800      9601.7
    280840     9603.15
    280880     9604.58
    280920     9605.86
    280960     9607.54
    281000     9608.69
    281040     9610.09
    281080     9612.09
    281120     9612.87
    281160     9614.47
    281200     9615.63
    281240     9616.99
    281280     9618.63
    281320     9619.87
    281360     9620.99
    281400     9622.59
    281440     9624.29
    281480      9625.4
    281520      9626.3
    281560     9628.05
    281600     9629.19
    281640     9630.66
    281680     9632.08
    281720     9633.37
    281760     9635.05
    281800      9636.2
    281840      9637.6
    281880     9639.59
    281920     9640.39
    281960     9641.99
    282000     9643.17
    282040     9644.51
    282080     9646.15
    282120     9647.39
    282160     9648.49
    282200     9650.13
    282240     9651.83
    282280     9652.93
    282320     9653.82
    282360     9655.58
    282400     9656.72
    282440     9658.19
    282480     9659.61
    282520      9660.9
    282560     9662.58
    282600     9663.72
    282640     9665.13
    282680     9667.13
    282720      9667.9
    282760     9669.53
    282800     9670.69
    282840     9672.06
    282880     9673.68
    282920      9674.9
    282960     9676.04
    283000     9677.66
    283040     9679.34
    283080     9680.45
    283120     9681.35
    283160      9683.1
    283200     9684.25
    283240     9685.72
    283280     9687.13
    283320     9688.44
    283360     9690.12
    283400     9691.25
    283440     9692.67
    283480     9694.67
    283520     9695.45
    283560     9697.06
    283600     9698.23
    283640     9699.59
    283680     9701.22
    283720     9702.46
    283760     9703.58
    283800     9705.21
    283840     9706.87
    283880     9707.98
    283920     9708.89
    283960     9710.65
    284000     9711.78
    284040     9713.23
    284080     9714.67
    284120     9715.95
    284160     9717.64
    284200     9718.78
    284240      9720.2
    284280     9722.21
    284320     9722.99
    284360     9724.59
    284400     9725.75
    284440     9727.13
    284480     9728.75
    284520     9729.99
    284560      9731.1
    284600     9732.74
    284640     9734.41
    284680     9735.53
    284720     9736.42
    284760     9738.19
    284800     9739.32
    284840     9740.76
    284880     9742.18
    284920      9743.5
    284960     9745.18
    285000     9746.31
    285040     9747.74
    285080     9749.76
    285120     9750.51
    285160     9752.14
    285200     9753.29
    285240     9754.66
    285280     9756.29
    285320     9757.52
    285360     9758.65
    285400     9760.28
    285440     9761.96
    285480     9763.06
    285520     9763.95
    285560     9765.73
    285600     9766.85
    285640      9768.3
    285680     9769.75
    285720     9771.05
    285760     9772.75
    285800     9773.88
    285840     9775.29
    285880     9777.32
    285920     9778.07
    285960     9779.69
    286000     9780.85
    286040     9782.23
    286080     9783.86
    286120     9785.07
    286160      9786.2
    286200     9787.84
    286240      9789.5
    286280     9790.62
    286320     9791.51
    286360     9793.29
    286400      9794.4
    286440     9795.85
    286480      9797.3
    286520      9798.6
    286560     9800.31
    286600     9801.42
    286640     9802.83
    286680     9804.85
    286720     9805.62
    286760     9807.23
    286800      9808.4
    286840     9809.79
    286880     9811.41
    286920     9812.61
    286960     9813.76
    287000     9815.37
    287040     9817.06
    287080     9818.19
    287120     9819.07
    287160     9820.84
    287200     9821.97
    287240     9823.42
    287280     9824.86
    287320     9826.17
    287360     9827.87
    287400     9828.98
    287440     9830.41
    287480     9832.42
    287520      9833.2
    287560     9834.82
    287600     9835.98
    287640     9837.37
    287680     9838.98
    287720      9840.2
    287760     9841.34
    287800     9842.96
    287840     9844.64
    287880     9845.77
    287920     9846.64
    287960     9848.43
    288000     9849.54
    288040     9851.01
    288080     9852.45
    288120     9853.77
    288160     9855.45
    288200     9856.58
    288240        9858
    288280     9860.02
    288320      9860.8
    288360     9862.41
    288400     9863.58
    288440     9864.97
    288480     9866.59
    288520     9867.81
    288560     9868.94
    288600     9870.58
    288640     9872.25
    288680     9873.38
    288720     9874.26
    288760     9876.04
    288800     9877.16
    288840      9878.6
    288880     9880.04
    288920     9881.36
    288960     9883.05
    289000     9884.16
    289040     9885.58
    289080     9887.59
    289120     9888.38
    289160     9889.99
    289200     9891.16
    289240     9892.54
    289280     9894.17
    289320     9895.38
    289360     9896.52
    289400     9898.15
    289440     9899.82
    289480     9900.94
    289520     9901.82
    289560     9903.59
    289600     9904.72
    289640     9906.17
    289680      9907.6
    289720     9908.92
    289760     9910.62
    289800     9911.75
    289840     9913.15
    289880     9915.18
    289920     9915.94
    289960     9917.56
    290000     9918.72
    290040     9920.11
    290080     9921.75
    290120     9922.96
    290160     9924.07
    290200     9925.71
    290240     9927.39
    290280     9928.51
    290320      9929.4
    290360     9931.16
    290400     9932.29
    290440     9933.71
    290480     9935.16
    290520     9936.49
    290560     9938.18
    290600      9939.3
    290640     9940.72
    290680     9942.72
    290720      9943.5
    290760     9945.12
    290800     9946.27
    290840     9947.65
    290880     9949.29
    290920      9950.5
    290960     9951.61
    291000     9953.26
    291040     9954.93
    291080     9956.06
    291120     9956.93
    291160      9958.7
    291200     9959.82
    291240     9961.25
    291280      9962.7
    291320     9964.05
    291360     9965.73
    291400     9966.84
    291440     9968.28
    291480     9970.31
    291520     9971.06
    291560     9972.68
    291600     9973.83
    291640     9975.22
    291680     9976.87
    291720     9978.08
    291760     9979.19
    291800     9980.84
    291840      9982.5
    291880     9983.62
    291920      9984.5
    291960     9986.27
    292000     9987.38
    292040     9988.81
    292080     9990.26
    292120     9991.63
    292160     9993.31
    292200      9994.4
    292240     9995.83
    292280     9997.88
    292320     9998.64
    292360     10000.3
    292400     10001.4
    292440     10002.8
    292480     10004.4
    292520     10005.7
    292560     10006.8
    292600     10008.4
    292640     10010.1
    292680     10011.2
    292720       10012
    292760     10013.8
    292800     10014.9
    292840     10016.3
    292880     10017.8
    292920     10019.2
    292960     10020.8
    293000     10021.9
    293040     10023.4
    293080     10025.4
    293120     10026.2
    293160     10027.8
    293200     10028.9
    293240     10030.4
    293280       10032
    293320     10033.2
    293360     10034.3
    293400       10036
    293440     10037.6
    293480     10038.8
    293520     10039.6
    293560     10041.4
    293600     10042.5
    293640     10043.9
    293680     10045.4
    293720     10046.7
    293760     10048.4
    293800     10049.5
    293840       10051
    293880       10053
    293920     10053.8
    293960     10055.4
    294000     10056.5
    294040       10058
    294080     10059.6
    294120     10060.8
    294160     10061.9
    294200     10063.6
    294240     10065.2
    294280     10066.4
    294320     10067.2
    294360       10069
    294400     10070.1
    294440     10071.5
    294480       10073
    294520     10074.3
    294560       10076
    294600     10077.1
    294640     10078.6
    294680     10080.6
    294720     10081.4
    294760       10083
    294800     10084.2
    294840     10085.6
    294880     10087.2
    294920     10088.4
    294960     10089.5
    295000     10091.2
    295040     10092.9
    295080       10094
    295120     10094.9
    295160     10096.7
    295200     10097.7
    295240     10099.2
    295280     10100.6
    295320       10102
    295360     10103.7
    295400     10104.7
    295440     10106.2
    295480     10108.2
    295520       10109
    295560     10110.6
    295600     10111.8
    295640     10113.2
    295680     10114.8
    295720     10116.1
    295760     10117.1
    295800     10118.8
    295840     10120.5
    295880     10121.6
    295920     10122.5
    295960     10124.3
    296000     10125.3
    296040     10126.8
    296080     10128.2
    296120     10129.6
    296160     10131.3
    296200     10132.3
    296240     10133.8
    296280     10135.8
    296320     10136.6
    296360     10138.2
    296400     10139.3
    296440     10140.8
    296480     10142.4
    296520     10143.7
    296560     10144.8
    296600     10146.5
    296640     10148.1
    296680     10149.3
    296720     10150.1
    296760     10151.9
    296800       10153
    296840     10154.4
    296880     10155.9
    296920     10157.2
    296960     10158.9
    297000       10160
    297040     10161.4
    297080     10163.5
    297120     10164.2
    297160     10165.9
    297200       10167
    297240     10168.4
    297280       10170
    297320     10171.3
    297360     10172.4
    297400     10174.1
    297440     10175.7
    297480     10176.9
    297520     10177.7
    297560     10179.5
    297600     10180.6
    297640       10182
    297680     10183.5
    297720     10184.9
    297760     10186.5
    297800     10187.6
    297840       10189
    297880     10191.1
    297920     10191.9
    297960     10193.5
    298000     10194.6
    298040     10196.1
    298080     10197.7
    298120     10198.9
    298160       10200
    298200     10201.7
    298240     10203.3
    298280     10204.5
    298320     10205.4
    298360     10207.2
    298400     10208.2
    298440     10209.6
    298480     10211.1
    298520     10212.5
    298560     10214.2
    298600     10215.2
    298640     10216.7
    298680     10218.7
    298720     10219.5
    298760     10221.1
    298800     10222.3
    298840     10223.7
    298880     10225.3
    298920     10226.6
    298960     10227.6
    299000     10229.3
    299040       10231
    299080     10232.1
    299120       10233
    299160     10234.8
    299200     10235.8
    299240     10237.2
    299280     10238.7
    299320     10240.1
    299360     10241.8
    299400     10242.8
    299440     10244.3
    299480     10246.4
    299520     10247.1
    299560     10248.7
    299600     10249.9
    299640     10251.3
    299680     10252.9
    299720     10254.2
    299760     10255.3
    299800     10256.9
    299840     10258.6
    299880     10259.7
    299920     10260.6
    299960     10262.4
    300000     10263.4
    300040     10264.8
    300080     10266.3
    300120     10267.7
    300160     10269.4
    300200     10270.4
    300240     10271.8
    300280     10273.9
    300320     10274.7
    300360     10276.3
    300400     10277.5
    300440     10278.9
    300480     10280.5
    300520     10281.8
    300560     10282.9
    300600     10284.5
    300640     10286.1
    300680     10287.3
    300720     10288.2
    300760     10289.9
    300800       10291
    300840     10292.4
    300880     10293.9
    300920     10295.2
    300960     10296.9
    301000     10297.9
    301040     10299.4
    301080     10301.5
    301120     10302.3
    301160     10303.9
    301200       10305
    301240     10306.4
    301280     10308.1
    301320     10309.3
    301360     10310.4
    301400     10312.1
    301440     10313.7
    301480     10314.9
    301520     10315.7
    301560     10317.5
    301600     10318.5
    301640     10319.9
    301680     10321.4
    301720     10322.7
    301760     10324.4
    301800     10325.5
    301840     10326.9
    301880       10329
    301920     10329.8
    301960     10331.4
    302000     10332.6
    302040     10333.9
    302080     10335.6
    302120     10336.8
    302160     10337.9
    302200     10339.6
    302240     10341.2
    302280     10342.4
    302320     10343.2
    302360       10345
    302400       10346
    302440     10347.4
    302480     10348.9
    302520     10350.3
    302560       10352
    302600       10353
    302640     10354.5
    302680     10356.6
    302720     10357.4
    302760       10359
    302800     10360.1
    302840     10361.5
    302880     10363.2
    302920     10364.4
    302960     10365.5
    303000     10367.2
    303040     10368.8
    303080     10369.9
    303120     10370.8
    303160     10372.6
    303200     10373.6
    303240       10375
    303280     10376.5
    303320     10377.9
    303360     10379.6
    303400     10380.6
    303440       10382
    303480     10384.2
    303520       10385
    303560     10386.5
    303600     10387.7
    303640     10389.1
    303680     10390.7
    303720     10391.9
    303760       10393
    303800     10394.7
    303840     10396.3
    303880     10397.5
    303920     10398.3
    303960     10400.1
    304000     10401.2
    304040     10402.6
    304080       10404
    304120     10405.4
    304160     10407.1
    304200     10408.1
    304240     10409.5
    304280     10411.7
    304320     10412.5
    304360     10414.1
    304400     10415.2
    304440     10416.6
    304480     10418.2
    304520     10419.5
    304560     10420.6
    304600     10422.2
    304640     10423.8
    304680       10425
    304720     10425.9
    304760     10427.6
    304800     10428.6
    304840     10430.1
    304880     10431.5
    304920     10432.9
    304960     10434.6
    305000     10435.6
    305040       10437
    305080     10439.2
    305120       10440
    305160     10441.6
    305200     10442.7
    305240     10444.1
    305280     10445.8
    305320       10447
    305360     10448.1
    305400     10449.8
    305440     10451.3
    305480     10452.5
    305520     10453.4
    305560     10455.1
    305600     10456.1
    305640     10457.5
    305680       10459
    305720     10460.4
    305760       10462
    305800     10463.1
    305840     10464.5
    305880     10466.7
    305920     10467.4
    305960       10469
    306000     10470.2
    306040     10471.6
    306080     10473.2
    306120     10474.4
    306160     10475.5
    306200     10477.2
    306240     10478.8
    306280       10480
    306320     10480.8
    306360     10482.6
    306400     10483.6
    306440       10485
    306480     10486.5
    306520     10487.9
    306560     10489.6
    306600     10490.6
    306640       10492
    306680     10494.2
    306720     10494.9
    306760     10496.5
    306800     10497.7
    306840     10499.1
    306880     10500.7
    306920     10501.9
    306960     10503.1
    307000     10504.7
    307040     10506.3
    307080     10507.5
    307120     10508.3
    307160     10510.1
    307200     10511.1
    307240     10512.5
    307280       10514
    307320     10515.3
    307360       10517
    307400     10518.1
    307440     10519.5
    307480     10521.7
    307520     10522.4
    307560       10524
    307600     10525.2
    307640     10526.6
    307680     10528.2
    307720     10529.4
    307760     10530.5
    307800     10532.2
    307840     10533.8
    307880       10535
    307920     10535.8
    307960     10537.6
    308000     10538.6
    308040       10540
    308080     10541.4
    308120     10542.8
    308160     10544.5
    308200     10545.6
    308240       10547
    308280     10549.2
    308320     10549.9
    308360     10551.5
    308400     10552.6
    308440       10554
    308480     10555.7
    308520     10556.9
    308560       10558
    308600     10559.7
    308640     10561.2
    308680     10562.4
    308720     10563.3
    308760     10565.1
    308800     10566.1
    308840     10567.4
    308880     10568.9
    308920     10570.3
    308960       10572
    309000       10573
    309040     10574.4
    309080     10576.6
    309120     10577.4
    309160       10579
    309200     10580.1
    309240     10581.5
    309280     10583.2
    309320     10584.3
    309360     10585.5
    309400     10587.2
    309440     10588.7
    309480     10589.9
    309520     10590.8
    309560     10592.5
    309600     10593.5
    309640     10594.9
    309680     10596.4
    309720     10597.8
    309760     10599.5
    309800     10600.5
    309840     10601.9
    309880     10604.1
    309920     10604.9
    309960     10606.5
    310000     10607.6
    310040       10609
    310080     10610.7
    310120     10611.8
    310160       10613
    310200     10614.7
    310240     10616.2
    310280     10617.4
    310320     10618.3
    310360       10620
    310400     10621.1
    310440     10622.5
    310480       10624
    310520     10625.3
    310560       10627
    310600     10628.1
    310640     10629.4
    310680     10631.7
    310720     10632.4
    310760       10634
    310800     10635.1
    310840     10636.6
    310880     10638.2
    310920     10639.4
    310960     10640.5
    311000     10642.2
    311040     10643.7
    311080     10644.9
    311120     10645.8
    311160     10647.6
    311200     10648.6
    311240       10650
    311280     10651.5
    311320     10652.8
    311360     10654.5
    311400     10655.6
    311440       10657
    311480     10659.2
    311520     10659.9
    311560     10661.5
    311600     10662.6
    311640     10664.1
    311680     10665.7
    311720     10666.9
    311760       10668
    311800     10669.7
    311840     10671.2
    311880     10672.5
    311920     10673.3
    311960     10675.1
    312000     10676.1
    312040     10677.5
    312080       10679
    312120     10680.3
    312160       10682
    312200     10683.1
    312240     10684.5
    312280     10686.7
    312320     10687.5
    312360       10689
    312400     10690.1
    312440     10691.6
    312480     10693.2
    312520     10694.4
    312560     10695.5
    312600     10697.3
    312640     10698.7
    312680       10700
    312720     10700.8
    312760     10702.6
    312800     10703.6
    312840     10705.1
    312880     10706.5
    312920     10707.9
    312960     10709.5
    313000     10710.6
    313040       10712
    313080     10714.2
    313120       10715
    313160     10716.5
    313200     10717.6
    313240     10719.1
    313280     10720.7
    313320     10721.9
    313360       10723
    313400     10724.8
    313440     10726.3
    313480     10727.5
    313520     10728.3
    313560     10730.1
    313600     10731.1
    313640     10732.6
    313680       10734
    313720     10735.4
    313760     10737.1
    313800     10738.1
    313840     10739.5
    313880     10741.7
    313920     10742.5
    313960       10744
    314000     10745.2
    314040     10746.6
    314080     10748.3
    314120     10749.4
    314160     10750.6
    314200     10752.3
    314240     10753.8
    314280       10755
    314320     10755.8
    314360     10757.6
    314400     10758.6
    314440     10760.1
    314480     10761.6
    314520     10762.9
    314560     10764.6
    314600     10765.7
    314640       10767
    314680     10769.3
    314720       10770
    314760     10771.6
    314800     10772.7
    314840     10774.2
    314880     10775.8
    314920       10777
    314960     10778.2
    315000     10779.9
    315040     10781.4
    315080     10782.6
    315120     10783.4
    315160     10785.3
    315200     10786.2
    315240     10787.7
    315280     10789.2
    315320     10790.5
    315360     10792.2
    315400     10793.2
    315440     10794.6
    315480     10796.8
    315520     10797.6
    315560     10799.2
    315600     10800.3
    315640     10801.8
    315680     10803.4
    315720     10804.6
    315760     10805.8
    315800     10807.5
    315840       10809
    315880     10810.2
    315920       10811
    315960     10812.8
    316000     10813.8
    316040     10815.3
    316080     10816.8
    316120     10818.1
    316160     10819.8
    316200     10820.9
    316240     10822.2
    316280     10824.4
    316320     10825.2
    316360     10826.8
    316400     10827.9
    316440     10829.4
    316480       10831
    316520     10832.2
    316560     10833.3
    316600     10835.1
    316640     10836.6
    316680     10837.8
    316720     10838.6
    316760     10840.4
    316800     10841.4
    316840       10843
    316880     10844.4
    316920     10845.7
    316960     10847.4
    317000     10848.5
    317040     10849.9
    317080       10852
    317120     10852.8
    317160     10854.4
    317200     10855.5
    317240       10857
    317280     10858.7
    317320     10859.7
    317360     10860.9
    317400     10862.7
    317440     10864.2
    317480     10865.4
    317520     10866.2
    317560       10868
    317600       10869
    317640     10870.6
    317680       10872
    317720     10873.4
    317760       10875
    317800     10876.1
    317840     10877.5
    317880     10879.7
    317920     10880.4
    317960       10882
    318000     10883.2
    318040     10884.6
    318080     10886.3
    318120     10887.4
    318160     10888.6
    318200     10890.3
    318240     10891.8
    318280     10893.1
    318320     10893.8
    318360     10895.7
    318400     10896.6
    318440     10898.2
    318480     10899.6
    318520       10901
    318560     10902.7
    318600     10903.7
    318640     10905.1
    318680     10907.3
    318720     10908.1
    318760     10909.7
    318800     10910.8
    318840     10912.3
    318880     10913.9
    318920       10915
    318960     10916.2
    319000       10918
    319040     10919.4
    319080     10920.7
    319120     10921.5
    319160     10923.3
    319200     10924.3
    319240     10925.8
    319280     10927.2
    319320     10928.6
    319360     10930.3
    319400     10931.3
    319440     10932.8
    319480       10935
    319520     10935.7
    319560     10937.3
    319600     10938.4
    319640     10939.9
    319680     10941.6
    319720     10942.7
    319760     10943.9
    319800     10945.6
    319840     10947.1
    319880     10948.4
    319920     10949.1
    319960       10951
    320000       10952
    320040     10953.5
    320080     10954.9
    320120     10956.3
    320160       10958
    320200       10959
    320240     10960.5
    320280     10962.7
    320320     10963.4
    320360       10965
    320400     10966.1
    320440     10967.6
    320480     10969.3
    320520     10970.4
    320560     10971.6
    320600     10973.3
    320640     10974.8
    320680     10976.1
    320720     10976.9
    320760     10978.7
    320800     10979.7
    320840     10981.2
    320880     10982.6
    320920     10983.9
    320960     10985.7
    321000     10986.7
    321040     10988.1
    321080     10990.4
    321120     10991.1
    321160     10992.7
    321200     10993.8
    321240     10995.3
    321280       10997
    321320     10998.1
    321360     10999.3
    321400       11001
    321440     11002.5
    321480     11003.8
    321520     11004.6
    321560     11006.5
    321600     11007.4
    321640     11008.9
    321680     11010.4
    321720     11011.7
    321760     11013.5
    321800     11014.5
    321840     11015.9
    321880     11018.2
    321920     11018.9
    321960     11020.4
    322000     11021.6
    322040       11023
    322080     11024.8
    322120     11025.9
    322160       11027
    322200     11028.8
    322240     11030.3
    322280     11031.6
    322320     11032.4
    322360     11034.2
    322400     11035.2
    322440     11036.7
    322480     11038.1
    322520     11039.5
    322560     11041.2
    322600     11042.3
    322640     11043.7
    322680     11045.9
    322720     11046.7
    322760     11048.2
    322800     11049.3
    322840     11050.8
    322880     11052.5
    322920     11053.6
    322960     11054.8
    323000     11056.6
    323040     11058.1
    323080     11059.4
    323120     11060.1
    323160       11062
    323200       11063
    323240     11064.5
    323280     11065.9
    323320     11067.3
    323360       11069
    323400       11070
    323440     11071.5
    323480     11073.7
    323520     11074.4
    323560       11076
    323600     11077.1
    323640     11078.6
    323680     11080.3
    323720     11081.4
    323760     11082.6
    323800     11084.4
    323840     11085.9
    323880     11087.2
    323920     11087.9
    323960     11089.8
    324000     11090.8
    324040     11092.3
    324080     11093.7
    324120     11095.1
    324160     11096.8
    324200     11097.9
    324240     11099.3
    324280     11101.5
    324320     11102.2
    324360     11103.8
    324400     11104.9
    324440     11106.4
    324480     11108.1
    324520     11109.3
    324560     11110.4
    324600     11112.2
    324640     11113.7
    324680       11115
    324720     11115.7
    324760     11117.6
    324800     11118.6
    324840     11120.1
    324880     11121.5
    324920     11122.9
    324960     11124.6
    325000     11125.7
    325040     11127.1
    325080     11129.3
    325120       11130
    325160     11131.6
    325200     11132.7
    325240     11134.2
    325280     11135.9
    325320     11137.1
    325360     11138.2
    325400       11140
    325440     11141.5
    325480     11142.8
    325520     11143.6
    325560     11145.4
    325600     11146.4
    325640     11147.9
    325680     11149.3
    325720     11150.7
    325760     11152.4
    325800     11153.5
    325840     11154.9
    325880     11157.2
    325920     11157.9
    325960     11159.4
    326000     11160.5
    326040       11162
    326080     11163.7
    326120     11164.9
    326160       11166
    326200     11167.8
    326240     11169.3
    326280     11170.6
    326320     11171.4
    326360     11173.2
    326400     11174.2
    326440     11175.7
    326480     11177.2
    326520     11178.6
    326560     11180.3
    326600     11181.3
    326640     11182.7
    326680       11185
    326720     11185.7
    326760     11187.3
    326800     11188.4
    326840     11189.9
    326880     11191.6
    326920     11192.7
    326960     11193.9
    327000     11195.6
    327040     11197.1
    327080     11198.4
    327120     11199.2
    327160     11201.1
    327200       11202
    327240     11203.6
    327280       11205
    327320     11206.4
    327360     11208.1
    327400     11209.1
    327440     11210.6
    327480     11212.8
    327520     11213.5
    327560     11215.1
    327600     11216.2
    327640     11217.7
    327680     11219.4
    327720     11220.5
    327760     11221.7
    327800     11223.4
    327840       11225
    327880     11226.3
    327920       11227
    327960     11228.9
    328000     11229.9
    328040     11231.4
    328080     11232.8
    328120     11234.2
    328160     11235.9
    328200       11237
    328240     11238.4
    328280     11240.6
    328320     11241.3
    328360     11242.9
    328400       11244
    328440     11245.5
    328480     11247.2
    328520     11248.4
    328560     11249.5
    328600     11251.3
    328640     11252.8
    328680     11254.1
    328720     11254.9
    328760     11256.8
    328800     11257.7
    328840     11259.2
    328880     11260.6
    328920       11262
    328960     11263.8
    329000     11264.8
    329040     11266.2
    329080     11268.5
    329120     11269.2
    329160     11270.8
    329200     11271.9
    329240     11273.4
    329280       11275
    329320     11276.2
    329360     11277.4
    329400     11279.1
    329440     11280.6
    329480       11282
    329520     11282.7
    329560     11284.6
    329600     11285.5
    329640       11287
    329680     11288.4
    329720     11289.8
    329760     11291.6
    329800     11292.6
    329840     11294.1
    329880     11296.3
    329920       11297
    329960     11298.6
    330000     11299.7
    330040     11301.2
    330080     11302.8
    330120       11304
    330160     11305.2
    330200     11306.9
    330240     11308.4
    330280     11309.8
    330320     11310.5
    330360     11312.4
    330400     11313.3
    330440     11314.8
    330480     11316.3
    330520     11317.7
    330560     11319.4
    330600     11320.4
    330640     11321.9
    330680     11324.1
    330720     11324.8
    330760     11326.4
    330800     11327.5
    330840       11329
    330880     11330.6
    330920     11331.8
    330960     11332.9
    331000     11334.7
    331040     11336.3
    331080     11337.5
    331120     11338.3
    331160     11340.2
    331200     11341.1
    331240     11342.6
    331280       11344
    331320     11345.4
    331360     11347.1
    331400     11348.2
    331440     11349.6
    331480     11351.8
    331520     11352.5
    331560     11354.1
    331600     11355.2
    331640     11356.8
    331680     11358.4
    331720     11359.6
    331760     11360.7
    331800     11362.5
    331840       11364
    331880     11365.3
    331920     11366.1
    331960       11368
    332000     11368.9
    332040     11370.4
    332080     11371.8
    332120     11373.2
    332160     11374.9
    332200       11376
    332240     11377.4
    332280     11379.7
    332320     11380.3
    332360       11382
    332400       11383
    332440     11384.5
    332480     11386.2
    332520     11387.4
    332560     11388.5
    332600     11390.3
    332640     11391.8
    332680     11393.1
    332720     11393.9
    332760     11395.8
    332800     11396.7
    332840     11398.1
    332880     11399.6
    332920       11401
    332960     11402.7
    333000     11403.7
    333040     11405.2
    333080     11407.4
    333120     11408.1
    333160     11409.7
    333200     11410.8
    333240     11412.3
    333280       11414
    333320     11415.2
    333360     11416.3
    333400     11418.1
    333440     11419.6
    333480     11420.9
    333520     11421.6
    333560     11423.6
    333600     11424.5
    333640     11425.9
    333680     11427.4
    333720     11428.8
    333760     11430.5
    333800     11431.5
    333840     11432.9
    333880     11435.2
    333920     11435.9
    333960     11437.5
    334000     11438.6
    334040     11440.1
    334080     11441.8
    334120     11442.9
    334160     11444.1
    334200     11445.8
    334240     11447.4
    334280     11448.6
    334320     11449.4
    334360     11451.4
    334400     11452.3
    334440     11453.7
    334480     11455.2
    334520     11456.6
    334560     11458.3
    334600     11459.3
    334640     11460.7
    334680       11463
    334720     11463.7
    334760     11465.3
    334800     11466.4
    334840     11467.9
    334880     11469.6
    334920     11470.7
    334960     11471.9
    335000     11473.6
    335040     11475.2
    335080     11476.5
    335120     11477.2
    335160     11479.2
    335200     11480.1
    335240     11481.5
    335280       11483
    335320     11484.4
    335360     11486.1
    335400     11487.1
    335440     11488.6
    335480     11490.8
    335520     11491.5
    335560     11493.1
    335600     11494.2
    335640     11495.7
    335680     11497.4
    335720     11498.6
    335760     11499.7
    335800     11501.5
    335840       11503
    335880     11504.3
    335920     11505.1
    335960       11507
    336000     11507.9
    336040     11509.4
    336080     11510.8
    336120     11512.3
    336160     11513.9
    336200     11514.9
    336240     11516.4
    336280     11518.6
    336320     11519.3
    336360     11520.9
    336400       11522
    336440     11523.5
    336480     11525.2
    336520     11526.4
    336560     11527.5
    336600     11529.2
    336640     11530.8
    336680     11532.1
    336720     11532.9
    336760     11534.8
    336800     11535.7
    336840     11537.2
    336880     11538.6
    336920     11540.1
    336960     11541.7
    337000     11542.7
    337040     11544.2
    337080     11546.4
    337120     11547.1
    337160     11548.7
    337200     11549.8
    337240     11551.3
    337280     11552.9
    337320     11554.2
    337360     11555.3
    337400       11557
    337440     11558.6
    337480     11559.9
    337520     11560.7
    337560     11562.6
    337600     11563.5
    337640     11564.9
    337680     11566.4
    337720     11567.8
    337760     11569.5
    337800     11570.5
    337840       11572
    337880     11574.2
    337920     11574.9
    337960     11576.5
    338000     11577.6
    338040     11579.1
    338080     11580.7
    338120     11581.9
    338160     11583.1
    338200     11584.8
    338240     11586.4
    338280     11587.6
    338320     11588.4
    338360     11590.4
    338400     11591.3
    338440     11592.8
    338480     11594.2
    338520     11595.6
    338560     11597.2
    338600     11598.3
    338640     11599.7
    338680       11602
    338720     11602.6
    338760     11604.3
    338800     11605.3
    338840     11606.9
    338880     11608.5
    338920     11609.7
    338960     11610.8
    339000     11612.6
    339040     11614.2
    339080     11615.4
    339120     11616.2
    339160     11618.2
    339200       11619
    339240     11620.5
    339280       11622
    339320     11623.4
    339360       11625
    339400     11626.1
    339440     11627.5
    339480     11629.8
    339520     11630.4
    339560     11632.1
    339600     11633.1
    339640     11634.7
    339680     11636.3
    339720     11637.5
    339760     11638.6
    339800     11640.4
    339840       11642
    339880     11643.2
    339920       11644
    339960       11646
    340000     11646.8
    340040     11648.3
    340080     11649.8
    340120     11651.2
    340160     11652.8
    340200     11653.9
    340240     11655.4
    340280     11657.6
    340320     11658.2
    340360     11659.9
    340400     11660.9
    340440     11662.5
    340480     11664.1
    340520     11665.3
    340560     11666.4
    340600     11668.2
    340640     11669.8
    340680       11671
    340720     11671.8
    340760     11673.8
    340800     11674.6
    340840     11676.2
    340880     11677.6
    340920       11679
    340960     11680.6
    341000     11681.7
    341040     11683.1
    341080     11685.4
    341120       11686
    341160     11687.7
    341200     11688.7
    341240     11690.2
    341280     11691.9
    341320     11693.1
    341360     11694.2
    341400       11696
    341440     11697.6
    341480     11698.8
    341520     11699.6
    341560     11701.6
    341600     11702.5
    341640       11704
    341680     11705.4
    341720     11706.9
    341760     11708.5
    341800     11709.6
    341840       11711
    341880     11713.2
    341920     11713.9
    341960     11715.5
    342000     11716.6
    342040     11718.1
    342080     11719.8
    342120       11721
    342160     11722.1
    342200     11723.9
    342240     11725.5
    342280     11726.7
    342320     11727.5
    342360     11729.5
    342400     11730.4
    342440     11731.9
    342480     11733.4
    342520     11734.8
    342560     11736.4
    342600     11737.5
    342640       11739
    342680     11741.2
    342720     11741.8
    342760     11743.4
    342800     11744.5
    342840       11746
    342880     11747.8
    342920     11748.9
    342960       11750
    343000     11751.8
    343040     11753.4
    343080     11754.7
    343120     11755.4
    343160     11757.4
    343200     11758.3
    343240     11759.9
    343280     11761.4
    343320     11762.7
    343360     11764.4
    343400     11765.4
    343440     11766.9
    343480     11769.1
    343520     11769.8
    343560     11771.4
    343600     11772.5
    343640       11774
    343680     11775.7
    343720     11776.9
    343760       11778
    343800     11779.8
    343840     11781.4
    343880     11782.6
    343920     11783.4
    343960     11785.4
    344000     11786.2
    344040     11787.8
    344080     11789.3
    344120     11790.6
    344160     11792.3
    344200     11793.4
    344240     11794.9
    344280     11797.1
    344320     11797.7
    344360     11799.4
    344400     11800.4
    344440     11801.9
    344480     11803.6
    344520     11804.8
    344560     11805.9
    344600     11807.7
    344640     11809.3
    344680     11810.6
    344720     11811.3
    344760     11813.3
    344800     11814.2
    344840     11815.7
    344880     11817.2
    344920     11818.6
    344960     11820.2
    345000     11821.3
    345040     11822.8
    345080       11825
    345120     11825.7
    345160     11827.3
    345200     11828.4
    345240     11829.9
    345280     11831.6
    345320     11832.7
    345360     11833.9
    345400     11835.7
    345440     11837.2
    345480     11838.5
    345520     11839.3
    345560     11841.3
    345600     11842.1
    345640     11843.7
    345680     11845.1
    345720     11846.5
    345760     11848.2
    345800     11849.2
    345840     11850.7
    345880     11852.9
    345920     11853.6
    345960     11855.2
    346000     11856.3
    346040     11857.8
    346080     11859.5
    346120     11860.7
    346160     11861.8
    346200     11863.6
    346240     11865.2
    346280     11866.4
    346320     11867.2
    346360     11869.2
    346400       11870
    346440     11871.6
    346480       11873
    346520     11874.4
    346560       11876
    346600     11877.1
    346640     11878.6
    346680     11880.8
    346720     11881.5
    346760     11883.1
    346800     11884.2
    346840     11885.7
    346880     11887.4
    346920     11888.6
    346960     11889.7
    347000     11891.5
    347040     11893.1
    347080     11894.3
    347120     11895.1
    347160     11897.1
    347200     11897.9
    347240     11899.5
    347280     11900.9
    347320     11902.3
    347360       11904
    347400     11905.1
    347440     11906.6
    347480     11908.8
    347520     11909.5
    347560     11911.1
    347600     11912.1
    347640     11913.6
    347680     11915.3
    347720     11916.5
    347760     11917.7
    347800     11919.4
    347840       11921
    347880     11922.3
    347920       11923
    347960     11925.1
    348000     11925.9
    348040     11927.5
    348080     11928.9
    348120     11930.3
    348160     11931.9
    348200       11933
    348240     11934.5
    348280     11936.7
    348320     11937.4
    348360       11939
    348400       11940
    348440     11941.5
    348480     11943.3
    348520     11944.4
    348560     11945.6
    348600     11947.4
    348640     11948.9
    348680     11950.2
    348720     11950.9
    348760       11953
    348800     11953.8
    348840     11955.4
    348880     11956.8
    348920     11958.2
    348960     11959.9
    349000     11960.9
    349040     11962.4
    349080     11964.6
    349120     11965.3
    349160     11966.9
    349200       11968
    349240     11969.5
    349280     11971.2
    349320     11972.3
    349360     11973.5
    349400     11975.3
    349440     11976.9
    349480     11978.1
    349520     11978.9
    349560     11980.9
    349600     11981.8
    349640     11983.3
    349680     11984.7
    349720     11986.1
    349760     11987.8
    349800     11988.9
    349840     11990.4
    349880     11992.6
    349920     11993.3
    349960     11994.9
    350000     11995.9
    350040     11997.4
    350080     11999.1
    350120     12000.3
    350160     12001.5
    350200     12003.2
    350240     12004.8
    350280     12006.1
    350320     12006.8
    350360     12008.9
    350400     12009.7
    350440     12011.3
    350480     12012.7
    350520     12014.1
    350560     12015.7
    350600     12016.8
    350640     12018.4
    350680     12020.5
    350720     12021.3
    350760     12022.8
    350800     12023.9
    350840     12025.4
    350880     12027.1
    350920     12028.2
    350960     12029.4
    351000     12031.2
    351040     12032.8
    351080     12034.1
    351120     12034.8
    351160     12036.8
    351200     12037.7
    351240     12039.3
    351280     12040.7
    351320     12042.1
    351360     12043.7
    351400     12044.8
    351440     12046.4
    351480     12048.5
    351520     12049.2
    351560     12050.8
    351600     12051.9
    351640     12053.4
    351680     12055.1
    351720     12056.2
    351760     12057.4
    351800     12059.2
    351840     12060.8
    351880     12062.1
    351920     12062.8
    351960     12064.8
    352000     12065.7
    352040     12067.3
    352080     12068.7
    352120     12070.1
    352160     12071.7
    352200     12072.8
    352240     12074.4
    352280     12076.5
    352320     12077.2
    352360     12078.8
    352400     12079.9
    352440     12081.4
    352480     12083.1
    352520     12084.2
    352560     12085.4
    352600     12087.2
    352640     12088.8
    352680     12090.1
    352720     12090.8
    352760     12092.8
    352800     12093.7
    352840     12095.3
    352880     12096.6
    352920     12098.1
    352960     12099.7
    353000     12100.8
    353040     12102.4
    353080     12104.5
    353120     12105.2
    353160     12106.8
    353200     12107.8
    353240     12109.3
    353280       12111
    353320     12112.2
    353360     12113.4
    353400     12115.2
    353440     12116.8
    353480     12118.1
    353520     12118.8
    353560     12120.8
    353600     12121.7
    353640     12123.2
    353680     12124.6
    353720       12126
    353760     12127.7
    353800     12128.8
    353840     12130.3
    353880     12132.5
    353920     12133.2
    353960     12134.7
    354000     12135.8
    354040     12137.3
    354080       12139
    354120     12140.2
    354160     12141.4
    354200     12143.2
    354240     12144.8
    354280     12146.1
    354320     12146.7
    354360     12148.8
    354400     12149.7
    354440     12151.2
    354480     12152.6
    354520       12154
    354560     12155.7
    354600     12156.8
    354640     12158.3
    354680     12160.5
    354720     12161.1
    354760     12162.7
    354800     12163.8
    354840     12165.3
    354880       12167
    354920     12168.2
    354960     12169.4
    355000     12171.2
    355040     12172.8
    355080       12174
    355120     12174.7
    355160     12176.8
    355200     12177.7
    355240     12179.2
    355280     12180.6
    355320       12182
    355360     12183.7
    355400     12184.8
    355440     12186.3
    355480     12188.5
    355520     12189.2
    355560     12190.7
    355600     12191.8
    355640     12193.3
    355680       12195
    355720     12196.3
    355760     12197.4
    355800     12199.2
    355840     12200.8
    355880       12202
    355920     12202.7
    355960     12204.8
    356000     12205.7
    356040     12207.2
    356080     12208.6
    356120       12210
    356160     12211.7
    356200     12212.8
    356240     12214.3
    356280     12216.5
    356320     12217.2
    356360     12218.8
    356400     12219.8
    356440     12221.3
    356480     12223.1
    356520     12224.3
    356560     12225.4
    356600     12227.2
    356640     12228.8
    356680     12230.1
    356720     12230.7
    356760     12232.8
    356800     12233.7
    356840     12235.3
    356880     12236.6
    356920       12238
    356960     12239.7
    357000     12240.8
    357040     12242.3
    357080     12244.5
    357120     12245.2
    357160     12246.8
    357200     12247.8
    357240     12249.4
    357280     12251.1
    357320     12252.3
    357360     12253.4
    357400     12255.2
    357440     12256.8
    357480     12258.1
    357520     12258.7
    357560     12260.8
    357600     12261.7
    357640     12263.2
    357680     12264.6
    357720       12266
    357760     12267.7
    357800     12268.8
    357840     12270.3
    357880     12272.5
    357920     12273.2
    357960     12274.8
    358000     12275.8
    358040     12277.4
    358080     12279.1
    358120     12280.3
    358160     12281.4
    358200     12283.2
    358240     12284.8
    358280     12286.1
    358320     12286.7
    358360     12288.8
    358400     12289.7
    358440     12291.2
    358480     12292.6
    358520       12294
    358560     12295.7
    358600     12296.8
    358640     12298.3
    358680     12300.5
    358720     12301.2
    358760     12302.8
    358800     12303.8
    358840     12305.3
    358880       12307
    358920     12308.2
    358960     12309.4
    359000     12311.2
    359040     12312.8
    359080     12314.1
    359120     12314.7
    359160     12316.8
    359200     12317.6
    359240     12319.2
    359280     12320.6
    359320       12322
    359360     12323.6
    359400     12324.7
    359440     12326.2
    359480     12328.4
    359520     12329.1
    359560     12330.7
    359600     12331.7
    359640     12333.3
    359680       12335
    359720     12336.2
    359760     12337.4
    359800     12339.2
    359840     12340.7
    359880       12342
    359920     12342.6
    359960     12344.7
    360000     12345.6
    360040     12347.1
    360080     12348.5
    360120     12349.9
    360160     12351.6
    360200     12352.7
    360240     12354.2
    360280     12356.4
    360320     12357.1
    360360     12358.7
    360400     12359.7
    360440     12361.3
    360480       12363
    360520     12364.1
    360560     12365.3
    360600     12367.1
    360640     12368.6
    360680       12370
    360720     12370.6
    360760     12372.7
    360800     12373.5
    360840     12375.1
    360880     12376.4
    360920     12377.8
    360960     12379.5
    361000     12380.6
    361040     12382.1
    361080     12384.3
    361120       12385
    361160     12386.6
    361200     12387.6
    361240     12389.2
    361280     12390.9
    361320       12392
    361360     12393.2
    361400       12395
    361440     12396.5
    361480     12397.9
    361520     12398.5
    361560     12400.6
    361600     12401.5
    361640       12403
    361680     12404.4
    361720     12405.8
    361760     12407.4
    361800     12408.5
    361840     12410.1
    361880     12412.3
    361920     12412.9
    361960     12414.5
    362000     12415.6
    362040     12417.1
    362080     12418.8
    362120       12420
    362160     12421.2
    362200       12423
    362240     12424.5
    362280     12425.8
    362320     12426.4
    362360     12428.5
    362400     12429.4
    362440       12431
    362480     12432.3
    362520     12433.8
    362560     12435.4
    362600     12436.5
    362640       12438
    362680     12440.2
    362720     12440.9
    362760     12442.5
    362800     12443.5
    362840     12445.1
    362880     12446.8
    362920     12447.9
    362960     12449.2
    363000       12451
    363040     12452.5
    363080     12453.8
    363120     12454.4
    363160     12456.5
    363200     12457.5
    363240       12459
    363280     12460.3
    363320     12461.8
    363360     12463.4
    363400     12464.5
    363440       12466
    363480     12468.2
    363520     12468.9
    363560     12470.5
    363600     12471.5
    363640     12473.1
    363680     12474.8
    363720     12475.9
    363760     12477.2
    363800       12479
    363840     12480.5
    363880     12481.8
    363920     12482.4
    363960     12484.6
    364000     12485.5
    364040       12487
    364080     12488.3
    364120     12489.8
    364160     12491.4
    364200     12492.5
    364240       12494
    364280     12496.2
    364320     12496.9
    364360     12498.4
    364400     12499.5
    364440     12501.1
    364480     12502.8
    364520     12503.9
    364560     12505.2
    364600     12506.9
    364640     12508.5
    364680     12509.8
    364720     12510.4
    364760     12512.6
    364800     12513.5
    364840       12515
    364880     12516.3
    364920     12517.7
    364960     12519.4
    365000     12520.5
    365040       12522
    365080     12524.2
    365120     12524.9
    365160     12526.4
    365200     12527.5
    365240     12529.1
    365280     12530.8
    365320     12531.9
    365360     12533.2
    365400     12534.9
    365440     12536.5
    365480     12537.8
    365520     12538.4
    365560     12540.6
    365600     12541.4
    365640       12543
    365680     12544.3
    365720     12545.7
    365760     12547.3
    365800     12548.5
    365840       12550
    365880     12552.2
    365920     12552.8
    365960     12554.4
    366000     12555.4
    366040       12557
    366080     12558.7
    366120     12559.9
    366160     12561.2
    366200     12562.9
    366240     12564.4
    366280     12565.8
    366320     12566.4
    366360     12568.5
    366400     12569.4
    366440     12570.9
    366480     12572.3
    366520     12573.6
    366560     12575.2
    366600     12576.4
    366640     12577.9
    366680     12580.1
    366720     12580.7
    366760     12582.3
    366800     12583.4
    366840     12584.9
    366880     12586.7
    366920     12587.8
    366960     12589.1
    367000     12590.8
    367040     12592.4
    367080     12593.7
    367120     12594.3
    367160     12596.5
    367200     12597.4
    367240     12598.9
    367280     12600.2
    367320     12601.6
    367360     12603.2
    367400     12604.3
    367440     12605.9
    367480       12608
    367520     12608.7
    367560     12610.3
    367600     12611.3
    367640     12612.9
    367680     12614.6
    367720     12615.8
    367760       12617
    367800     12618.8
    367840     12620.3
    367880     12621.7
    367920     12622.3
    367960     12624.4
    368000     12625.3
    368040     12626.8
    368080     12628.2
    368120     12629.5
    368160     12631.1
    368200     12632.3
    368240     12633.8
    368280       12636
    368320     12636.6
    368360     12638.2
    368400     12639.2
    368440     12640.8
    368480     12642.6
    368520     12643.7
    368560       12645
    368600     12646.7
    368640     12648.3
    368680     12649.7
    368720     12650.2
    368760     12652.4
    368800     12653.3
    368840     12654.8
    368880     12656.1
    368920     12657.5
    368960     12659.1
    369000     12660.2
    369040     12661.7
    369080     12663.9
    369120     12664.6
    369160     12666.2
    369200     12667.2
    369240     12668.8
    369280     12670.5
    369320     12671.7
    369360       12673
    369400     12674.6
    369440     12676.2
    369480     12677.6
    369520     12678.2
    369560     12680.3
    369600     12681.2
    369640     12682.7
    369680       12684
    369720     12685.4
    369760       12687
    369800     12688.2
    369840     12689.7
    369880     12691.8
    369920     12692.5
    369960     12694.1
    370000     12695.1
    370040     12696.7
    370080     12698.4
    370120     12699.6
    370160     12700.9
    370200     12702.6
    370240     12704.1
    370280     12705.5
    370320     12706.1
    370360     12708.2
    370400     12709.1
    370440     12710.6
    370480     12711.9
    370520     12713.3
    370560     12714.9
    370600       12716
    370640     12717.6
    370680     12719.7
    370720     12720.4
    370760       12722
    370800       12723
    370840     12724.6
    370880     12726.3
    370920     12727.4
    370960     12728.8
    371000     12730.5
    371040       12732
    371080     12733.4
    371120       12734
    371160     12736.1
    371200       12737
    371240     12738.5
    371280     12739.9
    371320     12741.2
    371360     12742.8
    371400       12744
    371440     12745.5
    371480     12747.7
    371520     12748.3
    371560     12749.9
    371600     12750.9
    371640     12752.5
    371680     12754.2
    371720     12755.4
    371760     12756.7
    371800     12758.4
    371840       12760
    371880     12761.4
    371920     12761.9
    371960     12764.1
    372000       12765
    372040     12766.4
    372080     12767.8
    372120     12769.2
    372160     12770.8
    372200     12771.9
    372240     12773.4
    372280     12775.6
    372320     12776.2
    372360     12777.8
    372400     12778.8
    372440     12780.5
    372480     12782.2
    372520     12783.3
    372560     12784.7
    372600     12786.4
    372640     12787.9
    372680     12789.3
    372720     12789.9
    372760       12792
    372800     12792.9
    372840     12794.3
    372880     12795.7
    372920     12797.1
    372960     12798.7
    373000     12799.8
    373040     12801.4
    373080     12803.6
    373120     12804.2
    373160     12805.7
    373200     12806.8
    373240     12808.4
    373280     12810.1
    373320     12811.2
    373360     12812.6
    373400     12814.3
    373440     12815.8
    373480     12817.2
    373520     12817.8
    373560     12819.9
    373600     12820.8
    373640     12822.2
    373680     12823.6
    373720       12825
    373760     12826.6
    373800     12827.7
    373840     12829.2
    373880     12831.5
    373920     12832.1
    373960     12833.7
    374000     12834.7
    374040     12836.3
    374080       12838
    374120     12839.1
    374160     12840.5
    374200     12842.2
    374240     12843.7
    374280     12845.1
    374320     12845.7
    374360     12847.8
    374400     12848.8
    374440     12850.1
    374480     12851.5
    374520     12852.9
    374560     12854.5
    374600     12855.6
    374640     12857.2
    374680     12859.4
    374720       12860
    374760     12861.6
    374800     12862.6
    374840     12864.2
    374880     12865.9
    374920     12867.1
    374960     12868.4
    375000     12870.1
    375040     12871.6
    375080       12873
    375120     12873.6
    375160     12875.7
    375200     12876.7
    375240       12878
    375280     12879.5
    375320     12880.8
    375360     12882.4
    375400     12883.5
    375440     12885.1
    375480     12887.3
    375520       12888
    375560     12889.5
    375600     12890.5
    375640     12892.1
    375680     12893.8
    375720       12895
    375760     12896.3
    375800       12898
    375840     12899.6
    375880       12901
    375920     12901.5
    375960     12903.6
    376000     12904.6
    376040       12906
    376080     12907.4
    376120     12908.7
    376160     12910.3
    376200     12911.4
    376240       12913
    376280     12915.2
    376320     12915.8
    376360     12917.4
    376400     12918.4
    376440       12920
    376480     12921.7
    376520     12922.9
    376560     12924.2
    376600     12925.9
    376640     12927.5
    376680     12928.9
    376720     12929.4
    376760     12931.6
    376800     12932.5
    376840     12933.9
    376880     12935.3
    376920     12936.6
    376960     12938.2
    377000     12939.3
    377040     12940.9
    377080     12943.1
    377120     12943.7
    377160     12945.3
    377200     12946.3
    377240       12948
    377280     12949.6
    377320     12950.8
    377360     12952.1
    377400     12953.9
    377440     12955.4
    377480     12956.8
    377520     12957.4
    377560     12959.5
    377600     12960.4
    377640     12961.8
    377680     12963.2
    377720     12964.5
    377760     12966.1
    377800     12967.3
    377840     12968.8
    377880     12971.1
    377920     12971.7
    377960     12973.3
    378000     12974.2
    378040     12975.9
    378080     12977.5
    378120     12978.7
    378160       12980
    378200     12981.8
    378240     12983.3
    378280     12984.7
    378320     12985.3
    378360     12987.4
    378400     12988.3
    378440     12989.7
    378480     12991.1
    378520     12992.4
    378560       12994
    378600     12995.2
    378640     12996.7
    378680       12999
    378720     12999.6
    378760     13001.2
    378800     13002.1
    378840     13003.8
    378880     13005.5
    378920     13006.7
    378960       13008
    379000     13009.7
    379040     13011.2
    379080     13012.6
    379120     13013.2
    379160     13015.3
    379200     13016.3
    379240     13017.6
    379280       13019
    379320     13020.4
    379360       13022
    379400     13023.1
    379440     13024.6
    379480     13026.9
    379520     13027.5
    379560     13029.1
    379600       13030
    379640     13031.7
    379680     13033.4
    379720     13034.6
    379760     13035.9
    379800     13037.5
    379840     13039.1
    379880     13040.5
    379920     13041.1
    379960     13043.2
    380000     13044.1
    380040     13045.5
    380080     13046.9
    380120     13048.2
    380160     13049.8
    380200     13050.9
    380240     13052.5
    380280     13054.8
    380320     13055.3
    380360       13057
    380400     13057.9
    380440     13059.6
    380480     13061.2
    380520     13062.4
    380560     13063.7
    380600     13065.4
    380640       13067
    380680     13068.4
    380720     13068.9
    380760     13071.1
    380800       13072
    380840     13073.3
    380880     13074.7
    380920     13076.1
    380960     13077.6
    381000     13078.8
    381040     13080.3
    381080     13082.6
    381120     13083.2
    381160     13084.8
    381200     13085.7
    381240     13087.4
    381280       13089
    381320     13090.2
    381360     13091.5
    381400     13093.2
    381440     13094.8
    381480     13096.2
    381520     13096.8
    381560     13098.9
    381600     13099.8
    381640     13101.2
    381680     13102.6
    381720       13104
    381760     13105.5
    381800     13106.6
    381840     13108.1
    381880     13110.5
    381920       13111
    381960     13112.6
    382000     13113.5
    382040     13115.3
    382080     13116.9
    382120     13118.1
    382160     13119.4
    382200     13121.1
    382240     13122.7
    382280     13124.1
    382320     13124.6
    382360     13126.8
    382400     13127.6
    382440       13129
    382480     13130.4
    382520     13131.8
    382560     13133.3
    382600     13134.5
    382640       13136
    382680     13138.4
    382720     13138.9
    382760     13140.5
    382800     13141.4
    382840     13143.1
    382880     13144.8
    382920     13145.9
    382960     13147.3
    383000     13148.9
    383040     13150.5
    383080     13151.9
    383120     13152.5
    383160     13154.6
    383200     13155.5
    383240     13156.9
    383280     13158.3
    383320     13159.7
    383360     13161.2
    383400     13162.4
    383440     13163.9
    383480     13166.2
    383520     13166.8
    383560     13168.4
    383600     13169.3
    383640       13171
    383680     13172.6
    383720     13173.8
    383760     13175.1
    383800     13176.8
    383840     13178.4
    383880     13179.8
    383920     13180.3
    383960     13182.5
    384000     13183.4
    384040     13184.8
    384080     13186.2
    384120     13187.6
    384160     13189.1
    384200     13190.2
    384240     13191.8
    384280     13194.1
    384320     13194.7
    384360     13196.2
    384400     13197.1
    384440     13198.9
    384480     13200.5
    384520     13201.7
    384560       13203
    384600     13204.6
    384640     13206.2
    384680     13207.7
    384720     13208.2
    384760     13210.3
    384800     13211.2
    384840     13212.7
    384880     13214.1
    384920     13215.4
    384960       13217
    385000     13218.1
    385040     13219.7
    385080       13222
    385120     13222.5
    385160     13224.1
    385200       13225
    385240     13226.7
    385280     13228.4
    385320     13229.5
    385360     13230.8
    385400     13232.5
    385440     13234.1
    385480     13235.6
    385520       13236
    385560     13238.2
    385600     13239.1
    385640     13240.5
    385680       13242
    385720     13243.3
    385760     13244.9
    385800       13246
    385840     13247.5
    385880     13249.8
    385920     13250.4
    385960       13252
    386000     13252.9
    386040     13254.6
    386080     13256.2
    386120     13257.4
    386160     13258.7
    386200     13260.4
    386240       13262
    386280     13263.5
    386320     13263.9
    386360     13266.1
    386400       13267
    386440     13268.4
    386480     13269.9
    386520     13271.2
    386560     13272.8
    386600     13273.9
    386640     13275.4
    386680     13277.7
    386720     13278.3
    386760     13279.9
    386800     13280.8
    386840     13282.5
    386880     13284.1
    386920     13285.3
    386960     13286.6
    387000     13288.3
    387040     13289.9
    387080     13291.4
    387120     13291.8
    387160       13294
    387200     13294.9
    387240     13296.3
    387280     13297.8
    387320     13299.1
    387360     13300.6
    387400     13301.8
    387440     13303.3
    387480     13305.6
    387520     13306.2
    387560     13307.8
    387600     13308.7
    387640     13310.4
    387680       13312
    387720     13313.2
    387760     13314.5
    387800     13316.2
    387840     13317.8
    387880     13319.2
    387920     13319.7
    387960     13321.9
    388000     13322.8
    388040     13324.2
    388080     13325.6
    388120       13327
    388160     13328.5
    388200     13329.7
    388240     13331.2
    388280     13333.5
    388320       13334
    388360     13335.6
    388400     13336.5
    388440     13338.2
    388480     13339.9
    388520       13341
    388560     13342.3
    388600       13344
    388640     13345.6
    388680     13347.1
    388720     13347.5
    388760     13349.7
    388800     13350.6
    388840       13352
    388880     13353.4
    388920     13354.8
    388960     13356.3
    389000     13357.5
    389040       13359
    389080     13361.3
    389120     13361.9
    389160     13363.5
    389200     13364.4
    389240     13366.1
    389280     13367.7
    389320     13368.9
    389360     13370.1
    389400     13371.9
    389440     13373.5
    389480     13374.9
    389520     13375.4
    389560     13377.6
    389600     13378.5
    389640     13379.9
    389680     13381.3
    389720     13382.6
    389760     13384.2
    389800     13385.3
    389840     13386.9
    389880     13389.2
    389920     13389.7
    389960     13391.4
    390000     13392.2
    390040     13393.9
    390080     13395.6
    390120     13396.7
    390160       13398
    390200     13399.7
    390240     13401.3
    390280     13402.8
    390320     13403.2
    390360     13405.5
    390400     13406.3
    390440     13407.7
    390480     13409.1
    390520     13410.5
    390560       13412
    390600     13413.2
    390640     13414.7
    390680     13417.1
    390720     13417.6
    390760     13419.3
    390800     13420.1
    390840     13421.8
    390880     13423.5
    390920     13424.6
    390960     13425.9
    391000     13427.6
    391040     13429.2
    391080     13430.6
    391120     13431.1
    391160     13433.3
    391200     13434.2
    391240     13435.7
    391280       13437
    391320     13438.4
    391360     13439.9
    391400     13441.1
    391440     13442.6
    391480       13445
    391520     13445.5
    391560     13447.1
    391600       13448
    391640     13449.7
    391680     13451.4
    391720     13452.5
    391760     13453.8
    391800     13455.5
    391840     13457.1
    391880     13458.5
    391920       13459
    391960     13461.2
    392000     13462.1
    392040     13463.5
    392080     13464.9
    392120     13466.3
    392160     13467.8
    392200       13469
    392240     13470.5
    392280     13472.8
    392320     13473.4
    392360       13475
    392400     13475.9
    392440     13477.5
    392480     13479.2
    392520     13480.4
    392560     13481.6
    392600     13483.3
    392640     13484.9
    392680     13486.4
    392720     13486.9
    392760     13489.1
    392800       13490
    392840     13491.4
    392880     13492.8
    392920     13494.2
    392960     13495.7
    393000     13496.9
    393040     13498.4
    393080     13500.8
    393120     13501.3
    393160       13503
    393200     13503.8
    393240     13505.5
    393280     13507.2
    393320     13508.3
    393360     13509.6
    393400     13511.3
    393440     13512.9
    393480     13514.3
    393520     13514.8
    393560       13517
    393600     13517.9
    393640     13519.3
    393680     13520.7
    393720     13522.2
    393760     13523.6
    393800     13524.9
    393840     13526.4
    393880     13528.7
    393920     13529.2
    393960     13530.9
    394000     13531.7
    394040     13533.4
    394080     13535.1
    394120     13536.2
    394160     13537.5
    394200     13539.2
    394240     13540.8
    394280     13542.3
    394320     13542.7
    394360       13545
    394400     13545.8
    394440     13547.3
    394480     13548.7
    394520     13550.1
    394560     13551.6
    394600     13552.8
    394640     13554.3
    394680     13556.6
    394720     13557.1
    394760     13558.8
    394800     13559.7
    394840     13561.3
    394880       13563
    394920     13564.1
    394960     13565.5
    395000     13567.1
    395040     13568.7
    395080     13570.2
    395120     13570.6
    395160     13572.9
    395200     13573.7
    395240     13575.2
    395280     13576.6
    395320       13578
    395360     13579.5
    395400     13580.7
    395440     13582.2
    395480     13584.5
    395520       13585
    395560     13586.7
    395600     13587.6
    395640     13589.2
    395680     13590.9
    395720       13592
    395760     13593.4
    395800       13595
    395840     13596.7
    395880     13598.1
    395920     13598.5
    395960     13600.8
    396000     13601.6
    396040     13603.1
    396080     13604.5
    396120     13605.9
    396160     13607.4
    396200     13608.6
    396240     13610.1
    396280     13612.4
    396320     13612.9
    396360     13614.6
    396400     13615.5
    396440     13617.1
    396480     13618.8
    396520     13619.9
    396560     13621.3
    396600     13622.9
    396640     13624.5
    396680       13626
    396720     13626.4
    396760     13628.6
    396800     13629.5
    396840     13630.9
    396880     13632.4
    396920     13633.8
    396960     13635.2
    397000     13636.5
    397040     13637.9
    397080     13640.3
    397120     13640.7
    397160     13642.4
    397200     13643.3
    397240     13644.9
    397280     13646.6
    397320     13647.7
    397360     13649.1
    397400     13650.7
    397440     13652.3
    397480     13653.8
    397520     13654.2
    397560     13656.4
    397600     13657.3
    397640     13658.8
    397680     13660.2
    397720     13661.6
    397760       13663
    397800     13664.3
    397840     13665.8
    397880     13668.1
    397920     13668.6
    397960     13670.3
    398000     13671.1
    398040     13672.8
    398080     13674.5
    398120     13675.6
    398160     13676.9
    398200     13678.6
    398240     13680.2
    398280     13681.6
    398320     13682.1
    398360     13684.3
    398400     13685.1
    398440     13686.6
    398480     13688.1
    398520     13689.5
    398560     13690.9
    398600     13692.1
    398640     13693.6
    398680       13696
    398720     13696.4
    398760     13698.1
    398800       13699
    398840     13700.6
    398880     13702.3
    398920     13703.4
    398960     13704.8
    399000     13706.4
    399040       13708
    399080     13709.5
    399120     13709.9
    399160     13712.1
    399200       13713
    399240     13714.4
    399280     13715.9
    399320     13717.3
    399360     13718.7
    399400     13719.9
    399440     13721.4
    399480     13723.7
    399520     13724.2
    399560       13726
    399600     13726.8
    399640     13728.4
    399680     13730.1
    399720     13731.2
    399760     13732.6
    399800     13734.2
    399840     13735.8
    399880     13737.3
    399920     13737.7
    399960     13739.9
    400000     13740.8
    400040     13742.2
    400080     13743.7
    400120     13745.2
    400160     13746.5
    400200     13747.8
    400240     13749.2
    400280     13751.6
    400320     13752.1
    400360     13753.8
    400400     13754.6
    400440     13756.3
    400480     13757.9
    400520       13759
    400560     13760.4
    400600     13762.1
    400640     13763.6
    400680     13765.1
    400720     13765.5
    400760     13767.7
    400800     13768.6
    400840       13770
    400880     13771.5
    400920       13773
    400960     13774.3
    401000     13775.6
    401040       13777
    401080     13779.4
    401120     13779.9
    401160     13781.6
    401200     13782.4
    401240     13784.1
    401280     13785.7
    401320     13786.8
    401360     13788.2
    401400     13789.9
    401440     13791.5
    401480     13792.9
    401520     13793.4
    401560     13795.5
    401600     13796.4
    401640     13797.9
    401680     13799.3
    401720     13800.8
    401760     13802.1
    401800     13803.4
    401840     13804.8
    401880     13807.2
    401920     13807.7
    401960     13809.4
    402000     13810.2
    402040     13811.9
    402080     13813.5
    402120     13814.6
    402160       13816
    402200     13817.7
    402240     13819.3
    402280     13820.7
    402320     13821.2
    402360     13823.4
    402400     13824.2
    402440     13825.7
    402480     13827.2
    402520     13828.5
    402560     13829.9
    402600     13831.2
    402640     13832.7
    402680     13835.1
    402720     13835.5
    402760     13837.2
    402800     13838.1
    402840     13839.7
    402880     13841.3
    402920     13842.5
    402960     13843.8
    403000     13845.5
    403040     13847.1
    403080     13848.5
    403120       13849
    403160     13851.2
    403200     13852.1
    403240     13853.5
    403280       13855
    403320     13856.4
    403360     13857.7
    403400       13859
    403440     13860.5
    403480     13862.9
    403520     13863.3
    403560       13865
    403600     13865.9
    403640     13867.5
    403680     13869.1
    403720     13870.3
    403760     13871.7
    403800     13873.3
    403840     13874.9
    403880     13876.4
    403920     13876.8
    403960       13879
    404000     13879.9
    404040     13881.3
    404080     13882.8
    404120     13884.2
    404160     13885.6
    404200     13886.8
    404240     13888.3
    404280     13890.7
    404320     13891.2
    404360     13892.9
    404400     13893.7
    404440     13895.4
    404480     13896.9
    404520     13898.1
    404560     13899.5
    404600     13901.2
    404640     13902.8
    404680     13904.2
    404720     13904.6
    404760     13906.9
    404800     13907.7
    404840     13909.1
    404880     13910.7
    404920       13912
    404960     13913.4
    405000     13914.7
    405040     13916.2
    405080     13918.5
    405120       13919
    405160     13920.7
    405200     13921.5
    405240     13923.2
    405280     13924.8
    405320     13925.9
    405360     13927.4
    405400       13929
    405440     13930.7
    405480     13932.1
    405520     13932.5
    405560     13934.8
    405600     13935.6
    405640       13937
    405680     13938.5
    405720     13939.9
    405760     13941.3
    405800     13942.6
    405840     13944.1
    405880     13946.4
    405920     13946.9
    405960     13948.6
    406000     13949.4
    406040     13951.1
    406080     13952.7
    406120     13953.9
    406160     13955.2
    406200     13956.9
    406240     13958.5
    406280       13960
    406320     13960.4
    406360     13962.7
    406400     13963.5
    406440     13964.9
    406480     13966.5
    406520     13967.9
    406560     13969.2
    406600     13970.5
    406640       13972
    406680     13974.4
    406720     13974.8
    406760     13976.5
    406800     13977.3
    406840     13979.1
    406880     13980.6
    406920     13981.8
    406960     13983.1
    407000     13984.9
    407040     13986.5
    407080     13987.9
    407120     13988.3
    407160     13990.6
    407200     13991.4
    407240     13992.9
    407280     13994.4
    407320     13995.8
    407360     13997.1
    407400     13998.4
    407440     13999.9
    407480     14002.2
    407520     14002.7
    407560     14004.4
    407600     14005.2
    407640     14006.9
    407680     14008.5
    407720     14009.6
    407760       14011
    407800     14012.7
    407840     14014.3
    407880     14015.7
    407920     14016.1
    407960     14018.4
    408000     14019.2
    408040     14020.6
    408080     14022.1
    408120     14023.5
    408160     14024.9
    408200     14026.1
    408240     14027.7
    408280       14030
    408320     14030.4
    408360     14032.1
    408400       14033
    408440     14034.6
    408480     14036.2
    408520     14037.4
    408560     14038.8
    408600     14040.5
    408640     14042.1
    408680     14043.4
    408720     14043.9
    408760     14046.1
    408800       14047
    408840     14048.3
    408880     14049.8
    408920     14051.2
    408960     14052.6
    409000     14053.9
    409040     14055.4
    409080     14057.7
    409120     14058.1
    409160     14059.9
    409200     14060.7
    409240     14062.4
    409280       14064
    409320     14065.1
    409360     14066.5
    409400     14068.2
    409440     14069.8
    409480     14071.2
    409520     14071.7
    409560     14073.9
    409600     14074.7
    409640     14076.1
    409680     14077.6
    409720       14079
    409760     14080.3
    409800     14081.6
    409840     14083.2
    409880     14085.5
    409920     14085.9
    409960     14087.7
    410000     14088.5
    410040     14090.1
    410080     14091.8
    410120     14092.9
    410160     14094.3
    410200       14096
    410240     14097.6
    410280       14099
    410320     14099.5
    410360     14101.7
    410400     14102.5
    410440     14103.9
    410480     14105.4
    410520     14106.9
    410560     14108.1
    410600     14109.4
    410640       14111
    410680     14113.3
    410720     14113.7
    410760     14115.5
    410800     14116.3
    410840       14118
    410880     14119.6
    410920     14120.7
    410960     14122.1
    411000     14123.9
    411040     14125.5
    411080     14126.9
    411120     14127.3
    411160     14129.6
    411200     14130.4
    411240     14131.8
    411280     14133.3
    411320     14134.7
    411360       14136
    411400     14137.2
    411440     14138.8
    411480     14141.2
    411520     14141.6
    411560     14143.3
    411600     14144.2
    411640     14145.8
    411680     14147.4
    411720     14148.5
    411760     14149.9
    411800     14151.7
    411840     14153.3
    411880     14154.7
    411920     14155.2
    411960     14157.4
    412000     14158.2
    412040     14159.6
    412080     14161.1
    412120     14162.5
    412160     14163.8
    412200     14165.1
    412240     14166.7
    412280       14169
    412320     14169.4
    412360     14171.1
    412400       14172
    412440     14173.7
    412480     14175.2
    412520     14176.4
    412560     14177.8
    412600     14179.5
    412640     14181.1
    412680     14182.5
    412720       14183
    412760     14185.3
    412800       14186
    412840     14187.5
    412880       14189
    412920     14190.4
    412960     14191.7
    413000     14192.9
    413040     14194.5
    413080     14196.9
    413120     14197.2
    413160       14199
    413200     14199.9
    413240     14201.5
    413280     14203.1
    413320     14204.2
    413360     14205.6
    413400     14207.4
    413440       14209
    413480     14210.4
    413520     14210.8
    413560     14213.1
    413600     14213.9
    413640     14215.3
    413680     14216.8
    413720     14218.2
    413760     14219.5
    413800     14220.8
    413840     14222.3
    413880     14224.7
    413920     14225.1
    413960     14226.8
    414000     14227.7
    414040     14229.3
    414080     14230.9
    414120     14232.1
    414160     14233.5
    414200     14235.3
    414240     14236.8
    414280     14238.2
    414320     14238.7
    414360       14241
    414400     14241.7
    414440     14243.2
    414480     14244.7
    414520     14246.1
    414560     14247.4
    414600     14248.7
    414640     14250.2
    414680     14252.6
    414720       14253
    414760     14254.7
    414800     14255.6
    414840     14257.2
    414880     14258.8
    414920     14259.9
    414960     14261.4
    415000     14263.2
    415040     14264.7
    415080     14266.1
    415120     14266.5
    415160     14268.8
    415200     14269.6
    415240     14271.1
    415280     14272.6
    415320       14274
    415360     14275.3
    415400     14276.5
    415440     14278.1
    415480     14280.5
    415520     14280.9
    415560     14282.6
    415600     14283.5
    415640     14285.1
    415680     14286.7
    415720     14287.8
    415760     14289.2
    415800       14291
    415840     14292.6
    415880       14294
    415920     14294.4
    415960     14296.7
    416000     14297.5
    416040       14299
    416080     14300.4
    416120     14301.9
    416160     14303.1
    416200     14304.4
    416240       14306
    416280     14308.4
    416320     14308.8
    416360     14310.5
    416400     14311.4
    416440       14313
    416480     14314.6
    416520     14315.7
    416560     14317.1
    416600     14318.9
    416640     14320.5
    416680     14321.8
    416720     14322.3
    416760     14324.6
    416800     14325.4
    416840     14326.9
    416880     14328.3
    416920     14329.8
    416960       14331
    417000     14332.3
    417040     14333.8
    417080     14336.2
    417120     14336.6
    417160     14338.4
    417200     14339.2
    417240     14340.9
    417280     14342.5
    417320     14343.6
    417360       14345
    417400     14346.8
    417440     14348.4
    417480     14349.7
    417520     14350.2
    417560     14352.5
    417600     14353.3
    417640     14354.7
    417680     14356.2
    417720     14357.6
    417760     14358.9
    417800     14360.2
    417840     14361.7
    417880     14364.1
    417920     14364.5
    417960     14366.2
    418000     14367.1
    418040     14368.7
    418080     14370.3
    418120     14371.5
    418160     14372.9
    418200     14374.7
    418240     14376.3
    418280     14377.6
    418320     14378.1
    418360     14380.4
    418400     14381.2
    418440     14382.6
    418480     14384.1
    418520     14385.5
    418560     14386.8
    418600     14388.1
    418640     14389.6
    418680       14392
    418720     14392.4
    418760     14394.2
    418800       14395
    418840     14396.6
    418880     14398.2
    418920     14399.3
    418960     14400.7
    419000     14402.5
    419040     14404.1
    419080     14405.4
    419120     14405.9
    419160     14408.2
    419200       14409
    419240     14410.5
    419280       14412
    419320     14413.4
    419360     14414.7
    419400     14415.9
    419440     14417.5
    419480     14419.9
    419520     14420.3
    419560       14422
    419600     14422.9
    419640     14424.5
    419680     14426.1
    419720     14427.2
    419760     14428.6
    419800     14430.4
    419840     14431.9
    419880     14433.3
    419920     14433.8
    419960     14436.1
    420000     14436.9
    420040     14438.4
    420080     14439.9
    420120     14441.3
    420160     14442.6
    420200     14443.8
    420240     14445.4
    420280     14447.8
    420320     14448.2
    420360     14449.9
    420400     14450.7
    420440     14452.4
    420480       14454
    420520     14455.1
    420560     14456.5
    420600     14458.3
    420640     14459.8
    420680     14461.2
    420720     14461.7
    420760       14464
    420800     14464.8
    420840     14466.3
    420880     14467.8
    420920     14469.3
    420960     14470.5
    421000     14471.8
    421040     14473.4
    421080     14475.8
    421120     14476.2
    421160     14477.8
    421200     14478.7
    421240     14480.3
    421280     14481.9
    421320       14483
    421360     14484.4
    421400     14486.2
    421440     14487.8
    421480     14489.1
    421520     14489.6
    421560     14491.9
    421600     14492.7
    421640     14494.2
    421680     14495.7
    421720     14497.1
    421760     14498.4
    421800     14499.6
    421840     14501.2
    421880     14503.6
    421920       14504
    421960     14505.7
    422000     14506.5
    422040     14508.1
    422080     14509.7
    422120     14510.9
    422160     14512.2
    422200     14514.1
    422240     14515.6
    422280     14516.9
    422320     14517.4
    422360     14519.7
    422400     14520.5
    422440       14522
    422480     14523.5
    422520       14525
    422560     14526.2
    422600     14527.4
    422640     14529.1
    422680     14531.5
    422720     14531.9
    422760     14533.6
    422800     14534.4
    422840       14536
    422880     14537.6
    422920     14538.7
    422960     14540.1
    423000     14541.9
    423040     14543.5
    423080     14544.8
    423120     14545.3
    423160     14547.6
    423200     14548.3
    423240     14549.9
    423280     14551.4
    423320     14552.8
    423360     14554.1
    423400     14555.2
    423440       14557
    423480     14559.3
    423520     14559.7
    423560     14561.4
    423600     14562.3
    423640     14563.8
    423680     14565.4
    423720     14566.5
    423760       14568
    423800     14569.8
    423840     14571.3
    423880     14572.7
    423920     14573.1
    423960     14575.5
    424000     14576.2
    424040     14577.7
    424080     14579.2
    424120     14580.6
    424160     14581.9
    424200     14583.1
    424240     14584.8
    424280     14587.1
    424320     14587.5
    424360     14589.3
    424400     14590.1
    424440     14591.7
    424480     14593.3
    424520     14594.3
    424560     14595.8
    424600     14597.6
    424640     14599.2
    424680     14600.5
    424720       14601
    424760     14603.3
    424800       14604
    424840     14605.6
    424880       14607
    424920     14608.4
    424960     14609.7
    425000     14610.9
    425040     14612.6
    425080     14614.9
    425120     14615.3
    425160     14617.1
    425200     14617.9
    425240     14619.5
    425280     14621.1
    425320     14622.2
    425360     14623.7
    425400     14625.4
    425440       14627
    425480     14628.3
    425520     14628.8
    425560     14631.1
    425600     14631.9
    425640     14633.4
    425680     14634.9
    425720     14636.3
    425760     14637.6
    425800     14638.7
    425840     14640.5
    425880     14642.8
    425920     14643.2
    425960     14644.9
    426000     14645.8
    426040     14647.4
    426080       14649
    426120     14650.1
    426160     14651.5
    426200     14653.3
    426240     14654.9
    426280     14656.2
    426320     14656.7
    426360       14659
    426400     14659.8
    426440     14661.3
    426480     14662.8
    426520     14664.2
    426560     14665.5
    426600     14666.6
    426640     14668.4
    426680     14670.7
    426720     14671.1
    426760     14672.8
    426800     14673.7
    426840     14675.2
    426880     14676.9
    426920       14678
    426960     14679.4
    427000     14681.2
    427040     14682.8
    427080     14684.1
    427120     14684.6
    427160     14686.9
    427200     14687.6
    427240     14689.1
    427280     14690.6
    427320     14692.1
    427360     14693.3
    427400     14694.5
    427440     14696.2
    427480     14698.6
    427520     14698.9
    427560     14700.7
    427600     14701.5
    427640     14703.1
    427680     14704.8
    427720     14705.8
    427760     14707.3
    427800     14709.1
    427840     14710.6
    427880     14711.9
    427920     14712.5
    427960     14714.7
    428000     14715.5
    428040       14717
    428080     14718.5
    428120     14719.9
    428160     14721.2
    428200     14722.4
    428240     14724.1
    428280     14726.4
    428320     14726.8
    428360     14728.5
    428400     14729.4
    428440       14731
    428480     14732.6
    428520     14733.7
    428560     14735.1
    428600       14737
    428640     14738.5
    428680     14739.8
    428720     14740.3
    428760     14742.6
    428800     14743.3
    428840     14744.9
    428880     14746.3
    428920     14747.8
    428960     14749.1
    429000     14750.2
    429040       14752
    429080     14754.3
    429120     14754.7
    429160     14756.4
    429200     14757.3
    429240     14758.9
    429280     14760.5
    429320     14761.6
    429360       14763
    429400     14764.9
    429440     14766.4
    429480     14767.7
    429520     14768.2
    429560     14770.5
    429600     14771.3
    429640     14772.8
    429680     14774.2
    429720     14775.7
    429760       14777
    429800     14778.1
    429840     14779.8
    429880     14782.1
    429920     14782.6
    429960     14784.3
    430000     14785.1
    430040     14786.8
    430080     14788.4
    430120     14789.4
    430160     14790.9
    430200     14792.8
    430240     14794.3
    430280     14795.6
    430320     14796.1
    430360     14798.4
    430400     14799.1
    430440     14800.6
    430480     14802.1
    430520     14803.6
    430560     14804.8
    430600       14806
    430640     14807.7
    430680       14810
    430720     14810.4
    430760     14812.2
    430800       14813
    430840     14814.7
    430880     14816.3
    430920     14817.3
    430960     14818.7
    431000     14820.6
    431040     14822.2
    431080     14823.5
    431120     14823.9
    431160     14826.2
    431200       14827
    431240     14828.5
    431280       14830
    431320     14831.5
    431360     14832.8
    431400     14833.9
    431440     14835.6
    431480     14837.9
    431520     14838.3
    431560     14840.1
    431600     14840.9
    431640     14842.6
    431680     14844.2
    431720     14845.2
    431760     14846.6
    431800     14848.5
    431840     14850.1
    431880     14851.4
    431920     14851.8
    431960     14854.1
    432000     14854.9
    432040     14856.4
    432080     14857.9
    432120     14859.4
    432160     14860.7
    432200     14861.8
    432240     14863.5
    432280     14865.8
    432320     14866.2
    432360       14868
    432400     14868.8
    432440     14870.5
    432480     14872.1
    432520     14873.1
    432560     14874.5
    432600     14876.4
    432640       14878
    432680     14879.3
    432720     14879.7
    432760       14882
    432800     14882.8
    432840     14884.2
    432880     14885.7
    432920     14887.2
    432960     14888.5
    433000     14889.7
    433040     14891.4
    433080     14893.7
    433120       14894
    433160     14895.8
    433200     14896.6
    433240     14898.3
    433280     14899.9
    433320     14900.9
    433360     14902.4
    433400     14904.2
    433440     14905.8
    433480     14907.1
    433520     14907.5
    433560     14909.8
    433600     14910.6
    433640       14912
    433680     14913.5
    433720       14915
    433760     14916.3
    433800     14917.4
    433840     14919.2
    433880     14921.5
    433920     14921.9
    433960     14923.6
    434000     14924.4
    434040     14926.1
    434080     14927.7
    434120     14928.7
    434160     14930.2
    434200       14932
    434240     14933.6
    434280     14934.9
    434320     14935.3
    434360     14937.6
    434400     14938.4
    434440     14939.9
    434480     14941.3
    434520     14942.8
    434560     14944.1
    434600     14945.3
    434640       14947
    434680     14949.3
    434720     14949.7
    434760     14951.4
    434800     14952.3
    434840     14953.9
    434880     14955.5
    434920     14956.5
    434960       14958
    435000     14959.9
    435040     14961.4
    435080     14962.7
    435120     14963.1
    435160     14965.4
    435200     14966.2
    435240     14967.7
    435280     14969.2
    435320     14970.6
    435360     14971.9
    435400     14973.1
    435440     14974.8
    435480     14977.1
    435520     14977.5
    435560     14979.3
    435600     14980.1
    435640     14981.7
    435680     14983.3
    435720     14984.3
    435760     14985.8
    435800     14987.7
    435840     14989.3
    435880     14990.6
    435920     14990.9
    435960     14993.2
    436000       14994
    436040     14995.6
    436080       14997
    436120     14998.5
    436160     14999.8
    436200     15000.9
    436240     15002.7
    436280       15005
    436320     15005.3
    436360     15007.1
    436400     15007.9
    436440     15009.5
    436480     15011.1
    436520     15012.1
    436560     15013.6
    436600     15015.5
    436640       15017
    436680     15018.4
    436720     15018.8
    436760       15021
    436800     15021.8
    436840     15023.4
    436880     15024.8
    436920     15026.3
    436960     15027.6
    437000     15028.7
    437040     15030.5
    437080     15032.7
    437120     15033.1
    437160     15034.9
    437200     15035.7
    437240     15037.3
    437280     15038.9
    437320     15039.9
    437360     15041.4
    437400     15043.3
    437440     15044.8
    437480     15046.2
    437520     15046.6
    437560     15048.8
    437600     15049.7
    437640     15051.2
    437680     15052.7
    437720     15054.1
    437760     15055.4
    437800     15056.5
    437840     15058.3
    437880     15060.6
    437920     15060.9
    437960     15062.7
    438000     15063.5
    438040     15065.1
    438080     15066.7
    438120     15067.7
    438160     15069.2
    438200     15071.1
    438240     15072.6
    438280       15074
    438320     15074.3
    438360     15076.6
    438400     15077.5
    438440       15079
    438480     15080.4
    438520     15081.9
    438560     15083.2
    438600     15084.3
    438640     15086.1
    438680     15088.4
    438720     15088.7
    438760     15090.5
    438800     15091.3
    438840     15092.9
    438880     15094.5
    438920     15095.5
    438960     15096.9
    439000     15098.9
    439040     15100.4
    439080     15101.7
    439120     15102.1
    439160     15104.4
    439200     15105.2
    439240     15106.8
    439280     15108.3
    439320     15109.7
    439360       15111
    439400     15112.1
    439440     15113.8
    439480     15116.1
    439520     15116.5
    439560     15118.3
    439600     15119.1
    439640     15120.6
    439680     15122.3
    439720     15123.2
    439760     15124.7
    439800     15126.7
    439840     15128.2
    439880     15129.5
    439920     15129.9
    439960     15132.2
    440000       15133
    440040     15134.5
    440080       15136
    440120     15137.5
    440160     15138.8
    440200     15139.9
    440240     15141.6
    440280     15143.9
    440320     15144.3
    440360       15146
    440400     15146.9
    440440     15148.4
    440480     15150.1
    440520       15151
    440560     15152.5
    440600     15154.5
    440640       15156
    440680     15157.4
    440720     15157.7
    440760       15160
    440800     15160.8
    440840     15162.3
    440880     15163.8
    440920     15165.3
    440960     15166.5
    441000     15167.6
    441040     15169.3
    441080     15171.7
    441120     15172.1
    441160     15173.8
    441200     15174.7
    441240     15176.2
    441280     15177.8
    441320     15178.8
    441360     15180.3
    441400     15182.3
    441440     15183.8
    441480     15185.1
    441520     15185.4
    441560     15187.8
    441600     15188.6
    441640       15190
    441680     15191.5
    441720     15193.1
    441760     15194.3
    441800     15195.4
    441840     15197.2
    441880     15199.5
    441920     15199.9
    441960     15201.6
    442000     15202.5
    442040       15204
    442080     15205.7
    442120     15206.6
    442160     15208.2
    442200     15210.1
    442240     15211.6
    442280     15212.9
    442320     15213.3
    442360     15215.6
    442400     15216.4
    442440     15217.9
    442480     15219.4
    442520     15220.9
    442560     15222.2
    442600     15223.3
    442640       15225
    442680     15227.4
    442720     15227.7
    442760     15229.5
    442800     15230.3
    442840     15231.9
    442880     15233.5
    442920     15234.4
    442960       15236
    443000       15238
    443040     15239.5
    443080     15240.8
    443120     15241.1
    443160     15243.5
    443200     15244.2
    443240     15245.7
    443280     15247.2
    443320     15248.7
    443360       15250
    443400     15251.1
    443440     15252.9
    443480     15255.2
    443520     15255.6
    443560     15257.3
    443600     15258.2
    443640     15259.7
    443680     15261.3
    443720     15262.2
    443760     15263.8
    443800     15265.8
    443840     15267.3
    443880     15268.6
    443920     15268.9
    443960     15271.2
    444000       15272
    444040     15273.5
    444080       15275
    444120     15276.5
    444160     15277.8
    444200     15278.9
    444240     15280.7
    444280       15283
    444320     15283.4
    444360     15285.1
    444400       15286
    444440     15287.5
    444480     15289.1
    444520       15290
    444560     15291.6
    444600     15293.6
    444640     15295.1
    444680     15296.4
    444720     15296.7
    444760       15299
    444800     15299.8
    444840     15301.3
    444880     15302.8
    444920     15304.3
    444960     15305.6
    445000     15306.7
    445040     15308.4
    445080     15310.7
    445120     15311.1
    445160     15312.9
    445200     15313.7
    445240     15315.2
    445280     15316.9
    445320     15317.8
    445360     15319.4
    445400     15321.4
    445440     15322.8
    445480     15324.1
    445520     15324.5
    445560     15326.8
    445600     15327.6
    445640       15329
    445680     15330.6
    445720     15332.1
    445760     15333.4
    445800     15334.5
    445840     15336.2
    445880     15338.5
    445920     15338.9
    445960     15340.6
    446000     15341.5
    446040       15343
    446080     15344.6
    446120     15345.6
    446160     15347.2
    446200     15349.2
    446240     15350.6
    446280     15351.9
    446320     15352.2
    446360     15354.6
    446400     15355.3
    446440     15356.8
    446480     15358.4
    446520     15359.9
    446560     15361.2
    446600     15362.3
    446640       15364
    446680     15366.3
    446720     15366.7
    446760     15368.4
    446800     15369.3
    446840     15370.8
    446880     15372.4
    446920     15373.4
    446960     15374.9
    447000       15377
    447040     15378.4
    447080     15379.7
    447120       15380
    447160     15382.3
    447200     15383.1
    447240     15384.6
    447280     15386.1
    447320     15387.7
    447360     15388.9
    447400       15390
    447440     15391.8
    447480     15394.1
    447520     15394.5
    447560     15396.2
    447600       15397
    447640     15398.6
    447680     15400.2
    447720     15401.1
    447760     15402.7
    447800     15404.8
    447840     15406.2
    447880     15407.4
    447920     15407.8
    447960     15410.1
    448000     15410.9
    448040     15412.4
    448080     15413.9
    448120     15415.4
    448160     15416.7
    448200     15417.8
    448240     15419.5
    448280     15421.9
    448320     15422.3
    448360     15423.9
    448400     15424.8
    448440     15426.3
    448480       15428
    448520     15428.9
    448560     15430.4
    448600     15432.5
    448640     15433.9
    448680     15435.2
    448720     15435.5
    448760     15437.8
    448800     15438.6
    448840     15440.1
    448880     15441.6
    448920     15443.2
    448960     15444.4
    449000     15445.6
    449040     15447.3
    449080     15449.6
    449120       15450
    449160     15451.7
    449200     15452.5
    449240     15454.1
    449280     15455.7
    449320     15456.6
    449360     15458.1
    449400     15460.2
    449440     15461.7
    449480     15462.9
    449520     15463.2
    449560     15465.5
    449600     15466.3
    449640     15467.9
    449680     15469.4
    449720     15470.9
    449760     15472.2
    449800     15473.3
    449840     15475.1
    449880     15477.4
    449920     15477.7
    449960     15479.5
    450000     15480.3
    450040     15481.9
    450080     15483.5
    450120     15484.4
    450160     15485.8
    450200     15487.9
    450240     15489.5
    450280     15490.7
    450320       15491
    450360     15493.3
    450400     15494.1
    450440     15495.6
    450480     15497.2
    450520     15498.8
    450560       15500
    450600     15501.1
    450640     15502.9
    450680     15505.2
    450720     15505.5
    450760     15507.3
    450800     15508.1
    450840     15509.8
    450880     15511.3
    450920     15512.2
    450960     15513.7
    451000     15515.8
    451040     15517.3
    451080     15518.5
    451120     15518.9
    451160     15521.2
    451200     15521.9
    451240     15523.5
    451280       15525
    451320     15526.6
    451360     15527.9
    451400       15529
    451440     15530.8
    451480     15533.1
    451520     15533.4
    451560     15535.1
    451600       15536
    451640     15537.6
    451680     15539.2
    451720       15540
    451760     15541.6
    451800     15543.6
    451840     15545.1
    451880     15546.3
    451920     15546.7
    451960       15549
    452000     15549.7
    452040     15551.3
    452080     15552.9
    452120     15554.4
    452160     15555.7
    452200     15556.8
    452240     15558.6
    452280     15560.9
    452320     15561.2
    452360     15562.9
    452400     15563.8
    452440     15565.4
    452480       15567
    452520     15567.9
    452560     15569.4
    452600     15571.4
    452640     15572.9
    452680     15574.1
    452720     15574.5
    452760     15576.8
    452800     15577.5
    452840     15579.2
    452880     15580.7
    452920     15582.3
    452960     15583.6
    453000     15584.7
    453040     15586.4
    453080     15588.7
    453120     15589.1
    453160     15590.8
    453200     15591.6
    453240     15593.3
    453280     15594.8
    453320     15595.7
    453360     15597.2
    453400     15599.3
    453440     15600.8
    453480     15601.9
    453520     15602.3
    453560     15604.6
    453600     15605.4
    453640       15607
    453680     15608.6
    453720     15610.1
    453760     15611.4
    453800     15612.5
    453840     15614.3
    453880     15616.6
    453920     15616.9
    453960     15618.6
    454000     15619.5
    454040     15621.1
    454080     15622.7
    454120     15623.6
    454160     15625.1
    454200     15627.1
    454240     15628.6
    454280     15629.8
    454320     15630.2
    454360     15632.5
    454400     15633.3
    454440       15635
    454480     15636.5
    454520     15638.1
    454560     15639.4
    454600     15640.4
    454640     15642.2
    454680     15644.5
    454720     15644.9
    454760     15646.5
    454800     15647.4
    454840     15649.1
    454880     15650.7
    454920     15651.6
    454960       15653
    455000     15655.1
    455040     15656.6
    455080     15657.8
    455120     15658.2
    455160     15660.5
    455200     15661.2
    455240     15662.9
    455280     15664.5
    455320     15665.9
    455360     15667.3
    455400     15668.4
    455440     15670.1
    455480     15672.4
    455520     15672.8
    455560     15674.5
    455600     15675.4
    455640       15677
    455680     15678.6
    455720     15679.5
    455760     15680.9
    455800       15683
    455840     15684.5
    455880     15685.7
    455920     15686.1
    455960     15688.4
    456000     15689.2
    456040     15690.8
    456080     15692.4
    456120     15693.9
    456160     15695.2
    456200     15696.3
    456240     15698.1
    456280     15700.4
    456320     15700.7
    456360     15702.4
    456400     15703.3
    456440     15704.9
    456480     15706.5
    456520     15707.4
    456560     15708.9
    456600     15710.9
    456640     15712.4
    456680     15713.6
    456720       15714
    456760     15716.3
    456800       15717
    456840     15718.7
    456880     15720.3
    456920     15721.8
    456960     15723.1
    457000     15724.2
    457040       15726
    457080     15728.2
    457120     15728.6
    457160     15730.2
    457200     15731.1
    457240     15732.8
    457280     15734.4
    457320     15735.3
    457360     15736.8
    457400     15738.8
    457440     15740.3
    457480     15741.5
    457520     15741.9
    457560     15744.2
    457600     15744.9
    457640     15746.6
    457680     15748.1
    457720     15749.7
    457760       15751
    457800     15752.1
    457840     15753.9
    457880     15756.1
    457920     15756.5
    457960     15758.1
    458000       15759
    458040     15760.7
    458080     15762.3
    458120     15763.2
    458160     15764.6
    458200     15766.7
    458240     15768.2
    458280     15769.4
    458320     15769.8
    458360     15772.1
    458400     15772.9
    458440     15774.5
    458480       15776
    458520     15777.5
    458560     15778.9
    458600     15779.9
    458640     15781.8
    458680       15784
    458720     15784.4
    458760       15786
    458800     15786.9
    458840     15788.6
    458880     15790.2
    458920     15791.1
    458960     15792.6
    459000     15794.6
    459040     15796.1
    459080     15797.3
    459120     15797.7
    459160       15800
    459200     15800.8
    459240     15802.4
    459280       15804
    459320     15805.5
    459360     15806.9
    459400     15807.9
    459440     15809.7
    459480       15812
    459520     15812.3
    459560     15813.9
    459600     15814.9
    459640     15816.5
    459680     15818.1
    459720       15819
    459760     15820.5
    459800     15822.6
    459840     15824.1
    459880     15825.2
    459920     15825.6
    459960     15827.9
    460000     15828.7
    460040     15830.3
    460080     15831.9
    460120     15833.4
    460160     15834.7
    460200     15835.8
    460240     15837.6
    460280     15839.9
    460320     15840.2
    460360     15841.8
    460400     15842.8
    460440     15844.4
    460480     15846.1
    460520       15847
    460560     15848.4
    460600     15850.5
    460640       15852
    460680     15853.1
    460720     15853.5
    460760     15855.8
    460800     15856.6
    460840     15858.1
    460880     15859.7
    460920     15861.2
    460960     15862.6
    461000     15863.6
    461040     15865.5
    461080     15867.7
    461120     15868.1
    461160     15869.7
    461200     15870.6
    461240     15872.3
    461280       15874
    461320     15874.8
    461360     15876.3
    461400     15878.4
    461440     15879.9
    461480       15881
    461520     15881.4
    461560     15883.7
    461600     15884.5
    461640       15886
    461680     15887.6
    461720     15889.1
    461760     15890.4
    461800     15891.5
    461840     15893.4
    461880     15895.5
    461920     15895.9
    461960     15897.5
    462000     15898.4
    462040     15900.1
    462080     15901.7
    462120     15902.7
    462160     15904.1
    462200     15906.2
    462240     15907.7
    462280     15908.8
    462320     15909.2
    462360     15911.5
    462400     15912.3
    462440     15913.8
    462480     15915.5
    462520       15917
    462560     15918.3
    462600     15919.4
    462640     15921.3
    462680     15923.4
    462720     15923.7
    462760     15925.4
    462800     15926.3
    462840       15928
    462880     15929.6
    462920     15930.6
    462960       15932
    463000     15934.1
    463040     15935.6
    463080     15936.7
    463120     15937.1
    463160     15939.4
    463200     15940.2
    463240     15941.7
    463280     15943.4
    463320     15944.9
    463360     15946.2
    463400     15947.3
    463440     15949.2
    463480     15951.4
    463520     15951.7
    463560     15953.3
    463600     15954.2
    463640     15955.9
    463680     15957.6
    463720     15958.5
    463760       15960
    463800       15962
    463840     15963.5
    463880     15964.6
    463920       15965
    463960     15967.4
    464000     15968.1
    464040     15969.7
    464080     15971.3
    464120     15972.8
    464160     15974.2
    464200     15975.2
    464240     15977.1
    464280     15979.3
    464320     15979.6
    464360     15981.2
    464400     15982.2
    464440     15983.8
    464480     15985.5
    464520     15986.4
    464560     15987.9
    464600     15989.9
    464640     15991.4
    464680     15992.5
    464720       15993
    464760     15995.2
    464800       15996
    464840     15997.6
    464880     15999.2
    464920     16000.8
    464960     16002.1
    465000     16003.1
    465040       16005
    465080     16007.2
    465120     16007.5
    465160     16009.2
    465200     16010.1
    465240     16011.7
    465280     16013.4
    465320     16014.3
    465360     16015.8
    465400     16017.9
    465440     16019.4
    465480     16020.4
    465520     16020.9
    465560     16023.1
    465600     16023.9
    465640     16025.5
    465680     16027.2
    465720     16028.7
    465760       16030
    465800     16031.1
    465840       16033
    465880     16035.1
    465920     16035.4
    465960     16037.1
    466000       16038
    466040     16039.6
    466080     16041.4
    466120     16042.2
    466160     16043.7
    466200     16045.8
    466240     16047.3
    466280     16048.3
    466320     16048.8
    466360       16051
    466400     16051.8
    466440     16053.5
    466480     16055.1
    466520     16056.6
    466560       16058
    466600       16059
    466640     16060.9
    466680     16063.1
    466720     16063.4
    466760     16065.1
    466800       16066
    466840     16067.6
    466880     16069.3
    466920     16070.2
    466960     16071.6
    467000     16073.7
    467040     16075.2
    467080     16076.2
    467120     16076.8
    467160     16078.9
    467200     16079.8
    467240     16081.4
    467280       16083
    467320     16084.5
    467360     16085.9
    467400     16086.9
    467440     16088.8
    467480       16091
    467520     16091.3
    467560       16093
    467600     16093.9
    467640     16095.5
    467680     16097.2
    467720       16098
    467760     16099.5
    467800     16101.6
    467840     16103.1
    467880     16104.1
    467920     16104.6
    467960     16106.8
    468000     16107.7
    468040     16109.3
    468080     16110.9
    468120     16112.4
    468160     16113.8
    468200     16114.8
    468240     16116.7
    468280     16118.9
    468320     16119.2
    468360     16120.9
    468400     16121.8
    468440     16123.4
    468480     16125.2
    468520       16126
    468560     16127.5
    468600     16129.6
    468640     16131.1
    468680       16132
    468720     16132.6
    468760     16134.8
    468800     16135.6
    468840     16137.3
    468880     16138.9
    468920     16140.4
    468960     16141.8
    469000     16142.8
    469040     16144.7
    469080     16146.9
    469120     16147.2
    469160     16148.9
    469200     16149.8
    469240     16151.5
    469280     16153.2
    469320       16154
    469360     16155.5
    469400     16157.6
    469440     16159.1
    469480       16160
    469520     16160.6
    469560     16162.8
    469600     16163.6
    469640     16165.3
    469680     16166.9
    469720     16168.4
    469760     16169.8
    469800     16170.8
    469840     16172.7
    469880     16174.9
    469920     16175.2
    469960     16176.9
    470000     16177.8
    470040     16179.5
    470080     16181.2
    470120       16182
    470160     16183.5
    470200     16185.6
    470240     16187.1
    470280       16188
    470320     16188.6
    470360     16190.8
    470400     16191.7
    470440     16193.4
    470480       16195
    470520     16196.4
    470560     16197.8
    470600     16198.8
    470640     16200.8
    470680     16202.9
    470720     16203.3
    470760     16204.9
    470800     16205.8
    470840     16207.5
    470880     16209.2
    470920       16210
    470960     16211.6
    471000     16213.6
    471040     16215.1
    471080     16216.1
    471120     16216.6
    471160     16218.8
    471200     16219.7
    471240     16221.4
    471280     16223.1
    471320     16224.5
    471360     16225.9
    471400     16226.9
    471440     16228.9
    471480       16231
    471520     16231.4
    471560       16233
    471600     16233.9
    471640     16235.6
    471680     16237.3
    471720     16238.1
    471760     16239.6
    471800     16241.8
    471840     16243.2
    471880     16244.1
    471920     16244.7
    471960     16246.9
    472000     16247.8
    472040     16249.5
    472080     16251.2
    472120     16252.6
    472160       16254
    472200       16255
    472240       16257
    472280     16259.1
    472320     16259.4
    472360       16261
    472400     16261.9
    472440     16263.6
    472480     16265.3
    472520     16266.2
    472560     16267.7
    472600     16269.8
    472640     16271.2
    472680     16272.2
    472720     16272.8
    472760       16275
    472800     16275.9
    472840     16277.6
    472880     16279.2
    472920     16280.7
    472960     16282.1
    473000     16283.1
    473040     16285.1
    473080     16287.2
    473120     16287.5
    473160     16289.2
    473200     16290.1
    473240     16291.7
    473280     16293.4
    473320     16294.3
    473360     16295.8
    473400     16297.9
    473440     16299.3
    473480     16300.2
    473520     16300.8
    473560       16303
    473600     16303.9
    473640     16305.7
    473680     16307.3
    473720     16308.7
    473760     16310.1
    473800     16311.1
    473840     16313.1
    473880     16315.3
    473920     16315.6
    473960     16317.3
    474000     16318.2
    474040     16319.8
    474080     16321.5
    474120     16322.4
    474160     16323.9
    474200       16326
    474240     16327.5
    474280     16328.3
    474320     16328.9
    474360     16331.1
    474400       16332
    474440     16333.7
    474480     16335.4
    474520     16336.8
    474560     16338.2
    474600     16339.3
    474640     16341.2
    474680     16343.4
    474720     16343.7
    474760     16345.3
    474800     16346.3
    474840     16347.9
    474880     16349.6
    474920     16350.5
    474960       16352
    475000     16354.1
    475040     16355.6
    475080     16356.4
    475120       16357
    475160     16359.3
    475200     16360.1
    475240     16361.8
    475280     16363.5
    475320     16364.9
    475360     16366.3
    475400     16367.3
    475440     16369.3
    475480     16371.5
    475520     16371.8
    475560     16373.4
    475600     16374.4
    475640       16376
    475680     16377.8
    475720     16378.6
    475760     16380.1
    475800     16382.2
    475840     16383.7
    475880     16384.6
    475920     16385.2
    475960     16387.4
    476000     16388.2
    476040       16390
    476080     16391.6
    476120       16393
    476160     16394.4
    476200     16395.5
    476240     16397.4
    476280     16399.7
    476320       16400
    476360     16401.6
    476400     16402.6
    476440     16404.2
    476480     16405.9
    476520     16406.7
    476560     16408.3
    476600     16410.4
    476640     16411.8
    476680     16412.7
    476720     16413.3
    476760     16415.5
    476800     16416.3
    476840     16418.1
    476880     16419.8
    476920     16421.1
    476960     16422.6
    477000     16423.6
    477040     16425.6
    477080     16427.8
    477120     16428.1
    477160     16429.7
    477200     16430.7
    477240     16432.2
    477280       16434
    477320     16434.9
    477360     16436.4
    477400     16438.5
    477440     16439.9
    477480     16440.8
    477520     16441.4
    477560     16443.7
    477600     16444.5
    477640     16446.2
    477680     16447.9
    477720     16449.3
    477760     16450.7
    477800     16451.7
    477840     16453.7
    477880     16455.9
    477920     16456.2
    477960     16457.9
    478000     16458.8
    478040     16460.4
    478080     16462.2
    478120       16463
    478160     16464.6
    478200     16466.6
    478240     16468.1
    478280       16469
    478320     16469.6
    478360     16471.8
    478400     16472.6
    478440     16474.4
    478480     16476.1
    478520     16477.5
    478560     16478.9
    478600     16479.9
    478640     16481.9
    478680     16484.1
    478720     16484.4
    478760       16486
    478800     16486.9
    478840     16488.5
    478880     16490.3
    478920     16491.2
    478960     16492.7
    479000     16494.8
    479040     16496.3
    479080     16497.2
    479120     16497.7
    479160       16500
    479200     16500.8
    479240     16502.6
    479280     16504.3
    479320     16505.7
    479360     16507.2
    479400     16508.1
    479440     16510.1
    479480     16512.3
    479520     16512.6
    479560     16514.2
    479600     16515.1
    479640     16516.8
    479680     16518.5
    479720     16519.3
    479760     16520.9
    479800       16523
    479840     16524.5
    479880     16525.4
    479920       16526
    479960     16528.2
    480000       16529
    480040     16530.8
    480080     16532.5
    480120     16533.9
    480160     16535.3
    480200     16536.3
    480240     16538.3
    480280     16540.5
    480320     16540.8
    480360     16542.4
    480400     16543.4
    480440       16545
    480480     16546.7
    480520     16547.5
    480560     16549.1
    480600     16551.2
    480640     16552.7
    480680     16553.5
    480720     16554.2
    480760     16556.4
    480800     16557.2
    480840       16559
    480880     16560.7
    480920     16562.1
    480960     16563.5
    481000     16564.5
    481040     16566.5
    481080     16568.7
    481120       16569
    481160     16570.6
    481200     16571.5
    481240     16573.1
    481280     16574.9
    481320     16575.7
    481360     16577.3
    481400     16579.4
    481440     16580.8
    481480     16581.7
    481520     16582.3
    481560     16584.6
    481600     16585.4
    481640     16587.2
    481680     16588.9
    481720     16590.3
    481760     16591.7
    481800     16592.7
    481840     16594.7
    481880     16596.9
    481920     16597.2
    481960     16598.8
    482000     16599.7
    482040     16601.4
    482080     16603.1
    482120     16603.8
    482160     16605.5
    482200     16607.6
    482240       16609
    482280     16609.9
    482320     16610.5
    482360     16612.8
    482400     16613.6
    482440     16615.4
    482480     16617.1
    482520     16618.5
    482560     16619.9
    482600     16620.8
    482640     16622.9
    482680     16625.1
    482720     16625.4
    482760       16627
    482800     16627.9
    482840     16629.5
    482880     16631.3
    482920       16632
    482960     16633.7
    483000     16635.8
    483040     16637.2
    483080       16638
    483120     16638.7
    483160     16640.9
    483200     16641.8
    483240     16643.6
    483280     16645.3
    483320     16646.7
    483360     16648.1
    483400       16649
    483440     16651.1
    483480     16653.3
    483520     16653.6
    483560     16655.2
    483600     16656.1
    483640     16657.7
    483680     16659.5
    483720     16660.2
    483760     16661.9
    483800       16664
    483840     16665.4
    483880     16666.2
    483920     16666.9
    483960     16669.1
    484000       16670
    484040     16671.8
    484080     16673.5
    484120     16674.9
    484160     16676.3
    484200     16677.3
    484240     16679.3
    484280     16681.5
    484320     16681.8
    484360     16683.4
    484400     16684.3
    484440       16686
    484480     16687.7
    484520     16688.4
    484560     16690.1
    484600     16692.2
    484640     16693.6
    484680     16694.5
    484720     16695.1
    484760     16697.3
    484800     16698.2
    484840     16700.1
    484880     16701.8
    484920     16703.1
    484960     16704.5
    485000     16705.5
    485040     16707.5
    485080     16709.7
    485120       16710
    485160     16711.7
    485200     16712.5
    485240     16714.2
    485280       16716
    485320     16716.6
    485360     16718.4
    485400     16720.4
    485440     16721.9
    485480     16722.7
    485520     16723.4
    485560     16725.5
    485600     16726.4
    485640     16728.3
    485680       16730
    485720     16731.4
    485760     16732.8
    485800     16733.7
    485840     16735.8
    485880     16737.9
    485920     16738.3
    485960     16739.9
    486000     16740.8
    486040     16742.5
    486080     16744.2
    486120     16744.8
    486160     16746.6
    486200     16748.6
    486240     16750.1
    486280     16750.9
    486320     16751.6
    486360     16753.7
    486400     16754.6
    486440     16756.5
    486480     16758.2
    486520     16759.6
    486560       16761
    486600     16761.9
    486640       16764
    486680     16766.2
    486720     16766.5
    486760     16768.1
    486800       16769
    486840     16770.7
    486880     16772.4
    486920     16773.1
    486960     16774.8
    487000     16776.8
    487040     16778.4
    487080     16779.1
    487120     16779.8
    487160       16782
    487200     16782.9
    487240     16784.8
    487280     16786.5
    487320     16787.9
    487360     16789.3
    487400     16790.1
    487440     16792.3
    487480     16794.4
    487520     16794.7
    487560     16796.4
    487600     16797.2
    487640     16798.9
    487680     16800.7
    487720     16801.3
    487760       16803
    487800     16805.1
    487840     16806.6
    487880     16807.3
    487920     16808.1
    487960     16810.2
    488000     16811.1
    488040       16813
    488080     16814.7
    488120       16816
    488160     16817.5
    488200     16818.3
    488240     16820.5
    488280     16822.6
    488320     16822.9
    488360     16824.5
    488400     16825.4
    488440     16827.1
    488480     16828.8
    488520     16829.4
    488560     16831.2
    488600     16833.2
    488640     16834.8
    488680     16835.5
    488720     16836.2
    488760     16838.4
    488800     16839.3
    488840     16841.1
    488880     16842.8
    488920     16844.2
    488960     16845.6
    489000     16846.5
    489040     16848.6
    489080     16850.8
    489120       16851
    489160     16852.7
    489200     16853.5
    489240     16855.2
    489280     16856.9
    489320     16857.6
    489360     16859.3
    489400     16861.3
    489440     16862.9
    489480     16863.6
    489520     16864.4
    489560     16866.5
    489600     16867.4
    489640     16869.2
    489680     16870.9
    489720     16872.3
    489760     16873.7
    489800     16874.6
    489840     16876.8
    489880     16878.9
    489920     16879.2
    489960     16880.8
    490000     16881.6
    490040     16883.3
    490080       16885
    490120     16885.7
    490160     16887.4
    490200     16889.5
    490240       16891
    490280     16891.7
    490320     16892.5
    490360     16894.6
    490400     16895.5
    490440     16897.3
    490480       16899
    490520     16900.4
    490560     16901.8
    490600     16902.7
    490640     16904.9
    490680       16907
    490720     16907.3
    490760     16908.9
    490800     16909.8
    490840     16911.5
    490880     16913.1
    490920     16913.8
    490960     16915.6
    491000     16917.7
    491040     16919.2
    491080     16919.9
    491120     16920.6
    491160     16922.8
    491200     16923.7
    491240     16925.5
    491280     16927.2
    491320     16928.5
    491360     16929.9
    491400     16930.8
    491440       16933
    491480     16935.1
    491520     16935.4
    491560     16937.1
    491600     16937.9
    491640     16939.5
    491680     16941.2
    491720     16941.9
    491760     16943.7
    491800     16945.7
    491840     16947.2
    491880       16948
    491920     16948.7
    491960     16950.9
    492000     16951.7
    492040     16953.5
    492080     16955.2
    492120     16956.6
    492160       16958
    492200     16958.9
    492240       16961
    492280     16963.2
    492320     16963.4
    492360     16965.1
    492400       16966
    492440     16967.6
    492480     16969.3
    492520     16969.9
    492560     16971.8
    492600     16973.8
    492640     16975.3
    492680       16976
    492720     16976.7
    492760     16978.9
    492800     16979.8
    492840     16981.6
    492880     16983.3
    492920     16984.6
    492960       16986
    493000     16986.9
    493040       16989
    493080     16991.2
    493120     16991.5
    493160     16993.1
    493200       16994
    493240     16995.6
    493280     16997.4
    493320       16998
    493360     16999.8
    493400     17001.8
    493440     17003.3
    493480       17004
    493520     17004.8
    493560       17007
    493600     17007.8
    493640     17009.7
    493680     17011.3
    493720     17012.7
    493760     17014.1
    493800       17015
    493840     17017.1
    493880     17019.3
    493920     17019.5
    493960     17021.2
    494000       17022
    494040     17023.7
    494080     17025.4
    494120     17026.1
    494160     17027.9
    494200     17029.8
    494240     17031.4
    494280     17032.1
    494320     17032.9
    494360       17035
    494400     17035.8
    494440     17037.7
    494480     17039.3
    494520     17040.7
    494560     17042.1
    494600       17043
    494640     17045.1
    494680     17047.3
    494720     17047.6
    494760     17049.3
    494800       17050
    494840     17051.7
    494880     17053.5
    494920     17054.1
    494960     17055.9
    495000     17057.9
    495040     17059.4
    495080     17060.1
    495120     17060.9
    495160     17063.1
    495200     17063.8
    495240     17065.8
    495280     17067.4
    495320     17068.7
    495360     17070.1
    495400       17071
    495440     17073.1
    495480     17075.3
    495520     17075.6
    495560     17077.3
    495600     17078.1
    495640     17079.7
    495680     17081.5
    495720     17082.1
    495760     17083.9
    495800     17085.8
    495840     17087.4
    495880       17088
    495920     17088.8
    495960       17091
    496000     17091.8
    496040     17093.7
    496080     17095.3
    496120     17096.7
    496160       17098
    496200     17098.9
    496240       17101
    496280     17103.2
    496320     17103.5
    496360     17105.2
    496400     17105.9
    496440     17107.6
    496480     17109.4
    496520     17109.9
    496560     17111.7
    496600     17113.7
    496640     17115.3
    496680     17115.9
    496720     17116.7
    496760     17118.9
    496800     17119.6
    496840     17121.6
    496880     17123.2
    496920     17124.5
    496960     17125.8
    497000     17126.8
    497040     17128.9
    497080     17131.1
    497120     17131.3
    497160       17133
    497200     17133.8
    497240     17135.4
    497280     17137.2
    497320     17137.7
    497360     17139.6
    497400     17141.5
    497440     17143.1
    497480     17143.7
    497520     17144.5
    497560     17146.7
    497600     17147.4
    497640     17149.4
    497680       17151
    497720     17152.3
    497760     17153.7
    497800     17154.6
    497840     17156.7
    497880     17158.9
    497920     17159.2
    497960     17160.9
    498000     17161.6
    498040     17163.3
    498080     17165.1
    498120     17165.6
    498160     17167.4
    498200     17169.3
    498240     17170.9
    498280     17171.5
    498320     17172.3
    498360     17174.5
    498400     17175.2
    498440     17177.3
    498480     17178.9
    498520     17180.2
    498560     17181.5
    498600     17182.4
    498640     17184.6
    498680     17186.7
    498720       17187
    498760     17188.7
    498800     17189.5
    498840     17191.1
    498880     17192.9
    498920     17193.4
    498960     17195.3
    499000     17197.2
    499040     17198.8
    499080     17199.4
    499120     17200.2
    499160     17202.3
    499200     17203.1
    499240     17205.2
    499280     17206.7
    499320       17208
    499360     17209.3
    499400     17210.3
    499440     17212.4
    499480     17214.6
    499520     17214.9
    499560     17216.6
    499600     17217.4
    499640       17219
    499680     17220.8
    499720     17221.3
    499760     17223.1
    499800     17225.1
    499840     17226.6
    499880     17227.2
    499920     17228.1
    499960     17230.2
    500000       17231
    500040     17233.1
    500080     17234.6
    500120     17235.9
    500160     17237.2
    500200     17238.2
    500240     17240.3
    500280     17242.5
    500320     17242.8
    500360     17244.5
    500400     17245.3
    500440     17246.8
    500480     17248.7
    500520     17249.2
    500560     17251.1
    500600     17252.9
    500640     17254.5
    500680     17255.1
    500720       17256
    500760     17258.1
    500800     17258.9
    500840       17261
    500880     17262.5
    500920     17263.8
    500960     17265.1
    501000     17266.2
    501040     17268.2
    501080     17270.5
    501120     17270.7
    501160     17272.4
    501200     17273.3
    501240     17274.8
    501280     17276.7
    501320     17277.1
    501360       17279
    501400     17280.9
    501440     17282.4
    501480       17283
    501520     17283.8
    501560     17286.1
    501600     17286.8
    501640     17288.9
    501680     17290.4
    501720     17291.8
    501760     17293.1
    501800     17294.1
    501840     17296.1
    501880     17298.4
    501920     17298.6
    501960     17300.3
    502000     17301.2
    502040     17302.7
    502080     17304.6
    502120       17305
    502160     17306.9
    502200     17308.8
    502240     17310.4
    502280     17310.9
    502320     17311.8
    502360       17314
    502400     17314.7
    502440     17316.8
    502480     17318.4
    502520     17319.6
    502560     17320.9
    502600     17321.9
    502640       17324
    502680     17326.3
    502720     17326.5
    502760     17328.2
    502800     17329.1
    502840     17330.6
    502880     17332.5
    502920     17332.9
    502960     17334.8
    503000     17336.7
    503040     17338.2
    503080     17338.8
    503120     17339.7
    503160     17341.9
    503200     17342.6
    503240     17344.7
    503280     17346.3
    503320     17347.5
    503360     17348.8
    503400     17349.8
    503440     17351.9
    503480     17354.2
    503520     17354.4
    503560     17356.1
    503600       17357
    503640     17358.5
    503680     17360.4
    503720     17360.8
    503760     17362.6
    503800     17364.6
    503840     17366.1
    503880     17366.7
    503920     17367.5
    503960     17369.8
    504000     17370.5
    504040     17372.6
    504080     17374.1
    504120     17375.4
    504160     17376.7
    504200     17377.7
    504240     17379.7
    504280       17382
    504320     17382.2
    504360       17384
    504400     17384.8
    504440     17386.3
    504480     17388.3
    504520     17388.7
    504560     17390.5
    504600     17392.5
    504640       17394
    504680     17394.5
    504720     17395.4
    504760     17397.6
    504800     17398.3
    504840     17400.5
    504880     17402.1
    504920     17403.3
    504960     17404.6
    505000     17405.6
    505040     17407.6
    505080     17409.9
    505120     17410.1
    505160     17411.9
    505200     17412.7
    505240     17414.2
    505280     17416.2
    505320     17416.6
    505360     17418.5
    505400     17420.5
    505440     17421.9
    505480     17422.5
    505520     17423.3
    505560     17425.6
    505600     17426.3
    505640     17428.5
    505680       17430
    505720     17431.3
    505760     17432.5
    505800     17433.6
    505840     17435.6
    505880       17438
    505920     17438.1
    505960     17439.9
    506000     17440.7
    506040     17442.2
    506080     17444.2
    506120     17444.6
    506160     17446.5
    506200     17448.5
    506240       17450
    506280     17450.5
    506320     17451.3
    506360     17453.6
    506400     17454.3
    506440     17456.5
    506480       17458
    506520     17459.3
    506560     17460.5
    506600     17461.6
    506640     17463.6
    506680     17465.9
    506720     17466.1
    506760     17467.9
    506800     17468.8
    506840     17470.2
    506880     17472.2
    506920     17472.6
    506960     17474.4
    507000     17476.5
    507040       17478
    507080     17478.5
    507120     17479.3
    507160     17481.6
    507200     17482.2
    507240     17484.5
    507280     17486.1
    507320     17487.3
    507360     17488.6
    507400     17489.6
    507440     17491.6
    507480       17494
    507520     17494.1
    507560       17496
    507600     17496.8
    507640     17498.1
    507680     17500.2
    507720     17500.6
    507760     17502.5
    507800     17504.6
    507840     17506.1
    507880     17506.6
    507920     17507.4
    507960     17509.7
    508000     17510.3
    508040     17512.6
    508080     17514.2
    508120     17515.4
    508160     17516.7
    508200     17517.7
    508240     17519.8
    508280     17522.2
    508320     17522.3
    508360     17524.1
    508400     17524.9
    508440     17526.3
    508480     17528.4
    508520     17528.8
    508560     17530.6
    508600     17532.7
    508640     17534.2
    508680     17534.7
    508720     17535.5
    508760     17537.8
    508800     17538.5
    508840     17540.8
    508880     17542.4
    508920     17543.6
    508960     17544.9
    509000     17545.9
    509040       17548
    509080     17550.4
    509120     17550.5
    509160     17552.3
    509200     17553.1
    509240     17554.5
    509280     17556.5
    509320     17556.9
    509360     17558.8
    509400     17560.8
    509440     17562.3
    509480     17562.8
    509520     17563.7
    509560       17566
    509600     17566.6
    509640       17569
    509680     17570.5
    509720     17571.7
    509760       17573
    509800     17574.1
    509840     17576.1
    509880     17578.5
    509920     17578.7
    509960     17580.5
    510000     17581.2
    510040     17582.6
    510080     17584.7
    510120     17585.1
    510160       17587
    510200       17589
    510240     17590.6
    510280       17591
    510320     17591.9
    510360     17594.2
    510400     17594.7
    510440     17597.3
    510480     17598.7
    510520     17599.9
    510560     17601.2
    510600     17602.3
    510640     17604.3
    510680     17606.7
    510720     17606.9
    510760     17608.7
    510800     17609.5
    510840     17610.8
    510880     17612.9
    510920     17613.3
    510960     17615.1
    511000     17617.2
    511040     17618.8
    511080     17619.2
    511120     17620.1
    511160     17622.3
    511200     17622.9
    511240     17625.4
    511280     17626.9
    511320     17628.1
    511360     17629.4
    511400     17630.5
    511440     17632.6
    511480       17635
    511520     17635.1
    511560     17636.9
    511600     17637.7
    511640       17639
    511680     17641.1
    511720     17641.4
    511760     17643.3
    511800     17645.4
    511840       17647
    511880     17647.4
    511920     17648.3
    511960     17650.5
    512000     17651.1
    512040     17653.7
    512080     17655.2
    512120     17656.3
    512160     17657.7
    512200     17658.7
    512240     17660.8
    512280     17663.2
    512320     17663.3
    512360     17665.1
    512400     17665.9
    512440     17667.2
    512480     17669.3
    512520     17669.7
    512560     17671.6
    512600     17673.7
    512640     17675.2
    512680     17675.7
    512720     17676.6
    512760     17678.7
    512800     17679.4
    512840       17682
    512880     17683.4
    512920     17684.6
    512960     17685.9
    513000       17687
    513040     17689.1
    513080     17691.5
    513120     17691.6
    513160     17693.5
    513200     17694.2
    513240     17695.5
    513280     17697.5
    513320     17697.9
    513360     17699.8
    513400       17702
    513440     17703.5
    513480     17703.9
    513520     17704.9
    513560     17707.1
    513600     17707.7
    513640     17710.2
    513680     17711.7
    513720     17712.8
    513760     17714.2
    513800     17715.3
    513840     17717.4
    513880     17719.7
    513920     17719.9
    513960     17721.7
    514000     17722.4
    514040     17723.8
    514080     17725.8
    514120     17726.2
    514160       17728
    514200     17730.2
    514240     17731.7
    514280     17732.2
    514320     17733.1
    514360     17735.3
    514400     17735.9
    514440     17738.4
    514480     17739.9
    514520       17741
    514560     17742.4
    514600     17743.4
    514640     17745.6
    514680     17747.9
    514720     17748.1
    514760     17749.9
    514800     17750.7
    514840       17752
    514880       17754
    514920     17754.4
    514960     17756.2
    515000     17758.4
    515040     17759.9
    515080     17760.4
    515120     17761.3
    515160     17763.5
    515200     17764.1
    515240     17766.7
    515280     17768.1
    515320     17769.3
    515360     17770.6
    515400     17771.6
    515440     17773.7
    515480     17776.1
    515520     17776.3
    515560     17778.1
    515600     17778.9
    515640     17780.1
    515680     17782.2
    515720     17782.5
    515760     17784.5
    515800     17786.6
    515840     17788.1
    515880     17788.5
    515920     17789.4
    515960     17791.7
    516000     17792.3
    516040     17794.8
    516080     17796.3
    516120     17797.4
    516160     17798.8
    516200     17799.9
    516240     17801.9
    516280     17804.2
    516320     17804.4
    516360     17806.2
    516400       17807
    516440     17808.3
    516480     17810.3
    516520     17810.7
    516560     17812.6
    516600     17814.8
    516640     17816.3
    516680     17816.7
    516720     17817.6
    516760     17819.8
    516800     17820.4
    516840       17823
    516880     17824.5
    516920     17825.5
    516960       17827
    517000       17828
    517040       17830
    517080     17832.4
    517120     17832.5
    517160     17834.3
    517200     17835.1
    517240     17836.4
    517280     17838.4
    517320     17838.8
    517360     17840.8
    517400     17842.9
    517440     17844.4
    517480     17844.9
    517520     17845.7
    517560     17847.9
    517600     17848.5
    517640       17851
    517680     17852.5
    517720     17853.6
    517760     17855.1
    517800       17856
    517840     17858.1
    517880     17860.4
    517920     17860.6
    517960     17862.4
    518000     17863.2
    518040     17864.5
    518080     17866.5
    518120     17866.8
    518160     17868.7
    518200     17870.9
    518240     17872.4
    518280     17872.9
    518320     17873.7
    518360     17875.9
    518400     17876.5
    518440       17879
    518480     17880.5
    518520     17881.6
    518560       17883
    518600       17884
    518640     17886.1
    518680     17888.4
    518720     17888.5
    518760     17890.4
    518800     17891.1
    518840     17892.5
    518880     17894.5
    518920     17894.8
    518960     17896.8
    519000     17898.9
    519040     17900.4
    519080     17900.9
    519120     17901.7
    519160     17903.9
    519200     17904.5
    519240       17907
    519280     17908.5
    519320     17909.6
    519360       17911
    519400       17912
    519440       17914
    519480     17916.4
    519520     17916.5
    519560     17918.3
    519600     17919.1
    519640     17920.5
    519680     17922.5
    519720     17922.8
    519760     17924.7
    519800     17926.8
    519840     17928.3
    519880     17928.9
    519920     17929.6
    519960     17931.8
    520000     17932.4
    520040       17935
    520080     17936.5
    520120     17937.6
    520160       17939
    520200       17940
    520240       17942
    520280     17944.4
    520320     17944.5
    520360     17946.3
    520400     17947.1
    520440     17948.5
    520480     17950.4
    520520     17950.8
    520560     17952.7
    520600     17954.8
    520640     17956.3
    520680     17956.8
    520720     17957.6
    520760     17959.8
    520800     17960.5
    520840       17963
    520880     17964.5
    520920     17965.6
    520960       17967
    521000       17968
    521040       17970
    521080     17972.4
    521120     17972.5
    521160     17974.3
    521200     17975.1
    521240     17976.4
    521280     17978.4
    521320     17978.7
    521360     17980.7
    521400     17982.8
    521440     17984.3
    521480     17984.8
    521520     17985.7
    521560     17987.8
    521600     17988.4
    521640       17991
    521680     17992.5
    521720     17993.6
    521760       17995
    521800       17996
    521840       17998
    521880     18000.4
    521920     18000.5
    521960     18002.3
    522000     18003.1
    522040     18004.4
    522080     18006.4
    522120     18006.8
    522160     18008.7
    522200     18010.8
    522240     18012.3
    522280     18012.8
    522320     18013.6
    522360     18015.8
    522400     18016.4
    522440       18019
    522480     18020.5
    522520     18021.6
    522560       18023
    522600     18024.1
    522640     18026.1
    522680     18028.4
    522720     18028.5
    522760     18030.4
    522800     18031.1
    522840     18032.4
    522880     18034.4
    522920     18034.8
    522960     18036.7
    523000     18038.8
    523040     18040.3
    523080     18040.8
    523120     18041.7
    523160     18043.8
    523200     18044.4
    523240       18047
    523280     18048.5
    523320     18049.6
    523360       18051
    523400     18052.1
    523440     18054.1
    523480     18056.4
    523520     18056.6
    523560     18058.4
    523600     18059.2
    523640     18060.5
    523680     18062.5
    523720     18062.8
    523760     18064.7
    523800     18066.9
    523840     18068.3
    523880     18068.9
    523920     18069.7
    523960     18071.9
    524000     18072.4
    524040       18075
    524080     18076.5
    524120     18077.6
    524160       18079
    524200       18080
    524240     18082.1
    524280     18084.4
    524320     18084.6
    524360     18086.4
    524400     18087.1
    524440     18088.4
    524480     18090.4
    524520     18090.8
    524560     18092.7
    524600     18094.9
    524640     18096.2
    524680     18096.8
    524720     18097.6
    524760     18099.8
    524800     18100.4
    524840     18102.9
    524880     18104.4
    524920     18105.6
    524960     18106.9
    525000     18107.9
    525040       18110
    525080     18112.3
    525120     18112.5
    525160     18114.3
    525200     18115.1
    525240     18116.3
    525280     18118.4
    525320     18118.7
    525360     18120.6
    525400     18122.8
    525440     18124.2
    525480     18124.7
    525520     18125.6
    525560     18127.8
    525600     18128.4
    525640     18130.8
    525680     18132.4
    525720     18133.5
    525760     18134.9
    525800     18135.9
    525840     18137.9
    525880     18140.2
    525920     18140.4
    525960     18142.3
    526000       18143
    526040     18144.2
    526080     18146.4
    526120     18146.6
    526160     18148.5
    526200     18150.8
    526240     18152.1
    526280     18152.7
    526320     18153.5
    526360     18155.7
    526400     18156.3
    526440     18158.7
    526480     18160.3
    526520     18161.4
    526560     18162.8
    526600     18163.8
    526640     18165.8
    526680     18168.1
    526720     18168.3
    526760     18170.2
    526800     18170.9
    526840     18172.2
    526880     18174.2
    526920     18174.6
    526960     18176.3
    527000     18178.7
    527040       18180
    527080     18180.6
    527120     18181.4
    527160     18183.6
    527200     18184.2
    527240     18186.6
    527280     18188.2
    527320     18189.3
    527360     18190.7
    527400     18191.7
    527440     18193.7
    527480       18196
    527520     18196.2
    527560       18198
    527600     18198.8
    527640       18200
    527680     18202.1
    527720     18202.5
    527760     18204.3
    527800     18206.6
    527840     18207.9
    527880     18208.5
    527920     18209.3
    527960     18211.5
    528000     18212.1
    528040     18214.5
    528080       18216
    528120     18217.2
    528160     18218.5
    528200     18219.6
    528240     18221.5
    528280     18223.8
    528320     18224.1
    528360     18225.9
    528400     18226.7
    528440     18227.9
    528480     18229.9
    528520     18230.3
    528560     18232.1
    528600     18234.4
    528640     18235.7
    528680     18236.3
    528720     18237.1
    528760     18239.3
    528800     18239.9
    528840     18242.3
    528880     18243.8
    528920     18244.9
    528960     18246.3
    529000     18247.3
    529040     18249.4
    529080     18251.6
    529120     18251.8
    529160     18253.6
    529200     18254.5
    529240     18255.8
    529280     18257.7
    529320     18258.2
    529360     18259.9
    529400     18262.2
    529440     18263.5
    529480     18264.1
    529520     18264.9
    529560     18267.2
    529600     18267.7
    529640     18270.1
    529680     18271.7
    529720     18272.7
    529760     18274.1
    529800     18275.1
    529840     18277.1
    529880     18279.5
    529920     18279.7
    529960     18281.4
    530000     18282.3
    530040     18283.5
    530080     18285.5
    530120     18285.9
    530160     18287.7
    530200       18290
    530240     18291.3
    530280     18291.9
    530320     18292.7
    530360       18295
    530400     18295.5
    530440     18297.9
    530480     18299.4
    530520     18300.5
    530560       18302
    530600     18302.9
    530640       18305
    530680     18307.3
    530720     18307.4
    530760     18309.2
    530800     18310.1
    530840     18311.3
    530880     18313.3
    530920     18313.7
    530960     18315.4
    531000     18317.8
    531040     18319.1
    531080     18319.7
    531120     18320.5
    531160     18322.8
    531200     18323.3
    531240     18325.6
    531280     18327.2
    531320     18328.3
    531360     18329.7
    531400     18330.6
    531440     18332.7
    531480     18335.1
    531520     18335.2
    531560       18337
    531600     18337.9
    531640     18339.1
    531680     18341.1
    531720     18341.5
    531760     18343.2
    531800     18345.5
    531840     18346.9
    531880     18347.4
    531920     18348.2
    531960     18350.5
    532000     18351.1
    532040     18353.4
    532080       18355
    532120       18356
    532160     18357.5
    532200     18358.4
    532240     18360.4
    532280     18362.8
    532320       18363
    532360     18364.7
    532400     18365.6
    532440     18366.8
    532480     18368.8
    532520     18369.2
    532560     18370.9
    532600     18373.3
    532640     18374.6
    532680     18375.2
    532720     18375.9
    532760     18378.2
    532800     18378.8
    532840     18381.1
    532880     18382.7
    532920     18383.7
    532960     18385.1
    533000     18386.1
    533040     18388.1
    533080     18390.5
    533120     18390.6
    533160     18392.3
    533200     18393.2
    533240     18394.4
    533280     18396.4
    533320     18396.8
    533360     18398.5
    533400     18400.9
    533440     18402.3
    533480     18402.8
    533520     18403.6
    533560     18405.9
    533600     18406.4
    533640     18408.7
    533680     18410.3
    533720     18411.4
    533760     18412.7
    533800     18413.7
    533840     18415.7
    533880     18418.1
    533920     18418.3
    533960       18420
    534000     18420.8
    534040     18422.1
    534080       18424
    534120     18424.5
    534160     18426.2
    534200     18428.5
    534240     18429.9
    534280     18430.4
    534320     18431.3
    534360     18433.5
    534400     18434.1
    534440     18436.4
    534480       18438
    534520       18439
    534560     18440.4
    534600     18441.4
    534640     18443.4
    534680     18445.8
    534720     18445.9
    534760     18447.7
    534800     18448.6
    534840     18449.8
    534880     18451.7
    534920     18452.2
    534960     18453.9
    535000     18456.2
    535040     18457.6
    535080     18458.1
    535120       18459
    535160     18461.2
    535200     18461.8
    535240     18464.1
    535280     18465.7
    535320     18466.7
    535360     18468.1
    535400     18469.2
    535440     18471.1
    535480     18473.5
    535520     18473.6
    535560     18475.4
    535600     18476.2
    535640     18477.5
    535680     18479.4
    535720     18479.8
    535760     18481.5
    535800     18483.9
    535840     18485.3
    535880     18485.7
    535920     18486.6
    535960     18488.8
    536000     18489.4
    536040     18491.7
    536080     18493.4
    536120     18494.4
    536160     18495.8
    536200     18496.8
    536240     18498.8
    536280     18501.1
    536320     18501.2
    536360       18503
    536400     18503.9
    536440     18505.1
    536480     18507.1
    536520     18507.4
    536560     18509.1
    536600     18511.6
    536640     18512.9
    536680     18513.4
    536720     18514.3
    536760     18516.4
    536800     18517.1
    536840     18519.3
    536880       18521
    536920       18522
    536960     18523.4
    537000     18524.4
    537040     18526.3
    537080     18528.7
    537120     18528.8
    537160     18530.5
    537200     18531.5
    537240     18532.7
    537280     18534.6
    537320       18535
    537360     18536.7
    537400     18539.1
    537440     18540.5
    537480       18541
    537520     18541.9
    537560     18544.1
    537600     18544.7
    537640       18547
    537680     18548.6
    537720     18549.6
    537760       18551
    537800       18552
    537840     18553.9
    537880     18556.3
    537920     18556.4
    537960     18558.2
    538000     18559.1
    538040     18560.3
    538080     18562.2
    538120     18562.6
    538160     18564.3
    538200     18566.7
    538240     18568.1
    538280     18568.6
    538320     18569.5
    538360     18571.7
    538400     18572.3
    538440     18574.6
    538480     18576.2
    538520     18577.3
    538560     18578.7
    538600     18579.7
    538640     18581.6
    538680       18584
    538720     18584.1
    538760     18585.8
    538800     18586.7
    538840     18587.9
    538880     18589.8
    538920     18590.2
    538960     18591.9
    539000     18594.4
    539040     18595.8
    539080     18596.2
    539120     18597.1
    539160     18599.3
    539200     18599.9
    539240     18602.2
    539280     18603.8
    539320     18604.9
    539360     18606.3
    539400     18607.3
    539440     18609.1
    539480     18611.5
    539520     18611.7
    539560     18613.5
    539600     18614.3
    539640     18615.6
    539680     18617.4
    539720     18617.8
    539760     18619.5
    539800       18622
    539840     18623.4
    539880     18623.8
    539920     18624.7
    539960     18626.9
    540000     18627.6
    540040     18629.9
    540080     18631.5
    540120     18632.5
    540160     18633.9
    540200     18634.9
    540240     18636.8
    540280     18639.2
    540320     18639.3
    540360     18641.2
    540400       18642
    540440     18643.3
    540480     18645.1
    540520     18645.5
    540560     18647.2
    540600     18649.7
    540640     18651.1
    540680     18651.5
    540720     18652.4
    540760     18654.6
    540800     18655.3
    540840     18657.5
    540880     18659.2
    540920     18660.2
    540960     18661.6
    541000     18662.5
    541040     18664.5
    541080     18666.9
    541120       18667
    541160     18668.8
    541200     18669.7
    541240     18670.9
    541280     18672.8
    541320     18673.2
    541360     18674.9
    541400     18677.3
    541440     18678.7
    541480     18679.2
    541520     18680.1
    541560     18682.3
    541600     18682.9
    541640     18685.2
    541680     18686.9
    541720     18687.9
    541760     18689.3
    541800     18690.2
    541840     18692.1
    541880     18694.6
    541920     18694.7
    541960     18696.5
    542000     18697.3
    542040     18698.6
    542080     18700.4
    542120     18700.8
    542160     18702.5
    542200       18705
    542240     18706.3
    542280     18706.8
    542320     18707.8
    542360       18710
    542400     18710.6
    542440     18712.9
    542480     18714.5
    542520     18715.5
    542560       18717
    542600     18717.8
    542640     18719.8
    542680     18722.2
    542720     18722.3
    542760     18724.1
    542800     18724.9
    542840     18726.2
    542880       18728
    542920     18728.4
    542960     18730.1
    543000     18732.6
    543040       18734
    543080     18734.5
    543120     18735.4
    543160     18737.7
    543200     18738.2
    543240     18740.5
    543280     18742.1
    543320       18743
    543360     18744.6
    543400     18745.4
    543440     18747.4
    543480     18749.8
    543520     18749.9
    543560     18751.7
    543600     18752.5
    543640     18753.7
    543680     18755.6
    543720     18755.9
    543760     18757.7
    543800     18760.2
    543840     18761.5
    543880       18762
    543920       18763
    543960     18765.2
    544000     18765.8
    544040       18768
    544080     18769.6
    544120     18770.5
    544160     18772.1
    544200       18773
    544240     18774.9
    544280     18777.4
    544320     18777.4
    544360     18779.2
    544400       18780
    544440     18781.2
    544480     18783.2
    544520     18783.5
    544560     18785.2
    544600     18787.7
    544640     18789.1
    544680     18789.6
    544720     18790.5
    544760     18792.8
    544800     18793.3
    544840     18795.5
    544880     18797.1
    544920       18798
    544960     18799.6
    545000     18800.5
    545040     18802.4
    545080     18804.9
    545120     18804.9
    545160     18806.7
    545200     18807.5
    545240     18808.7
    545280     18810.7
    545320       18811
    545360     18812.7
    545400     18815.2
    545440     18816.6
    545480     18817.1
    545520       18818
    545560     18820.2
    545600     18820.8
    545640     18822.9
    545680     18824.6
    545720     18825.5
    545760     18827.1
    545800       18828
    545840       18830
    545880     18832.4
    545920     18832.4
    545960     18834.2
    546000       18835
    546040     18836.3
    546080     18838.2
    546120     18838.5
    546160     18840.2
    546200     18842.8
    546240     18844.1
    546280     18844.5
    546320     18845.5
    546360     18847.7
    546400     18848.3
    546440     18850.4
    546480     18852.1
    546520       18853
    546560     18854.6
    546600     18855.5
    546640     18857.4
    546680     18859.9
    546720     18859.9
    546760     18861.6
    546800     18862.5
    546840     18863.8
    546880     18865.7
    546920       18866
    546960     18867.7
    547000     18870.2
    547040     18871.5
    547080       18872
    547120       18873
    547160     18875.1
    547200     18875.8
    547240     18877.8
    547280     18879.5
    547320     18880.4
    547360       18882
    547400     18882.9
    547440     18884.8
    547480     18887.3
    547520     18887.2
    547560       18889
    547600     18889.9
    547640     18891.1
    547680       18893
    547720     18893.3
    547760     18895.1
    547800     18897.5
    547840     18898.8
    547880     18899.3
    547920     18900.3
    547960     18902.4
    548000     18903.1
    548040     18905.2
    548080     18906.9
    548120     18907.7
    548160     18909.3
    548200     18910.2
    548240     18912.1
    548280     18914.6
    548320     18914.5
    548360     18916.3
    548400     18917.1
    548440     18918.3
    548480     18920.3
    548520     18920.5
    548560     18922.3
    548600     18924.7
    548640     18926.1
    548680     18926.6
    548720     18927.5
    548760     18929.6
    548800     18930.3
    548840     18932.4
    548880       18934
    548920     18934.9
    548960     18936.5
    549000     18937.3
    549040     18939.3
    549080     18941.8
    549120     18941.7
    549160     18943.4
    549200     18944.4
    549240     18945.5
    549280     18947.5
    549320     18947.7
    549360     18949.5
    549400       18952
    549440     18953.3
    549480     18953.7
    549520     18954.7
    549560     18956.8
    549600     18957.5
    549640     18959.5
    549680     18961.2
    549720     18962.1
    549760     18963.7
    549800     18964.5
    549840     18966.4
    549880     18968.9
    549920     18968.9
    549960     18970.6
    550000     18971.5
    550040     18972.7
    550080     18974.6
    550120     18974.9
    550160     18976.6
    550200     18979.2
    550240     18980.4
    550280     18980.9
    550320     18981.9
    550360     18984.1
    550400     18984.7
    550440     18986.7
    550480     18988.4
    550520     18989.3
    550560     18990.8
    550600     18991.7
    550640     18993.6
    550680     18996.1
    550720       18996
    550760     18997.7
    550800     18998.7
    550840     18999.9
    550880     19001.7
    550920       19002
    550960     19003.8
    551000     19006.3
    551040     19007.6
    551080       19008
    551120       19009
    551160     19011.2
    551200     19011.8
    551240     19013.8
    551280     19015.5
    551320     19016.4
    551360       19018
    551400     19018.8
    551440     19020.7
    551480     19023.2
    551520     19023.1
    551560     19024.9
    551600     19025.7
    551640       19027
    551680     19028.8
    551720     19029.1
    551760     19030.9
    551800     19033.4
    551840     19034.7
    551880     19035.2
    551920       19036
    551960     19038.3
    552000     19038.9
    552040       19041
    552080     19042.6
    552120     19043.5
    552160     19045.1
    552200     19045.9
    552240     19047.8
    552280     19050.3
    552320     19050.2
    552360       19052
    552400     19052.8
    552440     19054.1
    552480     19055.9
    552520     19056.2
    552560       19058
    552600     19060.5
    552640     19061.8
    552680     19062.3
    552720     19063.2
    552760     19065.4
    552800       19066
    552840       19068
    552880     19069.8
    552920     19070.6
    552960     19072.2
    553000     19073.1
    553040       19075
    553080     19077.5
    553120     19077.4
    553160     19079.1
    553200       19080
    553240     19081.3
    553280     19083.1
    553320     19083.3
    553360     19085.1
    553400     19087.7
    553440       19089
    553480     19089.5
    553520     19090.4
    553560     19092.6
    553600     19093.2
    553640     19095.2
    553680       19097
    553720     19097.8
    553760     19099.4
    553800     19100.3
    553840     19102.2
    553880     19104.7
    553920     19104.6
    553960     19106.3
    554000     19107.2
    554040     19108.5
    554080     19110.3
    554120     19110.5
    554160     19112.3
    554200     19114.9
    554240     19116.2
    554280     19116.7
    554320     19117.6
    554360     19119.8
    554400     19120.5
    554440     19122.4
    554480     19124.2
    554520     19125.1
    554560     19126.6
    554600     19127.5
    554640     19129.4
    554680     19131.9
    554720     19131.8
    554760     19133.5
    554800     19134.4
    554840     19135.7
    554880     19137.5
    554920     19137.8
    554960     19139.6
    555000     19142.1
    555040     19143.4
    555080     19143.9
    555120     19144.8
    555160       19147
    555200     19147.7
    555240     19149.5
    555280     19151.3
    555320     19152.3
    555360     19153.7
    555400     19154.6
    555440     19156.5
    555480     19159.1
    555520       19159
    555560     19160.7
    555600     19161.6
    555640     19162.8
    555680     19164.6
    555720       19165
    555760     19166.7
    555800     19169.2
    555840     19170.5
    555880       19171
    555920     19171.9
    555960     19174.1
    556000     19174.8
    556040     19176.7
    556080     19178.5
    556120     19179.5
    556160     19180.9
    556200     19181.8
    556240     19183.7
    556280     19186.3
    556320     19186.2
    556360     19187.9
    556400     19188.7
    556440       19190
    556480     19191.8
    556520     19192.1
    556560     19193.9
    556600     19196.4
    556640     19197.7
    556680     19198.3
    556720     19199.1
    556760     19201.3
    556800       19202
    556840     19203.9
    556880     19205.7
    556920     19206.7
    556960     19208.1
    557000       19209
    557040     19210.8
    557080     19213.5
    557120     19213.4
    557160     19215.1
    557200     19215.9
    557240     19217.2
    557280       19219
    557320     19219.4
    557360     19221.1
    557400     19223.6
    557440       19225
    557480     19225.5
    557520     19226.3
    557560     19228.6
    557600     19229.3
    557640     19231.1
    557680     19232.9
    557720     19233.9
    557760     19235.4
    557800     19236.2
    557840     19238.1
    557880     19240.8
    557920     19240.6
    557960     19242.3
    558000     19243.1
    558040     19244.4
    558080     19246.2
    558120     19246.6
    558160     19248.4
    558200     19250.9
    558240     19252.3
    558280     19252.7
    558320     19253.5
    558360     19255.8
    558400     19256.5
    558440     19258.4
    558480     19260.1
    558520     19261.1
    558560     19262.6
    558600     19263.5
    558640     19265.3
    558680       19268
    558720     19267.7
    558760     19269.5
    558800     19270.3
    558840     19271.6
    558880     19273.5
    558920     19273.8
    558960     19275.6
    559000     19278.1
    559040     19279.4
    559080     19279.9
    559120     19280.7
    559160       19283
    559200     19283.7
    559240     19285.6
    559280     19287.4
    559320     19288.3
    559360     19289.7
    559400     19290.6
    559440     19292.4
    559480     19295.1
    559520     19294.9
    559560     19296.6
    559600     19297.5
    559640     19298.8
    559680     19300.6
    559720       19301
    559760     19302.7
    559800     19305.3
    559840     19306.5
    559880     19307.1
    559920     19307.8
    559960     19310.1
    560000     19310.8
    560040     19312.7
    560080     19314.5
    560120     19315.4
    560160     19316.9
    560200     19317.7
    560240     19319.6
    560280     19322.3
    560320       19322
    560360     19323.7
    560400     19324.6
    560440     19325.9
    560480     19327.8
    560520     19328.1
    560560     19329.9
    560600     19332.5
    560640     19333.7
    560680     19334.2
    560720       19335
    560760     19337.3
    560800     19338.1
    560840     19339.9
    560880     19341.6
    560920     19342.6
    560960     19344.1
    561000     19344.9
    561040     19346.7
    561080     19349.4
    561120     19349.2
    561160     19350.9
    561200     19351.8
    561240     19353.1
    561280     19354.9
    561320     19355.3
    561360       19357
    561400     19359.7
    561440     19360.9
    561480     19361.4
    561520     19362.2
    561560     19364.5
    561600     19365.3
    561640     19367.1
    561680     19368.9
    561720     19369.8
    561760     19371.3
    561800     19372.1
    561840       19374
    561880     19376.7
    561920     19376.4
    561960     19378.1
    562000       19379
    562040     19380.3
    562080     19382.1
    562120     19382.5
    562160     19384.3
    562200     19386.9
    562240     19388.1
    562280     19388.6
    562320     19389.5
    562360     19391.7
    562400     19392.5
    562440     19394.3
    562480     19396.1
    562520     19397.1
    562560     19398.6
    562600     19399.4
    562640     19401.3
    562680       19404
    562720     19403.6
    562760     19405.4
    562800     19406.3
    562840     19407.5
    562880     19409.4
    562920     19409.7
    562960     19411.6
    563000     19414.2
    563040     19415.3
    563080     19415.9
    563120     19416.8
    563160       19419
    563200     19419.7
    563240     19421.6
    563280     19423.3
    563320     19424.3
    563360     19425.8
    563400     19426.6
    563440     19428.5
    563480     19431.2
    563520     19430.9
    563560     19432.7
    563600     19433.6
    563640     19434.8
    563680     19436.7
    563720       19437
    563760     19438.8
    563800     19441.4
    563840     19442.6
    563880     19443.1
    563920       19444
    563960     19446.2
    564000     19446.9
    564040     19448.8
    564080     19450.5
    564120     19451.5
    564160       19453
    564200     19453.8
    564240     19455.7
    564280     19458.4
    564320     19458.1
    564360     19459.8
    564400     19460.7
    564440       19462
    564480     19463.8
    564520     19464.1
    564560       19466
    564600     19468.6
    564640     19469.8
    564680     19470.3
    564720     19471.2
    564760     19473.4
    564800     19474.1
    564840     19475.9
    564880     19477.6
    564920     19478.7
    564960     19480.2
    565000     19480.9
    565040     19482.9
    565080     19485.6
    565120     19485.3
    565160       19487
    565200     19487.9
    565240     19489.2
    565280     19491.1
    565320     19491.3
    565360     19493.3
    565400     19495.9
    565440     19496.9
    565480     19497.5
    565520     19498.4
    565560     19500.6
    565600     19501.4
    565640     19503.2
    565680     19504.8
    565720       19506
    565760     19507.4
    565800     19508.2
    565840     19510.1
    565880     19512.8
    565920     19512.5
    565960     19514.2
    566000     19515.2
    566040     19516.4
    566080     19518.4
    566120     19518.6
    566160     19520.5
    566200     19523.1
    566240     19524.2
    566280     19524.8
    566320     19525.7
    566360     19527.9
    566400     19528.6
    566440     19530.5
    566480     19532.1
    566520     19533.2
    566560     19534.7
    566600     19535.5
    566640     19537.4
    566680     19540.1
    566720     19539.8
    566760     19541.6
    566800     19542.5
    566840     19543.8
    566880     19545.6
    566920     19545.9
    566960     19547.9
    567000     19550.4
    567040     19551.5
    567080       19552
    567120     19552.9
    567160     19555.1
    567200     19555.9
    567240     19557.9
    567280     19559.5
    567320     19560.5
    567360       19562
    567400     19562.8
    567440     19564.8
    567480     19567.4
    567520     19567.2
    567560       19569
    567600     19569.9
    567640     19571.1
    567680       19573
    567720     19573.3
    567760     19575.2
    567800     19577.8
    567840     19578.8
    567880     19579.4
    567920     19580.4
    567960     19582.5
    568000     19583.3
    568040     19585.3
    568080     19586.8
    568120     19587.9
    568160     19589.4
    568200     19590.2
    568240     19592.2
    568280     19594.8
    568320     19594.6
    568360     19596.4
    568400     19597.3
    568440     19598.6
    568480     19600.4
    568520     19600.6
    568560     19602.7
    568600     19605.2
    568640     19606.2
    568680     19606.8
    568720     19607.8
    568760       19610
    568800     19610.7
    568840     19612.7
    568880     19614.3
    568920     19615.4
    568960     19616.8
    569000     19617.6
    569040     19619.7
    569080     19622.3
    569120       19622
    569160     19623.9
    569200     19624.8
    569240       19626
    569280     19627.9
    569320     19628.1
    569360     19630.1
    569400     19632.6
    569440     19633.7
    569480     19634.2
    569520     19635.3
    569560     19637.4
    569600     19638.1
    569640     19640.2
    569680     19641.7
    569720     19642.9
    569760     19644.3
    569800     19645.1
    569840     19647.1
    569880     19649.7
    569920     19649.4
    569960     19651.3
    570000     19652.2
    570040     19653.4
    570080     19655.3
    570120     19655.6
    570160     19657.6
    570200     19660.1
    570240     19661.1
    570280     19661.7
    570320     19662.7
    570360     19664.8
    570400     19665.6
    570440     19667.6
    570480     19669.1
    570520     19670.3
    570560     19671.8
    570600     19672.5
    570640     19674.6
    570680     19677.2
    570720     19676.9
    570760     19678.7
    570800     19679.6
    570840     19680.9
    570880     19682.8
    570920       19683
    570960       19685
    571000     19687.5
    571040     19688.6
    571080     19689.1
    571120     19690.1
    571160     19692.2
    571200       19693
    571240       19695
    571280     19696.5
    571320     19697.7
    571360     19699.2
    571400     19699.9
    571440     19701.9
    571480     19704.6
    571520     19704.2
    571560     19706.1
    571600     19706.9
    571640     19708.2
    571680     19710.2
    571720     19710.4
    571760     19712.4
    571800     19714.9
    571840       19716
    571880     19716.5
    571920     19717.5
    571960     19719.6
    572000     19720.4
    572040     19722.3
    572080     19723.8
    572120       19725
    572160     19726.5
    572200     19727.2
    572240     19729.3
    572280     19731.9
    572320     19731.5
    572360     19733.4
    572400     19734.2
    572440     19735.5
    572480     19737.5
    572520     19737.7
    572560     19739.7
    572600     19742.1
    572640     19743.3
    572680     19743.8
    572720     19744.8
    572760     19746.9
    572800     19747.7
    572840     19749.5
    572880     19751.1
    572920     19752.2
    572960     19753.7
    573000     19754.5
    573040     19756.6
    573080     19759.1
    573120     19758.7
    573160     19760.7
    573200     19761.5
    573240     19762.8
    573280     19764.8
    573320     19764.9
    573360       19767
    573400     19769.5
    573440     19770.6
    573480       19771
    573520     19772.1
    573560     19774.2
    573600       19775
    573640     19776.8
    573680     19778.5
    573720     19779.6
    573760     19781.1
    573800     19781.9
    573840     19783.9
    573880     19786.5
    573920     19786.1
    573960       19788
    574000     19788.8
    574040     19790.2
    574080     19792.2
    574120     19792.4
    574160     19794.4
    574200     19796.9
    574240     19798.1
    574280     19798.5
    574320     19799.5
    574360     19801.6
    574400     19802.4
    574440     19804.2
    574480     19805.9
    574520       19807
    574560     19808.4
    574600     19809.2
    574640     19811.4
    574680     19813.9
    574720     19813.5
    574760     19815.4
    574800     19816.2
    574840     19817.6
    574880     19819.6
    574920     19819.8
    574960     19821.8
    575000     19824.3
    575040     19825.5
    575080     19825.8
    575120     19826.9
    575160       19829
    575200     19829.8
    575240     19831.6
    575280     19833.3
    575320     19834.4
    575360     19835.9
    575400     19836.6
    575440     19838.8
    575480     19841.2
    575520     19840.9
    575560     19842.8
    575600     19843.6
    575640       19845
    575680     19846.9
    575720     19847.1
    575760     19849.1
    575800     19851.7
    575840     19852.8
    575880     19853.2
    575920     19854.2
    575960     19856.3
    576000     19857.1
    576040     19858.9
    576080     19860.7
    576120     19861.8
    576160     19863.2
    576200       19864
    576240     19866.1
    576280     19868.6
    576320     19868.3
    576360     19870.2
    576400     19870.9
    576440     19872.3
    576480     19874.3
    576520     19874.5
    576560     19876.5
    576600       19879
    576640     19880.2
    576680     19880.6
    576720     19881.6
    576760     19883.7
    576800     19884.5
    576840     19886.3
    576880       19888
    576920     19889.1
    576960     19890.5
    577000     19891.3
    577040     19893.5
    577080     19895.9
    577120     19895.6
    577160     19897.5
    577200     19898.3
    577240     19899.7
    577280     19901.6
    577320     19901.8
    577360     19903.9
    577400     19906.4
    577440     19907.6
    577480       19908
    577520       19909
    577560       19911
    577600     19911.9
    577640     19913.6
    577680     19915.3
    577720     19916.4
    577760     19917.8
    577800     19918.6
    577840     19920.8
    577880     19923.2
    577920     19922.9
    577960     19924.8
    578000     19925.5
    578040       19927
    578080       19929
    578120     19929.1
    578160     19931.2
    578200     19933.7
    578240     19934.9
    578280     19935.3
    578320     19936.3
    578360     19938.3
    578400     19939.2
    578440       19941
    578480     19942.7
    578520     19943.8
    578560     19945.2
    578600       19946
    578640     19948.2
    578680     19950.5
    578720     19950.2
    578760     19952.1
    578800     19952.9
    578840     19954.4
    578880     19956.3
    578920     19956.5
    578960     19958.5
    579000       19961
    579040     19962.2
    579080     19962.6
    579120     19963.6
    579160     19965.6
    579200     19966.5
    579240     19968.4
    579280       19970
    579320     19971.2
    579360     19972.6
    579400     19973.4
    579440     19975.5
    579480     19977.9
    579520     19977.6
    579560     19979.5
    579600     19980.3
    579640     19981.8
    579680     19983.7
    579720     19983.9
    579760     19985.9
    579800     19988.3
    579840     19989.6
    579880       19990
    579920       19991
    579960       19993
    580000     19993.9
    580040     19995.7
    580080     19997.4
    580120     19998.6
    580160       20000
    580200     20000.7
    580240     20002.9
    580280     20005.2
    580320     20004.9
    580360     20006.8
    580400     20007.7
    580440     20009.1
    580480       20011
    580520     20011.2
    580560     20013.2
    580600     20015.7
    580640       20017
    580680     20017.3
    580720     20018.2
    580760     20020.4
    580800     20021.3
    580840     20023.1
    580880     20024.8
    580920     20025.9
    580960     20027.3
    581000     20028.2
    581040     20030.3
    581080     20032.7
    581120     20032.3
    581160     20034.1
    581200     20035.1
    581240     20036.5
    581280     20038.4
    581320     20038.6
    581360     20040.6
    581400       20043
    581440     20044.4
    581480     20044.7
    581520     20045.6
    581560     20047.7
    581600     20048.6
    581640     20050.5
    581680     20052.2
    581720     20053.2
    581760     20054.7
    581800     20055.6
    581840     20057.7
    581880       20060
    581920     20059.6
    581960     20061.5
    582000     20062.4
    582040     20063.8
    582080     20065.8
    582120     20065.9
    582160     20067.9
    582200     20070.4
    582240     20071.7
    582280       20072
    582320       20073
    582360     20075.1
    582400       20076
    582440     20077.9
    582480     20079.6
    582520     20080.7
    582560     20082.1
    582600       20083
    582640     20085.1
    582680     20087.5
    582720       20087
    582760     20088.9
    582800     20089.8
    582840     20091.2
    582880     20093.2
    582920     20093.3
    582960     20095.3
    583000     20097.8
    583040     20099.1
    583080     20099.4
    583120     20100.3
    583160     20102.6
    583200     20103.3
    583240     20105.2
    583280     20106.9
    583320     20108.1
    583360     20109.4
    583400     20110.3
    583440     20112.5
    583480     20114.8
    583520     20114.4
    583560     20116.3
    583600     20117.3
    583640     20118.6
    583680     20120.6
    583720     20120.7
    583760     20122.7
    583800     20125.2
    583840     20126.6
    583880     20126.9
    583920     20127.8
    583960       20130
    584000     20130.8
    584040     20132.6
    584080     20134.4
    584120     20135.5
    584160     20136.9
    584200     20137.8
    584240     20139.9
    584280     20142.2
    584320     20141.9
    584360     20143.8
    584400     20144.7
    584440     20146.1
    584480     20148.1
    584520     20148.2
    584560     20150.2
    584600     20152.7
    584640       20154
    584680     20154.2
    584720     20155.2
    584760     20157.4
    584800     20158.3
    584840     20160.1
    584880     20161.8
    584920       20163
    584960     20164.3
    585000     20165.2
    585040     20167.4
    585080     20169.7
    585120     20169.4
    585160     20171.3
    585200     20172.2
    585240     20173.6
    585280     20175.6
    585320     20175.6
    585360     20177.7
    585400     20180.1
    585440     20181.5
    585480     20181.7
    585520     20182.6
    585560     20184.9
    585600     20185.7
    585640     20187.6
    585680     20189.3
    585720     20190.5
    585760     20191.8
    585800     20192.6
    585840     20194.8
    585880     20197.1
    585920     20196.8
    585960     20198.8
    586000     20199.6
    586040       20201
    586080       20203
    586120       20203
    586160     20205.1
    586200     20207.6
    586240     20208.9
    586280     20209.1
    586320       20210
    586360     20212.4
    586400     20213.1
    586440       20215
    586480     20216.7
    586520     20217.9
    586560     20219.1
    586600       20220
    586640     20222.2
    586680     20224.5
    586720     20224.2
    586760     20226.1
    586800       20227
    586840     20228.4
    586880     20230.4
    586920     20230.5
    586960     20232.5
    587000       20235
    587040     20236.3
    587080     20236.5
    587120     20237.5
    587160     20239.8
    587200     20240.5
    587240     20242.4
    587280       20244
    587320     20245.2
    587360     20246.5
    587400     20247.3
    587440     20249.5
    587480     20251.9
    587520     20251.6
    587560     20253.5
    587600     20254.4
    587640     20255.7
    587680     20257.7
    587720     20257.8
    587760     20259.9
    587800     20262.4
    587840     20263.6
    587880     20263.8
    587920     20264.8
    587960     20267.1
    588000     20267.8
    588040     20269.7
    588080     20271.3
    588120     20272.5
    588160     20273.8
    588200     20274.6
    588240     20276.8
    588280     20279.1
    588320     20278.8
    588360     20280.8
    588400     20281.6
    588440       20283
    588480       20285
    588520     20285.1
    588560     20287.1
    588600     20289.7
    588640     20290.9
    588680       20291
    588720       20292
    588760     20294.4
    588800     20295.1
    588840     20296.9
    588880     20298.5
    588920     20299.7
    588960       20301
    589000     20301.8
    589040       20304
    589080     20306.4
    589120       20306
    589160       20308
    589200     20308.9
    589240     20310.2
    589280     20312.2
    589320     20312.2
    589360     20314.3
    589400     20316.8
    589440     20318.1
    589480     20318.2
    589520     20319.2
    589560     20321.6
    589600     20322.2
    589640       20324
    589680     20325.7
    589720     20326.9
    589760     20328.2
    589800       20329
    589840     20331.2
    589880     20333.5
    589920     20333.2
    589960     20335.2
    590000       20336
    590040     20337.3
    590080     20339.3
    590120     20339.4
    590160     20341.5
    590200       20344
    590240     20345.3
    590280     20345.3
    590320     20346.4
    590360     20348.7
    590400     20349.4
    590440     20351.1
    590480     20352.8
    590520       20354
    590560     20355.3
    590600     20356.1
    590640     20358.3
    590680     20360.6
    590720     20360.2
    590760     20362.3
    590800     20363.2
    590840     20364.5
    590880     20366.5
    590920     20366.5
    590960     20368.6
    591000     20371.1
    591040     20372.3
    591080     20372.4
    591120     20373.4
    591160     20375.8
    591200     20376.5
    591240     20378.3
    591280       20380
    591320     20381.1
    591360     20382.4
    591400     20383.2
    591440     20385.5
    591480     20387.8
    591520     20387.4
    591560     20389.5
    591600     20390.3
    591640     20391.6
    591680     20393.7
    591720     20393.7
    591760     20395.8
    591800     20398.2
    591840     20399.4
    591880     20399.5
    591920     20400.5
    591960     20402.8
    592000     20403.6
    592040     20405.3
    592080     20407.1
    592120     20408.1
    592160     20409.5
    592200     20410.3
    592240     20412.5
    592280     20414.8
    592320     20414.5
    592360     20416.6
    592400     20417.4
    592440     20418.7
    592480     20420.8
    592520     20420.8
    592560     20422.9
    592600     20425.3
    592640     20426.5
    592680     20426.6
    592720     20427.6
    592760     20429.9
    592800     20430.7
    592840     20432.4
    592880     20434.1
    592920     20435.3
    592960     20436.6
    593000     20437.3
    593040     20439.6
    593080     20441.9
    593120     20441.6
    593160     20443.7
    593200     20444.5
    593240     20445.8
    593280     20447.9
    593320       20448
    593360     20450.1
    593400     20452.5
    593440     20453.7
    593480     20453.8
    593520     20454.8
    593560     20457.1
    593600     20457.8
    593640     20459.6
    593680     20461.4
    593720     20462.5
    593760     20463.8
    593800     20464.6
    593840     20466.8
    593880     20469.1
    593920     20468.8
    593960     20470.9
    594000     20471.6
    594040     20472.9
    594080     20475.1
    594120     20475.2
    594160     20477.3
    594200     20479.6
    594240     20480.9
    594280     20480.9
    594320       20482
    594360     20484.3
    594400     20484.9
    594440     20486.8
    594480     20488.5
    594520     20489.6
    594560       20491
    594600     20491.8
    594640       20494
    594680     20496.2
    594720     20495.9
    594760       20498
    594800     20498.8
    594840     20500.1
    594880     20502.2
    594920     20502.3
    594960     20504.5
    595000     20506.7
    595040       20508
    595080       20508
    595120     20509.2
    595160     20511.4
    595200     20512.1
    595240     20513.9
    595280     20515.6
    595320     20516.7
    595360     20518.1
    595400     20518.9
    595440     20521.1
    595480     20523.4
    595520       20523
    595560     20525.1
    595600     20525.9
    595640     20527.2
    595680     20529.3
    595720     20529.4
    595760     20531.5
    595800     20533.9
    595840     20535.1
    595880     20535.1
    595920     20536.3
    595960     20538.6
    596000     20539.2
    596040     20541.1
    596080     20542.8
    596120     20543.9
    596160     20545.3
    596200       20546
    596240     20548.3
    596280     20550.5
    596320     20550.2
    596360     20552.3
    596400     20553.1
    596440     20554.3
    596480     20556.5
    596520     20556.6
    596560     20558.7
    596600       20561
    596640     20562.3
    596680     20562.2
    596720     20563.5
    596760     20565.8
    596800     20566.3
    596840     20568.2
    596880     20569.9
    596920     20571.1
    596960     20572.4
    597000     20573.1
    597040     20575.3
    597080     20577.7
    597120     20577.3
    597160     20579.4
    597200     20580.2
    597240     20581.4
    597280     20583.6
    597320     20583.7
    597360     20585.8
    597400     20588.1
    597440     20589.4
    597480     20589.3
    597520     20590.5
    597560     20592.8
    597600     20593.4
    597640     20595.3
    597680       20597
    597720     20598.1
    597760     20599.4
    597800     20600.2
    597840     20602.4
    597880     20604.7
    597920     20604.3
    597960     20606.4
    598000     20607.2
    598040     20608.4
    598080     20610.6
    598120     20610.7
    598160     20612.8
    598200     20615.1
    598240     20616.4
    598280     20616.4
    598320     20617.6
    598360     20619.9
    598400     20620.5
    598440     20622.3
    598480       20624
    598520       20625
    598560     20626.4
    598600     20627.2
    598640     20629.3
    598680     20631.7
    598720     20631.3
    598760     20633.3
    598800     20634.2
    598840     20635.4
    598880     20637.6
    598920     20637.7
    598960     20639.8
    599000     20642.2
    599040     20643.4
    599080     20643.4
    599120     20644.6
    599160     20646.9
    599200     20647.4
    599240     20649.3
    599280     20651.1
    599320     20652.1
    599360     20653.5
    599400     20654.2
    599440     20656.4
    599480     20658.8
    599520     20658.3
    599560     20660.3
    599600     20661.2
    599640     20662.5
    599680     20664.6
    599720     20664.7
    599760     20666.9
    599800     20669.2
    599840     20670.4
    599880     20670.3
    599920     20671.6
    599960     20673.9
    600000     20674.4
    600040     20676.3
    600080     20678.1
    600120     20679.1
    600160     20680.5
    600200     20681.2
    600240     20683.4
    600280     20685.7
    600320     20685.3
    600360     20687.3
    600400     20688.1
    600440     20689.4
    600480     20691.7
    600520     20691.7
    600560     20693.8
    600600     20696.2
    600640     20697.3
    600680     20697.4
    600720     20698.6
    600760     20700.9
    600800     20701.3
    600840     20703.3
    600880     20705.1
    600920     20706.1
    600960     20707.5
    601000     20708.1
    601040     20710.3
    601080     20712.7
    601120     20712.3
    601160     20714.3
    601200     20715.1
    601240     20716.4
    601280     20718.6
    601320     20718.6
    601360     20720.7
    601400     20723.1
    601440     20724.2
    601480     20724.3
    601520     20725.6
    601560     20727.8
    601600     20728.3
    601640     20730.2
    601680       20732
    601720       20733
    601760     20734.4
    601800     20735.1
    601840     20737.3
    601880     20739.6
    601920     20739.2
    601960     20741.3
    602000     20742.1
    602040     20743.4
    602080     20745.6
    602120     20745.6
    602160     20747.7
    602200     20750.1
    602240     20751.2
    602280     20751.2
    602320     20752.6
    602360     20754.8
    602400     20755.2
    602440     20757.1
    602480       20759
    602520       20760
    602560     20761.4
    602600     20762.1
    602640     20764.3
    602680     20766.6
    602720     20766.2
    602760     20768.3
    602800     20769.1
    602840     20770.3
    602880     20772.7
    602920     20772.6
    602960     20774.7
    603000     20777.1
    603040     20778.3
    603080     20778.3
    603120     20779.7
    603160     20781.8
    603200     20782.3
    603240     20784.2
    603280       20786
    603320     20787.1
    603360     20788.4
    603400     20789.1
    603440     20791.3
    603480     20793.6
    603520     20793.2
    603560     20795.3
    603600     20796.1
    603640     20797.4
    603680     20799.7
    603720     20799.6
    603760     20801.7
    603800     20804.1
    603840     20805.3
    603880     20805.3
    603920     20806.7
    603960     20808.7
    604000     20809.3
    604040     20811.2
    604080       20813
    604120     20814.1
    604160     20815.4
    604200     20816.1
    604240     20818.3
    604280     20820.6
    604320     20820.2
    604360     20822.2
    604400     20823.1
    604440     20824.3
    604480     20826.6
    604520     20826.6
    604560     20828.6
    604600       20831
    604640     20832.2
    604680     20832.2
    604720     20833.6
    604760     20835.7
    604800     20836.2
    604840     20838.2
    604880       20840
    604920       20841
    604960     20842.3
    605000       20843
    605040     20845.2
    605080     20847.5
    605120     20847.2
    605160     20849.2
    605200     20850.1
    605240     20851.3
    605280     20853.5
    605320     20853.5
    605360     20855.6
    605400     20857.9
    605440     20859.1
    605480     20859.2
    605520     20860.6
    605560     20862.6
    605600     20863.1
    605640     20865.2
    605680       20867
    605720     20867.9
    605760     20869.2
    605800       20870
    605840     20872.2
    605880     20874.6
    605920     20874.2
    605960     20876.2
    606000     20877.1
    606040     20878.3
    606080     20880.6
    606120     20880.5
    606160     20882.6
    606200     20884.9
    606240     20886.1
    606280     20886.2
    606320     20887.5
    606360     20889.7
    606400     20890.1
    606440     20892.1
    606480       20894
    606520       20895
    606560     20896.2
    606600       20897
    606640     20899.2
    606680     20901.6
    606720     20901.2
    606760     20903.2
    606800     20904.1
    606840     20905.3
    606880     20907.6
    606920     20907.5
    606960     20909.6
    607000     20911.9
    607040     20913.1
    607080     20913.2
    607120     20914.5
    607160     20916.7
    607200     20917.1
    607240     20919.1
    607280     20920.9
    607320     20921.9
    607360     20923.2
    607400       20924
    607440     20926.1
    607480     20928.5
    607520     20928.1
    607560     20930.1
    607600       20931
    607640     20932.2
    607680     20934.4
    607720     20934.3
    607760     20936.5
    607800     20938.7
    607840     20940.1
    607880       20940
    607920     20941.4
    607960     20943.6
    608000       20944
    608040     20945.9
    608080     20947.7
    608120     20948.8
    608160     20950.1
    608200     20950.8
    608240       20953
    608280     20955.4
    608320       20955
    608360       20957
    608400     20957.8
    608440     20959.1
    608480     20961.3
    608520     20961.2
    608560     20963.4
    608600     20965.5
    608640       20967
    608680     20966.9
    608720     20968.4
    608760     20970.4
    608800     20970.9
    608840     20972.8
    608880     20974.6
    608920     20975.7
    608960     20976.9
    609000     20977.7
    609040     20979.9
    609080     20982.3
    609120     20981.9
    609160     20983.9
    609200     20984.8
    609240       20986
    609280     20988.2
    609320     20988.1
    609360     20990.2
    609400     20992.4
    609440     20993.8
    609480     20993.7
    609520     20995.3
    609560     20997.3
    609600     20997.7
    609640     20999.6
    609680     21001.4
    609720     21002.6
    609760     21003.8
    609800     21004.6
    609840     21006.7
    609880     21009.1
    609920     21008.7
    609960     21010.8
    610000     21011.6
    610040     21012.8
    610080     21015.1
    610120     21014.9
    610160     21017.1
    610200     21019.2
    610240     21020.6
    610280     21020.5
    610320       21022
    610360       21024
    610400     21024.5
    610440     21026.4
    610480     21028.2
    610520     21029.4
    610560     21030.7
    610600     21031.4
    610640     21033.5
    610680       21036
    610720     21035.5
    610760     21037.6
    610800     21038.4
    610840     21039.7
    610880     21041.9
    610920     21041.8
    610960     21043.9
    611000     21046.1
    611040     21047.5
    611080     21047.5
    611120     21048.9
    611160     21050.9
    611200     21051.3
    611240     21053.3
    611280     21055.1
    611320     21056.3
    611360     21057.5
    611400     21058.3
    611440     21060.4
    611480     21062.9
    611520     21062.3
    611560     21064.5
    611600     21065.3
    611640     21066.5
    611680     21068.8
    611720     21068.7
    611760     21070.8
    611800       21073
    611840     21074.3
    611880     21074.3
    611920     21075.7
    611960     21077.8
    612000     21078.3
    612040     21080.2
    612080     21081.9
    612120     21083.1
    612160     21084.3
    612200       21085
    612240     21087.3
    612280     21089.7
    612320     21089.2
    612360     21091.4
    612400     21092.2
    612440     21093.4
    612480     21095.6
    612520     21095.5
    612560     21097.7
    612600     21099.8
    612640     21101.1
    612680     21101.1
    612720     21102.5
    612760     21104.7
    612800     21105.1
    612840     21106.9
    612880     21108.6
    612920     21109.9
    612960     21111.1
    613000     21111.9
    613040       21114
    613080     21116.5
    613120       21116
    613160     21118.2
    613200     21118.9
    613240     21120.1
    613280     21122.4
    613320     21122.4
    613360     21124.5
    613400     21126.6
    613440     21127.9
    613480     21127.9
    613520     21129.3
    613560     21131.5
    613600     21131.9
    613640     21133.7
    613680     21135.4
    613720     21136.6
    613760     21137.8
    613800     21138.6
    613840     21140.8
    613880     21143.2
    613920     21142.7
    613960       21145
    614000     21145.6
    614040     21146.9
    614080     21149.1
    614120     21149.1
    614160     21151.2
    614200     21153.3
    614240     21154.6
    614280     21154.6
    614320       21156
    614360     21158.2
    614400     21158.6
    614440     21160.4
    614480     21162.1
    614520     21163.2
    614560     21164.5
    614600     21165.2
    614640     21167.4
    614680     21169.9
    614720     21169.3
    614760     21171.7
    614800     21172.3
    614840     21173.5
    614880     21175.9
    614920     21175.7
    614960     21177.9
    615000       21180
    615040     21181.2
    615080     21181.3
    615120     21182.7
    615160     21184.8
    615200     21185.2
    615240       21187
    615280     21188.7
    615320     21189.9
    615360     21191.1
    615400     21191.9
    615440     21194.1
    615480     21196.5
    615520       21196
    615560     21198.4
    615600     21198.9
    615640     21200.2
    615680     21202.5
    615720     21202.4
    615760     21204.5
    615800     21206.6
    615840     21207.9
    615880       21208
    615920     21209.4
    615960     21211.5
    616000     21211.9
    616040     21213.6
    616080     21215.4
    616120     21216.6
    616160     21217.7
    616200     21218.6
    616240     21220.7
    616280     21223.2
    616320     21222.7
    616360       21225
    616400     21225.6
    616440     21226.9
    616480     21229.2
    616520       21229
    616560     21231.2
    616600     21233.3
    616640     21234.6
    616680     21234.6
    616720       21236
    616760     21238.1
    616800     21238.5
    616840     21240.3
    616880       21242
    616920     21243.2
    616960     21244.4
    617000     21245.2
    617040     21247.4
    617080     21249.9
    617120     21249.4
    617160     21251.7
    617200     21252.3
    617240     21253.6
    617280     21255.9
    617320     21255.7
    617360     21257.9
    617400       21260
    617440     21261.3
    617480     21261.3
    617520     21262.7
    617560     21264.8
    617600     21265.2
    617640     21266.9
    617680     21268.7
    617720     21269.9
    617760     21271.1
    617800     21271.9
    617840     21274.1
    617880     21276.6
    617920     21276.1
    617960     21278.5
    618000       21279
    618040     21280.4
    618080     21282.6
    618120     21282.4
    618160     21284.6
    618200     21286.7
    618240     21287.9
    618280       21288
    618320     21289.4
    618360     21291.5
    618400     21291.9
    618440     21293.7
    618480     21295.5
    618520     21296.6
    618560     21297.8
    618600     21298.7
    618640     21300.9
    618680     21303.4
    618720     21302.9
    618760     21305.3
    618800     21305.9
    618840     21307.1
    618880     21309.4
    618920     21309.2
    618960     21311.4
    619000     21313.5
    619040     21314.8
    619080     21314.8
    619120     21316.1
    619160     21318.3
    619200     21318.8
    619240     21320.4
    619280     21322.3
    619320     21323.4
    619360     21324.7
    619400     21325.4
    619440     21327.6
    619480     21330.1
    619520     21329.7
    619560     21332.1
    619600     21332.6
    619640     21333.9
    619680     21336.3
    619720     21336.1
    619760     21338.2
    619800     21340.3
    619840     21341.6
    619880     21341.6
    619920     21342.9
    619960     21345.1
    620000     21345.5
    620040     21347.2
    620080     21349.1
    620120     21350.2
    620160     21351.4
    620200     21352.2
    620240     21354.4
    620280     21356.9
    620320     21356.4
    620360     21358.9
    620400     21359.4
    620440     21360.7
    620480       21363
    620520     21362.8
    620560       21365
    620600       21367
    620640     21368.4
    620680     21368.3
    620720     21369.7
    620760     21371.9
    620800     21372.3
    620840       21374
    620880     21375.8
    620920       21377
    620960     21378.2
    621000       21379
    621040     21381.2
    621080     21383.7
    621120     21383.2
    621160     21385.7
    621200     21386.2
    621240     21387.5
    621280     21389.8
    621320     21389.6
    621360     21391.8
    621400     21393.8
    621440     21395.1
    621480       21395
    621520     21396.5
    621560     21398.7
    621600     21399.1
    621640     21400.7
    621680     21402.6
    621720     21403.8
    621760       21405
    621800     21405.8
    621840       21408
    621880     21410.4
    621920       21410
    621960     21412.6
    622000       21413
    622040     21414.3
    622080     21416.6
    622120     21416.4
    622160     21418.6
    622200     21420.6
    622240       21422
    622280     21421.9
    622320     21423.3
    622360     21425.5
    622400     21425.9
    622440     21427.6
    622480     21429.6
    622520     21430.7
    622560     21431.8
    622600     21432.7
    622640     21434.9
    622680     21437.3
    622720     21436.8
    622760     21439.5
    622800     21439.9
    622840     21441.1
    622880     21443.5
    622920     21443.3
    622960     21445.4
    623000     21447.5
    623040     21448.9
    623080     21448.8
    623120     21450.2
    623160     21452.4
    623200     21452.7
    623240     21454.4
    623280     21456.4
    623320     21457.4
    623360     21458.6
    623400     21459.5
    623440     21461.6
    623480     21464.1
    623520     21463.7
    623560     21466.2
    623600     21466.7
    623640     21467.9
    623680     21470.4
    623720     21470.1
    623760     21472.2
    623800     21474.4
    623840     21475.7
    623880     21475.7
    623920       21477
    623960     21479.2
    624000     21479.6
    624040     21481.3
    624080     21483.2
    624120     21484.2
    624160     21485.4
    624200     21486.3
    624240     21488.5
    624280       21491
    624320     21490.6
    624360     21493.1
    624400     21493.5
    624440     21494.7
    624480     21497.2
    624520     21496.9
    624560     21499.1
    624600     21501.3
    624640     21502.5
    624680     21502.5
    624720       21504
    624760     21506.1
    624800     21506.4
    624840     21508.1
    624880     21510.1
    624920     21511.1
    624960     21512.2
    625000     21513.2
    625040     21515.4
    625080     21517.9
    625120     21517.4
    625160     21519.9
    625200     21520.5
    625240     21521.6
    625280     21524.1
    625320     21523.8
    625360       21526
    625400     21528.2
    625440     21529.4
    625480     21529.5
    625520     21530.9
    625560       21533
    625600     21533.3
    625640       21535
    625680       21537
    625720     21537.9
    625760     21539.1
    625800     21540.1
    625840     21542.4
    625880     21544.8
    625920     21544.3
    625960     21546.9
    626000     21547.4
    626040     21548.4
    626080     21551.1
    626120     21550.8
    626160       21553
    626200     21555.1
    626240     21556.4
    626280     21556.4
    626320     21557.9
    626360     21559.9
    626400     21560.3
    626440       21562
    626480       21564
    626520       21565
    626560     21566.2
    626600     21567.1
    626640     21569.4
    626680     21571.8
    626720     21571.4
    626760     21573.9
    626800     21574.4
    626840     21575.4
    626880     21578.1
    626920     21577.7
    626960       21580
    627000     21582.1
    627040     21583.5
    627080     21583.4
    627120     21584.9
    627160     21586.9
    627200     21587.3
    627240       21589
    627280     21590.9
    627320       21592
    627360     21593.2
    627400     21594.1
    627440     21596.5
    627480     21598.8
    627520     21598.4
    627560     21600.9
    627600     21601.4
    627640     21602.5
    627680     21605.1
    627720     21604.8
    627760     21607.1
    627800     21609.2
    627840     21610.5
    627880     21610.5
    627920     21611.9
    627960       21614
    628000     21614.3
    628040     21616.1
    628080       21618
    628120     21619.1
    628160     21620.3
    628200     21621.2
    628240     21623.5
    628280     21625.9
    628320     21625.5
    628360       21628
    628400     21628.5
    628440     21629.6
    628480     21632.2
    628520     21631.9
    628560     21634.2
    628600     21636.3
    628640     21637.7
    628680     21637.6
    628720     21639.1
    628760     21641.1
    628800     21641.6
    628840     21643.3
    628880     21645.1
    628920     21646.3
    628960     21647.6
    629000     21648.4
    629040     21650.7
    629080     21653.1
    629120     21652.8
    629160     21655.2
    629200     21655.7
    629240     21656.7
    629280     21659.4
    629320     21659.1
    629360     21661.3
    629400     21663.6
    629440       21665
    629480     21664.9
    629520     21666.3
    629560     21668.4
    629600     21668.8
    629640     21670.5
    629680     21672.3
    629720     21673.4
    629760     21674.7
    629800     21675.5
    629840     21677.9
    629880     21680.2
    629920       21680
    629960     21682.4
    630000     21682.9
    630040     21683.9
    630080     21686.5
    630120     21686.2
    630160     21688.5
    630200     21690.7
    630240     21692.2
    630280     21692.1
    630320     21693.4
    630360     21695.5
    630400     21695.9
    630440     21697.6
    630480     21699.5
    630520     21700.6
    630560     21701.9
    630600     21702.7
    630640       21705
    630680     21707.5
    630720     21707.1
    630760     21709.6
    630800     21710.1
    630840     21711.1
    630880     21713.8
    630920     21713.5
    630960     21715.7
    631000       21718
    631040     21719.4
    631080     21719.3
    631120     21720.7
    631160     21722.8
    631200     21723.2
    631240     21724.9
    631280     21726.7
    631320     21727.8
    631360     21729.1
    631400       21730
    631440     21732.2
    631480     21734.7
    631520     21734.4
    631560     21736.9
    631600     21737.3
    631640     21738.4
    631680     21741.1
    631720     21740.7
    631760     21743.1
    631800     21745.2
    631840     21746.7
    631880     21746.6
    631920     21747.9
    631960       21750
    632000     21750.5
    632040     21752.2
    632080       21754
    632120     21755.1
    632160     21756.4
    632200     21757.3
    632240     21759.5
    632280       21762
    632320     21761.7
    632360     21764.2
    632400     21764.7
    632440     21765.7
    632480     21768.4
    632520     21768.1
    632560     21770.4
    632600     21772.6
    632640       21774
    632680     21773.9
    632720     21775.2
    632760     21777.3
    632800     21777.8
    632840     21779.5
    632880     21781.2
    632920     21782.4
    632960     21783.7
    633000     21784.5
    633040     21786.8
    633080     21789.2
    633120     21788.9
    633160     21791.4
    633200       21792
    633240     21793.1
    633280     21795.7
    633320     21795.4
    633360     21797.6
    633400     21799.8
    633440     21801.3
    633480     21801.2
    633520     21802.5
    633560     21804.6
    633600     21805.1
    633640     21806.7
    633680     21808.5
    633720     21809.7
    633760     21810.9
    633800     21811.7
    633840       21814
    633880     21816.4
    633920     21816.1
    633960     21818.7
    634000     21819.2
    634040     21820.2
    634080     21822.9
    634120     21822.6
    634160     21824.8
    634200     21827.1
    634240     21828.6
    634280     21828.4
    634320     21829.8
    634360     21831.8
    634400     21832.3
    634440       21834
    634480     21835.8
    634520       21837
    634560     21838.2
    634600       21839
    634640     21841.3
    634680     21843.7
    634720     21843.5
    634760       21846
    634800     21846.6
    634840     21847.6
    634880     21850.2
    634920     21849.9
    634960     21852.2
    635000     21854.5
    635040     21855.9
    635080     21855.7
    635120     21857.2
    635160     21859.2
    635200     21859.7
    635240     21861.4
    635280     21863.2
    635320     21864.4
    635360     21865.7
    635400     21866.4
    635440     21868.8
    635480     21871.2
    635520     21870.9
    635560     21873.5
    635600       21874
    635640       21875
    635680     21877.7
    635720     21877.4
    635760     21879.7
    635800     21882.1
    635840     21883.4
    635880     21883.2
    635920     21884.6
    635960     21886.7
    636000     21887.2
    636040     21888.8
    636080     21890.7
    636120     21891.9
    636160     21893.1
    636200     21893.9
    636240     21896.2
    636280     21898.7
    636320     21898.3
    636360     21900.9
    636400     21901.4
    636440     21902.4
    636480     21905.1
    636520     21904.9
    636560     21907.2
    636600     21909.6
    636640     21910.8
    636680     21910.6
    636720     21912.2
    636760     21914.2
    636800     21914.7
    636840     21916.3
    636880     21918.1
    636920     21919.4
    636960     21920.6
    637000     21921.5
    637040     21923.6
    637080     21926.2
    637120     21925.8
    637160     21928.4
    637200     21928.9
    637240     21929.9
    637280     21932.7
    637320     21932.4
    637360     21934.7
    637400     21937.1
    637440     21938.4
    637480     21938.1
    637520     21939.7
    637560     21941.7
    637600     21942.3
    637640     21943.9
    637680     21945.8
    637720     21947.1
    637760     21948.3
    637800     21949.1
    637840     21951.3
    637880     21953.8
    637920     21953.5
    637960     21956.1
    638000     21956.6
    638040     21957.6
    638080     21960.4
    638120     21960.1
    638160     21962.3
    638200     21964.8
    638240     21966.1
    638280     21965.9
    638320     21967.4
    638360     21969.5
    638400       21970
    638440     21971.7
    638480     21973.5
    638520     21974.8
    638560       21976
    638600     21976.8
    638640     21979.1
    638680     21981.6
    638720     21981.3
    638760     21983.8
    638800     21984.3
    638840     21985.4
    638880     21988.1
    638920     21987.9
    638960     21990.1
    639000     21992.6
    639040     21993.8
    639080     21993.6
    639120       21995
    639160     21997.2
    639200     21997.7
    639240     21999.4
    639280     22001.2
    639320     22002.5
    639360     22003.6
    639400     22004.6
    639440     22006.7
    639480     22009.2
    639520       22009
    639560     22011.5
    639600       22012
    639640     22013.1
    639680     22015.8
    639720     22015.6
    639760     22017.9
    639800     22020.3
    639840     22021.5
    639880     22021.4
    639920     22022.8
    639960     22024.9
    640000     22025.4
    640040     22027.1
    640080       22029
    640120     22030.3
    640160     22031.4
    640200     22032.3
    640240     22034.6
    640280       22037
    640320     22036.7
    640360     22039.3
    640400     22039.8
    640440     22040.9
    640480     22043.6
    640520     22043.3
    640560     22045.7
    640600     22048.1
    640640     22049.3
    640680     22049.2
    640720     22050.6
    640760     22052.7
    640800     22053.2
    640840     22054.9
    640880     22056.8
    640920     22058.1
    640960     22059.1
    641000     22060.1
    641040     22062.3
    641080     22064.8
    641120     22064.6
    641160       22067
    641200     22067.6
    641240     22068.7
    641280     22071.4
    641320     22071.1
    641360     22073.4
    641400     22075.9
    641440     22077.1
    641480     22076.9
    641520     22078.3
    641560     22080.5
    641600       22081
    641640     22082.7
    641680     22084.6
    641720     22085.8
    641760     22086.9
    641800     22087.9
    641840     22090.1
    641880     22092.5
    641920     22092.3
    641960     22094.8
    642000     22095.3
    642040     22096.5
    642080     22099.1
    642120     22098.8
    642160     22101.2
    642200     22103.6
    642240     22104.9
    642280     22104.7
    642320     22106.1
    642360     22108.4
    642400     22108.8
    642440     22110.5
    642480     22112.3
    642520     22113.6
    642560     22114.7
    642600     22115.7
    642640     22117.9
    642680     22120.4
    642720     22120.1
    642760     22122.7
    642800     22123.2
    642840     22124.3
    642880       22127
    642920     22126.7
    642960     22129.1
    643000     22131.4
    643040     22132.8
    643080     22132.5
    643120     22133.9
    643160     22136.2
    643200     22136.6
    643240     22138.3
    643280     22140.1
    643320     22141.4
    643360     22142.5
    643400     22143.5
    643440     22145.7
    643480     22148.3
    643520     22147.9
    643560     22150.4
    643600       22151
    643640     22152.1
    643680     22154.8
    643720     22154.5
    643760     22156.9
    643800     22159.3
    643840     22160.6
    643880     22160.3
    643920     22161.8
    643960       22164
    644000     22164.5
    644040     22166.1
    644080       22168
    644120     22169.3
    644160     22170.3
    644200     22171.3
    644240     22173.5
    644280     22176.2
    644320     22175.7
    644360     22178.3
    644400     22178.9
    644440       22180
    644480     22182.7
    644520     22182.3
    644560     22184.8
    644600     22187.2
    644640     22188.4
    644680     22188.2
    644720     22189.7
    644760     22191.9
    644800     22192.4
    644840     22193.9
    644880     22195.8
    644920     22197.1
    644960     22198.1
    645000     22199.2
    645040     22201.3
    645080       22204
    645120     22203.5
    645160     22206.1
    645200     22206.6
    645240     22207.8
    645280     22210.5
    645320     22210.1
    645360     22212.7
    645400       22215
    645440     22216.3
    645480       22216
    645520     22217.5
    645560     22219.8
    645600     22220.2
    645640     22221.7
    645680     22223.6
    645720     22224.9
    645760     22225.9
    645800       22227
    645840     22229.1
    645880     22231.8
    645920     22231.3
    645960     22233.9
    646000     22234.5
    646040     22235.7
    646080     22238.3
    646120       22238
    646160     22240.5
    646200     22242.8
    646240     22244.1
    646280     22243.9
    646320     22245.3
    646360     22247.6
    646400       22248
    646440     22249.5
    646480     22251.3
    646520     22252.7
    646560     22253.7
    646600     22254.7
    646640     22256.9
    646680     22259.7
    646720     22259.1
    646760     22261.8
    646800     22262.3
    646840     22263.5
    646880     22266.1
    646920     22265.8
    646960     22268.3
    647000     22270.6
    647040     22271.9
    647080     22271.7
    647120     22273.1
    647160     22275.4
    647200     22275.9
    647240     22277.3
    647280     22279.2
    647320     22280.5
    647360     22281.6
    647400     22282.5
    647440     22284.7
    647480     22287.4
    647520       22287
    647560     22289.6
    647600     22290.1
    647640     22291.3
    647680     22293.9
    647720     22293.5
    647760     22296.1
    647800     22298.3
    647840     22299.7
    647880     22299.5
    647920     22300.9
    647960     22303.2
    648000     22303.7
    648040     22305.3
    648080       22307
    648120     22308.4
    648160     22309.4
    648200     22310.4
    648240     22312.5
    648280     22315.3
    648320     22314.9
    648360     22317.5
    648400       22318
    648440     22319.2
    648480     22321.8
    648520     22321.4
    648560     22323.9
    648600     22326.2
    648640     22327.6
    648680     22327.4
    648720     22328.8
    648760     22331.1
    648800     22331.5
    648840     22333.1
    648880     22334.9
    648920     22336.2
    648960     22337.4
    649000     22338.3
    649040     22340.4
    649080     22343.2
    649120     22342.8
    649160     22345.3
    649200     22345.8
    649240     22347.1
    649280     22349.7
    649320     22349.3
    649360     22351.8
    649400       22354
    649440     22355.4
    649480     22355.2
    649520     22356.6
    649560     22358.9
    649600     22359.3
    649640       22361
    649680     22362.8
    649720     22364.1
    649760     22365.2
    649800     22366.1
    649840     22368.2
    649880     22371.1
    649920     22370.6
    649960     22373.1
    650000     22373.6
    650040     22374.9
    650080     22377.5
    650120     22377.1
    650160     22379.6
    650200     22381.9
    650240     22383.2
    650280     22383.1
    650320     22384.4
    650360     22386.7
    650400     22387.2
    650440     22388.8
    650480     22390.6
    650520     22391.9
    650560     22392.9
    650600       22394
    650640       22396
    650680     22398.9
    650720     22398.2
    650760     22400.9
    650800     22401.3
    650840     22402.7
    650880     22405.3
    650920     22404.9
    650960     22407.3
    651000     22409.6
    651040     22411.1
    651080     22410.9
    651120     22412.3
    651160     22414.5
    651200       22415
    651240     22416.6
    651280     22418.4
    651320     22419.7
    651360     22420.8
    651400     22421.8
    651440     22423.8
    651480     22426.7
    651520     22426.1
    651560     22428.7
    651600     22429.1
    651640     22430.5
    651680     22433.1
    651720     22432.7
    651760     22435.2
    651800     22437.4
    651840     22438.8
    651880     22438.8
    651920     22440.1
    651960     22442.4
    652000     22442.8
    652040     22444.5
    652080     22446.3
    652120     22447.5
    652160     22448.6
    652200     22449.7
    652240     22451.7
    652280     22454.6
    652320       22454
    652360     22456.6
    652400       22457
    652440     22458.4
    652480       22461
    652520     22460.6
    652560     22463.1
    652600     22465.3
    652640     22466.8
    652680     22466.5
    652720       22468
    652760     22470.2
    652800     22470.7
    652840     22472.3
    652880     22474.2
    652920     22475.4
    652960     22476.5
    653000     22477.6
    653040     22479.5
    653080     22482.5
    653120     22481.8
    653160     22484.4
    653200     22484.9
    653240     22486.3
    653280     22488.9
    653320     22488.4
    653360     22490.9
    653400     22493.2
    653440     22494.7
    653480     22494.4
    653520     22495.9
    653560     22498.2
    653600     22498.6
    653640     22500.2
    653680       22502
    653720     22503.3
    653760     22504.3
    653800     22505.4
    653840     22507.4
    653880     22510.4
    653920     22509.7
    653960     22512.3
    654000     22512.8
    654040     22514.1
    654080     22516.8
    654120     22516.3
    654160     22518.8
    654200     22521.1
    654240     22522.6
    654280     22522.3
    654320     22523.7
    654360       22526
    654400     22526.5
    654440       22528
    654480     22529.9
    654520     22531.1
    654560     22532.2
    654600     22533.3
    654640     22535.2
    654680     22538.2
    654720     22537.5
    654760     22540.1
    654800     22540.6
    654840       22542
    654880     22544.5
    654920       22544
    654960     22546.6
    655000     22548.9
    655040     22550.4
    655080     22550.1
    655120     22551.5
    655160     22553.8
    655200     22554.2
    655240     22555.8
    655280     22557.7
    655320     22558.8
    655360       22560
    655400       22561
    655440       22563
    655480     22566.1
    655520     22565.3
    655560     22567.8
    655600     22568.4
    655640     22569.7
    655680     22572.2
    655720     22571.8
    655760     22574.4
    655800     22576.7
    655840     22578.1
    655880     22577.9
    655920     22579.2
    655960     22581.5
    656000       22582
    656040     22583.6
    656080     22585.4
    656120     22586.5
    656160     22587.7
    656200     22588.7
    656240     22590.6
    656280     22593.8
    656320       22593
    656360     22595.5
    656400     22596.1
    656440     22597.4
    656480       22600
    656520     22599.5
    656560       22602
    656600     22604.4
    656640     22605.9
    656680     22605.6
    656720       22607
    656760     22609.3
    656800     22609.8
    656840     22611.3
    656880     22613.2
    656920     22614.3
    656960     22615.4
    657000     22616.4
    657040     22618.4
    657080     22621.5
    657120     22620.8
    657160     22623.2
    657200     22623.8
    657240     22625.2
    657280     22627.8
    657320     22627.2
    657360     22629.7
    657400     22632.2
    657440     22633.6
    657480     22633.3
    657520     22634.7
    657560     22637.1
    657600     22637.5
    657640       22639
    657680     22640.8
    657720     22641.9
    657760     22643.2
    657800     22644.1
    657840     22646.1
    657880     22649.2
    657920     22648.5
    657960     22650.9
    658000     22651.4
    658040     22652.8
    658080     22655.5
    658120     22654.8
    658160     22657.4
    658200     22659.9
    658240     22661.3
    658280     22660.9
    658320     22662.3
    658360     22664.7
    658400     22665.2
    658440     22666.7
    658480     22668.5
    658520     22669.6
    658560     22670.9
    658600     22671.8
    658640     22673.9
    658680     22676.9
    658720     22676.1
    658760     22678.6
    658800       22679
    658840     22680.5
    658880     22683.1
    658920     22682.5
    658960       22685
    659000     22687.5
    659040       22689
    659080     22688.5
    659120       22690
    659160     22692.4
    659200     22692.9
    659240     22694.5
    659280     22696.2
    659320     22697.3
    659360     22698.6
    659400     22699.5
    659440     22701.6
    659480     22704.7
    659520     22703.8
    659560     22706.3
    659600     22706.7
    659640     22708.3
    659680     22710.9
    659720     22710.3
    659760     22712.9
    659800     22715.3
    659840     22716.7
    659880     22716.3
    659920     22717.7
    659960     22720.1
    660000     22720.7
    660040     22722.3
    660080     22724.1
    660120     22725.2
    660160     22726.5
    660200     22727.3
    660240     22729.4
    660280     22732.5
    660320     22731.6
    660360     22734.1
    660400     22734.5
    660440     22736.1
    660480     22738.7
    660520     22738.1
    660560     22740.6
    660600     22743.1
    660640     22744.5
    660680     22744.1
    660720     22745.4
    660760     22747.9
    660800     22748.4
    660840     22750.1
    660880     22751.9
    660920     22753.1
    660960     22754.3
    661000     22755.1
    661040     22757.2
    661080     22760.3
    661120     22759.5
    661160     22761.9
    661200     22762.3
    661240     22763.8
    661280     22766.4
    661320     22765.8
    661360     22768.4
    661400     22770.9
    661440     22772.3
    661480     22771.8
    661520     22773.2
    661560     22775.7
    661600     22776.1
    661640     22777.9
    661680     22779.6
    661720     22780.8
    661760     22782.1
    661800     22782.8
    661840     22784.9
    661880     22788.1
    661920     22787.3
    661960     22789.7
    662000       22790
    662040     22791.5
    662080     22794.1
    662120     22793.6
    662160     22796.1
    662200     22798.5
    662240     22799.9
    662280     22799.5
    662320     22800.8
    662360     22803.4
    662400     22803.8
    662440     22805.6
    662480     22807.3
    662520     22808.6
    662560     22809.8
    662600     22810.6
    662640     22812.7
    662680     22815.8
    662720       22815
    662760     22817.4
    662800     22817.7
    662840     22819.2
    662880     22821.8
    662920     22821.2
    662960     22823.9
    663000     22826.2
    663040     22827.7
    663080     22827.2
    663120     22828.6
    663160     22831.1
    663200     22831.4
    663240     22833.2
    663280     22834.9
    663320     22836.2
    663360     22837.4
    663400     22838.2
    663440     22840.4
    663480     22843.4
    663520     22842.6
    663560       22845
    663600     22845.4
    663640     22846.9
    663680     22849.5
    663720     22848.8
    663760     22851.5
    663800     22853.9
    663840     22855.3
    663880     22854.8
    663920     22856.2
    663960     22858.7
    664000     22859.1
    664040     22860.8
    664080     22862.5
    664120     22863.8
    664160       22865
    664200     22865.8
    664240     22867.9
    664280     22871.1
    664320     22870.2
    664360     22872.5
    664400       22873
    664440     22874.4
    664480       22877
    664520     22876.4
    664560     22879.1
    664600     22881.4
    664640     22882.8
    664680     22882.4
    664720     22883.7
    664760     22886.3
    664800     22886.6
    664840     22888.3
    664880     22890.1
    664920     22891.4
    664960     22892.6
    665000     22893.4
    665040     22895.4
    665080     22898.6
    665120     22897.7
    665160       22900
    665200     22900.6
    665240     22901.9
    665280     22904.6
    665320       22904
    665360     22906.7
    665400     22908.9
    665440     22910.4
    665480     22909.8
    665520     22911.3
    665560     22913.8
    665600     22914.2
    665640     22915.9
    665680     22917.6
    665720     22918.9
    665760     22920.2
    665800     22920.9
    665840     22922.9
    665880     22926.1
    665920     22925.3
    665960     22927.6
    666000     22928.1
    666040     22929.6
    666080     22932.1
    666120     22931.6
    666160     22934.3
    666200     22936.5
    666240       22938
    666280     22937.4
    666320     22938.8
    666360     22941.3
    666400     22941.7
    666440     22943.4
    666480     22945.1
    666520     22946.4
    666560     22947.7
    666600     22948.4
    666640     22950.4
    666680     22953.6
    666720     22952.8
    666760       22955
    666800     22955.6
    666840       22957
    666880     22959.6
    666920     22959.1
    666960     22961.7
    667000     22963.9
    667040     22965.5
    667080     22964.9
    667120     22966.3
    667160     22968.9
    667200     22969.2
    667240     22970.8
    667280     22972.6
    667320       22974
    667360     22975.1
    667400     22975.9
    667440     22977.9
    667480       22981
    667520     22980.2
    667560     22982.4
    667600     22983.1
    667640     22984.4
    667680     22987.1
    667720     22986.5
    667760     22989.2
    667800     22991.3
    667840     22992.9
    667880     22992.3
    667920     22993.8
    667960     22996.3
    668000     22996.6
    668040     22998.2
    668080     23000.1
    668120     23001.4
    668160     23002.6
    668200     23003.4
    668240     23005.3
    668280     23008.4
    668320     23007.7
    668360     23009.9
    668400     23010.6
    668440     23011.9
    668480     23014.5
    668520     23013.9
    668560     23016.6
    668600     23018.8
    668640     23020.4
    668680     23019.8
    668720     23021.3
    668760     23023.8
    668800     23024.1
    668840     23025.8
    668880     23027.7
    668920     23028.9
    668960     23030.1
    669000       23031
    669040     23032.9
    669080     23035.9
    669120     23035.2
    669160     23037.4
    669200     23038.1
    669240     23039.4
    669280       23042
    669320     23041.4
    669360     23044.1
    669400     23046.4
    669440       23048
    669480     23047.4
    669520     23048.8
    669560     23051.3
    669600     23051.6
    669640     23053.3
    669680     23055.2
    669720     23056.5
    669760     23057.7
    669800     23058.6
    669840     23060.5
    669880     23063.5
    669920     23062.9
    669960       23065
    670000     23065.8
    670040       23067
    670080     23069.7
    670120     23069.1
    670160     23071.7
    670200       23074
    670240     23075.6
    670280       23075
    670320     23076.5
    670360     23078.9
    670400     23079.2
    670440     23081.1
    670480       23083
    670520     23084.2
    670560     23085.4
    670600     23086.2
    670640     23088.1
    670680     23091.2
    670720     23090.6
    670760     23092.6
    670800     23093.4
    670840     23094.7
    670880     23097.3
    670920     23096.7
    670960     23099.4
    671000     23101.7
    671040     23103.2
    671080     23102.7
    671120     23104.1
    671160     23106.6
    671200     23106.9
    671240     23108.8
    671280     23110.7
    671320     23111.8
    671360     23113.2
    671400     23113.9
    671440     23115.7
    671480     23118.9
    671520     23118.3
    671560     23120.3
    671600     23121.1
    671640     23122.4
    671680       23125
    671720     23124.4
    671760     23127.1
    671800     23129.4
    671840       23131
    671880     23130.4
    671920     23131.8
    671960     23134.3
    672000     23134.7
    672040     23136.6
    672080     23138.4
    672120     23139.6
    672160     23140.9
    672200     23141.7
    672240     23143.5
    672280     23146.6
    672320     23146.1
    672360     23148.1
    672400     23148.9
    672440     23150.3
    672480     23152.8
    672520     23152.2
    672560     23154.9
    672600     23157.2
    672640     23158.9
    672680     23158.2
    672720     23159.6
    672760     23162.1
    672800     23162.5
    672840     23164.4
    672880     23166.3
    672920     23167.4
    672960     23168.7
    673000     23169.5
    673040     23171.4
    673080     23174.4
    673120     23173.9
    673160     23175.9
    673200     23176.8
    673240     23178.1
    673280     23180.7
    673320       23180
    673360     23182.7
    673400       23185
    673440     23186.8
    673480     23186.1
    673520     23187.4
    673560     23189.9
    673600     23190.3
    673640     23192.3
    673680     23194.1
    673720     23195.3
    673760     23196.5
    673800     23197.3
    673840     23199.2
    673880     23202.3
    673920     23201.8
    673960     23203.7
    674000     23204.7
    674040       23206
    674080     23208.6
    674120     23207.8
    674160     23210.6
    674200     23212.8
    674240     23214.6
    674280       23214
    674320     23215.3
    674360     23217.8
    674400     23218.2
    674440     23220.1
    674480       23222
    674520     23223.2
    674560     23224.3
    674600     23225.1
    674640       23227
    674680     23230.1
    674720     23229.6
    674760     23231.6
    674800     23232.5
    674840     23233.8
    674880     23236.4
    674920     23235.6
    674960     23238.4
    675000     23240.7
    675040     23242.4
    675080     23241.8
    675120     23243.1
    675160     23245.6
    675200       23246
    675240     23247.9
    675280     23249.8
    675320       23251
    675360     23252.1
    675400       23253
    675440     23254.8
    675480     23257.9
    675520     23257.4
    675560     23259.4
    675600     23260.2
    675640     23261.5
    675680     23264.1
    675720     23263.3
    675760     23266.3
    675800     23268.4
    675840     23270.1
    675880     23269.6
    675920     23270.8
    675960     23273.5
    676000     23273.8
    676040     23275.6
    676080     23277.5
    676120     23278.8
    676160     23279.9
    676200     23280.8
    676240     23282.6
    676280     23285.6
    676320     23285.1
    676360     23287.3
    676400       23288
    676440     23289.4
    676480     23291.9
    676520     23291.2
    676560       23294
    676600     23296.2
    676640     23297.9
    676680     23297.3
    676720     23298.6
    676760     23301.3
    676800     23301.4
    676840     23303.3
    676880     23305.2
    676920     23306.6
    676960     23307.6
    677000     23308.5
    677040     23310.3
    677080     23313.3
    677120     23312.9
    677160     23314.9
    677200     23315.7
    677240       23317
    677280     23319.5
    677320     23318.8
    677360     23321.7
    677400     23323.8
    677440     23325.6
    677480       23325
    677520     23326.3
    677560     23328.9
    677600     23329.1
    677640     23330.9
    677680     23332.8
    677720     23334.2
    677760     23335.1
    677800     23336.1
    677840     23337.9
    677880       23341
    677920     23340.4
    677960     23342.6
    678000     23343.3
    678040     23344.7
    678080     23347.1
    678120     23346.4
    678160     23349.3
    678200     23351.4
    678240     23353.3
    678280     23352.6
    678320     23353.8
    678360     23356.5
    678400     23356.7
    678440     23358.5
    678480     23360.4
    678520     23361.9
    678560     23362.7
    678600     23363.8
    678640     23365.5
    678680     23368.7
    678720     23368.1
    678760     23370.3
    678800       23371
    678840     23372.3
    678880     23374.7
    678920       23374
    678960       23377
    679000       23379
    679040     23380.9
    679080     23380.3
    679120     23381.4
    679160     23384.2
    679200     23384.3
    679240     23386.2
    679280       23388
    679320     23389.5
    679360     23390.3
    679400     23391.4
    679440     23393.1
    679480     23396.2
    679520     23395.7
    679560     23397.9
    679600     23398.6
    679640     23399.8
    679680     23402.4
    679720     23401.6
    679760     23404.5
    679800     23406.6
    679840     23408.5
    679880     23407.7
    679920       23409
    679960     23411.7
    680000     23411.9
    680040     23413.8
    680080     23415.5
    680120     23417.1
    680160     23417.9
    680200       23419
    680240     23420.6
    680280     23423.8
    680320     23423.3
    680360     23425.4
    680400     23426.2
    680440     23427.3
    680480       23430
    680520     23429.1
    680560       23432
    680600     23434.2
    680640     23436.1
    680680     23435.3
    680720     23436.6
    680760     23439.3
    680800     23439.4
    680840     23441.5
    680880     23443.1
    680920     23444.8
    680960     23445.4
    681000     23446.6
    681040     23448.3
    681080     23451.4
    681120     23450.9
    681160     23453.1
    681200     23453.8
    681240       23455
    681280     23457.6
    681320     23456.7
    681360     23459.7
    681400     23461.8
    681440     23463.7
    681480       23463
    681520     23464.2
    681560     23466.9
    681600     23467.1
    681640     23469.1
    681680     23470.8
    681720     23472.5
    681760     23473.1
    681800     23474.3
    681840     23475.9
    681880     23479.1
    681920     23478.5
    681960     23480.7
    682000     23481.4
    682040     23482.7
    682080     23485.2
    682120     23484.4
    682160     23487.3
    682200     23489.4
    682240     23491.4
    682280     23490.7
    682320     23491.9
    682360     23494.7
    682400     23494.8
    682440     23496.8
    682480     23498.6
    682520     23500.2
    682560     23500.9
    682600       23502
    682640     23503.6
    682680     23506.9
    682720     23506.3
    682760     23508.4
    682800     23509.1
    682840     23510.4
    682880       23513
    682920     23512.2
    682960     23515.1
    683000     23517.2
    683040     23519.1
    683080     23518.5
    683120     23519.7
    683160     23522.4
    683200     23522.5
    683240     23524.6
    683280     23526.5
    683320     23527.9
    683360     23528.6
    683400     23529.8
    683440     23531.4
    683480     23534.8
    683520     23534.1
    683560     23536.3
    683600     23536.9
    683640     23538.3
    683680     23540.7
    683720       23540
    683760     23542.9
    683800       23545
    683840       23547
    683880     23546.3
    683920     23547.6
    683960     23550.3
    684000     23550.4
    684040     23552.5
    684080     23554.4
    684120     23555.8
    684160     23556.6
    684200     23557.7
    684240     23559.4
    684280     23562.7
    684320       23562
    684360     23564.2
    684400     23564.9
    684440     23566.2
    684480     23568.7
    684520     23567.8
    684560     23570.8
    684600     23572.8
    684640     23574.9
    684680     23574.1
    684720     23575.5
    684760     23578.2
    684800     23578.3
    684840     23580.4
    684880     23582.4
    684920     23583.8
    684960     23584.5
    685000     23585.7
    685040     23587.3
    685080     23590.6
    685120       23590
    685160     23592.1
    685200     23592.9
    685240     23594.1
    685280     23596.6
    685320     23595.8
    685360     23598.7
    685400     23600.7
    685440     23602.8
    685480     23601.9
    685520     23603.5
    685560     23606.1
    685600     23606.2
    685640     23608.3
    685680     23610.3
    685720     23611.6
    685760     23612.4
    685800     23613.6
    685840     23615.1
    685880     23618.5
    685920     23617.8
    685960       23620
    686000     23620.7
    686040       23622
    686080     23624.5
    686120     23623.7
    686160     23626.5
    686200     23628.6
    686240     23630.7
    686280     23629.8
    686320     23631.4
    686360       23634
    686400     23634.2
    686440     23636.2
    686480     23638.2
    686520     23639.5
    686560     23640.2
    686600     23641.4
    686640       23643
    686680     23646.4
    686720     23645.6
    686760     23647.8
    686800     23648.5
    686840     23649.9
    686880     23652.3
    686920     23651.6
    686960     23654.4
    687000     23656.4
    687040     23658.5
    687080     23657.7
    687120     23659.3
    687160       23662
    687200     23662.1
    687240     23664.1
    687280     23666.1
    687320     23667.4
    687360       23668
    687400     23669.3
    687440     23670.8
    687480     23674.3
    687520     23673.6
    687560     23675.7
    687600     23676.4
    687640     23677.8
    687680     23680.2
    687720     23679.4
    687760     23682.3
    687800     23684.3
    687840     23686.3
    687880     23685.6
    687920     23687.1
    687960     23689.8
    688000     23689.9
    688040     23691.9
    688080     23693.9
    688120     23695.2
    688160     23695.8
    688200     23697.2
    688240     23698.6
    688280     23702.1
    688320     23701.5
    688360     23703.5
    688400     23704.3
    688440     23705.6
    688480       23708
    688520     23707.2
    688560       23710
    688600       23712
    688640     23714.1
    688680     23713.3
    688720       23715
    688760     23717.6
    688800     23717.8
    688840     23719.7
    688880     23721.7
    688920     23723.1
    688960     23723.7
    689000     23724.9
    689040     23726.4
    689080       23730
    689120     23729.3
    689160     23731.3
    689200     23732.2
    689240     23733.4
    689280     23735.8
    689320       23735
    689360     23737.8
    689400     23739.9
    689440     23741.9
    689480     23741.1
    689520     23742.8
    689560     23745.4
    689600     23745.6
    689640     23747.6
    689680     23749.5
    689720     23750.9
    689760     23751.4
    689800     23752.7
    689840     23754.2
    689880     23757.8
    689920     23757.1
    689960     23759.1
    690000     23760.1
    690040     23761.2
    690080     23763.7
    690120     23762.9
    690160     23765.7
    690200     23767.8
    690240     23769.8
    690280     23768.9
    690320     23770.6
    690360     23773.2
    690400     23773.4
    690440     23775.4
    690480     23777.4
    690520     23778.8
    690560     23779.3
    690600     23780.5
    690640     23782.1
    690680     23785.6
    690720       23785
    690760       23787
    690800     23787.9
    690840       23789
    690880     23791.5
    690920     23790.9
    690960     23793.5
    691000     23795.7
    691040     23797.8
    691080     23796.8
    691120     23798.5
    691160     23801.1
    691200     23801.3
    691240     23803.1
    691280     23805.2
    691320     23806.5
    691360     23807.2
    691400     23808.4
    691440     23809.9
    691480     23813.5
    691520     23812.8
    691560     23814.7
    691600     23815.7
    691640     23816.8
    691680     23819.4
    691720     23818.6
    691760     23821.4
    691800     23823.5
    691840     23825.6
    691880     23824.7
    691920     23826.3
    691960     23828.9
    692000     23829.1
    692040     23830.9
    692080     23832.9
    692120     23834.3
    692160     23834.9
    692200     23836.2
    692240     23837.7
    692280     23841.1
    692320     23840.5
    692360     23842.5
    692400     23843.5
    692440     23844.5
    692480     23847.1
    692520     23846.4
    692560     23849.1
    692600     23851.3
    692640     23853.3
    692680     23852.4
    692720       23854
    692760     23856.7
    692800     23856.9
    692840     23858.7
    692880     23860.6
    692920       23862
    692960     23862.7
    693000     23863.8
    693040     23865.3
    693080     23868.8
    693120     23868.1
    693160     23870.2
    693200     23871.2
    693240     23872.2
    693280     23874.7
    693320       23874
    693360     23876.8
    693400     23878.8
    693440     23880.9
    693480       23880
    693520     23881.6
    693560     23884.4
    693600     23884.5
    693640     23886.2
    693680     23888.2
    693720     23889.6
    693760     23890.3
    693800     23891.3
    693840       23893
    693880     23896.4
    693920     23895.7
[truncated: 175,997 more chars]
