# Supplementary material for: Comment on 'Valid molecular dynamics simulations of human hemoglobin require a surprisingly large box size'
Source: eLife. 2019 Jun 20;8:e44718. doi: 10.7554/eLife.44718 (PMC6586461; doi:10.7554/eLife.44718)
Supplement: Figure 2—source data 1. — The zip archive contains a README file describing which source files correspond to the different panels. [file elife-44718-fig2-data1.zip › figure2/panel_B/120A/5/msd.xvg]

# This file was created Fri Mar  8 06:08:24 2019
# Created by:
#             :-) GROMACS - gmx msd, 2018.5-dev-20181129-d5972f7 (-:
# 
# Executable:   /usr/local/gromacs/2018/2018.4-impi2017-fftw337-gcc640-cuda91/bin/gmx
# Data prefix:  /usr/local/gromacs/2018/2018.4-impi2017-fftw337-gcc640-cuda91
# Working dir:  /home/vgapsys/project/hemoglobin/hemoglobin/Meuwly/120a-elife/eq5
# Command line:
#   gmx msd -s /netmount/energy/vgapsys/hemoglobin/hemoglobin/raw/120a-elife/topol.tpr -f /netmount/energy/vgapsys/hemoglobin/hemoglobin/raw/120a-elife/4/traj_comp.xtc -trestart 800 -n index.ndx -o msd.xvg
# gmx msd is part of G R O M A C S:
#
# GROwing Monsters And Cloning Shrimps
#
@    title "Mean Square Displacement"
@    xaxis  label "Time (ps)"
@    yaxis  label "MSD (nm\S2\N)"
@TYPE xy
# MSD gathered over 1e+06 ps with 1251 restarts
# Diffusion constants fitted from time 100000 to 900000 ps
# D[Water_&_OW] = 5.4731 (+/- 0.0570) (1e-5 cm^2/s)
         0           0
        40     1.32962
        80     2.66059
       120     3.98869
       160     5.31612
       200     6.64126
       240     7.96323
       280     9.28437
       320     10.6042
       360     11.9247
       400     13.2428
       440     14.5611
       480     15.8788
       520      17.192
       560     18.5041
       600     19.8174
       640      21.129
       680     22.4404
       720     23.7511
       760     25.0566
       800     26.3661
       840     27.6765
       880     28.9843
       920     30.2858
       960     31.5921
      1000     32.8959
      1040     34.2007
      1080     35.5052
      1120     36.8088
      1160     38.1138
      1200      39.418
      1240     40.7215
      1280     42.0269
      1320     43.3277
      1360      44.632
      1400      45.938
      1440     47.2384
      1480     48.5393
      1520     49.8391
      1560     51.1351
      1600     52.4401
      1640     53.7472
      1680     55.0538
      1720     56.3496
      1760     57.6518
      1800      58.952
      1840     60.2565
      1880     61.5538
      1920     62.8543
      1960      64.154
      2000     65.4535
      2040     66.7542
      2080     68.0594
      2120     69.3566
      2160     70.6594
      2200     71.9622
      2240      73.261
      2280      74.561
      2320     75.8586
      2360     77.1516
      2400     78.4558
      2440     79.7599
      2480     81.0639
      2520      82.357
      2560     83.6603
      2600     84.9559
      2640     86.2594
      2680     87.5599
      2720     88.8607
      2760     90.1629
      2800     91.4591
      2840     92.7542
      2880     94.0569
      2920     95.3536
      2960      96.651
      3000     97.9478
      3040     99.2432
      3080     100.542
      3120     101.841
      3160     103.137
      3200     104.443
      3240     105.746
      3280     107.047
      3320     108.339
      3360     109.639
      3400     110.933
      3440     112.233
      3480     113.532
      3520     114.833
      3560     116.137
      3600     117.431
      3640     118.726
      3680      120.03
      3720     121.326
      3760     122.623
      3800     123.917
      3840     125.207
      3880     126.503
      3920     127.803
      3960     129.101
      4000     130.407
      4040     131.711
      4080     133.013
      4120     134.304
      4160     135.605
      4200     136.903
      4240     138.206
      4280     139.504
      4320     140.806
      4360      142.11
      4400     143.404
      4440     144.699
      4480     146.003
      4520     147.301
      4560     148.598
      4600     149.893
      4640     151.183
      4680      152.48
      4720     153.779
      4760     155.077
      4800     156.387
      4840     157.693
      4880     158.996
      4920     160.285
      4960     161.584
      5000      162.88
      5040     164.181
      5080     165.479
      5120     166.783
      5160      168.09
      5200     169.386
      5240      170.68
      5280     171.985
      5320     173.284
      5360     174.581
      5400     175.877
      5440     177.165
      5480      178.46
      5520     179.759
      5560     181.056
      5600     182.366
      5640     183.671
      5680     184.974
      5720     186.261
      5760     187.558
      5800     188.853
      5840     190.155
      5880     191.451
      5920     192.754
      5960      194.06
      6000     195.353
      6040     196.645
      6080     197.949
      6120     199.249
      6160     200.546
      6200     201.842
      6240     203.128
      6280     204.422
      6320     205.721
      6360     207.014
      6400     208.326
      6440     209.631
      6480     210.932
      6520     212.221
      6560     213.519
      6600     214.814
      6640     216.118
      6680     217.414
      6720     218.716
      6760      220.02
      6800     221.309
      6840       222.6
      6880     223.905
      6920     225.208
      6960     226.505
      7000     227.799
      7040     229.083
      7080     230.375
      7120     231.676
      7160      232.97
      7200     234.282
      7240     235.586
      7280     236.883
      7320     238.169
      7360     239.468
      7400     240.762
      7440     242.069
      7480     243.365
      7520     244.668
      7560     245.974
      7600     247.264
      7640     248.553
      7680     249.856
      7720     251.157
      7760     252.455
      7800     253.751
      7840     255.034
      7880     256.329
      7920     257.629
      7960     258.923
      8000     260.237
      8040     261.544
      8080     262.841
      8120     264.127
      8160      265.43
      8200     266.725
      8240     268.031
      8280     269.331
      8320     270.635
      8360     271.943
      8400     273.233
      8440     274.522
      8480     275.825
      8520     277.128
      8560     278.428
      8600     279.724
      8640     281.008
      8680     282.304
      8720     283.608
      8760     284.902
      8800     286.216
      8840     287.522
      8880     288.818
      8920     290.105
      8960      291.41
      9000     292.705
      9040     294.013
      9080     295.314
      9120      296.62
      9160     297.927
      9200     299.218
      9240     300.509
      9280     301.812
      9320     303.115
      9360     304.414
      9400     305.707
      9440      306.99
      9480     308.286
      9520      309.59
      9560     310.883
      9600     312.196
      9640     313.505
      9680     314.801
      9720     316.088
      9760     317.393
      9800     318.687
      9840     319.995
      9880     321.296
      9920     322.604
      9960     323.909
     10000     325.202
     10040     326.496
     10080     327.799
     10120     329.104
     10160     330.406
     10200     331.696
     10240     332.976
     10280     334.272
     10320     335.581
     10360     336.872
     10400     338.187
     10440     339.493
     10480     340.789
     10520     342.074
     10560     343.382
     10600     344.678
     10640      345.99
     10680     347.292
     10720       348.6
     10760     349.909
     10800     351.198
     10840     352.491
     10880     353.794
     10920       355.1
     10960     356.404
     11000     357.695
     11040     358.977
     11080     360.273
     11120      361.58
     11160     362.869
     11200     364.181
     11240     365.484
     11280     366.778
     11320     368.063
     11360     369.371
     11400     370.667
     11440     371.981
     11480     373.284
     11520     374.594
     11560     375.902
     11600     377.191
     11640     378.483
     11680     379.784
     11720      381.09
     11760     382.395
     11800     383.684
     11840     384.967
     11880      386.26
     11920     387.567
     11960     388.853
     12000     390.163
     12040      391.47
     12080     392.761
     12120     394.047
     12160     395.354
     12200     396.652
     12240     397.965
     12280      399.27
     12320     400.577
     12360     401.884
     12400     403.168
     12440      404.46
     12480      405.76
     12520     407.067
     12560     408.371
     12600      409.66
     12640     410.947
     12680     412.244
     12720     413.553
     12760     414.839
     12800     416.153
     12840     417.462
     12880     418.752
     12920     420.039
     12960     421.347
     13000     422.649
     13040     423.966
     13080     425.271
     13120     426.577
     13160     427.886
     13200     429.168
     13240     430.459
     13280     431.762
     13320     433.067
     13360     434.367
     13400     435.655
     13440      436.94
     13480     438.235
     13520     439.544
     13560     440.829
     13600     442.141
     13640     443.449
     13680     444.738
     13720     446.021
     13760     447.332
     13800     448.632
     13840     449.948
     13880     451.257
     13920     452.563
     13960     453.873
     14000     455.158
     14040     456.446
     14080     457.746
     14120      459.05
     14160     460.351
     14200     461.635
     14240     462.919
     14280     464.213
     14320     465.519
     14360     466.802
     14400     468.115
     14440     469.418
     14480     470.706
     14520     471.991
     14560     473.301
     14600     474.599
     14640     475.916
     14680     477.221
     14720     478.524
     14760     479.832
     14800     481.115
     14840     482.405
     14880     483.703
     14920     485.006
     14960     486.309
     15000     487.594
     15040     488.877
     15080     490.173
     15120     491.482
     15160     492.766
     15200      494.08
     15240     495.385
     15280     496.669
     15320     497.951
     15360     499.259
     15400     500.556
     15440     501.873
     15480     503.177
     15520     504.482
     15560     505.793
     15600     507.077
     15640     508.368
     15680     509.666
     15720     510.967
     15760      512.27
     15800     513.553
     15840     514.839
     15880     516.135
     15920     517.447
     15960     518.726
     16000     520.039
     16040     521.346
     16080     522.629
     16120      523.91
     16160     525.221
     16200     526.518
     16240     527.831
     16280     529.134
     16320     530.439
     16360     531.755
     16400     533.043
     16440     534.336
     16480     535.635
     16520     536.937
     16560     538.241
     16600     539.524
     16640     540.814
     16680     542.111
     16720     543.425
     16760     544.703
     16800     546.013
     16840     547.319
     16880     548.602
     16920     549.884
     16960     551.196
     17000     552.495
     17040     553.811
     17080     555.113
     17120     556.417
     17160     557.731
     17200     559.024
     17240     560.317
     17280     561.613
     17320     562.915
     17360     564.219
     17400     565.503
     17440     566.788
     17480     568.085
     17520     569.399
     17560     570.673
     17600     571.984
     17640     573.292
     17680     574.576
     17720     575.857
     17760     577.167
     17800     578.469
     17840     579.788
     17880     581.092
     17920     582.402
     17960     583.717
     18000     585.007
     18040     586.304
     18080       587.6
     18120     588.901
     18160     590.204
     18200     591.491
     18240     592.779
     18280     594.079
     18320     595.395
     18360     596.669
     18400      597.98
     18440     599.288
     18480     600.572
     18520     601.852
     18560     603.159
     18600     604.459
     18640      605.78
     18680     607.083
     18720     608.395
     18760     609.708
     18800     610.998
     18840     612.294
     18880     613.589
     18920     614.891
     18960     616.198
     19000     617.487
     19040     618.775
     19080     620.074
     19120     621.392
     19160     622.664
     19200     623.979
     19240     625.292
     19280     626.577
     19320     627.858
     19360     629.167
     19400      630.47
     19440     631.791
     19480     633.093
     19520     634.408
     19560     635.723
     19600     637.009
     19640     638.305
     19680     639.599
     19720     640.905
     19760     642.213
     19800     643.502
     19840     644.793
     19880     646.092
     19920     647.416
     19960     648.689
     20000     650.005
     20040     651.325
     20080     652.611
     20120     653.892
     20160     655.202
     20200     656.506
     20240     657.825
     20280     659.127
     20320     660.442
     20360     661.757
     20400     663.047
     20440     664.339
     20480     665.635
     20520     666.943
     20560     668.253
     20600     669.544
     20640     670.828
     20680     672.127
     20720     673.452
     20760     674.723
     20800     676.037
     20840     677.362
     20880     678.646
     20920     679.922
     20960     681.227
     21000      682.53
     21040     683.851
     21080     685.152
     21120     686.467
     21160     687.785
     21200     689.077
     21240     690.376
     21280     691.675
     21320     692.984
     21360     694.295
     21400     695.582
     21440     696.866
     21480     698.162
     21520     699.488
     21560     700.756
     21600     702.071
     21640     703.395
     21680     704.679
     21720     705.954
     21760     707.259
     21800     708.564
     21840     709.885
     21880     711.188
     21920     712.509
     21960     713.827
     22000     715.121
     22040     716.423
     22080     717.723
     22120     719.034
     22160     720.347
     22200     721.633
     22240     722.916
     22280     724.212
     22320     725.539
     22360      726.81
     22400     728.126
     22440     729.452
     22480     730.734
     22520      732.01
     22560     733.311
     22600     734.613
     22640     735.934
     22680     737.237
     22720     738.559
     22760     739.876
     22800      741.17
     22840     742.471
     22880     743.768
     22920     745.081
     22960     746.392
     23000      747.68
     23040     748.962
     23080      750.26
     23120     751.595
     23160     752.864
     23200     754.182
     23240     755.505
     23280     756.789
     23320     758.065
     23360     759.366
     23400     760.666
     23440     761.985
     23480      763.29
     23520     764.614
     23560     765.934
     23600     767.227
     23640     768.528
     23680      769.83
     23720     771.144
     23760     772.458
     23800     773.749
     23840     775.031
     23880     776.327
     23920     777.664
     23960     778.935
     24000     780.255
     24040     781.573
     24080     782.855
     24120     784.127
     24160     785.427
     24200     786.725
     24240     788.043
     24280     789.348
     24320     790.673
     24360     791.994
     24400     793.286
     24440     794.586
     24480     795.883
     24520     797.198
     24560     798.512
     24600     799.807
     24640     801.092
     24680      802.39
     24720      803.73
     24760     805.002
     24800     806.323
     24840      807.64
     24880     808.919
     24920     810.193
     24960     811.492
     25000     812.792
     25040      814.11
     25080     815.418
     25120     816.743
     25160     818.065
     25200     819.358
     25240     820.655
     25280     821.953
     25320     823.269
     25360     824.586
     25400      825.88
     25440     827.165
     25480     828.462
     25520     829.798
     25560     831.068
     25600     832.389
     25640     833.709
     25680     834.984
     25720     836.257
     25760     837.556
     25800     838.856
     25840     840.173
     25880     841.482
     25920     842.805
     25960     844.126
     26000     845.417
     26040     846.713
     26080      848.01
     26120     849.328
     26160     850.644
     26200     851.934
     26240      853.22
     26280     854.515
     26320     855.852
     26360     857.123
     26400     858.448
     26440     859.772
     26480     861.048
     26520      862.32
     26560     863.621
     26600     864.924
     26640     866.242
     26680     867.554
     26720     868.879
     26760     870.197
     26800     871.486
     26840     872.779
     26880     874.075
     26920     875.393
     26960      876.71
     27000     877.998
     27040     879.284
     27080     880.579
     27120     881.916
     27160     883.183
     27200     884.505
     27240     885.828
     27280     887.106
     27320     888.377
     27360     889.675
     27400     890.976
     27440     892.294
     27480     893.607
     27520     894.931
     27560     896.251
     27600     897.541
     27640     898.833
     27680     900.129
     27720     901.448
     27760     902.767
     27800     904.055
     27840     905.342
     27880     906.637
     27920     907.974
     27960     909.241
     28000     910.564
     28040     911.891
     28080     913.167
     28120     914.437
     28160     915.737
     28200     917.037
     28240     918.353
     28280     919.667
     28320     920.993
     28360     922.317
     28400     923.607
     28440     924.899
     28480     926.193
     28520     927.513
     28560     928.835
     28600     930.125
     28640     931.415
     28680      932.71
     28720     934.049
     28760     935.311
     28800     936.638
     28840     937.967
     28880     939.241
     28920      940.51
     28960     941.809
     29000     943.112
     29040     944.432
     29080     945.744
     29120     947.065
     29160     948.387
     29200     949.676
     29240     950.967
     29280     952.264
     29320     953.588
     29360     954.911
     29400     956.204
     29440     957.493
     29480     958.788
     29520      960.13
     29560     961.392
     29600      962.72
     29640     964.046
     29680     965.319
     29720     966.585
     29760     967.888
     29800      969.19
     29840     970.514
     29880     971.821
     29920     973.141
     29960     974.462
     30000     975.751
     30040     977.046
     30080     978.343
     30120     979.671
     30160     980.998
     30200     982.289
     30240     983.578
     30280     984.872
     30320     986.214
     30360     987.474
     30400     988.802
     30440     990.126
     30480     991.395
     30520     992.663
     30560     993.964
     30600     995.265
     30640     996.587
     30680     997.895
     30720     999.211
     30760     1000.53
     30800     1001.82
     30840     1003.12
     30880     1004.42
     30920     1005.74
     30960     1007.07
     31000     1008.36
     31040     1009.65
     31080     1010.94
     31120     1012.28
     31160     1013.54
     31200     1014.87
     31240     1016.19
     31280     1017.45
     31320     1018.72
     31360     1020.02
     31400     1021.32
     31440     1022.65
     31480     1023.96
     31520     1025.28
     31560     1026.61
     31600      1027.9
     31640     1029.19
     31680     1030.49
     31720     1031.82
     31760     1033.15
     31800     1034.44
     31840     1035.72
     31880     1037.02
     31920     1038.36
     31960     1039.62
     32000     1040.94
     32040     1042.27
     32080     1043.53
     32120     1044.79
     32160      1046.1
     32200      1047.4
     32240     1048.72
     32280     1050.04
     32320     1051.36
     32360     1052.68
     32400     1053.97
     32440     1055.26
     32480     1056.56
     32520     1057.89
     32560     1059.22
     32600     1060.51
     32640      1061.8
     32680      1063.1
     32720     1064.44
     32760      1065.7
     32800     1067.03
     32840     1068.34
     32880      1069.6
     32920     1070.86
     32960     1072.17
     33000     1073.47
     33040      1074.8
     33080     1076.11
     33120     1077.43
     33160     1078.76
     33200     1080.04
     33240     1081.33
     33280     1082.63
     33320     1083.96
     33360     1085.29
     33400     1086.58
     33440     1087.86
     33480     1089.16
     33520     1090.51
     33560     1091.76
     33600      1093.1
     33640     1094.41
     33680     1095.67
     33720     1096.92
     33760     1098.23
     33800     1099.53
     33840     1100.85
     33880     1102.16
     33920     1103.48
     33960      1104.8
     34000     1106.09
     34040     1107.38
     34080     1108.68
     34120     1110.01
     34160     1111.34
     34200     1112.62
     34240     1113.91
     34280      1115.2
     34320     1116.55
     34360     1117.81
     34400     1119.14
     34440     1120.45
     34480     1121.71
     34520     1122.97
     34560     1124.28
     34600     1125.58
     34640      1126.9
     34680     1128.21
     34720     1129.53
     34760     1130.85
     34800     1132.14
     34840     1133.43
     34880     1134.73
     34920     1136.06
     34960     1137.39
     35000     1138.67
     35040     1139.95
     35080     1141.25
     35120      1142.6
     35160     1143.86
     35200     1145.19
     35240     1146.51
     35280     1147.76
     35320     1149.02
     35360     1150.33
     35400     1151.64
     35440     1152.96
     35480     1154.27
     35520     1155.58
     35560     1156.91
     35600      1158.2
     35640     1159.49
     35680     1160.78
     35720     1162.11
     35760     1163.44
     35800     1164.72
     35840     1166.01
     35880     1167.31
     35920     1168.65
     35960     1169.91
     36000     1171.24
     36040     1172.57
     36080     1173.82
     36120     1175.08
     36160     1176.39
     36200     1177.69
     36240     1179.01
     36280     1180.33
     36320     1181.64
     36360     1182.97
     36400     1184.26
     36440     1185.54
     36480     1186.84
     36520     1188.18
     36560      1189.5
     36600     1190.78
     36640     1192.06
     36680     1193.36
     36720      1194.7
     36760     1195.96
     36800     1197.29
     36840     1198.62
     36880     1199.87
     36920     1201.13
     36960     1202.44
     37000     1203.74
     37040     1205.06
     37080     1206.37
     37120     1207.69
     37160     1209.01
     37200      1210.3
     37240     1211.58
     37280     1212.88
     37320     1214.21
     37360     1215.53
     37400     1216.81
     37440     1218.09
     37480     1219.39
     37520     1220.74
     37560     1221.99
     37600     1223.33
     37640     1224.65
     37680      1225.9
     37720     1227.16
     37760     1228.47
     37800     1229.77
     37840     1231.09
     37880     1232.41
     37920     1233.72
     37960     1235.05
     38000     1236.34
     38040     1237.62
     38080     1238.91
     38120     1240.24
     38160     1241.57
     38200     1242.84
     38240     1244.13
     38280     1245.43
     38320     1246.78
     38360     1248.04
     38400     1249.37
     38440     1250.69
     38480     1251.94
     38520      1253.2
     38560     1254.51
     38600     1255.82
     38640     1257.14
     38680     1258.45
     38720     1259.77
     38760     1261.09
     38800     1262.38
     38840     1263.66
     38880     1264.96
     38920     1266.29
     38960     1267.62
     39000      1268.9
     39040     1270.18
     39080     1271.49
     39120     1272.83
     39160     1274.09
     39200     1275.42
     39240     1276.74
     39280     1277.98
     39320     1279.23
     39360     1280.55
     39400     1281.86
     39440     1283.17
     39480     1284.49
     39520      1285.8
     39560     1287.12
     39600     1288.41
     39640     1289.69
     39680     1290.98
     39720     1292.32
     39760     1293.65
     39800     1294.93
     39840     1296.22
     39880     1297.52
     39920     1298.87
     39960     1300.12
     40000     1301.46
     40040     1302.77
     40080     1304.01
     40120     1305.27
     40160     1306.58
     40200     1307.89
     40240     1309.21
     40280     1310.51
     40320     1311.83
     40360     1313.15
     40400     1314.43
     40440     1315.71
     40480     1317.01
     40520     1318.34
     40560     1319.68
     40600     1320.96
     40640     1322.24
     40680     1323.55
     40720      1324.9
     40760     1326.16
     40800     1327.49
     40840     1328.81
     40880     1330.05
     40920      1331.3
     40960     1332.62
     41000     1333.92
     41040     1335.24
     41080     1336.55
     41120     1337.87
     41160     1339.19
     41200     1340.47
     41240     1341.74
     41280     1343.04
     41320     1344.37
     41360     1345.71
     41400     1346.99
     41440     1348.27
     41480     1349.58
     41520     1350.94
     41560     1352.19
     41600     1353.53
     41640     1354.84
     41680     1356.08
     41720     1357.33
     41760     1358.65
     41800     1359.96
     41840     1361.29
     41880     1362.59
     41920      1363.9
     41960     1365.23
     42000     1366.51
     42040     1367.78
     42080     1369.08
     42120     1370.42
     42160     1371.76
     42200     1373.03
     42240     1374.32
     42280     1375.62
     42320     1376.98
     42360     1378.23
     42400     1379.57
     42440     1380.87
     42480     1382.11
     42520     1383.36
     42560     1384.68
     42600     1385.99
     42640     1387.32
     42680     1388.62
     42720     1389.94
     42760     1391.26
     42800     1392.55
     42840     1393.82
     42880     1395.12
     42920     1396.46
     42960      1397.8
     43000     1399.08
     43040     1400.35
     43080     1401.67
     43120     1403.02
     43160     1404.27
     43200     1405.61
     43240     1406.91
     43280     1408.14
     43320     1409.39
     43360     1410.71
     43400     1412.02
     43440     1413.36
     43480     1414.65
     43520     1415.98
     43560      1417.3
     43600     1418.59
     43640     1419.87
     43680     1421.17
     43720      1422.5
     43760     1423.85
     43800     1425.12
     43840      1426.4
     43880     1427.71
     43920     1429.07
     43960     1430.32
     44000     1431.65
     44040     1432.95
     44080     1434.18
     44120     1435.42
     44160     1436.74
     44200     1438.05
     44240     1439.38
     44280     1440.68
     44320        1442
     44360     1443.33
     44400     1444.62
     44440      1445.9
     44480      1447.2
     44520     1448.54
     44560     1449.88
     44600     1451.16
     44640     1452.44
     44680     1453.75
     44720     1455.11
     44760     1456.36
     44800     1457.69
     44840     1458.99
     44880     1460.22
     44920     1461.46
     44960     1462.78
     45000     1464.09
     45040     1465.42
     45080     1466.72
     45120     1468.04
     45160     1469.36
     45200     1470.65
     45240     1471.93
     45280     1473.24
     45320     1474.57
     45360     1475.92
     45400     1477.19
     45440     1478.47
     45480     1479.78
     45520     1481.15
     45560      1482.4
     45600     1483.73
     45640     1485.03
     45680     1486.26
     45720      1487.5
     45760     1488.82
     45800     1490.13
     45840     1491.46
     45880     1492.75
     45920     1494.07
     45960      1495.4
     46000     1496.69
     46040     1497.96
     46080     1499.27
     46120     1500.61
     46160     1501.96
     46200     1503.23
     46240     1504.51
     46280     1505.82
     46320     1507.19
     46360     1508.44
     46400     1509.77
     46440     1511.08
     46480      1512.3
     46520     1513.55
     46560     1514.86
     46600     1516.18
     46640     1517.51
     46680      1518.8
     46720     1520.12
     46760     1521.44
     46800     1522.73
     46840        1524
     46880     1525.31
     46920     1526.65
     46960        1528
     47000     1529.27
     47040     1530.55
     47080     1531.87
     47120     1533.24
     47160     1534.49
     47200     1535.83
     47240     1537.14
     47280     1538.37
     47320     1539.62
     47360     1540.93
     47400     1542.25
     47440     1543.58
     47480     1544.88
     47520     1546.19
     47560     1547.52
     47600      1548.8
     47640     1550.08
     47680     1551.38
     47720     1552.72
     47760     1554.07
     47800     1555.35
     47840     1556.63
     47880     1557.95
     47920     1559.32
     47960     1560.57
     48000     1561.91
     48040     1563.21
     48080     1564.44
     48120     1565.68
     48160        1567
     48200     1568.32
     48240     1569.65
     48280     1570.94
     48320     1572.26
     48360     1573.58
     48400     1574.87
     48440     1576.14
     48480     1577.44
     48520     1578.78
     48560     1580.13
     48600      1581.4
     48640     1582.69
     48680     1584.01
     48720     1585.38
     48760     1586.63
     48800     1587.97
     48840     1589.27
     48880      1590.5
     48920     1591.75
     48960     1593.06
     49000     1594.38
     49040     1595.71
     49080     1597.01
     49120     1598.33
     49160     1599.65
     49200     1600.94
     49240     1602.21
     49280     1603.52
     49320     1604.85
     49360      1606.2
     49400     1607.47
     49440     1608.76
     49480     1610.08
     49520     1611.45
     49560      1612.7
     49600     1614.04
     49640     1615.35
     49680     1616.58
     49720     1617.82
     49760     1619.14
     49800     1620.46
     49840     1621.79
     49880     1623.09
     49920     1624.41
     49960     1625.73
     50000     1627.02
     50040     1628.29
     50080     1629.59
     50120     1630.93
     50160     1632.29
     50200     1633.55
     50240     1634.84
     50280     1636.16
     50320     1637.53
     50360     1638.78
     50400     1640.12
     50440     1641.43
     50480     1642.65
     50520      1643.9
     50560     1645.21
     50600     1646.53
     50640     1647.86
     50680     1649.16
     50720     1650.48
     50760     1651.81
     50800     1653.09
     50840     1654.37
     50880     1655.66
     50920     1657.01
     50960     1658.37
     51000     1659.63
     51040     1660.93
     51080     1662.24
     51120     1663.61
     51160     1664.86
     51200      1666.2
     51240      1667.5
     51280     1668.72
     51320     1669.97
     51360     1671.28
     51400      1672.6
     51440     1673.93
     51480     1675.23
     51520     1676.55
     51560     1677.88
     51600     1679.16
     51640     1680.45
     51680     1681.74
     51720     1683.09
     51760     1684.45
     51800     1685.71
     51840     1687.01
     51880     1688.33
     51920      1689.7
     51960     1690.94
     52000     1692.29
     52040     1693.59
     52080     1694.81
     52120     1696.05
     52160     1697.37
     52200     1698.69
     52240     1700.02
     52280     1701.32
     52320     1702.64
     52360     1703.97
     52400     1705.25
     52440     1706.53
     52480     1707.83
     52520     1709.18
     52560     1710.54
     52600     1711.81
     52640      1713.1
     52680     1714.41
     52720     1715.79
     52760     1717.03
     52800     1718.37
     52840     1719.68
     52880     1720.89
     52920     1722.14
     52960     1723.46
     53000     1724.78
     53040     1726.11
     53080     1727.41
     53120     1728.73
     53160     1730.05
     53200     1731.34
     53240     1732.62
     53280     1733.91
     53320     1735.26
     53360     1736.63
     53400     1737.89
     53440     1739.19
     53480      1740.5
     53520     1741.87
     53560     1743.11
     53600     1744.46
     53640     1745.77
     53680     1746.99
     53720     1748.23
     53760     1749.54
     53800     1750.86
     53840      1752.2
     53880      1753.5
     53920     1754.82
     53960     1756.15
     54000     1757.43
     54040     1758.71
     54080        1760
     54120     1761.36
     54160     1762.73
     54200     1763.99
     54240     1765.28
     54280     1766.59
     54320     1767.97
     54360      1769.2
     54400     1770.55
     54440     1771.86
     54480     1773.07
     54520     1774.31
     54560     1775.63
     54600     1776.94
     54640     1778.28
     54680     1779.57
     54720     1780.89
     54760     1782.22
     54800      1783.5
     54840     1784.78
     54880     1786.07
     54920     1787.43
     54960      1788.8
     55000     1790.06
     55040     1791.35
     55080     1792.66
     55120     1794.03
     55160     1795.27
     55200     1796.62
     55240     1797.93
     55280     1799.14
     55320     1800.38
     55360      1801.7
     55400     1803.02
     55440     1804.36
     55480     1805.66
     55520     1806.98
     55560     1808.31
     55600     1809.59
     55640     1810.87
     55680     1812.16
     55720     1813.51
     55760     1814.88
     55800     1816.14
     55840     1817.43
     55880     1818.73
     55920     1820.11
     55960     1821.35
     56000     1822.69
     56040     1824.01
     56080     1825.22
     56120     1826.46
     56160     1827.77
     56200     1829.09
     56240     1830.44
     56280     1831.73
     56320     1833.05
     56360     1834.37
     56400     1835.66
     56440     1836.93
     56480     1838.22
     56520     1839.57
     56560     1840.94
     56600     1842.21
     56640      1843.5
     56680      1844.8
     56720     1846.18
     56760     1847.42
     56800     1848.76
     56840     1850.08
     56880     1851.29
     56920     1852.52
     56960     1853.84
     57000     1855.16
     57040     1856.51
     57080      1857.8
     57120     1859.12
     57160     1860.45
     57200     1861.73
     57240     1863.01
     57280      1864.3
     57320     1865.65
     57360     1867.02
     57400     1868.29
     57440     1869.58
     57480     1870.89
     57520     1872.27
     57560      1873.5
     57600     1874.85
     57640     1876.17
     57680     1877.37
     57720     1878.61
     57760     1879.92
     57800     1881.24
     57840     1882.59
     57880     1883.88
     57920      1885.2
     57960     1886.53
     58000     1887.82
     58040      1889.1
     58080     1890.39
     58120     1891.74
     58160     1893.11
     58200     1894.38
     58240     1895.68
     58280     1896.98
     58320     1898.36
     58360      1899.6
     58400     1900.95
     58440     1902.26
     58480     1903.46
     58520      1904.7
     58560     1906.01
     58600     1907.33
     58640     1908.68
     58680     1909.97
     58720      1911.3
     58760     1912.63
     58800     1913.91
     58840     1915.19
     58880     1916.48
     58920     1917.83
     58960      1919.2
     59000     1920.47
     59040     1921.77
     59080     1923.07
     59120     1924.45
     59160     1925.69
     59200     1927.04
     59240     1928.34
     59280     1929.55
     59320     1930.79
     59360      1932.1
     59400     1933.42
     59440     1934.77
     59480     1936.07
     59520     1937.39
     59560     1938.72
     59600     1940.01
     59640      1941.3
     59680     1942.58
     59720     1943.94
     59760     1945.32
     59800     1946.59
     59840     1947.89
     59880     1949.19
     59920     1950.57
     59960     1951.81
     60000     1953.16
     60040     1954.46
     60080     1955.66
     60120      1956.9
     60160     1958.21
     60200     1959.52
     60240     1960.88
     60280     1962.17
     60320      1963.5
     60360     1964.83
     60400     1966.11
     60440      1967.4
     60480     1968.69
     60520     1970.05
     60560     1971.42
     60600     1972.69
     60640     1973.99
     60680     1975.29
     60720     1976.67
     60760      1977.9
     60800     1979.25
     60840     1980.56
     60880     1981.76
     60920        1983
     60960      1984.3
     61000     1985.62
     61040     1986.98
     61080     1988.28
     61120      1989.6
     61160     1990.93
     61200     1992.22
     61240      1993.5
     61280     1994.79
     61320     1996.14
     61360     1997.51
     61400     1998.79
     61440     2000.07
     61480     2001.38
     61520     2002.76
     61560     2003.99
     61600     2005.34
     61640     2006.65
     61680     2007.85
     61720     2009.09
     61760     2010.39
     61800     2011.71
     61840     2013.06
     61880     2014.35
     61920     2015.68
     61960        2017
     62000     2018.29
     62040     2019.57
     62080     2020.87
     62120     2022.22
     62160     2023.59
     62200     2024.86
     62240     2026.16
     62280     2027.46
     62320     2028.84
     62360     2030.07
     62400     2031.42
     62440     2032.74
     62480     2033.94
     62520     2035.18
     62560     2036.48
     62600     2037.79
     62640     2039.15
     62680     2040.44
     62720     2041.76
     62760     2043.09
     62800     2044.38
     62840     2045.66
     62880     2046.95
     62920      2048.3
     62960     2049.68
     63000     2050.96
     63040     2052.25
     63080     2053.56
     63120     2054.94
     63160     2056.17
     63200     2057.52
     63240     2058.84
     63280     2060.03
     63320     2061.27
     63360     2062.57
     63400     2063.89
     63440     2065.24
     63480     2066.53
     63520     2067.86
     63560     2069.19
     63600     2070.48
     63640     2071.76
     63680     2073.05
     63720     2074.39
     63760     2075.77
     63800     2077.04
     63840     2078.34
     63880     2079.64
     63920     2081.03
     63960     2082.26
     64000     2083.62
     64040     2084.93
     64080     2086.12
     64120     2087.36
     64160     2088.66
     64200     2089.97
     64240     2091.33
     64280     2092.62
     64320     2093.95
     64360     2095.27
     64400     2096.55
     64440     2097.83
     64480     2099.12
     64520     2100.47
     64560     2101.84
     64600     2103.11
     64640      2104.4
     64680      2105.7
     64720     2107.09
     64760     2108.31
     64800     2109.67
     64840     2110.98
     64880     2112.18
     64920     2113.41
     64960     2114.71
     65000     2116.03
     65040     2117.38
     65080     2118.67
     65120        2120
     65160     2121.33
     65200     2122.61
     65240     2123.89
     65280     2125.18
     65320     2126.52
     65360     2127.88
     65400     2129.16
     65440     2130.46
     65480     2131.76
     65520     2133.14
     65560     2134.36
     65600     2135.73
     65640     2137.04
     65680     2138.23
     65720     2139.46
     65760     2140.77
     65800     2142.08
     65840     2143.43
     65880     2144.72
     65920     2146.05
     65960     2147.38
     66000     2148.67
     66040     2149.94
     66080     2151.23
     66120     2152.57
     66160     2153.94
     66200     2155.22
     66240     2156.51
     66280     2157.82
     66320      2159.2
     66360     2160.43
     66400      2161.8
     66440     2163.11
     66480      2164.3
     66520     2165.53
     66560     2166.84
     66600     2168.16
     66640     2169.51
     66680     2170.79
     66720     2172.12
     66760     2173.45
     66800     2174.75
     66840     2176.02
     66880     2177.31
     66920     2178.65
     66960     2180.02
     67000      2181.3
     67040     2182.59
     67080     2183.89
     67120     2185.28
     67160     2186.51
     67200     2187.88
     67240     2189.19
     67280     2190.37
     67320     2191.61
     67360     2192.92
     67400     2194.23
     67440     2195.59
     67480     2196.87
     67520      2198.2
     67560     2199.53
     67600     2200.82
     67640     2202.09
     67680     2203.38
     67720     2204.72
     67760     2206.09
     67800     2207.37
     67840     2208.66
     67880     2209.96
     67920     2211.35
     67960     2212.58
     68000     2213.95
     68040     2215.25
     68080     2216.44
     68120     2217.66
     68160     2218.96
     68200     2220.28
     68240     2221.63
     68280     2222.92
     68320     2224.24
     68360     2225.58
     68400     2226.87
     68440     2228.14
     68480     2229.44
     68520     2230.77
     68560     2232.15
     68600     2233.42
     68640     2234.71
     68680     2236.01
     68720      2237.4
     68760     2238.63
     68800     2240.01
     68840     2241.31
     68880     2242.49
     68920     2243.72
     68960     2245.02
     69000     2246.34
     69040     2247.69
     69080     2248.97
     69120     2250.29
     69160     2251.63
     69200     2252.92
     69240     2254.19
     69280     2255.48
     69320     2256.82
     69360      2258.2
     69400     2259.47
     69440     2260.77
     69480     2262.06
     69520     2263.45
     69560     2264.68
     69600     2266.06
     69640     2267.36
     69680     2268.54
     69720     2269.77
     69760     2271.07
     69800     2272.39
     69840     2273.74
     69880     2275.02
     69920     2276.34
     69960     2277.68
     70000     2278.97
     70040     2280.23
     70080     2281.52
     70120     2282.86
     70160     2284.24
     70200     2285.51
     70240      2286.8
     70280      2288.1
     70320     2289.49
     70360     2290.72
     70400     2292.09
     70440     2293.39
     70480     2294.57
     70520      2295.8
     70560      2297.1
     70600     2298.42
     70640     2299.76
     70680     2301.04
     70720     2302.37
     70760      2303.7
     70800     2304.99
     70840     2306.25
     70880     2307.54
     70920     2308.87
     70960     2310.25
     71000     2311.53
     71040     2312.82
     71080     2314.11
     71120      2315.5
     71160     2316.73
     71200     2318.11
     71240      2319.4
     71280     2320.59
     71320     2321.82
     71360     2323.13
     71400     2324.45
     71440     2325.79
     71480     2327.08
     71520      2328.4
     71560     2329.73
     71600     2331.02
     71640     2332.28
     71680     2333.57
     71720     2334.91
     71760     2336.28
     71800     2337.56
     71840     2338.85
     71880     2340.14
     71920     2341.53
     71960     2342.76
     72000     2344.14
     72040     2345.43
     72080     2346.62
     72120     2347.85
     72160     2349.16
     72200     2350.48
     72240     2351.83
     72280     2353.11
     72320     2354.43
     72360     2355.77
     72400     2357.05
     72440     2358.32
     72480     2359.61
     72520     2360.95
     72560     2362.32
     72600     2363.61
     72640      2364.9
     72680     2366.19
     72720     2367.57
     72760      2368.8
     72800     2370.18
     72840     2371.48
     72880     2372.67
     72920      2373.9
     72960     2375.21
     73000     2376.53
     73040     2377.88
     73080     2379.16
     73120     2380.47
     73160     2381.81
     73200      2383.1
     73240     2384.36
     73280     2385.64
     73320     2386.99
     73360     2388.36
     73400     2389.65
     73440     2390.93
     73480     2392.23
     73520     2393.61
     73560     2394.84
     73600     2396.23
     73640     2397.53
     73680     2398.72
     73720     2399.94
     73760     2401.26
     73800     2402.58
     73840     2403.93
     73880     2405.21
     73920     2406.52
     73960     2407.87
     74000     2409.15
     74040     2410.41
     74080      2411.7
     74120     2413.03
     74160     2414.41
     74200     2415.69
     74240     2416.98
     74280     2418.28
     74320     2419.65
     74360     2420.88
     74400     2422.27
     74440     2423.58
     74480     2424.77
     74520     2425.99
     74560     2427.31
     74600     2428.64
     74640     2429.99
     74680     2431.27
     74720     2432.58
     74760     2433.92
     74800     2435.21
     74840     2436.47
     74880     2437.75
     74920     2439.09
     74960     2440.46
     75000     2441.74
     75040     2443.02
     75080     2444.32
     75120     2445.71
     75160     2446.93
     75200     2448.32
     75240     2449.63
     75280     2450.81
     75320     2452.04
     75360     2453.36
     75400     2454.69
     75440     2456.04
     75480     2457.32
     75520     2458.64
     75560     2459.98
     75600     2461.28
     75640     2462.53
     75680     2463.82
     75720     2465.15
     75760     2466.52
     75800     2467.81
     75840     2469.09
     75880     2470.39
     75920     2471.77
     75960        2473
     76000     2474.39
     76040      2475.7
     76080     2476.88
     76120     2478.11
     76160     2479.43
     76200     2480.76
     76240      2482.1
     76280     2483.39
     76320      2484.7
     76360     2486.05
     76400     2487.33
     76440      2488.6
     76480     2489.88
     76520     2491.21
     76560     2492.59
     76600     2493.88
     76640     2495.16
     76680     2496.46
     76720     2497.84
     76760     2499.06
     76800     2500.45
     76840     2501.76
     76880     2502.94
     76920     2504.16
     76960     2505.48
     77000     2506.81
     77040     2508.16
     77080     2509.44
     77120     2510.75
     77160     2512.11
     77200     2513.39
     77240     2514.65
     77280     2515.93
     77320     2517.26
     77360     2518.64
     77400     2519.93
     77440     2521.22
     77480     2522.52
     77520     2523.89
     77560     2525.11
     77600      2526.5
     77640     2527.81
     77680     2528.98
     77720      2530.2
     77760     2531.52
     77800     2532.85
     77840      2534.2
     77880     2535.48
     77920     2536.79
     77960     2538.15
     78000     2539.42
     78040     2540.68
     78080     2541.97
     78120     2543.29
     78160     2544.67
     78200     2545.96
     78240     2547.24
     78280     2548.54
     78320     2549.92
     78360     2551.14
     78400     2552.53
     78440     2553.84
     78480     2555.02
     78520     2556.23
     78560     2557.55
     78600     2558.89
     78640     2560.24
     78680     2561.51
     78720     2562.82
     78760     2564.17
     78800     2565.45
     78840     2566.71
     78880        2568
     78920     2569.33
     78960     2570.71
     79000        2572
     79040     2573.28
     79080     2574.59
     79120     2575.97
     79160     2577.18
     79200     2578.58
     79240     2579.89
     79280     2581.07
     79320     2582.28
     79360      2583.6
     79400     2584.94
     79440     2586.29
     79480     2587.57
     79520     2588.88
     79560     2590.23
     79600     2591.51
     79640     2592.76
     79680     2594.06
     79720     2595.38
     79760     2596.76
     79800     2598.06
     79840     2599.34
     79880     2600.64
     79920     2602.02
     79960     2603.24
     80000     2604.64
     80040     2605.95
     80080     2607.13
     80120     2608.33
     80160     2609.65
     80200     2610.99
     80240     2612.33
     80280      2613.6
     80320     2614.91
     80360     2616.27
     80400     2617.54
     80440      2618.8
     80480     2620.09
     80520     2621.41
     80560      2622.8
     80600     2624.09
     80640     2625.37
     80680     2626.67
     80720     2628.05
     80760     2629.27
     80800     2630.68
     80840     2631.98
     80880     2633.15
     80920     2634.36
     80960     2635.68
     81000     2637.02
     81040     2638.36
     81080     2639.64
     81120     2640.95
     81160     2642.29
     81200     2643.58
     81240     2644.82
     81280     2646.12
     81320     2647.45
     81360     2648.83
     81400     2650.13
     81440     2651.41
     81480     2652.71
     81520     2654.09
     81560      2655.3
     81600     2656.71
     81640     2658.01
     81680     2659.18
     81720     2660.39
     81760     2661.71
     81800     2663.05
     81840      2664.4
     81880     2665.67
     81920     2666.99
     81960     2668.33
     82000     2669.62
     82040     2670.87
     82080     2672.16
     82120      2673.5
     82160     2674.88
     82200     2676.17
     82240     2677.45
     82280     2678.76
     82320     2680.13
     82360     2681.35
     82400     2682.75
     82440     2684.07
     82480     2685.23
     82520     2686.44
     82560     2687.76
     82600      2689.1
     82640     2690.44
     82680     2691.72
     82720     2693.04
     82760     2694.38
     82800     2695.67
     82840     2696.91
     82880      2698.2
     82920     2699.55
     82960     2700.92
     83000     2702.21
     83040      2703.5
     83080      2704.8
     83120     2706.18
     83160      2707.4
     83200      2708.8
     83240     2710.12
     83280     2711.28
     83320     2712.49
     83360      2713.8
     83400     2715.14
     83440     2716.48
     83480     2717.76
     83520     2719.09
     83560     2720.43
     83600      2721.7
     83640     2722.95
     83680     2724.25
     83720     2725.59
     83760     2726.96
     83800     2728.25
     83840     2729.53
     83880     2730.85
     83920     2732.22
     83960     2733.45
     84000     2734.84
     84040     2736.17
     84080     2737.33
     84120     2738.54
     84160     2739.84
     84200     2741.19
     84240     2742.54
     84280     2743.82
     84320     2745.15
     84360     2746.48
     84400     2747.76
     84440     2749.01
     84480     2750.31
     84520     2751.65
     84560     2753.02
     84600     2754.31
     84640     2755.59
     84680      2756.9
     84720     2758.28
     84760      2759.5
     84800     2760.89
     84840     2762.22
     84880     2763.38
     84920     2764.59
     84960     2765.89
     85000     2767.25
     85040     2768.59
     85080     2769.87
     85120      2771.2
     85160     2772.53
     85200     2773.82
     85240     2775.05
     85280     2776.36
     85320     2777.71
     85360     2779.08
     85400     2780.37
     85440     2781.66
     85480     2782.97
     85520     2784.35
     85560     2785.56
     85600     2786.97
     85640     2788.29
     85680     2789.46
     85720     2790.66
     85760     2791.96
     85800     2793.31
     85840     2794.65
     85880     2795.93
     85920     2797.26
     85960     2798.59
     86000     2799.88
     86040     2801.11
     86080     2802.43
     86120     2803.77
     86160     2805.14
     86200     2806.43
     86240     2807.73
     86280     2809.04
     86320     2810.42
     86360     2811.63
     86400     2813.03
     86440     2814.36
     86480     2815.53
     86520     2816.73
     86560     2818.03
     86600     2819.38
     86640     2820.72
     86680        2822
     86720     2823.33
     86760     2824.66
     86800     2825.96
     86840     2827.19
     86880     2828.49
     86920     2829.84
     86960     2831.21
     87000      2832.5
     87040     2833.81
     87080     2835.12
     87120      2836.5
     87160      2837.7
     87200     2839.11
     87240     2840.44
     87280     2841.61
     87320      2842.8
     87360      2844.1
     87400     2845.45
     87440     2846.79
     87480     2848.08
     87520     2849.41
     87560     2850.74
     87600     2852.03
     87640     2853.26
     87680     2854.56
     87720      2855.9
     87760     2857.28
     87800     2858.57
     87840     2859.87
     87880     2861.17
     87920     2862.56
     87960     2863.76
     88000     2865.16
     88040      2866.5
     88080     2867.66
     88120     2868.85
     88160     2870.15
     88200     2871.51
     88240     2872.84
     88280     2874.13
     88320     2875.46
     88360     2876.78
     88400     2878.08
     88440     2879.31
     88480     2880.61
     88520     2881.95
     88560     2883.33
     88600     2884.62
     88640     2885.92
     88680     2887.24
     88720     2888.61
     88760     2889.82
     88800     2891.22
     88840     2892.55
     88880     2893.72
     88920      2894.9
     88960     2896.19
     89000     2897.55
     89040     2898.89
     89080     2900.19
     89120      2901.5
     89160     2902.83
     89200     2904.12
     89240     2905.35
     89280     2906.65
     89320        2908
     89360     2909.38
     89400     2910.67
     89440     2911.96
     89480     2913.28
     89520     2914.66
     89560     2915.86
     89600     2917.27
     89640     2918.59
     89680     2919.75
     89720     2920.94
     89760     2922.23
     89800     2923.59
     89840     2924.93
     89880     2926.22
     89920     2927.53
     89960     2928.86
     90000     2930.16
     90040     2931.38
     90080     2932.67
     90120     2934.02
     90160     2935.41
     90200      2936.7
     90240        2938
     90280     2939.32
     90320      2940.7
     90360      2941.9
     90400      2943.3
     90440     2944.63
     90480     2945.78
     90520     2946.96
     90560     2948.25
     90600     2949.61
     90640     2950.95
     90680     2952.24
     90720     2953.55
     90760     2954.87
     90800     2956.18
     90840      2957.4
     90880      2958.7
     90920     2960.05
     90960     2961.44
     91000     2962.73
     91040     2964.03
     91080     2965.34
     91120     2966.71
     91160     2967.91
     91200     2969.32
     91240     2970.64
     91280      2971.8
     91320     2972.99
     91360     2974.27
     91400     2975.63
     91440     2976.96
     91480     2978.26
     91520     2979.57
     91560      2980.9
     91600     2982.21
     91640     2983.42
     91680     2984.72
     91720     2986.07
     91760     2987.46
     91800     2988.74
     91840     2990.04
     91880     2991.34
     91920     2992.72
     91960     2993.91
     92000     2995.33
     92040     2996.66
     92080      2997.8
     92120     2998.98
     92160     3000.27
     92200     3001.63
     92240     3002.96
     92280     3004.26
     92320     3005.57
     92360      3006.9
     92400     3008.21
     92440     3009.43
     92480     3010.72
     92520     3012.07
     92560     3013.46
     92600     3014.75
     92640     3016.04
     92680     3017.34
     92720     3018.72
     92760     3019.92
     92800     3021.33
     92840     3022.65
     92880     3023.79
     92920     3024.98
     92960     3026.26
     93000     3027.61
     93040     3028.95
     93080     3030.25
     93120     3031.57
     93160     3032.89
     93200      3034.2
     93240     3035.42
     93280     3036.71
     93320     3038.06
     93360     3039.46
     93400     3040.74
     93440     3042.03
     93480     3043.32
     93520     3044.71
     93560      3045.9
     93600     3047.31
     93640     3048.63
     93680     3049.77
     93720     3050.96
     93760     3052.24
     93800     3053.59
     93840     3054.93
     93880     3056.23
     93920     3057.55
     93960     3058.88
     94000     3060.19
     94040     3061.41
     94080      3062.7
     94120     3064.06
     94160     3065.45
     94200     3066.73
     94240     3068.03
     94280     3069.33
     94320     3070.72
     94360     3071.91
     94400     3073.32
     94440     3074.64
     94480     3075.79
     94520     3076.97
     94560     3078.25
     94600     3079.61
     94640     3080.95
     94680     3082.25
     94720     3083.57
     94760      3084.9
     94800     3086.21
     94840     3087.43
     94880     3088.72
     94920     3090.08
     94960     3091.47
     95000     3092.76
     95040     3094.05
     95080     3095.35
     95120     3096.74
     95160     3097.93
     95200     3099.34
     95240     3100.66
     95280     3101.81
     95320     3102.99
     95360     3104.27
     95400     3105.64
     95440     3106.98
     95480     3108.28
     95520      3109.6
     95560     3110.92
     95600     3112.23
     95640     3113.45
     95680     3114.74
     95720     3116.09
     95760     3117.49
     95800     3118.78
     95840     3120.07
     95880     3121.36
     95920     3122.76
     95960     3123.96
     96000     3125.38
     96040      3126.7
     96080     3127.84
     96120     3129.01
     96160     3130.29
     96200     3131.67
     96240        3133
     96280      3134.3
     96320     3135.62
     96360     3136.94
     96400     3138.26
     96440     3139.48
     96480     3140.77
     96520     3142.12
     96560     3143.53
     96600     3144.81
     96640      3146.1
     96680     3147.39
     96720     3148.79
     96760        3150
     96800     3151.41
     96840     3152.74
     96880     3153.88
     96920     3155.05
     96960     3156.34
     97000     3157.71
     97040     3159.04
     97080     3160.34
     97120     3161.66
     97160     3162.97
     97200      3164.3
     97240     3165.52
     97280     3166.82
     97320     3168.17
     97360     3169.59
     97400     3170.86
     97440     3172.16
     97480     3173.46
     97520     3174.85
     97560     3176.06
     97600     3177.48
     97640     3178.79
     97680     3179.92
     97720     3181.11
     97760     3182.39
     97800     3183.77
     97840     3185.09
     97880     3186.39
     97920     3187.71
     97960     3189.03
     98000     3190.36
     98040     3191.58
     98080     3192.88
     98120     3194.23
     98160     3195.64
     98200     3196.93
     98240     3198.22
     98280     3199.53
     98320     3200.92
     98360     3202.12
     98400     3203.54
     98440     3204.87
     98480        3206
     98520     3207.18
     98560     3208.47
     98600     3209.84
     98640     3211.17
     98680     3212.47
     98720     3213.79
     98760     3215.11
     98800     3216.43
     98840     3217.65
     98880     3218.95
     98920     3220.31
     98960     3221.72
     99000     3223.01
     99040     3224.31
     99080      3225.6
     99120     3226.99
     99160      3228.2
     99200     3229.62
     99240     3230.95
     99280     3232.08
     99320     3233.27
     99360     3234.55
     99400     3235.92
     99440     3237.25
     99480     3238.55
     99520     3239.87
     99560     3241.18
     99600     3242.51
     99640     3243.73
     99680     3245.03
     99720     3246.39
     99760     3247.79
     99800     3249.07
     99840     3250.37
     99880     3251.67
     99920     3253.05
     99960     3254.27
    100000     3255.69
    100040     3257.02
    100080     3258.15
    100120     3259.34
    100160     3260.61
    100200     3261.98
    100240     3263.33
    100280     3264.62
    100320     3265.94
    100360     3267.25
    100400     3268.58
    100440     3269.81
    100480     3271.11
    100520     3272.47
    100560     3273.86
    100600     3275.16
    100640     3276.45
    100680     3277.74
    100720     3279.13
    100760     3280.35
    100800     3281.78
    100840     3283.09
    100880      3284.2
    100920     3285.38
    100960     3286.66
    101000     3288.04
    101040     3289.38
    101080     3290.67
    101120     3291.99
    101160      3293.3
    101200     3294.62
    101240     3295.85
    101280     3297.15
    101320     3298.51
    101360      3299.9
    101400      3301.2
    101440      3302.5
    101480     3303.78
    101520     3305.17
    101560     3306.38
    101600      3307.8
    101640     3309.11
    101680     3310.22
    101720      3311.4
    101760     3312.67
    101800     3314.05
    101840     3315.39
    101880     3316.68
    101920        3318
    101960     3319.31
    102000     3320.63
    102040     3321.87
    102080     3323.17
    102120     3324.52
    102160     3325.91
    102200      3327.2
    102240      3328.5
    102280      3329.8
    102320     3331.18
    102360      3332.4
    102400     3333.81
    102440     3335.12
    102480     3336.23
    102520      3337.4
    102560     3338.68
    102600     3340.05
    102640      3341.4
    102680     3342.69
    102720     3344.01
    102760     3345.32
    102800     3346.65
    102840     3347.88
    102880     3349.19
    102920     3350.53
    102960     3351.93
    103000     3353.22
    103040     3354.52
    103080     3355.81
    103120      3357.2
    103160     3358.41
    103200     3359.83
    103240     3361.13
    103280     3362.24
    103320     3363.41
    103360     3364.69
    103400     3366.07
    103440     3367.41
    103480      3368.7
    103520     3370.02
    103560     3371.32
    103600     3372.66
    103640     3373.88
    103680     3375.19
    103720     3376.53
    103760     3377.93
    103800     3379.23
    103840     3380.52
    103880     3381.82
    103920     3383.21
    103960     3384.42
    104000     3385.83
    104040     3387.13
    104080     3388.25
    104120     3389.43
    104160     3390.71
    104200     3392.09
    104240     3393.43
    104280     3394.72
    104320     3396.04
    104360     3397.35
    104400     3398.68
    104440      3399.9
    104480     3401.21
    104520     3402.55
    104560     3403.94
    104600     3405.25
    104640     3406.55
    104680     3407.83
    104720     3409.23
    104760     3410.45
    104800     3411.86
    104840     3413.14
    104880     3414.26
    104920     3415.44
    104960     3416.71
    105000     3418.09
    105040     3419.44
    105080     3420.74
    105120     3422.07
    105160     3423.36
    105200      3424.7
    105240     3425.92
    105280     3427.23
    105320     3428.57
    105360     3429.96
    105400     3431.27
    105440     3432.57
    105480     3433.85
    105520     3435.25
    105560     3436.46
    105600     3437.88
    105640     3439.16
    105680     3440.27
    105720     3441.45
    105760     3442.72
    105800      3444.1
    105840     3445.46
    105880     3446.76
    105920     3448.08
    105960     3449.37
    106000     3450.72
    106040     3451.93
    106080     3453.23
    106120     3454.58
    106160     3455.97
    106200     3457.28
    106240     3458.58
    106280     3459.86
    106320     3461.26
    106360     3462.48
    106400     3463.89
    106440     3465.17
    106480     3466.28
    106520     3467.45
    106560     3468.73
    106600     3470.12
    106640     3471.47
    106680     3472.76
    106720      3474.1
    106760     3475.37
    106800     3476.72
    106840     3477.94
    106880     3479.25
    106920     3480.59
    106960     3481.97
    107000     3483.29
    107040     3484.59
    107080     3485.87
    107120     3487.27
    107160     3488.48
    107200      3489.9
    107240     3491.17
    107280     3492.28
    107320     3493.46
    107360     3494.73
    107400     3496.13
    107440     3497.48
    107480     3498.78
    107520      3500.1
    107560     3501.39
    107600     3502.74
    107640     3503.95
    107680     3505.26
    107720     3506.61
    107760     3507.99
    107800      3509.3
    107840      3510.6
    107880     3511.88
    107920     3513.27
    107960     3514.49
    108000     3515.91
    108040     3517.16
    108080     3518.27
    108120     3519.43
    108160     3520.71
    108200      3522.1
    108240     3523.46
    108280     3524.76
    108320     3526.09
    108360     3527.37
    108400     3528.71
    108440     3529.93
    108480     3531.24
    108520      3532.6
    108560     3533.98
    108600      3535.3
    108640     3536.59
    108680     3537.88
    108720     3539.27
    108760     3540.48
    108800      3541.9
    108840     3543.15
    108880     3544.26
    108920     3545.43
    108960      3546.7
    109000     3548.09
    109040     3549.45
    109080     3550.76
    109120     3552.09
    109160     3553.36
    109200      3554.7
    109240     3555.92
    109280     3557.24
    109320     3558.58
    109360     3559.96
    109400     3561.28
    109440     3562.57
    109480     3563.86
    109520     3565.25
    109560     3566.45
    109600     3567.86
    109640     3569.12
    109680     3570.23
    109720      3571.4
    109760     3572.68
    109800     3574.06
    109840     3575.41
    109880     3576.72
    109920     3578.05
    109960     3579.32
    110000     3580.67
    110040     3581.88
    110080     3583.21
    110120     3584.55
    110160     3585.93
    110200     3587.25
    110240     3588.55
    110280     3589.83
    110320     3591.22
    110360     3592.43
    110400     3593.85
    110440     3595.09
    110480     3596.21
    110520     3597.38
    110560     3598.65
    110600     3600.03
    110640     3601.38
    110680     3602.69
    110720     3604.02
    110760     3605.29
    110800     3606.64
    110840     3607.85
    110880     3609.17
    110920     3610.52
    110960      3611.9
    111000     3613.22
    111040     3614.51
    111080      3615.8
    111120     3617.19
    111160     3618.39
    111200     3619.81
    111240     3621.05
    111280     3622.17
    111320     3623.34
    111360     3624.61
    111400     3625.99
    111440     3627.34
    111480     3628.65
    111520     3629.97
    111560     3631.25
    111600     3632.59
    111640      3633.8
    111680     3635.13
    111720     3636.47
    111760     3637.86
    111800     3639.18
    111840     3640.46
    111880     3641.75
    111920     3643.14
    111960     3644.34
    112000     3645.77
    112040     3646.99
    112080      3648.1
    112120     3649.27
    112160     3650.54
    112200     3651.93
    112240     3653.28
    112280     3654.59
    112320     3655.92
    112360     3657.19
    112400     3658.53
    112440     3659.75
    112480     3661.08
    112520     3662.41
    112560      3663.8
    112600     3665.12
    112640      3666.4
    112680     3667.69
    112720     3669.08
    112760     3670.28
    112800      3671.7
    112840     3672.92
    112880     3674.03
    112920      3675.2
    112960     3676.48
    113000     3677.86
    113040     3679.21
    113080     3680.52
    113120     3681.85
    113160     3683.12
    113200     3684.47
    113240     3685.68
    113280     3687.02
    113320     3688.36
    113360     3689.75
    113400     3691.06
    113440     3692.36
    113480     3693.65
    113520     3695.03
    113560     3696.25
    113600     3697.66
    113640     3698.89
    113680     3699.99
    113720     3701.16
    113760     3702.45
    113800     3703.83
    113840     3705.19
    113880     3706.49
    113920     3707.82
    113960     3709.09
    114000     3710.44
    114040     3711.65
    114080     3712.99
    114120     3714.33
    114160     3715.71
    114200     3717.02
    114240     3718.33
    114280     3719.62
    114320        3721
    114360     3722.22
    114400     3723.63
    114440     3724.86
    114480     3725.96
    114520     3727.14
    114560     3728.43
    114600      3729.8
    114640     3731.16
    114680     3732.46
    114720     3733.79
    114760     3735.07
    114800     3736.42
    114840     3737.63
    114880     3738.96
    114920     3740.32
    114960      3741.7
    115000     3743.02
    115040     3744.32
    115080     3745.61
    115120     3746.98
    115160      3748.2
    115200     3749.61
    115240     3750.84
    115280     3751.95
    115320     3753.12
    115360     3754.41
    115400     3755.78
    115440     3757.14
    115480     3758.45
    115520     3759.78
    115560     3761.05
    115600     3762.41
    115640     3763.62
    115680     3764.95
    115720      3766.3
    115760     3767.68
    115800        3769
    115840      3770.3
    115880     3771.59
    115920     3772.97
    115960     3774.17
    116000     3775.58
    116040     3776.81
    116080     3777.92
    116120     3779.08
    116160     3780.38
    116200     3781.75
    116240     3783.11
    116280     3784.42
    116320     3785.75
    116360     3787.03
    116400     3788.38
    116440     3789.59
    116480     3790.92
    116520     3792.28
    116560     3793.65
    116600     3794.97
    116640     3796.28
    116680     3797.56
    116720     3798.93
    116760     3800.13
    116800     3801.56
    116840     3802.79
    116880     3803.89
    116920     3805.05
    116960     3806.34
    117000     3807.72
    117040     3809.08
    117080      3810.4
    117120     3811.73
    117160     3812.99
    117200     3814.35
    117240     3815.55
    117280     3816.89
    117320     3818.27
    117360     3819.63
    117400     3820.95
    117440     3822.26
    117480     3823.54
    117520     3824.92
    117560     3826.12
    117600     3827.55
    117640     3828.78
    117680     3829.89
    117720     3831.04
    117760     3832.33
    117800      3833.7
    117840     3835.06
    117880     3836.39
    117920     3837.71
    117960     3838.99
    118000     3840.34
    118040     3841.54
    118080     3842.87
    118120     3844.25
    118160     3845.61
    118200     3846.93
    118240     3848.24
    118280     3849.53
    118320      3850.9
    118360      3852.1
    118400     3853.54
    118440     3854.77
    118480     3855.87
    118520     3857.02
    118560     3858.32
    118600      3859.7
    118640     3861.06
    118680     3862.38
    118720     3863.72
    118760     3864.98
    118800     3866.32
    118840     3867.53
    118880     3868.88
    118920     3870.25
    118960      3871.6
    119000     3872.93
    119040     3874.24
    119080     3875.52
    119120      3876.9
    119160      3878.1
    119200     3879.53
    119240     3880.77
    119280     3881.89
    119320     3883.04
    119360     3884.32
    119400      3885.7
    119440     3887.06
    119480     3888.38
    119520     3889.71
    119560     3890.98
    119600     3892.33
    119640     3893.53
    119680     3894.87
    119720     3896.25
    119760      3897.6
    119800     3898.91
    119840     3900.24
    119880     3901.51
    119920     3902.88
    119960     3904.08
    120000     3905.51
    120040     3906.74
    120080     3907.86
    120120        3909
    120160     3910.29
    120200     3911.66
    120240     3913.02
    120280     3914.35
    120320     3915.68
    120360     3916.95
    120400      3918.3
    120440     3919.49
    120480     3920.84
    120520     3922.22
    120560     3923.58
    120600     3924.89
    120640      3926.2
    120680     3927.48
    120720     3928.85
    120760     3930.05
    120800     3931.49
    120840     3932.72
    120880     3933.84
    120920     3934.99
    120960     3936.29
    121000     3937.65
    121040     3939.02
    121080     3940.34
    121120     3941.66
    121160     3942.93
    121200     3944.27
    121240     3945.48
    121280     3946.82
    121320     3948.19
    121360     3949.56
    121400     3950.88
    121440     3952.19
    121480     3953.47
    121520     3954.84
    121560     3956.03
    121600     3957.47
    121640     3958.72
    121680     3959.83
    121720     3960.98
    121760     3962.29
    121800     3963.65
    121840     3965.02
    121880     3966.33
    121920     3967.65
    121960     3968.92
    122000     3970.26
    122040     3971.47
    122080     3972.81
    122120     3974.19
    122160     3975.56
    122200     3976.87
    122240      3978.2
    122280     3979.47
    122320     3980.85
    122360     3982.04
    122400     3983.47
    122440     3984.73
    122480     3985.83
    122520     3986.99
    122560     3988.29
    122600     3989.65
    122640     3991.01
    122680     3992.33
    122720     3993.64
    122760     3994.92
    122800     3996.26
    122840     3997.46
    122880      3998.8
    122920     4000.19
    122960     4001.56
    123000     4002.87
    123040     4004.18
    123080     4005.45
    123120     4006.83
    123160     4008.03
    123200     4009.46
    123240     4010.71
    123280     4011.81
    123320     4012.97
    123360     4014.29
    123400     4015.63
    123440     4016.99
    123480     4018.33
    123520     4019.63
    123560     4020.91
    123600     4022.25
    123640     4023.45
    123680     4024.78
    123720     4026.17
    123760     4027.55
    123800     4028.85
    123840     4030.16
    123880     4031.43
    123920      4032.8
    123960        4034
    124000     4035.43
    124040      4036.7
    124080      4037.8
    124120     4038.96
    124160     4040.27
    124200     4041.61
    124240     4042.98
    124280     4044.31
    124320     4045.62
    124360     4046.89
    124400     4048.23
    124440     4049.44
    124480     4050.78
    124520     4052.16
    124560     4053.55
    124600     4054.84
    124640     4056.17
    124680     4057.44
    124720     4058.82
    124760     4060.01
    124800     4061.45
    124840     4062.72
    124880     4063.82
    124920     4064.98
    124960     4066.29
    125000     4067.65
    125040     4069.01
    125080     4070.34
    125120     4071.65
    125160     4072.92
    125200     4074.26
    125240     4075.47
    125280      4076.8
    125320     4078.19
    125360     4079.57
    125400     4080.87
    125440      4082.2
    125480     4083.47
    125520     4084.84
    125560     4086.04
    125600     4087.48
    125640     4088.74
    125680     4089.84
    125720        4091
    125760     4092.32
    125800     4093.67
    125840     4095.03
    125880     4096.37
    125920     4097.67
    125960     4098.94
    126000     4100.28
    126040      4101.5
    126080     4102.82
    126120     4104.22
    126160      4105.6
    126200     4106.89
    126240     4108.23
    126280     4109.49
    126320     4110.87
    126360     4112.08
    126400     4113.52
    126440     4114.78
    126480     4115.88
    126520     4117.03
    126560     4118.35
    126600     4119.71
    126640     4121.06
    126680     4122.41
    126720      4123.7
    126760     4124.97
    126800     4126.31
    126840     4127.53
    126880     4128.85
    126920     4130.26
    126960     4131.64
    127000     4132.93
    127040     4134.26
    127080     4135.52
    127120     4136.91
    127160     4138.11
    127200     4139.55
    127240     4140.81
    127280     4141.91
    127320     4143.06
    127360     4144.38
    127400     4145.74
    127440     4147.09
    127480     4148.43
    127520     4149.74
    127560     4151.01
    127600     4152.34
    127640     4153.57
    127680     4154.88
    127720     4156.28
    127760     4157.67
    127800     4158.96
    127840     4160.29
    127880     4161.56
    127920     4162.94
    127960     4164.14
    128000     4165.58
    128040     4166.85
    128080     4167.96
    128120     4169.11
    128160     4170.42
    128200     4171.78
    128240     4173.12
    128280     4174.48
    128320     4175.78
    128360     4177.04
    128400     4178.38
    128440     4179.59
    128480     4180.92
    128520     4182.33
    128560     4183.71
    128600     4185.01
    128640     4186.34
    128680     4187.61
    128720     4188.99
    128760     4190.19
    128800     4191.62
    128840     4192.91
    128880     4194.03
    128920     4195.17
    128960     4196.48
    129000     4197.85
    129040     4199.18
    129080     4200.55
    129120     4201.86
    129160     4203.12
    129200     4204.45
    129240     4205.67
    129280     4206.99
    129320      4208.4
    129360     4209.79
    129400     4211.09
    129440     4212.42
    129480     4213.68
    129520     4215.06
    129560     4216.25
    129600      4217.7
    129640     4218.97
    129680     4220.09
    129720     4221.24
    129760     4222.54
    129800     4223.91
    129840     4225.24
    129880     4226.61
    129920     4227.91
    129960     4229.17
    130000      4230.5
    130040     4231.71
    130080     4233.03
    130120     4234.45
    130160     4235.84
    130200     4237.14
    130240     4238.48
    130280     4239.73
    130320     4241.11
    130360     4242.29
    130400     4243.74
    130440     4245.01
    130480     4246.12
    130520     4247.27
    130560     4248.56
    130600     4249.94
    130640     4251.28
    130680     4252.65
    130720     4253.95
    130760     4255.21
    130800     4256.55
    130840     4257.76
    130880     4259.08
    130920      4260.5
    130960     4261.89
    131000      4263.2
    131040     4264.53
    131080     4265.78
    131120     4267.16
    131160     4268.35
    131200     4269.79
    131240     4271.05
    131280     4272.16
    131320     4273.31
    131360      4274.6
    131400     4275.99
    131440     4277.31
    131480     4278.68
    131520     4279.99
    131560     4281.25
    131600     4282.59
    131640      4283.8
    131680     4285.13
    131720     4286.56
    131760     4287.94
    131800     4289.26
    131840     4290.58
    131880     4291.84
    131920      4293.2
    131960     4294.39
    132000     4295.85
    132040     4297.11
    132080     4298.21
    132120     4299.37
    132160     4300.66
    132200     4302.05
    132240     4303.37
    132280     4304.73
    132320     4306.05
    132360      4307.3
    132400     4308.67
    132440     4309.88
    132480     4311.21
    132520     4312.64
    132560     4314.02
    132600     4315.34
    132640     4316.66
    132680     4317.92
    132720     4319.28
    132760     4320.47
    132800     4321.93
    132840     4323.19
    132880     4324.29
    132920     4325.44
    132960     4326.73
    133000     4328.13
    133040     4329.46
    133080     4330.82
    133120     4332.15
    133160     4333.39
    133200     4334.75
    133240     4335.96
    133280     4337.29
    133320     4338.73
    133360      4340.1
    133400     4341.43
    133440     4342.74
    133480        4344
    133520     4345.37
    133560     4346.54
    133600     4348.01
    133640     4349.26
    133680     4350.37
    133720     4351.52
    133760     4352.81
    133800     4354.21
    133840     4355.54
    133880      4356.9
    133920     4358.22
    133960     4359.47
    134000     4360.82
    134040     4362.04
    134080     4363.37
    134120      4364.8
    134160     4366.17
    134200      4367.5
    134240      4368.8
    134280     4370.06
    134320     4371.44
    134360      4372.6
    134400     4374.07
    134440     4375.33
    134480     4376.43
    134520     4377.58
    134560     4378.88
    134600     4380.29
    134640     4381.61
    134680     4382.96
    134720     4384.29
    134760     4385.54
    134800     4386.89
    134840     4388.11
    134880     4389.44
    134920     4390.87
    134960     4392.24
    135000     4393.56
    135040     4394.88
    135080     4396.15
    135120     4397.52
    135160     4398.68
    135200     4400.15
    135240     4401.41
    135280     4402.52
    135320     4403.66
    135360     4404.96
    135400     4406.36
    135440     4407.69
    135480     4409.05
    135520     4410.38
    135560     4411.61
    135600     4412.97
    135640     4414.19
    135680     4415.52
    135720     4416.96
    135760     4418.33
    135800     4419.65
    135840     4420.96
    135880     4422.23
    135920     4423.62
    135960     4424.77
    136000     4426.23
    136040     4427.47
    136080     4428.57
    136120     4429.72
    136160     4431.03
    136200     4432.43
    136240     4433.77
    136280     4435.12
    136320     4436.45
    136360     4437.68
    136400     4439.05
    136440     4440.26
    136480      4441.6
    136520     4443.05
    136560     4444.42
    136600     4445.74
    136640     4447.05
    136680     4448.33
    136720     4449.71
    136760     4450.87
    136800     4452.33
    136840     4453.58
    136880     4454.69
    136920     4455.84
    136960     4457.14
    137000     4458.55
    137040     4459.88
    137080     4461.24
    137120     4462.58
    137160      4463.8
    137200     4465.16
    137240     4466.39
    137280     4467.72
    137320     4469.17
    137360     4470.53
    137400     4471.85
    137440     4473.16
    137480     4474.44
    137520     4475.83
    137560     4476.97
    137600     4478.43
    137640     4479.68
    137680     4480.79
    137720     4481.94
    137760     4483.25
    137800     4484.66
    137840        4486
    137880     4487.35
    137920      4488.7
    137960     4489.92
    138000     4491.28
    138040      4492.5
    138080     4493.83
    138120     4495.28
    138160     4496.65
    138200     4497.97
    138240     4499.27
    138280     4500.54
    138320     4501.94
    138360     4503.07
    138400     4504.55
    138440     4505.78
    138480      4506.9
    138520     4508.05
    138560     4509.35
    138600     4510.77
    138640     4512.11
    138680     4513.47
    138720      4514.8
    138760     4516.02
    138800     4517.37
    138840      4518.6
    138880     4519.92
    138920     4521.37
    138960     4522.74
    139000     4524.07
    139040     4525.36
    139080     4526.64
    139120     4528.03
    139160     4529.17
    139200     4530.64
    139240     4531.88
    139280     4532.99
    139320     4534.13
    139360     4535.44
    139400     4536.86
    139440      4538.2
    139480     4539.56
    139520      4540.9
    139560     4542.11
    139600     4543.46
    139640     4544.68
    139680     4546.03
    139720     4547.46
    139760     4548.84
    139800     4550.15
    139840     4551.45
    139880     4552.72
    139920     4554.12
    139960     4555.25
    140000     4556.73
    140040     4557.96
    140080     4559.07
    140120     4560.21
    140160     4561.51
    140200     4562.94
    140240     4564.26
    140280     4565.63
    140320     4566.97
    140360     4568.18
    140400     4569.53
    140440     4570.76
    140480      4572.1
    140520     4573.54
    140560     4574.91
    140600     4576.21
    140640     4577.51
    140680     4578.78
    140720     4580.18
    140760     4581.31
    140800     4582.78
    140840     4584.02
    140880     4585.14
    140920     4586.27
    140960     4587.59
    141000        4589
    141040     4590.33
    141080      4591.7
    141120     4593.03
    141160     4594.25
    141200     4595.61
    141240     4596.83
    141280     4598.17
    141320     4599.62
    141360     4600.99
    141400     4602.29
    141440     4603.59
    141480     4604.87
    141520     4606.26
    141560     4607.38
    141600     4608.85
    141640     4610.09
    141680      4611.2
    141720     4612.33
    141760     4613.64
    141800     4615.06
    141840     4616.38
    141880     4617.75
    141920      4619.1
    141960     4620.32
    142000     4621.68
    142040     4622.89
    142080     4624.23
    142120     4625.69
    142160     4627.05
    142200     4628.35
    142240     4629.65
    142280     4630.93
    142320     4632.33
    142360     4633.44
    142400     4634.91
    142440     4636.15
    142480     4637.25
    142520      4638.4
    142560     4639.71
    142600     4641.11
    142640     4642.43
    142680     4643.81
    142720     4645.15
    142760     4646.37
    142800     4647.73
    142840     4648.95
    142880     4650.27
    142920     4651.73
    142960      4653.1
    143000     4654.41
    143040     4655.69
    143080     4656.99
    143120     4658.37
    143160     4659.48
    143200     4660.96
    143240     4662.18
    143280     4663.29
    143320     4664.43
    143360     4665.74
    143400     4667.14
    143440     4668.48
    143480     4669.85
    143520      4671.2
    143560     4672.41
    143600     4673.78
    143640     4675.01
    143680     4676.32
    143720     4677.78
    143760     4679.15
    143800     4680.45
    143840     4681.74
    143880     4683.03
    143920     4684.43
    143960     4685.53
    144000     4687.01
    144040     4688.22
    144080     4689.33
    144120     4690.47
    144160     4691.77
    144200     4693.18
    144240     4694.52
    144280     4695.88
    144320     4697.24
    144360     4698.44
    144400     4699.81
    144440     4701.03
    144480     4702.36
    144520     4703.81
    144560     4705.18
    144600     4706.49
    144640     4707.78
    144680     4709.06
    144720     4710.46
    144760     4711.57
    144800     4713.04
    144840     4714.26
    144880     4715.37
    144920     4716.51
    144960     4717.82
    145000     4719.23
    145040     4720.57
    145080     4721.94
    145120     4723.27
    145160     4724.48
    145200     4725.85
    145240     4727.08
    145280     4728.41
    145320     4729.85
    145360     4731.21
    145400     4732.52
    145440     4733.81
    145480     4735.09
    145520     4736.51
    145560     4737.62
    145600     4739.09
    145640      4740.3
    145680      4741.4
    145720     4742.55
    145760     4743.86
    145800     4745.26
    145840      4746.6
    145880     4747.98
    145920     4749.32
    145960     4750.52
    146000     4751.91
    146040     4753.12
    146080     4754.46
    146120      4755.9
    146160     4757.27
    146200     4758.58
    146240     4759.87
    146280     4761.15
    146320     4762.57
    146360     4763.66
    146400     4765.16
    146440     4766.37
    146480     4767.46
    146520      4768.6
    146560     4769.91
    146600     4771.33
    146640     4772.66
    146680     4774.04
    146720     4775.39
    146760     4776.59
    146800     4777.97
    146840     4779.19
    146880     4780.53
    146920     4781.96
    146960     4783.33
    147000     4784.63
    147040     4785.93
    147080     4787.21
    147120     4788.64
    147160     4789.74
    147200     4791.22
    147240     4792.43
    147280     4793.51
    147320     4794.66
    147360     4795.97
    147400     4797.38
    147440     4798.72
    147480      4800.1
    147520     4801.45
    147560     4802.65
    147600     4804.03
    147640     4805.25
    147680     4806.59
    147720     4808.03
    147760      4809.4
    147800      4810.7
    147840     4811.99
    147880     4813.27
    147920     4814.69
    147960     4815.78
    148000     4817.27
    148040     4818.46
    148080     4819.55
    148120     4820.71
    148160     4822.01
    148200     4823.42
    148240     4824.76
    148280     4826.14
    148320     4827.48
    148360     4828.69
    148400     4830.08
    148440     4831.29
    148480     4832.62
    148520     4834.06
    148560     4835.43
    148600     4836.74
    148640     4838.03
    148680     4839.31
    148720     4840.73
    148760     4841.82
    148800     4843.31
    148840      4844.5
    148880     4845.59
    148920     4846.73
    148960     4848.04
    149000     4849.45
    149040      4850.8
    149080     4852.17
    149120     4853.51
    149160     4854.73
    149200     4856.11
    149240     4857.32
    149280     4858.66
    149320      4860.1
    149360     4861.47
    149400     4862.77
    149440     4864.06
    149480     4865.36
    149520     4866.77
    149560     4867.85
    149600     4869.34
    149640     4870.54
    149680     4871.63
    149720     4872.77
    149760     4874.07
    149800     4875.49
    149840     4876.83
    149880     4878.19
    149920     4879.54
    149960     4880.76
    150000     4882.13
    150040     4883.34
    150080     4884.69
    150120     4886.11
    150160      4887.5
    150200     4888.79
    150240     4890.09
    150280     4891.37
    150320     4892.78
    150360     4893.86
    150400     4895.34
    150440     4896.56
    150480     4897.65
    150520     4898.79
    150560     4900.08
    150600     4901.52
    150640     4902.84
    150680     4904.23
    150720     4905.55
    150760     4906.78
    150800     4908.15
    150840     4909.36
    150880     4910.71
    150920     4912.13
    150960     4913.52
    151000     4914.81
    151040     4916.12
    151080     4917.41
    151120     4918.82
    151160      4919.9
    151200     4921.38
    151240      4922.6
    151280     4923.69
    151320     4924.83
    151360     4926.11
    151400     4927.54
    151440     4928.87
    151480     4930.26
    151520      4931.6
    151560     4932.81
    151600     4934.19
    151640      4935.4
    151680     4936.76
    151720     4938.18
    151760     4939.55
    151800     4940.85
    151840     4942.18
    151880     4943.45
    151920     4944.87
    151960     4945.96
    152000     4947.43
    152040     4948.65
    152080     4949.75
    152120     4950.89
    152160     4952.16
    152200      4953.6
    152240     4954.92
    152280      4956.3
    152320     4957.64
    152360     4958.87
    152400     4960.24
    152440     4961.45
    152480     4962.81
    152520     4964.23
    152560      4965.6
    152600     4966.91
    152640     4968.23
    152680      4969.5
    152720     4970.93
    152760        4972
    152800     4973.48
    152840      4974.7
    152880     4975.78
    152920     4976.92
    152960      4978.2
    153000     4979.63
    153040     4980.95
    153080     4982.33
    153120     4983.67
    153160     4984.89
    153200     4986.25
    153240     4987.45
    153280     4988.82
    153320     4990.24
    153360     4991.62
    153400     4992.92
    153440     4994.25
    153480     4995.52
    153520     4996.95
    153560     4998.02
    153600     4999.51
    153640     5000.72
    153680      5001.8
    153720     5002.95
    153760     5004.22
    153800     5005.66
    153840     5006.98
    153880     5008.35
    153920      5009.7
    153960      5010.9
    154000     5012.26
    154040     5013.46
    154080     5014.84
    154120     5016.26
    154160     5017.64
    154200     5018.95
    154240     5020.27
    154280     5021.55
    154320     5022.97
    154360     5024.05
    154400     5025.52
    154440     5026.76
    154480     5027.83
    154520     5028.97
    154560     5030.24
    154600     5031.69
    154640     5033.01
    154680     5034.38
    154720     5035.73
    154760     5036.92
    154800     5038.28
    154840     5039.49
    154880     5040.87
    154920     5042.28
    154960     5043.65
    155000     5044.97
    155040     5046.28
    155080     5047.57
    155120     5048.99
    155160     5050.06
    155200     5051.55
    155240     5052.77
    155280     5053.86
    155320        5055
    155360     5056.27
    155400     5057.71
    155440     5059.04
    155480     5060.41
    155520     5061.75
    155560     5062.96
    155600     5064.32
    155640     5065.53
    155680      5066.9
    155720     5068.31
    155760      5069.7
    155800     5071.01
    155840     5072.32
    155880     5073.62
    155920     5075.04
    155960     5076.11
    156000      5077.6
    156040     5078.82
    156080      5079.9
    156120     5081.05
    156160     5082.31
    156200     5083.74
    156240     5085.08
    156280     5086.45
    156320     5087.81
    156360        5089
    156400     5090.37
    156440     5091.58
    156480     5092.95
    156520     5094.36
    156560     5095.74
    156600     5097.06
    156640     5098.38
    156680     5099.68
    156720     5101.08
    156760     5102.15
    156800     5103.65
    156840     5104.89
    156880     5105.97
    156920      5107.1
    156960     5108.37
    157000     5109.81
    157040     5111.14
    157080     5112.51
    157120     5113.86
    157160     5115.06
    157200     5116.42
    157240     5117.64
    157280     5119.02
    157320     5120.43
    157360     5121.81
    157400     5123.11
    157440     5124.43
    157480     5125.73
    157520     5127.13
    157560     5128.21
    157600      5129.7
    157640     5130.93
    157680     5132.01
    157720     5133.15
    157760     5134.41
    157800     5135.85
    157840     5137.18
    157880     5138.55
    157920      5139.9
    157960     5141.09
    158000     5142.47
    158040     5143.68
    158080     5145.05
    158120     5146.45
    158160     5147.85
    158200     5149.15
    158240     5150.47
    158280     5151.76
    158320     5153.16
    158360     5154.23
    158400     5155.72
    158440     5156.95
    158480     5158.02
    158520     5159.16
    158560     5160.42
    158600     5161.86
    158640      5163.2
    158680     5164.58
    158720     5165.92
    158760     5167.12
    158800     5168.49
    158840     5169.71
    158880     5171.08
    158920     5172.48
    158960     5173.87
    159000     5175.17
    159040     5176.49
    159080     5177.78
    159120     5179.19
    159160     5180.25
    159200     5181.75
    159240     5182.98
    159280     5184.04
    159320     5185.19
    159360     5186.44
    159400     5187.88
    159440     5189.22
    159480     5190.61
    159520     5191.94
    159560     5193.14
    159600     5194.51
    159640     5195.74
    159680     5197.11
    159720     5198.51
    159760      5199.9
    159800      5201.2
    159840     5202.51
    159880      5203.8
    159920     5205.21
    159960     5206.27
    160000     5207.77
    160040        5209
    160080     5210.07
    160120     5211.21
    160160     5212.45
    160200      5213.9
    160240     5215.25
    160280     5216.63
    160320     5217.98
    160360     5219.17
    160400     5220.54
    160440     5221.78
    160480     5223.15
    160520     5224.55
    160560     5225.93
    160600     5227.24
    160640     5228.56
    160680     5229.84
    160720     5231.26
    160760     5232.31
    160800     5233.82
    160840     5235.04
    160880      5236.1
    160920     5237.24
    160960      5238.5
    161000     5239.96
    161040     5241.29
    161080     5242.67
    161120     5244.01
    161160      5245.2
    161200     5246.59
    161240     5247.82
    161280     5249.17
    161320     5250.59
    161360     5251.97
    161400     5253.28
    161440     5254.58
    161480     5255.87
    161520     5257.29
    161560     5258.35
    161600     5259.84
    161640     5261.08
    161680     5262.14
    161720     5263.29
    161760     5264.54
    161800     5265.99
    161840     5267.33
    161880      5268.7
    161920     5270.04
    161960     5271.23
    162000     5272.62
    162040     5273.84
    162080     5275.21
    162120     5276.62
    162160     5278.01
    162200     5279.32
    162240     5280.62
    162280      5281.9
    162320     5283.31
    162360     5284.37
    162400     5285.86
    162440     5287.11
    162480     5288.17
    162520     5289.31
    162560     5290.56
    162600     5292.01
    162640     5293.35
    162680     5294.71
    162720     5296.05
    162760     5297.25
    162800     5298.63
    162840     5299.87
    162880     5301.22
    162920     5302.63
    162960     5304.02
    163000     5305.33
    163040     5306.64
    163080     5307.91
    163120     5309.32
    163160     5310.38
    163200     5311.88
    163240     5313.11
    163280     5314.15
    163320     5315.32
    163360     5316.57
    163400     5318.02
    163440     5319.36
    163480     5320.73
    163520     5322.07
    163560     5323.26
    163600     5324.65
    163640     5325.89
    163680     5327.24
    163720     5328.67
    163760     5330.05
    163800     5331.34
    163840     5332.66
    163880     5333.94
    163920     5335.36
    163960      5336.4
    164000      5337.9
    164040     5339.14
    164080     5340.17
    164120     5341.36
    164160      5342.6
    164200     5344.05
    164240     5345.38
    164280     5346.74
    164320     5348.09
    164360     5349.29
    164400     5350.67
    164440      5351.9
    164480     5353.26
    164520     5354.68
    164560     5356.06
    164600     5357.35
    164640     5358.67
    164680     5359.95
    164720     5361.37
    164760      5362.4
    164800      5363.9
    164840     5365.13
    164880     5366.17
    164920     5367.36
    164960     5368.59
    165000     5370.05
    165040      5371.4
    165080     5372.75
    165120     5374.11
    165160      5375.3
    165200     5376.67
    165240      5377.9
    165280     5379.26
    165320     5380.67
    165360     5382.05
    165400     5383.34
    165440     5384.65
    165480     5385.93
    165520     5387.35
    165560      5388.4
    165600     5389.89
    165640     5391.12
    165680     5392.15
    165720     5393.34
    165760     5394.59
    165800     5396.05
    165840     5397.39
    165880     5398.75
    165920     5400.12
    165960      5401.3
    166000     5402.67
    166040     5403.91
    166080     5405.25
    166120     5406.67
    166160     5408.06
    166200     5409.33
    166240     5410.65
    166280     5411.95
    166320     5413.36
    166360      5414.4
    166400      5415.9
    166440     5417.13
    166480     5418.17
    166520     5419.36
    166560      5420.6
    166600     5422.05
    166640      5423.4
    166680     5424.76
    166720     5426.13
    166760     5427.29
    166800     5428.67
    166840     5429.92
    166880     5431.26
    166920     5432.68
    166960     5434.07
    167000     5435.34
    167040     5436.65
    167080     5437.94
    167120     5439.35
    167160      5440.4
    167200     5441.88
    167240     5443.12
    167280     5444.16
    167320     5445.35
    167360     5446.58
    167400     5448.06
    167440     5449.39
    167480     5450.75
    167520     5452.13
    167560     5453.28
    167600     5454.67
    167640     5455.91
    167680     5457.26
    167720     5458.68
    167760     5460.06
    167800     5461.34
    167840     5462.65
    167880     5463.94
    167920     5465.34
    167960      5466.4
    168000     5467.88
    168040     5469.13
    168080     5470.16
    168120     5471.34
    168160     5472.59
    168200     5474.05
    168240     5475.39
    168280     5476.74
    168320     5478.13
    168360     5479.29
    168400     5480.67
    168440     5481.91
    168480     5483.25
    168520     5484.65
    168560     5486.03
    168600     5487.31
    168640     5488.61
    168680     5489.91
    168720     5491.32
    168760     5492.36
    168800     5493.85
    168840      5495.1
    168880     5496.12
    168920     5497.32
    168960     5498.56
    169000     5500.03
    169040     5501.35
    169080     5502.71
    169120     5504.09
    169160     5505.26
    169200     5506.64
    169240     5507.86
    169280     5509.22
    169320     5510.62
    169360        5512
    169400     5513.27
    169440     5514.58
    169480     5515.87
    169520     5517.28
    169560     5518.33
    169600     5519.82
    169640     5521.08
    169680     5522.08
    169720     5523.27
    169760     5524.53
    169800     5525.99
    169840     5527.31
    169880     5528.65
    169920     5530.04
    169960     5531.21
    170000      5532.6
    170040     5533.83
    170080     5535.17
    170120     5536.59
    170160     5537.97
    170200     5539.25
    170240     5540.54
    170280     5541.84
    170320     5543.25
    170360      5544.3
    170400     5545.79
    170440     5547.06
    170480     5548.07
    170520     5549.27
    170560     5550.52
    170600     5551.97
    170640      5553.3
    170680     5554.65
    170720     5556.03
    170760     5557.21
    170800     5558.59
    170840     5559.83
    170880     5561.17
    170920     5562.57
    170960     5563.96
    171000     5565.24
    171040     5566.54
    171080     5567.85
    171120     5569.23
    171160     5570.29
    171200     5571.78
    171240     5573.05
    171280     5574.05
    171320     5575.24
    171360      5576.5
    171400     5577.95
    171440     5579.28
    171480     5580.63
    171520     5582.01
    171560     5583.19
    171600     5584.56
    171640      5585.8
    171680     5587.15
    171720     5588.55
    171760     5589.93
    171800     5591.21
    171840     5592.53
    171880     5593.83
    171920      5595.2
    171960     5596.27
    172000     5597.77
    172040     5599.03
    172080     5600.02
    172120     5601.22
    172160     5602.49
    172200     5603.94
    172240     5605.27
    172280     5606.61
    172320     5607.99
    172360     5609.16
    172400     5610.53
    172440     5611.78
    172480     5613.12
    172520     5614.53
    172560     5615.91
    172600     5617.19
    172640     5618.51
    172680     5619.83
    172720     5621.19
    172760     5622.24
    172800     5623.75
    172840     5625.01
    172880     5626.01
    172920      5627.2
    172960     5628.48
    173000     5629.93
    173040     5631.25
    173080     5632.59
    173120     5633.97
    173160     5635.14
    173200     5636.51
    173240     5637.74
    173280      5639.1
    173320     5640.51
    173360     5641.88
    173400     5643.17
    173440     5644.48
    173480     5645.81
    173520     5647.16
    173560     5648.22
    173600     5649.73
    173640        5651
    173680     5651.98
    173720     5653.19
    173760     5654.46
    173800     5655.91
    173840     5657.24
    173880     5658.59
    173920     5659.96
    173960     5661.14
    174000     5662.51
    174040     5663.73
    174080      5665.1
    174120     5666.51
    174160     5667.87
    174200     5669.15
    174240     5670.47
    174280      5671.8
    174320     5673.16
    174360     5674.21
    174400     5675.73
    174440     5676.99
    174480     5677.97
    174520     5679.16
    174560     5680.44
    174600     5681.89
    174640     5683.21
    174680     5684.56
    174720     5685.94
    174760     5687.11
    174800     5688.49
    174840     5689.71
    174880     5691.06
    174920     5692.48
    174960     5693.84
    175000     5695.13
    175040     5696.44
    175080     5697.77
    175120     5699.12
    175160     5700.17
    175200     5701.69
    175240     5702.96
    175280     5703.94
    175320     5705.14
    175360     5706.42
    175400     5707.87
    175440     5709.19
    175480     5710.55
    175520     5711.93
    175560     5713.09
    175600     5714.47
    175640      5715.7
    175680     5717.04
    175720     5718.47
    175760     5719.83
    175800     5721.13
    175840     5722.44
    175880     5723.77
    175920     5725.12
    175960     5726.17
    176000     5727.68
    176040     5728.93
    176080     5729.92
    176120     5731.11
    176160      5732.4
    176200     5733.84
    176240     5735.16
    176280     5736.52
    176320      5737.9
    176360     5739.07
    176400     5740.46
    176440     5741.69
    176480     5743.03
    176520     5744.44
    176560      5745.8
    176600      5747.1
    176640      5748.4
    176680     5749.73
    176720     5751.08
    176760     5752.13
    176800     5753.65
    176840      5754.9
    176880     5755.88
    176920     5757.08
    176960     5758.37
    177000      5759.8
    177040     5761.13
    177080     5762.49
    177120     5763.86
    177160     5765.03
    177200     5766.41
    177240     5767.63
    177280     5768.98
    177320      5770.4
    177360     5771.75
    177400     5773.03
    177440     5774.35
    177480     5775.68
    177520     5777.04
    177560     5778.09
    177600     5779.59
    177640     5780.86
    177680     5781.82
    177720     5783.02
    177760     5784.32
    177800     5785.75
    177840     5787.07
    177880     5788.43
    177920     5789.81
    177960     5790.97
    178000     5792.35
    178040     5793.58
    178080     5794.91
    178120     5796.35
    178160      5797.7
    178200     5798.98
    178240     5800.31
    178280     5801.63
    178320        5803
    178360     5804.04
    178400     5805.55
    178440     5806.78
    178480     5807.78
    178520     5808.97
    178560     5810.26
    178600      5811.7
    178640     5813.02
    178680     5814.38
    178720     5815.73
    178760     5816.91
    178800     5818.29
    178840     5819.53
    178880     5820.87
    178920      5822.3
    178960     5823.66
    179000     5824.94
    179040     5826.27
    179080     5827.59
    179120     5828.96
    179160     5830.01
    179200     5831.51
    179240     5832.74
    179280     5833.73
    179320     5834.92
    179360     5836.21
    179400     5837.64
    179440     5838.96
    179480     5840.33
    179520     5841.69
    179560     5842.86
    179600     5844.23
    179640     5845.48
    179680     5846.82
    179720     5848.25
    179760     5849.61
    179800     5850.89
    179840     5852.22
    179880     5853.54
    179920     5854.91
    179960     5855.94
    180000     5857.46
    180040     5858.69
    180080     5859.67
    180120     5860.87
    180160     5862.16
    180200     5863.59
    180240     5864.91
    180280     5866.28
    180320     5867.66
    180360     5868.83
    180400     5870.19
    180440     5871.45
    180480     5872.78
    180520     5874.22
    180560     5875.58
    180600     5876.86
    180640     5878.19
    180680     5879.51
    180720     5880.89
    180760     5881.92
    180800     5883.45
    180840     5884.66
    180880     5885.65
    180920     5886.87
    180960     5888.16
    181000     5889.59
    181040      5890.9
    181080     5892.27
    181120     5893.64
    181160     5894.82
    181200     5896.18
    181240     5897.44
    181280     5898.77
    181320     5900.21
    181360     5901.55
    181400     5902.84
    181440     5904.16
    181480     5905.49
    181520     5906.87
    181560     5907.88
    181600     5909.42
    181640     5910.63
    181680     5911.62
    181720     5912.82
    181760      5914.1
    181800     5915.53
    181840     5916.84
    181880     5918.22
    181920     5919.58
    181960     5920.75
    182000     5922.12
    182040     5923.38
    182080     5924.71
    182120     5926.15
    182160     5927.49
    182200     5928.79
    182240     5930.12
    182280     5931.43
    182320     5932.81
    182360     5933.83
    182400     5935.36
    182440     5936.57
    182480     5937.56
    182520     5938.75
    182560     5940.03
    182600     5941.46
    182640     5942.78
    182680     5944.14
    182720     5945.51
    182760     5946.67
    182800     5948.03
    182840     5949.29
    182880     5950.64
    182920     5952.07
    182960     5953.41
    183000      5954.7
    183040     5956.03
    183080     5957.34
    183120     5958.72
    183160     5959.75
    183200     5961.27
    183240     5962.49
    183280     5963.47
    183320     5964.67
    183360     5965.97
    183400     5967.39
    183440      5968.7
    183480     5970.07
    183520     5971.43
    183560      5972.6
    183600     5973.96
    183640     5975.23
    183680     5976.57
    183720     5978.01
    183760     5979.34
    183800     5980.64
    183840     5981.98
    183880     5983.29
    183920     5984.65
    183960     5985.68
    184000     5987.21
    184040     5988.44
    184080     5989.42
    184120     5990.62
    184160     5991.91
    184200     5993.35
    184240     5994.66
    184280     5996.03
    184320     5997.38
    184360     5998.56
    184400     5999.89
    184440     6001.18
    184480     6002.53
    184520     6003.96
    184560      6005.3
    184600     6006.58
    184640     6007.92
    184680     6009.24
    184720     6010.61
    184760     6011.62
    184800     6013.15
    184840     6014.38
    184880     6015.36
    184920     6016.53
    184960     6017.83
    185000     6019.27
    185040     6020.58
    185080     6021.96
    185120     6023.29
    185160     6024.48
    185200     6025.81
    185240     6027.11
    185280     6028.44
    185320     6029.88
    185360     6031.22
    185400     6032.51
    185440     6033.84
    185480     6035.16
    185520     6036.53
    185560     6037.54
    185600     6039.07
    185640      6040.3
    185680     6041.28
    185720     6042.46
    185760     6043.76
    185800     6045.19
    185840     6046.51
    185880     6047.87
    185920      6049.2
    185960      6050.4
    186000     6051.73
    186040     6053.02
    186080     6054.38
    186120     6055.81
    186160     6057.14
    186200     6058.43
    186240     6059.76
    186280     6061.06
    186320     6062.44
    186360     6063.44
    186400     6064.99
    186440     6066.22
    186480     6067.18
    186520     6068.37
    186560     6069.66
    186600     6071.09
    186640     6072.44
    186680     6073.81
    186720     6075.14
    186760     6076.33
    186800     6077.65
    186840     6078.95
    186880      6080.3
    186920     6081.74
    186960     6083.06
    187000     6084.36
    187040     6085.68
    187080     6086.98
    187120     6088.37
    187160     6089.37
    187200     6090.91
    187240     6092.15
    187280     6093.12
    187320     6094.31
    187360      6095.6
    187400     6097.04
    187440     6098.39
    187480     6099.77
    187520     6101.08
    187560     6102.29
    187600     6103.62
    187640      6104.9
    187680     6106.25
    187720     6107.69
    187760     6109.01
    187800     6110.33
    187840     6111.65
    187880     6112.94
    187920     6114.33
    187960     6115.32
    188000     6116.86
    188040     6118.11
    188080      6119.1
    188120     6120.28
    188160     6121.58
    188200     6123.01
    188240     6124.37
    188280     6125.73
    188320     6127.05
    188360     6128.25
    188400     6129.57
    188440     6130.87
    188480     6132.21
    188520     6133.66
    188560     6134.98
    188600      6136.3
    188640     6137.61
    188680      6138.9
    188720     6140.29
    188760      6141.3
    188800     6142.82
    188840     6144.08
    188880     6145.06
    188920     6146.24
    188960     6147.53
    189000     6148.96
    189040     6150.32
    189080      6151.7
    189120     6153.01
    189160      6154.2
    189200     6155.53
    189240     6156.81
    189280     6158.17
    189320     6159.64
    189360     6160.96
    189400     6162.27
    189440     6163.58
    189480     6164.87
    189520     6166.27
    189560     6167.27
    189600     6168.81
    189640     6170.04
    189680     6171.02
    189720     6172.21
    189760      6173.5
    189800     6174.94
    189840     6176.28
    189880     6177.67
    189920     6178.98
    189960     6180.17
    190000      6181.5
    190040     6182.79
    190080     6184.13
    190120     6185.62
    190160     6186.91
    190200     6188.25
    190240     6189.55
    190280     6190.83
    190320     6192.23
    190360     6193.23
    190400     6194.76
    190440     6195.99
    190480     6196.96
    190520     6198.15
    190560     6199.44
    190600     6200.88
    190640     6202.24
    190680      6203.6
    190720     6204.93
    190760     6206.12
    190800     6207.44
    190840     6208.73
    190880     6210.06
    190920     6211.57
    190960     6212.85
    191000     6214.19
    191040     6215.49
    191080     6216.77
    191120     6218.17
    191160     6219.16
    191200      6220.7
    191240     6221.93
    191280      6222.9
    191320      6224.1
    191360     6225.39
    191400     6226.81
    191440     6228.18
    191480     6229.55
    191520     6230.89
    191560     6232.08
    191600      6233.4
    191640     6234.69
    191680     6236.02
    191720     6237.51
    191760     6238.82
    191800     6240.16
    191840     6241.45
    191880     6242.73
    191920     6244.14
    191960     6245.15
    192000     6246.68
    192040     6247.91
    192080     6248.87
    192120     6250.07
    192160     6251.36
    192200      6252.8
    192240     6254.15
    192280     6255.53
    192320     6256.87
    192360     6258.06
    192400     6259.38
    192440     6260.67
    192480        6262
    192520     6263.49
    192560     6264.79
    192600     6266.16
    192640     6267.44
    192680     6268.72
    192720     6270.14
    192760     6271.12
    192800     6272.64
    192840     6273.92
    192880     6274.88
    192920     6276.07
    192960     6277.38
    193000      6278.8
    193040     6280.17
    193080     6281.54
    193120     6282.89
    193160     6284.09
    193200      6285.4
    193240     6286.67
    193280     6288.02
    193320     6289.52
    193360     6290.81
    193400     6292.18
    193440     6293.46
    193480     6294.74
    193520     6296.15
    193560     6297.13
    193600     6298.68
    193640     6299.94
    193680     6300.91
    193720      6302.1
    193760     6303.39
    193800     6304.81
    193840     6306.18
    193880     6307.58
    193920     6308.91
    193960     6310.11
    194000     6311.42
    194040     6312.69
    194080     6314.03
    194120     6315.53
    194160     6316.83
    194200      6318.2
    194240     6319.48
    194280     6320.77
    194320     6322.17
    194360     6323.15
    194400      6324.7
    194440     6325.97
    194480     6326.94
    194520     6328.13
    194560     6329.42
    194600     6330.83
    194640      6332.2
    194680     6333.59
    194720     6334.91
    194760     6336.11
    194800     6337.44
    194840     6338.69
    194880     6340.04
    194920     6341.54
    194960     6342.85
    195000     6344.21
    195040     6345.51
    195080     6346.79
    195120      6348.2
    195160     6349.19
    195200     6350.74
    195240        6352
    195280     6352.98
    195320     6354.17
    195360     6355.45
    195400     6356.87
    195440     6358.24
    195480     6359.64
    195520     6360.95
    195560     6362.14
    195600     6363.48
    195640     6364.72
    195680     6366.06
    195720     6367.55
    195760     6368.87
    195800     6370.24
    195840     6371.52
    195880      6372.8
    195920     6374.21
    195960     6375.21
    196000     6376.75
    196040        6378
    196080     6378.97
    196120     6380.15
    196160     6381.43
    196200     6382.86
    196240     6384.23
    196280     6385.62
    196320     6386.94
    196360     6388.14
    196400     6389.48
    196440     6390.73
    196480     6392.06
    196520     6393.55
    196560     6394.89
    196600     6396.24
    196640     6397.53
    196680      6398.8
    196720     6400.21
    196760     6401.19
    196800     6402.74
    196840     6403.98
    196880     6404.96
    196920     6406.13
    196960     6407.42
    197000     6408.85
    197040     6410.22
    197080     6411.61
    197120     6412.92
    197160     6414.12
    197200     6415.47
    197240     6416.72
    197280     6418.06
    197320     6419.56
    197360     6420.87
    197400     6422.24
    197440     6423.54
    197480     6424.82
    197520     6426.22
    197560      6427.2
    197600     6428.74
    197640     6430.01
    197680     6430.99
    197720     6432.17
    197760     6433.44
    197800      6434.9
    197840     6436.25
    197880     6437.64
    197920     6438.96
    197960     6440.16
    198000      6441.5
    198040     6442.76
    198080     6444.09
    198120     6445.59
    198160     6446.91
    198200     6448.28
    198240     6449.59
    198280     6450.86
    198320     6452.26
    198360     6453.25
    198400     6454.78
    198440     6456.04
    198480     6457.02
    198520      6458.2
    198560     6459.48
    198600     6460.93
    198640     6462.29
    198680     6463.68
    198720     6464.98
    198760     6466.21
    198800     6467.54
    198840     6468.81
    198880     6470.13
    198920     6471.63
    198960     6472.94
    199000     6474.32
    199040     6475.62
    199080      6476.9
    199120     6478.29
    199160     6479.27
    199200     6480.81
    199240     6482.06
    199280     6483.04
    199320     6484.23
    199360     6485.49
    199400     6486.96
    199440     6488.31
    199480      6489.7
    199520        6491
    199560     6492.21
    199600     6493.55
    199640     6494.82
    199680     6496.15
    199720     6497.66
    199760     6498.95
    199800     6500.34
    199840     6501.64
    199880     6502.93
    199920     6504.32
    199960     6505.29
    200000     6506.83
    200040      6508.1
    200080     6509.07
    200120     6510.26
    200160     6511.53
    200200     6512.99
    200240     6514.36
    200280     6515.74
    200320     6517.05
    200360     6518.27
    200400      6519.6
    200440     6520.88
    200480      6522.2
    200520     6523.71
    200560        6525
    200600      6526.4
    200640     6527.69
    200680     6528.98
    200720     6530.37
    200760     6531.35
    200800     6532.88
    200840     6534.14
    200880     6535.12
    200920     6536.32
    200960     6537.58
    201000     6539.04
    201040     6540.42
    201080     6541.79
    201120      6543.1
    201160     6544.32
    201200     6545.65
    201240     6546.92
    201280     6548.24
    201320     6549.74
    201360     6551.04
    201400     6552.45
    201440     6553.73
    201480     6555.03
    201520     6556.41
    201560     6557.39
    201600     6558.92
    201640     6560.19
    201680     6561.16
    201720     6562.35
    201760     6563.62
    201800     6565.08
    201840     6566.47
    201880     6567.83
    201920     6569.15
    201960     6570.35
    202000      6571.7
    202040     6572.96
    202080     6574.28
    202120     6575.78
    202160     6577.09
    202200     6578.49
    202240     6579.77
    202280     6581.05
    202320     6582.45
    202360     6583.43
    202400     6584.96
    202440     6586.22
    202480      6587.2
    202520      6588.4
    202560     6589.65
    202600      6591.1
    202640     6592.48
    202680     6593.86
    202720     6595.18
    202760     6596.38
    202800     6597.73
    202840     6598.99
    202880     6600.29
    202920     6601.81
    202960     6603.12
    203000     6604.54
    203040     6605.78
    203080     6607.09
    203120     6608.48
    203160     6609.46
    203200     6610.99
    203240     6612.26
    203280     6613.24
    203320     6614.42
    203360     6615.68
    203400     6617.12
    203440     6618.52
    203480     6619.89
    203520     6621.21
    203560      6622.4
    203600     6623.76
    203640        6625
    203680     6626.33
    203720     6627.85
    203760     6629.14
    203800     6630.58
    203840     6631.81
    203880     6633.12
    203920     6634.51
    203960     6635.48
    204000     6637.02
    204040      6638.3
    204080     6639.26
    204120     6640.44
    204160     6641.72
    204200     6643.14
    204240     6644.55
    204280     6645.91
    204320     6647.25
    204360     6648.42
    204400      6649.8
    204440     6651.03
    204480     6652.36
    204520     6653.87
    204560     6655.17
    204600      6656.6
    204640     6657.83
    204680     6659.15
    204720     6660.54
    204760     6661.48
    204800     6663.04
    204840     6664.33
    204880     6665.29
    204920     6666.48
    204960     6667.76
    205000     6669.18
    205040     6670.58
    205080     6671.94
    205120     6673.28
    205160     6674.45
    205200     6675.81
    205240     6677.07
    205280      6678.4
    205320      6679.9
    205360     6681.21
    205400     6682.65
    205440     6683.86
    205480     6685.21
    205520     6686.58
    205560     6687.54
    205600     6689.09
    205640     6690.38
    205680     6691.33
    205720     6692.53
    205760     6693.81
    205800     6695.23
    205840     6696.62
    205880        6698
    205920     6699.33
    205960      6700.5
    206000     6701.87
    206040     6703.14
    206080     6704.47
    206120     6705.98
    206160     6707.27
    206200      6708.7
    206240     6709.93
    206280     6711.27
    206320     6712.64
    206360      6713.6
    206400     6715.15
    206440     6716.42
    206480     6717.37
    206520     6718.57
    206560     6719.85
    206600     6721.25
    206640     6722.66
    206680     6724.05
    206720     6725.38
    206760     6726.53
    206800     6727.92
    206840     6729.18
    206880     6730.51
    206920     6732.02
    206960     6733.32
    207000     6734.73
    207040     6735.97
    207080     6737.32
    207120     6738.68
    207160     6739.64
    207200      6741.2
    207240     6742.45
    207280     6743.41
    207320     6744.61
    207360     6745.89
    207400     6747.29
    207440     6748.69
    207480     6750.07
    207520     6751.41
    207560     6752.57
    207600     6753.95
    207640     6755.21
    207680     6756.55
    207720     6758.06
    207760     6759.36
    207800     6760.77
    207840        6762
    207880     6763.35
    207920     6764.72
    207960     6765.67
    208000     6767.23
    208040     6768.49
    208080     6769.44
    208120     6770.64
    208160     6771.91
    208200     6773.31
    208240     6774.72
    208280     6776.11
    208320     6777.44
    208360      6778.6
    208400     6779.98
    208440     6781.24
    208480     6782.57
    208520     6784.08
    208560     6785.39
    208600     6786.81
    208640     6788.04
    208680     6789.37
    208720     6790.75
    208760     6791.69
    208800     6793.24
    208840     6794.51
    208880     6795.46
    208920     6796.66
    208960     6797.94
    209000     6799.33
    209040     6800.73
    209080     6802.12
    209120     6803.45
    209160     6804.61
    209200     6805.99
    209240     6807.26
    209280     6808.59
    209320     6810.11
    209360     6811.42
    209400     6812.84
    209440     6814.08
    209480     6815.41
    209520     6816.76
    209560     6817.71
    209600     6819.25
    209640     6820.56
    209680     6821.52
    209720     6822.69
    209760     6823.96
    209800     6825.38
    209840     6826.78
    209880     6828.17
    209920     6829.48
    209960     6830.66
    210000     6832.04
    210040      6833.3
    210080     6834.64
    210120     6836.17
    210160     6837.47
    210200     6838.89
    210240     6840.13
    210280     6841.44
    210320     6842.81
    210360     6843.78
    210400     6845.33
    210440     6846.63
    210480     6847.59
    210520     6848.77
    210560     6850.05
    210600     6851.46
    210640     6852.86
    210680     6854.26
    210720     6855.56
    210760     6856.75
    210800     6858.14
    210840     6859.41
    210880     6860.73
    210920     6862.26
    210960     6863.58
    211000     6864.99
    211040     6866.24
    211080     6867.54
    211120      6868.9
    211160     6869.88
    211200     6871.42
    211240     6872.72
    211280     6873.67
    211320     6874.87
    211360     6876.13
    211400     6877.54
    211440     6878.96
    211480     6880.34
    211520     6881.65
    211560     6882.84
    211600     6884.22
    211640     6885.48
    211680     6886.82
    211720     6888.33
    211760     6889.65
    211800     6891.07
    211840     6892.31
    211880     6893.61
    211920     6894.96
    211960     6895.95
    212000     6897.49
    212040     6898.79
    212080     6899.76
    212120     6900.94
    212160     6902.19
    212200     6903.62
    212240     6905.03
    212280     6906.42
    212320     6907.72
    212360     6908.91
    212400      6910.3
    212440     6911.55
    212480     6912.89
    212520     6914.41
    212560     6915.74
    212600     6917.14
    212640     6918.39
    212680     6919.68
    212720     6921.04
    212760     6922.02
    212800     6923.56
    212840     6924.86
    212880     6925.83
    212920     6927.02
    212960     6928.27
    213000     6929.67
    213040     6931.08
    213080     6932.49
    213120     6933.79
    213160     6934.97
    213200     6936.37
    213240     6937.63
    213280     6938.95
    213320     6940.49
    213360     6941.82
    213400     6943.22
    213440     6944.48
    213480     6945.75
    213520     6947.12
    213560      6948.1
    213600     6949.63
    213640     6950.94
    213680     6951.91
    213720     6953.09
    213760     6954.37
    213800     6955.76
    213840     6957.16
    213880     6958.56
    213920     6959.86
    213960     6961.05
    214000     6962.44
    214040     6963.72
    214080     6965.03
    214120     6966.57
    214160      6967.9
    214200     6969.29
    214240     6970.55
    214280     6971.82
    214320     6973.19
    214360     6974.18
    214400     6975.69
    214440     6977.01
    214480     6977.97
    214520     6979.16
    214560     6980.43
    214600     6981.83
    214640     6983.23
    214680     6984.64
    214720     6985.92
    214760     6987.13
    214800     6988.51
    214840     6989.79
    214880      6991.1
    214920     6992.65
    214960     6993.96
    215000     6995.37
    215040     6996.65
    215080      6997.9
    215120     6999.27
    215160     7000.25
    215200     7001.76
    215240     7003.09
    215280     7004.06
    215320     7005.24
    215360      7006.5
    215400     7007.92
    215440     7009.32
    215480      7010.7
    215520     7011.98
    215560      7013.2
    215600     7014.57
    215640     7015.86
    215680     7017.15
    215720     7018.72
    215760     7020.01
    215800     7021.42
    215840     7022.71
    215880     7023.96
    215920     7025.32
    215960      7026.3
    216000     7027.79
    216040     7029.15
    216080     7030.09
    216120     7031.27
    216160     7032.55
    216200     7033.96
    216240     7035.36
    216280     7036.75
    216320     7038.04
    216360     7039.26
    216400      7040.6
    216440      7041.9
    216480     7043.19
    216520     7044.76
    216560     7046.06
    216600     7047.47
    216640     7048.76
    216680     7049.98
    216720     7051.35
    216760     7052.34
    216800     7053.83
    216840     7055.18
    216880     7056.12
    216920      7057.3
    216960     7058.57
    217000     7059.98
    217040     7061.38
    217080     7062.76
    217120     7064.05
    217160     7065.27
    217200     7066.62
    217240     7067.91
    217280      7069.2
    217320     7070.78
    217360     7072.06
    217400     7073.46
    217440     7074.76
    217480        7076
    217520     7077.36
    217560     7078.33
    217600     7079.83
    217640     7081.18
    217680      7082.1
    217720     7083.28
    217760     7084.54
    217800     7085.98
    217840     7087.38
    217880     7088.74
    217920     7090.04
    217960     7091.25
    218000     7092.61
    218040      7093.9
    218080     7095.19
    218120     7096.76
    218160     7098.03
    218200     7099.44
    218240     7100.75
    218280     7102.01
    218320     7103.35
    218360     7104.31
    218400     7105.82
    218440     7107.17
    218480     7108.07
    218520     7109.28
    218560     7110.53
    218600     7111.96
    218640     7113.36
    218680     7114.73
    218720     7116.02
    218760     7117.23
    218800      7118.6
    218840     7119.88
    218880     7121.18
    218920     7122.74
    218960     7124.02
    219000     7125.43
    219040     7126.73
    219080     7127.99
    219120     7129.33
    219160      7130.3
    219200     7131.78
    219240     7133.15
    219280     7134.05
    219320     7135.26
    219360     7136.48
    219400     7137.92
    219440     7139.31
    219480     7140.67
    219520     7141.97
    219560      7143.2
    219600     7144.54
    219640     7145.85
    219680     7147.13
    219720     7148.71
    219760     7149.99
    219800      7151.4
    219840      7152.7
    219880     7153.96
    219920     7155.31
    219960     7156.29
    220000     7157.77
    220040     7159.13
    220080     7160.01
    220120     7161.22
    220160     7162.44
    220200      7163.9
    220240     7165.28
    220280     7166.64
    220320     7167.94
    220360     7169.16
    220400     7170.51
    220440     7171.82
    220480      7173.1
    220520     7174.69
    220560     7175.96
    220600     7177.39
    220640     7178.68
    220680     7179.94
    220720      7181.3
    220760     7182.26
    220800     7183.75
    220840     7185.11
    220880     7186.01
    220920     7187.22
    220960     7188.45
    221000      7189.9
    221040     7191.27
    221080     7192.63
    221120     7193.93
    221160     7195.18
    221200     7196.51
    221240     7197.82
    221280      7199.1
    221320     7200.67
    221360     7201.95
    221400     7203.38
    221440     7204.69
    221480     7205.93
    221520     7207.29
    221560     7208.26
    221600     7209.75
    221640     7211.11
    221680     7212.01
    221720     7213.22
    221760     7214.44
    221800     7215.91
    221840     7217.28
    221880     7218.62
    221920     7219.94
    221960     7221.18
    222000     7222.53
    222040     7223.84
    222080     7225.11
    222120     7226.69
    222160     7227.96
    222200     7229.39
    222240      7230.7
    222280     7231.94
    222320     7233.31
    222360     7234.27
    222400     7235.77
    222440     7237.11
    222480     7238.01
    222520     7239.24
    222560     7240.46
    222600     7241.91
    222640     7243.29
    222680     7244.62
    222720     7245.95
    222760     7247.19
    222800     7248.53
    222840     7249.85
    222880     7251.11
    222920     7252.71
    222960     7253.96
    223000      7255.4
    223040     7256.71
    223080     7257.95
    223120     7259.32
    223160      7260.3
    223200     7261.77
    223240     7263.12
    223280     7264.02
    223320     7265.26
    223360     7266.45
    223400     7267.92
    223440     7269.29
    223480     7270.62
    223520     7271.95
    223560     7273.19
    223600     7274.55
    223640     7275.85
    223680     7277.13
    223720     7278.71
    223760     7279.98
    223800     7281.41
    223840     7282.71
    223880     7283.97
    223920     7285.32
    223960     7286.31
    224000      7287.8
    224040     7289.12
    224080     7290.02
    224120     7291.27
    224160     7292.46
    224200     7293.93
    224240     7295.29
    224280     7296.63
    224320     7297.97
    224360     7299.19
    224400     7300.55
    224440     7301.85
    224480     7303.11
    224520      7304.7
    224560     7305.96
    224600      7307.4
    224640      7308.7
    224680     7309.96
    224720     7311.31
    224760     7312.31
    224800      7313.8
    224840      7315.1
    224880     7316.01
    224920     7317.27
    224960     7318.44
    225000     7319.91
    225040     7321.29
    225080     7322.62
    225120     7323.94
    225160     7325.17
    225200     7326.54
    225240     7327.83
    225280     7329.09
    225320     7330.67
    225360     7331.92
    225400     7333.38
    225440     7334.68
    225480     7335.93
    225520     7337.29
    225560     7338.29
    225600     7339.78
    225640      7341.1
    225680     7341.99
    225720     7343.25
    225760     7344.43
    225800      7345.9
    225840     7347.27
    225880      7348.6
    225920     7349.92
    225960     7351.17
    226000     7352.51
    226040     7353.81
    226080     7355.08
    226120     7356.66
    226160     7357.91
    226200     7359.37
    226240     7360.65
    226280     7361.91
    226320     7363.27
    226360     7364.26
    226400     7365.76
    226440     7367.08
    226480     7367.97
    226520     7369.22
    226560      7370.4
    226600     7371.87
    226640     7373.25
    226680     7374.57
    226720     7375.88
    226760     7377.13
    226800      7378.5
    226840      7379.8
    226880     7381.06
    226920     7382.65
    226960      7383.9
    227000     7385.36
    227040     7386.65
    227080     7387.91
    227120     7389.26
    227160     7390.26
    227200     7391.75
    227240     7393.06
    227280     7393.95
    227320     7395.22
    227360     7396.39
    227400     7397.86
    227440     7399.25
    227480     7400.56
    227520     7401.87
    227560     7403.14
    227600      7404.5
    227640     7405.81
    227680     7407.07
    227720     7408.65
    227760      7409.9
    227800     7411.39
    227840     7412.67
    227880     7413.93
    227920     7415.28
    227960     7416.27
    228000     7417.76
    228040     7419.07
    228080     7419.96
    228120     7421.22
    228160     7422.39
    228200     7423.88
    228240     7425.25
    228280     7426.57
    228320     7427.88
    228360     7429.16
    228400     7430.51
    228440     7431.83
    228480     7433.07
    228520     7434.65
    228560     7435.91
    228600      7437.4
    228640     7438.69
    228680     7439.94
    228720     7441.29
    228760     7442.28
    228800     7443.77
    228840     7445.08
    228880        7446
    228920     7447.25
    228960     7448.42
    229000      7449.9
    229040     7451.28
    229080      7452.6
    229120     7453.92
    229160     7455.19
    229200     7456.52
    229240     7457.85
    229280      7459.1
    229320     7460.69
    229360     7461.94
    229400     7463.43
    229440     7464.72
    229480     7465.97
    229520     7467.35
    229560     7468.33
    229600      7469.8
    229640     7471.12
    229680     7472.06
    229720     7473.29
    229760     7474.46
    229800     7475.96
    229840     7477.31
    229880     7478.65
    229920     7479.96
    229960     7481.23
    230000     7482.57
    230040     7483.89
    230080     7485.14
    230120     7486.73
    230160     7487.99
    230200     7489.46
    230240     7490.77
    230280     7492.02
    230320     7493.38
    230360     7494.38
    230400     7495.86
    230440     7497.17
    230480     7498.12
    230520     7499.35
    230560     7500.52
    230600        7502
    230640     7503.37
    230680     7504.71
    230720     7506.03
    230760     7507.28
    230800     7508.63
    230840     7509.97
    230880     7511.21
    230920     7512.81
    230960     7514.06
    231000     7515.53
    231040     7516.84
    231080     7518.08
    231120     7519.44
    231160     7520.45
    231200     7521.93
    231240     7523.22
    231280     7524.16
    231320     7525.39
    231360     7526.56
    231400     7528.06
    231440     7529.41
    231480     7530.75
    231520     7532.07
    231560     7533.32
    231600     7534.68
    231640     7536.02
    231680     7537.26
    231720     7538.86
    231760     7540.11
    231800     7541.59
    231840      7542.9
    231880     7544.12
    231920     7545.48
    231960      7546.5
    232000     7547.99
    232040     7549.27
    232080     7550.21
    232120     7551.45
    232160     7552.61
    232200     7554.09
    232240     7555.46
    232280     7556.79
    232320     7558.11
    232360     7559.35
    232400     7560.72
    232440     7562.05
    232480      7563.3
    232520     7564.89
    232560     7566.15
    232600     7567.63
    232640     7568.92
    232680     7570.15
    232720     7571.52
    232760     7572.53
    232800     7574.01
    232840     7575.31
    232880     7576.24
    232920     7577.49
    232960     7578.65
    233000     7580.14
    233040      7581.5
    233080     7582.83
    233120     7584.16
    233160     7585.42
    233200     7586.77
    233240     7588.09
    233280     7589.35
    233320     7590.95
    233360     7592.19
    233400     7593.68
    233440     7594.98
    233480     7596.21
    233520     7597.58
    233560     7598.58
    233600     7600.06
    233640     7601.35
    233680     7602.28
    233720     7603.52
    233760     7604.68
    233800     7606.15
    233840     7607.54
    233880     7608.87
    233920      7610.2
    233960     7611.46
    234000     7612.79
    234040     7614.14
    234080     7615.38
    234120     7616.99
    234160     7618.23
    234200     7619.71
    234240     7621.01
    234280     7622.26
    234320     7623.61
    234360     7624.65
    234400      7626.1
    234440     7627.42
    234480     7628.34
    234520     7629.57
    234560     7630.73
    234600     7632.21
    234640      7633.6
    234680     7634.92
    234720     7636.25
    234760     7637.51
    234800     7638.84
    234840      7640.2
    234880     7641.44
    234920     7643.05
    234960     7644.29
    235000     7645.77
    235040     7647.06
    235080      7648.3
    235120     7649.67
    235160      7650.7
    235200     7652.15
    235240     7653.45
    235280     7654.36
    235320     7655.59
    235360     7656.76
    235400     7658.25
    235440     7659.62
    235480     7660.94
    235520     7662.28
    235560     7663.53
    235600     7664.84
    235640     7666.21
    235680     7667.46
    235720     7669.07
    235760      7670.3
    235800     7671.78
    235840     7673.08
    235880     7674.33
    235920     7675.71
    235960     7676.72
    236000     7678.16
    236040     7679.44
    236080     7680.34
    236120      7681.6
    236160     7682.75
    236200     7684.25
    236240     7685.62
    236280     7686.95
    236320     7688.26
    236360     7689.53
    236400     7690.84
    236440      7692.2
    236480     7693.46
    236520     7695.08
    236560      7696.3
    236600     7697.78
    236640     7699.05
    236680     7700.32
    236720      7701.7
    236760     7702.72
    236800     7704.15
    236840     7705.43
    236880     7706.32
    236920     7707.57
    236960     7708.72
    237000     7710.24
    237040     7711.61
    237080     7712.95
    237120     7714.25
    237160     7715.51
    237200     7716.84
    237240      7718.2
    237280     7719.46
    237320     7721.08
    237360     7722.29
    237400     7723.79
    237440     7725.05
    237480     7726.31
    237520      7727.7
    237560     7728.72
    237600     7730.14
    237640     7731.44
    237680     7732.34
    237720     7733.59
    237760     7734.74
    237800     7736.26
    237840     7737.61
    237880     7738.97
    237920     7740.27
    237960     7741.52
    238000     7742.84
    238040      7744.2
    238080     7745.46
    238120     7747.09
    238160      7748.3
    238200      7749.8
    238240     7751.06
    238280     7752.31
    238320     7753.72
    238360     7754.72
    238400     7756.17
    238440     7757.45
    238480     7758.35
    238520      7759.6
    238560     7760.75
    238600     7762.27
    238640     7763.62
    238680     7764.99
    238720     7766.28
    238760     7767.53
    238800     7768.86
    238840      7770.2
    238880     7771.46
    238920      7773.1
    238960     7774.32
    239000     7775.81
    239040     7777.09
    239080     7778.33
    239120     7779.73
    239160     7780.73
    239200     7782.17
    239240     7783.46
    239280     7784.37
    239320     7785.61
    239360     7786.78
    239400     7788.28
    239440     7789.64
    239480     7791.01
    239520     7792.29
    239560     7793.55
    239600     7794.88
    239640     7796.22
    239680     7797.49
    239720     7799.14
    239760     7800.32
    239800     7801.84
    239840     7803.12
    239880     7804.35
    239920     7805.75
    239960     7806.74
    240000      7808.2
    240040     7809.51
    240080      7810.4
    240120     7811.64
    240160     7812.81
    240200      7814.3
    240240     7815.65
    240280     7817.04
    240320     7818.31
    240360     7819.57
    240400     7820.91
    240440     7822.25
    240480     7823.53
    240520     7825.18
    240560     7826.36
    240600     7827.88
    240640     7829.15
    240680     7830.38
    240720     7831.77
    240760     7832.77
    240800     7834.23
    240840     7835.54
    240880     7836.43
    240920     7837.67
    240960     7838.84
    241000     7840.34
    241040     7841.69
    241080     7843.08
    241120     7844.36
    241160     7845.59
    241200     7846.93
    241240     7848.27
    241280     7849.56
    241320      7851.2
    241360     7852.41
    241400     7853.91
    241440     7855.19
    241480     7856.44
    241520     7857.83
    241560     7858.82
    241600      7860.3
    241640     7861.61
    241680     7862.51
    241720     7863.71
    241760     7864.89
    241800     7866.38
    241840     7867.72
    241880     7869.12
    241920     7870.39
    241960     7871.63
    242000     7872.96
    242040      7874.3
    242080      7875.6
    242120     7877.23
    242160     7878.43
    242200     7879.96
    242240     7881.22
    242280     7882.46
    242320     7883.87
    242360     7884.86
    242400     7886.34
    242440     7887.65
    242480     7888.56
    242520     7889.77
    242560     7890.93
    242600     7892.43
    242640     7893.77
    242680     7895.14
    242720     7896.45
    242760     7897.69
    242800     7899.03
    242840     7900.37
    242880     7901.68
    242920      7903.3
    242960     7904.49
    243000     7906.01
    243040     7907.29
    243080     7908.52
    243120     7909.93
    243160     7910.91
    243200      7912.4
    243240      7913.7
    243280     7914.62
    243320     7915.83
    243360     7916.97
    243400     7918.49
    243440     7919.83
    243480     7921.21
    243520     7922.49
    243560     7923.75
    243600     7925.08
    243640      7926.4
    243680     7927.72
    243720     7929.35
    243760     7930.53
    243800     7932.04
    243840     7933.31
    243880     7934.55
    243920     7935.95
    243960     7936.94
    244000     7938.42
    244040     7939.72
    244080     7940.64
    244120     7941.85
    244160     7942.98
    244200      7944.5
    244240     7945.84
    244280     7947.23
    244320     7948.53
    244360     7949.76
    244400      7951.1
    244440     7952.43
    244480     7953.72
    244520     7955.35
    244560     7956.54
    244600     7958.07
    244640     7959.34
    244680     7960.57
    244720     7961.97
    244760     7962.96
    244800     7964.45
    244840     7965.74
    244880     7966.65
    244920     7967.86
    244960     7968.97
    245000      7970.5
    245040     7971.85
    245080     7973.23
    245120     7974.53
    245160     7975.78
    245200     7977.11
    245240     7978.43
    245280     7979.71
    245320     7981.37
    245360     7982.57
    245400     7984.07
    245440     7985.37
    245480     7986.58
    245520     7987.99
    245560     7988.98
    245600     7990.48
    245640     7991.75
    245680     7992.67
    245720     7993.88
    245760     7994.99
    245800     7996.52
    245840     7997.88
    245880     7999.23
    245920     8000.53
    245960     8001.78
    246000     8003.13
    246040     8004.46
    246080     8005.73
    246120     8007.38
    246160     8008.59
    246200     8010.09
    246240     8011.38
    246280     8012.61
    246320     8014.02
    246360        8015
    246400      8016.5
    246440     8017.78
    246480     8018.71
    246520     8019.91
    246560     8021.02
    246600     8022.55
    246640     8023.91
    246680     8025.28
    246720     8026.56
    246760     8027.82
    246800     8029.16
    246840     8030.48
    246880     8031.75
    246920      8033.4
    246960     8034.61
    247000     8036.12
    247040     8037.43
    247080     8038.63
    247120     8040.05
    247160     8041.03
    247200     8042.54
    247240     8043.79
    247280     8044.72
    247320     8045.93
    247360     8047.06
    247400     8048.58
    247440     8049.95
    247480      8051.3
    247520     8052.61
    247560     8053.86
    247600     8055.19
    247640     8056.52
    247680      8057.8
    247720     8059.44
    247760     8060.65
    247800     8062.14
    247840     8063.48
    247880     8064.67
    247920     8066.09
    247960     8067.08
    248000     8068.55
    248040     8069.82
    248080     8070.75
    248120     8071.96
    248160     8073.09
    248200     8074.59
    248240     8075.97
    248280     8077.32
    248320     8078.64
    248360     8079.89
    248400     8081.21
    248440     8082.54
    248480     8083.83
    248520     8085.47
    248560     8086.69
    248600     8088.17
    248640      8089.5
    248680     8090.68
    248720     8092.13
    248760     8093.11
    248800     8094.59
    248840     8095.85
    248880     8096.78
    248920     8097.98
    248960     8099.12
    249000     8100.64
    249040     8102.01
    249080     8103.36
    249120     8104.66
    249160     8105.93
    249200     8107.26
    249240     8108.54
    249280     8109.85
    249320     8111.48
    249360      8112.7
    249400      8114.2
    249440     8115.52
    249480     8116.72
    249520     8118.14
    249560     8119.13
    249600      8120.6
    249640     8121.87
    249680     8122.81
    249720     8124.02
    249760     8125.14
    249800     8126.66
    249840     8128.04
    249880     8129.36
    249920     8130.68
    249960     8131.96
    250000     8133.28
    250040     8134.57
    250080     8135.88
    250120      8137.5
    250160     8138.72
    250200     8140.21
    250240     8141.53
    250280     8142.73
    250320     8144.14
    250360     8145.15
    250400     8146.62
    250440     8147.91
    250480     8148.85
    250520     8150.06
    250560     8151.18
    250600     8152.71
    250640     8154.09
    250680     8155.42
    250720     8156.74
    250760        8158
    250800     8159.31
    250840     8160.63
    250880     8161.94
    250920     8163.56
    250960     8164.77
    251000     8166.25
    251040     8167.57
    251080     8168.77
    251120     8170.18
    251160     8171.18
    251200     8172.67
    251240     8173.94
    251280     8174.88
    251320      8176.1
    251360     8177.18
    251400     8178.72
    251440     8180.12
    251480     8181.44
    251520     8182.76
    251560     8184.03
    251600     8185.33
    251640     8186.64
    251680     8187.94
    251720     8189.55
    251760     8190.78
    251800     8192.28
    251840      8193.6
    251880     8194.79
    251920      8196.2
    251960     8197.19
    252000      8198.7
    252040     8199.97
    252080     8200.92
    252120     8202.13
    252160     8203.23
    252200     8204.76
    252240     8206.18
    252280     8207.46
    252320      8208.8
    252360     8210.05
    252400     8211.35
    252440     8212.66
    252480     8213.96
    252520     8215.58
    252560     8216.81
    252600     8218.32
    252640     8219.64
    252680     8220.81
    252720     8222.23
    252760     8223.23
    252800     8224.73
    252840     8226.02
    252880     8226.97
    252920     8228.18
    252960     8229.27
    253000      8230.8
    253040     8232.22
    253080     8233.52
    253120     8234.84
    253160     8236.12
    253200      8237.4
    253240     8238.71
    253280        8240
    253320     8241.64
    253360     8242.85
    253400     8244.37
    253440     8245.68
    253480     8246.86
    253520     8248.27
    253560     8249.27
    253600     8250.77
    253640     8252.04
    253680        8253
    253720     8254.18
    253760     8255.29
    253800     8256.84
    253840     8258.24
    253880     8259.54
    253920     8260.87
    253960     8262.14
    254000     8263.45
    254040     8264.77
    254080     8266.06
    254120     8267.67
    254160      8268.9
    254200     8270.42
    254240     8271.73
    254280     8272.91
    254320     8274.34
    254360     8275.33
    254400     8276.82
    254440     8278.09
    254480     8279.04
    254520     8280.24
    254560     8281.36
    254600     8282.92
    254640     8284.31
    254680     8285.62
    254720     8286.92
    254760     8288.21
    254800     8289.53
    254840     8290.82
    254880     8292.13
    254920     8293.74
    254960     8294.95
    255000     8296.48
    255040     8297.79
    255080        8299
    255120     8300.42
    255160     8301.39
    255200     8302.87
    255240     8304.14
    255280     8305.09
    255320     8306.28
    255360     8307.39
    255400     8308.97
    255440     8310.35
    255480     8311.67
    255520     8312.97
    255560     8314.25
    255600     8315.57
    255640     8316.86
    255680     8318.18
    255720     8319.79
    255760     8321.01
    255800     8322.55
    255840     8323.83
    255880     8325.02
    255920     8326.46
    255960     8327.41
    256000      8328.9
    256040     8330.21
    256080     8331.15
    256120     8332.33
    256160     8333.45
    256200     8335.02
    256240     8336.41
    256280     8337.71
    256320     8339.04
    256360      8340.3
    256400     8341.63
    256440     8342.92
    256480     8344.22
    256520     8345.84
    256560     8347.06
    256600     8348.61
    256640     8349.89
    256680     8351.09
    256720     8352.54
    256760      8353.5
    256800     8354.99
    256840     8356.28
    256880     8357.22
    256920     8358.41
    256960     8359.52
    257000     8361.08
    257040     8362.48
    257080     8363.79
    257120     8365.09
    257160     8366.37
    257200     8367.67
    257240     8368.97
    257280     8370.28
    257320     8371.89
    257360     8373.12
    257400     8374.67
    257440     8375.99
    257480     8377.16
    257520      8378.6
    257560     8379.58
    257600     8381.05
    257640     8382.36
    257680     8383.29
    257720     8384.48
    257760      8385.6
    257800     8387.17
    257840     8388.56
    257880     8389.89
    257920     8391.18
    257960     8392.44
    258000     8393.77
    258040     8395.07
    258080     8396.38
    258120     8397.98
    258160     8399.19
    258200     8400.75
    258240     8402.08
    258280     8403.26
    258320     8404.69
    258360     8405.66
    258400     8407.14
    258440     8408.46
    258480     8409.38
    258520     8410.59
    258560     8411.69
    258600     8413.28
    258640     8414.65
    258680     8415.99
    258720     8417.28
    258760     8418.53
    258800     8419.86
    258840     8421.17
    258880     8422.47
    258920     8424.09
    258960     8425.29
    259000     8426.85
    259040     8428.16
    259080     8429.35
    259120      8430.8
    259160     8431.77
    259200     8433.25
    259240     8434.56
    259280     8435.48
    259320     8436.68
    259360      8437.8
    259400     8439.39
    259440     8440.75
    259480     8442.09
    259520      8443.4
    259560     8444.64
    259600     8445.98
    259640     8447.28
    259680     8448.58
    259720     8450.22
    259760      8451.4
    259800     8452.97
    259840     8454.29
    259880     8455.48
    259920     8456.92
    259960     8457.89
    260000     8459.35
    260040     8460.72
    260080     8461.61
    260120     8462.82
    260160     8463.92
    260200     8465.52
    260240     8466.88
    260280     8468.23
    260320     8469.52
    260360     8470.77
    260400     8472.11
    260440      8473.4
    260480      8474.7
    260520     8476.33
    260560     8477.54
    260600      8479.1
    260640     8480.39
    260680      8481.6
    260720     8483.04
    260760     8483.98
    260800     8485.48
    260840     8486.83
    260880     8487.73
    260920     8488.93
    260960     8490.03
    261000     8491.65
    261040        8493
    261080     8494.35
    261120     8495.64
    261160     8496.89
    261200     8498.25
    261240     8499.52
    261280     8500.82
    261320     8502.46
    261360     8503.68
    261400     8505.24
    261440     8506.52
    261480     8507.73
    261520     8509.16
    261560      8510.1
    261600     8511.59
    261640     8512.93
    261680     8513.84
    261720     8515.05
    261760     8516.15
    261800     8517.77
    261840     8519.11
    261880     8520.46
    261920     8521.78
    261960     8523.02
    262000     8524.37
    262040     8525.66
    262080     8526.94
    262120     8528.57
    262160      8529.8
    262200     8531.36
    262240     8532.64
    262280     8533.84
    262320     8535.27
    262360      8536.2
    262400     8537.69
    262440     8539.02
    262480     8539.94
    262520     8541.17
    262560     8542.25
    262600     8543.87
    262640     8545.21
    262680     8546.56
    262720     8547.87
    262760     8549.13
    262800      8550.5
    262840     8551.77
    262880     8553.06
    262920     8554.68
    262960     8555.91
    263000     8557.48
    263040     8558.74
    263080     8559.95
    263120     8561.37
    263160     8562.32
    263200     8563.81
    263240     8565.13
    263280     8566.05
    263320     8567.28
    263360     8568.35
    263400     8569.97
    263440     8571.34
    263480     8572.67
    263520     8573.98
    263560     8575.24
    263600     8576.63
    263640     8577.88
    263680      8579.2
    263720     8580.82
    263760     8582.04
    263800     8583.64
    263840      8584.9
    263880     8586.12
    263920     8587.55
    263960     8588.47
    264000     8589.98
    264040     8591.28
    264080     8592.21
    264120     8593.44
    264160     8594.51
    264200     8596.14
    264240     8597.49
    264280     8598.84
    264320     8600.16
    264360     8601.43
    264400     8602.81
    264440     8604.03
    264480     8605.36
    264520     8606.99
    264560     8608.21
    264600      8609.8
    264640     8611.06
    264680     8612.29
    264720      8613.7
    264760     8614.62
    264800     8616.13
    264840     8617.42
    264880     8618.34
    264920     8619.58
    264960     8620.64
    265000     8622.27
    265040     8623.64
    265080     8624.98
    265120     8626.31
    265160     8627.59
    265200     8628.95
    265240     8630.16
    265280     8631.49
    265320     8633.13
    265360     8634.34
    265400     8635.95
    265440     8637.21
    265480     8638.43
    265520     8639.84
    265560     8640.75
    265600     8642.26
    265640     8643.55
    265680     8644.48
    265720     8645.72
    265760      8646.8
    265800     8648.42
    265840      8649.8
    265880     8651.13
    265920     8652.44
    265960     8653.74
    266000     8655.12
    266040      8656.3
    266080     8657.63
    266120     8659.29
    266160      8660.5
    266200      8662.1
    266240     8663.34
    266280     8664.59
    266320     8665.99
    266360     8666.89
    266400     8668.41
    266440     8669.69
    266480     8670.63
    266520     8671.88
    266560     8672.93
    266600     8674.55
    266640     8675.95
    266680     8677.27
    266720     8678.58
    266760     8679.87
    266800     8681.26
    266840     8682.42
    266880     8683.77
    266920     8685.41
    266960     8686.63
    267000     8688.25
    267040     8689.48
    267080     8690.74
    267120     8692.15
    267160     8693.04
    267200     8694.56
    267240     8695.84
    267280     8696.76
    267320     8698.01
    267360     8699.07
    267400      8700.7
    267440     8702.08
    267480     8703.41
    267520     8704.73
    267560     8706.03
    267600     8707.41
    267640     8708.58
    267680     8709.93
    267720     8711.58
    267760     8712.81
    267800     8714.41
    267840     8715.66
    267880     8716.92
    267920     8718.33
    267960     8719.22
    268000     8720.72
    268040     8722.02
    268080     8722.95
    268120      8724.2
    268160     8725.24
    268200     8726.88
    268240     8728.26
    268280     8729.58
    268320     8730.92
    268360     8732.18
    268400      8733.6
    268440     8734.76
    268480      8736.1
    268520     8737.75
    268560     8738.99
    268600      8740.6
    268640     8741.83
    268680     8743.09
    268720     8744.51
    268760     8745.41
    268800      8746.9
    268840      8748.2
    268880     8749.12
    268920     8750.37
    268960     8751.43
    269000     8753.04
    269040     8754.44
    269080     8755.75
    269120     8757.09
    269160     8758.36
    269200     8759.76
    269240     8760.91
    269280     8762.26
    269320      8763.9
    269360     8765.17
    269400     8766.76
    269440     8767.99
    269480     8769.24
    269520     8770.64
    269560     8771.56
    269600     8773.05
    269640     8774.36
    269680     8775.28
    269720     8776.54
    269760      8777.6
    269800      8779.2
    269840     8780.59
    269880     8781.92
    269920     8783.24
    269960     8784.53
    270000     8785.93
    270040     8787.09
    270080     8788.41
    270120     8790.07
    270160     8791.33
    270200     8792.93
    270240     8794.18
    270280     8795.41
    270320     8796.82
    270360     8797.72
    270400     8799.19
    270440     8800.51
    270480     8801.43
    270520     8802.71
    270560     8803.76
    270600     8805.38
    270640     8806.76
    270680     8808.07
    270720     8809.38
    270760     8810.69
    270800     8812.09
    270840     8813.23
    270880     8814.56
    270920     8816.22
    270960     8817.48
    271000     8819.08
    271040     8820.31
    271080     8821.55
    271120     8822.94
    271160     8823.86
    271200     8825.33
    271240     8826.62
    271280     8827.58
    271320     8828.85
    271360     8829.88
    271400     8831.51
    271440     8832.88
    271480     8834.19
    271520     8835.52
    271560     8836.84
    271600     8838.24
    271640      8839.4
    271680      8840.7
    271720     8842.37
    271760     8843.63
    271800     8845.21
    271840     8846.45
    271880     8847.68
    271920     8849.07
    271960        8850
    272000     8851.48
    272040     8852.79
    272080     8853.75
    272120     8855.01
    272160     8856.03
    272200     8857.67
    272240     8859.04
    272280     8860.34
    272320     8861.68
    272360     8862.99
    272400     8864.39
    272440     8865.57
    272480     8866.87
    272520     8868.55
    272560     8869.79
    272600     8871.36
    272640     8872.61
    272680     8873.84
    272720     8875.21
    272760     8876.15
    272800     8877.63
    272840     8878.96
    272880      8879.9
    272920     8881.16
    272960     8882.18
    273000     8883.81
    273040     8885.17
    273080      8886.5
    273120     8887.83
    273160     8889.14
    273200     8890.55
    273240     8891.74
    273280     8893.01
    273320     8894.71
    273360     8895.95
    273400     8897.52
    273440     8898.76
    273480     8899.98
    273520     8901.37
    273560      8902.3
    273600     8903.78
    273640     8905.12
    273680     8906.06
    273720     8907.32
    273760     8908.33
    273800     8909.97
    273840     8911.35
    273880     8912.67
    273920     8913.99
    273960     8915.32
    274000     8916.71
    274040      8917.9
    274080     8919.17
    274120     8920.86
    274160     8922.11
    274200     8923.68
    274240     8924.93
    274280     8926.16
    274320     8927.54
    274360     8928.48
    274400     8929.94
    274440     8931.27
    274480      8932.2
    274520     8933.45
    274560     8934.46
    274600     8936.13
    274640     8937.48
    274680     8938.82
    274720     8940.12
    274760     8941.45
    274800     8942.84
    274840     8944.04
    274880     8945.31
    274920     8946.99
    274960     8948.23
    275000     8949.82
    275040     8951.04
    275080     8952.27
    275120     8953.67
    275160     8954.58
    275200     8956.07
    275240      8957.4
    275280     8958.31
    275320     8959.57
    275360      8960.6
    275400     8962.26
    275440     8963.62
    275480     8964.96
    275520     8966.25
    275560      8967.6
    275600     8968.99
    275640     8970.19
    275680     8971.46
    275720     8973.13
    275760     8974.37
    275800     8975.96
    275840      8977.2
    275880      8978.4
    275920      8979.8
    275960     8980.71
    276000      8982.2
    276040      8983.5
    276080     8984.44
    276120     8985.71
    276160     8986.72
    276200     8988.38
    276240     8989.75
    276280     8991.07
    276320     8992.38
    276360     8993.72
    276400     8995.11
    276440      8996.3
    276480     8997.56
    276520     8999.22
    276560     9000.48
    276600     9002.07
    276640      9003.3
    276680      9004.5
    276720     9005.89
    276760     9006.82
    276800      9008.3
    276840      9009.6
    276880     9010.53
    276920     9011.81
    276960     9012.81
    277000     9014.47
    277040     9015.85
    277080     9017.14
    277120     9018.47
    277160      9019.8
    277200     9021.21
    277240     9022.41
    277280     9023.66
    277320     9025.33
    277360     9026.58
    277400     9028.19
    277440     9029.42
    277480     9030.61
    277520     9032.01
    277560     9032.95
    277600     9034.41
    277640     9035.75
    277680     9036.67
    277720     9037.95
    277760     9038.94
    277800     9040.61
    277840     9041.97
    277880     9043.28
    277920     9044.59
    277960     9045.92
    278000     9047.34
    278040     9048.52
    278080      9049.8
    278120     9051.45
    278160      9052.7
    278200      9054.3
    278240     9055.53
    278280     9056.71
    278320     9058.11
    278360     9059.04
    278400     9060.51
    278440     9061.87
    278480     9062.77
    278520     9064.05
    278560     9065.05
    278600     9066.71
    278640     9068.09
    278680     9069.39
    278720     9070.72
    278760     9072.04
    278800     9073.46
    278840     9074.65
    278880     9075.91
    278920     9077.55
    278960     9078.81
    279000     9080.41
    279040     9081.65
    279080     9082.81
    279120     9084.21
    279160     9085.15
    279200     9086.59
    279240     9087.94
    279280     9088.83
    279320     9090.11
    279360     9091.11
    279400      9092.8
    279440     9094.14
    279480     9095.47
    279520     9096.78
    279560      9098.1
    279600     9099.53
    279640      9100.7
    279680     9101.97
    279720     9103.61
    279760     9104.88
    279800     9106.49
    279840     9107.71
    279880     9108.86
    279920     9110.28
    279960     9111.18
    280000     9112.63
    280040        9114
    280080     9114.91
    280120     9116.17
    280160     9117.18
    280200     9118.85
    280240     9120.21
    280280     9121.53
    280320     9122.83
    280360     9124.17
    280400      9125.6
    280440     9126.78
    280480     9128.05
    280520     9129.68
    280560     9130.97
    280600     9132.57
    280640     9133.79
    280680     9134.94
    280720     9136.34
    280760     9137.25
    280800     9138.72
    280840     9140.09
    280880     9140.98
    280920     9142.27
    280960     9143.25
    281000     9144.95
    281040      9146.3
    281080     9147.61
    281120     9148.93
    281160     9150.26
    281200     9151.69
    281240     9152.88
    281280     9154.15
    281320     9155.78
    281360     9157.06
    281400     9158.67
    281440     9159.89
    281480     9161.03
    281520     9162.44
    281560     9163.34
    281600     9164.81
    281640      9166.2
    281680     9167.07
    281720     9168.36
    281760     9169.35
    281800     9171.05
    281840     9172.38
    281880     9173.69
    281920     9175.03
    281960     9176.34
    282000     9177.78
    282040     9178.98
    282080     9180.22
    282120     9181.89
    282160     9183.15
    282200     9184.77
    282240     9185.99
    282280     9187.11
    282320     9188.54
    282360     9189.44
    282400     9190.92
    282440      9192.3
    282480     9193.16
    282520     9194.46
    282560     9195.44
    282600     9197.14
    282640     9198.49
    282680     9199.79
    282720     9201.13
    282760     9202.42
    282800     9203.87
    282840     9205.07
    282880     9206.32
    282920     9207.97
    282960     9209.23
    283000     9210.87
    283040      9212.1
    283080      9213.2
    283120     9214.64
    283160     9215.54
    283200     9217.03
    283240     9218.44
    283280     9219.29
    283320     9220.58
    283360     9221.56
    283400     9223.28
    283440     9224.61
    283480     9225.92
    283520     9227.26
    283560     9228.57
    283600     9230.01
    283640     9231.22
    283680     9232.44
    283720      9234.1
    283760     9235.35
    283800        9237
    283840     9238.24
    283880     9239.35
    283920      9240.8
    283960     9241.68
    284000     9243.17
    284040     9244.55
    284080     9245.41
    284120     9246.68
    284160     9247.68
    284200     9249.41
    284240     9250.74
    284280     9252.05
    284320     9253.39
    284360     9254.68
    284400     9256.14
    284440     9257.33
    284480     9258.56
    284520     9260.23
    284560     9261.48
    284600     9263.12
    284640     9264.38
    284680     9265.47
    284720     9266.91
    284760      9267.8
    284800     9269.28
    284840     9270.66
    284880     9271.52
    284920     9272.78
    284960     9273.79
    285000     9275.53
    285040     9276.84
    285080     9278.14
    285120      9279.5
    285160     9280.79
    285200     9282.25
    285240     9283.44
    285280     9284.67
    285320     9286.35
    285360      9287.6
    285400     9289.24
    285440      9290.5
    285480     9291.59
    285520        9293
    285560     9293.91
    285600     9295.38
    285640     9296.76
    285680     9297.63
    285720     9298.89
    285760     9299.89
    285800     9301.66
    285840     9302.95
    285880     9304.24
    285920     9305.62
    285960     9306.91
    286000     9308.38
    286040     9309.55
    286080     9310.78
    286120     9312.47
    286160     9313.74
    286200     9315.36
    286240     9316.61
    286280      9317.7
    286320     9319.13
    286360     9320.03
    286400     9321.49
    286440      9322.9
    286480     9323.73
    286520     9324.99
    286560     9325.98
    286600     9327.75
    286640     9329.04
    286680     9330.33
    286720     9331.72
    286760     9333.01
    286800     9334.48
    286840     9335.67
    286880     9336.88
    286920     9338.57
    286960     9339.83
    287000     9341.46
    287040     9342.71
    287080     9343.79
    287120     9345.25
    287160     9346.14
    287200     9347.59
    287240     9349.03
    287280     9349.83
    287320     9351.09
    287360      9352.1
    287400     9353.85
    287440     9355.16
    287480     9356.44
    287520     9357.83
    287560     9359.12
    287600     9360.59
    287640     9361.78
    287680     9362.99
    287720      9364.7
    287760     9365.95
    287800     9367.56
    287840     9368.83
    287880     9369.91
    287920     9371.39
    287960     9372.26
    288000     9373.72
    288040     9375.14
    288080     9375.93
    288120     9377.18
    288160     9378.21
    288200     9379.96
    288240     9381.27
    288280     9382.56
    288320     9383.94
    288360     9385.24
    288400     9386.71
    288440     9387.87
    288480      9389.1
    288520     9390.81
    288560     9392.07
    288600     9393.69
    288640     9394.94
    288680     9396.02
    288720     9397.51
    288760     9398.38
    288800     9399.84
    288840     9401.24
    288880     9402.03
    288920     9403.28
    288960      9404.3
    289000     9406.05
    289040     9407.38
    289080     9408.65
    289120     9410.02
    289160     9411.32
    289200     9412.79
    289240     9413.96
    289280     9415.17
    289320     9416.87
    289360     9418.14
    289400     9419.77
    289440     9421.03
    289480     9422.08
    289520     9423.58
    289560     9424.44
    289600     9425.91
    289640     9427.29
    289680     9428.11
    289720     9429.36
    289760     9430.35
    289800     9432.12
    289840     9433.43
    289880     9434.73
    289920     9436.09
    289960     9437.37
    290000     9438.85
    290040     9440.02
    290080     9441.24
    290120     9442.96
    290160     9444.19
    290200     9445.83
    290240     9447.12
    290280     9448.14
    290320     9449.65
    290360      9450.5
    290400     9451.97
    290440     9453.38
    290480      9454.2
    290520     9455.44
    290560     9456.42
    290600      9458.2
    290640      9459.5
    290680     9460.79
    290720     9462.14
    290760     9463.44
    290800     9464.92
    290840     9466.09
    290880     9467.29
    290920     9469.02
    290960     9470.26
    291000     9471.89
    291040     9473.17
    291080      9474.2
    291120     9475.71
    291160     9476.53
    291200     9478.02
    291240     9479.44
    291280     9480.25
    291320     9481.51
    291360     9482.48
    291400     9484.26
    291440     9485.59
    291480     9486.86
    291520     9488.19
    291560     9489.52
    291600     9490.99
    291640     9492.18
    291680     9493.39
    291720     9495.14
    291760     9496.36
    291800     9497.99
    291840     9499.28
    291880     9500.33
    291920     9501.83
    291960     9502.65
    292000     9504.12
    292040     9505.56
    292080     9506.38
    292120     9507.63
    292160     9508.59
    292200     9510.38
    292240     9511.66
    292280     9512.96
    292320      9514.3
    292360     9515.62
    292400      9517.1
    292440     9518.27
    292480     9519.47
    292520      9521.2
    292560     9522.45
    292600     9524.08
    292640     9525.35
    292680      9526.4
    292720     9527.92
    292760     9528.73
    292800      9530.2
    292840     9531.65
    292880     9532.45
    292920     9533.73
    292960      9534.7
    293000     9536.47
    293040     9537.78
    293080     9539.07
    293120     9540.41
    293160     9541.72
    293200     9543.19
    293240     9544.38
    293280     9545.57
    293320      9547.3
    293360     9548.55
    293400     9550.18
    293440     9551.45
    293480      9552.5
    293520     9554.02
    293560     9554.82
    293600      9556.3
    293640     9557.74
    293680     9558.54
    293720     9559.82
    293760     9560.78
    293800     9562.56
    293840     9563.87
    293880     9565.17
    293920     9566.52
    293960     9567.83
    294000     9569.29
    294040     9570.49
    294080      9571.7
    294120     9573.42
    294160     9574.69
    294200     9576.31
    294240     9577.57
    294280     9578.64
    294320     9580.14
    294360     9580.95
    294400     9582.43
    294440     9583.87
    294480     9584.67
    294520     9585.96
    294560     9586.91
    294600     9588.69
    294640     9589.98
    294680     9591.29
    294720     9592.63
    294760     9593.92
    294800     9595.38
    294840     9596.58
    294880     9597.77
    294920     9599.51
    294960     9600.78
    295000     9602.42
    295040     9603.69
    295080     9604.73
    295120     9606.24
    295160     9607.06
    295200     9608.52
    295240     9609.97
    295280     9610.78
    295320     9612.05
    295360     9613.04
    295400      9614.8
    295440     9616.07
    295480     9617.38
    295520     9618.73
    295560     9620.04
    295600     9621.47
    295640      9622.7
    295680     9623.86
    295720     9625.59
    295760     9626.89
    295800     9628.52
    295840     9629.76
    295880     9630.81
    295920     9632.32
    295960     9633.13
    296000     9634.59
    296040     9636.03
    296080     9636.84
    296120      9638.1
    296160      9639.1
    296200     9640.88
    296240     9642.16
    296280     9643.45
    296320      9644.8
    296360      9646.1
    296400     9647.55
    296440     9648.78
    296480     9649.93
    296520     9651.67
    296560     9652.95
    296600     9654.59
    296640     9655.82
    296680     9656.85
    296720     9658.38
    296760     9659.17
    296800     9660.63
    296840     9662.09
    296880     9662.91
    296920     9664.16
    296960     9665.18
    297000     9666.94
    297040     9668.18
    297080      9669.5
    297120     9670.85
    297160     9672.15
    297200     9673.58
    297240     9674.82
    297280     9675.96
    297320      9677.7
    297360     9678.96
    297400     9680.62
    297440      9681.8
    297480     9682.89
    297520     9684.41
    297560      9685.2
    297600     9686.67
    297640     9688.14
    297680     9688.97
    297720     9690.23
    297760     9691.23
    297800     9693.01
    297840     9694.25
    297880     9695.54
    297920     9696.92
    297960     9698.21
    298000     9699.64
    298040     9700.88
    298080        9702
    298120     9703.74
    298160     9705.03
    298200     9706.69
    298240     9707.87
    298280     9708.97
    298320      9710.5
    298360     9711.25
    298400     9712.74
    298440     9714.19
    298480     9715.04
    298520     9716.29
    298560     9717.31
    298600     9719.06
    298640     9720.32
    298680      9721.6
    298720     9722.99
    298760     9724.26
    298800     9725.69
    298840     9726.93
    298880     9728.05
    298920     9729.81
    298960     9731.09
    299000     9732.75
    299040     9733.95
    299080     9735.03
    299120     9736.56
    299160     9737.33
    299200     9738.82
    299240     9740.29
    299280     9741.13
    299320     9742.36
    299360     9743.39
    299400     9745.14
    299440     9746.42
    299480      9747.7
    299520     9749.09
    299560     9750.34
    299600     9751.76
    299640        9753
    299680     9754.14
    299720     9755.86
    299760     9757.18
    299800     9758.84
    299840     9760.03
    299880     9761.11
    299920     9762.62
    299960     9763.42
    300000      9764.9
    300040     9766.37
    300080     9767.21
    300120     9768.43
    300160     9769.45
    300200     9771.22
    300240     9772.49
    300280     9773.77
    300320     9775.15
    300360      9776.4
    300400     9777.83
    300440     9779.09
    300480     9780.21
    300520     9781.91
    300560     9783.24
    300600     9784.91
    300640     9786.08
    300680     9787.17
    300720     9788.69
    300760     9789.47
    300800     9790.94
    300840     9792.42
    300880     9793.26
    300920     9794.49
    300960     9795.52
    301000     9797.26
    301040     9798.55
    301080     9799.83
    301120     9801.19
    301160     9802.47
    301200      9803.9
    301240     9805.13
    301280     9806.26
    301320     9807.95
    301360      9809.3
    301400     9810.96
    301440     9812.14
    301480     9813.23
    301520     9814.75
    301560     9815.52
    301600     9816.99
    301640     9818.46
    301680     9819.31
    301720     9820.54
    301760     9821.54
    301800      9823.3
    301840     9824.59
    301880     9825.85
    301920     9827.23
    301960      9828.5
    302000     9829.95
    302040      9831.2
    302080     9832.32
    302120     9834.01
    302160     9835.34
    302200     9837.04
    302240     9838.18
    302280      9839.3
    302320     9840.81
    302360     9841.57
    302400     9843.05
    302440      9844.5
    302480     9845.33
    302520     9846.57
    302560     9847.56
    302600     9849.32
    302640     9850.64
    302680     9851.89
    302720     9853.28
    302760     9854.52
    302800     9855.98
    302840     9857.22
    302880     9858.33
    302920     9860.03
    302960     9861.36
    303000     9863.08
    303040     9864.22
    303080     9865.33
    303120     9866.85
    303160     9867.62
    303200     9869.09
    303240     9870.57
    303280     9871.39
    303320     9872.64
    303360     9873.61
    303400     9875.38
    303440     9876.69
    303480     9877.97
    303520     9879.35
    303560     9880.61
    303600     9882.08
    303640     9883.28
    303680     9884.39
    303720     9886.08
    303760     9887.41
    303800     9889.14
    303840     9890.27
    303880     9891.41
    303920     9892.91
    303960     9893.67
    304000     9895.17
    304040     9896.61
    304080     9897.44
    304120      9898.7
    304160     9899.66
    304200     9901.42
    304240     9902.76
    304280     9904.02
    304320     9905.41
    304360     9906.66
    304400     9908.14
    304440     9909.33
    304480     9910.44
    304520     9912.11
    304560     9913.46
    304600     9915.17
    304640     9916.32
    304680     9917.45
    304720     9918.95
    304760     9919.71
    304800     9921.21
    304840     9922.67
    304880      9923.5
    304920     9924.72
    304960     9925.71
    305000     9927.46
    305040     9928.79
    305080     9930.05
    305120     9931.44
    305160     9932.71
    305200     9934.17
    305240     9935.37
    305280     9936.47
    305320     9938.14
    305360     9939.49
    305400      9941.2
    305440     9942.32
    305480     9943.46
    305520     9944.97
    305560     9945.74
    305600     9947.26
    305640     9948.71
    305680     9949.54
    305720     9950.74
    305760     9951.74
    305800     9953.49
    305840     9954.82
    305880     9956.07
    305920     9957.47
    305960     9958.72
    306000     9960.19
    306040      9961.4
    306080     9962.49
    306120     9964.13
    306160     9965.51
    306200     9967.19
    306240     9968.33
    306280     9969.48
    306320     9971.01
    306360     9971.76
    306400     9973.29
    306440     9974.76
    306480     9975.59
    306520      9976.8
    306560     9977.77
    306600     9979.54
    306640     9980.86
    306680     9982.13
    306720      9983.5
    306760     9984.76
    306800     9986.22
    306840     9987.42
    306880     9988.53
    306920     9990.17
    306960     9991.54
    307000     9993.23
    307040     9994.36
    307080     9995.53
    307120     9997.06
    307160     9997.79
    307200     9999.33
    307240     10000.8
    307280     10001.7
    307320     10002.9
    307360     10003.8
    307400     10005.6
    307440     10006.9
    307480     10008.2
    307520     10009.6
    307560     10010.8
    307600     10012.3
    307640     10013.5
    307680     10014.6
    307720     10016.2
    307760     10017.6
    307800     10019.3
    307840     10020.4
    307880     10021.6
    307920     10023.1
    307960     10023.8
    308000     10025.4
    308040     10026.9
    308080     10027.7
    308120     10028.9
    308160     10029.9
    308200     10031.7
    308240       10033
    308280     10034.2
    308320     10035.6
    308360     10036.9
    308400     10038.3
    308440     10039.6
    308480     10040.6
    308520     10042.3
    308560     10043.7
    308600     10045.4
    308640     10046.5
    308680     10047.7
    308720     10049.2
    308760     10049.9
    308800     10051.4
    308840       10053
    308880     10053.8
    308920       10055
    308960       10056
    309000     10057.7
    309040     10059.1
    309080     10060.3
    309120     10061.7
    309160       10063
    309200     10064.4
    309240     10065.6
    309280     10066.7
    309320     10068.4
    309360     10069.7
    309400     10071.5
    309440     10072.6
    309480     10073.7
    309520     10075.3
    309560       10076
    309600     10077.6
    309640       10079
    309680     10079.9
    309720     10081.1
    309760     10082.1
    309800     10083.8
    309840     10085.1
    309880     10086.4
    309920     10087.8
    309960     10089.1
    310000     10090.5
    310040     10091.7
    310080     10092.8
    310120     10094.5
    310160     10095.8
    310200     10097.6
    310240     10098.7
    310280     10099.8
    310320     10101.4
    310360     10102.1
    310400     10103.6
    310440     10105.1
    310480       10106
    310520     10107.2
    310560     10108.2
    310600     10109.9
    310640     10111.2
    310680     10112.6
    310720     10113.9
    310760     10115.2
    310800     10116.6
    310840     10117.8
    310880     10118.9
    310920     10120.6
    310960     10121.9
    311000     10123.7
    311040     10124.8
    311080     10125.9
    311120     10127.5
    311160     10128.2
    311200     10129.8
    311240     10131.3
    311280     10132.1
    311320     10133.3
    311360     10134.3
    311400     10136.1
    311440     10137.4
    311480     10138.7
    311520       10140
    311560     10141.3
    311600     10142.8
    311640       10144
    311680       10145
    311720     10146.7
    311760     10148.1
    311800     10149.8
    311840     10150.9
    311880     10152.1
    311920     10153.6
    311960     10154.4
    312000     10155.9
    312040     10157.4
    312080     10158.2
    312120     10159.5
    312160     10160.5
    312200     10162.2
    312240     10163.6
    312280     10164.8
    312320     10166.2
    312360     10167.5
    312400     10168.9
    312440     10170.2
    312480     10171.2
    312520     10172.9
    312560     10174.3
    312600       10176
    312640     10177.1
    312680     10178.3
    312720     10179.8
    312760     10180.5
    312800     10182.1
    312840     10183.6
    312880     10184.4
    312920     10185.6
    312960     10186.7
    313000     10188.4
    313040     10189.7
    313080       10191
    313120     10192.4
    313160     10193.6
    313200     10195.1
    313240     10196.3
    313280     10197.4
    313320     10199.1
    313360     10200.4
    313400     10202.1
    313440     10203.3
    313480     10204.4
    313520       10206
    313560     10206.7
    313600     10208.2
    313640     10209.7
    313680     10210.6
    313720     10211.8
    313760     10212.8
    313800     10214.5
    313840     10215.9
    313880     10217.1
    313920     10218.5
    313960     10219.8
    314000     10221.2
    314040     10222.5
    314080     10223.5
    314120     10225.2
    314160     10226.5
    314200     10228.3
    314240     10229.4
    314280     10230.5
    314320     10232.1
    314360     10232.8
    314400     10234.4
    314440     10235.9
    314480     10236.7
    314520     10237.9
    314560     10238.9
    314600     10240.6
    314640       10242
    314680     10243.2
    314720     10244.6
    314760     10245.9
    314800     10247.4
    314840     10248.6
    314880     10249.7
    314920     10251.3
    314960     10252.7
    315000     10254.4
    315040     10255.6
    315080     10256.7
    315120     10258.2
    315160       10259
    315200     10260.5
    315240       10262
    315280     10262.8
    315320       10264
    315360       10265
    315400     10266.8
    315440     10268.2
    315480     10269.4
    315520     10270.8
    315560     10272.1
    315600     10273.5
    315640     10274.7
    315680     10275.8
    315720     10277.5
    315760     10278.8
    315800     10280.6
    315840     10281.7
    315880     10282.8
    315920     10284.4
    315960     10285.1
    316000     10286.7
    316040     10288.2
    316080       10289
    316120     10290.2
    316160     10291.2
    316200     10292.9
    316240     10294.3
    316280     10295.6
    316320       10297
    316360     10298.3
    316400     10299.7
    316440     10300.9
    316480       10302
    316520     10303.7
    316560       10305
    316600     10306.8
    316640     10307.9
    316680       10309
    316720     10310.6
    316760     10311.3
    316800     10312.9
    316840     10314.3
    316880     10315.2
    316920     10316.4
    316960     10317.4
    317000     10319.1
    317040     10320.5
    317080     10321.7
    317120     10323.2
    317160     10324.4
    317200     10325.9
    317240     10327.1
    317280     10328.2
    317320     10329.9
    317360     10331.2
    317400       10333
    317440     10334.1
    317480     10335.2
    317520     10336.7
    317560     10337.4
    317600       10339
    317640     10340.5
    317680     10341.3
    317720     10342.5
    317760     10343.6
    317800     10345.3
    317840     10346.7
    317880     10347.9
    317920     10349.3
    317960     10350.6
    318000       10352
    318040     10353.2
    318080     10354.3
    318120       10356
    318160     10357.3
    318200     10359.1
    318240     10360.3
    318280     10361.3
    318320     10362.9
    318360     10363.6
    318400     10365.1
    318440     10366.6
    318480     10367.5
    318520     10368.7
    318560     10369.7
    318600     10371.5
    318640     10372.8
    318680       10374
    318720     10375.5
    318760     10376.8
    318800     10378.1
    318840     10379.4
    318880     10380.5
    318920     10382.2
    318960     10383.5
    319000     10385.2
    319040     10386.4
    319080     10387.4
    319120       10389
    319160     10389.7
    319200     10391.3
    319240     10392.8
    319280     10393.6
    319320     10394.8
    319360     10395.9
    319400     10397.6
    319440       10399
    319480     10400.2
    319520     10401.6
    319560     10402.9
    319600     10404.3
    319640     10405.6
    319680     10406.7
    319720     10408.4
    319760     10409.7
    319800     10411.4
    319840     10412.6
    319880     10413.6
    319920     10415.2
    319960     10415.9
    320000     10417.4
    320040       10419
    320080     10419.8
    320120       10421
    320160       10422
    320200     10423.8
    320240     10425.1
    320280     10426.4
    320320     10427.8
    320360     10429.1
    320400     10430.5
    320440     10431.7
    320480     10432.8
    320520     10434.5
    320560     10435.8
    320600     10437.6
    320640     10438.8
    320680     10439.7
    320720     10441.3
    320760       10442
    320800     10443.6
    320840     10445.1
    320880     10445.9
    320920     10447.1
    320960     10448.2
    321000     10449.9
    321040     10451.3
    321080     10452.5
    321120     10453.9
    321160     10455.2
    321200     10456.6
    321240     10457.8
    321280       10459
    321320     10460.6
    321360     10461.9
    321400     10463.7
    321440     10464.9
    321480     10465.9
    321520     10467.5
    321560     10468.2
    321600     10469.7
    321640     10471.2
    321680     10472.1
    321720     10473.3
    321760     10474.3
    321800       10476
    321840     10477.4
    321880     10478.7
    321920       10480
    321960     10481.4
    322000     10482.8
    322040     10483.9
    322080     10485.1
    322120     10486.8
    322160     10488.1
    322200     10489.9
    322240     10491.1
    322280       10492
    322320     10493.6
    322360     10494.3
    322400     10495.9
    322440     10497.4
    322480     10498.2
    322520     10499.4
    322560     10500.5
    322600     10502.2
    322640     10503.5
    322680     10504.8
    322720     10506.2
    322760     10507.5
    322800     10508.9
    322840     10510.1
    322880     10511.2
    322920     10512.9
    322960     10514.2
    323000       10516
    323040     10517.2
    323080     10518.2
    323120     10519.8
    323160     10520.4
    323200       10522
    323240     10523.5
    323280     10524.3
    323320     10525.5
    323360     10526.6
    323400     10528.3
    323440     10529.6
    323480     10530.9
    323520     10532.3
    323560     10533.6
    323600       10535
    323640     10536.2
    323680     10537.4
    323720       10539
    323760     10540.3
    323800     10542.1
    323840     10543.3
    323880     10544.3
    323920     10545.9
    323960     10546.6
    324000     10548.2
    324040     10549.6
    324080     10550.4
    324120     10551.6
    324160     10552.7
    324200     10554.4
    324240     10555.8
    324280       10557
    324320     10558.4
    324360     10559.7
    324400     10561.1
    324440     10562.3
    324480     10563.5
    324520     10565.1
    324560     10566.5
    324600     10568.2
    324640     10569.4
    324680     10570.4
    324720       10572
    324760     10572.7
    324800     10574.3
    324840     10575.7
    324880     10576.5
    324920     10577.7
    324960     10578.8
    325000     10580.5
    325040     10581.9
    325080     10583.1
    325120     10584.6
    325160     10585.8
    325200     10587.2
    325240     10588.4
    325280     10589.6
    325320     10591.2
    325360     10592.6
    325400     10594.3
    325440     10595.5
    325480     10596.5
    325520     10598.1
    325560     10598.8
    325600     10600.4
    325640     10601.8
    325680     10602.6
    325720     10603.8
    325760       10605
    325800     10606.6
    325840       10608
    325880     10609.2
    325920     10610.7
    325960     10611.9
    326000     10613.3
    326040     10614.5
    326080     10615.7
    326120     10617.3
    326160     10618.7
    326200     10620.4
    326240     10621.6
    326280     10622.6
    326320     10624.2
    326360     10624.9
    326400     10626.5
    326440       10628
    326480     10628.7
    326520     10629.9
    326560     10631.1
    326600     10632.8
    326640     10634.1
    326680     10635.4
    326720     10636.8
    326760       10638
    326800     10639.5
    326840     10640.7
    326880     10641.8
    326920     10643.5
    326960     10644.8
    327000     10646.6
    327040     10647.8
    327080     10648.8
    327120     10650.3
    327160     10651.1
    327200     10652.6
    327240     10654.1
    327280     10654.9
    327320       10656
    327360     10657.2
    327400     10658.9
    327440     10660.3
    327480     10661.5
    327520       10663
    327560     10664.2
    327600     10665.6
    327640     10666.8
    327680       10668
    327720     10669.6
    327760     10670.9
    327800     10672.8
    327840       10674
    327880     10674.9
    327920     10676.5
    327960     10677.2
    328000     10678.7
    328040     10680.3
    328080       10681
    328120     10682.2
    328160     10683.3
    328200       10685
    328240     10686.4
    328280     10687.6
    328320     10689.1
    328360     10690.3
    328400     10691.7
    328440       10693
    328480     10694.1
    328520     10695.7
    328560     10697.1
    328600     10698.9
    328640     10700.1
    328680     10701.1
    328720     10702.6
    328760     10703.3
    328800     10704.8
    328840     10706.4
    328880     10707.1
    328920     10708.3
    328960     10709.5
    329000     10711.2
    329040     10712.5
    329080     10713.8
    329120     10715.2
    329160     10716.4
    329200     10717.8
    329240     10719.1
    329280     10720.2
    329320     10721.8
    329360     10723.2
    329400       10725
    329440     10726.2
    329480     10727.2
    329520     10728.7
    329560     10729.4
    329600     10730.9
    329640     10732.5
    329680     10733.3
    329720     10734.4
    329760     10735.6
    329800     10737.3
    329840     10738.6
    329880     10739.9
    329920     10741.3
    329960     10742.5
    330000       10744
    330040     10745.2
    330080     10746.3
    330120     10747.9
    330160     10749.2
    330200     10751.1
    330240     10752.2
    330280     10753.3
    330320     10754.8
    330360     10755.5
    330400       10757
    330440     10758.6
    330480     10759.3
    330520     10760.5
    330560     10761.6
    330600     10763.3
    330640     10764.7
    330680     10765.9
    330720     10767.4
    330760     10768.6
    330800     10770.1
    330840     10771.3
    330880     10772.4
    330920       10774
    330960     10775.3
    331000     10777.2
    331040     10778.3
    331080     10779.3
    331120     10780.9
    331160     10781.6
    331200     10783.1
    331240     10784.6
    331280     10785.4
    331320     10786.6
    331360     10787.7
    331400     10789.4
    331440     10790.8
    331480       10792
    331520     10793.5
    331560     10794.7
    331600     10796.1
    331640     10797.4
    331680     10798.5
    331720     10800.1
    331760     10801.4
    331800     10803.3
    331840     10804.4
    331880     10805.4
    331920     10806.9
    331960     10807.7
    332000     10809.2
    332040     10810.7
    332080     10811.5
    332120     10812.7
    332160     10813.8
    332200     10815.5
    332240     10816.9
    332280     10818.1
    332320     10819.6
    332360     10820.8
    332400     10822.2
    332440     10823.5
    332480     10824.6
    332520     10826.2
    332560     10827.5
    332600     10829.4
    332640     10830.5
    332680     10831.5
    332720       10833
    332760     10833.8
    332800     10835.3
    332840     10836.8
    332880     10837.6
    332920     10838.7
    332960     10839.9
    333000     10841.6
    333040     10842.9
    333080     10844.1
    333120     10845.6
    333160     10846.8
    333200     10848.3
    333240     10849.5
    333280     10850.6
    333320     10852.2
    333360     10853.5
    333400     10855.4
    333440     10856.6
    333480     10857.6
    333520     10859.1
    333560     10859.8
    333600     10861.3
    333640     10862.9
    333680     10863.6
    333720     10864.8
    333760     10865.9
    333800     10867.6
    333840       10869
    333880     10870.2
    333920     10871.7
    333960     10872.8
    334000     10874.3
    334040     10875.6
    334080     10876.7
    334120     10878.3
    334160     10879.6
    334200     10881.4
    334240     10882.6
    334280     10883.6
    334320     10885.2
    334360     10885.8
    334400     10887.4
    334440       10889
    334480     10889.7
    334520     10890.9
    334560       10892
    334600     10893.7
    334640     10895.1
    334680     10896.3
    334720     10897.8
    334760     10898.9
    334800     10900.4
    334840     10901.7
    334880     10902.7
    334920     10904.4
    334960     10905.6
    335000     10907.5
    335040     10908.7
    335080     10909.7
    335120     10911.2
    335160       10912
    335200     10913.4
    335240       10915
    335280     10915.8
    335320     10916.9
    335360       10918
    335400     10919.8
    335440     10921.1
    335480     10922.3
    335520     10923.9
    335560       10925
    335600     10926.5
    335640     10927.7
    335680     10928.8
    335720     10930.4
    335760     10931.7
    335800     10933.5
    335840     10934.8
    335880     10935.7
    335920     10937.3
    335960       10938
    336000     10939.5
    336040     10941.1
    336080     10941.8
    336120       10943
    336160     10944.1
    336200     10945.9
    336240     10947.2
    336280     10948.4
    336320     10949.9
    336360     10951.1
    336400     10952.5
    336440     10953.8
    336480     10954.9
    336520     10956.5
    336560     10957.7
    336600     10959.6
    336640     10960.8
    336680     10961.8
    336720     10963.4
    336760     10964.1
    336800     10965.5
    336840     10967.1
    336880     10967.9
    336920     10969.1
    336960     10970.2
    337000     10971.9
    337040     10973.3
    337080     10974.5
    337120       10976
    337160     10977.1
    337200     10978.6
    337240     10979.9
    337280     10980.9
    337320     10982.6
    337360     10983.8
    337400     10985.6
    337440     10986.9
    337480     10987.9
    337520     10989.4
    337560     10990.1
    337600     10991.6
    337640     10993.2
    337680     10993.9
    337720     10995.1
    337760     10996.3
    337800       10998
    337840     10999.3
    337880     11000.5
    337920     11002.1
    337960     11003.2
    338000     11004.7
    338040     11005.9
    338080       11007
    338120     11008.6
    338160     11009.8
    338200     11011.7
    338240       11013
    338280     11013.9
    338320     11015.5
    338360     11016.2
    338400     11017.7
    338440     11019.3
    338480       11020
    338520     11021.2
    338560     11022.3
    338600     11024.1
    338640     11025.4
    338680     11026.6
    338720     11028.1
    338760     11029.3
    338800     11030.8
    338840       11032
    338880       11033
    338920     11034.7
    338960     11035.9
    339000     11037.8
    339040       11039
    339080       11040
    339120     11041.5
    339160     11042.2
    339200     11043.8
    339240     11045.3
    339280       11046
    339320     11047.2
    339360     11048.4
    339400     11050.1
    339440     11051.5
    339480     11052.6
    339520     11054.2
    339560     11055.3
    339600     11056.8
    339640     11058.1
    339680     11059.1
    339720     11060.8
    339760       11062
    339800     11063.9
    339840     11065.1
    339880     11066.1
    339920     11067.6
    339960     11068.3
    340000     11069.8
    340040     11071.4
    340080     11072.1
    340120     11073.3
    340160     11074.5
    340200     11076.2
    340240     11077.6
    340280     11078.7
    340320     11080.2
    340360     11081.4
    340400     11082.9
    340440     11084.1
    340480     11085.2
    340520     11086.8
    340560       11088
    340600     11089.9
    340640     11091.2
    340680     11092.2
    340720     11093.7
    340760     11094.4
    340800     11095.9
    340840     11097.5
    340880     11098.2
    340920     11099.3
    340960     11100.5
    341000     11102.2
    341040     11103.6
    341080     11104.8
    341120     11106.3
    341160     11107.4
    341200     11108.9
    341240     11110.2
    341280     11111.2
    341320     11112.8
    341360     11114.1
    341400     11115.9
    341440     11117.2
    341480     11118.2
    341520     11119.7
    341560     11120.4
    341600     11121.9
    341640     11123.5
    341680     11124.2
    341720     11125.4
    341760     11126.5
    341800     11128.2
    341840     11129.6
    341880     11130.8
    341920     11132.3
    341960     11133.4
    342000     11134.9
    342040     11136.2
    342080     11137.2
    342120     11138.8
    342160     11140.1
    342200     11141.9
    342240     11143.1
    342280     11144.1
    342320     11145.7
    342360     11146.4
    342400     11147.8
    342440     11149.5
    342480     11150.2
    342520     11151.4
    342560     11152.5
    342600     11154.2
    342640     11155.6
    342680     11156.8
    342720     11158.3
    342760     11159.4
    342800     11160.9
    342840     11162.2
    342880     11163.2
    342920     11164.8
    342960     11166.1
    343000     11167.9
    343040     11169.2
    343080     11170.1
    343120     11171.7
    343160     11172.4
    343200     11173.8
    343240     11175.4
    343280     11176.2
    343320     11177.4
    343360     11178.5
    343400     11180.3
    343440     11181.6
    343480     11182.8
    343520     11184.3
    343560     11185.4
    343600     11186.9
    343640     11188.1
    343680     11189.2
    343720     11190.8
    343760     11192.1
    343800     11193.9
    343840     11195.2
    343880     11196.1
    343920     11197.7
    343960     11198.4
    344000     11199.8
    344040     11201.4
    344080     11202.2
    344120     11203.3
    344160     11204.5
    344200     11206.2
    344240     11207.6
    344280     11208.7
    344320     11210.2
    344360     11211.4
    344400     11212.8
    344440     11214.1
    344480     11215.2
    344520     11216.8
    344560       11218
    344600     11219.9
    344640     11221.1
    344680     11222.1
    344720     11223.7
    344760     11224.4
    344800     11225.8
    344840     11227.4
    344880     11228.1
    344920     11229.3
    344960     11230.5
    345000     11232.2
    345040     11233.6
    345080     11234.7
    345120     11236.2
    345160     11237.4
    345200     11238.8
    345240     11240.1
    345280     11241.1
    345320     11242.7
    345360       11244
    345400     11245.9
    345440     11247.1
    345480     11248.1
    345520     11249.6
    345560     11250.3
    345600     11251.7
    345640     11253.4
    345680     11254.1
    345720     11255.3
    345760     11256.4
    345800     11258.1
    345840     11259.6
    345880     11260.7
    345920     11262.2
    345960     11263.3
    346000     11264.8
    346040       11266
    346080     11267.1
    346120     11268.7
    346160     11269.9
    346200     11271.8
    346240     11273.1
    346280       11274
    346320     11275.6
    346360     11276.3
    346400     11277.7
    346440     11279.3
    346480     11280.1
    346520     11281.2
    346560     11282.4
    346600     11284.1
    346640     11285.5
    346680     11286.6
    346720     11288.1
    346760     11289.3
    346800     11290.8
    346840       11292
    346880     11293.1
    346920     11294.6
    346960     11295.9
    347000     11297.8
    347040       11299
    347080       11300
    347120     11301.6
    347160     11302.2
    347200     11303.6
    347240     11305.3
    347280       11306
    347320     11307.2
    347360     11308.4
    347400     11310.1
    347440     11311.5
    347480     11312.5
    347520     11314.1
    347560     11315.3
    347600     11316.7
    347640     11317.9
    347680       11319
    347720     11320.6
    347760     11321.9
    347800     11323.7
    347840       11325
    347880       11326
    347920     11327.5
    347960     11328.2
    348000     11329.6
    348040     11331.2
    348080     11331.9
    348120     11333.1
    348160     11334.3
    348200       11336
    348240     11337.3
    348280     11338.5
    348320       11340
    348360     11341.2
    348400     11342.6
    348440     11343.8
    348480     11344.9
    348520     11346.4
    348560     11347.7
    348600     11349.6
    348640     11350.8
    348680     11351.8
    348720     11353.4
    348760     11354.1
    348800     11355.5
    348840     11357.1
    348880     11357.8
    348920       11359
    348960     11360.2
    349000     11361.8
    349040     11363.2
    349080     11364.4
    349120     11365.9
    349160       11367
    349200     11368.5
    349240     11369.7
    349280     11370.8
    349320     11372.3
    349360     11373.6
    349400     11375.5
    349440     11376.7
    349480     11377.7
    349520     11379.3
    349560       11380
    349600     11381.4
    349640       11383
    349680     11383.7
    349720     11384.9
    349760     11386.1
    349800     11387.8
    349840     11389.1
    349880     11390.3
    349920     11391.8
    349960       11393
    350000     11394.4
    350040     11395.6
    350080     11396.7
    350120     11398.2
    350160     11399.6
    350200     11401.4
    350240     11402.6
    350280     11403.7
    350320     11405.2
    350360     11405.9
    350400     11407.3
    350440     11408.9
    350480     11409.7
    350520     11410.8
    350560       11412
    350600     11413.7
    350640     11415.1
    350680     11416.2
    350720     11417.8
    350760     11418.9
    350800     11420.3
    350840     11421.6
    350880     11422.7
    350920     11424.2
    350960     11425.5
    351000     11427.4
    351040     11428.6
    351080     11429.6
    351120     11431.1
    351160     11431.8
    351200     11433.3
    351240     11434.8
    351280     11435.6
    351320     11436.7
    351360       11438
    351400     11439.6
    351440     11441.1
    351480     11442.1
    351520     11443.7
    351560     11444.8
    351600     11446.3
    351640     11447.5
    351680     11448.6
    351720     11450.1
    351760     11451.5
    351800     11453.3
    351840     11454.5
    351880     11455.5
    351920       11457
    351960     11457.7
    352000     11459.2
    352040     11460.8
    352080     11461.5
    352120     11462.7
    352160     11463.9
    352200     11465.6
    352240       11467
    352280       11468
    352320     11469.6
    352360     11470.7
    352400     11472.2
    352440     11473.5
    352480     11474.5
    352520       11476
    352560     11477.4
    352600     11479.3
    352640     11480.5
    352680     11481.5
    352720       11483
    352760     11483.7
    352800     11485.1
    352840     11486.7
    352880     11487.4
    352920     11488.6
    352960     11489.9
    353000     11491.5
    353040     11492.9
    353080       11494
    353120     11495.6
    353160     11496.7
    353200     11498.2
    353240     11499.4
    353280     11500.5
    353320       11502
    353360     11503.3
    353400     11505.3
    353440     11506.4
    353480     11507.4
    353520     11508.9
    353560     11509.6
    353600     11511.1
    353640     11512.7
    353680     11513.4
    353720     11514.5
    353760     11515.8
    353800     11517.5
    353840     11518.9
    353880     11519.9
    353920     11521.5
    353960     11522.7
    354000     11524.1
    354040     11525.4
    354080     11526.5
    354120       11528
    354160     11529.2
    354200     11531.3
    354240     11532.3
    354280     11533.4
    354320     11534.9
    354360     11535.6
    354400       11537
    354440     11538.6
    354480     11539.3
    354520     11540.5
    354560     11541.8
    354600     11543.5
    354640     11544.8
    354680     11545.9
    354720     11547.4
    354760     11548.6
    354800     11550.1
    354840     11551.3
    354880     11552.5
    354920     11553.9
    354960     11555.2
    355000     11557.2
    355040     11558.3
    355080     11559.4
    355120     11560.8
    355160     11561.5
    355200       11563
    355240     11564.6
    355280     11565.3
    355320     11566.4
    355360     11567.7
    355400     11569.4
    355440     11570.8
    355480     11571.8
    355520     11573.4
    355560     11574.5
    355600       11576
    355640     11577.3
    355680     11578.4
    355720     11579.9
    355760     11581.1
    355800     11583.2
    355840     11584.3
    355880     11585.3
    355920     11586.7
    355960     11587.5
    356000     11588.9
    356040     11590.5
    356080     11591.2
    356120     11592.3
    356160     11593.7
    356200     11595.3
    356240     11596.7
    356280     11597.7
    356320     11599.3
    356360     11600.4
    356400     11601.9
    356440     11603.2
    356480     11604.3
    356520     11605.8
    356560     11607.1
    356600     11609.1
    356640     11610.2
    356680     11611.2
    356720     11612.6
    356760     11613.4
    356800     11614.8
    356840     11616.4
    356880     11617.1
    356920     11618.2
    356960     11619.5
    357000     11621.2
    357040     11622.6
    357080     11623.6
    357120     11625.2
    357160     11626.3
    357200     11627.8
    357240       11629
    357280     11630.2
    357320     11631.7
    357360     11632.9
    357400       11635
    357440       11636
    357480     11637.1
    357520     11638.5
    357560     11639.2
    357600     11640.7
    357640     11642.3
    357680     11642.9
    357720     11644.1
    357760     11645.3
    357800     11647.1
    357840     11648.4
    357880     11649.5
    357920       11651
    357960     11652.2
    358000     11653.6
    358040     11654.9
    358080     11656.1
    358120     11657.5
    358160     11658.7
    358200     11660.8
    358240     11661.9
    358280     11662.9
    358320     11664.4
    358360     11665.1
    358400     11666.6
    358440     11668.2
    358480     11668.9
    358520       11670
    358560     11671.2
    358600       11673
    358640     11674.3
    358680     11675.4
    358720     11676.9
    358760     11678.1
    358800     11679.5
    358840     11680.8
    358880       11682
    358920     11683.5
    358960     11684.6
    359000     11686.7
    359040     11687.8
    359080     11688.9
    359120     11690.3
    359160       11691
    359200     11692.5
    359240       11694
    359280     11694.8
    359320     11695.8
    359360     11697.1
    359400     11698.8
    359440     11700.2
    359480     11701.3
    359520     11702.8
    359560       11704
    359600     11705.4
    359640     11706.7
    359680     11707.9
    359720     11709.3
    359760     11710.6
    359800     11712.7
    359840     11713.7
    359880     11714.8
    359920     11716.2
    359960     11716.9
    360000     11718.4
    360040     11719.9
    360080     11720.7
    360120     11721.8
    360160       11723
    360200     11724.7
    360240     11726.1
    360280     11727.2
    360320     11728.7
    360360     11729.9
    360400     11731.3
    360440     11732.6
    360480     11733.8
    360520     11735.2
    360560     11736.5
    360600     11738.5
    360640     11739.6
    360680     11740.6
    360720     11742.1
    360760     11742.8
    360800     11744.3
    360840     11745.8
    360880     11746.5
    360920     11747.7
    360960     11748.9
    361000     11750.6
    361040       11752
    361080     11753.1
    361120     11754.6
    361160     11755.7
    361200     11757.2
    361240     11758.5
    361280     11759.7
    361320     11761.1
    361360     11762.4
    361400     11764.4
    361440     11765.4
    361480     11766.5
    361520     11767.9
    361560     11768.7
    361600     11770.2
    361640     11771.7
    361680     11772.4
    361720     11773.5
    361760     11774.8
    361800     11776.5
    361840     11777.9
    361880       11779
    361920     11780.5
    361960     11781.6
    362000     11783.1
    362040     11784.3
    362080     11785.6
    362120       11787
    362160     11788.2
    362200     11790.3
    362240     11791.3
    362280     11792.4
    362320     11793.8
    362360     11794.6
    362400     11796.1
    362440     11797.6
    362480     11798.3
    362520     11799.4
    362560     11800.7
    362600     11802.4
    362640     11803.7
    362680     11804.9
    362720     11806.4
    362760     11807.5
    362800       11809
    362840     11810.2
    362880     11811.4
    362920     11812.9
    362960     11814.1
    363000     11816.2
    363040     11817.2
    363080     11818.3
    363120     11819.7
    363160     11820.5
    363200     11821.9
    363240     11823.5
    363280     11824.2
    363320     11825.3
    363360     11826.5
    363400     11828.3
    363440     11829.6
    363480     11830.8
    363520     11832.3
    363560     11833.4
    363600     11834.9
    363640     11836.1
    363680     11837.4
    363720     11838.8
    363760       11840
    363800     11842.1
    363840     11843.1
    363880     11844.2
    363920     11845.6
    363960     11846.4
    364000     11847.8
    364040     11849.4
    364080     11850.1
    364120     11851.2
    364160     11852.4
    364200     11854.2
    364240     11855.5
    364280     11856.7
    364320     11858.2
    364360     11859.2
    364400     11860.8
    364440       11862
    364480     11863.2
    364520     11864.7
    364560     11865.9
    364600     11867.9
    364640       11869
    364680     11870.1
    364720     11871.5
    364760     11872.2
    364800     11873.7
    364840     11875.2
    364880     11875.9
    364920       11877
    364960     11878.3
    365000       11880
    365040     11881.3
    365080     11882.5
    365120       11884
    365160       11885
    365200     11886.6
    365240     11887.8
    365280       11889
    365320     11890.5
    365360     11891.7
    365400     11893.8
    365440     11894.8
    365480     11895.9
    365520     11897.3
    365560     11898.1
    365600     11899.5
    365640       11901
    365680     11901.8
    365720     11902.9
    365760     11904.2
    365800     11905.9
    365840     11907.1
    365880     11908.3
    365920     11909.8
    365960     11910.8
    366000     11912.4
    366040     11913.7
    366080     11914.8
    366120     11916.3
    366160     11917.5
    366200     11919.6
    366240     11920.6
    366280     11921.7
    366320     11923.1
    366360     11923.9
    366400     11925.3
    366440     11926.8
    366480     11927.6
    366520     11928.7
    366560       11930
    366600     11931.7
    366640     11932.9
    366680     11934.1
    366720     11935.7
    366760     11936.6
    366800     11938.2
    366840     11939.4
    366880     11940.6
    366920       11942
    366960     11943.3
    367000     11945.4
    367040     11946.4
    367080     11947.5
    367120     11948.9
    367160     11949.7
    367200     11951.1
    367240     11952.7
    367280     11953.4
    367320     11954.5
    367360     11955.7
    367400     11957.5
    367440     11958.7
    367480     11959.9
    367520     11961.4
    367560     11962.4
    367600       11964
    367640     11965.2
    367680     11966.4
    367720     11967.8
    367760     11969.1
    367800     11971.2
    367840     11972.2
    367880     11973.3
    367920     11974.7
    367960     11975.5
    368000     11976.9
    368040     11978.4
    368080     11979.2
    368120     11980.3
    368160     11981.5
    368200     11983.3
    368240     11984.5
    368280     11985.7
    368320     11987.2
    368360     11988.2
    368400     11989.8
    368440       11991
    368480     11992.2
    368520     11993.6
    368560     11994.8
    368600     11996.9
    368640       11998
    368680     11999.1
    368720     12000.5
    368760     12001.3
    368800     12002.6
    368840     12004.2
    368880     12004.9
    368920     12006.1
    368960     12007.3
    369000     12009.1
    369040     12010.3
    369080     12011.5
    369120       12013
    369160       12014
    369200     12015.6
    369240     12016.9
    369280       12018
    369320     12019.4
    369360     12020.6
    369400     12022.7
    369440     12023.8
    369480     12024.9
    369520     12026.3
    369560     12027.1
    369600     12028.5
    369640       12030
    369680     12030.7
    369720     12031.9
    369760     12033.1
    369800     12034.9
    369840     12036.1
    369880     12037.3
    369920     12038.9
    369960     12039.8
    370000     12041.4
    370040     12042.7
    370080     12043.9
    370120     12045.2
    370160     12046.5
    370200     12048.6
    370240     12049.6
    370280     12050.7
    370320     12052.2
    370360     12052.9
    370400     12054.3
    370440     12055.9
    370480     12056.6
    370520     12057.7
    370560       12059
    370600     12060.7
    370640       12062
    370680     12063.2
    370720     12064.7
    370760     12065.7
    370800     12067.3
    370840     12068.5
    370880     12069.7
    370920     12071.1
    370960     12072.3
    371000     12074.4
    371040     12075.5
    371080     12076.6
    371120       12078
    371160     12078.8
    371200     12080.1
    371240     12081.7
    371280     12082.4
    371320     12083.6
    371360     12084.8
    371400     12086.6
    371440     12087.8
    371480       12089
    371520     12090.6
    371560     12091.5
    371600     12093.1
    371640     12094.4
    371680     12095.6
    371720     12096.9
    371760     12098.2
    371800     12100.3
    371840     12101.4
    371880     12102.4
    371920     12103.9
    371960     12104.6
    372000       12106
    372040     12107.6
    372080     12108.3
    372120     12109.4
    372160     12110.7
    372200     12112.4
    372240     12113.7
    372280     12114.9
    372320     12116.5
    372360     12117.4
    372400       12119
    372440     12120.3
    372480     12121.5
    372520     12122.8
    372560     12124.1
    372600     12126.2
    372640     12127.3
    372680     12128.4
    372720     12129.8
    372760     12130.5
    372800     12131.9
    372840     12133.6
    372880     12134.2
    372920     12135.4
    372960     12136.6
    373000     12138.4
    373040     12139.7
    373080     12140.8
    373120     12142.4
    373160     12143.4
    373200       12145
    373240     12146.2
    373280     12147.4
    373320     12148.8
    373360       12150
    373400     12152.1
    373440     12153.2
    373480     12154.3
    373520     12155.7
    373560     12156.5
    373600     12157.8
    373640     12159.5
    373680     12160.2
    373720     12161.4
    373760     12162.6
    373800     12164.3
    373840     12165.6
    373880     12166.8
    373920     12168.4
    373960     12169.3
    374000     12170.9
    374040     12172.2
    374080     12173.4
    374120     12174.7
    374160       12176
    374200     12178.1
    374240     12179.2
    374280     12180.3
    374320     12181.7
    374360     12182.4
    374400     12183.8
    374440     12185.5
    374480     12186.1
    374520     12187.3
    374560     12188.6
    374600     12190.3
    374640     12191.6
    374680     12192.7
    374720     12194.3
    374760     12195.3
    374800     12196.9
    374840     12198.1
    374880     12199.3
    374920     12200.7
    374960     12201.9
    375000     12204.1
    375040     12205.2
    375080     12206.3
    375120     12207.6
    375160     12208.4
    375200     12209.7
    375240     12211.4
    375280     12212.1
    375320     12213.3
    375360     12214.5
    375400     12216.3
    375440     12217.6
    375480     12218.7
    375520     12220.3
    375560     12221.3
    375600     12222.9
    375640     12224.1
    375680     12225.3
    375720     12226.7
    375760     12227.9
    375800       12230
    375840     12231.2
    375880     12232.2
    375920     12233.6
    375960     12234.4
    376000     12235.7
    376040     12237.4
    376080     12238.1
    376120     12239.2
    376160     12240.5
    376200     12242.3
    376240     12243.5
    376280     12244.7
    376320     12246.3
    376360     12247.3
    376400     12248.8
    376440     12250.1
    376480     12251.2
    376520     12252.7
    376560     12253.9
    376600       12256
    376640     12257.1
    376680     12258.2
    376720     12259.5
    376760     12260.3
    376800     12261.7
    376840     12263.4
    376880     12264.1
    376920     12265.2
    376960     12266.5
    377000     12268.2
    377040     12269.5
    377080     12270.7
    377120     12272.2
    377160     12273.3
    377200     12274.8
    377240     12276.1
    377280     12277.2
    377320     12278.6
    377360     12279.8
    377400       12282
    377440     12283.1
    377480     12284.2
    377520     12285.5
    377560     12286.3
    377600     12287.6
    377640     12289.4
    377680     12290.1
    377720     12291.2
    377760     12292.5
    377800     12294.2
    377840     12295.5
    377880     12296.7
    377920     12298.3
    377960     12299.3
    378000     12300.8
    378040     12302.1
    378080     12303.2
    378120     12304.6
    378160     12305.8
    378200       12308
    378240     12309.1
    378280     12310.2
    378320     12311.5
    378360     12312.3
    378400     12313.6
    378440     12315.3
    378480     12316.1
    378520     12317.1
    378560     12318.5
    378600     12320.2
    378640     12321.5
    378680     12322.6
    378720     12324.2
    378760     12325.2
    378800     12326.8
    378840     12328.1
    378880     12329.2
    378920     12330.7
    378960     12331.8
    379000       12334
    379040       12335
    379080     12336.2
    379120     12337.5
    379160     12338.3
    379200     12339.6
    379240     12341.3
    379280     12342.1
    379320     12343.1
    379360     12344.4
    379400     12346.1
    379440     12347.5
    379480     12348.6
    379520     12350.2
    379560     12351.2
    379600     12352.8
    379640       12354
    379680     12355.2
    379720     12356.7
    379760     12357.8
    379800       12360
    379840       12361
    379880     12362.2
    379920     12363.5
    379960     12364.3
    380000     12365.6
    380040     12367.3
    380080     12368.1
    380120     12369.1
    380160     12370.5
    380200     12372.2
    380240     12373.5
    380280     12374.6
    380320     12376.2
    380360     12377.2
    380400     12378.8
    380440       12380
    380480     12381.2
    380520     12382.6
    380560     12383.8
    380600       12386
    380640       12387
    380680     12388.2
    380720     12389.4
    380760     12390.2
    380800     12391.6
    380840     12393.3
    380880       12394
    380920     12395.1
    380960     12396.4
    381000     12398.1
    381040     12399.5
    381080     12400.6
    381120     12402.2
    381160     12403.2
    381200     12404.7
    381240       12406
    381280     12407.1
    381320     12408.6
    381360     12409.7
    381400     12411.9
    381440       12413
    381480     12414.2
    381520     12415.4
    381560     12416.2
    381600     12417.6
    381640     12419.3
    381680       12420
    381720       12421
    381760     12422.4
    381800     12424.1
    381840     12425.4
    381880     12426.6
    381920     12428.2
    381960     12429.2
    382000     12430.7
    382040       12432
    382080     12433.1
    382120     12434.6
    382160     12435.7
    382200     12437.9
    382240       12439
    382280     12440.2
    382320     12441.4
    382360     12442.2
    382400     12443.6
    382440     12445.3
    382480       12446
    382520       12447
    382560     12448.4
    382600     12450.1
    382640     12451.4
    382680     12452.6
    382720     12454.2
    382760     12455.1
    382800     12456.7
    382840       12458
    382880     12459.1
    382920     12460.6
    382960     12461.7
    383000     12463.9
    383040       12465
    383080     12466.2
    383120     12467.4
    383160     12468.2
    383200     12469.6
    383240     12471.3
    383280       12472
    383320       12473
    383360     12474.4
    383400     12476.1
    383440     12477.4
    383480     12478.6
    383520     12480.2
    383560     12481.2
    383600     12482.7
    383640       12484
    383680     12485.1
    383720     12486.6
    383760     12487.7
    383800       12490
    383840       12491
    383880     12492.2
    383920     12493.4
    383960     12494.3
    384000     12495.6
    384040     12497.3
    384080     12498.1
    384120     12499.1
    384160     12500.5
    384200     12502.2
    384240     12503.5
    384280     12504.6
    384320     12506.3
    384360     12507.2
    384400     12508.8
    384440     12510.1
    384480     12511.2
    384520     12512.7
    384560     12513.8
    384600       12516
    384640     12517.1
    384680     12518.3
    384720     12519.5
    384760     12520.3
    384800     12521.7
    384840     12523.4
    384880     12524.2
    384920     12525.2
    384960     12526.6
    385000     12528.2
    385040     12529.6
    385080     12530.7
    385120     12532.3
    385160     12533.3
    385200     12534.8
    385240     12536.1
    385280     12537.3
    385320     12538.7
    385360     12539.9
    385400     12542.1
    385440     12543.2
    385480     12544.3
    385520     12545.6
    385560     12546.4
    385600     12547.7
    385640     12549.5
    385680     12550.2
    385720     12551.2
    385760     12552.6
    385800     12554.3
    385840     12555.6
    385880     12556.7
    385920     12558.4
    385960     12559.4
    386000     12560.9
    386040     12562.2
    386080     12563.3
    386120     12564.8
    386160     12565.9
    386200     12568.2
    386240     12569.2
    386280     12570.4
    386320     12571.6
    386360     12572.5
    386400     12573.8
    386440     12575.5
    386480     12576.3
    386520     12577.3
    386560     12578.6
    386600     12580.4
    386640     12581.7
    386680     12582.7
    386720     12584.5
    386760     12585.5
    386800       12587
    386840     12588.3
    386880     12589.4
    386920     12590.9
    386960       12592
    387000     12594.3
    387040     12595.3
    387080     12596.5
    387120     12597.7
    387160     12598.5
    387200     12599.8
    387240     12601.6
    387280     12602.3
    387320     12603.3
    387360     12604.7
    387400     12606.4
    387440     12607.7
    387480     12608.8
    387520     12610.6
    387560     12611.5
    387600       12613
    387640     12614.4
    387680     12615.5
    387720       12617
    387760     12618.1
    387800     12620.3
    387840     12621.3
    387880     12622.5
    387920     12623.8
    387960     12624.6
    388000     12625.9
    388040     12627.7
    388080     12628.4
    388120     12629.3
    388160     12630.8
    388200     12632.4
    388240     12633.8
    388280     12634.8
    388320     12636.6
    388360     12637.6
    388400     12639.1
    388440     12640.5
    388480     12641.5
    388520       12643
    388560     12644.1
    388600     12646.3
    388640     12647.4
    388680     12648.6
    388720     12649.8
    388760     12650.6
    388800     12651.9
    388840     12653.7
    388880     12654.5
    388920     12655.4
    388960     12656.8
    389000     12658.5
    389040     12659.8
    389080     12660.9
    389120     12662.6
    389160     12663.6
    389200     12665.2
    389240     12666.5
    389280     12667.6
    389320     12669.1
    389360     12670.2
    389400     12672.4
    389440     12673.4
    389480     12674.6
    389520     12675.9
    389560     12676.7
    389600     12677.9
    389640     12679.7
    389680     12680.5
    389720     12681.4
    389760     12682.8
    389800     12684.5
    389840     12685.9
    389880     12686.9
    389920     12688.7
    389960     12689.7
    390000     12691.2
    390040     12692.5
    390080     12693.6
    390120     12695.1
    390160     12696.2
    390200     12698.4
    390240     12699.5
    390280     12700.7
    390320       12702
    390360     12702.7
    390400       12704
    390440     12705.8
    390480     12706.5
    390520     12707.5
    390560     12708.9
    390600     12710.6
    390640       12712
    390680       12713
    390720     12714.7
    390760     12715.7
    390800     12717.3
    390840     12718.6
    390880     12719.7
    390920     12721.2
    390960     12722.3
    391000     12724.5
    391040     12725.5
    391080     12726.8
    391120       12728
    391160     12728.8
    391200     12730.1
    391240     12731.9
    391280     12732.6
    391320     12733.5
    391360       12735
    391400     12736.7
    391440       12738
    391480     12739.1
    391520     12740.8
    391560     12741.8
    391600     12743.4
    391640     12744.6
    391680     12745.7
    391720     12747.3
    391760     12748.4
    391800     12750.5
    391840     12751.6
    391880     12752.8
    391920     12754.1
    391960     12754.9
    392000     12756.2
    392040       12758
    392080     12758.7
    392120     12759.6
    392160     12761.1
    392200     12762.8
    392240     12764.1
    392280     12765.1
    392320     12766.9
    392360     12767.9
    392400     12769.5
    392440     12770.7
    392480     12771.8
    392520     12773.3
    392560     12774.4
    392600     12776.6
    392640     12777.7
    392680     12778.9
    392720     12780.2
    392760     12780.9
    392800     12782.2
    392840       12784
    392880     12784.8
    392920     12785.7
    392960     12787.1
    393000     12788.8
    393040     12790.2
    393080     12791.1
    393120       12793
    393160     12793.9
    393200     12795.5
    393240     12796.8
    393280     12797.9
    393320     12799.4
    393360     12800.4
    393400     12802.7
    393440     12803.7
    393480     12804.9
    393520     12806.2
    393560       12807
    393600     12808.3
    393640     12810.1
    393680     12810.8
    393720     12811.7
    393760     12813.2
    393800     12814.9
    393840     12816.2
    393880     12817.2
    393920       12819
    393960       12820
    394000     12821.5
    394040     12822.8
    394080     12823.9
    394120     12825.4
    394160     12826.5
    394200     12828.7
    394240     12829.8
    394280       12831
    394320     12832.3
    394360       12833
    394400     12834.4
    394440     12836.2
    394480     12836.9
    394520     12837.8
    394560     12839.3
    394600       12841
    394640     12842.3
    394680     12843.3
    394720     12845.1
    394760       12846
    394800     12847.6
    394840     12848.9
    394880       12850
    394920     12851.4
    394960     12852.6
    395000     12854.8
    395040     12855.9
    395080       12857
    395120     12858.3
    395160     12859.1
    395200     12860.4
    395240     12862.2
    395280     12862.9
    395320     12863.9
    395360     12865.3
    395400       12867
    395440     12868.3
    395480     12869.3
    395520     12871.2
    395560     12872.1
    395600     12873.7
    395640     12874.9
    395680       12876
    395720     12877.5
    395760     12878.6
    395800     12880.8
    395840     12881.9
    395880     12883.1
    395920     12884.4
    395960     12885.2
    396000     12886.5
    396040     12888.3
    396080       12889
    396120     12889.9
    396160     12891.4
    396200     12893.1
    396240     12894.5
    396280     12895.4
    396320     12897.2
    396360     12898.2
    396400     12899.8
    396440       12901
    396480     12902.1
    396520     12903.6
    396560     12904.7
    396600     12906.9
    396640       12908
    396680     12909.2
    396720     12910.4
    396760     12911.3
    396800     12912.6
    396840     12914.4
    396880     12915.1
    396920       12916
    396960     12917.5
    397000     12919.2
    397040     12920.5
    397080     12921.5
    397120     12923.3
    397160     12924.3
    397200     12925.9
    397240     12927.1
    397280     12928.2
    397320     12929.6
    397360     12930.8
    397400       12933
    397440     12934.1
    397480     12935.3
    397520     12936.6
    397560     12937.4
    397600     12938.7
    397640     12940.5
    397680     12941.2
    397720     12942.2
    397760     12943.6
    397800     12945.3
    397840     12946.7
    397880     12947.6
    397920     12949.4
    397960     12950.4
    398000       12952
    398040     12953.2
    398080     12954.4
    398120     12955.7
    398160     12956.9
    398200     12959.2
    398240     12960.3
    398280     12961.5
    398320     12962.7
    398360     12963.5
    398400     12964.8
    398440     12966.6
    398480     12967.4
    398520     12968.3
    398560     12969.7
    398600     12971.4
    398640     12972.8
    398680     12973.7
    398720     12975.6
    398760     12976.5
    398800     12978.1
    398840     12979.4
    398880     12980.5
    398920     12981.9
    398960       12983
    399000     12985.3
    399040     12986.4
    399080     12987.6
    399120     12988.8
    399160     12989.7
    399200       12991
    399240     12992.7
    399280     12993.5
    399320     12994.4
    399360     12995.9
    399400     12997.6
    399440     12998.9
    399480     12999.9
    399520     13001.7
    399560     13002.6
    399600     13004.3
    399640     13005.5
    399680     13006.6
    399720       13008
    399760     13009.2
    399800     13011.5
    399840     13012.5
    399880     13013.7
    399920     13014.9
    399960     13015.8
    400000     13017.1
    400040     13018.9
    400080     13019.6
    400120     13020.5
    400160       13022
    400200     13023.7
    400240       13025
    400280       13026
    400320     13027.8
    400360     13028.8
    400400     13030.4
    400440     13031.7
    400480     13032.8
    400520     13034.2
    400560     13035.4
    400600     13037.7
    400640     13038.7
    400680     13039.9
    400720     13041.1
    400760       13042
    400800     13043.3
    400840       13045
    400880     13045.8
    400920     13046.7
    400960     13048.2
    401000     13049.8
    401040     13051.2
    401080     13052.2
    401120       13054
    401160       13055
    401200     13056.6
    401240     13057.8
    401280       13059
    401320     13060.3
    401360     13061.5
    401400     13063.8
    401440     13064.9
    401480       13066
    401520     13067.3
    401560     13068.1
    401600     13069.5
    401640     13071.2
    401680       13072
    401720     13072.9
    401760     13074.3
    401800       13076
    401840     13077.4
    401880     13078.4
    401920     13080.2
    401960     13081.1
    402000     13082.8
    402040       13084
    402080     13085.2
    402120     13086.5
    402160     13087.7
    402200       13090
    402240       13091
    402280     13092.2
    402320     13093.4
    402360     13094.3
    402400     13095.6
    402440     13097.4
    402480     13098.1
    402520       13099
    402560     13100.5
    402600     13102.1
    402640     13103.5
    402680     13104.5
    402720     13106.4
    402760     13107.3
    402800     13108.9
    402840     13110.2
    402880     13111.4
    402920     13112.7
    402960     13113.9
    403000     13116.2
    403040     13117.2
    403080     13118.4
    403120     13119.6
    403160     13120.5
    403200     13121.8
    403240     13123.5
    403280     13124.3
    403320     13125.1
    403360     13126.7
    403400     13128.3
    403440     13129.7
    403480     13130.6
    403520     13132.5
    403560     13133.4
    403600     13135.1
    403640     13136.4
    403680     13137.5
    403720     13138.8
    403760     13140.1
    403800     13142.4
    403840     13143.4
    403880     13144.5
    403920     13145.8
    403960     13146.7
    404000       13148
    404040     13149.7
    404080     13150.5
    404120     13151.3
    404160     13152.9
    404200     13154.5
    404240     13155.8
    404280     13156.8
    404320     13158.7
    404360     13159.6
    404400     13161.3
    404440     13162.6
    404480     13163.7
    404520       13165
    404560     13166.2
    404600     13168.5
    404640     13169.6
    404680     13170.7
    404720     13171.9
    404760     13172.9
    404800     13174.1
    404840     13175.8
    404880     13176.7
    404920     13177.5
    404960     13179.1
    405000     13180.7
    405040       13182
    405080       13183
    405120     13184.9
    405160     13185.7
    405200     13187.4
    405240     13188.7
    405280     13189.9
    405320     13191.1
    405360     13192.4
    405400     13194.8
    405440     13195.7
    405480     13196.9
    405520     13198.1
    405560     13199.1
    405600     13200.3
    405640       13202
    405680     13202.9
    405720     13203.7
    405760     13205.2
    405800     13206.8
    405840     13208.2
    405880     13209.2
    405920       13211
    405960     13211.9
    406000     13213.6
    406040     13214.9
    406080       13216
    406120     13217.3
    406160     13218.5
    406200     13220.9
    406240     13221.9
    406280     13223.1
    406320     13224.3
    406360     13225.2
    406400     13226.5
    406440     13228.2
    406480     13229.1
    406520     13229.9
    406560     13231.4
    406600     13233.1
    406640     13234.4
    406680     13235.4
    406720     13237.2
    406760     13238.1
    406800     13239.8
    406840     13241.1
    406880     13242.2
    406920     13243.5
    406960     13244.7
    407000     13247.1
    407040     13248.1
    407080     13249.3
    407120     13250.5
    407160     13251.4
    407200     13252.6
    407240     13254.4
    407280     13255.3
    407320     13256.1
    407360     13257.6
    407400     13259.3
    407440     13260.6
    407480     13261.6
    407520     13263.4
    407560     13264.3
    407600       13266
    407640     13267.3
    407680     13268.4
    407720     13269.7
    407760     13270.9
    407800     13273.3
    407840     13274.3
    407880     13275.5
    407920     13276.7
    407960     13277.6
    408000     13278.8
    408040     13280.6
    408080     13281.5
    408120     13282.3
    408160     13283.8
    408200     13285.5
    408240     13286.8
    408280     13287.8
    408320     13289.6
    408360     13290.6
    408400     13292.3
    408440     13293.5
    408480     13294.6
    408520     13295.9
    408560     13297.1
    408600     13299.5
    408640     13300.5
    408680     13301.7
    408720     13302.9
    408760     13303.8
    408800       13305
    408840     13306.8
    408880     13307.7
    408920     13308.5
    408960       13310
    409000     13311.6
    409040     13313.1
    409080     13314.1
    409120     13315.8
    409160     13316.8
    409200     13318.5
    409240     13319.7
    409280     13320.8
    409320     13322.1
    409360     13323.3
    409400     13325.7
    409440     13326.7
    409480     13327.8
    409520     13329.2
    409560       13330
    409600     13331.2
    409640       13333
    409680     13333.9
    409720     13334.7
    409760     13336.2
    409800     13337.9
    409840     13339.3
    409880     13340.3
    409920       13342
    409960       13343
    410000     13344.7
    410040     13345.9
    410080       13347
    410120     13348.3
    410160     13349.5
    410200     13351.9
    410240     13352.9
    410280     13354.1
    410320     13355.4
    410360     13356.2
    410400     13357.4
    410440     13359.2
    410480     13360.1
    410520     13360.9
    410560     13362.4
    410600     13364.1
    410640     13365.5
    410680     13366.5
    410720     13368.2
    410760     13369.2
    410800     13370.9
    410840     13372.1
    410880     13373.2
    410920     13374.5
    410960     13375.7
    411000     13378.1
    411040     13379.1
    411080     13380.3
    411120     13381.6
    411160     13382.4
    411200     13383.6
    411240     13385.4
    411280     13386.3
    411320     13387.1
    411360     13388.6
    411400     13390.2
    411440     13391.7
    411480     13392.7
    411520     13394.4
    411560     13395.4
    411600     13397.1
    411640     13398.3
    411680     13399.4
    411720     13400.7
    411760     13401.9
    411800     13404.3
    411840     13405.3
    411880     13406.4
    411920     13407.8
    411960     13408.6
    412000     13409.8
    412040     13411.7
    412080     13412.5
    412120     13413.3
    412160     13414.8
    412200     13416.5
    412240     13417.9
    412280     13418.9
    412320     13420.6
    412360     13421.6
    412400     13423.3
    412440     13424.5
    412480     13425.6
    412520     13426.9
    412560     13428.1
    412600     13430.5
    412640     13431.5
    412680     13432.7
    412720       13434
    412760     13434.8
    412800       13436
    412840     13437.9
    412880     13438.7
    412920     13439.6
    412960       13441
    413000     13442.7
    413040     13444.2
    413080     13445.2
    413120     13446.8
    413160     13447.8
    413200     13449.6
    413240     13450.8
    413280     13451.8
    413320     13453.2
    413360     13454.3
    413400     13456.8
    413440     13457.8
    413480     13458.9
    413520     13460.3
    413560     13461.1
    413600     13462.3
    413640     13464.2
    413680       13465
    413720     13465.8
    413760     13467.3
    413800       13469
    413840     13470.4
    413880     13471.4
    413920     13473.1
    413960     13474.1
    414000     13475.8
    414040       13477
    414080     13478.1
    414120     13479.4
    414160     13480.6
    414200       13483
    414240       13484
    414280     13485.2
    414320     13486.5
    414360     13487.4
    414400     13488.6
    414440     13490.4
    414480     13491.2
    414520     13492.1
    414560     13493.6
    414600     13495.3
    414640     13496.7
    414680     13497.7
    414720     13499.4
    414760     13500.4
    414800     13502.1
    414840     13503.3
    414880     13504.4
    414920     13505.7
    414960     13506.9
    415000     13509.2
    415040     13510.3
    415080     13511.4
    415120     13512.8
    415160     13513.6
    415200     13514.9
    415240     13516.7
    415280     13517.5
    415320     13518.3
    415360     13519.9
    415400     13521.5
    415440       13523
    415480     13523.9
    415520     13525.7
    415560     13526.7
    415600     13528.4
    415640     13529.5
    415680     13530.6
    415720     13531.9
    415760     13533.1
    415800     13535.5
    415840     13536.6
    415880     13537.7
    415920     13539.1
    415960     13539.9
    416000     13541.1
    416040       13543
    416080     13543.7
    416120     13544.6
    416160     13546.2
    416200     13547.8
    416240     13549.2
    416280     13550.2
    416320       13552
    416360       13553
    416400     13554.7
    416440     13555.9
    416480     13556.9
    416520     13558.3
    416560     13559.4
    416600     13561.8
    416640     13562.9
    416680       13564
    416720     13565.4
    416760     13566.2
    416800     13567.5
    416840     13569.4
    416880     13570.1
    416920       13571
    416960     13572.5
    417000     13574.2
    417040     13575.5
    417080     13576.5
    417120     13578.3
    417160     13579.3
    417200     13580.9
    417240     13582.2
    417280     13583.2
    417320     13584.6
    417360     13585.7
    417400     13588.1
    417440     13589.2
    417480     13590.3
    417520     13591.7
    417560     13592.5
    417600     13593.8
    417640     13595.7
    417680     13596.4
    417720     13597.3
    417760     13598.8
    417800     13600.4
    417840     13601.9
    417880     13602.9
    417920     13604.6
    417960     13605.6
    418000     13607.3
    418040     13608.5
    418080     13609.5
    418120     13610.9
    418160       13612
    418200     13614.4
    418240     13615.6
    418280     13616.7
    418320       13618
    418360     13618.9
    418400     13620.1
    418440       13622
    418480     13622.7
    418520     13623.6
    418560       13625
    418600     13626.7
    418640     13628.2
    418680     13629.2
    418720     13630.9
    418760     13631.9
    418800     13633.5
    418840     13634.8
    418880     13635.8
    418920     13637.2
    418960     13638.3
    419000     13640.7
    419040     13641.9
    419080       13643
    419120     13644.3
    419160     13645.2
    419200     13646.4
    419240     13648.3
    419280       13649
    419320     13649.9
    419360     13651.4
    419400       13653
    419440     13654.5
    419480     13655.4
    419520     13657.1
    419560     13658.2
    419600     13659.8
    419640     13661.1
    419680     13662.2
    419720     13663.5
    419760     13664.6
    419800     13666.9
    419840     13668.2
    419880     13669.3
    419920     13670.7
    419960     13671.5
    420000     13672.8
    420040     13674.6
    420080     13675.3
    420120     13676.1
    420160     13677.7
    420200     13679.4
    420240     13680.8
    420280     13681.8
    420320     13683.5
    420360     13684.5
    420400     13686.2
    420440     13687.4
    420480     13688.5
    420520     13689.9
    420560     13690.9
    420600     13693.3
    420640     13694.5
    420680     13695.6
    420720       13697
    420760     13697.8
    420800       13699
    420840     13700.8
    420880     13701.6
    420920     13702.5
    420960       13704
    421000     13705.7
    421040     13707.1
    421080     13708.1
    421120     13709.7
    421160     13710.8
    421200     13712.4
    421240     13713.7
    421280     13714.8
    421320     13716.2
    421360     13717.2
    421400     13719.6
    421440     13720.8
    421480     13721.9
    421520     13723.3
    421560     13724.2
    421600     13725.4
    421640     13727.2
    421680     13727.9
    421720     13728.8
    421760     13730.3
    421800       13732
    421840     13733.4
    421880     13734.4
    421920       13736
    421960     13737.1
    422000     13738.7
    422040       13740
    422080     13741.1
    422120     13742.5
    422160     13743.5
    422200     13745.9
    422240     13747.2
    422280     13748.3
    422320     13749.6
    422360     13750.5
    422400     13751.7
    422440     13753.5
    422480     13754.2
    422520     13755.1
    422560     13756.6
    422600     13758.3
    422640     13759.6
    422680     13760.7
    422720     13762.3
    422760     13763.4
    422800       13765
    422840     13766.4
    422880     13767.5
    422920     13768.8
    422960     13769.9
    423000     13772.2
    423040     13773.5
    423080     13774.6
    423120     13775.9
    423160     13776.8
    423200       13778
    423240     13779.8
    423280     13780.6
    423320     13781.4
    423360     13782.9
    423400     13784.6
    423440       13786
    423480       13787
    423520     13788.7
    423560     13789.8
    423600     13791.4
    423640     13792.7
    423680     13793.8
    423720     13795.2
    423760     13796.2
    423800     13798.6
    423840     13799.9
    423880       13801
    423920     13802.3
    423960     13803.2
    424000     13804.4
    424040     13806.2
    424080       13807
    424120     13807.8
    424160     13809.3
    424200       13811
    424240     13812.4
    424280     13813.4
    424320       13815
    424360     13816.2
    424400     13817.7
    424440     13819.1
    424480     13820.2
    424520     13821.6
    424560     13822.6
    424600       13825
    424640     13826.3
    424680     13827.4
    424720     13828.7
    424760     13829.6
    424800     13830.8
    424840     13832.6
    424880     13833.4
    424920     13834.2
    424960     13835.7
    425000     13837.4
    425040     13838.8
    425080     13839.8
    425120     13841.5
    425160     13842.6
    425200     13844.1
    425240     13845.5
    425280     13846.6
    425320     13847.9
    425360     13848.9
    425400     13851.4
    425440     13852.7
    425480     13853.8
    425520     13855.1
    425560       13856
    425600     13857.2
    425640       13859
    425680     13859.8
    425720     13860.6
    425760     13862.1
    425800     13863.8
    425840     13865.2
    425880     13866.3
    425920     13867.9
    425960       13869
    426000     13870.6
    426040     13871.9
    426080       13873
    426120     13874.4
    426160     13875.4
    426200     13877.8
    426240     13879.1
    426280     13880.2
    426320     13881.5
    426360     13882.4
    426400     13883.6
    426440     13885.4
    426480     13886.2
    426520       13887
    426560     13888.5
    426600     13890.2
    426640     13891.6
    426680     13892.7
    426720     13894.3
    426760     13895.4
    426800       13897
    426840     13898.3
    426880     13899.4
    426920     13900.8
    426960     13901.8
    427000     13904.2
    427040     13905.5
    427080     13906.7
    427120     13907.9
    427160     13908.9
    427200       13910
    427240     13911.8
    427280     13912.7
    427320     13913.4
    427360     13914.9
    427400     13916.6
    427440       13918
    427480       13919
    427520     13920.7
    427560     13921.8
    427600     13923.3
    427640     13924.7
    427680     13925.8
    427720     13927.2
    427760     13928.2
    427800     13930.6
    427840     13931.9
    427880       13933
    427920     13934.3
    427960     13935.2
    428000     13936.3
    428040     13938.1
    428080       13939
    428120     13939.8
    428160     13941.3
    428200     13943.1
    428240     13944.4
    428280     13945.4
    428320     13947.1
    428360     13948.2
    428400     13949.7
    428440     13951.1
    428480     13952.2
    428520     13953.6
    428560     13954.6
    428600       13957
    428640     13958.3
    428680     13959.4
    428720     13960.7
    428760     13961.7
    428800     13962.8
    428840     13964.6
    428880     13965.5
    428920     13966.2
    428960     13967.7
    429000     13969.5
    429040     13970.8
    429080     13971.8
    429120     13973.5
    429160     13974.6
    429200     13976.2
    429240     13977.5
    429280     13978.6
    429320       13980
    429360       13981
    429400     13983.4
    429440     13984.7
    429480     13985.8
    429520     13987.1
    429560     13988.1
    429600     13989.2
    429640       13991
    429680     13991.9
    429720     13992.6
    429760     13994.1
    429800     13995.9
    429840     13997.2
    429880     13998.2
    429920     13999.9
    429960       14001
    430000     14002.6
    430040     14003.9
    430080       14005
    430120     14006.5
    430160     14007.5
    430200     14009.8
    430240     14011.2
    430280     14012.3
    430320     14013.5
    430360     14014.5
    430400     14015.6
    430440     14017.4
    430480     14018.3
    430520       14019
    430560     14020.6
    430600     14022.3
    430640     14023.6
    430680     14024.7
    430720     14026.4
    430760     14027.5
    430800       14029
    430840     14030.3
    430880     14031.5
    430920       14033
    430960     14033.9
    431000     14036.3
    431040     14037.7
    431080     14038.8
    431120       14040
    431160       14041
    431200     14042.1
    431240     14043.9
    431280     14044.8
    431320     14045.6
    431360     14047.1
    431400     14048.8
    431440     14050.1
    431480     14051.2
    431520     14052.9
    431560     14053.9
    431600     14055.5
    431640     14056.8
    431680       14058
    431720     14059.5
    431760     14060.4
    431800     14062.8
    431840     14064.1
    431880     14065.3
    431920     14066.5
    431960     14067.5
    432000     14068.6
    432040     14070.4
    432080     14071.3
    432120     14072.1
    432160     14073.5
    432200     14075.3
    432240     14076.6
    432280     14077.7
    432320     14079.4
    432360     14080.4
    432400       14082
    432440     14083.3
    432480     14084.5
    432520       14086
    432560     14086.9
    432600     14089.3
    432640     14090.6
    432680     14091.8
    432720       14093
    432760       14094
    432800     14095.1
    432840     14096.9
    432880     14097.8
    432920     14098.6
    432960       14100
    433000     14101.8
    433040     14103.1
    433080     14104.2
    433120     14105.9
    433160     14106.9
    433200     14108.5
    433240     14109.8
    433280       14111
    433320     14112.4
    433360     14113.4
    433400     14115.8
    433440     14117.1
    433480     14118.3
    433520     14119.5
    433560     14120.5
    433600     14121.6
    433640     14123.4
    433680     14124.3
    433720     14125.1
    433760     14126.6
    433800     14128.4
    433840     14129.7
    433880     14130.7
    433920     14132.4
    433960     14133.4
    434000       14135
    434040     14136.3
    434080     14137.5
    434120     14138.9
    434160     14139.9
    434200     14142.3
    434240     14143.7
    434280     14144.8
    434320       14146
    434360       14147
    434400     14148.1
    434440     14149.9
    434480     14150.8
    434520     14151.6
    434560     14153.1
    434600     14154.9
    434640     14156.2
    434680     14157.2
    434720     14158.9
    434760     14159.9
    434800     14161.5
    434840     14162.9
    434880       14164
    434920     14165.4
    434960     14166.4
    435000     14168.8
    435040     14170.2
    435080     14171.3
    435120     14172.5
    435160     14173.5
    435200     14174.7
    435240     14176.4
    435280     14177.3
    435320     14178.1
    435360     14179.6
    435400     14181.4
    435440     14182.7
    435480     14183.7
    435520     14185.4
    435560     14186.4
    435600       14188
    435640     14189.4
    435680     14190.5
    435720     14191.9
    435760     14192.9
    435800     14195.3
    435840     14196.7
    435880     14197.8
    435920       14199
    435960       14200
    436000     14201.1
    436040     14202.9
    436080     14203.7
    436120     14204.6
    436160     14206.1
    436200     14207.8
    436240     14209.1
    436280     14210.1
    436320     14211.9
    436360     14212.9
    436400     14214.5
    436440     14215.9
    436480     14216.9
    436520     14218.4
    436560     14219.4
    436600     14221.7
    436640     14223.1
    436680     14224.3
    436720     14225.5
    436760     14226.5
    436800     14227.6
    436840     14229.3
    436880     14230.2
    436920     14231.1
    436960     14232.5
    437000     14234.3
    437040     14235.6
    437080     14236.6
    437120     14238.4
    437160     14239.4
    437200     14240.9
    437240     14242.3
    437280     14243.4
    437320     14244.8
    437360     14245.8
    437400     14248.2
    437440     14249.6
    437480     14250.8
    437520     14251.9
    437560     14252.9
    437600     14254.1
    437640     14255.7
    437680     14256.7
    437720     14257.6
    437760     14258.9
    437800     14260.7
    437840       14262
    437880     14263.1
    437920     14264.8
    437960     14265.8
    438000     14267.4
    438040     14268.8
    438080     14269.8
    438120     14271.3
    438160     14272.3
    438200     14274.6
    438240       14276
    438280     14277.2
    438320     14278.3
    438360     14279.3
    438400     14280.5
    438440     14282.1
    438480     14283.1
    438520       14284
    438560     14285.4
    438600     14287.2
    438640     14288.4
    438680     14289.6
    438720     14291.3
    438760     14292.2
    438800     14293.8
    438840     14295.2
    438880     14296.3
    438920     14297.7
    438960     14298.7
    439000     14301.1
    439040     14302.5
    439080     14303.6
    439120     14304.8
    439160     14305.8
    439200     14306.9
    439240     14308.6
    439280     14309.6
    439320     14310.4
    439360     14311.8
    439400     14313.6
    439440     14314.9
    439480       14316
    439520     14317.8
    439560     14318.7
    439600     14320.3
    439640     14321.7
    439680     14322.8
    439720     14324.2
    439760     14325.2
    439800     14327.6
    439840     14328.9
    439880     14330.1
    439920     14331.3
    439960     14332.2
    440000     14333.4
    440040     14335.1
    440080       14336
    440120     14336.9
    440160     14338.3
    440200     14340.1
    440240     14341.4
    440280     14342.6
    440320     14344.3
    440360     14345.2
    440400     14346.8
    440440     14348.2
    440480     14349.2
    440520     14350.7
    440560     14351.7
    440600       14354
    440640     14355.4
    440680     14356.5
    440720     14357.7
    440760     14358.6
    440800     14359.9
    440840     14361.5
    440880     14362.5
    440920     14363.4
    440960     14364.8
    441000     14366.6
    441040     14367.9
    441080       14369
    441120     14370.7
    441160     14371.6
    441200     14373.2
    441240     14374.6
    441280     14375.7
    441320     14377.1
    441360     14378.1
    441400     14380.5
    441440     14381.8
    441480       14383
    441520     14384.2
    441560     14385.1
    441600     14386.3
    441640       14388
    441680       14389
    441720     14389.8
    441760     14391.3
    441800       14393
    441840     14394.3
    441880     14395.4
    441920     14397.2
    441960     14398.1
    442000     14399.6
    442040     14401.1
    442080     14402.2
    442120     14403.6
    442160     14404.6
    442200     14406.9
    442240     14408.3
    442280     14409.4
    442320     14410.7
    442360     14411.5
    442400     14412.8
    442440     14414.4
    442480     14415.4
    442520     14416.3
    442560     14417.7
    442600     14419.5
    442640     14420.8
    442680     14421.9
    442720     14423.7
    442760     14424.5
    442800     14426.1
    442840     14427.5
    442880     14428.6
    442920       14430
    442960       14431
    443000     14433.4
    443040     14434.7
    443080     14435.9
    443120     14437.1
    443160       14438
    443200     14439.2
    443240     14440.9
    443280     14441.9
    443320     14442.8
    443360     14444.2
    443400       14446
    443440     14447.2
    443480     14448.4
    443520     14450.1
    443560       14451
    443600     14452.5
    443640     14453.9
    443680     14455.1
    443720     14456.5
    443760     14457.5
    443800     14459.9
    443840     14461.2
    443880     14462.3
    443920     14463.6
    443960     14464.5
    444000     14465.7
    444040     14467.4
    444080     14468.4
    444120     14469.2
    444160     14470.7
    444200     14472.4
    444240     14473.8
    444280     14474.9
    444320     14476.6
    444360     14477.5
    444400       14479
    444440     14480.5
    444480     14481.6
    444520       14483
    444560       14484
    444600     14486.4
    444640     14487.8
    444680     14488.9
    444720     14490.1
    444760       14491
    444800     14492.2
    444840     14493.9
    444880     14494.9
    444920     14495.8
    444960     14497.2
    445000       14499
    445040     14500.3
    445080     14501.5
    445120     14503.2
    445160       14504
    445200     14505.6
    445240       14507
    445280     14508.2
    445320     14509.6
    445360     14510.6
    445400       14513
    445440     14514.3
    445480     14515.4
    445520     14516.6
    445560     14517.6
    445600     14518.8
    445640     14520.5
    445680     14521.5
    445720     14522.4
    445760     14523.8
    445800     14525.5
    445840     14526.9
    445880       14528
    445920     14529.8
    445960     14530.6
    446000     14532.2
    446040     14533.6
    446080     14534.8
    446120     14536.1
    446160     14537.1
    446200     14539.5
    446240     14540.9
    446280       14542
    446320     14543.2
    446360     14544.2
    446400     14545.3
    446440       14547
    446480       14548
    446520     14548.9
    446560     14550.3
    446600       14552
    446640     14553.4
    446680     14554.5
    446720     14556.3
    446760     14557.1
    446800     14558.7
    446840     14560.1
    446880     14561.3
    446920     14562.7
    446960     14563.7
    447000     14566.1
    447040     14567.5
    447080     14568.5
    447120     14569.8
    447160     14570.7
    447200     14571.8
    447240     14573.6
    447280     14574.6
    447320     14575.4
    447360     14576.9
    447400     14578.6
    447440       14580
    447480     14581.2
    447520     14582.9
    447560     14583.7
    447600     14585.3
    447640     14586.7
    447680     14587.9
    447720     14589.2
    447760     14590.2
    447800     14592.7
    447840       14594
    447880     14595.1
    447920     14596.3
    447960     14597.3
    448000     14598.4
    448040     14600.1
    448080     14601.1
    448120       14602
    448160     14603.4
    448200     14605.2
    448240     14606.5
    448280     14607.7
    448320     14609.4
    448360     14610.3
    448400     14611.9
    448440     14613.3
    448480     14614.5
    448520     14615.8
    448560     14616.8
    448600     14619.2
    448640     14620.6
    448680     14621.7
    448720     14622.9
    448760     14623.8
    448800       14625
    448840     14626.7
    448880     14627.6
    448920     14628.6
    448960       14630
    449000     14631.8
    449040     14633.1
    449080     14634.2
    449120       14636
    449160     14636.8
    449200     14638.5
    449240     14639.8
    449280       14641
    449320     14642.4
    449360     14643.3
    449400     14645.8
    449440     14647.1
    449480     14648.3
    449520     14649.5
    449560     14650.4
    449600     14651.5
    449640     14653.2
    449680     14654.2
    449720     14655.1
    449760     14656.5
    449800     14658.3
    449840     14659.7
    449880     14660.8
    449920     14662.6
    449960     14663.4
    450000       14665
    450040     14666.4
    450080     14667.6
    450120     14668.9
    450160     14669.9
    450200     14672.4
    450240     14673.7
    450280     14674.8
    450320       14676
    450360     14676.9
    450400       14678
    450440     14679.8
    450480     14680.8
    450520     14681.7
    450560     14683.1
    450600     14684.8
    450640     14686.3
    450680     14687.3
    450720     14689.1
    450760       14690
    450800     14691.5
    450840     14692.9
    450880     14694.2
    450920     14695.5
    450960     14696.5
    451000     14698.9
    451040     14700.2
    451080     14701.3
    451120     14702.5
    451160     14703.5
    451200     14704.6
    451240     14706.3
    451280     14707.3
    451320     14708.2
    451360     14709.6
    451400     14711.4
    451440     14712.8
    451480     14713.9
    451520     14715.6
    451560     14716.5
    451600     14718.1
    451640     14719.4
    451680     14720.6
    451720       14722
    451760       14723
    451800     14725.4
    451840     14726.7
    451880     14727.8
    451920       14729
    451960       14730
    452000       14731
    452040     14732.8
    452080     14733.8
    452120     14734.6
    452160     14736.1
    452200     14737.8
    452240     14739.3
    452280     14740.4
    452320     14742.1
    452360       14743
    452400     14744.6
    452440     14745.9
    452480     14747.1
    452520     14748.5
    452560     14749.5
    452600     14751.9
    452640     14753.1
    452680     14754.3
    452720     14755.5
    452760     14756.5
    452800     14757.5
    452840     14759.3
    452880     14760.3
    452920     14761.1
    452960     14762.6
    453000     14764.3
    453040     14765.8
    453080     14766.8
    453120     14768.6
    453160     14769.4
    453200     14771.1
    453240     14772.4
    453280     14773.6
    453320       14775
    453360       14776
    453400     14778.4
    453440     14779.7
    453480     14780.8
    453520       14782
    453560       14783
    453600       14784
    453640     14785.8
    453680     14786.7
    453720     14787.6
    453760     14789.1
    453800     14790.8
    453840     14792.3
    453880     14793.3
    453920     14795.1
    453960     14795.9
    454000     14797.6
    454040     14798.9
    454080       14800
    454120     14801.5
    454160     14802.5
    454200     14804.9
    454240     14806.2
    454280     14807.4
    454320     14808.6
    454360     14809.5
    454400     14810.5
    454440     14812.3
    454480     14813.2
    454520     14814.1
    454560     14815.6
    454600     14817.3
    454640     14818.8
    454680     14819.8
    454720     14821.6
    454760     14822.5
    454800     14824.1
    454840     14825.4
    454880     14826.6
    454920     14827.9
    454960       14829
    455000     14831.5
    455040     14832.7
    455080     14833.9
    455120     14835.1
    455160       14836
    455200       14837
    455240     14838.9
    455280     14839.8
    455320     14840.6
    455360     14842.2
    455400     14843.8
    455440     14845.4
    455480     14846.3
    455520     14848.1
    455560       14849
    455600     14850.7
    455640     14851.9
    455680     14853.1
    455720     14854.5
    455760     14855.6
    455800       14858
    455840     14859.3
    455880     14860.4
    455920     14861.6
    455960     14862.5
    456000     14863.6
    456040     14865.4
    456080     14866.2
    456120     14867.2
    456160     14868.7
    456200     14870.4
    456240     14871.9
    456280     14872.9
    456320     14874.7
    456360     14875.5
    456400     14877.2
    456440     14878.4
    456480     14879.6
    456520       14881
    456560     14882.1
    456600     14884.5
    456640     14885.8
    456680     14886.9
    456720     14888.2
    456760       14889
    456800     14890.1
    456840     14891.8
    456880     14892.7
    456920     14893.7
    456960     14895.2
    457000     14896.9
    457040     14898.4
    457080     14899.4
    457120     14901.2
    457160       14902
    457200     14903.7
    457240       14905
    457280     14906.1
    457320     14907.5
    457360     14908.6
    457400       14911
    457440     14912.3
    457480     14913.4
    457520     14914.7
    457560     14915.5
    457600     14916.6
    457640     14918.4
    457680     14919.3
    457720     14920.2
    457760     14921.7
    457800     14923.4
    457840       14925
    457880       14926
    457920     14927.7
    457960     14928.6
    458000     14930.2
    458040     14931.5
    458080     14932.6
    458120       14934
    458160     14935.1
    458200     14937.6
    458240     14938.9
    458280     14939.9
    458320     14941.2
    458360     14942.1
    458400     14943.2
    458440     14944.9
    458480     14945.8
    458520     14946.7
    458560     14948.2
    458600     14949.9
    458640     14951.5
    458680     14952.5
    458720     14954.2
    458760     14955.1
    458800     14956.7
    458840       14958
    458880     14959.1
    458920     14960.5
    458960     14961.7
    459000     14964.1
    459040     14965.4
    459080     14966.5
    459120     14967.8
    459160     14968.6
    459200     14969.7
    459240     14971.5
    459280     14972.3
    459320     14973.2
    459360     14974.8
    459400     14976.5
    459440     14978.1
    459480       14979
    459520     14980.7
    459560     14981.6
    459600     14983.2
    459640     14984.6
    459680     14985.7
    459720       14987
    459760     14988.2
    459800     14990.7
    459840       14992
    459880       14993
    459920     14994.3
    459960     14995.1
    460000     14996.2
    460040       14998
    460080     14998.8
    460120     14999.7
    460160     15001.3
    460200       15003
    460240     15004.6
    460280     15005.5
    460320     15007.2
    460360       15008
    460400     15009.7
    460440     15011.1
    460480     15012.2
    460520     15013.5
    460560     15014.7
    460600     15017.2
    460640     15018.4
    460680     15019.5
    460720     15020.8
    460760     15021.5
    460800     15022.7
    460840     15024.4
    460880     15025.2
    460920     15026.2
    460960     15027.7
    461000     15029.4
    461040       15031
    461080     15031.9
    461120     15033.6
    461160     15034.4
    461200     15036.1
    461240     15037.6
    461280     15038.6
    461320     15039.9
    461360     15041.1
    461400     15043.6
    461440     15044.9
    461480     15045.9
    461520     15047.2
    461560       15048
    461600     15049.1
    461640     15050.8
    461680     15051.6
    461720     15052.5
    461760     15054.1
    461800     15055.8
    461840     15057.3
    461880     15058.3
    461920       15060
    461960     15060.8
    462000     15062.5
    462040       15064
    462080       15065
    462120     15066.4
    462160     15067.5
    462200       15070
    462240     15071.3
    462280     15072.4
    462320     15073.6
    462360     15074.4
    462400     15075.5
    462440     15077.2
    462480     15078.1
    462520       15079
    462560     15080.5
    462600     15082.3
    462640     15083.8
    462680     15084.8
    462720     15086.5
    462760     15087.3
    462800     15088.9
    462840     15090.4
    462880     15091.4
    462920     15092.8
    462960     15093.9
    463000     15096.5
    463040     15097.8
    463080     15098.9
    463120     15100.1
    463160     15100.8
    463200       15102
    463240     15103.7
    463280     15104.5
    463320     15105.5
    463360       15107
    463400     15108.7
    463440     15110.2
    463480     15111.2
    463520     15112.9
    463560     15113.7
    463600     15115.4
    463640     15116.9
    463680     15117.9
    463720     15119.2
    463760     15120.4
    463800       15123
    463840     15124.2
    463880     15125.3
    463920     15126.6
    463960     15127.3
    464000     15128.4
    464040     15130.2
    464080       15131
    464120       15132
    464160     15133.4
    464200     15135.2
    464240     15136.7
    464280     15137.7
    464320     15139.4
    464360     15140.2
    464400     15141.9
    464440     15143.3
    464480     15144.4
    464520     15145.7
    464560     15146.9
    464600     15149.4
    464640     15150.7
    464680     15151.7
    464720     15153.1
    464760     15153.8
    464800     15154.9
    464840     15156.6
    464880     15157.5
    464920     15158.5
    464960     15159.9
    465000     15161.7
    465040     15163.1
    465080     15164.1
    465120     15165.8
    465160     15166.7
    465200     15168.3
    465240     15169.9
    465280     15170.8
    465320     15172.1
    465360     15173.3
    465400     15175.9
    465440     15177.2
    465480     15178.2
    465520     15179.6
    465560     15180.3
    465600     15181.4
    465640     15183.1
    465680     15183.9
    465720     15184.9
    465760     15186.4
    465800     15188.2
    465840     15189.6
    465880     15190.6
    465920     15192.3
    465960     15193.2
    466000     15194.8
    466040     15196.3
    466080     15197.3
    466120     15198.6
    466160     15199.9
    466200     15202.4
    466240     15203.7
    466280     15204.7
    466320     15206.1
    466360     15206.8
    466400     15207.9
    466440     15209.6
    466480     15210.4
    466520     15211.5
    466560     15212.9
    466600     15214.6
    466640     15216.1
    466680     15217.2
    466720     15218.8
    466760     15219.7
    466800     15221.3
    466840     15222.9
    466880     15223.9
    466920     15225.1
    466960     15226.4
    467000     15228.9
    467040     15230.2
    467080     15231.2
    467120     15232.6
    467160     15233.3
    467200     15234.5
    467240     15236.2
    467280       15237
    467320       15238
    467360     15239.4
    467400     15241.2
    467440     15242.6
    467480     15243.7
    467520     15245.4
    467560     15246.2
    467600     15247.9
    467640     15249.4
    467680     15250.4
    467720     15251.8
    467760     15252.9
    467800     15255.4
    467840     15256.7
    467880     15257.8
    467920     15259.2
    467960     15259.9
    468000       15261
    468040     15262.7
    468080     15263.5
    468120     15264.5
    468160       15266
    468200     15267.8
    468240     15269.2
    468280     15270.3
    468320     15271.9
    468360     15272.8
    468400     15274.5
    468440       15276
    468480       15277
    468520     15278.3
    468560     15279.5
    468600       15282
    468640     15283.4
    468680     15284.4
    468720     15285.8
    468760     15286.5
    468800     15287.6
    468840     15289.3
    468880     15290.1
    468920     15291.1
    468960     15292.6
    469000     15294.3
    469040     15295.8
    469080     15296.9
    469120     15298.6
    469160     15299.3
    469200     15301.1
    469240     15302.6
    469280     15303.6
    469320     15304.9
    469360     15306.1
    469400     15308.6
    469440     15309.9
    469480       15311
    469520     15312.4
    469560     15313.1
    469600     15314.2
    469640     15315.8
    469680     15316.7
    469720     15317.7
    469760     15319.1
    469800     15320.9
    469840     15322.4
    469880     15323.5
    469920     15325.1
    469960     15325.9
    470000     15327.6
    470040     15329.1
    470080     15330.2
    470120     15331.5
    470160     15332.6
    470200     15335.2
    470240     15336.5
    470280     15337.6
    470320     15338.9
    470360     15339.6
    470400     15340.8
    470440     15342.4
    470480     15343.3
    470520     15344.2
    470560     15345.7
    470600     15347.4
    470640       15349
    470680       15350
    470720     15351.7
    470760     15352.5
    470800     15354.2
    470840     15355.7
    470880     15356.8
    470920     15358.1
    470960     15359.2
    471000     15361.8
    471040     15363.1
    471080     15364.2
    471120     15365.5
    471160     15366.2
    471200     15367.4
    471240       15369
    471280     15369.9
    471320     15370.8
    471360     15372.3
    471400       15374
    471440     15375.6
    471480     15376.6
    471520     15378.3
    471560     15379.1
    471600     15380.8
    471640     15382.2
    471680     15383.3
    471720     15384.7
    471760     15385.8
    471800     15388.4
    471840     15389.7
    471880     15390.7
    471920     15392.1
    471960     15392.9
    472000       15394
    472040     15395.6
    472080     15396.5
    472120     15397.4
    472160     15398.8
    472200     15400.6
    472240     15402.1
    472280     15403.2
    472320     15404.8
    472360     15405.6
    472400     15407.3
    472440     15408.8
    472480     15409.9
    472520     15411.3
    472560     15412.4
    472600       15415
    472640     15416.2
    472680     15417.3
    472720     15418.7
    472760     15419.4
    472800     15420.5
    472840     15422.1
    472880       15423
    472920     15423.9
    472960     15425.4
    473000     15427.2
    473040     15428.7
    473080     15429.7
    473120     15431.4
    473160     15432.1
    473200     15433.9
    473240     15435.3
    473280     15436.4
    473320     15437.7
    473360     15438.9
    473400     15441.5
    473440     15442.8
    473480     15443.8
    473520     15445.2
    473560     15445.9
    473600       15447
    473640     15448.7
    473680     15449.5
    473720     15450.5
    473760     15451.9
    473800     15453.7
    473840     15455.2
    473880     15456.2
    473920     15457.9
    473960     15458.7
    474000     15460.4
    474040     15461.8
    474080     15462.9
    474120     15464.3
    474160     15465.4
    474200       15468
    474240     15469.3
    474280     15470.4
    474320     15471.7
    474360     15472.4
    474400     15473.5
    474440     15475.2
    474480       15476
    474520       15477
    474560     15478.4
    474600     15480.2
    474640     15481.7
    474680     15482.6
    474720     15484.4
    474760     15485.2
    474800     15486.9
    474840     15488.4
    474880     15489.4
    474920     15490.8
    474960     15491.9
    475000     15494.5
    475040     15495.8
    475080     15496.9
    475120     15498.2
    475160       15499
    475200       15500
    475240     15501.7
    475280     15502.5
    475320     15503.5
    475360     15504.9
    475400     15506.7
    475440     15508.2
    475480     15509.2
    475520     15510.8
    475560     15511.7
    475600     15513.4
    475640     15514.9
    475680     15515.9
    475720     15517.3
    475760     15518.4
    475800       15521
    475840     15522.3
    475880     15523.4
    475920     15524.7
    475960     15525.5
    476000     15526.5
    476040     15528.2
    476080       15529
    476120       15530
    476160     15531.4
    476200     15533.2
    476240     15534.7
    476280     15535.7
    476320     15537.3
    476360     15538.2
    476400     15539.9
    476440     15541.3
    476480     15542.4
    476520     15543.7
    476560     15544.9
    476600     15547.5
    476640     15548.8
    476680     15549.9
    476720     15551.2
    476760     15551.9
    476800       15553
    476840     15554.7
    476880     15555.4
    476920     15556.4
    476960     15557.8
    477000     15559.6
    477040     15561.2
    477080     15562.1
    477120     15563.8
    477160     15564.6
    477200     15566.3
    477240     15567.8
    477280     15568.9
    477320     15570.2
    477360     15571.3
    477400     15573.9
    477440     15575.2
    477480     15576.4
    477520     15577.6
    477560     15578.4
    477600     15579.5
    477640     15581.1
    477680     15581.9
    477720     15582.9
    477760     15584.3
    477800     15586.1
    477840     15587.6
    477880     15588.6
    477920     15590.3
    477960     15591.1
    478000     15592.8
    478040     15594.3
    478080     15595.4
    478120     15596.7
    478160     15597.8
    478200     15600.4
    478240     15601.7
    478280     15602.8
    478320     15604.1
    478360     15604.9
    478400       15606
    478440     15607.6
    478480     15608.5
    478520     15609.4
    478560     15610.8
    478600     15612.6
    478640     15614.1
    478680     15615.1
    478720     15616.8
    478760     15617.7
    478800     15619.4
    478840     15620.8
    478880     15621.9
    478920     15623.3
    478960     15624.3
    479000     15626.9
    479040     15628.2
    479080     15629.3
    479120     15630.6
    479160     15631.4
    479200     15632.5
    479240     15634.2
    479280     15634.9
    479320     15635.9
    479360     15637.3
    479400     15639.1
    479440     15640.7
    479480     15641.6
    479520     15643.3
    479560     15644.2
    479600     15645.9
    479640     15647.4
    479680     15648.5
    479720     15649.8
    479760     15650.8
    479800     15653.4
    479840     15654.7
    479880     15655.8
    479920     15657.1
    479960     15657.9
    480000       15659
    480040     15660.7
    480080     15661.5
    480120     15662.4
    480160     15663.8
    480200     15665.6
    480240     15667.2
    480280     15668.1
    480320     15669.9
    480360     15670.7
    480400     15672.4
    480440     15673.9
    480480       15675
    480520     15676.2
    480560     15677.3
    480600     15679.9
    480640     15681.3
    480680     15682.4
    480720     15683.6
    480760     15684.4
    480800     15685.5
    480840     15687.2
    480880       15688
    480920     15688.9
    480960     15690.3
    481000     15692.1
    481040     15693.7
    481080     15694.6
    481120     15696.4
    481160     15697.2
    481200     15698.9
    481240     15700.4
    481280     15701.5
    481320     15702.8
    481360     15703.8
    481400     15706.4
    481440     15707.8
    481480     15708.9
    481520     15710.1
    481560     15710.9
    481600       15712
    481640     15713.8
    481680     15714.5
    481720     15715.5
    481760     15716.8
    481800     15718.6
    481840     15720.2
    481880     15721.1
    481920     15722.9
    481960     15723.7
    482000     15725.4
    482040       15727
    482080       15728
    482120     15729.3
    482160     15730.4
    482200       15733
    482240     15734.3
    482280     15735.5
    482320     15736.7
    482360     15737.5
    482400     15738.5
    482440     15740.3
    482480       15741
    482520       15742
    482560     15743.4
    482600     15745.2
    482640     15746.8
    482680     15747.6
    482720     15749.4
    482760     15750.3
    482800       15752
    482840     15753.5
    482880     15754.5
    482920     15755.8
    482960     15756.9
    483000     15759.5
    483040     15760.8
    483080       15762
    483120     15763.2
    483160       15764
    483200     15765.1
    483240     15766.8
    483280     15767.6
    483320     15768.5
    483360     15769.9
    483400     15771.7
    483440     15773.3
    483480     15774.1
    483520       15776
    483560     15776.8
    483600     15778.5
    483640       15780
    483680       15781
    483720     15782.3
    483760     15783.4
    483800       15786
    483840     15787.3
    483880     15788.5
    483920     15789.7
    483960     15790.5
    484000     15791.5
    484040     15793.3
    484080     15794.1
    484120       15795
    484160     15796.3
    484200     15798.1
    484240     15799.7
    484280     15800.5
    484320     15802.4
    484360     15803.2
    484400     15804.9
    484440     15806.4
    484480     15807.4
    484520     15808.8
    484560     15809.8
    484600     15812.4
    484640     15813.7
    484680     15814.9
    484720     15816.1
    484760     15816.9
    484800       15818
    484840     15819.7
    484880     15820.5
    484920     15821.4
    484960     15822.7
    485000     15824.6
    485040     15826.2
    485080     15826.9
    485120     15828.8
    485160     15829.5
    485200     15831.4
    485240     15832.9
    485280     15833.8
    485320     15835.2
    485360     15836.3
    485400     15838.9
    485440     15840.2
    485480     15841.4
    485520     15842.5
    485560     15843.4
    485600     15844.4
    485640     15846.1
    485680     15846.9
    485720     15847.8
    485760     15849.1
    485800       15851
    485840     15852.6
    485880     15853.4
    485920     15855.2
    485960     15855.9
    486000     15857.8
    486040     15859.3
    486080     15860.2
    486120     15861.6
    486160     15862.7
    486200     15865.3
    486240     15866.6
    486280     15867.9
    486320     15868.9
    486360     15869.8
    486400     15870.8
    486440     15872.6
    486480     15873.3
    486520     15874.2
    486560     15875.6
    486600     15877.4
    486640       15879
    486680     15879.8
    486720     15881.7
    486760     15882.4
    486800     15884.2
    486840     15885.8
    486880     15886.6
    486920       15888
    486960     15889.1
    487000     15891.7
    487040       15893
    487080     15894.3
    487120     15895.4
    487160     15896.2
    487200     15897.3
    487240       15899
    487280     15899.8
    487320     15900.7
    487360       15902
    487400     15903.9
    487440     15905.5
    487480     15906.3
    487520     15908.1
    487560     15908.8
    487600     15910.7
    487640     15912.1
    487680       15913
    487720     15914.4
    487760     15915.5
    487800       15918
    487840     15919.4
    487880     15920.7
    487920     15921.8
    487960     15922.7
    488000     15923.6
    488040     15925.4
    488080     15926.1
    488120     15927.1
    488160     15928.4
    488200     15930.2
    488240     15931.9
    488280     15932.7
    488320     15934.5
    488360     15935.2
    488400       15937
    488440     15938.5
    488480     15939.4
    488520     15940.8
    488560     15941.9
    488600     15944.4
    488640     15945.7
    488680     15947.1
    488720     15948.2
    488760       15949
    488800       15950
    488840     15951.8
    488880     15952.5
    488920     15953.5
    488960     15954.8
    489000     15956.6
    489040     15958.2
    489080       15959
    489120     15960.9
    489160     15961.5
    489200     15963.4
    489240     15964.9
    489280     15965.8
    489320     15967.2
    489360     15968.3
    489400     15970.8
    489440     15972.1
    489480     15973.5
    489520     15974.6
    489560     15975.4
    489600     15976.4
    489640     15978.1
    489680     15978.8
    489720     15979.9
    489760     15981.2
    489800       15983
    489840     15984.6
    489880     15985.3
    489920     15987.3
    489960     15987.9
    490000     15989.8
    490040     15991.3
    490080     15992.2
    490120     15993.6
    490160     15994.7
    490200     15997.2
    490240     15998.5
    490280       16000
    490320     16001.1
    490360     16001.8
    490400     16002.8
    490440     16004.6
    490480     16005.3
    490520     16006.4
    490560     16007.6
    490600     16009.5
    490640       16011
    490680     16011.8
    490720     16013.7
    490760     16014.4
    490800     16016.2
    490840     16017.7
    490880     16018.6
    490920     16020.1
    490960     16021.1
    491000     16023.7
    491040       16025
    491080     16026.5
    491120     16027.5
    491160     16028.3
    491200     16029.2
    491240     16031.1
    491280     16031.7
    491320     16032.8
    491360     16034.1
    491400       16036
    491440     16037.5
    491480     16038.2
    491520     16040.2
    491560     16040.9
    491600     16042.7
    491640     16044.1
    491680       16045
    491720     16046.5
    491760     16047.6
    491800     16050.1
    491840     16051.5
    491880     16052.9
    491920     16053.9
    491960     16054.7
    492000     16055.6
    492040     16057.4
    492080     16058.1
    492120     16059.2
    492160     16060.5
    492200     16062.3
    492240     16063.9
    492280     16064.6
    492320     16066.6
    492360     16067.3
    492400       16069
    492440     16070.5
    492480     16071.4
    492520     16072.8
    492560     16073.9
    492600     16076.5
    492640     16077.8
    492680     16079.3
    492720     16080.3
    492760     16081.1
    492800       16082
    492840     16083.7
    492880     16084.4
    492920     16085.5
    492960     16086.8
    493000     16088.6
    493040     16090.2
    493080     16090.9
    493120     16092.9
    493160     16093.6
    493200     16095.4
    493240     16096.8
    493280     16097.8
    493320     16099.1
    493360     16100.3
    493400     16102.8
    493440     16104.2
    493480     16105.6
    493520     16106.7
    493560     16107.4
    493600     16108.3
    493640     16110.1
    493680     16110.8
    493720     16111.9
    493760     16113.2
    493800       16115
    493840     16116.6
    493880     16117.3
    493920     16119.3
    493960       16120
    494000     16121.7
    494040     16123.2
    494080     16124.1
    494120     16125.5
    494160     16126.6
    494200     16129.2
    494240     16130.5
    494280       16132
    494320       16133
    494360     16133.8
    494400     16134.7
    494440     16136.4
    494480     16137.1
    494520     16138.2
    494560     16139.5
    494600     16141.3
    494640     16142.9
    494680     16143.6
    494720     16145.6
    494760     16146.4
    494800     16148.1
    494840     16149.6
    494880     16150.5
    494920     16151.9
    494960       16153
    495000     16155.6
    495040     16156.9
    495080     16158.3
    495120     16159.4
    495160     16160.1
    495200     16161.1
    495240     16162.8
    495280     16163.4
    495320     16164.5
    495360     16165.9
    495400     16167.6
    495440     16169.2
    495480       16170
    495520     16171.9
    495560     16172.7
    495600     16174.5
    495640     16175.9
    495680     16176.9
    495720     16178.2
    495760     16179.3
    495800     16181.9
    495840     16183.2
    495880     16184.7
    495920     16185.7
    495960     16186.5
    496000     16187.4
    496040     16189.1
    496080     16189.8
    496120       16191
    496160     16192.2
    496200     16193.9
    496240     16195.6
    496280     16196.4
    496320     16198.3
    496360     16199.1
    496400     16200.8
    496440     16202.3
    496480     16203.3
    496520     16204.5
    496560     16205.7
    496600     16208.3
    496640     16209.6
    496680       16211
    496720     16212.1
    496760     16212.9
    496800     16213.8
    496840     16215.5
    496880     16216.2
    496920     16217.4
    496960     16218.6
    497000     16220.4
    497040       16222
    497080     16222.7
    497120     16224.6
    497160     16225.5
    497200     16227.2
    497240     16228.7
    497280     16229.6
    497320       16231
    497360     16232.1
    497400     16234.7
    497440     16236.1
    497480     16237.4
    497520     16238.4
    497560     16239.3
    497600     16240.2
    497640     16241.9
    497680     16242.7
    497720     16243.8
    497760     16245.1
    497800     16246.8
    497840     16248.5
    497880     16249.2
    497920     16251.1
    497960     16251.9
    498000     16253.7
    498040     16255.2
    498080     16256.1
    498120     16257.4
    498160     16258.6
    498200     16261.2
    498240     16262.5
    498280     16263.9
    498320     16264.9
    498360     16265.8
    498400     16266.6
    498440     16268.4
    498480     16269.1
    498520     16270.3
    498560     16271.5
    498600     16273.3
    498640     16274.9
    498680     16275.7
    498720     16277.5
    498760     16278.4
    498800     16280.1
    498840     16281.6
    498880     16282.5
    498920     16283.8
    498960       16285
    499000     16287.6
    499040       16289
    499080     16290.3
    499120     16291.3
    499160     16292.2
    499200     16293.1
    499240     16294.7
    499280     16295.5
    499320     16296.8
    499360     16297.9
    499400     16299.7
    499440     16301.3
    499480     16302.1
    499520       16304
    499560     16304.8
    499600     16306.6
    499640     16308.1
    499680       16309
    499720     16310.2
    499760     16311.4
    499800     16314.1
    499840     16315.4
    499880     16316.7
    499920     16317.7
    499960     16318.7
    500000     16319.5
    500040     16321.2
    500080     16321.9
    500120     16323.2
    500160     16324.4
    500200     16326.2
    500240     16327.8
    500280     16328.6
    500320     16330.4
    500360     16331.2
    500400       16333
    500440     16334.5
    500480     16335.4
    500520     16336.6
    500560     16337.8
    500600     16340.4
    500640     16341.8
    500680     16343.1
    500720     16344.1
    500760     16345.1
    500800     16345.9
    500840     16347.5
    500880     16348.3
    500920     16349.5
    500960     16350.8
    501000     16352.5
    501040     16354.1
    501080     16354.9
    501120     16356.8
    501160     16357.6
    501200     16359.4
    501240     16360.9
    501280     16361.8
    501320       16363
    501360     16364.3
    501400     16366.9
    501440     16368.2
    501480     16369.5
    501520     16370.6
    501560     16371.5
    501600     16372.3
    501640     16373.9
    501680     16374.7
    501720     16375.9
    501760     16377.1
    501800     16378.9
    501840     16380.5
    501880     16381.3
    501920     16383.2
    501960     16383.9
    502000     16385.7
    502040     16387.3
    502080     16388.2
    502120     16389.4
    502160     16390.7
    502200     16393.3
    502240     16394.6
    502280     16395.9
    502320     16396.9
    502360     16397.9
    502400     16398.7
    502440     16400.2
    502480     16401.1
    502520     16402.3
    502560     16403.5
    502600     16405.3
    502640     16406.9
    502680     16407.7
    502720     16409.6
    502760     16410.3
    502800     16412.1
    502840     16413.6
    502880     16414.6
    502920     16415.8
    502960     16417.1
    503000     16419.7
    503040       16421
    503080     16422.3
    503120     16423.3
    503160     16424.2
    503200     16425.1
    503240     16426.6
    503280     16427.5
    503320     16428.7
    503360     16429.9
    503400     16431.7
    503440     16433.3
    503480     16434.1
    503520       16436
    503560     16436.8
    503600     16438.5
    503640       16440
    503680     16440.9
    503720     16442.2
    503760     16443.5
    503800     16446.1
    503840     16447.4
    503880     16448.7
    503920     16449.7
    503960     16450.6
    504000     16451.5
    504040       16453
    504080     16453.9
    504120       16455
    504160     16456.3
    504200     16458.1
    504240     16459.6
    504280     16460.5
    504320     16462.4
    504360     16463.1
    504400     16464.9
    504440     16466.4
    504480     16467.3
    504520     16468.6
    504560     16469.9
    504600     16472.5
    504640     16473.8
    504680     16475.1
    504720     16476.1
    504760       16477
    504800     16477.8
    504840     16479.4
    504880     16480.3
    504920     16481.4
    504960     16482.7
    505000     16484.5
    505040       16486
    505080     16486.8
    505120     16488.7
    505160     16489.5
    505200     16491.2
    505240     16492.8
    505280     16493.6
    505320       16495
    505360     16496.3
    505400     16498.9
    505440     16500.1
    505480     16501.5
    505520     16502.5
    505560     16503.3
    505600     16504.2
    505640     16505.8
    505680     16506.7
    505720     16507.8
    505760     16509.1
    505800     16510.9
    505840     16512.4
    505880     16513.2
    505920     16515.2
    505960     16515.9
    506000     16517.6
    506040     16519.2
    506080       16520
    506120     16521.4
    506160     16522.6
    506200     16525.3
    506240     16526.5
    506280     16527.9
    506320     16528.9
    506360     16529.7
    506400     16530.5
    506440     16532.2
    506480     16533.1
    506520     16534.2
    506560     16535.5
    506600     16537.2
    506640     16538.8
    506680     16539.6
    506720     16541.6
    506760     16542.3
    506800       16544
    506840     16545.5
    506880     16546.4
    506920     16547.7
    506960       16549
    507000     16551.7
    507040     16552.9
    507080     16554.2
    507120     16555.3
    507160       16556
    507200     16556.9
    507240     16558.6
    507280     16559.4
    507320     16560.5
    507360     16561.9
    507400     16563.6
    507440     16565.2
    507480       16566
    507520     16567.9
    507560     16568.7
    507600     16570.4
    507640     16571.9
    507680     16572.8
    507720     16574.1
    507760     16575.4
    507800       16578
    507840     16579.2
    507880     16580.6
    507920     16581.6
    507960     16582.4
    508000     16583.3
    508040     16584.9
    508080     16585.7
    508120     16586.8
    508160     16588.2
    508200     16589.9
    508240     16591.5
    508280     16592.3
    508320     16594.2
    508360     16595.1
    508400     16596.7
    508440     16598.2
    508480     16599.1
    508520     16600.4
    508560     16601.7
    508600     16604.3
    508640     16605.6
    508680     16606.9
    508720     16607.9
    508760     16608.7
    508800     16609.6
    508840     16611.3
    508880     16612.1
    508920     16613.2
    508960     16614.5
    509000     16616.3
    509040     16617.8
    509080     16618.7
    509120     16620.6
    509160     16621.4
    509200       16623
    509240     16624.6
    509280     16625.4
    509320     16626.8
    509360       16628
    509400     16630.7
    509440       16632
    509480     16633.2
    509520     16634.3
    509560     16635.1
    509600     16635.9
    509640     16637.6
    509680     16638.5
    509720     16639.5
    509760     16640.9
    509800     16642.6
    509840     16644.1
    509880       16645
    509920     16646.9
    509960     16647.7
    510000     16649.3
    510040     16650.8
    510080     16651.7
    510120       16653
    510160     16654.4
    510200       16657
    510240     16658.3
    510280     16659.5
    510320     16660.6
    510360     16661.4
    510400     16662.3
    510440     16663.9
    510480     16664.8
    510520     16665.8
    510560     16667.2
    510600     16668.9
    510640     16670.4
    510680     16671.4
    510720     16673.2
    510760       16674
    510800     16675.5
    510840     16677.1
    510880     16678.1
    510920     16679.4
    510960     16680.7
    511000     16683.3
    511040     16684.6
    511080     16685.8
    511120     16686.9
    511160     16687.7
    511200     16688.6
    511240     16690.2
    511280       16691
    511320     16692.1
    511360     16693.5
    511400     16695.3
    511440     16696.7
    511480     16697.6
    511520     16699.6
    511560     16700.3
    511600     16701.9
    511640     16703.4
    511680     16704.4
    511720     16705.7
    511760     16706.9
    511800     16709.6
    511840     16710.9
    511880     16712.1
    511920     16713.2
    511960       16714
    512000     16714.9
    512040     16716.5
    512080     16717.3
    512120     16718.4
    512160     16719.8
    512200     16721.5
    512240       16723
    512280       16724
    512320     16725.9
    512360     16726.6
    512400     16728.2
    512440     16729.8
    512480     16730.8
    512520       16732
    512560     16733.2
    512600       16736
    512640     16737.2
    512680     16738.3
    512720     16739.5
    512760     16740.2
    512800     16741.2
    512840     16742.7
    512880     16743.7
    512920     16744.7
    512960     16746.1
    513000     16747.8
    513040     16749.3
    513080     16750.2
    513120     16752.2
    513160     16752.9
    513200     16754.4
    513240       16756
    513280     16757.1
    513320     16758.3
    513360     16759.5
    513400     16762.3
    513440     16763.4
    513480     16764.7
    513520     16765.8
    513560     16766.6
    513600     16767.6
    513640     16769.1
    513680       16770
    513720       16771
    513760     16772.5
    513800     16774.1
    513840     16775.7
    513880     16776.6
    513920     16778.4
    513960     16779.2
    514000     16780.7
    514040     16782.3
    514080     16783.4
    514120     16784.6
    514160     16785.8
    514200     16788.6
    514240     16789.8
    514280       16791
    514320     16792.1
    514360     16792.9
    514400     16793.8
    514440     16795.4
    514480     16796.3
    514520     16797.3
    514560     16798.7
    514600     16800.5
    514640       16802
    514680     16802.9
    514720     16804.7
    514760     16805.5
    514800     16807.1
    514840     16808.6
    514880     16809.7
    514920     16810.9
    514960     16812.1
    515000     16814.9
    515040     16816.1
    515080     16817.3
    515120     16818.5
    515160     16819.2
    515200     16820.2
    515240     16821.6
    515280     16822.5
    515320     16823.6
    515360     16825.1
    515400     16826.8
    515440     16828.3
    515480     16829.1
    515520       16831
    515560     16831.9
    515600     16833.4
    515640       16835
    515680     16835.9
    515720     16837.2
    515760     16838.5
    515800     16841.2
    515840     16842.4
    515880     16843.7
    515920     16844.8
    515960     16845.5
    516000     16846.5
    516040       16848
    516080     16848.9
    516120       16850
    516160     16851.4
    516200     16853.1
    516240     16854.7
    516280     16855.5
    516320     16857.3
    516360     16858.2
    516400     16859.7
    516440     16861.3
    516480     16862.3
    516520     16863.5
    516560     16864.8
    516600     16867.5
    516640     16868.7
    516680       16870
    516720     16871.1
    516760     16871.8
    516800     16872.9
    516840     16874.2
    516880     16875.1
    516920     16876.2
    516960     16877.7
    517000     16879.4
    517040     16880.9
    517080     16881.7
    517120     16883.6
    517160     16884.5
    517200       16886
    517240     16887.6
    517280     16888.6
    517320     16889.7
    517360     16891.1
    517400     16893.8
    517440     16895.1
    517480     16896.4
    517520     16897.5
    517560     16898.1
    517600     16899.2
    517640     16900.5
    517680     16901.4
    517720     16902.5
    517760       16904
    517800     16905.6
    517840     16907.2
    517880       16908
    517920     16909.8
    517960     16910.7
    518000     16912.3
    518040     16913.8
    518080     16914.8
    518120       16916
    518160     16917.3
    518200       16920
    518240     16921.3
    518280     16922.6
    518320     16923.7
    518360     16924.4
    518400     16925.4
    518440     16926.8
    518480     16927.7
    518520     16928.7
    518560     16930.3
    518600     16931.9
    518640     16933.5
    518680     16934.3
    518720       16936
    518760       16937
    518800     16938.5
    518840     16940.1
    518880       16941
    518920     16942.2
    518960     16943.6
    519000     16946.3
    519040     16947.5
    519080     16948.9
    519120     16949.9
    519160     16950.6
    519200     16951.7
    519240       16953
    519280     16953.9
    519320     16954.9
    519360     16956.5
    519400     16958.1
    519440     16959.7
    519480     16960.5
    519520     16962.2
    519560     16963.2
    519600     16964.7
    519640     16966.3
    519680     16967.3
    519720     16968.4
    519760     16969.9
    519800     16972.5
    519840     16973.7
    519880     16975.1
    519920     16976.2
    519960     16976.8
    520000     16977.9
    520040     16979.2
    520080     16980.1
    520120     16981.2
    520160     16982.7
    520200     16984.4
    520240     16985.9
    520280     16986.7
    520320     16988.5
    520360     16989.5
    520400     16990.9
    520440     16992.5
    520480     16993.5
    520520     16994.7
    520560     16996.1
    520600     16998.7
    520640       17000
    520680     17001.3
    520720     17002.4
    520760     17003.1
    520800     17004.2
    520840     17005.5
    520880     17006.4
    520920     17007.5
    520960       17009
    521000     17010.6
    521040     17012.2
    521080       17013
    521120     17014.7
    521160     17015.7
    521200     17017.2
    521240     17018.8
    521280     17019.8
    521320       17021
    521360     17022.4
    521400       17025
    521440     17026.3
    521480     17027.6
    521520     17028.7
    521560     17029.3
    521600     17030.4
    521640     17031.8
    521680     17032.7
    521720     17033.7
    521760     17035.3
    521800     17036.9
    521840     17038.5
    521880     17039.2
    521920       17041
    521960       17042
    522000     17043.5
    522040       17045
    522080       17046
    522120     17047.2
    522160     17048.7
    522200     17051.3
    522240     17052.6
    522280     17053.9
    522320       17055
    522360     17055.6
    522400     17056.7
    522440       17058
    522480     17058.8
    522520     17059.9
    522560     17061.5
    522600     17063.2
    522640     17064.7
    522680     17065.4
    522720     17067.1
    522760     17068.2
    522800     17069.7
    522840     17071.2
    522880     17072.3
    522920     17073.5
    522960     17074.9
    523000     17077.5
    523040     17078.8
    523080     17080.1
    523120     17081.2
    523160     17081.8
    523200     17082.9
    523240     17084.2
    523280       17085
    523320     17086.2
    523360     17087.7
    523400     17089.4
    523440     17090.9
    523480     17091.7
    523520     17093.3
    523560     17094.5
    523600     17095.9
    523640     17097.4
    523680     17098.4
    523720     17099.6
    523760       17101
    523800     17103.6
    523840       17105
    523880     17106.3
    523920     17107.3
    523960       17108
    524000     17109.1
    524040     17110.3
    524080     17111.3
    524120     17112.3
    524160     17113.9
    524200     17115.6
    524240       17117
    524280     17117.8
    524320     17119.5
    524360     17120.6
    524400       17122
    524440     17123.6
    524480     17124.6
    524520     17125.8
    524560     17127.2
    524600     17129.8
    524640     17131.2
    524680     17132.5
    524720     17133.6
    524760     17134.2
    524800     17135.2
    524840     17136.6
    524880     17137.5
    524920     17138.6
    524960     17140.1
    525000     17141.8
    525040     17143.3
    525080       17144
    525120     17145.7
    525160     17146.8
    525200     17148.2
    525240     17149.8
    525280     17150.8
    525320     17151.9
    525360     17153.4
    525400       17156
    525440     17157.4
    525480     17158.7
    525520     17159.8
    525560     17160.4
    525600     17161.5
    525640     17162.8
    525680     17163.7
    525720     17164.8
    525760     17166.3
    525800     17168.1
    525840     17169.5
    525880     17170.3
    525920     17171.9
    525960     17173.1
    526000     17174.4
    526040       17176
    526080       17177
    526120     17178.1
    526160     17179.7
    526200     17182.2
    526240     17183.6
    526280     17184.9
    526320       17186
    526360     17186.6
    526400     17187.7
    526440       17189
    526480     17189.9
    526520     17191.1
    526560     17192.5
    526600     17194.3
    526640     17195.7
    526680     17196.5
    526720     17198.1
    526760     17199.3
    526800     17200.6
    526840     17202.2
    526880     17203.2
    526920     17204.2
    526960     17205.8
    527000     17208.4
    527040     17209.7
    527080     17211.1
    527120     17212.2
    527160     17212.8
    527200     17213.8
    527240     17215.1
    527280     17216.1
    527320     17217.2
    527360     17218.6
    527400     17220.4
    527440     17221.9
    527480     17222.6
    527520     17224.2
    527560     17225.5
    527600     17226.7
    527640     17228.3
    527680     17229.4
    527720     17230.4
    527760       17232
    527800     17234.6
    527840     17235.9
    527880     17237.2
    527920     17238.4
    527960       17239
    528000       17240
    528040     17241.3
    528080     17242.2
    528120     17243.4
    528160     17244.7
    528200     17246.5
    528240       17248
    528280     17248.8
    528320     17250.4
    528360     17251.7
    528400     17252.9
    528440     17254.5
    528480     17255.5
    528520     17256.5
    528560     17258.1
    528600     17260.8
    528640       17262
    528680     17263.4
    528720     17264.6
    528760     17265.1
    528800     17266.2
    528840     17267.4
    528880     17268.3
    528920     17269.5
    528960     17270.8
    529000     17272.6
    529040     17274.1
    529080     17274.9
    529120     17276.5
    529160     17277.8
    529200     17278.9
    529240     17280.6
    529280     17281.6
    529320     17282.6
    529360     17284.2
    529400     17286.9
    529440     17288.1
    529480     17289.5
    529520     17290.7
    529560     17291.3
    529600     17292.3
    529640     17293.5
    529680     17294.5
    529720     17295.6
    529760     17296.9
    529800     17298.7
    529840     17300.3
    529880     17301.1
    529920     17302.7
    529960       17304
    530000     17305.1
    530040     17306.8
    530080     17307.8
    530120     17308.8
    530160     17310.3
    530200     17313.1
    530240     17314.4
    530280     17315.7
    530320     17316.8
    530360     17317.5
    530400     17318.5
    530440     17319.7
    530480     17320.6
    530520     17321.8
    530560     17323.1
    530600     17324.9
    530640     17326.5
    530680     17327.2
    530720     17328.9
    530760     17330.1
    530800     17331.3
    530840       17333
    530880       17334
    530920     17334.9
    530960     17336.5
    531000     17339.3
    531040     17340.6
    531080     17341.8
    531120       17343
    531160     17343.7
    531200     17344.6
    531240     17345.9
    531280     17346.9
    531320       17348
    531360     17349.3
    531400     17351.1
    531440     17352.6
    531480     17353.5
    531520       17355
    531560     17356.3
    531600     17357.5
    531640     17359.1
    531680     17360.2
    531720     17361.1
    531760     17362.7
    531800     17365.4
    531840     17366.7
    531880       17368
    531920     17369.2
    531960     17369.9
    532000     17370.8
    532040     17372.1
    532080     17373.1
    532120     17374.2
    532160     17375.5
    532200     17377.3
    532240     17378.9
    532280     17379.7
    532320     17381.3
    532360     17382.5
    532400     17383.8
    532440     17385.4
    532480     17386.5
    532520     17387.3
    532560     17388.9
    532600     17391.6
    532640     17392.8
    532680     17394.2
    532720     17395.4
    532760     17396.1
    532800       17397
    532840     17398.3
    532880     17399.2
    532920     17400.4
    532960     17401.6
    533000     17403.5
    533040       17405
    533080     17405.9
    533120     17407.4
    533160     17408.6
    533200     17409.9
    533240     17411.5
    533280     17412.6
    533320     17413.4
    533360       17415
    533400     17417.7
    533440       17419
    533480     17420.4
    533520     17421.5
    533560     17422.2
    533600     17423.1
    533640     17424.4
    533680     17425.4
    533720     17426.5
    533760     17427.7
    533800     17429.6
    533840     17431.2
    533880     17432.1
    533920     17433.5
    533960     17434.8
    534000     17436.1
    534040     17437.6
    534080     17438.8
    534120     17439.6
    534160     17441.1
    534200     17443.9
    534240     17445.2
    534280     17446.6
    534320     17447.7
    534360     17448.4
    534400     17449.3
    534440     17450.5
    534480     17451.6
    534520     17452.7
    534560     17453.9
    534600     17455.8
    534640     17457.2
    534680     17458.2
    534720     17459.7
    534760     17460.9
    534800     17462.2
    534840     17463.8
    534880       17465
    534920     17465.8
    534960     17467.3
    535000     17470.1
    535040     17471.3
    535080     17472.8
    535120     17473.9
    535160     17474.6
    535200     17475.5
    535240     17476.7
    535280     17477.8
    535320     17478.9
    535360     17480.1
    535400       17482
    535440     17483.5
    535480     17484.5
    535520     17485.9
    535560     17487.2
    535600     17488.5
    535640       17490
    535680     17491.2
    535720     17492.1
    535760     17493.6
    535800     17496.3
    535840     17497.5
    535880       17499
    535920     17500.1
    535960     17500.8
    536000     17501.7
    536040       17503
    536080     17504.1
    536120     17505.1
    536160     17506.4
    536200     17508.3
    536240     17509.7
    536280     17510.7
    536320     17512.2
    536360     17513.4
    536400     17514.7
    536440     17516.2
    536480     17517.5
    536520     17518.3
    536560     17519.8
    536600     17522.5
    536640     17523.8
    536680     17525.2
    536720     17526.4
    536760     17527.1
    536800       17528
    536840     17529.1
    536880     17530.3
    536920     17531.3
    536960     17532.5
    537000     17534.5
    537040     17535.9
    537080     17536.9
    537120     17538.3
    537160     17539.6
    537200       17541
    537240     17542.4
    537280     17543.6
    537320     17544.4
    537360       17546
    537400     17548.7
    537440     17549.9
    537480     17551.4
    537520     17552.5
    537560     17553.2
    537600     17554.1
    537640     17555.3
    537680     17556.4
    537720     17557.5
    537760     17558.7
    537800     17560.7
    537840     17562.1
    537880     17563.1
    537920     17564.5
    537960     17565.7
    538000     17567.1
    538040     17568.6
    538080     17569.8
    538120     17570.6
    538160     17572.2
    538200     17574.9
    538240     17576.1
    538280     17577.5
    538320     17578.6
    538360     17579.4
    538400     17580.2
    538440     17581.4
    538480     17582.5
    538520     17583.6
    538560     17584.8
    538600     17586.8
    538640     17588.2
    538680     17589.2
    538720     17590.7
    538760     17591.8
    538800     17593.3
    538840     17594.7
    538880     17595.9
    538920     17596.7
    538960     17598.3
    539000       17601
    539040     17602.2
    539080     17603.6
    539120     17604.7
    539160     17605.5
    539200     17606.3
    539240     17607.6
    539280     17608.7
    539320     17609.8
    539360     17610.9
    539400       17613
    539440     17614.4
    539480     17615.3
    539520     17616.9
    539560       17618
    539600     17619.4
    539640     17620.9
    539680     17622.1
    539720     17622.9
    539760     17624.4
    539800     17627.2
    539840     17628.4
    539880     17629.8
    539920     17630.9
    539960     17631.6
    540000     17632.5
    540040     17633.7
    540080     17634.8
    540120     17635.9
    540160       17637
    540200     17639.1
    540240     17640.5
    540280     17641.4
    540320       17643
    540360       17644
    540400     17645.5
    540440       17647
    540480     17648.1
    540520     17648.9
    540560     17650.5
    540600     17653.2
    540640     17654.4
    540680     17655.9
    540720     17656.9
    540760     17657.6
    540800     17658.5
    540840     17659.7
    540880     17660.9
    540920       17662
    540960     17663.1
    541000     17665.1
    541040     17666.6
    541080     17667.5
    541120       17669
    541160       17670
    541200     17671.6
    541240     17673.1
    541280     17674.2
    541320       17675
    541360     17676.5
    541400     17679.3
    541440     17680.5
    541480       17682
    541520       17683
    541560     17683.6
    541600     17684.6
    541640     17685.8
    541680     17686.9
    541720       17688
    541760     17689.1
    541800     17691.2
    541840     17692.6
    541880     17693.5
    541920     17695.1
    541960     17696.1
    542000     17697.7
    542040     17699.2
    542080     17700.3
    542120     17701.1
    542160     17702.5
    542200     17705.4
    542240     17706.6
    542280     17708.1
    542320     17709.1
    542360     17709.7
    542400     17710.7
    542440     17711.9
    542480     17712.9
    542520     17714.1
    542560     17715.1
    542600     17717.2
    542640     17718.6
    542680     17719.5
    542720     17721.1
    542760     17722.1
    542800     17723.7
    542840     17725.1
    542880     17726.3
    542920     17727.1
    542960     17728.6
    543000     17731.4
    543040     17732.7
    543080     17734.1
    543120     17735.1
    543160     17735.8
    543200     17736.7
    543240     17737.9
    543280       17739
    543320     17740.1
    543360     17741.2
    543400     17743.2
    543440     17744.6
    543480     17745.6
    543520     17747.2
    543560     17748.2
    543600     17749.7
    543640     17751.2
    543680     17752.3
    543720     17753.1
    543760     17754.6
    543800     17757.5
    543840     17758.8
    543880     17760.1
    543920     17761.2
    543960     17761.8
    544000     17762.8
    544040       17764
    544080       17765
    544120     17766.2
    544160     17767.3
    544200     17769.2
    544240     17770.7
    544280     17771.6
    544320     17773.2
    544360     17774.3
    544400     17775.8
    544440     17777.3
    544480     17778.3
    544520     17779.2
    544560     17780.7
    544600     17783.6
    544640     17784.8
    544680     17786.2
    544720     17787.3
    544760     17787.9
    544800     17788.9
    544840       17790
    544880     17791.1
    544920     17792.3
    544960     17793.4
    545000     17795.4
    545040     17796.8
    545080     17797.7
    545120     17799.3
    545160     17800.4
    545200     17801.9
    545240     17803.4
    545280     17804.5
    545320     17805.3
    545360     17806.7
    545400     17809.7
    545440     17810.9
    545480     17812.3
    545520     17813.3
    545560       17814
    545600       17815
    545640     17816.2
    545680     17817.3
    545720     17818.4
    545760     17819.5
    545800     17821.5
    545840     17822.9
    545880     17823.8
    545920     17825.4
    545960     17826.6
    546000       17828
    546040     17829.6
    546080     17830.6
    546120     17831.4
    546160     17832.8
    546200     17835.8
    546240     17837.1
    546280     17838.4
    546320     17839.5
    546360     17840.1
    546400     17841.1
    546440     17842.3
    546480     17843.4
    546520     17844.5
    546560     17845.6
    546600     17847.7
    546640       17849
    546680     17849.9
    546720     17851.6
    546760     17852.7
    546800     17854.1
    546840     17855.6
    546880     17856.7
    546920     17857.5
    546960     17858.9
    547000       17862
    547040     17863.3
    547080     17864.5
    547120     17865.6
    547160     17866.2
    547200     17867.2
    547240     17868.5
    547280     17869.6
    547320     17870.8
    547360     17871.8
    547400     17873.9
    547440     17875.3
    547480     17876.1
    547520     17877.8
    547560     17878.9
    547600     17880.3
    547640     17881.8
    547680     17882.9
    547720     17883.8
    547760     17885.2
    547800     17888.2
    547840     17889.5
    547880     17890.7
    547920     17891.8
    547960     17892.3
    548000     17893.3
    548040     17894.7
    548080     17895.8
    548120       17897
    548160       17898
    548200     17900.1
    548240     17901.5
    548280     17902.3
    548320       17904
    548360     17905.1
    548400     17906.5
    548440       17908
    548480     17909.1
    548520       17910
    548560     17911.3
    548600     17914.4
    548640     17915.7
    548680     17916.9
    548720       17918
    548760     17918.5
    548800     17919.6
    548840     17920.8
    548880       17922
    548920     17923.2
    548960     17924.2
    549000     17926.2
    549040     17927.6
    549080     17928.5
    549120     17930.2
    549160     17931.2
    549200     17932.7
    549240     17934.2
    549280     17935.3
    549320     17936.2
    549360     17937.5
    549400     17940.6
    549440       17942
    549480     17943.1
    549520     17944.2
    549560     17944.7
    549600     17945.8
    549640     17947.1
    549680     17948.2
    549720     17949.4
    549760     17950.4
    549800     17952.5
    549840     17953.9
    549880     17954.7
    549920     17956.4
    549960     17957.4
    550000     17958.9
    550040     17960.4
    550080     17961.6
    550120     17962.4
    550160     17963.7
    550200     17966.8
    550240     17968.2
    550280     17969.3
    550320     17970.5
    550360       17971
    550400       17972
    550440     17973.3
    550480     17974.4
    550520     17975.7
    550560     17976.6
    550600     17978.7
    550640     17980.1
    550680     17980.9
    550720     17982.7
    550760     17983.7
    550800     17985.1
    550840     17986.6
    550880     17987.8
    550920     17988.7
    550960       17990
    551000       17993
    551040     17994.4
    551080     17995.7
    551120     17996.8
    551160     17997.3
    551200     17998.3
    551240     17999.6
    551280     18000.7
    551320     18001.9
    551360     18002.8
    551400       18005
    551440     18006.4
    551480     18007.2
    551520     18008.9
    551560     18009.8
    551600     18011.5
    551640     18012.9
    551680       18014
    551720     18014.9
    551760     18016.2
    551800     18019.3
    551840     18020.7
    551880     18021.9
    551920       18023
    551960     18023.5
    552000     18024.6
    552040     18025.9
    552080       18027
    552120     18028.2
    552160     18029.2
    552200     18031.3
    552240     18032.7
    552280     18033.5
    552320     18035.2
    552360     18036.1
    552400     18037.8
    552440     18039.3
    552480     18040.3
    552520     18041.2
    552560     18042.5
    552600     18045.6
    552640     18047.1
    552680     18048.2
    552720     18049.4
    552760     18049.8
    552800     18050.9
    552840     18052.2
    552880     18053.3
    552920     18054.5
    552960     18055.6
    553000     18057.6
    553040     18059.1
    553080     18059.8
    553120     18061.6
    553160     18062.5
    553200     18064.2
    553240     18065.6
    553280     18066.7
    553320     18067.6
    553360       18069
    553400       18072
    553440     18073.4
    553480     18074.5
    553520     18075.7
    553560     18076.1
    553600     18077.3
    553640     18078.6
    553680     18079.7
    553720     18080.9
    553760     18081.9
    553800       18084
    553840     18085.5
    553880     18086.1
    553920     18087.9
    553960     18088.8
    554000     18090.6
    554040       18092
    554080       18093
    554120     18093.9
    554160     18095.3
    554200     18098.3
    554240     18099.7
    554280     18100.8
    554320       18102
    554360     18102.4
    554400     18103.6
    554440       18105
    554480     18106.1
    554520     18107.2
    554560     18108.3
    554600     18110.4
    554640     18111.9
    554680     18112.5
    554720     18114.3
    554760     18115.1
    554800     18116.9
    554840     18118.3
    554880     18119.3
    554920     18120.3
    554960     18121.6
    555000     18124.6
    555040       18126
    555080     18127.1
    555120     18128.3
    555160     18128.7
    555200     18129.8
    555240     18131.3
    555280     18132.4
    555320     18133.5
    555360     18134.5
    555400     18136.7
    555440     18138.1
    555480     18138.8
    555520     18140.6
    555560     18141.4
    555600     18143.2
    555640     18144.6
    555680     18145.5
    555720     18146.5
    555760     18147.8
    555800     18150.9
    555840     18152.4
    555880     18153.4
    555920     18154.6
    555960       18155
    556000     18156.2
    556040     18157.6
    556080     18158.7
    556120     18159.8
    556160     18160.8
    556200       18163
    556240     18164.5
    556280     18165.1
    556320     18166.9
    556360     18167.8
    556400     18169.5
    556440     18170.9
    556480     18171.9
    556520     18172.8
    556560     18174.2
    556600     18177.2
    556640     18178.6
    556680     18179.7
    556720     18180.9
    556760     18181.3
    556800     18182.4
    556840     18183.9
    556880       18185
    556920     18186.2
    556960       18187
    557000     18189.4
    557040     18190.8
    557080     18191.5
    557120     18193.2
    557160     18194.1
    557200     18195.8
    557240     18197.2
    557280     18198.2
    557320     18199.2
    557360     18200.5
    557400     18203.5
    557440       18205
    557480       18206
    557520     18207.2
    557560     18207.7
    557600     18208.8
    557640     18210.2
    557680     18211.4
    557720     18212.5
    557760     18213.4
    557800     18215.7
    557840     18217.1
    557880     18217.9
    557920     18219.5
    557960     18220.5
    558000     18222.1
    558040     18223.6
    558080     18224.4
    558120     18225.5
    558160     18226.9
    558200     18229.8
    558240     18231.3
    558280     18232.3
    558320     18233.5
    558360       18234
    558400     18235.1
    558440     18236.5
    558480     18237.7
    558520     18238.8
    558560     18239.7
    558600       18242
    558640     18243.5
    558680     18244.2
    558720     18245.9
    558760     18246.9
    558800     18248.4
    558840     18249.9
    558880     18250.8
    558920     18251.8
    558960     18253.3
    559000     18256.2
    559040     18257.6
    559080     18258.7
    559120     18259.8
    559160     18260.3
    559200     18261.4
    559240     18262.9
    559280     18264.1
    559320     18265.1
    559360     18266.1
    559400     18268.4
    559440     18269.9
    559480     18270.5
    559520     18272.2
    559560     18273.2
    559600     18274.8
    559640     18276.2
    559680     18277.1
    559720     18278.2
    559760     18279.6
    559800     18282.6
    559840       18284
    559880     18285.1
    559920     18286.2
    559960     18286.7
    560000     18287.8
    560040     18289.2
    560080     18290.5
    560120     18291.5
    560160     18292.4
    560200     18294.7
    560240     18296.2
    560280     18296.9
    560320     18298.6
    560360     18299.6
    560400     18301.1
    560440     18302.5
    560480     18303.4
    560520     18304.5
    560560     18305.9
    560600       18309
    560640     18310.3
    560680     18311.4
    560720     18312.5
    560760       18313
    560800     18314.1
    560840     18315.5
    560880     18316.7
    560920     18317.7
    560960     18318.6
    561000     18320.9
    561040     18322.5
    561080     18323.2
    561120     18324.9
    561160     18325.9
    561200     18327.4
    561240     18328.8
    561280     18329.7
    561320     18330.7
    561360     18332.1
    561400     18335.3
    561440     18336.6
    561480     18337.7
    561520     18338.8
    561560     18339.3
    561600     18340.4
    561640     18341.8
    561680       18343
    561720       18344
    561760     18344.9
    561800     18347.2
    561840     18348.8
    561880     18349.5
    561920     18351.2
    561960     18352.2
    562000     18353.8
    562040     18355.2
    562080       18356
    562120       18357
    562160     18358.4
    562200     18361.6
    562240     18362.9
    562280       18364
    562320     18365.2
    562360     18365.6
    562400     18366.6
    562440     18368.1
    562480     18369.4
    562520     18370.4
    562560     18371.2
    562600     18373.6
    562640     18375.1
    562680     18375.9
    562720     18377.5
    562760     18378.5
    562800     18380.2
    562840     18381.5
    562880     18382.4
    562920     18383.4
    562960     18384.8
    563000     18387.9
    563040     18389.3
    563080     18390.4
    563120     18391.6
    563160     18391.9
    563200     18392.9
    563240     18394.5
    563280     18395.8
    563320     18396.7
    563360     18397.6
    563400       18400
    563440     18401.4
    563480     18402.3
    563520       18404
    563560     18404.8
    563600     18406.6
    563640     18407.9
    563680     18408.7
    563720     18409.7
    563760     18411.2
    563800     18414.2
    563840     18415.6
    563880     18416.8
    563920     18417.9
    563960     18418.3
    564000     18419.2
    564040     18420.9
    564080     18422.2
    564120     18423.1
    564160     18423.9
    564200     18426.3
    564240     18427.8
    564280     18428.6
    564320     18430.2
    564360     18431.2
    564400     18432.9
    564440     18434.2
    564480       18435
    564520       18436
    564560     18437.5
    564600     18440.6
    564640     18441.9
    564680     18443.1
    564720     18444.3
    564760     18444.6
    564800     18445.5
    564840     18447.2
    564880     18448.5
    564920     18449.4
    564960     18450.3
    565000     18452.7
    565040     18454.2
    565080       18455
    565120     18456.6
    565160     18457.5
    565200     18459.2
    565240     18460.5
    565280     18461.4
    565320     18462.5
    565360     18463.9
    565400       18467
    565440     18468.2
    565480     18469.4
    565520     18470.7
    565560       18471
    565600     18471.9
    565640     18473.6
    565680     18474.9
    565720     18475.8
    565760     18476.6
    565800       18479
    565840     18480.5
    565880     18481.3
    565920     18482.9
    565960     18483.9
    566000     18485.6
    566040     18486.8
    566080     18487.8
    566120     18488.9
    566160     18490.2
    566200     18493.3
    566240     18494.5
    566280     18495.8
    566320       18497
    566360     18497.4
    566400     18498.3
    566440     18499.9
    566480     18501.3
    566520     18502.1
    566560       18503
    566600     18505.3
    566640     18506.8
    566680     18507.7
    566720     18509.2
    566760     18510.3
    566800     18511.9
    566840     18513.2
    566880     18514.2
    566920     18515.2
    566960     18516.6
    567000     18519.7
    567040     18520.9
    567080     18522.2
    567120     18523.4
    567160     18523.7
    567200     18524.7
    567240     18526.2
    567280     18527.6
    567320     18528.5
    567360     18529.3
    567400     18531.6
    567440     18533.2
    567480       18534
    567520     18535.6
    567560     18536.7
    567600     18538.3
    567640     18539.5
    567680     18540.5
    567720     18541.6
    567760       18543
    567800       18546
    567840     18547.3
    567880     18548.4
    567920     18549.8
    567960     18550.1
    568000     18551.1
    568040     18552.7
    568080     18554.1
    568120     18554.9
    568160     18555.7
    568200     18558.1
    568240     18559.6
    568280     18560.4
    568320       18562
    568360     18563.1
    568400     18564.7
    568440       18566
    568480     18566.9
    568520     18568.1
    568560     18569.4
    568600     18572.4
    568640     18573.7
    568680     18574.9
    568720     18576.2
    568760     18576.5
    568800     18577.5
    568840     18579.1
    568880     18580.5
    568920     18581.3
    568960     18582.1
    569000     18584.5
    569040     18586.1
    569080     18586.8
    569120     18588.5
    569160     18589.6
    569200     18591.2
    569240     18592.4
    569280     18593.4
    569320     18594.5
    569360     18595.8
    569400     18598.8
    569440     18600.2
    569480     18601.3
    569520     18602.6
    569560     18602.9
    569600       18604
    569640     18605.5
    569680     18606.9
    569720     18607.7
    569760     18608.5
    569800     18610.9
    569840     18612.5
    569880     18613.3
    569920     18614.9
    569960       18616
    570000     18617.6
    570040     18618.8
    570080     18619.8
    570120     18620.9
    570160     18622.2
    570200     18625.3
    570240     18626.7
    570280     18627.7
    570320       18629
    570360     18629.3
    570400     18630.4
    570440       18632
    570480     18633.3
    570520     18634.1
    570560       18635
    570600     18637.4
    570640     18638.9
    570680     18639.7
    570720     18641.3
    570760     18642.5
    570800     18644.1
    570840     18645.3
    570880     18646.2
    570920     18647.4
    570960     18648.7
    571000     18651.7
    571040     18653.1
    571080     18654.2
    571120     18655.4
    571160     18655.7
    571200     18656.8
    571240     18658.5
    571280     18659.8
    571320     18660.5
    571360     18661.4
    571400     18663.8
    571440     18665.4
    571480     18666.2
    571520     18667.8
    571560       18669
    571600     18670.4
    571640     18671.7
    571680     18672.7
    571720     18673.8
    571760     18675.1
    571800     18678.2
    571840     18679.5
    571880     18680.6
    571920     18681.8
    571960     18682.1
    572000     18683.2
    572040     18684.9
    572080     18686.2
    572120       18687
    572160     18687.9
    572200     18690.2
    572240     18691.9
    572280     18692.7
    572320     18694.2
    572360     18695.5
    572400     18696.8
    572440     18698.1
    572480       18699
    572520     18700.2
    572560     18701.6
    572600     18704.6
    572640     18705.9
    572680     18707.1
    572720     18708.2
    572760     18708.6
    572800     18709.6
    572840     18711.3
    572880     18712.6
    572920     18713.4
    572960     18714.3
    573000     18716.6
    573040     18718.3
    573080     18719.1
    573120     18720.7
    573160     18721.9
    573200     18723.3
    573240     18724.7
    573280     18725.5
    573320     18726.7
    573360       18728
    573400     18731.1
    573440     18732.5
    573480     18733.6
    573520     18734.7
    573560     18735.1
    573600     18736.1
    573640     18737.8
    573680     18739.1
    573720     18739.9
    573760     18740.9
    573800     18743.1
    573840     18744.7
    573880     18745.6
    573920     18747.1
    573960     18748.4
    574000     18749.8
    574040     18751.1
    574080       18752
    574120     18753.2
    574160     18754.6
    574200     18757.6
    574240       18759
    574280     18760.1
    574320     18761.2
    574360     18761.5
    574400     18762.7
    574440     18764.3
    574480     18765.6
    574520     18766.4
    574560     18767.4
    574600     18769.7
    574640     18771.3
    574680     18772.2
    574720     18773.6
    574760       18775
    574800     18776.4
    574840     18777.7
    574880     18778.5
    574920     18779.7
    574960     18781.1
    575000     18784.2
    575040     18785.6
    575080     18786.7
    575120     18787.8
    575160     18788.1
    575200     18789.3
    575240     18790.8
    575280     18792.2
    575320       18793
    575360       18794
    575400     18796.2
    575440     18797.8
    575480     18798.7
    575520     18800.2
    575560     18801.5
    575600       18803
    575640     18804.3
    575680     18805.1
    575720     18806.2
    575760     18807.7
    575800     18810.7
    575840     18812.1
    575880     18813.3
    575920     18814.3
    575960     18814.7
    576000     18815.9
    576040     18817.4
    576080     18818.6
    576120     18819.4
    576160     18820.5
    576200     18822.8
    576240     18824.3
    576280     18825.2
    576320     18826.8
    576360     18828.1
    576400     18829.5
    576440     18830.9
    576480     18831.7
    576520     18832.8
    576560     18834.3
    576600     18837.3
    576640     18838.6
    576680     18839.8
    576720       18841
    576760     18841.3
    576800     18842.5
    576840     18843.9
    576880     18845.3
    576920       18846
    576960     18847.1
    577000     18849.3
    577040     18850.9
    577080     18851.9
    577120     18853.4
    577160     18854.7
    577200     18856.1
    577240     18857.5
    577280     18858.3
    577320     18859.4
    577360     18860.9
    577400     18863.9
    577440     18865.2
    577480     18866.4
    577520     18867.6
    577560     18867.8
    577600       18869
    577640     18870.5
    577680     18871.8
    577720     18872.5
    577760     18873.6
    577800     18875.8
    577840     18877.5
    577880     18878.4
    577920       18880
    577960     18881.2
    578000     18882.6
    578040       18884
    578080     18884.8
    578120     18885.9
    578160     18887.4
    578200     18890.4
    578240     18891.7
    578280       18893
    578320     18894.1
    578360     18894.4
    578400     18895.6
    578440       18897
    578480     18898.4
    578520     18899.1
    578560     18900.2
    578600     18902.4
    578640       18904
    578680     18904.9
    578720     18906.5
    578760     18907.7
    578800     18909.1
    578840     18910.6
    578880     18911.4
    578920     18912.5
    578960     18913.9
    579000       18917
    579040     18918.3
    579080     18919.5
    579120     18920.7
    579160     18920.9
    579200     18922.2
    579240     18923.5
    579280     18924.9
    579320     18925.6
    579360     18926.7
    579400     18928.9
    579440     18930.5
    579480     18931.5
    579520     18933.1
    579560     18934.3
    579600     18935.7
    579640     18937.1
    579680     18937.9
    579720     18939.1
    579760     18940.4
    579800     18943.6
    579840     18944.8
    579880       18946
    579920     18947.2
    579960     18947.5
    580000     18948.7
    580040     18950.1
    580080     18951.5
    580120     18952.2
    580160     18953.3
    580200     18955.4
    580240     18957.1
    580280     18958.1
    580320     18959.6
    580360     18960.9
    580400     18962.2
    580440     18963.7
    580480     18964.5
    580520     18965.6
    580560       18967
    580600     18970.1
    580640     18971.4
    580680     18972.5
    580720     18973.7
    580760     18973.9
    580800     18975.2
    580840     18976.5
    580880       18978
    580920     18978.7
    580960     18979.8
    581000       18982
    581040     18983.6
    581080     18984.6
    581120     18986.1
    581160     18987.5
    581200     18988.8
    581240     18990.2
    581280       18991
    581320     18992.1
    581360     18993.5
    581400     18996.7
    581440     18997.9
    581480       18999
    581520     19000.1
    581560     19000.5
    581600     19001.7
    581640       19003
    581680     19004.5
    581720     19005.2
    581760     19006.4
    581800     19008.5
    581840     19010.1
    581880     19011.1
    581920     19012.7
    581960       19014
    582000     19015.4
    582040     19016.7
    582080     19017.6
    582120     19018.6
    582160       19020
    582200     19023.1
    582240     19024.3
    582280     19025.5
    582320     19026.6
    582360       19027
    582400     19028.2
    582440     19029.4
    582480     19030.9
    582520     19031.5
    582560     19032.7
    582600     19034.9
    582640     19036.5
    582680     19037.4
    582720     19039.1
    582760     19040.3
    582800     19041.7
    582840     19043.1
    582880     19043.9
    582920       19045
    582960     19046.3
    583000     19049.5
    583040     19050.7
    583080     19051.9
    583120       19053
    583160     19053.3
    583200     19054.6
    583240     19055.8
    583280     19057.4
    583320     19057.9
    583360     19059.2
    583400     19061.3
    583440       19063
    583480     19063.9
    583520     19065.5
    583560     19066.7
    583600     19068.1
    583640     19069.6
    583680     19070.3
    583720     19071.5
    583760     19072.8
    583800       19076
    583840     19077.2
    583880     19078.3
    583920     19079.5
    583960     19079.8
    584000       19081
    584040     19082.3
    584080     19083.8
    584120     19084.4
    584160     19085.6
    584200     19087.7
    584240     19089.4
    584280     19090.4
    584320       19092
    584360     19093.2
    584400     19094.6
    584440       19096
    584480     19096.8
    584520     19097.9
    584560     19099.2
    584600     19102.5
    584640     19103.7
    584680     19104.8
    584720     19105.9
    584760     19106.3
    584800     19107.4
    584840     19108.8
    584880     19110.3
    584920     19110.9
    584960     19112.1
    585000     19114.2
    585040     19115.9
    585080     19116.9
    585120     19118.6
    585160     19119.8
    585200     19121.1
    585240     19122.5
    585280     19123.3
    585320     19124.4
    585360     19125.7
    585400       19129
    585440     19130.2
    585480     19131.3
    585520     19132.4
    585560     19132.8
    585600     19133.9
    585640     19135.2
    585680     19136.8
    585720     19137.3
    585760     19138.6
    585800     19140.6
    585840     19142.4
    585880     19143.3
    585920     19145.1
    585960     19146.2
    586000     19147.6
    586040       19149
    586080     19149.7
    586120     19150.8
    586160     19152.1
    586200     19155.3
    586240     19156.6
    586280     19157.7
    586320     19158.7
    586360     19159.2
    586400     19160.3
    586440     19161.7
    586480     19163.2
    586520     19163.8
    586560       19165
    586600       19167
    586640     19168.8
    586680     19169.8
    586720     19171.5
    586760     19172.6
    586800     19173.9
    586840     19175.3
    586880     19176.2
    586920     19177.2
    586960     19178.5
    587000     19181.7
    587040       19183
    587080     19184.1
    587120       19185
    587160     19185.6
    587200     19186.7
    587240     19188.1
    587280     19189.6
    587320     19190.2
    587360     19191.4
    587400     19193.4
    587440     19195.1
    587480     19196.2
    587520     19197.9
    587560       19199
    587600     19200.3
    587640     19201.7
    587680     19202.6
    587720     19203.5
    587760     19204.8
    587800     19208.1
    587840     19209.5
    587880     19210.4
    587920     19211.4
    587960       19212
    588000     19213.1
    588040     19214.5
    588080       19216
    588120     19216.6
    588160     19217.8
    588200     19219.9
    588240     19221.6
    588280     19222.6
    588320     19224.4
    588360     19225.4
    588400     19226.7
    588440     19228.1
    588480       19229
    588520       19230
    588560     19231.2
    588600     19234.4
    588640     19235.8
    588680     19236.8
    588720     19237.8
    588760     19238.4
    588800     19239.5
    588840     19240.8
    588880     19242.4
    588920       19243
    588960     19244.2
    589000     19246.3
    589040       19248
    589080       19249
    589120     19250.7
    589160     19251.8
    589200     19253.1
    589240     19254.5
    589280     19255.4
    589320     19256.4
    589360     19257.7
    589400     19260.9
    589440     19262.3
    589480     19263.2
    589520     19264.2
    589560     19264.9
    589600       19266
    589640     19267.3
    589680     19268.8
    589720     19269.5
    589760     19270.7
    589800     19272.7
    589840     19274.5
    589880     19275.5
    589920     19277.2
    589960     19278.3
    590000     19279.6
    590040       19281
    590080     19281.9
    590120     19282.8
    590160     19284.2
    590200     19287.4
    590240     19288.8
    590280     19289.8
    590320     19290.7
    590360     19291.3
    590400     19292.5
    590440     19293.7
    590480     19295.3
    590520       19296
    590560     19297.1
    590600     19299.2
    590640       19301
    590680       19302
    590720     19303.7
    590760     19304.8
    590800       19306
    590840     19307.4
    590880     19308.3
    590920     19309.3
    590960     19310.7
    591000     19313.8
    591040     19315.3
    591080     19316.2
    591120     19317.1
    591160     19317.8
    591200     19318.9
    591240     19320.2
    591280     19321.8
    591320     19322.5
    591360     19323.6
    591400     19325.7
    591440     19327.4
    591480     19328.5
    591520     19330.2
    591560     19331.2
    591600     19332.5
    591640     19333.9
    591680     19334.7
    591720     19335.7
    591760     19337.2
    591800     19340.3
    591840     19341.7
    591880     19342.7
    591920     19343.6
    591960     19344.2
    592000     19345.4
    592040     19346.7
    592080     19348.3
    592120     19348.9
    592160     19350.1
    592200     19352.1
    592240     19353.9
    592280     19354.9
    592320     19356.7
    592360     19357.7
    592400       19359
    592440     19360.4
    592480     19361.2
    592520     19362.2
    592560     19363.8
    592600     19366.8
    592640     19368.2
    592680     19369.2
    592720     19370.1
    592760     19370.7
    592800     19371.8
    592840     19373.2
    592880     19374.8
    592920     19375.4
    592960     19376.6
    593000     19378.7
    593040     19380.4
    593080     19381.4
    593120     19383.1
    593160     19384.2
    593200     19385.5
    593240       19387
    593280     19387.7
    593320     19388.6
    593360     19390.3
    593400     19393.3
    593440     19394.8
    593480     19395.7
    593520     19396.6
    593560     19397.2
    593600     19398.5
    593640     19399.8
    593680     19401.4
    593720       19402
    593760     19403.2
    593800     19405.2
    593840     19406.9
    593880     19407.9
    593920     19409.7
    593960     19410.7
    594000       19412
    594040     19413.6
    594080     19414.3
    594120     19415.1
    594160     19416.9
    594200     19419.8
    594240     19421.3
    594280     19422.3
    594320     19423.2
    594360     19423.8
    594400       19425
    594440     19426.4
    594480     19427.9
    594520     19428.6
    594560     19429.8
    594600     19431.7
    594640     19433.5
    594680     19434.5
    594720     19436.3
    594760     19437.2
    594800     19438.6
    594840     19440.1
    594880     19440.9
    594920     19441.7
    594960     19443.4
    595000     19446.4
    595040     19447.9
    595080     19448.9
    595120     19449.8
    595160     19450.4
    595200     19451.6
    595240       19453
    595280     19454.4
    595320     19455.3
    595360     19456.4
    595400     19458.4
    595440     19460.2
    595480     19461.1
    595520     19462.9
    595560     19463.9
    595600     19465.3
    595640     19466.7
    595680     19467.5
    595720     19468.3
    595760       19470
    595800     19472.9
    595840     19474.6
    595880     19475.5
    595920     19476.4
    595960     19476.9
    596000     19478.2
    596040     19479.6
    596080       19481
    596120     19481.9
    596160       19483
    596200     19485.1
    596240     19486.8
    596280     19487.8
    596320     19489.5
    596360     19490.4
    596400     19491.9
    596440     19493.3
    596480     19494.2
    596520     19494.9
    596560     19496.6
    596600     19499.6
    596640     19501.2
    596680     19502.1
    596720       19503
    596760     19503.5
    596800     19504.7
    596840     19506.2
    596880     19507.5
    596920     19508.5
    596960     19509.6
    597000     19511.6
    597040     19513.3
    597080     19514.3
    597120       19516
    597160     19516.9
    597200     19518.4
    597240     19519.9
    597280     19520.8
    597320     19521.5
    597360     19523.2
    597400     19526.1
    597440     19527.8
    597480     19528.8
    597520     19529.5
    597560     19530.2
    597600     19531.3
    597640     19532.7
    597680     19534.2
    597720       19535
    597760     19536.1
    597800     19538.2
    597840     19539.8
    597880     19540.9
    597920     19542.6
    597960     19543.5
    598000     19544.9
    598040     19546.5
    598080     19547.2
    598120     19547.9
    598160     19549.7
    598200     19552.6
    598240     19554.2
    598280     19555.2
    598320       19556
    598360     19556.7
    598400     19557.8
    598440     19559.3
    598480     19560.7
    598520     19561.5
    598560     19562.6
    598600     19564.6
    598640     19566.3
    598680     19567.3
    598720       19569
    598760     19569.9
    598800     19571.4
    598840     19572.9
    598880     19573.8
    598920     19574.4
    598960     19576.2
    599000       19579
    599040     19580.7
    599080     19581.7
    599120     19582.5
    599160     19583.1
    599200     19584.2
    599240     19585.7
    599280     19587.2
    599320     19587.9
    599360     19589.1
    599400     19591.1
    599440     19592.9
    599480     19593.8
    599520     19595.5
    599560     19596.4
    599600     19597.9
    599640     19599.4
    599680     19600.3
    599720     19600.9
    599760     19602.7
    599800     19605.5
    599840     19607.3
    599880     19608.2
    599920     19608.9
    599960     19609.6
    600000     19610.8
    600040     19612.2
    600080     19613.7
    600120     19614.5
    600160     19615.6
    600200     19617.6
    600240     19619.4
    600280     19620.3
    600320     19621.9
    600360     19622.9
    600400     19624.4
    600440     19625.9
    600480     19626.8
    600520     19627.3
    600560     19629.2
    600600     19632.1
    600640     19633.8
    600680     19634.7
    600720     19635.5
    600760     19636.2
    600800     19637.3
    600840     19638.7
    600880     19640.1
    600920       19641
    600960     19642.1
    601000     19644.1
    601040     19645.9
    601080     19646.8
    601120     19648.5
    601160     19649.5
    601200       19651
    601240     19652.4
    601280     19653.3
    601320     19653.9
    601360     19655.8
    601400     19658.7
    601440     19660.4
    601480     19661.3
    601520       19662
    601560     19662.8
    601600     19663.8
    601640     19665.4
    601680     19666.7
    601720     19667.6
    601760     19668.7
    601800     19670.7
    601840     19672.6
    601880     19673.4
    601920     19675.1
    601960       19676
    602000     19677.5
    602040       19679
    602080       19680
    602120     19680.6
    602160     19682.3
    602200     19685.3
    602240       19687
    602280     19687.9
    602320     19688.6
    602360     19689.4
    602400     19690.5
    602440       19692
    602480     19693.3
    602520     19694.2
    602560     19695.3
    602600     19697.3
    602640     19699.2
    602680     19699.9
    602720     19701.7
    602760     19702.6
    602800     19704.1
    602840     19705.6
    602880     19706.6
    602920     19707.2
    602960     19708.9
    603000     19711.8
    603040     19713.6
    603080     19714.4
    603120     19715.2
    603160       19716
    603200     19717.1
    603240     19718.7
    603280       19720
    603320     19720.9
    603360     19721.9
    603400     19723.8
    603440     19725.8
    603480     19726.5
    603520     19728.3
    603560     19729.3
    603600     19730.7
    603640     19732.2
    603680     19733.2
    603720     19733.8
    603760     19735.5
    603800     19738.4
    603840     19740.2
    603880       19741
    603920     19741.8
    603960     19742.6
    604000     19743.7
    604040     19745.2
    604080     19746.6
    604120     19747.5
    604160     19748.4
    604200     19750.5
    604240     19752.5
    604280     19753.1
    604320     19754.9
    604360       19756
    604400     19757.3
    604440     19758.9
    604480     19759.8
    604520     19760.3
    604560     19762.1
    604600       19765
    604640     19766.8
    604680     19767.5
    604720     19768.4
    604760     19769.3
    604800     19770.3
    604840     19771.8
    604880     19773.2
    604920     19774.1
    604960     19775.1
    605000     19777.1
    605040     19779.1
    605080     19779.7
    605120     19781.6
    605160     19782.6
    605200     19783.9
    605240     19785.5
    605280     19786.5
    605320       19787
    605360     19788.8
    605400     19791.6
    605440     19793.5
    605480     19794.2
    605520     19795.1
    605560     19795.9
    605600     19796.9
    605640     19798.5
    605680     19799.8
    605720     19800.8
    605760     19801.7
    605800     19803.7
    605840     19805.7
    605880     19806.3
    605920     19808.2
    605960     19809.2
    606000     19810.6
    606040     19812.2
    606080     19813.1
    606120     19813.7
    606160     19815.4
    606200     19818.3
    606240     19820.2
    606280     19820.9
    606320     19821.8
    606360     19822.5
    606400     19823.6
    606440     19825.1
    606480     19826.4
    606520     19827.3
    606560     19828.3
    606600     19830.3
    606640     19832.3
    606680     19832.9
    606720     19834.8
    606760     19835.9
    606800     19837.2
    606840     19838.8
    606880     19839.7
    606920     19840.3
    606960       19842
    607000     19844.8
    607040     19846.7
    607080     19847.5
    607120     19848.4
    607160     19849.2
    607200     19850.2
    607240     19851.7
    607280       19853
    607320     19853.9
    607360     19854.8
    607400     19856.9
    607440     19858.9
    607480     19859.5
    607520     19861.3
    607560     19862.5
    607600     19863.8
    607640     19865.4
    607680     19866.3
    607720     19866.9
    607760     19868.6
    607800     19871.5
    607840     19873.2
    607880       19874
    607920       19875
    607960     19875.7
    608000     19876.7
    608040     19878.2
    608080     19879.5
    608120     19880.6
    608160     19881.5
    608200     19883.5
    608240     19885.3
    608280     19886.1
    608320     19887.8
    608360     19889.1
    608400     19890.4
    608440     19891.9
    608480     19892.8
    608520     19893.5
    608560     19895.2
    608600     19898.1
    608640     19899.7
    608680     19900.5
    608720     19901.5
    608760     19902.3
    608800     19903.3
    608840     19904.7
    608880     19906.1
    608920     19907.1
    608960       19908
    609000       19910
    609040     19911.9
    609080     19912.7
    609120     19914.4
    609160     19915.7
    609200     19916.9
    609240     19918.5
    609280     19919.4
    609320     19920.1
    609360     19921.7
    609400     19924.7
    609440     19926.3
    609480     19927.1
    609520     19928.1
    609560     19928.9
    609600     19929.9
    609640     19931.3
    609680     19932.7
    609720     19933.7
    609760     19934.5
    609800     19936.6
    609840     19938.5
    609880     19939.2
    609920       19941
    609960     19942.3
    610000     19943.4
    610040     19944.9
    610080     19945.9
    610120     19946.7
    610160     19948.3
    610200     19951.3
    610240     19952.8
    610280     19953.6
    610320     19954.7
    610360     19955.4
    610400     19956.4
    610440     19957.9
    610480     19959.2
    610520     19960.2
    610560       19961
    610600     19963.1
    610640       19965
    610680     19965.7
    610720     19967.4
    610760     19968.9
    610800       19970
    610840     19971.5
    610880     19972.4
    610920     19973.2
    610960     19974.7
    611000     19977.9
    611040     19979.3
    611080     19980.1
    611120     19981.2
    611160     19981.9
    611200     19982.9
    611240     19984.4
    611280     19985.6
    611320     19986.7
    611360     19987.6
    611400     19989.6
    611440     19991.5
    611480     19992.2
    611520     19993.9
    611560     19995.4
    611600     19996.5
    611640       19998
    611680     19998.9
    611720     19999.7
    611760     20001.3
    611800     20004.3
    611840     20005.8
    611880     20006.6
    611920     20007.7
    611960     20008.3
    612000     20009.5
    612040     20010.9
    612080     20012.1
    612120     20013.2
    612160     20014.2
    612200     20016.1
    612240       20018
    612280     20018.6
    612320     20020.4
    612360     20021.8
    612400       20023
    612440     20024.5
    612480     20025.3
    612520     20026.1
    612560     20027.8
    612600     20030.8
    612640     20032.3
    612680     20033.1
    612720     20034.3
    612760     20034.8
    612800       20036
    612840     20037.5
    612880     20038.7
    612920     20039.7
    612960     20040.7
    613000     20042.6
    613040     20044.5
    613080     20045.1
    613120     20046.9
    613160     20048.3
    613200     20049.6
    613240       20051
    613280     20051.8
    613320     20052.6
    613360     20054.3
    613400     20057.4
    613440     20058.9
    613480     20059.7
    613520     20060.8
    613560     20061.4
    613600     20062.5
    613640       20064
    613680     20065.2
    613720     20066.2
    613760     20067.2
    613800     20069.1
    613840     20071.1
    613880     20071.6
    613920     20073.5
    613960     20074.9
    614000     20076.1
    614040     20077.6
    614080     20078.3
    614120     20079.2
    614160     20080.8
    614200       20084
    614240     20085.4
    614280     20086.2
    614320     20087.3
    614360     20087.9
    614400       20089
    614440     20090.6
    614480     20091.8
    614520     20092.8
    614560     20093.9
    614600     20095.6
    614640     20097.6
    614680     20098.2
    614720       20100
    614760     20101.4
    614800     20102.6
    614840     20104.1
    614880     20104.9
    614920     20105.7
    614960     20107.4
    615000     20110.5
    615040       20112
    615080     20112.7
    615120     20113.9
    615160     20114.5
    615200     20115.5
    615240     20117.2
    615280     20118.3
    615320     20119.4
    615360     20120.5
    615400     20122.2
    615440     20124.2
    615480     20124.7
    615520     20126.6
    615560       20128
    615600     20129.1
    615640     20130.7
    615680     20131.4
    615720     20132.4
    615760     20133.9
    615800     20137.1
    615840     20138.5
    615880     20139.3
    615920     20140.5
    615960     20141.1
    616000     20142.1
    616040     20143.7
    616080     20144.9
    616120     20145.9
    616160     20146.9
    616200     20148.8
    616240     20150.7
    616280     20151.2
    616320     20153.1
    616360     20154.5
    616400     20155.6
    616440     20157.2
    616480     20157.9
    616520     20158.8
    616560     20160.4
    616600     20163.6
    616640     20165.1
    616680     20165.8
    616720       20167
    616760     20167.6
    616800     20168.5
    616840     20170.2
    616880     20171.4
    616920     20172.4
    616960     20173.5
    617000     20175.4
    617040     20177.2
    617080     20177.8
    617120     20179.7
    617160     20181.1
    617200     20182.2
    617240     20183.8
    617280     20184.5
    617320     20185.5
    617360     20187.1
    617400     20190.2
    617440     20191.7
    617480     20192.3
    617520     20193.7
    617560     20194.2
    617600     20195.1
    617640     20196.9
    617680     20198.2
    617720     20199.1
    617760     20200.2
    617800     20202.1
    617840     20203.9
    617880     20204.4
    617920     20206.3
    617960     20207.8
    618000     20208.9
    618040     20210.5
    618080     20211.1
    618120     20212.1
    618160     20213.7
    618200     20216.9
    618240     20218.3
    618280     20218.9
    618320     20220.3
    618360     20220.8
    618400     20221.7
    618440     20223.6
    618480     20224.7
    618520     20225.7
    618560     20226.8
    618600     20228.6
    618640     20230.4
    618680     20230.9
    618720     20232.9
    618760     20234.3
    618800     20235.4
    618840       20237
    618880     20237.7
    618920     20238.6
    618960     20240.3
    619000     20243.5
    619040     20244.9
    619080     20245.5
    619120     20246.9
    619160     20247.4
    619200     20248.3
    619240     20250.1
    619280     20251.1
    619320     20252.2
    619360     20253.3
    619400     20255.2
    619440       20257
    619480     20257.4
    619520     20259.4
    619560     20260.8
    619600       20262
    619640     20263.5
    619680     20264.2
    619720     20265.1
    619760     20266.8
    619800       20270
    619840     20271.5
    619880       20272
    619920     20273.5
    619960       20274
    620000     20274.9
    620040     20276.6
    620080     20277.7
    620120     20278.7
    620160     20279.9
    620200     20281.8
    620240     20283.5
    620280     20283.9
    620320       20286
    620360     20287.3
    620400     20288.4
    620440     20289.9
    620480     20290.7
    620520     20291.6
    620560     20293.3
    620600     20296.5
    620640     20297.9
    620680     20298.6
    620720     20299.9
    620760     20300.4
    620800     20301.4
    620840       20303
    620880     20304.1
    620920     20305.1
    620960     20306.3
    621000     20308.2
    621040     20309.9
    621080     20310.3
    621120     20312.4
    621160     20313.7
    621200     20314.8
    621240     20316.4
    621280       20317
    621320       20318
    621360     20319.7
    621400     20322.8
    621440     20324.3
    621480       20325
    621520     20326.4
    621560     20326.8
    621600     20327.8
    621640     20329.4
    621680     20330.5
    621720     20331.5
    621760     20332.7
    621800     20334.6
    621840     20336.3
    621880     20336.8
    621920     20338.8
    621960     20340.1
    622000     20341.3
    622040     20342.8
    622080     20343.4
    622120     20344.3
    622160     20346.1
    622200     20349.2
    622240     20350.8
    622280     20351.4
    622320     20352.7
    622360     20353.2
    622400     20354.2
    622440     20355.8
    622480     20356.9
    622520     20357.9
    622560     20359.2
    622600     20361.1
    622640     20362.6
    622680     20363.2
    622720     20365.3
    622760     20366.5
    622800     20367.7
    622840     20369.3
    622880     20369.9
    622920     20370.6
    622960     20372.5
    623000     20375.6
    623040     20377.1
    623080     20377.8
    623120     20379.1
    623160     20379.6
    623200     20380.6
    623240     20382.1
    623280     20383.3
    623320     20384.2
    623360     20385.5
    623400     20387.5
    623440       20389
    623480     20389.6
    623520     20391.7
    623560     20392.8
    623600       20394
    623640     20395.6
    623680     20396.2
    623720       20397
    623760     20398.9
    623800     20401.9
    623840     20403.5
    623880     20404.2
    623920     20405.5
    623960     20405.9
    624000       20407
    624040     20408.5
    624080     20409.6
    624120     20410.6
    624160     20411.9
    624200     20413.8
    624240     20415.4
    624280       20416
    624320     20418.1
    624360     20419.2
    624400     20420.4
    624440     20421.9
    624480     20422.5
    624520     20423.4
    624560     20425.2
    624600     20428.3
    624640     20429.8
    624680     20430.5
    624720     20431.8
    624760     20432.3
    624800     20433.4
    624840     20434.9
    624880       20436
    624920     20436.9
    624960     20438.3
    625000     20440.2
    625040     20441.8
    625080     20442.4
    625120     20444.5
    625160     20445.6
    625200     20446.8
    625240     20448.4
    625280     20448.9
    625320     20449.9
    625360     20451.6
    625400     20454.7
    625440     20456.3
    625480       20457
    625520     20458.4
    625560     20458.7
    625600     20459.8
    625640     20461.2
    625680     20462.4
    625720     20463.4
    625760     20464.7
    625800     20466.5
    625840     20468.2
    625880     20468.8
    625920     20470.9
    625960     20472.1
    626000     20473.2
    626040     20474.8
    626080     20475.3
    626120     20476.2
    626160       20478
    626200     20481.2
    626240     20482.7
    626280     20483.4
    626320     20484.7
    626360     20485.1
    626400     20486.2
    626440     20487.6
    626480     20488.8
    626520     20489.7
    626560     20491.1
    626600     20492.9
    626640     20494.6
    626680     20495.2
    626720     20497.3
    626760     20498.4
    626800     20499.6
    626840     20501.1
    626880     20501.7
    626920     20502.6
    626960     20504.4
    627000     20507.5
    627040     20509.1
    627080     20509.8
    627120     20511.1
    627160     20511.4
    627200     20512.5
    627240       20514
    627280     20515.2
    627320     20516.1
    627360     20517.5
    627400     20519.2
    627440       20521
    627480     20521.6
    627520     20523.6
    627560     20524.8
    627600       20526
    627640     20527.5
    627680     20528.1
    627720       20529
    627760     20530.7
    627800     20533.9
    627840     20535.5
    627880     20536.2
    627920     20537.6
    627960     20537.8
    628000     20538.9
    628040     20540.3
    628080     20541.6
    628120     20542.6
    628160     20543.8
    628200     20545.7
    628240     20547.4
    628280       20548
    628320       20550
    628360     20551.2
    628400     20552.4
    628440     20553.9
    628480     20554.5
    628520     20555.4
    628560     20557.2
    628600     20560.3
    628640       20562
    628680     20562.6
    628720     20563.9
    628760     20564.3
    628800     20565.4
    628840     20566.9
    628880     20568.1
    628920     20569.1
    628960     20570.3
    629000     20572.2
    629040     20573.9
    629080     20574.4
    629120     20576.4
    629160     20577.6
    629200     20578.8
    629240     20580.3
    629280       20581
    629320     20581.8
    629360     20583.6
    629400     20586.8
    629440     20588.4
    629480       20589
    629520     20590.3
    629560     20590.7
    629600     20591.9
    629640     20593.2
    629680     20594.4
    629720     20595.5
    629760     20596.7
    629800     20598.6
    629840     20600.3
    629880     20600.8
    629920     20602.9
    629960       20604
    630000     20605.3
    630040     20606.8
    630080     20607.5
    630120     20608.3
    630160     20609.9
    630200     20613.2
    630240     20614.8
    630280     20615.5
    630320     20616.8
    630360     20617.2
    630400     20618.3
    630440     20619.7
    630480     20620.9
    630520     20621.9
    630560     20623.2
    630600     20625.1
    630640     20626.8
    630680     20627.2
    630720     20629.4
    630760     20630.4
    630800     20631.8
    630840     20633.2
    630880     20633.9
    630920     20634.8
    630960     20636.4
    631000     20639.7
    631040     20641.3
    631080     20641.9
    631120     20643.2
    631160     20643.6
    631200     20644.8
    631240     20646.2
    631280     20647.4
    631320     20648.3
    631360     20649.7
    631400     20651.6
    631440     20653.3
    631480     20653.6
    631520     20655.9
    631560       20657
    631600     20658.2
    631640     20659.7
    631680     20660.4
    631720     20661.2
    631760     20662.9
    631800     20666.1
    631840     20667.7
    631880     20668.4
    631920     20669.7
    631960     20670.1
    632000     20671.1
    632040     20672.5
    632080     20673.8
    632120     20674.8
    632160     20676.1
    632200     20678.1
    632240     20679.7
    632280     20680.1
    632320     20682.3
    632360     20683.5
    632400     20684.6
    632440     20686.2
    632480       20687
    632520     20687.7
    632560     20689.3
    632600     20692.5
    632640     20694.1
    632680     20694.9
    632720     20696.2
    632760     20696.6
    632800     20697.5
    632840     20698.9
    632880     20700.2
    632920     20701.2
    632960     20702.6
    633000     20704.5
    633040     20706.1
    633080     20706.5
    633120     20708.7
    633160     20709.9
    633200       20711
    633240     20712.5
    633280     20713.4
    633320     20714.1
    633360     20715.7
    633400     20718.9
    633440     20720.5
    633480     20721.3
    633520     20722.6
    633560     20722.9
    633600       20724
    633640     20725.3
    633680     20726.7
    633720     20727.5
    633760     20729.1
    633800     20730.9
    633840     20732.6
    633880     20732.9
    633920     20735.2
    633960     20736.3
    634000     20737.4
    634040       20739
    634080     20739.8
    634120     20740.6
    634160       20742
    634200     20745.3
    634240     20746.9
    634280     20747.7
    634320     20748.9
    634360     20749.3
    634400     20750.4
    634440     20751.8
    634480     20753.1
    634520     20753.9
    634560     20755.5
    634600     20757.4
    634640       20759
    634680     20759.4
    634720     20761.7
    634760     20762.8
    634800     20763.9
    634840     20765.5
    634880     20766.3
    634920     20767.1
    634960     20768.5
    635000     20771.8
    635040     20773.4
    635080     20774.1
    635120     20775.5
    635160     20775.8
    635200     20776.8
    635240     20778.2
    635280     20779.6
    635320     20780.3
    635360       20782
    635400     20783.7
    635440     20785.5
    635480     20785.9
    635520     20788.2
    635560     20789.2
    635600     20790.4
    635640     20791.8
    635680     20792.7
    635720     20793.5
    635760     20794.9
    635800     20798.2
    635840     20799.9
    635880     20800.6
    635920       20802
    635960     20802.4
    636000     20803.3
    636040     20804.7
    636080     20806.1
    636120     20806.9
    636160     20808.6
    636200     20810.2
    636240       20812
    636280     20812.3
    636320     20814.7
    636360     20815.7
    636400     20816.9
    636440     20818.3
    636480     20819.2
    636520       20820
    636560     20821.4
    636600     20824.6
    636640     20826.3
    636680     20827.1
    636720     20828.4
    636760     20828.8
    636800     20829.8
    636840     20831.3
    636880     20832.6
    636920     20833.4
    636960     20835.1
    637000     20836.7
    637040     20838.5
    637080     20838.8
    637120     20841.2
    637160     20842.2
    637200     20843.4
    637240     20844.8
    637280     20845.7
    637320     20846.5
    637360       20848
    637400     20851.2
    637440     20852.9
    637480     20853.6
    637520       20855
    637560     20855.3
    637600     20856.4
    637640     20857.9
    637680     20859.2
    637720     20860.1
    637760     20861.7
    637800     20863.3
    637840     20865.2
    637880     20865.3
    637920     20867.8
    637960     20868.8
    638000       20870
    638040     20871.5
    638080     20872.4
    638120     20873.2
    638160     20874.6
    638200     20877.8
    638240     20879.5
    638280     20880.3
    638320     20881.7
    638360       20882
    638400     20883.1
    638440     20884.6
    638480     20885.9
    638520     20886.8
    638560     20888.4
    638600     20890.1
    638640       20892
    638680     20892.2
    638720     20894.5
    638760     20895.6
    638800     20896.9
    638840     20898.3
    638880     20899.1
    638920       20900
    638960     20901.4
    639000     20904.5
    639040     20906.4
    639080       20907
    639120     20908.5
    639160     20908.8
    639200     20909.8
    639240     20911.4
    639280     20912.8
    639320     20913.6
    639360     20915.1
    639400     20916.7
    639440     20918.7
    639480     20918.8
    639520     20921.2
    639560     20922.2
    639600     20923.6
    639640     20925.1
    639680     20925.8
    639720     20926.7
    639760     20928.1
    639800     20931.2
    639840     20933.1
    639880     20933.7
    639920     20935.2
    639960     20935.5
    640000     20936.6
    640040     20938.1
    640080     20939.6
    640120     20940.4
    640160     20941.8
    640200     20943.5
    640240     20945.5
    640280     20945.5
    640320       20948
    640360       20949
    640400     20950.3
    640440     20951.8
    640480     20952.5
    640520     20953.4
    640560     20954.9
    640600     20957.9
    640640     20959.8
    640680     20960.4
    640720       20962
    640760     20962.2
    640800     20963.2
    640840     20964.8
    640880     20966.2
    640920       20967
    640960     20968.5
    641000     20970.1
    641040     20972.1
    641080     20972.2
    641120     20974.7
    641160     20975.7
    641200     20976.9
    641240     20978.5
    641280     20979.2
    641320     20980.1
    641360     20981.6
    641400     20984.5
    641440     20986.5
    641480     20987.1
    641520     20988.7
    641560     20988.9
    641600     20989.9
    641640     20991.4
    641680     20992.9
    641720     20993.7
    641760     20995.2
    641800     20996.8
    641840     20998.8
    641880     20998.9
    641920     21001.3
    641960     21002.4
    642000     21003.6
    642040     21005.1
    642080     21005.9
    642120     21006.7
    642160     21008.2
    642200     21011.2
    642240     21013.1
    642280     21013.7
    642320     21015.3
    642360     21015.5
    642400     21016.6
    642440     21018.1
    642480     21019.6
    642520     21020.3
    642560     21021.9
    642600     21023.5
    642640     21025.5
    642680     21025.6
    642720       21028
    642760     21029.1
    642800     21030.3
    642840     21031.9
    642880     21032.6
    642920     21033.4
    642960     21034.9
    643000     21037.9
    643040     21039.9
    643080     21040.4
    643120       21042
    643160     21042.1
    643200     21043.2
    643240     21044.8
    643280     21046.3
    643320     21046.9
    643360     21048.5
    643400       21050
    643440     21052.1
    643480     21052.1
    643520     21054.6
    643560     21055.7
    643600       21057
    643640     21058.5
    643680     21059.1
    643720     21060.1
    643760     21061.5
    643800     21064.5
    643840     21066.5
    643880     21066.9
    643920     21068.6
    643960     21068.7
    644000     21069.9
    644040     21071.4
    644080     21072.9
    644120     21073.5
    644160     21075.1
    644200     21076.7
    644240     21078.7
    644280     21078.7
    644320     21081.3
    644360     21082.2
    644400     21083.6
    644440     21085.1
    644480     21085.8
    644520     21086.8
    644560     21088.2
    644600     21091.1
    644640     21093.1
    644680     21093.5
    644720     21095.2
    644760     21095.3
    644800     21096.4
    644840       21098
    644880     21099.6
    644920     21100.2
    644960     21101.6
    645000     21103.2
    645040     21105.3
    645080     21105.3
    645120     21107.8
    645160     21108.8
    645200     21110.2
    645240     21111.7
    645280     21112.3
    645320     21113.4
    645360     21114.8
    645400     21117.6
    645440     21119.7
    645480     21120.1
    645520     21121.8
    645560       21122
    645600       21123
    645640     21124.4
    645680     21126.1
    645720     21126.8
    645760     21128.2
    645800     21129.7
    645840     21131.8
    645880     21131.8
    645920     21134.3
    645960     21135.4
    646000     21136.8
    646040     21138.4
    646080     21138.8
    646120     21139.9
    646160     21141.3
    646200     21144.1
    646240     21146.2
    646280     21146.6
    646320     21148.3
    646360     21148.4
    646400     21149.5
    646440       21151
    646480     21152.5
    646520     21153.3
    646560     21154.7
    646600     21156.1
    646640     21158.3
    646680     21158.3
    646720     21160.8
    646760     21161.8
    646800     21163.2
    646840     21164.8
    646880     21165.2
    646920     21166.4
    646960     21167.7
    647000     21170.6
    647040     21172.6
    647080     21173.1
    647120     21174.7
    647160     21174.9
    647200       21176
    647240     21177.5
    647280     21178.9
    647320     21179.6
    647360       21181
    647400     21182.5
    647440     21184.7
    647480     21184.7
    647520     21187.1
    647560     21188.2
    647600     21189.6
    647640     21191.1
    647680     21191.6
    647720     21192.8
    647760     21194.1
    647800       21197
    647840     21199.1
    647880     21199.5
    647920     21201.1
    647960     21201.3
    648000     21202.5
    648040     21203.9
    648080     21205.3
    648120     21205.9
    648160     21207.4
    648200     21208.9
    648240       21211
    648280     21211.1
    648320     21213.4
    648360     21214.5
    648400       21216
    648440     21217.5
    648480       21218
    648520     21219.1
    648560     21220.5
    648600     21223.4
    648640     21225.5
    648680       21226
    648720     21227.5
    648760     21227.7
    648800     21228.8
    648840     21230.4
    648880     21231.8
    648920     21232.3
    648960     21233.9
    649000     21235.3
    649040     21237.4
    649080     21237.5
    649120     21239.8
    649160     21240.9
    649200     21242.4
    649240     21243.8
    649280     21244.3
    649320     21245.5
    649360     21246.8
    649400     21249.9
    649440     21251.8
    649480     21252.3
    649520       21254
    649560     21254.1
    649600     21255.2
    649640     21256.8
    649680       21258
    649720     21258.7
    649760     21260.3
    649800     21261.7
    649840     21263.8
    649880     21263.8
    649920     21266.2
    649960     21267.2
    650000     21268.7
    650040     21270.2
    650080     21270.7
    650120     21271.9
    650160     21273.2
    650200     21276.2
    650240     21278.2
    650280     21278.7
    650320     21280.3
    650360     21280.5
    650400     21281.6
    650440     21283.2
    650480     21284.4
    650520     21285.1
    650560     21286.6
    650600       21288
    650640     21290.2
    650680     21290.2
    650720     21292.6
    650760     21293.5
    650800     21295.1
    650840     21296.5
    650880       21297
    650920     21298.3
    650960     21299.6
    651000     21302.5
    651040     21304.5
    651080     21305.1
    651120     21306.7
    651160     21306.8
    651200       21308
    651240     21309.6
    651280     21310.7
    651320     21311.5
    651360       21313
    651400     21314.4
    651440     21316.5
    651480     21316.6
    651520       21319
    651560       21320
    651600     21321.4
    651640     21322.8
    651680     21323.4
    651720     21324.6
    651760     21325.9
    651800     21328.9
    651840     21330.9
    651880     21331.5
    651920       21333
    651960     21333.2
    652000     21334.3
    652040       21336
    652080     21337.1
    652120     21337.9
    652160     21339.3
    652200     21340.8
    652240     21342.9
    652280     21342.9
    652320     21345.4
    652360     21346.4
    652400     21347.7
    652440     21349.2
    652480     21349.8
    652520       21351
    652560     21352.3
    652600     21355.3
    652640     21357.4
    652680     21357.9
    652720     21359.4
    652760     21359.6
    652800     21360.7
    652840     21362.4
    652880     21363.4
    652920     21364.2
    652960     21365.6
    653000     21367.1
    653040     21369.3
    653080     21369.3
    653120     21371.7
    653160     21372.8
    653200     21374.1
    653240     21375.6
    653280       21376
    653320     21377.3
    653360     21378.7
    653400     21381.6
    653440     21383.7
    653480     21384.2
    653520     21385.6
    653560       21386
    653600       21387
    653640     21388.7
    653680     21389.8
    653720     21390.5
    653760       21392
    653800     21393.4
    653840     21395.7
    653880     21395.7
    653920     21398.1
    653960     21399.1
    654000     21400.4
    654040     21401.9
    654080     21402.4
    654120     21403.6
    654160     21405.1
    654200     21407.9
    654240     21410.1
    654280     21410.6
    654320       21412
    654360     21412.3
    654400     21413.5
    654440     21415.2
    654480     21416.2
    654520       21417
    654560     21418.4
    654600     21419.8
    654640     21422.1
    654680     21422.2
    654720     21424.5
    654760     21425.5
    654800       21427
    654840     21428.4
    654880     21428.9
    654920     21430.2
    654960     21431.6
    655000     21434.5
    655040     21436.5
    655080     21437.1
    655120     21438.5
    655160     21438.8
    655200       21440
    655240     21441.8
    655280     21442.7
    655320     21443.5
    655360     21444.9
    655400     21446.3
    655440     21448.6
    655480     21448.6
    655520       21451
    655560       21452
    655600     21453.4
    655640     21454.8
    655680     21455.3
    655720     21456.7
    655760     21458.1
    655800       21461
    655840       21463
    655880     21463.5
    655920       21465
    655960     21465.3
    656000     21466.6
    656040     21468.4
    656080     21469.2
    656120       21470
    656160     21471.4
    656200     21472.7
    656240     21475.1
    656280     21475.2
    656320     21477.4
    656360     21478.5
    656400     21479.9
    656440     21481.3
    656480     21481.8
    656520     21483.2
    656560     21484.7
    656600     21487.5
    656640     21489.6
    656680       21490
    656720     21491.6
    656760     21491.9
    656800     21493.1
    656840       21495
    656880     21495.7
    656920     21496.5
    656960       21498
    657000     21499.5
    657040     21501.7
    657080     21501.8
    657120       21504
    657160       21505
    657200     21506.6
    657240     21507.9
    657280     21508.3
    657320     21509.9
    657360     21511.3
    657400       21514
    657440     21516.2
    657480     21516.7
    657520     21518.2
    657560     21518.5
    657600     21519.7
    657640     21521.6
    657680     21522.4
    657720     21523.1
    657760     21524.6
    657800       21526
    657840     21528.2
    657880     21528.4
    657920     21530.6
    657960     21531.7
    658000     21533.2
    658040     21534.5
    658080       21535
    658120     21536.4
    658160     21537.8
    658200     21540.6
    658240     21542.8
    658280     21543.2
    658320     21544.8
    658360       21545
    658400     21546.2
    658440     21548.1
    658480     21548.9
    658520     21549.6
    658560     21551.1
    658600     21552.6
    658640     21554.8
    658680     21554.8
    658720     21557.1
    658760     21558.3
    658800     21559.8
    658840     21561.1
    658880     21561.6
    658920       21563
    658960     21564.4
    659000     21567.1
    659040     21569.4
    659080     21569.8
    659120     21571.4
    659160     21571.6
    659200     21572.8
    659240     21574.6
    659280     21575.4
    659320     21576.1
    659360     21577.6
    659400     21579.1
    659440     21581.3
    659480     21581.4
    659520     21583.7
    659560     21584.9
    659600     21586.3
    659640     21587.7
    659680     21588.1
    659720     21589.5
    659760     21590.9
    659800     21593.7
    659840       21596
    659880     21596.4
    659920     21597.9
    659960     21598.2
    660000     21599.3
    660040     21601.2
    660080       21602
    660120     21602.7
    660160     21604.2
    660200     21605.8
    660240     21607.9
    660280     21607.9
    660320     21610.2
    660360     21611.4
    660400     21612.8
    660440     21614.3
    660480     21614.6
    660520       21616
    660560     21617.5
    660600     21620.2
    660640     21622.5
    660680     21622.9
    660720     21624.4
    660760     21624.7
    660800     21625.8
    660840     21627.7
    660880     21628.5
    660920     21629.2
    660960     21630.5
    661000     21632.2
    661040     21634.4
    661080     21634.4
    661120     21636.7
    661160     21637.9
    661200     21639.3
    661240     21640.8
    661280     21641.1
    661320     21642.4
    661360       21644
    661400     21646.6
    661440       21649
    661480     21649.4
    661520     21650.9
    661560     21651.2
    661600     21652.3
    661640     21654.1
    661680       21655
    661720     21655.7
    661760     21657.1
    661800     21658.7
    661840     21660.9
    661880     21660.9
    661920     21663.3
    661960     21664.5
    662000     21665.8
    662040     21667.3
    662080     21667.6
    662120     21668.9
    662160     21670.6
    662200     21673.2
    662240     21675.5
    662280       21676
    662320     21677.5
    662360     21677.7
    662400     21678.8
    662440     21680.6
    662480     21681.5
    662520     21682.3
    662560     21683.7
    662600     21685.3
    662640     21687.4
    662680     21687.4
    662720     21689.9
    662760     21691.1
    662800     21692.5
    662840       21694
    662880     21694.1
    662920     21695.5
    662960     21697.2
    663000     21699.8
    663040     21702.1
    663080     21702.5
    663120     21704.1
    663160     21704.2
    663200     21705.5
    663240     21707.2
    663280       21708
    663320     21708.8
    663360     21710.2
    663400     21711.9
    663440     21713.9
    663480       21714
    663520     21716.6
    663560     21717.6
    663600     21719.1
    663640     21720.7
    663680     21720.7
    663720       21722
    663760     21723.7
    663800     21726.3
    663840     21728.7
    663880     21729.2
    663920     21730.6
    663960     21730.8
    664000     21732.1
    664040       21734
    664080     21734.6
    664120     21735.5
    664160     21736.9
    664200     21738.6
    664240     21740.6
    664280     21740.7
    664320     21743.2
    664360     21744.2
    664400     21745.7
    664440     21747.2
    664480     21747.4
    664520     21748.6
    664560     21750.3
    664600     21752.8
    664640     21755.4
    664680     21755.7
    664720     21757.2
    664760     21757.4
    664800     21758.6
    664840     21760.6
    664880     21761.2
    664920     21762.1
    664960     21763.5
    665000     21765.2
    665040     21767.1
    665080     21767.3
    665120     21769.8
    665160     21770.8
    665200     21772.3
    665240     21773.9
    665280       21774
    665320     21775.3
    665360       21777
    665400     21779.4
    665440     21782.1
    665480     21782.3
    665520     21783.8
    665560       21784
    665600     21785.3
    665640     21787.3
    665680     21787.8
    665720     21788.7
    665760     21790.1
    665800     21791.8
    665840     21793.8
    665880     21793.9
    665920     21796.5
    665960     21797.4
    666000       21799
    666040     21800.4
    666080     21800.6
    666120     21801.9
    666160     21803.6
    666200       21806
    666240     21808.7
    666280       21809
    666320     21810.4
    666360     21810.6
    666400       21812
    666440     21813.9
    666480     21814.4
    666520     21815.2
    666560     21816.7
    666600     21818.6
    666640     21820.4
    666680     21820.6
    666720     21823.2
    666760     21824.1
    666800     21825.6
    666840     21827.1
    666880     21827.2
    666920     21828.6
    666960     21830.3
    667000     21832.6
    667040     21835.4
    667080     21835.7
    667120     21837.1
    667160     21837.3
    667200     21838.7
    667240     21840.5
    667280       21841
    667320     21841.9
    667360     21843.4
    667400     21845.2
    667440       21847
    667480     21847.2
    667520     21849.8
    667560     21850.7
    667600     21852.3
    667640     21853.8
    667680     21853.9
    667720     21855.2
    667760       21857
    667800     21859.2
    667840       21862
    667880     21862.4
    667920     21863.9
    667960       21864
    668000     21865.4
    668040     21867.1
    668080     21867.6
    668120     21868.5
    668160       21870
    668200     21871.9
    668240     21873.6
    668280     21873.9
    668320     21876.4
    668360     21877.2
    668400     21878.9
    668440     21880.3
    668480     21880.5
    668520     21881.8
    668560     21883.5
    668600     21885.7
    668640     21888.6
    668680       21889
    668720     21890.4
    668760     21890.6
    668800     21891.9
    668840     21893.5
    668880     21894.1
    668920       21895
    668960     21896.5
    669000     21898.3
    669040     21900.1
    669080     21900.3
    669120     21902.9
    669160     21903.7
    669200     21905.4
    669240     21906.9
    669280       21907
    669320     21908.3
    669360       21910
    669400     21912.2
    669440     21915.1
    669480     21915.4
    669520       21917
    669560     21917.1
    669600     21918.5
    669640     21920.1
    669680     21920.7
    669720     21921.6
    669760     21923.1
    669800     21924.9
    669840     21926.7
    669880     21926.9
    669920     21929.6
    669960     21930.3
    670000       21932
    670040     21933.5
    670080     21933.6
    670120     21934.8
    670160     21936.6
    670200     21938.9
    670240     21941.7
    670280     21942.1
    670320     21943.5
    670360     21943.7
    670400     21945.1
    670440     21946.8
    670480     21947.3
    670520     21948.3
    670560     21949.8
    670600     21951.6
    670640     21953.3
    670680     21953.7
    670720     21956.2
    670760     21956.9
    670800     21958.7
    670840     21960.2
    670880     21960.3
    670920     21961.4
    670960     21963.4
    671000     21965.6
    671040     21968.4
    671080     21968.7
    671120     21970.2
    671160     21970.5
    671200     21971.7
    671240     21973.5
    671280       21974
    671320     21974.9
    671360     21976.5
    671400     21978.2
    671440       21980
    671480     21980.3
    671520     21982.9
    671560     21983.5
    671600     21985.4
    671640     21986.7
    671680       21987
    671720       21988
    671760       21990
    671800     21992.2
    671840       21995
    671880     21995.3
    671920     21996.8
    671960     21997.2
    672000     21998.6
    672040     22000.1
    672080     22000.6
    672120     22001.5
    672160       22003
    672200     22004.9
    672240     22006.7
    672280     22006.9
    672320     22009.6
    672360     22010.2
    672400     22012.1
    672440     22013.4
    672480     22013.5
    672520     22014.6
    672560     22016.6
    672600     22018.8
    672640     22021.6
    672680     22021.8
    672720     22023.3
    672760     22023.8
    672800     22025.2
    672840     22026.8
    672880     22027.3
    672920     22028.2
    672960     22029.6
    673000     22031.5
    673040     22033.3
    673080     22033.6
    673120     22036.2
    673160     22036.8
    673200     22038.7
    673240       22040
    673280     22040.1
    673320     22041.3
    673360     22043.2
    673400     22045.4
    673440     22048.2
    673480     22048.5
    673520       22050
    673560     22050.4
    673600     22051.7
    673640     22053.4
    673680     22053.9
    673720     22054.8
    673760     22056.1
    673800     22058.1
    673840       22060
    673880     22060.3
    673920     22062.8
    673960     22063.4
    674000     22065.4
    674040     22066.6
    674080     22066.8
    674120     22067.9
    674160     22069.8
    674200       22072
    674240     22074.8
    674280     22075.1
    674320     22076.6
    674360       22077
    674400     22078.3
    674440       22080
    674480     22080.4
    674520     22081.2
    674560     22082.7
    674600     22084.7
    674640     22086.5
    674680     22086.8
    674720     22089.5
    674760       22090
    674800       22092
    674840     22093.3
    674880     22093.4
    674920     22094.5
    674960     22096.5
    675000     22098.6
    675040     22101.5
    675080     22101.7
    675120     22103.2
    675160     22103.6
    675200     22104.9
    675240     22106.6
    675280       22107
    675320     22107.7
    675360     22109.3
    675400     22111.3
    675440     22113.1
    675480     22113.4
    675520       22116
    675560     22116.6
    675600     22118.5
    675640     22119.8
    675680     22119.9
    675720     22121.1
    675760     22123.1
    675800     22125.2
    675840     22128.1
    675880     22128.3
    675920     22129.8
    675960     22130.1
    676000     22131.4
    676040     22133.2
    676080     22133.6
    676120     22134.3
    676160     22135.9
    676200     22137.8
    676240     22139.6
    676280     22139.9
    676320     22142.6
    676360     22143.2
    676400     22145.1
    676440     22146.4
    676480     22146.5
    676520     22147.8
    676560     22149.7
    676600     22151.9
    676640     22154.7
    676680     22154.9
    676720     22156.4
    676760     22156.7
    676800     22158.1
    676840     22159.9
    676880     22160.3
    676920     22160.9
    676960     22162.7
    677000     22164.6
    677040     22166.4
    677080     22166.6
    677120     22169.3
    677160     22169.8
    677200     22171.7
    677240     22173.2
    677280     22173.2
    677320     22174.4
    677360     22176.4
    677400     22178.6
    677440     22181.3
    677480     22181.6
    677520     22183.1
    677560     22183.4
    677600     22184.8
    677640     22186.6
    677680     22187.1
    677720     22187.6
    677760     22189.3
    677800     22191.2
    677840       22193
    677880     22193.3
    677920     22195.9
    677960     22196.5
    678000     22198.4
    678040     22199.8
    678080     22199.9
    678120     22201.1
    678160       22203
    678200     22205.2
    678240       22208
    678280     22208.2
    678320     22209.7
    678360       22210
    678400     22211.3
    678440     22213.2
    678480     22213.8
    678520     22214.3
    678560     22216.1
    678600     22217.8
    678640     22219.7
    678680       22220
    678720     22222.6
    678760     22223.2
    678800     22225.1
    678840     22226.5
    678880     22226.6
    678920     22227.7
    678960     22229.8
    679000     22231.8
    679040     22234.7
    679080     22234.8
    679120     22236.4
    679160     22236.8
    679200       22238
    679240     22239.9
    679280     22240.5
    679320       22241
    679360     22242.7
    679400     22244.5
    679440     22246.4
    679480     22246.8
    679520     22249.4
    679560     22249.9
    679600     22251.7
    679640     22253.2
    679680     22253.3
    679720     22254.3
    679760     22256.5
    679800     22258.5
    679840     22261.5
    679880     22261.5
    679920     22263.1
    679960     22263.4
    680000     22264.7
    680040     22266.6
    680080     22267.2
    680120     22267.7
    680160     22269.4
    680200     22271.3
    680240     22273.1
    680280     22273.5
    680320     22276.2
    680360     22276.6
    680400     22278.4
    680440     22279.8
    680480     22279.9
    680520       22281
    680560     22283.2
    680600     22285.3
    680640     22288.2
    680680     22288.2
    680720     22289.8
    680760     22290.1
    680800     22291.3
    680840     22293.2
    680880     22293.9
    680920     22294.3
    680960     22296.1
    681000     22297.9
    681040     22299.8
    681080     22300.2
    681120     22302.8
    681160     22303.2
    681200       22305
    681240     22306.5
    681280     22306.7
    681320     22307.5
    681360     22309.8
    681400     22311.9
    681440     22314.8
    681480     22314.8
    681520     22316.5
    681560     22316.8
    681600     22317.9
    681640     22319.8
    681680     22320.4
    681720       22321
    681760     22322.6
    681800     22324.5
    681840     22326.4
    681880     22326.9
    681920     22329.4
    681960     22329.9
    682000     22331.7
    682040     22333.2
    682080     22333.4
    682120     22334.3
    682160     22336.5
    682200     22338.6
    682240     22341.5
    682280     22341.6
    682320     22343.2
    682360     22343.5
    682400     22344.6
    682440     22346.4
    682480     22347.1
    682520     22347.6
    682560     22349.3
    682600     22351.1
    682640       22353
    682680     22353.5
    682720     22356.1
    682760     22356.6
    682800     22358.5
    682840     22359.9
    682880     22360.1
    682920     22360.9
    682960     22363.1
    683000     22365.2
    683040     22368.2
    683080     22368.3
    683120     22369.9
    683160     22370.1
    683200     22371.2
    683240       22373
    683280     22373.8
    683320     22374.4
    683360     22376.1
    683400     22377.8
    683440     22379.8
    683480     22380.2
    683520     22382.8
    683560     22383.3
    683600     22385.3
    683640     22386.6
    683680     22386.9
    683720     22387.7
    683760     22389.9
    683800     22391.9
    683840       22395
    683880       22395
    683920     22396.6
    683960     22396.8
    684000     22397.9
    684040     22399.7
    684080     22400.4
    684120     22401.1
    684160     22402.9
    684200     22404.5
    684240     22406.4
    684280       22407
    684320     22409.6
    684360     22409.9
    684400     22411.9
    684440     22413.3
    684480     22413.5
    684520     22414.5
    684560     22416.6
    684600     22418.6
    684640     22421.7
    684680     22421.8
    684720     22423.3
    684760     22423.4
    684800     22424.8
    684840     22426.4
    684880     22427.2
    684920     22427.8
    684960     22429.6
    685000     22431.1
    685040     22433.1
    685080     22433.6
    685120     22436.3
    685160     22436.6
    685200     22438.6
    685240       22440
    685280     22440.3
    685320     22441.2
    685360     22443.4
    685400     22445.3
    685440     22448.4
    685480     22448.5
    685520       22450
    685560     22450.1
    685600     22451.5
    685640     22453.2
    685680       22454
    685720     22454.7
    685760     22456.5
    685800     22457.9
    685840       22460
    685880     22460.3
    685920     22463.1
    685960     22463.4
    686000     22465.4
    686040     22466.8
    686080     22467.1
    686120       22468
    686160     22470.2
    686200     22472.1
    686240     22475.3
    686280     22475.5
    686320     22476.9
    686360     22476.9
    686400     22478.4
    686440     22480.1
    686480     22480.8
    686520     22481.5
    686560     22483.2
    686600     22484.7
    686640     22486.8
    686680     22487.1
    686720     22489.9
    686760     22490.1
    686800     22492.3
    686840     22493.6
    686880     22493.8
    686920     22494.8
    686960     22496.9
    687000       22499
    687040     22502.1
    687080     22502.3
    687120     22503.7
    687160     22503.8
    687200     22505.1
    687240     22506.8
    687280     22507.5
    687320     22508.2
    687360     22509.9
    687400     22511.3
    687440     22513.4
    687480     22513.8
    687520     22516.7
    687560     22516.9
    687600       22519
    687640     22520.3
    687680     22520.5
    687720     22521.4
    687760     22523.7
    687800     22525.7
    687840     22528.9
    687880       22529
    687920     22530.4
    687960     22530.5
    688000     22531.9
    688040     22533.7
    688080     22534.2
    688120       22535
    688160     22536.7
    688200     22538.2
    688240     22540.3
    688280     22540.8
    688320     22543.4
    688360     22543.8
    688400     22545.8
    688440     22547.1
    688480     22547.2
    688520     22548.2
    688560     22550.5
    688600     22552.6
    688640     22555.6
    688680     22555.8
    688720     22557.2
    688760     22557.3
    688800     22558.6
    688840     22560.4
    688880       22561
    688920     22561.8
    688960     22563.6
    689000       22565
    689040     22567.1
    689080     22567.6
    689120     22570.3
    689160     22570.5
    689200     22572.6
    689240     22573.8
    689280       22574
    689320       22575
    689360     22577.2
    689400     22579.4
    689440     22582.3
    689480     22582.6
    689520       22584
    689560       22584
    689600     22585.3
    689640     22587.1
    689680     22587.7
    689720     22588.6
    689760     22590.4
    689800     22591.8
    689840     22593.9
    689880     22594.5
    689920       22597
    689960     22597.2
    690000     22599.3
    690040     22600.7
    690080     22600.8
    690120     22601.8
    690160     22603.9
    690200     22606.1
    690240     22609.1
    690280     22609.3
    690320     22610.7
    690360     22610.8
    690400     22612.1
    690440     22613.9
    690480     22614.4
    690520     22615.3
    690560     22617.2
    690600     22618.5
    690640     22620.7
    690680     22621.3
    690720     22623.8
    690760     22623.9
    690800       22626
    690840     22627.5
    690880     22627.6
    690920     22628.6
    690960     22630.7
    691000       22633
    691040       22636
    691080       22636
    691120     22637.5
    691160     22637.7
    691200     22638.9
    691240     22640.6
    691280     22641.3
    691320     22642.2
    691360       22644
    691400     22645.4
    691440     22647.5
    691480     22648.1
    691520     22650.6
    691560     22650.7
    691600     22652.8
    691640     22654.3
    691680     22654.6
    691720     22655.4
    691760     22657.6
    691800     22659.7
    691840     22662.8
    691880     22662.8
    691920     22664.4
    691960     22664.6
    692000     22665.8
    692040     22667.5
    692080     22668.1
    692120       22669
    692160     22670.8
    692200     22672.2
    692240     22674.3
    692280     22674.8
    692320     22677.4
    692360     22677.4
    692400     22679.7
    692440     22681.2
    692480     22681.4
    692520     22682.2
    692560     22684.3
    692600     22686.5
    692640     22689.6
    692680     22689.6
    692720     22691.1
    692760     22691.4
    692800     22692.6
    692840     22694.3
    692880     22694.9
    692920     22695.7
    692960     22697.5
    693000     22698.9
    693040     22701.1
    693080     22701.6
    693120     22704.2
    693160     22704.2
    693200     22706.5
    693240       22708
    693280     22708.2
    693320     22708.9
    693360     22711.2
    693400     22713.3
    693440     22716.2
    693480     22716.4
    693520     22717.9
    693560     22718.2
    693600     22719.3
    693640       22721
    693680     22721.7
    693720     22722.5
    693760     22724.3
    693800     22725.6
    693840     22727.8
    693880     22728.2
    693920       22731
[truncated: 175,997 more chars]
