# Supplementary material for: Comment on 'Valid molecular dynamics simulations of human hemoglobin require a surprisingly large box size'
Source: eLife. 2019 Jun 20;8:e44718. doi: 10.7554/eLife.44718 (PMC6586461; doi:10.7554/eLife.44718)
Supplement: Figure 2—source data 1. — The zip archive contains a README file describing which source files correspond to the different panels. [file elife-44718-fig2-data1.zip › figure2/panel_B/120A/10/msd.xvg]

# This file was created Fri Mar  8 12:15:53 2019
# Created by:
#             :-) GROMACS - gmx msd, 2018.5-dev-20181129-d5972f7 (-:
# 
# Executable:   /usr/local/gromacs/2018/2018.4-impi2017-fftw337-gcc640-cuda91/bin/gmx
# Data prefix:  /usr/local/gromacs/2018/2018.4-impi2017-fftw337-gcc640-cuda91
# Working dir:  /home/vgapsys/project/hemoglobin/hemoglobin/Meuwly/120a-elife/eq10
# Command line:
#   gmx msd -s /netmount/energy/vgapsys/hemoglobin/hemoglobin/raw/120a-elife/topol.tpr -f /netmount/energy/vgapsys/hemoglobin/hemoglobin/raw/120a-elife/9/traj_comp.xtc -trestart 800 -n index.ndx -o msd.xvg
# gmx msd is part of G R O M A C S:
#
# GROtesk MACabre and Sinister
#
@    title "Mean Square Displacement"
@    xaxis  label "Time (ps)"
@    yaxis  label "MSD (nm\S2\N)"
@TYPE xy
# MSD gathered over 1e+06 ps with 1251 restarts
# Diffusion constants fitted from time 100000 to 900000 ps
# D[Water_&_OW] = 5.4278 (+/- 0.1892) (1e-5 cm^2/s)
         0           0
        40     1.32893
        80     2.65906
       120     3.98783
       160     5.31435
       200     6.63964
       240     7.96329
       280     9.28471
       320     10.6065
       360     11.9243
       400     13.2401
       440      14.553
       480     15.8657
       520     17.1777
       560     18.4899
       600     19.8011
       640     21.1098
       680     22.4175
       720     23.7262
       760     25.0326
       800      26.336
       840     27.6412
       880     28.9465
       920     30.2517
       960     31.5571
      1000     32.8632
      1040      34.167
      1080     35.4739
      1120     36.7814
      1160     38.0825
      1200     39.3838
      1240     40.6855
      1280      41.991
      1320      43.293
      1360     44.5952
      1400     45.8973
      1440     47.1953
      1480     48.4933
      1520     49.7932
      1560     51.0938
      1600     52.3919
      1640     53.6917
      1680     54.9918
      1720     56.2901
      1760      57.589
      1800     58.8901
      1840      60.188
      1880      61.493
      1920     62.7977
      1960     64.0941
      2000     65.3925
      2040     66.6908
      2080     67.9957
      2120     69.2962
      2160     70.5964
      2200     71.8959
      2240     73.1934
      2280     74.4899
      2320     75.7879
      2360     77.0872
      2400      78.387
      2440     79.6887
      2480     80.9884
      2520     82.2836
      2560     83.5785
      2600     84.8772
      2640     86.1703
      2680     87.4672
      2720     88.7691
      2760     90.0606
      2800     91.3597
      2840     92.6568
      2880     93.9636
      2920     95.2633
      2960     96.5649
      3000      97.863
      3040     99.1565
      3080     100.449
      3120     101.746
      3160     103.042
      3200     104.344
      3240     105.647
      3280     106.945
      3320     108.238
      3360      109.53
      3400      110.83
      3440     112.122
      3480     113.419
      3520     114.721
      3560      116.01
      3600     117.308
      3640     118.606
      3680     119.912
      3720     121.213
      3760     122.512
      3800      123.81
      3840     125.104
      3880     126.394
      3920     127.691
      3960     128.985
      4000     130.285
      4040     131.592
      4080     132.893
      4120     134.188
      4160     135.478
      4200     136.781
      4240     138.072
      4280     139.371
      4320     140.675
      4360     141.964
      4400     143.265
      4440     144.561
      4480     145.868
      4520     147.167
      4560     148.465
      4600     149.766
      4640     151.058
      4680     152.348
      4720     153.644
      4760     154.938
      4800     156.237
      4840     157.547
      4880      158.85
      4920     160.144
      4960     161.436
      5000     162.741
      5040     164.034
      5080     165.333
      5120     166.642
      5160     167.928
      5200     169.229
      5240     170.524
      5280      171.83
      5320     173.128
      5360     174.426
      5400     175.727
      5440     177.018
      5480     178.305
      5520     179.602
      5560     180.894
      5600     182.189
      5640     183.497
      5680     184.801
      5720     186.093
      5760     187.385
      5800     188.689
      5840     189.981
      5880     191.281
      5920     192.593
      5960     193.877
      6000      195.18
      6040     196.478
      6080     197.784
      6120     199.082
      6160     200.381
      6200     201.684
      6240     202.972
      6280     204.259
      6320     205.555
      6360     206.846
      6400     208.143
      6440     209.449
      6480     210.755
      6520     212.046
      6560     213.338
      6600     214.643
      6640     215.935
      6680     217.233
      6720     218.546
      6760     219.828
      6800     221.131
      6840     222.427
      6880     223.733
      6920     225.031
      6960     226.332
      7000     227.633
      7040     228.919
      7080     230.208
      7120     231.502
      7160     232.792
      7200     234.088
      7240     235.393
      7280     236.697
      7320     237.988
      7360     239.278
      7400     240.583
      7440     241.876
      7480     243.175
      7520     244.487
      7560     245.766
      7600     247.068
      7640     248.366
      7680     249.674
      7720      250.97
      7760     252.269
      7800     253.572
      7840     254.855
      7880     256.145
      7920     257.442
      7960     258.731
      8000     260.028
      8040     261.332
      8080     262.639
      8120      263.93
      8160      265.22
      8200     266.524
      8240     267.815
      8280     269.112
      8320     270.422
      8360     271.699
      8400     273.003
      8440     274.303
      8480     275.611
      8520     276.907
      8560     278.206
      8600     279.508
      8640     280.787
      8680     282.075
      8720     283.369
      8760     284.656
      8800     285.955
      8840      287.26
      8880     288.565
      8920     289.858
      8960     291.147
      9000     292.451
      9040      293.74
      9080     295.035
      9120      296.35
      9160      297.63
      9200     298.934
      9240     300.233
      9280     301.544
      9320     302.839
      9360     304.135
      9400     305.439
      9440     306.716
      9480     308.003
      9520     309.296
      9560     310.582
      9600     311.879
      9640     313.184
      9680     314.492
      9720     315.784
      9760      317.08
      9800     318.386
      9840     319.672
      9880     320.963
      9920     322.275
      9960     323.552
     10000     324.857
     10040     326.157
     10080     327.468
     10120      328.76
     10160     330.054
     10200     331.357
     10240     332.628
     10280     333.912
     10320     335.205
     10360     336.487
     10400     337.781
     10440     339.088
     10480     340.395
     10520     341.687
     10560     342.981
     10600     344.288
     10640     345.573
     10680     346.866
     10720      348.18
     10760     349.453
     10800     350.762
     10840     352.062
     10880     353.372
     10920     354.665
     10960     355.961
     11000     357.268
     11040     358.538
     11080     359.818
     11120     361.111
     11160     362.392
     11200     363.688
     11240     364.996
     11280     366.303
     11320     367.596
     11360     368.892
     11400     370.201
     11440     371.487
     11480      372.78
     11520     374.096
     11560      375.37
     11600     376.682
     11640     377.984
     11680     379.296
     11720     380.587
     11760     381.883
     11800     383.195
     11840     384.461
     11880     385.742
     11920     387.034
     11960     388.316
     12000     389.608
     12040     390.909
     12080     392.218
     12120     393.512
     12160     394.808
     12200     396.113
     12240       397.4
     12280     398.693
     12320     400.009
     12360     401.279
     12400     402.591
     12440     403.893
     12480     405.206
     12520     406.495
     12560      407.79
     12600     409.104
     12640     410.371
     12680     411.655
     12720     412.947
     12760     414.231
     12800     415.522
     12840     416.822
     12880     418.134
     12920     419.426
     12960     420.722
     13000      422.03
     13040     423.314
     13080     424.608
     13120     425.922
     13160      427.19
     13200     428.504
     13240     429.806
     13280     431.122
     13320      432.41
     13360      433.71
     13400     435.024
     13440     436.292
     13480     437.577
     13520     438.871
     13560     440.152
     13600     441.441
     13640      442.74
     13680     444.051
     13720     445.343
     13760     446.641
     13800     447.951
     13840     449.236
     13880     450.528
     13920     451.842
     13960     453.108
     14000     454.423
     14040     455.725
     14080      457.04
     14120     458.322
     14160     459.619
     14200     460.933
     14240     462.202
     14280     463.487
     14320     464.781
     14360     466.062
     14400     467.349
     14440     468.651
     14480     469.961
     14520     471.252
     14560     472.548
     14600     473.861
     14640     475.147
     14680     476.439
     14720     477.756
     14760     479.021
     14800     480.336
     14840      481.64
     14880     482.958
     14920     484.238
     14960     485.534
     15000     486.848
     15040     488.114
     15080     489.397
     15120     490.692
     15160     491.972
     15200     493.259
     15240     494.562
     15280     495.874
     15320     497.166
     15360     498.464
     15400      499.78
     15440     501.062
     15480     502.351
     15520     503.667
     15560      504.93
     15600     506.245
     15640      507.55
     15680     508.869
     15720     510.149
     15760     511.446
     15800     512.759
     15840     514.022
     15880     515.308
     15920     516.602
     15960     517.882
     16000      519.17
     16040     520.471
     16080      521.78
     16120     523.072
     16160      524.37
     16200      525.69
     16240     526.975
     16280     528.268
     16320     529.586
     16360     530.847
     16400     532.163
     16440     533.467
     16480     534.789
     16520      536.07
     16560      537.37
     16600     538.685
     16640     539.945
     16680      541.23
     16720     542.525
     16760     543.806
     16800     545.094
     16840       546.4
     16880      547.71
     16920     549.005
     16960     550.304
     17000     551.624
     17040     552.907
     17080     554.197
     17120     555.515
     17160     556.775
     17200     558.093
     17240     559.397
     17280     560.719
     17320         562
     17360     563.297
     17400     564.615
     17440     565.872
     17480     567.161
     17520     568.459
     17560     569.739
     17600     571.027
     17640     572.339
     17680     573.649
     17720     574.946
     17760     576.245
     17800     577.567
     17840     578.846
     17880     580.133
     17920     581.452
     17960     582.713
     18000     584.033
     18040     585.336
     18080     586.661
     18120      587.94
     18160     589.237
     18200     590.555
     18240     591.808
     18280     593.096
     18320     594.395
     18360     595.678
     18400     596.964
     18440     598.274
     18480     599.581
     18520     600.875
     18560     602.172
     18600     603.497
     18640     604.775
     18680      606.06
     18720     607.383
     18760     608.644
     18800     609.966
     18840     611.271
     18880     612.593
     18920     613.871
     18960     615.166
     19000     616.482
     19040     617.733
     19080     619.019
     19120     620.322
     19160     621.606
     19200     622.892
     19240     624.197
     19280     625.504
     19320     626.797
     19360     628.094
     19400     629.419
     19440       630.7
     19480     631.989
     19520     633.313
     19560     634.575
     19600     635.895
     19640     637.201
     19680     638.523
     19720     639.797
     19760     641.089
     19800     642.406
     19840     643.655
     19880     644.943
     19920     646.248
     19960     647.533
     20000     648.818
     20040     650.119
     20080     651.424
     20120     652.717
     20160     654.014
     20200     655.343
     20240     656.626
     20280     657.913
     20320      659.24
     20360       660.5
     20400     661.822
     20440     663.129
     20480     664.454
     20520     665.729
     20560     667.021
     20600     668.338
     20640     669.584
     20680     670.869
     20720     672.174
     20760     673.458
     20800     674.741
     20840     676.046
     20880     677.354
     20920     678.644
     20960     679.945
     21000     681.275
     21040      682.56
     21080     683.846
     21120     685.174
     21160     686.434
     21200     687.757
     21240     689.062
     21280     690.387
     21320     691.656
     21360     692.947
     21400     694.268
     21440     695.515
     21480     696.799
     21520       698.1
     21560     699.381
     21600      700.66
     21640      701.96
     21680      703.27
     21720     704.559
     21760     705.859
     21800     707.188
     21840     708.469
     21880     709.755
     21920     711.084
     21960     712.345
     22000     713.674
     22040     714.981
     22080     716.309
     22120     717.579
     22160     718.873
     22200     720.194
     22240     721.438
     22280     722.718
     22320     724.021
     22360     725.301
     22400     726.577
     22440     727.877
     22480     729.185
     22520     730.473
     22560     731.774
     22600     733.104
     22640     734.381
     22680     735.662
     22720     736.992
     22760     738.254
     22800     739.582
     22840     740.889
     22880     742.217
     22920     743.491
     22960     744.784
     23000     746.108
     23040     747.354
     23080     748.635
     23120     749.935
     23160     751.215
     23200     752.488
     23240     753.794
     23280     755.099
     23320     756.387
     23360     757.687
     23400     759.017
     23440     760.291
     23480     761.567
     23520     762.892
     23560     764.154
     23600      765.49
     23640     766.798
     23680     768.128
     23720     769.399
     23760     770.695
     23800     772.021
     23840      773.27
     23880     774.553
     23920     775.854
     23960     777.131
     24000     778.404
     24040     779.711
     24080     781.014
     24120     782.301
     24160     783.603
     24200     784.933
     24240     786.207
     24280     787.481
     24320     788.805
     24360     790.064
     24400     791.402
     24440     792.712
     24480     794.046
     24520     795.317
     24560      796.61
     24600     797.936
     24640     799.186
     24680     800.471
     24720     801.771
     24760     803.048
     24800     804.319
     24840     805.629
     24880     806.932
     24920     808.219
     24960     809.523
     25000     810.855
     25040     812.126
     25080     813.399
     25120     814.724
     25160     815.984
     25200      817.32
     25240     818.634
     25280     819.971
     25320      821.24
     25360     822.531
     25400     823.861
     25440     825.104
     25480     826.388
     25520     827.686
     25560     828.962
     25600     830.231
     25640     831.541
     25680     832.844
     25720     834.129
     25760     835.432
     25800     836.759
     25840     838.033
     25880     839.307
     25920     840.635
     25960     841.894
     26000      843.23
     26040     844.546
     26080     845.881
     26120     847.151
     26160     848.445
     26200     849.775
     26240     851.015
     26280     852.295
     26320     853.594
     26360     854.867
     26400     856.131
     26440     857.441
     26480     858.744
     26520     860.027
     26560     861.325
     26600     862.654
     26640     863.927
     26680     865.199
     26720      866.53
     26760     867.789
     26800     869.131
     26840     870.449
     26880     871.784
     26920     873.052
     26960     874.347
     27000     875.679
     27040     876.915
     27080     878.192
     27120      879.49
     27160     880.761
     27200     882.025
     27240     883.334
     27280     884.636
     27320     885.916
     27360     887.216
     27400     888.548
     27440     889.819
     27480     891.087
     27520     892.418
     27560     893.677
     27600     895.021
     27640     896.343
     27680     897.679
     27720      898.95
     27760     900.248
     27800     901.581
     27840     902.811
     27880     904.087
     27920     905.384
     27960     906.652
     28000     907.916
     28040     909.228
     28080     910.533
     28120     911.813
     28160     913.114
     28200     914.445
     28240     915.714
     28280     916.977
     28320     918.307
     28360     919.566
     28400     920.912
     28440     922.234
     28480     923.569
     28520     924.841
     28560     926.138
     28600     927.474
     28640     928.705
     28680     929.984
     28720     931.284
     28760     932.555
     28800     933.824
     28840     935.138
     28880     936.442
     28920     937.721
     28960     939.027
     29000     940.361
     29040     941.631
     29080     942.895
     29120      944.23
     29160     945.486
     29200     946.835
     29240     948.156
     29280     949.494
     29320      950.76
     29360      952.06
     29400     953.396
     29440     954.626
     29480     955.906
     29520      957.21
     29560     958.479
     29600     959.746
     29640     961.064
     29680      962.37
     29720     963.648
     29760     964.953
     29800     966.284
     29840     967.553
     29880     968.817
     29920     970.154
     29960     971.407
     30000     972.755
     30040     974.077
     30080     975.415
     30120     976.679
     30160     977.976
     30200     979.317
     30240     980.542
     30280     981.822
     30320     983.131
     30360     984.399
     30400     985.662
     30440     986.981
     30480     988.288
     30520     989.568
     30560     990.867
     30600     992.201
     30640      993.47
     30680     994.732
     30720      996.07
     30760     997.326
     30800     998.675
     30840     999.996
     30880     1001.34
     30920      1002.6
     30960      1003.9
     31000     1005.23
     31040     1006.46
     31080     1007.74
     31120     1009.05
     31160     1010.31
     31200     1011.57
     31240     1012.89
     31280     1014.19
     31320     1015.47
     31360     1016.77
     31400      1018.1
     31440     1019.37
     31480     1020.63
     31520     1021.97
     31560     1023.23
     31600     1024.58
     31640     1025.91
     31680     1027.25
     31720     1028.52
     31760     1029.81
     31800     1031.15
     31840     1032.37
     31880     1033.65
     31920     1034.96
     31960     1036.22
     32000     1037.48
     32040      1038.8
     32080     1040.11
     32120     1041.38
     32160     1042.68
     32200     1044.01
     32240     1045.28
     32280     1046.54
     32320     1047.88
     32360     1049.14
     32400     1050.49
     32440     1051.81
     32480     1053.16
     32520     1054.43
     32560     1055.72
     32600     1057.06
     32640     1058.28
     32680     1059.55
     32720     1060.87
     32760     1062.13
     32800     1063.39
     32840     1064.71
     32880     1066.02
     32920     1067.29
     32960     1068.58
     33000     1069.92
     33040     1071.19
     33080     1072.45
     33120     1073.79
     33160     1075.04
     33200      1076.4
     33240     1077.73
     33280     1079.07
     33320     1080.34
     33360     1081.63
     33400     1082.97
     33440     1084.19
     33480     1085.46
     33520     1086.77
     33560     1088.03
     33600     1089.29
     33640     1090.63
     33680     1091.93
     33720      1093.2
     33760      1094.5
     33800     1095.84
     33840      1097.1
     33880     1098.37
     33920     1099.71
     33960     1100.97
     34000     1102.32
     34040     1103.65
     34080        1105
     34120     1106.27
     34160     1107.56
     34200      1108.9
     34240     1110.11
     34280     1111.38
     34320     1112.69
     34360     1113.95
     34400     1115.21
     34440     1116.54
     34480     1117.84
     34520     1119.11
     34560     1120.41
     34600     1121.75
     34640     1123.02
     34680     1124.28
     34720     1125.63
     34760     1126.89
     34800     1128.24
     34840     1129.57
     34880     1130.92
     34920     1132.19
     34960     1133.48
     35000     1134.82
     35040     1136.03
     35080      1137.3
     35120     1138.61
     35160     1139.87
     35200     1141.12
     35240     1142.45
     35280     1143.76
     35320     1145.03
     35360     1146.33
     35400     1147.66
     35440     1148.93
     35480      1150.2
     35520     1151.54
     35560      1152.8
     35600     1154.15
     35640     1155.48
     35680     1156.83
     35720      1158.1
     35760     1159.39
     35800     1160.74
     35840     1161.94
     35880     1163.21
     35920     1164.53
     35960     1165.78
     36000     1167.04
     36040     1168.38
     36080     1169.68
     36120     1170.95
     36160     1172.25
     36200     1173.59
     36240     1174.86
     36280     1176.12
     36320     1177.47
     36360     1178.72
     36400     1180.07
     36440      1181.4
     36480     1182.75
     36520     1184.02
     36560     1185.31
     36600     1186.65
     36640     1187.86
     36680     1189.13
     36720     1190.44
     36760      1191.7
     36800     1192.96
     36840      1194.3
     36880      1195.6
     36920     1196.87
     36960     1198.16
     37000      1199.5
     37040     1200.77
     37080     1202.03
     37120     1203.38
     37160     1204.64
     37200     1205.98
     37240     1207.31
     37280     1208.67
     37320     1209.94
     37360     1211.23
     37400     1212.57
     37440     1213.78
     37480     1215.05
     37520     1216.36
     37560     1217.62
     37600     1218.87
     37640     1220.21
     37680     1221.51
     37720     1222.78
     37760     1224.07
     37800     1225.42
     37840     1226.68
     37880     1227.94
     37920     1229.29
     37960     1230.55
     38000      1231.9
     38040     1233.23
     38080     1234.58
     38120     1235.85
     38160     1237.14
     38200     1238.49
     38240     1239.69
     38280     1240.96
     38320     1242.28
     38360     1243.53
     38400     1244.79
     38440     1246.12
     38480     1247.43
     38520     1248.69
     38560     1249.99
     38600     1251.33
     38640      1252.6
     38680     1253.86
     38720     1255.21
     38760     1256.47
     38800     1257.82
     38840     1259.14
     38880      1260.5
     38920     1261.77
     38960     1263.07
     39000     1264.41
     39040     1265.62
     39080     1266.89
     39120     1268.21
     39160     1269.46
     39200     1270.71
     39240     1272.05
     39280     1273.36
     39320     1274.62
     39360     1275.92
     39400     1277.27
     39440     1278.53
     39480     1279.79
     39520     1281.15
     39560     1282.41
     39600     1283.76
     39640     1285.08
     39680     1286.43
     39720     1287.71
     39760        1289
     39800     1290.35
     39840     1291.56
     39880     1292.83
     39920     1294.15
     39960      1295.4
     40000     1296.65
     40040     1297.98
     40080     1299.29
     40120     1300.56
     40160     1301.85
     40200     1303.21
     40240     1304.48
     40280     1305.73
     40320     1307.09
     40360     1308.35
     40400      1309.7
     40440     1311.03
     40480     1312.38
     40520     1313.65
     40560     1314.95
     40600     1316.31
     40640     1317.51
     40680     1318.78
     40720     1320.08
     40760     1321.34
     40800     1322.59
     40840     1323.92
     40880     1325.23
     40920      1326.5
     40960     1327.79
     41000     1329.15
     41040     1330.42
     41080     1331.67
     41120     1333.03
     41160     1334.29
     41200     1335.64
     41240     1336.96
     41280     1338.31
     41320     1339.59
     41360     1340.88
     41400     1342.24
     41440     1343.43
     41480     1344.71
     41520     1346.01
     41560     1347.27
     41600     1348.52
     41640     1349.85
     41680     1351.16
     41720     1352.43
     41760     1353.73
     41800     1355.08
     41840     1356.35
     41880      1357.6
     41920     1358.97
     41960     1360.22
     42000     1361.57
     42040     1362.88
     42080     1364.24
     42120     1365.52
     42160     1366.81
     42200     1368.17
     42240     1369.37
     42280     1370.64
     42320     1371.94
     42360      1373.2
     42400     1374.46
     42440     1375.79
     42480      1377.1
     42520     1378.36
     42560     1379.67
     42600     1381.02
     42640     1382.29
     42680     1383.55
     42720     1384.91
     42760     1386.16
     42800     1387.51
     42840     1388.83
     42880     1390.18
     42920     1391.46
     42960     1392.75
     43000     1394.11
     43040     1395.31
     43080     1396.57
     43120     1397.88
     43160     1399.14
     43200     1400.39
     43240     1401.72
     43280     1403.02
     43320     1404.29
     43360     1405.59
     43400     1406.95
     43440     1408.22
     43480     1409.47
     43520     1410.84
     43560     1412.09
     43600     1413.44
     43640     1414.76
     43680     1416.11
     43720     1417.39
     43760     1418.68
     43800     1420.04
     43840     1421.23
     43880     1422.51
     43920     1423.81
     43960     1425.06
     44000     1426.31
     44040     1427.64
     44080     1428.95
     44120     1430.22
     44160     1431.52
     44200     1432.87
     44240     1434.14
     44280      1435.4
     44320     1436.77
     44360     1438.02
     44400     1439.38
     44440      1440.7
     44480     1442.05
     44520     1443.33
     44560     1444.62
     44600     1445.98
     44640     1447.18
     44680     1448.45
     44720     1449.76
     44760     1451.01
     44800     1452.26
     44840     1453.59
     44880      1454.9
     44920     1456.16
     44960     1457.47
     45000     1458.82
     45040     1460.09
     45080     1461.34
     45120     1462.72
     45160     1463.97
     45200     1465.32
     45240     1466.65
     45280        1468
     45320     1469.27
     45360     1470.57
     45400     1471.92
     45440     1473.12
     45480     1474.39
     45520      1475.7
     45560     1476.96
     45600     1478.21
     45640     1479.54
     45680     1480.85
     45720     1482.12
     45760     1483.42
     45800     1484.78
     45840     1486.04
     45880      1487.3
     45920     1488.68
     45960     1489.93
     46000     1491.28
     46040      1492.6
     46080     1493.96
     46120     1495.23
     46160     1496.52
     46200     1497.89
     46240     1499.08
     46280     1500.36
     46320     1501.67
     46360     1502.93
     46400     1504.18
     46440     1505.52
     46480     1506.83
     46520      1508.1
     46560     1509.41
     46600     1510.77
     46640     1512.04
     46680     1513.29
     46720     1514.67
     46760     1515.92
     46800     1517.28
     46840     1518.61
     46880     1519.96
     46920     1521.23
     46960     1522.53
     47000     1523.89
     47040     1525.08
     47080     1526.36
     47120     1527.68
     47160     1528.94
     47200     1530.18
     47240     1531.53
     47280     1532.84
     47320     1534.11
     47360     1535.42
     47400     1536.79
     47440     1538.05
     47480     1539.31
     47520     1540.69
     47560     1541.94
     47600      1543.3
     47640     1544.62
     47680     1545.98
     47720     1547.25
     47760     1548.55
     47800     1549.91
     47840      1551.1
     47880     1552.38
     47920      1553.7
     47960     1554.96
     48000      1556.2
     48040     1557.54
     48080     1558.85
     48120     1560.13
     48160     1561.44
     48200     1562.81
     48240     1564.07
     48280     1565.32
     48320     1566.72
     48360     1567.96
     48400     1569.33
     48440     1570.65
     48480     1572.01
     48520     1573.28
     48560     1574.58
     48600     1575.95
     48640     1577.13
     48680     1578.42
     48720     1579.73
     48760     1580.99
     48800     1582.23
     48840     1583.57
     48880     1584.88
     48920     1586.15
     48960     1587.46
     49000     1588.83
     49040     1590.09
     49080     1591.35
     49120     1592.74
     49160     1593.98
     49200     1595.36
     49240     1596.68
     49280     1598.04
     49320     1599.31
     49360     1600.61
     49400     1601.97
     49440     1603.15
     49480     1604.43
     49520     1605.74
     49560        1607
     49600     1608.24
     49640     1609.58
     49680      1610.9
     49720     1612.17
     49760     1613.48
     49800     1614.85
     49840     1616.11
     49880     1617.37
     49920     1618.76
     49960        1620
     50000     1621.37
     50040      1622.7
     50080     1624.06
     50120     1625.33
     50160     1626.63
     50200        1628
     50240     1629.17
     50280     1630.45
     50320     1631.76
     50360     1633.02
     50400     1634.26
     50440      1635.6
     50480     1636.92
     50520     1638.19
     50560      1639.5
     50600     1640.87
     50640     1642.13
     50680     1643.38
     50720     1644.78
     50760     1646.01
     50800     1647.39
     50840     1648.71
     50880     1650.07
     50920     1651.34
     50960     1652.64
     51000     1654.01
     51040     1655.18
     51080     1656.46
     51120     1657.78
     51160     1659.04
     51200     1660.28
     51240     1661.62
     51280     1662.94
     51320      1664.2
     51360     1665.52
     51400     1666.89
     51440     1668.15
     51480     1669.39
     51520     1670.79
     51560     1672.03
     51600      1673.4
     51640     1674.73
     51680     1676.09
     51720     1677.36
     51760     1678.66
     51800     1680.02
     51840      1681.2
     51880     1682.48
     51920     1683.79
     51960     1685.06
     52000      1686.3
     52040     1687.63
     52080     1688.95
     52120     1690.22
     52160     1691.54
     52200     1692.91
     52240     1694.17
     52280     1695.42
     52320     1696.82
     52360     1698.06
     52400     1699.43
     52440     1700.75
     52480     1702.11
     52520     1703.38
     52560     1704.67
     52600     1706.04
     52640     1707.22
     52680     1708.49
     52720     1709.81
     52760     1711.07
     52800     1712.31
     52840     1713.64
     52880     1714.96
     52920     1716.23
     52960     1717.54
     53000     1718.92
     53040     1720.17
     53080     1721.42
     53120     1722.82
     53160     1724.06
     53200     1725.43
     53240     1726.75
     53280     1728.11
     53320     1729.38
     53360     1730.67
     53400     1732.04
     53440     1733.21
     53480     1734.49
     53520      1735.8
     53560     1737.07
     53600      1738.3
     53640     1739.64
     53680     1740.96
     53720     1742.23
     53760     1743.55
     53800     1744.91
     53840     1746.17
     53880     1747.42
     53920     1748.82
     53960     1750.05
     54000     1751.42
     54040     1752.74
     54080      1754.1
     54120     1755.37
     54160     1756.66
     54200     1758.04
     54240     1759.21
     54280     1760.48
     54320      1761.8
     54360     1763.06
     54400      1764.3
     54440     1765.64
     54480     1766.96
     54520     1768.23
     54560     1769.55
     54600     1770.91
     54640     1772.17
     54680     1773.41
     54720     1774.81
     54760     1776.04
     54800     1777.41
     54840     1778.73
     54880     1780.09
     54920     1781.36
     54960     1782.65
     55000     1784.03
     55040      1785.2
     55080     1786.48
     55120     1787.79
     55160     1789.05
     55200     1790.29
     55240     1791.62
     55280     1792.94
     55320     1794.21
     55360     1795.53
     55400      1796.9
     55440     1798.15
     55480     1799.39
     55520     1800.79
     55560     1802.02
     55600     1803.39
     55640     1804.71
     55680     1806.08
     55720     1807.34
     55760     1808.63
     55800     1810.01
     55840     1811.17
     55880     1812.45
     55920     1813.77
     55960     1815.03
     56000     1816.27
     56040      1817.6
     56080     1818.92
     56120     1820.19
     56160     1821.51
     56200     1822.87
     56240     1824.13
     56280     1825.37
     56320     1826.76
     56360     1827.99
     56400     1829.36
     56440     1830.68
     56480     1832.05
     56520     1833.31
     56560     1834.61
     56600     1835.99
     56640     1837.15
     56680     1838.43
     56720     1839.75
     56760     1841.01
     56800     1842.26
     56840     1843.59
     56880      1844.9
     56920     1846.18
     56960      1847.5
     57000     1848.86
     57040     1850.11
     57080     1851.35
     57120     1852.76
     57160     1853.98
     57200     1855.35
     57240     1856.67
     57280     1858.04
     57320      1859.3
     57360      1860.6
     57400     1861.98
     57440     1863.13
     57480     1864.42
     57520     1865.74
     57560        1867
     57600     1868.25
     57640     1869.58
     57680      1870.9
     57720     1872.17
     57760     1873.49
     57800     1874.86
     57840     1876.11
     57880     1877.34
     57920     1878.75
     57960     1879.98
     58000     1881.35
     58040     1882.67
     58080     1884.04
     58120      1885.3
     58160      1886.6
     58200     1887.98
     58240     1889.14
     58280     1890.42
     58320     1891.74
     58360        1893
     58400     1894.24
     58440     1895.58
     58480     1896.89
     58520     1898.16
     58560     1899.49
     58600     1900.85
     58640      1902.1
     58680     1903.33
     58720     1904.74
     58760     1905.96
     58800     1907.34
     58840     1908.67
     58880     1910.03
     58920      1911.3
     58960      1912.6
     59000     1913.98
     59040     1915.14
     59080     1916.42
     59120     1917.74
     59160        1919
     59200     1920.24
     59240     1921.57
     59280     1922.89
     59320     1924.16
     59360     1925.49
     59400     1926.85
     59440      1928.1
     59480     1929.33
     59520     1930.74
     59560     1931.96
     59600     1933.34
     59640     1934.67
     59680     1936.04
     59720      1937.3
     59760      1938.6
     59800     1939.98
     59840     1941.14
     59880     1942.42
     59920     1943.74
     59960        1945
     60000     1946.23
     60040     1947.57
     60080     1948.89
     60120     1950.16
     60160     1951.49
     60200     1952.86
     60240     1954.12
     60280     1955.34
     60320     1956.75
     60360     1957.97
     60400     1959.35
     60440     1960.68
     60480     1962.06
     60520     1963.32
     60560     1964.62
     60600        1966
     60640     1967.15
     60680     1968.43
     60720     1969.75
     60760     1971.01
     60800     1972.25
     60840     1973.59
     60880     1974.92
     60920     1976.19
     60960     1977.51
     61000     1978.89
     61040     1980.14
     61080     1981.36
     61120     1982.78
     61160        1984
     61200     1985.38
     61240     1986.71
     61280     1988.09
     61320     1989.35
     61360     1990.64
     61400     1992.03
     61440     1993.17
     61480     1994.45
     61520     1995.77
     61560     1997.04
     61600     1998.27
     61640     1999.61
     61680     2000.93
     61720      2002.2
     61760     2003.53
     61800      2004.9
     61840     2006.16
     61880     2007.38
     61920     2008.79
     61960     2010.02
     62000      2011.4
     62040     2012.73
     62080     2014.11
     62120     2015.37
     62160     2016.66
     62200     2018.05
     62240      2019.2
     62280     2020.48
     62320      2021.8
     62360     2023.06
     62400     2024.29
     62440     2025.64
     62480     2026.95
     62520     2028.22
     62560     2029.55
     62600     2030.91
     62640     2032.17
     62680      2033.4
     62720     2034.81
     62760     2036.03
     62800     2037.41
     62840     2038.74
     62880     2040.13
     62920     2041.38
     62960     2042.68
     63000     2044.07
     63040     2045.21
     63080     2046.49
     63120     2047.82
     63160     2049.08
     63200     2050.31
     63240     2051.66
     63280     2052.98
     63320     2054.25
     63360     2055.57
     63400     2056.94
     63440     2058.19
     63480     2059.41
     63520     2060.82
     63560     2062.06
     63600     2063.44
     63640     2064.76
     63680     2066.14
     63720      2067.4
     63760     2068.69
     63800     2070.09
     63840     2071.23
     63880     2072.52
     63920     2073.84
     63960     2075.11
     64000     2076.34
     64040     2077.69
     64080     2079.01
     64120     2080.27
     64160      2081.6
     64200     2082.96
     64240     2084.21
     64280     2085.43
     64320     2086.85
     64360     2088.08
     64400     2089.45
     64440     2090.78
     64480     2092.17
     64520     2093.42
     64560     2094.72
     64600     2096.12
     64640     2097.26
     64680     2098.55
     64720     2099.87
     64760     2101.13
     64800     2102.37
     64840     2103.72
     64880     2105.04
     64920      2106.3
     64960     2107.62
     65000        2109
     65040     2110.25
     65080     2111.47
     65120     2112.88
     65160     2114.11
     65200     2115.49
     65240     2116.82
     65280      2118.2
     65320     2119.45
     65360     2120.74
     65400     2122.14
     65440     2123.28
     65480     2124.57
     65520      2125.9
     65560     2127.16
     65600     2128.38
     65640     2129.72
     65680     2131.03
     65720      2132.3
     65760     2133.62
     65800     2134.99
     65840     2136.24
     65880     2137.45
     65920     2138.87
     65960      2140.1
     66000     2141.48
     66040      2142.8
     66080     2144.19
     66120     2145.44
     66160     2146.73
     66200     2148.13
     66240     2149.27
     66280     2150.57
     66320      2151.9
     66360     2153.16
     66400     2154.38
     66440     2155.72
     66480     2157.04
     66520      2158.3
     66560     2159.63
     66600        2161
     66640     2162.25
     66680     2163.46
     66720     2164.88
     66760     2166.11
     66800     2167.49
     66840     2168.82
     66880      2170.2
     66920     2171.45
     66960     2172.74
     67000     2174.14
     67040     2175.27
     67080     2176.57
     67120     2177.89
     67160     2179.15
     67200     2180.38
     67240     2181.72
     67280     2183.03
     67320     2184.29
     67360     2185.62
     67400        2187
     67440     2188.24
     67480     2189.45
     67520     2190.87
     67560     2192.11
     67600     2193.49
     67640     2194.81
     67680     2196.19
     67720     2197.43
     67760     2198.73
     67800     2200.12
     67840     2201.26
     67880     2202.55
     67920     2203.88
     67960     2205.14
     68000     2206.36
     68040      2207.7
     68080     2209.02
     68120     2210.28
     68160     2211.62
     68200     2212.99
     68240     2214.23
     68280     2215.44
     68320     2216.87
     68360     2218.09
     68400     2219.48
     68440     2220.81
     68480     2222.19
     68520     2223.42
     68560     2224.72
     68600     2226.11
     68640     2227.25
     68680     2228.53
     68720     2229.87
     68760     2231.13
     68800     2232.35
     68840     2233.67
     68880     2234.99
     68920     2236.26
     68960      2237.6
     69000     2238.97
     69040     2240.21
     69080     2241.42
     69120     2242.86
     69160     2244.08
     69200     2245.47
     69240      2246.8
     69280     2248.19
     69320     2249.42
     69360     2250.71
     69400     2252.12
     69440     2253.25
     69480     2254.53
     69520     2255.87
     69560     2257.14
     69600     2258.35
     69640     2259.67
     69680     2260.99
     69720     2262.26
     69760      2263.6
     69800     2264.97
     69840     2266.21
     69880     2267.43
     69920     2268.86
     69960     2270.08
     70000     2271.47
     70040      2272.8
     70080     2274.19
     70120     2275.42
     70160     2276.71
     70200     2278.11
     70240     2279.24
     70280     2280.53
     70320     2281.87
     70360     2283.13
     70400     2284.35
     70440     2285.68
     70480        2287
     70520     2288.26
     70560      2289.6
     70600     2290.97
     70640     2292.21
     70680     2293.42
     70720     2294.85
     70760     2296.07
     70800     2297.47
     70840      2298.8
     70880     2300.19
     70920     2301.42
     70960     2302.71
     71000     2304.11
     71040     2305.25
     71080     2306.54
     71120     2307.87
     71160     2309.13
     71200     2310.35
     71240     2311.68
     71280     2312.99
     71320     2314.26
     71360      2315.6
     71400     2316.97
     71440     2318.21
     71480     2319.42
     71520     2320.86
     71560     2322.08
     71600     2323.47
     71640     2324.81
     71680      2326.2
     71720     2327.43
     71760     2328.71
     71800     2330.12
     71840     2331.25
     71880     2332.54
     71920     2333.88
     71960     2335.14
     72000     2336.36
     72040     2337.69
     72080        2339
     72120     2340.27
     72160     2341.61
     72200     2342.98
     72240     2344.21
     72280     2345.42
     72320     2346.86
     72360     2348.08
     72400     2349.48
     72440     2350.81
     72480      2352.2
     72520     2353.43
     72560     2354.72
     72600     2356.13
     72640     2357.26
     72680     2358.55
     72720     2359.89
     72760     2361.15
     72800     2362.37
     72840     2363.71
     72880     2365.03
     72920     2366.29
     72960     2367.64
     73000        2369
     73040     2370.24
     73080     2371.45
     73120     2372.89
     73160     2374.11
     73200      2375.5
     73240     2376.83
     73280     2378.23
     73320     2379.45
     73360     2380.74
     73400     2382.15
     73440     2383.28
     73480     2384.57
     73520     2385.92
     73560     2387.18
     73600     2388.41
     73640     2389.75
     73680     2391.07
     73720     2392.33
     73760     2393.67
     73800     2395.04
     73840     2396.28
     73880     2397.49
     73920     2398.93
     73960     2400.14
     74000     2401.53
     74040     2402.86
     74080     2404.26
     74120     2405.48
     74160     2406.77
     74200     2408.18
     74240     2409.31
     74280      2410.6
     74320     2411.95
     74360      2413.2
     74400     2414.42
     74440     2415.78
     74480     2417.09
     74520     2418.36
     74560     2419.71
     74600     2421.08
     74640     2422.32
     74680     2423.52
     74720     2424.96
     74760     2426.17
     74800     2427.57
     74840      2428.9
     74880      2430.3
     74920     2431.51
     74960     2432.79
     75000     2434.22
     75040     2435.35
     75080     2436.64
     75120     2437.99
     75160     2439.24
     75200     2440.47
     75240     2441.82
     75280     2443.14
     75320      2444.4
     75360     2445.75
     75400     2447.12
     75440     2448.37
     75480     2449.56
     75520        2451
     75560     2452.21
     75600     2453.61
     75640     2454.94
     75680     2456.34
     75720     2457.56
     75760     2458.84
     75800     2460.27
     75840      2461.4
     75880     2462.69
     75920     2464.04
     75960     2465.29
     76000     2466.52
     76040     2467.87
     76080     2469.19
     76120     2470.45
     76160      2471.8
     76200     2473.18
     76240     2474.42
     76280     2475.62
     76320     2477.06
     76360     2478.27
     76400     2479.66
     76440        2481
     76480      2482.4
     76520     2483.62
     76560      2484.9
     76600     2486.33
     76640     2487.47
     76680     2488.76
     76720     2490.11
     76760     2491.36
     76800     2492.58
     76840     2493.93
     76880     2495.25
     76920     2496.51
     76960     2497.86
     77000     2499.23
     77040     2500.47
     77080     2501.67
     77120     2503.12
     77160     2504.33
     77200     2505.72
     77240     2507.06
     77280     2508.47
     77320     2509.68
     77360     2510.96
     77400      2512.4
     77440     2513.52
     77480     2514.81
     77520     2516.17
     77560     2517.42
     77600     2518.64
     77640     2519.99
     77680      2521.3
     77720     2522.55
     77760     2523.91
     77800     2525.28
     77840     2526.52
     77880     2527.72
     77920     2529.17
     77960     2530.38
     78000     2531.77
     78040     2533.11
     78080     2534.51
     78120     2535.73
     78160     2537.01
     78200     2538.46
     78240     2539.58
     78280     2540.87
     78320     2542.21
     78360     2543.47
     78400     2544.69
     78440     2546.04
     78480     2547.36
     78520     2548.61
     78560     2549.96
     78600     2551.33
     78640     2552.57
     78680     2553.76
     78720     2555.22
     78760     2556.43
     78800     2557.83
     78840     2559.17
     78880     2560.57
     78920     2561.78
     78960     2563.06
     79000      2564.5
     79040     2565.62
     79080     2566.92
     79120     2568.27
     79160     2569.52
     79200     2570.74
     79240     2572.09
     79280     2573.41
     79320     2574.65
     79360     2576.01
     79400     2577.39
     79440      2578.6
     79480      2579.8
     79520     2581.25
     79560     2582.46
     79600     2583.86
     79640      2585.2
     79680      2586.6
     79720     2587.81
     79760     2589.09
     79800     2590.54
     79840     2591.66
     79880     2592.96
     79920     2594.31
     79960     2595.56
     80000     2596.78
     80040     2598.13
     80080     2599.44
     80120     2600.68
     80160     2602.04
     80200     2603.42
     80240     2604.64
     80280     2605.84
     80320      2607.3
     80360      2608.5
     80400      2609.9
     80440     2611.25
     80480     2612.66
     80520     2613.88
     80560     2615.15
     80600     2616.59
     80640     2617.71
     80680        2619
     80720     2620.36
     80760     2621.62
     80800     2622.83
     80840     2624.18
     80880     2625.51
     80920     2626.75
     80960      2628.1
     81000      2629.5
     81040     2630.71
     81080     2631.92
     81120     2633.37
     81160     2634.58
     81200     2635.98
     81240     2637.32
     81280     2638.74
     81320     2639.96
     81360     2641.24
     81400     2642.67
     81440     2643.79
     81480     2645.08
     81520     2646.44
     81560     2647.69
     81600      2648.9
     81640     2650.25
     81680     2651.58
     81720     2652.82
     81760     2654.16
     81800     2655.56
     81840     2656.78
     81880     2657.99
     81920     2659.45
     81960     2660.66
     82000     2662.05
     82040     2663.39
     82080     2664.82
     82120     2666.03
     82160     2667.31
     82200     2668.75
     82240     2669.86
     82280     2671.16
     82320     2672.52
     82360     2673.76
     82400     2674.97
     82440     2676.32
     82480     2677.65
     82520     2678.89
     82560     2680.24
     82600     2681.64
     82640     2682.85
     82680     2684.06
     82720     2685.52
     82760     2686.73
     82800     2688.13
     82840     2689.46
     82880     2690.89
     82920      2692.1
     82960     2693.38
     83000     2694.82
     83040     2695.93
     83080     2697.23
     83120     2698.59
     83160     2699.82
     83200     2701.04
     83240     2702.39
     83280     2703.72
     83320     2704.96
     83360     2706.31
     83400     2707.71
     83440     2708.93
     83480     2710.13
     83520     2711.59
     83560      2712.8
     83600      2714.2
     83640     2715.53
     83680     2716.96
     83720     2718.18
     83760     2719.46
     83800     2720.89
     83840     2722.01
     83880      2723.3
     83920     2724.66
     83960      2725.9
     84000     2727.12
     84040     2728.48
     84080     2729.81
     84120     2731.04
     84160     2732.39
     84200     2733.79
     84240     2735.01
     84280     2736.21
     84320     2737.67
     84360     2738.89
     84400     2740.28
     84440     2741.63
     84480     2743.06
     84520     2744.28
     84560     2745.55
     84600     2746.99
     84640     2748.11
     84680      2749.4
     84720     2750.77
     84760     2752.01
     84800     2753.23
     84840     2754.59
     84880     2755.93
     84920     2757.16
     84960     2758.51
     85000     2759.91
     85040     2761.13
     85080     2762.33
     85120      2763.8
     85160        2765
     85200      2766.4
     85240     2767.74
     85280     2769.18
     85320     2770.39
     85360     2771.66
     85400     2773.09
     85440     2774.21
     85480      2775.5
     85520     2776.88
     85560     2778.12
     85600     2779.33
     85640     2780.69
     85680     2782.03
     85720     2783.26
     85760     2784.62
     85800     2786.01
     85840     2787.23
     85880     2788.43
     85920      2789.9
     85960      2791.1
     86000      2792.5
     86040     2793.83
     86080     2795.28
     86120     2796.49
     86160     2797.76
     86200     2799.19
     86240     2800.31
     86280     2801.61
     86320     2802.98
     86360     2804.22
     86400     2805.44
     86440     2806.79
     86480     2808.13
     86520     2809.36
     86560     2810.72
     86600     2812.12
     86640     2813.33
     86680     2814.54
     86720     2816.01
     86760     2817.21
     86800     2818.61
     86840     2819.94
     86880     2821.39
     86920      2822.6
     86960     2823.87
     87000      2825.3
     87040     2826.41
     87080     2827.71
     87120     2829.08
     87160     2830.31
     87200     2831.54
     87240     2832.89
     87280     2834.24
     87320     2835.47
     87360     2836.84
     87400     2838.24
     87440     2839.44
     87480     2840.65
     87520     2842.12
     87560     2843.33
     87600     2844.73
     87640     2846.06
     87680     2847.51
     87720     2848.72
     87760     2849.99
     87800     2851.42
     87840     2852.54
     87880     2853.83
     87920      2855.2
     87960     2856.44
     88000     2857.66
     88040     2859.01
     88080     2860.36
     88120     2861.59
     88160     2862.96
     88200     2864.36
     88240     2865.56
     88280     2866.78
     88320     2868.25
     88360     2869.45
     88400     2870.85
     88440     2872.18
     88480     2873.64
     88520     2874.86
     88560     2876.12
     88600     2877.55
     88640     2878.66
     88680     2879.96
     88720     2881.34
     88760     2882.56
     88800     2883.78
     88840     2885.14
     88880     2886.49
     88920     2887.72
     88960     2889.09
     89000     2890.49
     89040      2891.7
     89080     2892.92
     89120      2894.4
     89160     2895.59
     89200        2897
     89240     2898.33
     89280     2899.79
     89320        2901
     89360     2902.27
     89400      2903.7
     89440     2904.81
     89480     2906.11
     89520     2907.48
     89560     2908.71
     89600     2909.93
     89640     2911.29
     89680     2912.65
     89720     2913.88
     89760     2915.24
     89800     2916.64
     89840     2917.84
     89880     2919.06
     89920     2920.55
     89960     2921.74
     90000     2923.15
     90040     2924.48
     90080     2925.94
     90120     2927.15
     90160     2928.41
     90200     2929.85
     90240     2930.96
     90280     2932.25
     90320     2933.62
     90360     2934.84
     90400     2936.07
     90440     2937.43
     90480     2938.78
     90520     2940.01
     90560     2941.37
     90600     2942.78
     90640     2943.98
     90680      2945.2
     90720     2946.69
     90760     2947.88
     90800     2949.29
     90840     2950.62
     90880     2952.08
     90920     2953.29
     90960     2954.55
     91000     2955.98
     91040     2957.09
     91080     2958.38
     91120     2959.75
     91160     2960.97
     91200      2962.2
     91240     2963.56
     91280     2964.92
     91320     2966.14
     91360     2967.51
     91400     2968.91
     91440     2970.11
     91480     2971.34
     91520     2972.83
     91560     2974.01
     91600     2975.43
     91640     2976.76
     91680     2978.21
     91720     2979.43
     91760     2980.68
     91800      2982.1
     91840     2983.21
     91880      2984.5
     91920     2985.87
     91960     2987.09
     92000     2988.31
     92040     2989.67
     92080     2991.03
     92120     2992.26
     92160     2993.63
     92200     2995.04
     92240     2996.23
     92280     2997.46
     92320     2998.95
     92360     3000.13
     92400     3001.55
     92440     3002.88
     92480     3004.34
     92520     3005.56
     92560     3006.81
     92600     3008.23
     92640     3009.33
     92680     3010.62
     92720     3011.99
     92760     3013.22
     92800     3014.44
     92840     3015.79
     92880     3017.15
     92920     3018.38
     92960     3019.74
     93000     3021.16
     93040     3022.36
     93080     3023.57
     93120     3025.06
     93160     3026.23
     93200     3027.66
     93240     3028.97
     93280     3030.44
     93320     3031.66
     93360      3032.9
     93400     3034.33
     93440     3035.42
     93480     3036.72
     93520     3038.08
     93560      3039.3
     93600     3040.52
     93640     3041.87
     93680     3043.24
     93720     3044.47
     93760     3045.84
     93800     3047.25
     93840     3048.45
     93880     3049.67
     93920     3051.16
     93960     3052.32
     94000     3053.76
     94040     3055.07
     94080     3056.54
     94120     3057.75
     94160     3058.99
     94200     3060.42
     94240     3061.51
     94280      3062.8
     94320     3064.17
     94360     3065.39
     94400      3066.6
     94440     3067.96
     94480     3069.33
     94520     3070.56
     94560     3071.93
     94600     3073.34
     94640     3074.54
     94680     3075.76
     94720     3077.24
     94760      3078.4
     94800     3079.84
     94840     3081.14
     94880     3082.61
     94920     3083.83
     94960     3085.06
     95000      3086.5
     95040     3087.59
     95080     3088.89
     95120     3090.26
     95160     3091.47
     95200     3092.69
     95240     3094.05
     95280     3095.41
     95320     3096.63
     95360        3098
     95400     3099.41
     95440     3100.61
     95480     3101.83
     95520     3103.32
     95560     3104.47
     95600     3105.91
     95640     3107.22
     95680     3108.69
     95720      3109.9
     95760     3111.13
     95800     3112.58
     95840     3113.66
     95880     3114.96
     95920     3116.33
     95960     3117.55
     96000     3118.78
     96040     3120.13
     96080     3121.49
     96120     3122.72
     96160     3124.08
     96200      3125.5
     96240     3126.71
     96280     3127.92
     96320     3129.41
     96360     3130.56
     96400        3132
     96440      3133.3
     96480     3134.78
     96520     3135.99
     96560     3137.24
     96600     3138.68
     96640     3139.76
     96680     3141.06
     96720     3142.43
     96760     3143.65
     96800     3144.87
     96840     3146.22
     96880     3147.58
     96920     3148.81
     96960     3150.17
     97000     3151.59
     97040      3152.8
     97080     3154.02
     97120     3155.52
     97160     3156.67
     97200      3158.1
     97240     3159.41
     97280     3160.88
     97320     3162.09
     97360     3163.33
     97400     3164.77
     97440     3165.84
     97480     3167.14
     97520     3168.51
     97560     3169.73
     97600     3170.95
     97640      3172.3
     97680     3173.67
     97720      3174.9
     97760     3176.26
     97800     3177.68
     97840     3178.89
     97880     3180.11
     97920     3181.62
     97960     3182.76
     98000     3184.19
     98040      3185.5
     98080     3186.99
     98120     3188.19
     98160     3189.44
     98200     3190.88
     98240     3191.94
     98280     3193.24
     98320     3194.61
     98360     3195.84
     98400     3197.05
     98440      3198.4
     98480     3199.77
     98520     3201.01
     98560     3202.37
     98600     3203.79
     98640        3205
     98680     3206.22
     98720     3207.73
     98760     3208.87
     98800      3210.3
     98840     3211.61
     98880      3213.1
     98920      3214.3
     98960     3215.55
     99000     3216.98
     99040     3218.05
     99080     3219.35
     99120     3220.72
     99160     3221.94
     99200     3223.16
     99240     3224.51
     99280     3225.88
     99320     3227.12
     99360     3228.46
     99400     3229.88
     99440      3231.1
     99480     3232.32
     99520     3233.84
     99560     3234.98
     99600     3236.41
     99640     3237.73
     99680     3239.21
     99720     3240.42
     99760     3241.66
     99800     3243.09
     99840     3244.15
     99880     3245.47
     99920     3246.83
     99960     3248.06
    100000     3249.27
    100040     3250.62
    100080     3251.99
    100120     3253.22
    100160     3254.56
    100200     3255.99
    100240      3257.2
    100280     3258.43
    100320     3259.94
    100360     3261.09
    100400     3262.52
    100440     3263.84
    100480     3265.32
    100520     3266.53
    100560     3267.78
    100600      3269.2
    100640     3270.27
    100680     3271.58
    100720     3272.95
    100760     3274.17
    100800     3275.38
    100840     3276.71
    100880     3278.09
    100920      3279.3
    100960     3280.66
    101000     3282.08
    101040     3283.29
    101080      3284.5
    101120     3286.03
    101160     3287.17
    101200     3288.61
    101240     3289.93
    101280     3291.41
    101320     3292.62
    101360     3293.87
    101400      3295.3
    101440     3296.35
    101480     3297.67
    101520     3299.03
    101560     3300.25
    101600     3301.46
    101640      3302.8
    101680     3304.17
    101720     3305.39
    101760     3306.75
    101800     3308.17
    101840     3309.37
    101880     3310.59
    101920     3312.12
    101960     3313.27
    102000      3314.7
    102040     3316.02
    102080      3317.5
    102120     3318.71
    102160     3319.95
    102200     3321.38
    102240     3322.44
    102280     3323.76
    102320     3325.12
    102360     3326.35
    102400     3327.56
    102440      3328.9
    102480     3330.27
    102520     3331.49
    102560     3332.85
    102600     3334.27
    102640     3335.48
    102680     3336.69
    102720     3338.22
    102760     3339.37
    102800     3340.81
    102840     3342.12
    102880     3343.61
    102920     3344.81
    102960     3346.06
    103000     3347.48
    103040     3348.54
    103080     3349.86
    103120     3351.22
    103160     3352.44
    103200     3353.66
    103240     3354.99
    103280     3356.38
    103320      3357.6
    103360     3358.96
    103400     3360.38
    103440     3361.59
    103480      3362.8
    103520     3364.34
    103560     3365.48
    103600     3366.92
    103640     3368.24
    103680     3369.72
    103720     3370.93
    103760     3372.17
    103800      3373.6
    103840     3374.64
    103880     3375.97
    103920     3377.35
    103960     3378.56
    104000     3379.78
    104040     3381.12
    104080      3382.5
    104120     3383.71
    104160     3385.08
    104200      3386.5
    104240      3387.7
    104280     3388.91
    104320     3390.46
    104360      3391.6
    104400     3393.04
    104440     3394.36
    104480     3395.84
    104520     3397.06
    104560     3398.29
    104600     3399.72
    104640     3400.77
    104680     3402.09
    104720     3403.47
    104760     3404.69
    104800     3405.91
    104840     3407.26
    104880     3408.64
    104920     3409.86
    104960     3411.23
    105000     3412.65
    105040     3413.85
    105080     3415.05
    105120     3416.61
    105160     3417.73
    105200     3419.17
    105240     3420.49
    105280     3421.98
    105320     3423.19
    105360     3424.43
    105400     3425.86
    105440      3426.9
    105480     3428.22
    105520     3429.61
    105560     3430.82
    105600     3432.04
    105640     3433.39
    105680     3434.77
    105720     3435.99
    105760     3437.36
    105800     3438.79
    105840     3439.98
    105880     3441.18
    105920     3442.74
    105960     3443.86
    106000     3445.31
    106040     3446.63
    106080     3448.12
    106120     3449.33
    106160     3450.57
    106200        3452
    106240     3453.04
    106280     3454.37
    106320     3455.75
    106360     3456.97
    106400     3458.19
    106440     3459.54
    106480     3460.92
    106520     3462.14
    106560     3463.51
    106600     3464.94
    106640     3466.12
    106680     3467.32
    106720     3468.88
    106760        3470
    106800     3471.46
    106840     3472.77
    106880     3474.27
    106920     3475.48
    106960     3476.71
    107000     3478.15
    107040     3479.18
    107080     3480.51
    107120      3481.9
    107160     3483.11
    107200     3484.33
    107240     3485.69
    107280     3487.07
    107320     3488.29
    107360     3489.66
    107400     3491.09
    107440     3492.27
    107480     3493.47
    107520     3495.03
    107560     3496.15
    107600      3497.6
    107640     3498.91
    107680     3500.41
    107720     3501.63
    107760     3502.85
    107800     3504.28
    107840     3505.32
    107880     3506.65
    107920     3508.04
    107960     3509.25
    108000     3510.47
    108040     3511.82
    108080     3513.21
    108120     3514.42
    108160      3515.8
    108200     3517.22
    108240     3518.41
    108280      3519.6
    108320     3521.17
    108360     3522.28
    108400     3523.74
    108440     3525.05
    108480     3526.56
    108520     3527.78
    108560     3529.01
    108600     3530.44
    108640     3531.46
    108680      3532.8
    108720     3534.19
    108760      3535.4
    108800     3536.61
    108840     3537.96
    108880     3539.35
    108920     3540.56
    108960     3541.96
    109000     3543.38
    109040     3544.56
    109080     3545.75
    109120     3547.31
    109160     3548.42
    109200     3549.89
    109240     3551.19
    109280      3552.7
    109320     3553.93
    109360     3555.15
    109400     3556.59
    109440     3557.61
    109480     3558.94
    109520     3560.32
    109560     3561.53
    109600     3562.74
    109640     3564.09
    109680     3565.48
    109720     3566.69
    109760     3568.09
    109800     3569.51
    109840     3570.68
    109880     3571.88
    109920     3573.45
    109960     3574.56
    110000     3576.03
    110040     3577.33
    110080     3578.84
    110120     3580.06
    110160     3581.29
    110200     3582.72
    110240     3583.75
    110280     3585.09
    110320     3586.46
    110360     3587.67
    110400     3588.89
    110440     3590.23
    110480     3591.62
    110520     3592.83
    110560     3594.22
    110600     3595.65
    110640     3596.81
    110680        3598
    110720     3599.57
    110760     3600.67
    110800     3602.15
    110840     3603.45
    110880     3604.96
    110920     3606.18
    110960     3607.42
    111000     3608.85
    111040     3609.87
    111080     3611.21
    111120      3612.6
    111160     3613.79
    111200        3615
    111240     3616.35
    111280     3617.75
    111320     3618.96
    111360     3620.34
    111400     3621.76
    111440     3622.94
    111480     3624.12
    111520     3625.69
    111560     3626.79
    111600     3628.26
    111640     3629.57
    111680     3631.09
    111720     3632.32
    111760     3633.55
    111800     3634.98
    111840     3636.01
    111880     3637.34
    111920     3638.74
    111960     3639.93
    112000     3641.14
    112040     3642.49
    112080     3643.88
    112120     3645.09
    112160     3646.48
    112200     3647.89
    112240     3649.06
    112280     3650.25
    112320     3651.81
    112360     3652.93
    112400      3654.4
    112440     3655.72
    112480     3657.23
    112520     3658.45
    112560     3659.69
    112600     3661.13
    112640     3662.15
    112680     3663.49
    112720     3664.88
    112760     3666.07
    112800     3667.27
    112840     3668.63
    112880     3670.01
    112920     3671.22
    112960      3672.6
    113000     3674.01
    113040     3675.19
    113080     3676.37
    113120     3677.95
    113160     3679.05
    113200     3680.52
    113240     3681.84
    113280     3683.36
    113320     3684.57
    113360     3685.81
    113400     3687.24
    113440     3688.27
    113480     3689.61
    113520        3691
    113560     3692.19
    113600      3693.4
    113640     3694.75
    113680     3696.14
    113720     3697.36
    113760     3698.73
    113800     3700.15
    113840     3701.32
    113880      3702.5
    113920     3704.08
    113960     3705.18
    114000     3706.65
    114040     3707.97
    114080     3709.49
    114120      3710.7
    114160     3711.95
    114200     3713.38
    114240     3714.41
    114280     3715.75
    114320     3717.13
    114360     3718.33
    114400     3719.55
    114440      3720.9
    114480     3722.28
    114520     3723.49
    114560     3724.87
    114600     3726.29
    114640     3727.46
    114680     3728.64
    114720     3730.21
    114760     3731.32
    114800     3732.79
    114840     3734.11
    114880     3735.64
    114920     3736.84
    114960     3738.09
    115000     3739.51
    115040     3740.55
    115080     3741.89
    115120     3743.27
    115160     3744.47
    115200     3745.69
    115240     3747.04
    115280     3748.42
    115320     3749.63
    115360     3751.01
    115400     3752.42
    115440     3753.61
    115480     3754.78
    115520     3756.35
    115560     3757.45
    115600     3758.93
    115640     3760.25
    115680     3761.78
    115720     3762.98
    115760     3764.24
    115800     3765.66
    115840     3766.69
    115880     3768.04
    115920     3769.42
    115960     3770.61
    116000     3771.82
    116040     3773.17
    116080     3774.55
    116120     3775.78
    116160     3777.15
    116200     3778.57
    116240     3779.75
    116280     3780.92
    116320      3782.5
    116360      3783.6
    116400     3785.07
    116440      3786.4
    116480     3787.93
    116520     3789.14
    116560     3790.39
    116600     3791.81
    116640     3792.84
    116680     3794.18
    116720     3795.56
    116760     3796.75
    116800     3797.95
    116840      3799.3
    116880     3800.67
    116920     3801.91
    116960     3803.29
    117000     3804.71
    117040     3805.88
    117080     3807.05
    117120     3808.63
    117160     3809.74
    117200     3811.21
    117240     3812.54
    117280     3814.07
    117320     3815.28
    117360     3816.53
    117400     3817.95
    117440     3818.98
    117480     3820.32
    117520     3821.71
    117560     3822.89
    117600      3824.1
    117640     3825.46
    117680     3826.84
    117720     3828.08
    117760     3829.46
    117800     3830.87
    117840     3832.06
    117880     3833.21
    117920     3834.79
    117960      3835.9
    118000     3837.37
    118040     3838.69
    118080     3840.22
    118120     3841.43
    118160     3842.68
    118200      3844.1
    118240     3845.13
    118280     3846.47
    118320     3847.85
    118360     3849.04
    118400     3850.25
    118440      3851.6
    118480     3852.97
    118520     3854.22
    118560     3855.59
    118600     3857.02
    118640      3858.2
    118680     3859.36
    118720     3860.93
    118760     3862.04
    118800     3863.51
    118840     3864.84
    118880     3866.37
    118920     3867.57
    118960     3868.82
    119000     3870.25
    119040     3871.27
    119080     3872.61
    119120     3873.99
    119160     3875.18
    119200      3876.4
    119240     3877.75
    119280     3879.12
    119320     3880.36
    119360     3881.73
    119400     3883.16
    119440     3884.35
    119480      3885.5
    119520     3887.07
    119560     3888.18
    119600     3889.66
    119640     3890.97
    119680     3892.51
    119720     3893.71
    119760     3894.96
    119800     3896.39
    119840     3897.41
    119880     3898.75
    119920     3900.14
    119960     3901.32
    120000     3902.53
    120040     3903.88
    120080     3905.25
    120120      3906.5
    120160     3907.87
    120200      3909.3
    120240     3910.48
    120280     3911.63
    120320     3913.21
    120360     3914.31
    120400      3915.8
    120440     3917.11
    120480     3918.65
    120520     3919.85
    120560     3921.11
    120600     3922.54
    120640     3923.55
    120680      3924.9
    120720     3926.27
    120760     3927.46
    120800     3928.67
    120840     3930.02
    120880      3931.4
    120920     3932.65
    120960     3934.02
    121000     3935.45
    121040     3936.63
    121080     3937.77
    121120     3939.36
    121160     3940.46
    121200     3941.94
    121240     3943.26
    121280     3944.79
    121320        3946
    121360     3947.26
    121400     3948.69
    121440      3949.7
    121480     3951.05
    121520     3952.43
    121560     3953.61
    121600     3954.83
    121640     3956.18
    121680     3957.55
    121720     3958.82
    121760     3960.18
    121800     3961.61
    121840     3962.79
    121880     3963.93
    121920     3965.51
    121960     3966.61
    122000      3968.1
    122040     3969.41
    122080     3970.95
    122120     3972.15
    122160     3973.41
    122200     3974.84
    122240     3975.85
    122280      3977.2
    122320     3978.58
    122360     3979.76
    122400     3980.98
    122440     3982.31
    122480     3983.69
    122520     3984.95
    122560     3986.31
    122600     3987.75
    122640     3988.93
    122680     3990.07
    122720     3991.66
    122760     3992.75
    122800     3994.22
    122840     3995.55
    122880     3997.09
    122920     3998.29
    122960     3999.54
    123000     4000.98
    123040     4001.99
    123080     4003.33
    123120     4004.71
    123160     4005.88
    123200     4007.11
    123240     4008.43
    123280     4009.81
    123320     4011.06
    123360     4012.44
    123400     4013.87
    123440     4015.05
    123480     4016.19
    123520     4017.78
    123560     4018.86
    123600     4020.35
    123640     4021.67
    123680     4023.21
    123720     4024.41
    123760     4025.65
    123800     4027.09
    123840     4028.11
    123880     4029.45
    123920     4030.82
    123960        4032
    124000     4033.23
    124040     4034.54
    124080     4035.93
    124120     4037.19
    124160     4038.55
    124200     4039.99
    124240     4041.17
    124280     4042.32
    124320     4043.91
    124360     4044.99
    124400     4046.47
    124440     4047.79
    124480     4049.34
    124520     4050.53
    124560     4051.78
    124600     4053.22
    124640     4054.24
    124680     4055.59
    124720     4056.96
    124760     4058.14
    124800     4059.36
    124840     4060.68
    124880     4062.07
    124920     4063.33
    124960      4064.7
    125000     4066.15
    125040     4067.31
    125080     4068.47
    125120     4070.07
    125160     4071.13
    125200     4072.62
    125240     4073.94
    125280     4075.49
    125320     4076.68
    125360     4077.93
    125400     4079.38
    125440     4080.39
    125480     4081.75
    125520     4083.12
    125560     4084.28
    125600     4085.51
    125640     4086.83
    125680     4088.22
    125720     4089.49
    125760     4090.86
    125800      4092.3
    125840     4093.46
    125880     4094.62
    125920     4096.22
    125960     4097.29
    126000     4098.79
    126040      4100.1
    126080     4101.65
    126120     4102.85
    126160     4104.09
    126200     4105.54
    126240     4106.55
    126280     4107.91
    126320     4109.28
    126360     4110.44
    126400     4111.67
    126440     4113.01
    126480     4114.38
    126520     4115.66
    126560     4117.01
    126600     4118.47
    126640     4119.63
    126680     4120.79
    126720     4122.39
    126760     4123.46
    126800     4124.95
    126840     4126.26
    126880     4127.81
    126920        4129
    126960     4130.26
    127000      4131.7
    127040     4132.72
    127080     4134.07
    127120     4135.45
    127160     4136.62
    127200     4137.84
    127240     4139.17
    127280     4140.56
    127320     4141.84
    127360     4143.19
    127400     4144.66
    127440     4145.82
    127480     4146.97
    127520     4148.59
    127560     4149.65
    127600     4151.14
    127640     4152.44
    127680        4154
    127720     4155.18
    127760     4156.44
    127800     4157.89
    127840     4158.91
    127880     4160.26
    127920     4161.64
    127960     4162.81
    128000     4164.03
    128040     4165.37
    128080     4166.75
    128120     4168.03
    128160     4169.38
    128200     4170.84
    128240        4172
    128280     4173.15
    128320     4174.78
    128360     4175.83
    128400     4177.33
    128440     4178.63
    128480     4180.19
    128520     4181.37
    128560     4182.63
    128600     4184.09
    128640     4185.09
    128680     4186.45
    128720     4187.84
    128760        4189
    128800     4190.22
    128840     4191.55
    128880     4192.93
    128920     4194.21
    128960     4195.56
    129000     4197.02
    129040     4198.19
    129080     4199.34
    129120     4200.97
    129160     4202.02
    129200     4203.52
    129240     4204.81
    129280     4206.37
    129320     4207.56
    129360     4208.82
    129400     4210.27
    129440     4211.29
    129480     4212.64
    129520     4214.03
    129560     4215.18
    129600     4216.41
    129640     4217.73
    129680     4219.11
    129720     4220.38
    129760     4221.73
    129800     4223.21
    129840     4224.37
    129880     4225.53
    129920     4227.16
    129960     4228.21
    130000     4229.71
    130040        4231
    130080     4232.56
    130120     4233.75
    130160     4235.01
    130200     4236.46
    130240     4237.47
    130280     4238.83
    130320     4240.23
    130360     4241.39
    130400     4242.62
    130440     4243.92
    130480     4245.31
    130520     4246.59
    130560     4247.94
    130600     4249.42
    130640     4250.57
    130680     4251.73
    130720     4253.36
    130760      4254.4
    130800      4255.9
    130840     4257.19
    130880     4258.75
    130920     4259.95
    130960     4261.22
    131000     4262.68
    131040     4263.67
    131080     4265.04
    131120     4266.44
    131160      4267.6
    131200     4268.83
    131240     4270.14
    131280     4271.52
    131320     4272.79
    131360     4274.13
    131400     4275.61
    131440     4276.77
    131480     4277.93
    131520     4279.56
    131560     4280.61
    131600      4282.1
    131640     4283.39
    131680     4284.95
    131720     4286.15
    131760     4287.41
    131800     4288.87
    131840     4289.86
    131880     4291.23
    131920     4292.63
    131960     4293.78
    132000     4295.02
    132040     4296.33
    132080     4297.72
    132120     4298.98
    132160     4300.32
    132200      4301.8
    132240     4302.95
    132280     4304.12
    132320     4305.76
    132360     4306.78
    132400     4308.28
    132440     4309.56
    132480     4311.12
    132520     4312.32
    132560     4313.58
    132600     4315.05
    132640     4316.03
    132680     4317.41
    132720      4318.8
    132760     4319.95
    132800     4321.19
    132840      4322.5
    132880     4323.89
    132920     4325.15
    132960      4326.5
    133000     4327.99
    133040     4329.14
    133080     4330.29
    133120     4331.95
    133160     4332.97
    133200     4334.47
    133240     4335.75
    133280      4337.3
    133320     4338.49
    133360     4339.76
    133400     4341.24
    133440     4342.21
    133480     4343.59
    133520     4344.99
    133560     4346.13
    133600     4347.39
    133640     4348.68
    133680     4350.08
    133720     4351.34
    133760     4352.69
    133800     4354.18
    133840     4355.33
    133880      4356.5
    133920     4358.15
    133960     4359.17
    134000     4360.67
    134040     4361.95
    134080      4363.5
    134120     4364.68
    134160     4365.94
    134200     4367.43
    134240     4368.39
    134280     4369.77
    134320     4371.18
    134360     4372.31
    134400     4373.56
    134440     4374.86
    134480     4376.25
    134520     4377.51
    134560     4378.88
    134600     4380.37
    134640     4381.52
    134680     4382.67
    134720     4384.34
    134760     4385.34
    134800     4386.85
    134840     4388.12
    134880     4389.68
    134920     4390.85
    134960     4392.13
    135000      4393.6
    135040     4394.58
    135080     4395.95
    135120     4397.37
    135160      4398.5
    135200     4399.75
    135240     4401.04
    135280     4402.44
    135320      4403.7
    135360     4405.06
    135400     4406.56
    135440     4407.71
    135480     4408.85
    135520     4410.51
    135560     4411.51
    135600     4413.04
    135640      4414.3
    135680     4415.86
    135720     4417.05
    135760     4418.31
    135800      4419.8
    135840     4420.76
    135880     4422.13
    135920     4423.56
    135960     4424.68
    136000     4425.94
    136040     4427.23
    136080     4428.62
    136120     4429.88
    136160     4431.24
    136200     4432.74
    136240      4433.9
    136280     4435.04
    136320      4436.7
    136360     4437.71
    136400     4439.23
    136440     4440.51
    136480     4442.06
    136520     4443.24
    136560     4444.51
    136600        4446
    136640     4446.96
    136680     4448.35
    136720     4449.77
    136760     4450.88
    136800     4452.14
    136840     4453.44
    136880     4454.84
    136920     4456.08
    136960     4457.45
    137000     4458.94
    137040      4460.1
    137080     4461.25
    137120     4462.91
    137160     4463.92
    137200     4465.44
    137240     4466.71
    137280     4468.27
    137320     4469.46
    137360     4470.72
    137400     4472.22
    137440     4473.18
    137480     4474.57
    137520     4475.98
    137560      4477.1
    137600     4478.36
    137640     4479.67
    137680     4481.08
    137720     4482.31
    137760     4483.68
    137800     4485.18
    137840     4486.32
    137880     4487.48
    137920     4489.15
    137960     4490.16
    138000     4491.68
    138040     4492.95
    138080      4494.5
    138120      4495.7
    138160     4496.95
    138200     4498.46
    138240     4499.41
    138280      4500.8
    138320     4502.21
    138360     4503.33
    138400     4504.58
    138440      4505.9
    138480     4507.31
    138520     4508.55
    138560     4509.92
    138600     4511.43
    138640     4512.58
    138680     4513.73
    138720      4515.4
    138760     4516.39
    138800     4517.92
    138840     4519.19
    138880     4520.75
    138920     4521.93
    138960     4523.19
    139000     4524.69
    139040     4525.64
    139080     4527.02
    139120     4528.44
    139160     4529.55
    139200      4530.8
    139240     4532.12
    139280     4533.53
    139320     4534.77
    139360     4536.14
    139400     4537.65
    139440     4538.79
    139480     4539.95
    139520     4541.62
    139560     4542.61
    139600     4544.14
    139640     4545.42
    139680     4546.96
    139720     4548.16
    139760     4549.41
    139800     4550.91
    139840     4551.86
    139880     4553.24
    139920     4554.66
    139960     4555.78
    140000     4557.03
    140040     4558.33
    140080     4559.75
    140120     4560.99
    140160     4562.36
    140200     4563.88
    140240     4565.01
    140280     4566.18
    140320     4567.85
    140360     4568.83
    140400     4570.36
    140440     4571.64
    140480     4573.18
    140520     4574.38
    140560     4575.63
    140600     4577.14
    140640     4578.09
    140680     4579.46
    140720     4580.89
    140760     4582.01
    140800     4583.27
    140840     4584.59
    140880        4586
    140920     4587.23
    140960      4588.6
    141000     4590.13
    141040     4591.26
    141080     4592.42
    141120     4594.09
    141160     4595.07
    141200      4596.6
    141240     4597.89
    141280     4599.43
    141320     4600.62
    141360     4601.87
    141400     4603.38
    141440     4604.32
    141480     4605.71
    141520     4607.12
    141560     4608.25
    141600      4609.5
    141640     4610.82
    141680     4612.23
    141720     4613.47
    141760     4614.84
    141800     4616.36
    141840     4617.49
    141880     4618.64
    141920     4620.32
    141960     4621.29
    142000     4622.82
    142040     4624.11
    142080     4625.66
    142120     4626.84
    142160      4628.1
    142200     4629.61
    142240     4630.56
    142280     4631.94
    142320     4633.35
    142360     4634.48
    142400     4635.75
    142440     4637.06
    142480     4638.46
    142520     4639.71
    142560     4641.08
    142600     4642.58
    142640     4643.71
    142680     4644.86
    142720     4646.55
    142760     4647.53
    142800     4649.05
    142840     4650.35
    142880      4651.9
    142920     4653.09
    142960     4654.35
    143000     4655.86
    143040     4656.79
    143080     4658.18
    143120     4659.59
    143160     4660.72
    143200     4661.98
    143240      4663.3
    143280      4664.7
    143320     4665.94
    143360     4667.31
    143400     4668.82
    143440     4669.95
    143480      4671.1
    143520     4672.78
    143560     4673.76
    143600     4675.29
    143640     4676.58
    143680     4678.14
    143720     4679.34
    143760      4680.6
    143800     4682.11
    143840     4683.05
    143880     4684.44
    143920     4685.85
    143960     4686.99
    144000     4688.23
    144040     4689.55
    144080     4690.96
    144120      4692.2
    144160     4693.58
    144200     4695.09
    144240     4696.22
    144280     4697.36
    144320     4699.06
    144360     4700.02
    144400     4701.56
    144440     4702.85
    144480     4704.42
    144520     4705.61
    144560     4706.87
    144600     4708.38
    144640     4709.32
    144680     4710.71
    144720     4712.12
    144760     4713.26
    144800      4714.5
    144840     4715.84
    144880     4717.23
    144920     4718.47
    144960     4719.84
    145000     4721.35
    145040     4722.48
    145080     4723.61
    145120     4725.31
    145160     4726.28
    145200     4727.81
    145240     4729.11
    145280     4730.68
    145320     4731.88
    145360     4733.14
    145400     4734.64
    145440     4735.58
    145480     4736.97
    145520     4738.38
    145560     4739.52
    145600     4740.77
    145640     4742.11
    145680      4743.5
    145720     4744.74
    145760     4746.12
    145800     4747.63
    145840     4748.77
    145880      4749.9
    145920      4751.6
    145960     4752.56
    146000      4754.1
    146040      4755.4
    146080     4756.98
    146120     4758.17
    146160     4759.44
    146200     4760.94
    146240     4761.87
    146280     4763.27
    146320     4764.68
    146360     4765.82
    146400     4767.07
    146440     4768.39
    146480     4769.79
    146520     4771.02
    146560     4772.39
    146600     4773.92
    146640     4775.05
    146680     4776.18
    146720     4777.89
    146760     4778.85
    146800      4780.4
    146840     4781.69
    146880     4783.26
    146920     4784.45
    146960      4785.7
    147000     4787.22
    147040     4788.14
    147080     4789.53
    147120     4790.95
    147160     4792.08
    147200     4793.32
    147240     4794.66
    147280     4796.06
    147320     4797.29
    147360     4798.67
    147400     4800.19
    147440     4801.32
    147480     4802.46
    147520     4804.17
    147560     4805.13
    147600     4806.68
    147640     4807.97
    147680     4809.54
    147720     4810.73
    147760     4811.98
    147800      4813.5
    147840     4814.43
    147880     4815.83
    147920     4817.23
    147960     4818.37
    148000     4819.62
    148040     4820.97
    148080     4822.36
    148120     4823.59
    148160     4824.96
    148200     4826.48
    148240     4827.61
    148280     4828.75
    148320     4830.47
    148360     4831.42
    148400     4832.98
    148440     4834.27
    148480     4835.84
    148520     4837.02
    148560     4838.28
    148600     4839.79
    148640     4840.72
    148680     4842.12
    148720     4843.52
    148760     4844.66
    148800     4845.91
    148840     4847.24
    148880     4848.65
    148920     4849.87
    148960     4851.23
    149000     4852.76
    149040     4853.89
    149080     4855.03
    149120     4856.75
    149160      4857.7
    149200     4859.27
    149240     4860.55
    149280     4862.11
    149320      4863.3
    149360     4864.54
    149400     4866.06
    149440     4866.99
    149480     4868.39
    149520      4869.8
    149560     4870.94
    149600     4872.18
    149640     4873.54
    149680     4874.96
    149720     4876.19
    149760     4877.55
    149800     4879.08
    149840      4880.2
    149880     4881.35
    149920     4883.08
    149960     4884.03
    150000      4885.6
    150040     4886.87
    150080     4888.45
    150120     4889.63
    150160     4890.88
    150200      4892.4
    150240     4893.32
    150280     4894.73
    150320     4896.15
    150360     4897.27
    150400     4898.52
    150440     4899.88
    150480      4901.3
    150520     4902.51
    150560     4903.88
    150600     4905.42
    150640     4906.54
    150680     4907.68
    150720     4909.41
    150760     4910.36
    150800     4911.93
    150840     4913.21
    150880     4914.79
    150920     4915.97
    150960     4917.23
    151000     4918.74
    151040     4919.65
    151080     4921.08
    151120     4922.47
    151160     4923.59
    151200     4924.84
    151240      4926.2
    151280     4927.62
    151320     4928.84
    151360     4930.23
    151400     4931.75
    151440     4932.87
    151480     4934.02
    151520     4935.75
    151560      4936.7
    151600     4938.26
    151640     4939.53
    151680     4941.12
    151720      4942.3
    151760     4943.54
    151800     4945.06
    151840     4945.97
    151880     4947.39
    151920      4948.8
    151960     4949.92
    152000     4951.17
    152040     4952.54
    152080     4953.95
    152120     4955.18
    152160     4956.56
    152200     4958.07
    152240     4959.21
    152280     4960.35
    152320     4962.07
    152360     4963.03
    152400     4964.58
    152440     4965.86
    152480     4967.45
    152520     4968.63
    152560     4969.87
    152600     4971.39
    152640     4972.29
    152680     4973.72
    152720     4975.13
    152760     4976.24
    152800      4977.5
    152840     4978.89
    152880      4980.3
    152920     4981.53
    152960      4982.9
    153000     4984.42
    153040     4985.56
    153080     4986.71
    153120     4988.42
    153160     4989.38
    153200     4990.92
    153240     4992.19
    153280     4993.79
    153320     4994.97
    153360     4996.21
    153400     4997.73
    153440     4998.63
    153480     5000.06
    153520     5001.48
    153560      5002.6
    153600     5003.82
    153640     5005.22
    153680     5006.64
    153720     5007.87
    153760     5009.24
    153800     5010.75
    153840     5011.89
    153880     5013.04
    153920     5014.77
    153960     5015.71
    154000     5017.26
    154040     5018.53
    154080     5020.12
    154120      5021.3
    154160     5022.56
    154200     5024.08
    154240     5024.97
    154280     5026.41
    154320     5027.83
    154360     5028.94
    154400     5030.18
    154440     5031.56
    154480     5032.98
    154520      5034.2
    154560     5035.57
    154600      5037.1
    154640     5038.23
    154680     5039.37
    154720     5041.12
    154760     5042.04
    154800     5043.58
    154840     5044.86
    154880     5046.45
    154920     5047.62
    154960     5048.88
    155000      5050.4
    155040     5051.29
    155080     5052.72
    155120     5054.16
    155160     5055.26
    155200      5056.5
    155240     5057.87
    155280     5059.29
    155320     5060.53
    155360      5061.9
    155400     5063.43
    155440     5064.56
    155480     5065.69
    155520     5067.44
    155560     5068.36
    155600     5069.92
    155640     5071.18
    155680     5072.78
    155720     5073.96
    155760     5075.21
    155800     5076.73
    155840     5077.62
    155880     5079.05
    155920     5080.48
    155960     5081.59
    156000     5082.82
    156040     5084.21
    156080     5085.63
    156120     5086.85
    156160     5088.23
    156200     5089.75
    156240     5090.88
    156280     5092.02
    156320     5093.77
    156360     5094.69
    156400     5096.25
    156440     5097.53
    156480     5099.13
    156520      5100.3
    156560     5101.55
    156600     5103.07
    156640     5103.96
    156680     5105.38
    156720     5106.82
    156760     5107.92
    156800     5109.17
    156840     5110.57
    156880     5111.99
    156920     5113.22
    156960     5114.59
    157000     5116.12
    157040     5117.24
    157080      5118.4
    157120     5120.14
    157160     5121.06
    157200      5122.6
    157240     5123.88
    157280     5125.48
    157320     5126.65
    157360     5127.89
    157400     5129.41
    157440      5130.3
    157480     5131.72
    157520     5133.15
    157560     5134.27
    157600     5135.51
    157640      5136.9
    157680     5138.33
    157720     5139.56
    157760     5140.92
    157800     5142.46
    157840     5143.58
    157880     5144.72
    157920     5146.47
    157960     5147.39
    158000     5148.92
    158040     5150.21
    158080      5151.8
    158120     5152.97
    158160     5154.21
    158200     5155.72
    158240      5156.6
    158280     5158.04
    158320     5159.46
    158360     5160.57
    158400     5161.82
    158440     5163.21
    158480     5164.63
    158520     5165.87
    158560     5167.22
    158600     5168.74
    158640     5169.86
    158680     5171.01
    158720     5172.76
    158760     5173.68
    158800     5175.23
    158840     5176.51
    158880     5178.09
    158920     5179.26
    158960     5180.49
    159000     5182.01
    159040     5182.89
    159080     5184.33
    159120     5185.75
    159160     5186.85
    159200     5188.09
    159240      5189.5
    159280     5190.91
    159320     5192.16
    159360      5193.5
    159400     5195.01
    159440     5196.13
    159480     5197.28
    159520     5199.04
    159560     5199.95
    159600     5201.51
    159640     5202.78
    159680     5204.38
    159720     5205.54
    159760     5206.77
    159800     5208.29
    159840     5209.16
    159880      5210.6
    159920     5212.02
    159960     5213.13
    160000     5214.36
    160040     5215.78
    160080     5217.18
    160120     5218.44
    160160     5219.78
    160200     5221.29
    160240     5222.41
    160280     5223.55
    160320     5225.32
    160360     5226.22
    160400     5227.79
    160440     5229.07
    160480     5230.66
    160520     5231.83
    160560     5233.04
    160600     5234.58
    160640     5235.44
    160680     5236.89
    160720      5238.3
    160760     5239.42
    160800     5240.64
    160840     5242.06
    160880     5243.48
    160920     5244.72
    160960     5246.08
    161000     5247.57
    161040     5248.69
    161080     5249.82
    161120      5251.6
    161160     5252.51
    161200     5254.07
    161240     5255.35
    161280     5256.94
    161320      5258.1
    161360     5259.32
    161400     5260.86
    161440     5261.72
    161480     5263.17
    161520     5264.58
    161560     5265.68
    161600     5266.92
    161640     5268.33
    161680     5269.74
    161720     5270.99
    161760     5272.34
    161800     5273.84
    161840     5274.96
    161880     5276.09
    161920     5277.86
    161960     5278.77
    162000     5280.33
    162040     5281.61
    162080     5283.19
    162120     5284.36
    162160     5285.57
    162200     5287.11
    162240     5287.97
    162280     5289.42
    162320     5290.83
    162360     5291.95
    162400     5293.17
    162440      5294.6
    162480        5296
    162520     5297.24
    162560      5298.6
    162600     5300.11
    162640     5301.24
    162680     5302.37
    162720     5304.13
    162760     5305.04
    162800      5306.6
    162840     5307.88
    162880     5309.46
    162920     5310.62
    162960     5311.84
    163000     5313.38
    163040     5314.22
    163080     5315.68
    163120     5317.09
    163160     5318.21
    163200     5319.45
    163240     5320.87
    163280     5322.29
    163320     5323.52
    163360     5324.88
    163400     5326.39
    163440     5327.52
    163480     5328.65
    163520     5330.42
    163560     5331.33
    163600      5332.9
    163640     5334.16
    163680     5335.75
    163720     5336.91
    163760     5338.12
    163800     5339.69
    163840     5340.52
    163880     5341.97
    163920     5343.38
    163960      5344.5
    164000     5345.74
    164040     5347.16
    164080     5348.58
    164120     5349.83
    164160     5351.18
    164200     5352.68
    164240     5353.82
    164280     5354.94
    164320     5356.71
    164360     5357.63
    164400      5359.2
    164440     5360.47
    164480     5362.04
    164520      5363.2
    164560     5364.42
    164600     5365.98
    164640     5366.81
    164680     5368.25
    164720     5369.67
    164760     5370.79
    164800     5372.02
    164840     5373.43
    164880     5374.87
    164920      5376.1
    164960     5377.47
    165000     5378.96
    165040      5380.1
    165080     5381.24
    165120     5383.01
    165160     5383.93
    165200      5385.5
    165240     5386.76
    165280     5388.35
    165320     5389.51
    165360     5390.73
    165400     5392.28
    165440     5393.11
    165480     5394.54
    165520     5395.95
    165560     5397.08
    165600     5398.32
    165640     5399.72
    165680     5401.16
    165720      5402.4
    165760     5403.76
    165800     5405.25
    165840     5406.39
    165880     5407.53
    165920      5409.3
    165960      5410.2
    166000     5411.79
    166040     5413.05
    166080     5414.65
    166120      5415.8
    166160     5417.02
    166200     5418.56
    166240     5419.39
    166280     5420.82
    166320     5422.23
    166360     5423.37
    166400     5424.61
    166440     5426.01
    166480     5427.45
    166520     5428.68
    166560     5430.05
    166600     5431.55
    166640     5432.67
    166680     5433.82
    166720     5435.59
    166760     5436.49
    166800     5438.08
    166840     5439.34
    166880     5440.94
    166920     5442.09
    166960     5443.31
    167000     5444.85
    167040     5445.68
    167080      5447.1
    167120     5448.52
    167160     5449.66
    167200      5450.9
    167240     5452.29
    167280     5453.73
    167320     5454.97
    167360     5456.34
    167400     5457.83
    167440     5458.94
    167480      5460.1
    167520     5461.88
    167560     5462.76
    167600     5464.37
    167640     5465.63
    167680     5467.22
    167720     5468.37
    167760      5469.6
    167800     5471.15
    167840     5471.98
    167880     5473.38
    167920     5474.81
    167960     5475.96
    168000      5477.2
    168040     5478.59
    168080     5480.04
    168120     5481.29
    168160     5482.64
    168200     5484.15
    168240     5485.25
    168280     5486.41
    168320     5488.19
    168360     5489.05
    168400     5490.67
    168440     5491.92
    168480     5493.52
    168520     5494.67
    168560     5495.89
    168600     5497.43
    168640     5498.26
    168680     5499.69
    168720      5501.1
    168760     5502.26
    168800     5503.49
    168840     5504.89
    168880     5506.33
    168920     5507.58
    168960     5508.93
    169000     5510.44
    169040     5511.54
    169080     5512.69
    169120     5514.47
    169160     5515.34
    169200     5516.95
    169240     5518.21
    169280      5519.8
    169320     5520.94
    169360     5522.16
    169400     5523.71
    169440     5524.53
    169480     5525.95
    169520     5527.38
    169560     5528.51
    169600     5529.75
    169640     5531.14
    169680     5532.58
    169720     5533.83
    169760     5535.19
    169800     5536.67
    169840     5537.79
    169880     5538.94
    169920     5540.73
    169960     5541.58
    170000      5543.2
    170040     5544.46
    170080     5546.06
    170120      5547.2
    170160     5548.42
    170200     5549.97
    170240     5550.79
    170280     5552.22
    170320     5553.62
    170360     5554.77
    170400        5556
    170440     5557.38
    170480     5558.83
    170520     5560.07
    170560     5561.43
    170600     5562.92
    170640     5564.03
    170680     5565.18
    170720     5566.97
    170760     5567.82
    170800     5569.44
    170840     5570.71
    170880     5572.31
    170920     5573.45
    170960     5574.67
    171000     5576.22
    171040     5577.05
    171080     5578.46
    171120     5579.87
    171160     5581.02
    171200     5582.25
    171240     5583.64
    171280     5585.09
    171320     5586.33
    171360     5587.69
    171400     5589.19
    171440      5590.3
    171480     5591.44
    171520     5593.22
    171560     5594.07
    171600     5595.71
    171640     5596.98
    171680     5598.56
    171720     5599.72
    171760     5600.93
    171800      5602.5
    171840     5603.32
    171880     5604.74
    171920     5606.14
    171960     5607.29
    172000     5608.52
    172040     5609.92
    172080     5611.36
    172120     5612.61
    172160     5613.95
    172200     5615.47
    172240     5616.57
    172280     5617.71
    172320      5619.5
    172360     5620.36
    172400     5621.99
    172440     5623.26
    172480     5624.83
    172520        5626
    172560     5627.22
    172600     5628.79
    172640     5629.61
    172680     5631.01
    172720     5632.42
    172760     5633.57
    172800     5634.79
    172840      5636.2
    172880     5637.64
    172920     5638.88
    172960     5640.24
    173000     5641.74
    173040     5642.86
    173080     5643.99
    173120     5645.78
    173160     5646.62
    173200     5648.25
    173240     5649.52
    173280     5651.08
    173320     5652.27
    173360     5653.49
    173400     5655.05
    173440     5655.87
    173480     5657.28
    173520     5658.69
    173560     5659.85
    173600     5661.06
    173640     5662.47
    173680      5663.9
    173720     5665.17
    173760     5666.51
    173800        5668
    173840     5669.13
    173880     5670.26
    173920     5672.05
    173960     5672.89
    174000     5674.52
    174040     5675.78
    174080     5677.35
    174120     5678.51
    174160     5679.74
    174200      5681.3
    174240     5682.12
    174280     5683.52
    174320     5684.95
    174360     5686.08
    174400     5687.32
    174440     5688.72
    174480     5690.16
    174520     5691.43
    174560     5692.77
    174600     5694.26
    174640     5695.38
    174680     5696.52
    174720     5698.32
    174760     5699.14
    174800     5700.78
    174840     5702.04
    174880     5703.61
    174920     5704.77
    174960     5705.99
    175000     5707.55
    175040     5708.38
    175080     5709.77
    175120      5711.2
    175160     5712.33
    175200     5713.56
    175240     5714.96
    175280     5716.41
    175320     5717.67
    175360     5719.01
    175400     5720.51
    175440     5721.63
    175480     5722.77
    175520     5724.56
    175560     5725.37
    175600     5727.03
    175640      5728.3
    175680     5729.87
    175720     5731.04
    175760     5732.25
    175800     5733.83
    175840     5734.64
    175880     5736.03
    175920     5737.46
    175960      5738.6
    176000     5739.84
    176040     5741.21
    176080     5742.66
    176120     5743.92
    176160     5745.27
    176200     5746.77
    176240     5747.88
    176280     5749.01
    176320     5750.81
    176360     5751.64
    176400     5753.28
    176440     5754.55
    176480     5756.12
    176520      5757.3
    176560      5758.5
    176600      5760.1
    176640      5760.9
    176680     5762.29
    176720     5763.74
    176760     5764.88
    176800     5766.11
    176840     5767.48
    176880     5768.94
    176920     5770.21
    176960     5771.55
    177000     5773.05
    177040     5774.16
    177080      5775.3
    177120     5777.08
    177160     5777.91
    177200     5779.56
    177240     5780.84
    177280      5782.4
    177320     5783.57
    177360     5784.78
    177400     5786.37
    177440     5787.17
    177480     5788.56
    177520     5790.02
    177560     5791.16
    177600     5792.39
    177640     5793.79
    177680     5795.24
    177720     5796.51
    177760     5797.85
    177800     5799.36
    177840     5800.47
    177880      5801.6
    177920     5803.38
    177960     5804.22
    178000     5805.88
    178040     5807.16
    178080      5808.7
    178120     5809.88
    178160     5811.09
    178200     5812.66
    178240     5813.48
    178280     5814.87
    178320     5816.32
    178360     5817.47
    178400      5818.7
    178440     5820.09
    178480     5821.54
    178520     5822.81
    178560     5824.15
    178600     5825.64
    178640     5826.75
    178680     5827.89
    178720     5829.68
    178760      5830.5
    178800     5832.15
    178840     5833.42
    178880     5834.99
    178920     5836.16
    178960     5837.35
    179000     5838.95
    179040     5839.75
    179080     5841.15
    179120     5842.61
    179160     5843.75
    179200     5844.98
    179240     5846.38
    179280     5847.83
    179320      5849.1
    179360     5850.45
    179400     5851.93
    179440     5853.04
    179480     5854.19
    179520     5855.98
    179560     5856.81
    179600     5858.44
    179640     5859.73
    179680     5861.29
    179720     5862.46
    179760     5863.66
    179800     5865.24
    179840     5866.03
    179880     5867.45
    179920      5868.9
    179960     5870.05
    180000     5871.26
    180040     5872.66
    180080     5874.12
    180120      5875.4
    180160     5876.75
    180200     5878.24
    180240     5879.34
    180280      5880.5
    180320     5882.28
    180360     5883.11
    180400     5884.75
    180440     5886.03
    180480     5887.58
    180520     5888.76
    180560     5889.96
    180600     5891.55
    180640     5892.33
    180680     5893.75
    180720     5895.19
    180760     5896.36
    180800     5897.58
    180840     5898.97
    180880     5900.42
    180920      5901.7
    180960     5903.06
    181000     5904.54
    181040     5905.67
    181080     5906.82
    181120     5908.61
    181160     5909.43
    181200     5911.06
    181240     5912.35
    181280      5913.9
    181320     5915.06
    181360     5916.28
    181400     5917.86
    181440     5918.65
    181480     5920.05
    181520     5921.49
    181560     5922.65
    181600     5923.87
    181640     5925.25
    181680     5926.69
    181720     5927.98
    181760     5929.32
    181800     5930.82
    181840     5931.93
    181880     5933.09
    181920     5934.87
    181960     5935.71
    182000     5937.35
    182040     5938.63
    182080     5940.19
    182120     5941.33
    182160     5942.56
    182200     5944.16
    182240     5944.94
    182280     5946.34
    182320     5947.77
    182360     5948.95
    182400     5950.17
    182440     5951.54
    182480     5952.98
    182520     5954.27
    182560     5955.61
    182600      5957.1
    182640     5958.23
    182680     5959.38
    182720     5961.17
    182760     5962.01
    182800     5963.64
    182840      5964.9
    182880     5966.48
    182920     5967.63
    182960     5968.85
    183000     5970.45
    183040     5971.25
    183080     5972.64
    183120     5974.07
    183160     5975.24
    183200     5976.45
    183240     5977.84
    183280     5979.28
    183320     5980.56
    183360     5981.91
    183400      5983.4
    183440     5984.53
    183480     5985.68
    183520     5987.49
    183560     5988.29
    183600     5989.93
    183640      5991.2
    183680     5992.78
    183720     5993.92
    183760     5995.14
    183800     5996.74
    183840     5997.53
    183880     5998.93
    183920     6000.36
    183960     6001.54
    184000     6002.74
    184040     6004.13
    184080     6005.56
    184120     6006.84
    184160     6008.21
    184200      6009.7
    184240     6010.82
    184280     6011.98
    184320     6013.76
    184360     6014.58
    184400     6016.23
    184440      6017.5
    184480     6019.07
    184520     6020.23
    184560     6021.43
    184600     6023.05
    184640     6023.81
    184680     6025.19
    184720     6026.64
    184760     6027.81
    184800     6029.03
    184840     6030.41
    184880     6031.85
    184920     6033.12
    184960     6034.49
    185000        6036
    185040     6037.11
    185080     6038.28
    185120     6040.07
    185160     6040.86
    185200     6042.52
    185240     6043.79
    185280     6045.38
    185320     6046.51
    185360     6047.72
    185400     6049.33
    185440     6050.09
    185480     6051.48
    185520     6052.93
    185560     6054.11
    185600     6055.32
    185640      6056.7
    185680     6058.14
    185720     6059.43
    185760     6060.79
    185800      6062.3
    185840     6063.42
    185880     6064.57
    185920     6066.36
    185960     6067.16
    186000     6068.81
    186040     6070.08
    186080     6071.67
    186120     6072.81
    186160     6074.01
    186200     6075.63
    186240     6076.38
    186280     6077.78
    186320     6079.21
    186360      6080.4
    186400     6081.61
    186440     6083.02
    186480     6084.43
    186520     6085.73
    186560     6087.09
    186600     6088.58
    186640      6089.7
    186680     6090.86
    186720     6092.66
    186760     6093.46
    186800     6095.12
    186840     6096.37
    186880     6097.95
    186920     6099.09
    186960     6100.29
    187000     6101.91
    187040     6102.65
    187080     6104.06
    187120     6105.48
    187160     6106.68
    187200     6107.89
    187240      6109.3
    187280     6110.72
    187320     6112.01
    187360     6113.37
    187400     6114.87
    187440     6115.98
    187480     6117.14
    187520     6118.94
    187560     6119.74
    187600      6121.4
    187640     6122.64
    187680     6124.22
    187720     6125.37
    187760     6126.58
    187800     6128.19
    187840     6128.93
    187880     6130.34
    187920     6131.76
    187960     6132.97
    188000     6134.19
    188040     6135.59
    188080     6137.01
    188120      6138.3
    188160     6139.66
    188200     6141.17
    188240     6142.28
    188280     6143.43
    188320     6145.23
    188360     6146.04
    188400      6147.7
    188440     6148.94
    188480     6150.53
    188520     6151.67
    188560     6152.87
    188600      6154.5
    188640     6155.23
    188680     6156.64
    188720     6158.06
    188760     6159.28
    188800     6160.48
    188840     6161.87
    188880     6163.28
    188920     6164.58
    188960     6165.95
    189000     6167.46
    189040     6168.58
    189080     6169.71
    189120     6171.52
    189160     6172.32
    189200     6173.98
    189240     6175.22
    189280     6176.82
    189320     6177.96
    189360     6179.16
    189400      6180.8
    189440     6181.53
    189480     6182.94
    189520     6184.35
    189560     6185.58
    189600     6186.79
    189640     6188.17
    189680     6189.58
    189720     6190.87
    189760     6192.24
    189800     6193.76
    189840     6194.88
    189880        6196
    189920     6197.83
    189960     6198.63
    190000     6200.29
    190040     6201.52
    190080     6203.12
    190120     6204.27
    190160     6205.46
    190200     6207.11
    190240     6207.83
    190280     6209.26
    190320     6210.65
    190360     6211.89
    190400      6213.1
    190440     6214.48
    190480      6215.9
    190520     6217.19
    190560     6218.55
    190600     6220.07
    190640     6221.19
    190680      6222.3
    190720     6224.14
    190760     6224.92
    190800      6226.6
    190840     6227.84
    190880     6229.43
    190920     6230.57
    190960     6231.76
    191000     6233.39
    191040     6234.13
    191080     6235.54
    191120     6236.97
    191160     6238.21
    191200      6239.4
    191240     6240.77
    191280     6242.21
    191320     6243.49
    191360     6244.85
    191400     6246.38
    191440     6247.51
    191480     6248.62
    191520     6250.45
    191560     6251.24
    191600     6252.91
    191640     6254.14
    191680     6255.75
    191720     6256.89
    191760     6258.07
    191800     6259.71
    191840     6260.43
    191880     6261.86
    191920     6263.26
    191960     6264.51
    192000      6265.7
    192040     6267.07
    192080     6268.52
    192120      6269.8
    192160     6271.15
    192200     6272.68
    192240     6273.81
    192280     6274.92
    192320     6276.74
    192360     6277.55
    192400     6279.21
    192440     6280.44
    192480     6282.05
    192520     6283.19
    192560     6284.39
    192600     6286.01
    192640     6286.73
    192680     6288.15
    192720     6289.55
    192760      6290.8
    192800        6292
    192840     6293.38
    192880     6294.82
    192920      6296.1
    192960     6297.45
    193000     6298.97
    193040     6300.12
    193080     6301.22
    193120     6303.05
    193160     6303.85
    193200     6305.51
    193240     6306.74
    193280     6308.35
    193320     6309.49
    193360     6310.67
    193400     6312.31
    193440        6313
    193480     6314.44
    193520     6315.84
    193560     6317.09
    193600     6318.28
    193640     6319.67
    193680     6321.12
    193720      6322.4
    193760     6323.73
    193800     6325.25
    193840     6326.38
    193880     6327.51
    193920     6329.32
    193960     6330.13
    194000     6331.78
    194040     6333.03
    194080     6334.62
    194120     6335.76
    194160     6336.95
    194200     6338.59
    194240     6339.28
    194280     6340.72
    194320     6342.13
    194360     6343.37
    194400     6344.56
    194440     6345.94
    194480     6347.43
    194520     6348.69
    194560     6350.02
    194600     6351.54
    194640     6352.68
    194680     6353.78
    194720      6355.6
    194760     6356.39
    194800     6358.05
    194840     6359.32
    194880      6360.9
    194920     6362.03
    194960     6363.21
    195000     6364.85
    195040     6365.56
    195080     6366.97
    195120      6368.4
    195160     6369.64
    195200     6370.83
    195240      6372.2
    195280     6373.66
    195320     6374.93
    195360     6376.25
    195400     6377.78
    195440     6378.92
    195480     6380.04
    195520     6381.86
    195560     6382.66
    195600     6384.31
    195640     6385.57
    195680     6387.15
    195720     6388.28
    195760     6389.47
    195800     6391.11
    195840      6391.8
    195880     6393.23
    195920     6394.65
    195960      6395.9
    196000     6397.08
    196040     6398.46
    196080     6399.92
    196120     6401.19
    196160     6402.52
    196200     6404.05
    196240      6405.2
    196280     6406.32
    196320     6408.14
    196360     6408.92
    196400     6410.57
    196440     6411.85
    196480     6413.43
    196520     6414.56
    196560     6415.73
    196600     6417.38
    196640     6418.07
    196680     6419.49
    196720     6420.92
    196760     6422.17
    196800     6423.34
    196840     6424.73
    196880      6426.2
    196920     6427.46
    196960     6428.78
    197000     6430.33
    197040     6431.47
    197080     6432.58
    197120     6434.42
    197160      6435.2
    197200     6436.86
    197240     6438.12
    197280      6439.7
    197320     6440.85
    197360     6442.02
    197400     6443.66
    197440     6444.36
    197480     6445.76
    197520     6447.18
    197560     6448.44
    197600     6449.61
    197640        6451
    197680     6452.48
    197720     6453.74
    197760     6455.07
    197800     6456.62
    197840     6457.77
    197880     6458.88
    197920     6460.72
    197960      6461.5
    198000     6463.15
    198040     6464.43
    198080     6466.01
    198120     6467.15
    198160     6468.33
    198200     6469.97
    198240     6470.67
    198280     6472.06
    198320     6473.49
    198360     6474.74
    198400     6475.91
    198440     6477.31
    198480     6478.79
    198520     6480.04
    198560     6481.37
    198600     6482.93
    198640     6484.08
    198680     6485.19
    198720     6487.03
    198760     6487.81
    198800     6489.47
    198840     6490.75
    198880     6492.32
    198920     6493.46
    198960     6494.63
    199000     6496.29
    199040     6496.99
    199080     6498.38
    199120      6499.8
    199160     6501.04
    199200     6502.22
    199240     6503.62
    199280     6505.11
    199320     6506.36
    199360     6507.69
    199400     6509.25
    199440     6510.39
    199480      6511.5
    199520     6513.34
    199560     6514.13
    199600     6515.78
    199640     6517.06
    199680     6518.64
    199720     6519.78
    199760     6520.95
    199800     6522.61
    199840     6523.31
    199880      6524.7
    199920     6526.12
    199960     6527.37
    200000     6528.54
    200040     6529.93
    200080     6531.42
    200120     6532.67
    200160     6534.01
    200200     6535.56
    200240     6536.71
    200280     6537.81
    200320     6539.65
    200360     6540.44
    200400     6542.09
    200440     6543.37
    200480     6544.95
    200520     6546.11
    200560     6547.29
    200600     6548.94
    200640     6549.63
    200680     6551.03
    200720     6552.44
    200760      6553.7
    200800     6554.89
    200840     6556.28
    200880     6557.77
    200920     6559.02
    200960     6560.36
    201000     6561.91
    201040     6563.05
    201080     6564.16
    201120     6566.01
    201160     6566.81
    201200     6568.46
    201240     6569.72
    201280     6571.31
    201320     6572.46
    201360     6573.65
    201400     6575.29
    201440     6575.98
    201480     6577.39
    201520     6578.81
    201560     6580.06
    201600     6581.25
    201640     6582.64
    201680     6584.13
    201720     6585.37
    201760     6586.72
    201800     6588.27
    201840     6589.42
    201880     6590.53
    201920     6592.38
    201960     6593.17
    202000     6594.84
    202040     6596.09
    202080     6597.69
    202120     6598.85
    202160     6600.04
    202200     6601.68
    202240     6602.36
    202280     6603.76
    202320     6605.19
    202360     6606.46
    202400     6607.63
    202440     6609.01
    202480     6610.51
    202520     6611.73
    202560      6613.1
    202600     6614.64
    202640      6615.8
    202680      6616.9
    202720     6618.75
    202760     6619.55
    202800     6621.21
    202840     6622.47
    202880     6624.07
    202920     6625.22
    202960      6626.4
    203000     6628.03
    203040      6628.7
    203080     6630.11
    203120     6631.52
    203160     6632.78
    203200     6633.97
    203240     6635.35
    203280     6636.85
    203320     6638.06
    203360     6639.43
    203400     6640.98
    203440     6642.13
    203480     6643.22
    203520     6645.08
    203560      6645.9
    203600     6647.54
    203640     6648.79
    203680      6650.4
    203720     6651.55
    203760     6652.73
    203800     6654.36
    203840     6655.03
    203880     6656.43
    203920     6657.85
    203960      6659.1
    204000     6660.29
    204040     6661.67
    204080     6663.17
    204120     6664.39
    204160     6665.77
    204200     6667.29
    204240     6668.45
    204280     6669.52
    204320     6671.39
    204360      6672.2
    204400     6673.85
    204440      6675.1
    204480     6676.71
    204520     6677.86
    204560     6679.05
    204600     6680.67
    204640     6681.34
    204680     6682.75
    204720     6684.14
    204760     6685.41
    204800      6686.6
    204840     6687.97
    204880     6689.47
    204920      6690.7
    204960     6692.07
    205000     6693.61
    205040     6694.76
    205080     6695.85
    205120      6697.7
    205160     6698.52
    205200     6700.17
    205240     6701.42
    205280     6703.04
    205320     6704.18
    205360     6705.36
    205400     6706.99
    205440     6707.66
    205480     6709.05
    205520     6710.45
    205560     6711.72
    205600     6712.91
    205640     6714.28
    205680     6715.76
    205720     6716.99
    205760     6718.37
    205800     6719.91
    205840     6721.06
    205880     6722.14
    205920     6724.02
    205960     6724.82
    206000     6726.47
    206040     6727.73
    206080     6729.34
    206120      6730.5
    206160     6731.66
    206200     6733.29
    206240     6733.95
    206280     6735.33
    206320     6736.72
    206360     6738.01
    206400     6739.19
    206440     6740.56
    206480     6742.04
    206520     6743.28
    206560     6744.67
    206600     6746.19
    206640     6747.34
    206680     6748.43
    206720     6750.32
    206760     6751.11
    206800     6752.78
    206840     6754.02
    206880     6755.64
    206920     6756.79
    206960     6757.96
    207000     6759.59
    207040     6760.26
    207080     6761.62
    207120     6763.01
    207160     6764.27
    207200     6765.48
    207240     6766.86
    207280     6768.34
    207320     6769.57
    207360     6770.96
    207400     6772.49
    207440     6773.64
    207480     6774.73
    207520     6776.62
    207560     6777.42
    207600     6779.09
    207640     6780.34
    207680     6781.95
    207720     6783.11
    207760     6784.28
    207800      6785.9
    207840     6786.55
    207880     6787.91
    207920     6789.33
    207960     6790.59
    208000     6791.79
    208040     6793.16
    208080     6794.63
    208120     6795.88
    208160     6797.27
    208200     6798.81
    208240     6799.95
    208280     6801.03
    208320     6802.93
    208360     6803.73
    208400     6805.39
    208440     6806.63
    208480     6808.24
    208520     6809.42
    208560     6810.59
    208600     6812.21
    208640     6812.86
    208680     6814.21
    208720     6815.63
    208760     6816.88
    208800     6818.09
    208840     6819.48
    208880     6820.95
    208920     6822.19
    208960     6823.59
    209000     6825.14
    209040     6826.26
    209080     6827.35
    209120     6829.26
    209160     6830.06
    209200     6831.72
    209240     6832.94
    209280     6834.57
    209320     6835.74
    209360      6836.9
    209400     6838.52
    209440     6839.17
    209480     6840.52
    209520     6841.94
    209560     6843.19
    209600     6844.41
    209640     6845.79
    209680     6847.25
    209720      6848.5
    209760     6849.91
    209800     6851.45
    209840     6852.59
    209880     6853.67
    209920     6855.59
    209960     6856.38
    210000     6858.04
    210040     6859.27
    210080     6860.91
    210120     6862.08
    210160     6863.23
    210200     6864.86
    210240      6865.5
    210280     6866.86
    210320     6868.27
    210360     6869.52
    210400     6870.74
    210440     6872.11
    210480     6873.58
    210520     6874.83
    210560     6876.24
    210600     6877.78
    210640     6878.91
    210680     6879.99
    210720     6881.92
    210760      6882.7
    210800     6884.38
    210840     6885.59
    210880     6887.23
    210920      6888.4
    210960     6889.55
    211000     6891.19
    211040     6891.83
    211080     6893.18
    211120     6894.59
    211160     6895.83
    211200     6897.05
    211240     6898.42
    211280     6899.89
    211320     6901.16
    211360     6902.56
    211400      6904.1
    211440     6905.24
    211480      6906.3
    211520     6908.26
    211560     6909.04
    211600     6910.71
    211640     6911.93
    211680     6913.56
    211720     6914.75
    211760     6915.88
    211800     6917.52
    211840     6918.15
    211880      6919.5
    211920     6920.92
    211960     6922.15
    212000     6923.38
    212040     6924.74
    212080     6926.24
    212120     6927.49
    212160     6928.88
    212200     6930.44
    212240     6931.57
    212280     6932.65
    212320     6934.59
    212360     6935.37
    212400     6937.04
    212440     6938.26
    212480     6939.88
    212520     6941.08
    212560     6942.21
    212600     6943.85
    212640     6944.48
    212680     6945.84
    212720     6947.25
    212760     6948.49
    212800     6949.73
    212840     6951.05
    212880     6952.56
    212920     6953.83
    212960     6955.21
    213000     6956.77
    213040     6957.91
    213080     6958.96
    213120     6960.92
    213160      6961.7
    213200     6963.36
    213240      6964.6
    213280      6966.2
    213320      6967.4
    213360     6968.53
    213400     6970.17
    213440     6970.79
    213480     6972.15
    213520     6973.55
    213560     6974.81
    213600     6976.04
    213640     6977.36
    213680     6978.88
    213720     6980.14
    213760     6981.51
    213800     6983.09
    213840     6984.22
    213880     6985.28
    213920     6987.25
    213960     6988.02
    214000     6989.66
    214040     6990.91
    214080     6992.51
    214120     6993.73
    214160     6994.85
    214200     6996.47
    214240     6997.11
    214280     6998.48
    214320     6999.86
    214360     7001.12
    214400     7002.35
    214440     7003.66
    214480      7005.2
    214520     7006.44
    214560     7007.84
    214600     7009.42
    214640     7010.53
    214680     7011.59
    214720     7013.55
    214760     7014.33
    214800     7015.98
    214840     7017.23
    214880     7018.85
    214920     7020.06
    214960     7021.17
    215000      7022.8
    215040     7023.42
    215080     7024.79
    215120     7026.18
    215160     7027.45
    215200     7028.68
    215240     7029.97
    215280     7031.52
    215320     7032.75
    215360     7034.16
    215400     7035.73
    215440     7036.84
    215480     7037.88
    215520     7039.83
    215560     7040.62
    215600     7042.27
    215640     7043.52
    215680     7045.14
    215720     7046.35
    215760     7047.45
    215800     7049.09
    215840     7049.71
    215880      7051.1
    215920     7052.48
    215960     7053.76
    216000     7054.98
    216040     7056.27
    216080     7057.82
    216120     7059.05
    216160     7060.48
    216200     7062.04
    216240     7063.15
    216280      7064.2
    216320     7066.15
    216360     7066.92
    216400     7068.58
    216440     7069.84
    216480     7071.44
    216520     7072.65
    216560     7073.75
    216600     7075.39
    216640        7076
    216680      7077.4
    216720     7078.77
    216760     7080.03
    216800     7081.27
    216840     7082.55
    216880     7084.11
    216920     7085.34
    216960     7086.76
    217000     7088.32
    217040     7089.43
    217080     7090.47
    217120     7092.45
    217160     7093.22
    217200     7094.89
    217240     7096.13
    217280     7097.72
    217320     7098.94
    217360     7100.03
    217400     7101.67
    217440      7102.3
    217480      7103.7
    217520     7105.07
    217560     7106.34
    217600     7107.56
    217640     7108.87
    217680     7110.43
    217720     7111.64
    217760     7113.09
    217800     7114.64
    217840     7115.76
    217880     7116.79
    217920     7118.77
    217960     7119.51
    218000      7121.2
    218040     7122.44
    218080     7124.04
    218120     7125.22
    218160     7126.33
    218200     7127.98
    218240      7128.6
    218280        7130
    218320     7131.37
    218360     7132.64
    218400     7133.87
    218440     7135.15
    218480     7136.72
    218520     7137.95
    218560     7139.41
    218600     7140.94
    218640     7142.08
    218680     7143.08
    218720     7145.07
    218760     7145.81
    218800     7147.48
    218840     7148.75
    218880     7150.35
    218920     7151.52
    218960     7152.62
    219000     7154.26
    219040     7154.89
    219080      7156.3
    219120     7157.65
    219160     7158.94
    219200     7160.15
    219240     7161.44
    219280     7163.03
    219320     7164.24
    219360     7165.69
    219400     7167.25
    219440     7168.37
    219480     7169.38
    219520     7171.35
    219560      7172.1
    219600     7173.76
    219640     7175.04
    219680     7176.64
    219720     7177.82
    219760     7178.91
    219800     7180.57
    219840     7181.17
    219880     7182.61
    219920     7183.96
    219960     7185.24
    220000     7186.45
    220040     7187.73
    220080     7189.33
    220120     7190.55
    220160     7191.99
    220200     7193.55
    220240     7194.66
    220280     7195.67
    220320     7197.64
    220360     7198.39
    220400     7200.06
    220440     7201.34
    220480     7202.94
    220520     7204.12
    220560     7205.21
    220600     7206.88
    220640     7207.46
    220680     7208.91
    220720     7210.24
    220760     7211.53
    220800     7212.75
    220840     7214.04
    220880     7215.62
    220920     7216.84
    220960     7218.28
    221000     7219.86
    221040     7220.94
    221080     7221.97
    221120     7223.93
    221160     7224.68
    221200     7226.36
    221240     7227.66
    221280     7229.24
    221320     7230.42
    221360      7231.5
    221400     7233.17
    221440     7233.75
    221480      7235.2
    221520     7236.54
    221560     7237.84
    221600     7239.06
    221640     7240.34
    221680     7241.91
    221720     7243.16
    221760     7244.59
    221800     7246.17
    221840     7247.24
    221880      7248.3
    221920     7250.25
    221960        7251
    222000     7252.67
    222040     7253.97
    222080     7255.56
    222120     7256.75
    222160     7257.82
    222200      7259.5
    222240     7260.06
    222280     7261.53
    222320     7262.88
    222360     7264.16
    222400     7265.39
    222440     7266.66
    222480     7268.23
    222520     7269.48
    222560     7270.91
    222600     7272.48
    222640     7273.55
    222680      7274.6
    222720     7276.58
    222760     7277.33
    222800     7279.01
    222840      7280.3
    222880     7281.88
    222920     7283.09
    222960     7284.14
    223000     7285.85
    223040     7286.41
    223080     7287.85
    223120      7289.2
    223160     7290.49
    223200     7291.74
    223240        7293
    223280     7294.58
    223320     7295.81
    223360     7297.26
    223400     7298.83
    223440      7299.9
    223480     7300.96
    223520     7302.93
    223560     7303.68
    223600     7305.37
    223640     7306.65
    223680     7308.25
    223720     7309.45
    223760     7310.51
    223800      7312.2
    223840     7312.76
    223880     7314.22
    223920     7315.57
    223960     7316.86
    224000     7318.12
    224040     7319.39
    224080     7320.97
    224120     7322.19
    224160     7323.63
    224200     7325.18
    224240     7326.26
    224280     7327.34
    224320      7329.3
    224360     7330.07
    224400     7331.75
    224440     7333.04
    224480     7334.64
    224520     7335.86
    224560     7336.92
    224600     7338.58
    224640     7339.16
    224680      7340.6
    224720     7341.95
    224760     7343.23
    224800     7344.51
    224840      7345.8
    224880     7347.38
    224920      7348.6
    224960     7350.07
    225000      7351.6
    225040     7352.68
    225080     7353.76
    225120     7355.73
    225160      7356.5
    225200     7358.17
    225240     7359.47
    225280     7361.07
    225320     7362.27
    225360     7363.33
    225400     7365.01
    225440     7365.56
    225480     7367.02
    225520     7368.38
    225560     7369.67
    225600     7370.95
    225640     7372.22
    225680      7373.8
    225720     7375.01
    225760      7376.5
    225800     7378.04
    225840     7379.13
    225880     7380.19
    225920     7382.17
    225960     7382.93
    226000     7384.59
    226040      7385.9
    226080      7387.5
    226120     7388.69
    226160     7389.75
    226200     7391.43
    226240     7391.99
    226280     7393.45
    226320      7394.8
    226360     7396.09
    226400     7397.37
    226440     7398.64
    226480     7400.21
    226520     7401.44
    226560     7402.93
    226600     7404.46
    226640     7405.54
    226680     7406.61
    226720     7408.59
    226760     7409.35
    226800        7411
    226840      7412.3
    226880      7413.9
    226920      7415.1
    226960     7416.16
    227000     7417.84
    227040     7418.39
    227080     7419.87
    227120     7421.22
    227160     7422.51
    227200     7423.78
    227240     7425.04
    227280     7426.64
    227320     7427.87
    227360     7429.36
    227400     7430.89
    227440     7431.95
    227480     7433.03
    227520     7435.02
    227560     7435.78
    227600     7437.42
    227640     7438.73
    227680     7440.33
    227720     7441.51
    227760     7442.57
    227800     7444.26
    227840     7444.81
    227880     7446.29
    227920     7447.62
    227960     7448.93
    228000     7450.19
    228040     7451.46
    228080     7453.07
    228120     7454.29
    228160     7455.77
    228200     7457.29
    228240     7458.38
    228280     7459.47
    228320     7461.46
    228360     7462.22
    228400     7463.85
    228440     7465.16
    228480     7466.76
    228520     7467.94
    228560     7469.01
    228600     7470.67
    228640     7471.24
    228680     7472.71
    228720     7474.05
    228760     7475.37
    228800     7476.61
    228840     7477.89
    228880     7479.49
    228920     7480.71
    228960      7482.2
    229000     7483.73
    229040      7484.8
    229080     7485.89
    229120     7487.88
    229160     7488.65
    229200      7490.3
    229240     7491.59
    229280     7493.18
    229320     7494.38
    229360     7495.46
    229400      7497.1
    229440     7497.67
    229480     7499.15
    229520     7500.49
    229560     7501.81
    229600     7503.04
    229640     7504.35
    229680     7505.93
    229720     7507.18
    229760     7508.66
    229800     7510.17
    229840     7511.27
    229880     7512.36
    229920     7514.35
    229960      7515.1
    230000     7516.75
    230040     7518.04
    230080     7519.64
    230120     7520.83
    230160     7521.91
    230200     7523.56
    230240     7524.11
    230280     7525.62
    230320     7526.95
    230360     7528.28
    230400     7529.51
    230440     7530.82
    230480     7532.41
    230520     7533.63
    230560     7535.13
    230600     7536.62
    230640     7537.73
    230680     7538.81
    230720     7540.79
    230760     7541.55
    230800     7543.21
    230840     7544.49
    230880     7546.09
    230920     7547.28
    230960     7548.36
    231000     7550.02
    231040     7550.56
    231080     7552.05
    231120     7553.39
    231160     7554.72
    231200     7555.95
    231240     7557.25
    231280     7558.85
    231320     7560.07
    231360     7561.56
    231400     7563.07
    231440     7564.15
    231480     7565.23
    231520     7567.22
    231560     7567.99
    231600     7569.64
    231640     7570.93
    231680     7572.54
    231720     7573.72
    231760     7574.81
    231800     7576.45
    231840     7576.99
    231880     7578.48
    231920     7579.83
    231960     7581.16
    232000      7582.4
    232040     7583.69
    232080     7585.28
    232120     7586.52
    232160        7588
    232200     7589.52
    232240     7590.59
    232280      7591.7
    232320     7593.68
    232360     7594.46
    232400     7596.11
    232440     7597.39
    232480     7598.99
    232520     7600.17
    232560     7601.25
    232600     7602.89
    232640     7603.44
    232680     7604.92
    232720     7606.29
    232760     7607.61
    232800     7608.85
    232840     7610.15
    232880     7611.74
    232920     7612.97
    232960     7614.46
    233000     7615.95
    233040     7617.04
    233080     7618.16
    233120     7620.15
    233160     7620.91
    233200     7622.59
    233240     7623.86
    233280     7625.47
    233320     7626.64
    233360     7627.72
    233400     7629.35
    233440     7629.92
    233480      7631.4
    233520     7632.76
    233560     7634.06
    233600     7635.31
    233640     7636.61
    233680      7638.2
    233720     7639.42
    233760     7640.94
    233800     7642.43
    233840     7643.51
    233880      7644.6
    233920     7646.61
    233960     7647.39
    234000     7649.04
    234040     7650.32
    234080     7651.93
    234120     7653.11
    234160     7654.19
    234200     7655.84
    234240     7656.38
    234280     7657.86
    234320     7659.23
    234360     7660.54
    234400     7661.79
    234440      7663.1
    234480     7664.68
    234520      7665.9
    234560      7667.4
    234600     7668.91
    234640     7669.97
    234680     7671.07
    234720     7673.09
    234760     7673.85
    234800     7675.51
    234840     7676.77
    234880      7678.4
    234920     7679.58
    234960     7680.68
    235000     7682.32
    235040     7682.86
    235080     7684.36
    235120     7685.73
    235160     7687.02
    235200     7688.29
    235240      7689.6
    235280     7691.19
    235320     7692.41
    235360     7693.89
    235400      7695.4
    235440     7696.45
    235480     7697.56
    235520     7699.57
    235560     7700.32
    235600     7701.99
    235640     7703.26
    235680     7704.87
    235720     7706.06
    235760     7707.18
    235800      7708.8
    235840     7709.35
    235880     7710.83
    235920     7712.22
    235960      7713.5
    236000     7714.79
    236040      7716.1
    236080     7717.68
    236120      7718.9
    236160     7720.39
    236200      7721.9
    236240     7722.95
    236280     7724.07
    236320     7726.06
    236360     7726.83
    236400     7728.48
    236440     7729.75
    236480     7731.37
    236520     7732.56
    236560     7733.69
    236600     7735.32
    236640     7735.84
    236680     7737.33
    236720     7738.73
    236760     7740.01
    236800     7741.28
    236840     7742.58
    236880     7744.18
    236920     7745.41
    236960     7746.89
    237000     7748.41
    237040     7749.47
    237080     7750.56
    237120     7752.59
    237160     7753.34
    237200     7754.99
    237240     7756.26
    237280     7757.89
    237320     7759.09
    237360      7760.2
    237400     7761.83
    237440     7762.35
    237480     7763.85
    237520     7765.22
    237560     7766.52
    237600     7767.78
    237640     7769.08
    237680     7770.67
    237720     7771.91
    237760      7773.4
    237800     7774.93
    237840     7775.96
    237880     7777.05
    237920     7779.08
    237960     7779.83
    238000     7781.49
    238040     7782.77
    238080     7784.37
    238120     7785.59
    238160     7786.71
    238200     7788.34
    238240     7788.84
    238280     7790.34
    238320     7791.72
    238360     7792.99
    238400     7794.25
    238440     7795.59
    238480     7797.18
    238520     7798.41
    238560     7799.88
    238600     7801.44
    238640     7802.46
    238680     7803.56
    238720     7805.57
    238760     7806.32
    238800        7808
    238840     7809.27
    238880     7810.88
    238920     7812.08
    238960      7813.2
    239000     7814.83
    239040     7815.32
    239080     7816.82
    239120      7818.2
    239160     7819.48
    239200     7820.75
    239240     7822.07
    239280     7823.66
    239320     7824.88
    239360     7826.39
    239400     7827.92
    239440     7828.94
    239480     7830.03
    239520     7832.05
    239560      7832.8
    239600     7834.48
    239640     7835.74
    239680     7837.38
    239720     7838.57
    239760     7839.71
    239800     7841.32
    239840     7841.82
    239880      7843.3
    239920      7844.7
    239960     7845.96
    240000     7847.25
    240040     7848.57
    240080     7850.15
    240120     7851.37
    240160     7852.88
    240200     7854.39
    240240      7855.4
    240280     7856.51
    240320     7858.51
    240360     7859.27
    240400     7860.93
    240440      7862.2
    240480     7863.86
    240520     7865.03
    240560     7866.15
    240600     7867.78
    240640     7868.26
    240680     7869.74
    240720     7871.14
    240760     7872.39
    240800      7873.7
    240840     7875.02
    240880     7876.59
    240920     7877.83
    240960      7879.3
    241000     7880.83
    241040     7881.86
    241080     7882.97
    241120     7884.97
    241160     7885.71
    241200     7887.39
    241240     7888.63
    241280     7890.32
    241320     7891.47
    241360     7892.59
    241400     7894.23
    241440     7894.71
    241480      7896.2
    241520     7897.62
    241560     7898.86
    241600     7900.16
    241640     7901.49
    241680     7903.06
    241720     7904.31
    241760     7905.78
    241800     7907.31
    241840     7908.33
    241880     7909.44
    241920     7911.45
    241960     7912.19
    242000     7913.86
    242040     7915.11
    242080     7916.78
    242120     7917.94
    242160     7919.06
    242200     7920.68
    242240     7921.18
    242280     7922.64
    242320     7924.07
    242360     7925.33
    242400     7926.61
    242440     7927.94
    242480     7929.49
    242520     7930.76
    242560     7932.23
    242600     7933.74
    242640     7934.76
    242680     7935.88
    242720      7937.9
    242760     7938.66
    242800     7940.32
    242840     7941.57
    242880     7943.22
    242920     7944.39
    242960      7945.5
    243000     7947.13
    243040      7947.6
    243080     7949.09
    243120     7950.52
    243160     7951.78
    243200     7953.05
    243240     7954.37
    243280     7955.92
    243320     7957.21
    243360     7958.66
    243400     7960.17
    243440     7961.19
    243480      7962.3
    243520     7964.33
    243560     7965.09
    243600     7966.76
    243640     7967.99
    243680     7969.66
    243720     7970.78
    243760     7971.92
    243800     7973.56
    243840     7974.01
    243880      7975.5
    243920     7976.92
    243960     7978.19
    244000     7979.48
    244040     7980.79
    244080     7982.35
    244120     7983.62
    244160     7985.08
    244200      7986.6
    244240     7987.63
    244280     7988.73
    244320     7990.74
    244360     7991.51
    244400     7993.19
    244440      7994.4
    244480     7996.07
    244520     7997.21
    244560     7998.35
    244600     7999.98
    244640     8000.44
    244680     8001.92
    244720     8003.34
    244760     8004.63
    244800      8005.9
    244840     8007.22
    244880      8008.8
    244920     8010.05
    244960     8011.51
    245000     8013.04
    245040     8014.04
    245080     8015.16
    245120     8017.19
    245160     8017.95
    245200     8019.59
    245240     8020.85
    245280     8022.52
    245320     8023.62
    245360     8024.77
    245400      8026.4
    245440     8026.86
    245480     8028.36
    245520     8029.77
    245560     8031.06
    245600     8032.32
    245640     8033.64
    245680     8035.23
    245720      8036.5
    245760     8037.94
    245800     8039.47
    245840     8040.48
    245880      8041.6
    245920     8043.63
    245960     8044.39
    246000     8046.03
    246040     8047.29
    246080     8048.96
    246120     8050.06
    246160      8051.2
    246200     8052.83
    246240     8053.29
    246280     8054.79
    246320      8056.2
    246360     8057.52
    246400     8058.77
    246440     8060.08
    246480     8061.67
    246520     8062.93
    246560     8064.38
    246600     8065.89
    246640      8066.9
    246680     8068.02
    246720     8070.04
    246760     8070.81
    246800     8072.46
    246840     8073.71
    246880     8075.37
    246920     8076.48
    246960     8077.63
    247000     8079.27
    247040      8079.7
    247080     8081.22
    247120     8082.63
    247160     8083.91
    247200     8085.19
    247240      8086.5
    247280      8088.1
    247320     8089.35
    247360     8090.82
    247400     8092.33
    247440     8093.34
    247480     8094.46
    247520     8096.49
    247560     8097.24
    247600     8098.89
    247640     8100.14
    247680     8101.81
    247720     8102.91
    247760     8104.06
    247800     8105.71
    247840     8106.13
    247880     8107.66
    247920     8109.07
    247960     8110.34
    248000     8111.63
    248040     8112.95
    248080     8114.53
    248120     8115.79
    248160     8117.24
    248200     8118.78
    248240     8119.78
    248280     8120.91
    248320     8122.95
    248360     8123.69
    248400     8125.34
    248440     8126.57
    248480     8128.26
    248520     8129.35
    248560     8130.52
    248600     8132.14
    248640     8132.57
    248680     8134.09
    248720      8135.5
    248760     8136.78
    248800     8138.06
    248840     8139.39
    248880     8140.97
    248920     8142.22
    248960     8143.69
    249000     8145.23
    249040     8146.21
    249080     8147.33
    249120     8149.39
    249160     8150.13
    249200      8151.8
    249240     8153.01
    249280     8154.71
    249320     8155.78
    249360     8156.96
    249400     8158.58
    249440        8159
    249480     8160.54
    249520     8161.96
    249560     8163.22
    249600     8164.51
    249640     8165.81
    249680     8167.41
    249720     8168.64
    249760     8170.14
    249800     8171.68
    249840     8172.62
    249880     8173.76
    249920     8175.83
    249960     8176.57
    250000     8178.25
    250040     8179.44
    250080     8181.13
    250120     8182.22
    250160     8183.38
    250200     8185.02
    250240     8185.43
    250280     8186.97
    250320     8188.39
    250360     8189.65
    250400     8190.94
    250440     8192.24
    250480     8193.84
    250520     8195.08
    250560     8196.56
    250600     8198.12
    250640     8199.05
    250680      8200.2
    250720     8202.26
    250760     8202.98
    250800     8204.66
    250840     8205.87
    250880     8207.54
    250920     8208.64
    250960     8209.81
    251000     8211.44
    251040     8211.84
    251080     8213.39
    251120     8214.81
    251160     8216.07
    251200     8217.37
    251240     8218.64
    251280     8220.26
    251320      8221.5
    251360        8223
    251400     8224.54
    251440     8225.49
    251480     8226.62
    251520     8228.68
    251560     8229.42
    251600      8231.1
    251640     8232.29
    251680     8233.96
    251720     8235.06
    251760     8236.24
    251800     8237.87
    251840     8238.27
    251880     8239.81
    251920     8241.24
    251960     8242.49
    252000      8243.8
    252040     8245.07
    252080     8246.68
    252120     8247.92
    252160     8249.41
    252200     8250.94
    252240     8251.91
    252280     8253.03
    252320     8255.12
    252360     8255.84
    252400     8257.52
    252440      8258.7
    252480     8260.36
    252520     8261.48
    252560     8262.65
    252600     8264.29
    252640      8264.7
    252680     8266.21
    252720     8267.65
    252760      8268.9
    252800     8270.22
    252840     8271.49
    252880     8273.11
    252920     8274.35
    252960     8275.83
    253000     8277.37
    253040     8278.34
    253080     8279.47
    253120     8281.57
    253160     8282.26
    253200     8283.95
    253240     8285.14
    253280     8286.78
    253320     8287.89
    253360     8289.05
    253400     8290.72
    253440     8291.12
    253480     8292.65
    253520     8294.08
    253560     8295.36
    253600     8296.63
    253640     8297.93
    253680     8299.55
    253720     8300.77
    253760     8302.27
    253800      8303.8
    253840      8304.8
    253880     8305.89
    253920     8308.02
    253960     8308.68
    254000     8310.39
    254040     8311.58
    254080     8313.25
    254120     8314.33
    254160     8315.51
    254200     8317.16
    254240     8317.57
    254280      8319.1
    254320     8320.52
    254360      8321.8
    254400      8323.1
    254440     8324.39
    254480     8326.03
    254520     8327.24
    254560     8328.74
    254600     8330.27
    254640     8331.25
    254680     8332.35
    254720     8334.49
    254760     8335.16
    254800     8336.87
    254840     8338.06
    254880     8339.73
    254920     8340.82
    254960        8342
    255000     8343.65
    255040     8344.06
    255080     8345.58
    255120     8346.99
    255160     8348.28
    255200     8349.57
    255240     8350.89
    255280      8352.5
    255320     8353.72
    255360      8355.2
    255400     8356.75
    255440     8357.73
    255480     8358.82
    255520     8360.95
    255560     8361.64
    255600     8363.35
    255640     8364.52
    255680     8366.21
    255720      8367.3
    255760     8368.49
    255800     8370.14
    255840     8370.53
    255880     8372.05
    255920     8373.48
    255960     8374.78
    256000     8376.04
    256040     8377.37
    256080     8378.98
    256120     8380.18
    256160     8381.65
    256200     8383.22
    256240     8384.17
    256280     8385.29
    256320     8387.42
    256360     8388.09
    256400      8389.8
    256440     8390.98
    256480     8392.66
    256520     8393.77
    256560     8394.95
    256600      8396.6
    256640     8396.98
    256680     8398.51
    256720     8399.95
    256760     8401.23
    256800     8402.52
    256840     8403.85
    256880     8405.47
    256920     8406.65
    256960     8408.14
    257000     8409.68
    257040     8410.66
    257080     8411.76
    257120      8413.9
    257160     8414.57
    257200     8416.26
    257240     8417.42
    257280     8419.12
    257320     8420.22
    257360      8421.4
    257400     8423.06
    257440     8423.44
    257480     8424.99
    257520      8426.4
    257560     8427.69
    257600     8428.97
    257640      8430.3
    257680     8431.92
    257720     8433.12
    257760     8434.58
    257800     8436.14
    257840      8437.1
    257880     8438.21
    257920     8440.33
    257960     8440.99
    258000     8442.72
    258040     8443.85
    258080     8445.56
    258120     8446.66
    258160     8447.84
    258200     8449.48
    258240     8449.87
    258280     8451.46
    258320     8452.84
    258360     8454.15
    258400     8455.43
    258440     8456.75
    258480     8458.38
    258520     8459.57
    258560     8461.04
    258600     8462.59
    258640     8463.55
    258680     8464.65
    258720     8466.78
    258760     8467.45
    258800     8469.18
    258840     8470.29
    258880     8472.01
    258920     8473.11
    258960     8474.28
    259000     8475.95
    259040     8476.33
    259080     8477.92
    259120     8479.29
    259160     8480.59
    259200     8481.88
    259240      8483.2
    259280     8484.84
    259320     8486.03
    259360      8487.5
    259400     8489.05
    259440        8490
    259480     8491.11
    259520     8493.24
    259560     8493.88
    259600     8495.62
    259640     8496.72
    259680     8498.44
    259720     8499.56
    259760     8500.73
    259800     8502.38
    259840     8502.76
    259880     8504.36
    259920     8505.72
    259960     8507.03
    260000     8508.33
    260040     8509.63
    260080     8511.28
    260120     8512.46
    260160     8513.92
    260200     8515.47
    260240     8516.41
    260280     8517.53
    260320     8519.66
    260360     8520.32
    260400     8522.06
    260440     8523.16
    260480     8524.89
    260520     8526.01
    260560     8527.18
    260600     8528.82
    260640     8529.19
    260680      8530.8
    260720     8532.17
    260760     8533.47
    260800     8534.78
    260840     8536.08
    260880     8537.74
    260920     8538.92
    260960     8540.37
    261000     8541.94
    261040     8542.88
    261080     8543.99
    261120     8546.12
    261160     8546.78
    261200     8548.53
    261240     8549.62
    261280     8551.34
    261320     8552.46
    261360     8553.64
    261400      8555.3
    261440     8555.67
    261480     8557.27
    261520     8558.63
    261560     8559.95
    261600     8561.25
    261640     8562.56
    261680     8564.21
    261720      8565.4
    261760     8566.85
    261800     8568.42
    261840     8569.34
    261880     8570.45
    261920     8572.56
    261960     8573.24
    262000     8574.98
    262040     8576.08
    262080      8577.8
    262120     8578.92
    262160     8580.11
    262200     8581.75
    262240     8582.11
    262280     8583.72
    262320     8585.07
    262360      8586.4
    262400     8587.71
    262440        8589
    262480     8590.65
    262520     8591.84
    262560     8593.29
    262600     8594.86
    262640     8595.78
    262680      8596.9
    262720     8598.99
    262760     8599.67
    262800     8601.42
    262840     8602.52
    262880     8604.27
    262920     8605.37
    262960     8606.55
    263000     8608.21
    263040     8608.57
    263080     8610.18
    263120     8611.52
    263160     8612.84
    263200     8614.16
    263240     8615.42
    263280      8617.1
    263320     8618.27
    263360     8619.74
    263400      8621.3
    263440     8622.24
    263480     8623.34
    263520     8625.45
    263560     8626.12
    263600     8627.89
    263640     8628.96
    263680     8630.72
    263720     8631.81
    263760     8632.99
    263800     8634.63
    263840        8635
    263880     8636.63
    263920     8637.96
    263960      8639.3
    264000      8640.6
    264040     8641.85
    264080     8643.56
    264120     8644.71
    264160     8646.21
    264200     8647.77
    264240      8648.7
    264280     8649.79
    264320     8651.89
    264360     8652.56
    264400     8654.33
    264440     8655.38
    264480     8657.15
    264520     8658.25
    264560     8659.45
    264600     8661.09
    264640     8661.44
    264680     8663.09
    264720      8664.4
    264760     8665.73
    264800     8667.05
    264840     8668.31
    264880     8670.02
    264920     8671.16
    264960     8672.67
    265000     8674.21
    265040     8675.14
    265080     8676.24
    265120     8678.35
    265160     8679.03
    265200     8680.78
    265240     8681.84
    265280     8683.62
    265320     8684.71
    265360     8685.93
    265400     8687.55
    265440     8687.91
    265480     8689.54
    265520     8690.83
    265560     8692.18
    265600     8693.48
    265640     8694.73
    265680     8696.45
    265720     8697.58
    265760      8699.1
    265800     8700.65
    265840     8701.58
    265880     8702.67
    265920     8704.79
    265960     8705.47
    266000     8707.22
    266040     8708.27
    266080     8710.06
    266120     8711.16
    266160     8712.37
    266200     8714.02
    266240     8714.34
    266280     8715.98
    266320     8717.29
    266360     8718.62
    266400     8719.94
    266440     8721.19
    266480     8722.92
    266520     8724.04
    266560     8725.55
    266600      8727.1
    266640        8728
    266680     8729.12
    266720     8731.21
    266760     8731.92
    266800     8733.68
    266840     8734.72
    266880     8736.51
    266920      8737.6
    266960     8738.82
    267000     8740.46
    267040     8740.77
    267080     8742.42
    267120     8743.74
    267160     8745.08
    267200     8746.39
    267240     8747.62
    267280     8749.33
    267320     8750.45
    267360     8751.99
    267400     8753.55
    267440     8754.44
    267480     8755.58
    267520     8757.66
    267560     8758.36
    267600     8760.13
    267640     8761.15
    267680     8762.95
    267720     8764.05
    267760     8765.24
    267800      8766.9
    267840     8767.21
    267880     8768.86
    267920     8770.18
    267960     8771.51
    268000     8772.82
    268040     8774.05
    268080     8775.77
    268120     8776.86
    268160     8778.41
    268200     8779.96
    268240     8780.86
    268280        8782
    268320     8784.09
    268360      8784.8
    268400     8786.57
    268440     8787.58
    268480      8789.4
    268520     8790.49
    268560     8791.67
    268600     8793.32
    268640     8793.64
    268680     8795.26
    268720     8796.58
    268760     8797.91
    268800     8799.22
    268840     8800.45
    268880      8802.2
    268920     8803.26
    268960     8804.82
    269000     8806.38
    269040     8807.27
    269080      8808.4
    269120     8810.49
    269160      8811.2
    269200     8812.96
    269240     8813.98
    269280     8815.79
    269320     8816.87
    269360     8818.05
    269400     8819.71
    269440     8820.03
    269480     8821.63
    269520     8822.97
    269560     8824.29
    269600     8825.58
    269640     8826.81
    269680     8828.55
    269720     8829.62
    269760     8831.18
    269800     8832.74
    269840     8833.63
    269880     8834.75
    269920     8836.84
    269960     8837.55
    270000     8839.35
    270040     8840.33
    270080     8842.14
    270120     8843.23
    270160     8844.41
    270200     8846.06
    270240     8846.37
    270280        8848
    270320     8849.32
    270360     8850.63
    270400     8851.92
    270440     8853.18
    270480     8854.93
    270520     8855.99
    270560     8857.56
    270600     8859.12
    270640     8859.98
    270680     8861.11
    270720     8863.22
    270760     8863.93
    270800     8865.72
    270840     8866.71
    270880     8868.51
    270920     8869.59
    270960     8870.79
    271000     8872.44
    271040     8872.77
    271080     8874.38
    271120      8875.7
    271160     8877.04
    271200      8878.3
    271240     8879.55
    271280     8881.32
    271320     8882.38
    271360     8883.93
    271400     8885.51
    271440     8886.37
    271480     8887.49
    271520     8889.58
    271560     8890.32
    271600      8892.1
    271640     8893.07
    271680     8894.89
    271720     8895.97
    271760     8897.15
    271800     8898.84
    271840     8899.14
    271880     8900.76
    271920     8902.09
    271960     8903.41
    272000     8904.66
    272040     8905.94
    272080     8907.69
    272120     8908.75
    272160     8910.32
    272200     8911.89
    272240     8912.75
    272280     8913.86
    272320     8915.98
    272360     8916.72
    272400      8918.5
    272440     8919.47
    272480     8921.28
    272520     8922.37
    272560     8923.55
    272600     8925.23
    272640     8925.52
    272680     8927.14
    272720     8928.49
    272760     8929.81
    272800     8931.04
    272840     8932.36
    272880     8934.12
    272920     8935.15
    272960     8936.74
    273000     8938.32
    273040     8939.16
    273080     8940.28
    273120      8942.4
    273160     8943.15
    273200     8944.92
    273240      8945.9
    273280      8947.7
    273320     8948.79
    273360     8949.97
    273400     8951.64
    273440     8951.93
    273480     8953.54
    273520     8954.89
    273560      8956.2
    273600     8957.45
    273640     8958.75
    273680     8960.51
    273720     8961.56
    273760     8963.15
    273800     8964.72
    273840     8965.58
    273880     8966.71
    273920     8968.83
    273960     8969.58
    274000     8971.33
    274040     8972.32
    274080     8974.14
    274120      8975.2
    274160      8976.4
    274200     8978.05
    274240     8978.33
    274280     8979.96
    274320     8981.31
    274360     8982.66
    274400     8983.89
    274440     8985.17
    274480     8986.92
    274520     8987.96
    274560     8989.58
    274600     8991.13
    274640        8992
    274680     8993.13
    274720     8995.27
    274760     8995.98
    274800     8997.74
    274840     8998.75
    274880     9000.58
    274920     9001.62
    274960     9002.81
    275000     9004.48
    275040     9004.76
    275080     9006.38
    275120     9007.74
    275160     9009.06
    275200     9010.29
    275240      9011.6
    275280     9013.35
    275320     9014.36
    275360     9015.98
    275400     9017.55
    275440     9018.41
    275480     9019.54
    275520     9021.66
    275560     9022.38
    275600     9024.15
    275640     9025.16
    275680     9026.98
    275720     9028.01
    275760     9029.22
    275800     9030.87
    275840     9031.16
    275880     9032.75
    275920     9034.14
    275960     9035.45
    276000     9036.69
    276040     9038.01
    276080     9039.73
    276120     9040.75
    276160     9042.37
    276200     9043.94
    276240      9044.8
    276280     9045.93
    276320     9048.06
    276360     9048.74
    276400     9050.56
    276440     9051.56
    276480     9053.39
    276520     9054.41
    276560     9055.62
    276600     9057.29
    276640     9057.57
    276680     9059.17
    276720     9060.54
    276760     9061.88
    276800     9063.12
    276840     9064.39
    276880     9066.15
    276920      9067.2
    276960     9068.81
    277000     9070.38
    277040     9071.23
    277080     9072.36
    277120     9074.52
    277160     9075.18
    277200     9077.01
    277240     9077.99
    277280     9079.85
    277320     9080.84
    277360     9082.06
    277400     9083.73
    277440     9084.03
    277480     9085.61
    277520     9086.99
    277560     9088.33
    277600     9089.56
    277640     9090.85
    277680     9092.59
    277720     9093.66
    277760     9095.27
    277800     9096.85
    277840      9097.7
    277880     9098.83
    277920     9100.97
    277960     9101.63
    278000     9103.45
    278040     9104.44
    278080     9106.29
    278120     9107.31
    278160     9108.51
    278200     9110.18
    278240     9110.47
    278280     9112.06
    278320     9113.46
    278360     9114.78
    278400     9116.02
    278440     9117.29
    278480     9119.05
    278520      9120.1
    278560      9121.7
    278600     9123.28
    278640     9124.16
    278680     9125.28
    278720     9127.42
    278760     9128.07
    278800      9129.9
    278840     9130.89
    278880     9132.75
    278920     9133.75
    278960     9134.95
    279000     9136.64
    279040      9136.9
    279080     9138.49
    279120     9139.88
    279160     9141.25
    279200     9142.46
    279240     9143.75
    279280      9145.5
    279320     9146.54
    279360     9148.16
    279400     9149.76
    279440     9150.62
    279480     9151.72
    279520     9153.88
    279560     9154.53
    279600     9156.36
    279640     9157.36
    279680     9159.22
    279720     9160.21
    279760     9161.41
    279800     9163.09
    279840     9163.35
    279880     9164.94
    279920     9166.34
    279960     9167.69
    280000     9168.94
    280040      9170.2
    280080     9171.96
    280120        9173
    280160     9174.59
    280200     9176.21
    280240     9177.06
    280280     9178.18
    280320     9180.33
    280360        9181
    280400     9182.81
    280440      9183.8
    280480     9185.69
    280520     9186.67
    280560     9187.89
    280600     9189.56
    280640     9189.82
    280680     9191.42
    280720     9192.81
    280760     9194.14
    280800     9195.39
    280840     9196.64
    280880     9198.41
    280920     9199.45
    280960     9201.06
    281000     9202.67
    281040     9203.51
    281080     9204.63
    281120     9206.78
    281160     9207.44
    281200     9209.28
    281240     9210.26
    281280     9212.15
    281320     9213.14
    281360     9214.35
    281400     9216.02
    281440     9216.28
    281480     9217.89
    281520     9219.27
    281560      9220.6
    281600     9221.81
    281640      9223.1
    281680     9224.84
    281720      9225.9
    281760      9227.5
    281800     9229.12
    281840     9229.95
    281880     9231.08
    281920     9233.22
    281960     9233.89
    282000     9235.73
    282040     9236.71
    282080      9238.6
    282120     9239.58
    282160      9240.8
    282200     9242.46
    282240     9242.74
    282280     9244.34
    282320      9245.7
    282360     9247.08
    282400     9248.25
    282440     9249.56
    282480     9251.28
    282520     9252.33
    282560     9253.95
    282600     9255.56
    282640      9256.4
    282680     9257.55
    282720     9259.68
    282760     9260.34
    282800     9262.17
    282840     9263.16
    282880     9265.04
    282920     9266.01
    282960     9267.26
    283000     9268.91
    283040     9269.19
    283080     9270.77
    283120     9272.12
    283160     9273.49
    283200     9274.68
    283240     9275.99
    283280     9277.71
    283320     9278.76
    283360     9280.39
    283400     9281.99
    283440     9282.85
    283480     9283.98
    283520     9286.12
    283560     9286.77
    283600     9288.62
    283640     9289.59
    283680     9291.49
    283720     9292.44
    283760     9293.69
    283800     9295.33
    283840     9295.61
    283880     9297.19
    283920     9298.55
    283960     9299.91
    284000     9301.09
    284040     9302.42
    284080     9304.14
    284120     9305.18
    284160     9306.79
    284200      9308.4
    284240     9309.24
    284280      9310.4
    284320     9312.52
    284360     9313.17
    284400     9315.05
    284440     9315.99
    284480     9317.88
    284520     9318.84
    284560     9320.12
    284600     9321.71
    284640     9322.02
    284680     9323.59
    284720     9324.98
    284760     9326.33
    284800     9327.52
    284840     9328.83
    284880     9330.56
    284920     9331.58
    284960     9333.22
    285000     9334.81
    285040     9335.68
    285080     9336.81
    285120     9338.94
    285160     9339.58
    285200     9341.46
    285240     9342.39
    285280      9344.3
    285320     9345.25
    285360     9346.52
    285400     9348.14
    285440     9348.43
    285480        9350
    285520     9351.38
    285560     9352.74
    285600     9353.93
    285640     9355.24
    285680     9356.97
    285720        9358
    285760     9359.63
    285800     9361.21
    285840     9362.07
    285880     9363.23
    285920     9365.33
    285960     9365.98
    286000     9367.86
    286040      9368.8
    286080     9370.71
    286120     9371.67
    286160     9372.94
    286200     9374.56
    286240     9374.84
    286280     9376.42
    286320     9377.78
    286360     9379.15
    286400     9380.34
    286440     9381.68
    286480      9383.4
    286520     9384.44
    286560     9386.07
    286600     9387.64
    286640     9388.52
    286680     9389.68
    286720     9391.76
    286760     9392.43
    286800     9394.31
    286840     9395.25
    286880     9397.16
    286920      9398.1
    286960     9399.36
    287000        9401
    287040     9401.29
    287080     9402.86
    287120     9404.22
    287160     9405.59
    287200     9406.79
    287240      9408.1
    287280     9409.83
    287320     9410.85
    287360     9412.48
    287400     9414.06
    287440     9414.97
    287480     9416.13
    287520     9418.19
    287560     9418.86
    287600     9420.77
    287640      9421.7
    287680     9423.59
    287720     9424.54
    287760     9425.81
    287800     9427.43
    287840     9427.73
    287880      9429.3
    287920     9430.68
    287960     9432.01
    288000     9433.24
    288040     9434.57
    288080      9436.3
    288120     9437.32
    288160     9438.96
    288200     9440.52
    288240     9441.42
    288280      9442.6
    288320     9444.68
    288360     9445.32
    288400     9447.22
    288440     9448.16
    288480     9450.05
    288520     9451.02
    288560     9452.27
    288600     9453.91
    288640     9454.22
    288680     9455.75
    288720     9457.17
    288760     9458.48
    288800     9459.71
    288840     9461.04
    288880     9462.75
    288920     9463.77
    288960     9465.41
    289000     9466.98
    289040     9467.89
    289080     9469.05
    289120     9471.13
    289160     9471.78
    289200     9473.69
    289240     9474.64
    289280     9476.52
    289320     9477.49
    289360     9478.75
    289400      9480.4
    289440     9480.69
    289480     9482.21
    289520     9483.64
    289560     9484.94
    289600     9486.18
    289640      9487.5
    289680     9489.17
    289720     9490.22
    289760     9491.86
    289800     9493.43
    289840     9494.35
    289880     9495.51
    289920      9497.6
    289960     9498.23
    290000     9500.15
    290040     9501.12
    290080     9502.98
    290120     9503.94
    290160     9505.18
    290200     9506.84
    290240     9507.13
    290280     9508.65
    290320     9510.09
    290360     9511.38
    290400     9512.64
    290440     9513.96
    290480     9515.64
    290520     9516.68
    290560     9518.31
    290600      9519.9
    290640     9520.82
    290680     9521.97
    290720     9524.07
    290760     9524.69
    290800     9526.63
    290840     9527.59
    290880     9529.45
    290920      9530.4
    290960     9531.63
    291000     9533.28
    291040     9533.59
    291080     9535.11
    291120     9536.52
    291160     9537.83
    291200     9539.11
    291240     9540.42
    291280      9542.1
    291320     9543.13
    291360      9544.8
    291400     9546.36
    291440     9547.28
    291480     9548.44
    291520     9550.53
    291560     9551.16
    291600     9553.09
    291640     9554.07
    291680      9555.9
    291720     9556.87
    291760     9558.11
    291800     9559.73
    291840     9560.06
    291880     9561.57
    291920        9563
    291960     9564.31
    292000     9565.59
    292040     9566.89
    292080     9568.57
    292120     9569.61
    292160     9571.27
    292200     9572.81
    292240     9573.75
    292280      9574.9
    292320     9576.98
    292360     9577.63
    292400     9579.57
    292440     9580.52
    292480     9582.38
    292520     9583.33
    292560     9584.57
    292600      9586.2
    292640     9586.53
    292680     9588.04
    292720     9589.47
    292760     9590.77
    292800     9592.05
    292840     9593.37
    292880     9595.03
    292920     9596.07
    292960     9597.73
    293000     9599.27
    293040     9600.22
    293080     9601.35
    293120     9603.48
    293160     9604.12
    293200     9606.02
    293240     9606.99
    293280     9608.86
    293320     9609.82
    293360     9611.04
    293400     9612.66
    293440     9612.99
    293480     9614.51
    293520     9615.93
    293560     9617.24
    293600     9618.52
    293640     9619.81
    293680     9621.47
    293720     9622.53
    293760     9624.18
    293800     9625.73
    293840     9626.65
    293880     9627.78
    293920     9629.92
    293960     9630.56
    294000     9632.44
    294040     9633.45
    294080     9635.31
    294120     9636.27
    294160      9637.5
    294200     9639.11
    294240     9639.44
    294280     9640.97
    294320     9642.36
    294360     9643.67
    294400     9644.93
    294440     9646.23
    294480     9647.88
    294520     9648.95
    294560      9650.6
    294600     9652.15
    294640     9653.08
    294680     9654.18
    294720     9656.32
    294760     9656.95
    294800     9658.85
    294840     9659.84
    294880      9661.7
    294920     9662.65
    294960      9663.9
    295000     9665.49
    295040     9665.84
    295080     9667.36
    295120     9668.76
    295160     9670.06
    295200      9671.3
    295240     9672.63
    295280     9674.26
    295320     9675.34
    295360     9676.99
    295400     9678.54
    295440     9679.47
    295480     9680.56
    295520     9682.72
    295560     9683.38
    295600     9685.24
    295640     9686.22
    295680     9688.09
    295720     9689.04
    295760     9690.33
    295800     9691.89
    295840     9692.25
    295880     9693.75
    295920     9695.18
    295960     9696.46
    296000     9697.73
    296040     9699.04
    296080     9700.68
    296120     9701.75
    296160     9703.43
    296200     9704.98
    296240      9705.9
    296280     9706.98
    296320     9709.14
    296360     9709.82
    296400     9711.68
    296440     9712.63
    296480     9714.53
    296520     9715.44
    296560     9716.74
    296600      9718.3
    296640     9718.66
    296680     9720.15
    296720     9721.58
    296760     9722.88
    296800     9724.13
    296840     9725.43
    296880     9727.08
    296920     9728.14
    296960     9729.84
    297000     9731.38
    297040     9732.31
    297080     9733.37
    297120     9735.55
    297160     9736.22
    297200     9738.11
    297240     9739.05
    297280     9740.93
    297320     9741.87
    297360     9743.17
    297400     9744.71
    297440     9745.08
    297480     9746.56
    297520        9748
    297560     9749.29
    297600     9750.57
    297640     9751.85
    297680     9753.51
    297720     9754.55
    297760     9756.26
    297800     9757.82
    297840     9758.71
    297880     9759.77
    297920     9761.99
    297960     9762.62
    298000     9764.52
    298040     9765.47
    298080     9767.36
    298120     9768.27
    298160     9769.59
    298200     9771.11
    298240      9771.5
    298280     9772.97
    298320     9774.41
    298360     9775.69
    298400     9776.97
    298440     9778.26
    298480     9779.93
    298520     9780.99
    298560     9782.68
    298600     9784.23
    298640     9785.14
    298680     9786.19
    298720     9788.42
    298760     9789.06
    298800     9790.94
    298840     9791.91
    298880     9793.76
    298920     9794.68
    298960     9796.02
    299000     9797.58
    299040     9797.95
    299080     9799.42
    299120     9800.84
    299160     9802.11
    299200     9803.42
    299240     9804.68
    299280     9806.35
    299320     9807.42
    299360     9809.13
    299400     9810.67
    299440     9811.59
    299480     9812.64
    299520     9814.87
    299560     9815.49
    299600     9817.38
    299640     9818.32
    299680     9820.21
    299720     9821.12
    299760     9822.45
    299800     9824.04
    299840     9824.38
    299880     9825.85
    299920     9827.29
    299960     9828.53
    300000     9829.84
    300040     9831.12
    300080     9832.77
    300120     9833.85
    300160     9835.55
    300200     9837.09
    300240     9837.99
    300280     9839.05
    300320     9841.26
    300360     9841.92
    300400     9843.78
    300440     9844.74
    300480     9846.58
    300520     9847.53
    300560     9848.84
    300600     9850.45
    300640     9850.79
    300680     9852.25
    300720      9853.7
    300760     9854.94
    300800     9856.24
    300840     9857.53
    300880     9859.17
    300920     9860.25
    300960     9861.96
    301000     9863.49
    301040     9864.41
    301080     9865.47
    301120     9867.69
    301160     9868.33
    301200     9870.21
    301240     9871.16
    301280     9872.99
    301320     9873.94
    301360     9875.26
    301400     9876.85
    301440      9877.2
    301480     9878.67
    301520     9880.11
    301560     9881.35
    301600     9882.67
    301640     9883.95
    301680     9885.61
    301720     9886.68
    301760     9888.39
    301800     9889.92
    301840     9890.82
    301880     9891.91
    301920     9894.13
    301960     9894.75
    302000     9896.64
    302040     9897.59
    302080     9899.44
    302120      9900.4
    302160      9901.7
    302200      9903.3
    302240     9903.64
    302280     9905.09
    302320     9906.55
    302360     9907.78
    302400     9909.09
    302440     9910.37
    302480     9912.04
    302520     9913.11
    302560     9914.83
    302600     9916.34
    302640     9917.25
    302680     9918.33
    302720     9920.56
    302760     9921.15
    302800     9923.07
    302840     9924.02
    302880     9925.85
    302920     9926.83
    302960     9928.12
    303000     9929.72
    303040     9930.05
    303080     9931.51
    303120     9932.99
    303160     9934.22
    303200     9935.54
    303240     9936.81
    303280     9938.48
    303320     9939.57
    303360     9941.29
    303400     9942.78
    303440     9943.71
    303480     9944.75
    303520     9947.01
    303560     9947.59
    303600     9949.48
    303640     9950.46
    303680     9952.26
    303720     9953.26
    303760     9954.55
    303800     9956.15
    303840     9956.47
    303880     9957.93
    303920     9959.39
    303960     9960.62
    304000     9961.94
    304040     9963.21
    304080      9964.9
    304120     9965.95
    304160     9967.69
    304200      9969.2
    304240     9970.12
    304280     9971.15
    304320     9973.42
    304360     9973.99
    304400     9975.89
    304440     9976.86
    304480     9978.67
    304520     9979.64
    304560     9980.91
    304600     9982.55
    304640     9982.85
    304680     9984.34
    304720     9985.79
    304760     9987.03
    304800     9988.34
    304840     9989.64
    304880     9991.29
    304920     9992.37
    304960      9994.1
    305000     9995.59
    305040     9996.54
    305080     9997.56
    305120     9999.84
    305160     10000.4
    305200     10002.3
    305240     10003.3
    305280     10005.1
    305320     10006.1
    305360     10007.3
    305400       10009
    305440     10009.3
    305480     10010.7
    305520     10012.2
    305560     10013.4
    305600     10014.7
    305640       10016
    305680     10017.7
    305720     10018.8
    305760     10020.5
    305800       10022
    305840     10022.9
    305880     10023.9
    305920     10026.2
    305960     10026.8
    306000     10028.7
    306040     10029.7
    306080     10031.5
    306120     10032.4
    306160     10033.7
    306200     10035.4
    306240     10035.6
    306280     10037.1
    306320     10038.6
    306360     10039.8
    306400     10041.1
    306440     10042.4
    306480     10044.1
    306520     10045.2
    306560     10046.9
    306600     10048.4
    306640     10049.4
    306680     10050.4
    306720     10052.6
    306760     10053.2
    306800     10055.1
    306840     10056.1
    306880     10057.9
    306920     10058.9
    306960     10060.1
    307000     10061.8
    307040     10062.1
    307080     10063.6
    307120       10065
    307160     10066.3
    307200     10067.5
    307240     10068.8
    307280     10070.5
    307320     10071.6
    307360     10073.3
    307400     10074.8
    307440     10075.8
    307480     10076.8
    307520     10079.1
    307560     10079.7
    307600     10081.6
    307640     10082.5
    307680     10084.4
    307720     10085.3
    307760     10086.6
    307800     10088.3
    307840     10088.5
    307880       10090
    307920     10091.4
    307960     10092.7
    308000       10094
    308040     10095.3
    308080       10097
    308120       10098
    308160     10099.8
    308200     10101.3
    308240     10102.2
    308280     10103.2
    308320     10105.5
    308360     10106.1
    308400       10108
    308440       10109
    308480     10110.8
    308520     10111.7
    308560       10113
    308600     10114.7
    308640       10115
    308680     10116.4
    308720     10117.8
    308760     10119.1
    308800     10120.4
    308840     10121.7
    308880     10123.4
    308920     10124.5
    308960     10126.2
    309000     10127.7
    309040     10128.6
    309080     10129.7
    309120     10131.9
    309160     10132.5
    309200     10134.4
    309240     10135.4
    309280     10137.2
    309320     10138.2
    309360     10139.5
    309400     10141.2
    309440     10141.4
    309480     10142.9
    309520     10144.3
    309560     10145.6
    309600     10146.9
    309640     10148.2
    309680     10149.9
    309720     10150.9
    309760     10152.6
    309800     10154.1
    309840     10155.1
    309880     10156.1
    309920     10158.4
    309960       10159
    310000     10160.9
    310040     10161.9
    310080     10163.7
    310120     10164.6
    310160     10165.9
    310200     10167.6
    310240     10167.9
    310280     10169.3
    310320     10170.8
    310360       10172
    310400     10173.3
    310440     10174.6
    310480     10176.3
    310520     10177.4
    310560     10179.1
    310600     10180.6
    310640     10181.6
    310680     10182.6
    310720     10184.9
    310760     10185.5
    310800     10187.4
    310840     10188.4
    310880     10190.2
    310920     10191.1
    310960     10192.4
    311000     10194.1
    311040     10194.4
    311080     10195.8
    311120     10197.3
    311160     10198.5
    311200     10199.8
    311240     10201.1
    311280     10202.8
    311320     10203.9
    311360     10205.6
    311400     10207.1
    311440     10208.1
    311480     10209.1
    311520     10211.4
    311560       10212
    311600     10213.9
    311640     10214.9
    311680     10216.7
    311720     10217.6
    311760     10218.9
    311800     10220.6
    311840     10220.9
    311880     10222.4
    311920     10223.8
    311960       10225
    312000     10226.3
    312040     10227.7
    312080     10229.4
    312120     10230.4
    312160     10232.1
    312200     10233.6
    312240     10234.6
    312280     10235.6
    312320     10237.9
    312360     10238.5
    312400     10240.4
    312440     10241.4
    312480     10243.2
    312520     10244.2
    312560     10245.4
    312600     10247.2
    312640     10247.4
    312680     10248.9
    312720     10250.3
    312760     10251.6
    312800     10252.9
    312840     10254.2
    312880     10255.9
    312920     10256.9
    312960     10258.7
    313000     10260.1
    313040     10261.1
    313080     10262.2
    313120     10264.4
    313160     10265.1
    313200       10267
    313240     10267.9
    313280     10269.8
    313320     10270.7
    313360     10271.9
    313400     10273.7
    313440     10273.9
    313480     10275.4
    313520     10276.9
    313560     10278.1
    313600     10279.4
    313640     10280.8
    313680     10282.4
    313720     10283.5
    313760     10285.2
    313800     10286.7
    313840     10287.7
    313880     10288.7
    313920       10291
    313960     10291.6
    314000     10293.5
    314040     10294.4
    314080     10296.3
    314120     10297.3
    314160     10298.5
    314200     10300.3
    314240     10300.5
    314280       10302
    314320     10303.5
    314360     10304.7
    314400       10306
    314440     10307.4
    314480       10309
    314520     10310.1
    314560     10311.8
    314600     10313.3
    314640     10314.2
    314680     10315.2
    314720     10317.5
    314760     10318.2
    314800     10320.1
    314840       10321
    314880     10322.9
    314920     10323.8
    314960       10325
    315000     10326.8
    315040     10327.1
    315080     10328.5
    315120       10330
    315160     10331.2
    315200     10332.5
    315240     10333.9
    315280     10335.5
    315320     10336.6
    315360     10338.3
    315400     10339.8
    315440     10340.7
    315480     10341.8
    315520       10344
    315560     10344.7
    315600     10346.6
    315640     10347.5
    315680     10349.4
    315720     10350.4
    315760     10351.6
    315800     10353.4
    315840     10353.6
    315880     10355.1
    315920     10356.5
    315960     10357.8
    316000       10359
    316040     10360.4
    316080     10362.1
    316120     10363.2
    316160     10364.9
    316200     10366.4
    316240     10367.3
    316280     10368.3
    316320     10370.6
    316360     10371.3
    316400     10373.2
    316440     10374.1
    316480       10376
    316520     10376.9
    316560     10378.1
    316600     10379.9
    316640     10380.2
    316680     10381.6
    316720     10383.1
    316760     10384.3
    316800     10385.6
    316840       10387
    316880     10388.7
    316920     10389.7
    316960     10391.5
    317000       10393
    317040     10393.9
    317080     10394.9
    317120     10397.2
    317160     10397.8
    317200     10399.8
    317240     10400.7
    317280     10402.5
    317320     10403.5
    317360     10404.7
    317400     10406.5
    317440     10406.7
    317480     10408.2
    317520     10409.7
    317560     10410.9
    317600     10412.1
    317640     10413.5
    317680     10415.2
    317720     10416.3
    317760     10418.1
    317800     10419.5
    317840     10420.4
    317880     10421.4
    317920     10423.8
    317960     10424.4
    318000     10426.3
    318040     10427.3
    318080     10429.1
    318120     10430.1
    318160     10431.3
    318200     10433.1
    318240     10433.3
    318280     10434.8
    318320     10436.3
    318360     10437.5
    318400     10438.8
    318440     10440.1
    318480     10441.8
    318520     10442.9
    318560     10444.7
    318600     10446.2
    318640     10447.1
    318680       10448
    318720     10450.4
    318760       10451
    318800       10453
    318840     10453.9
    318880     10455.7
    318920     10456.7
    318960     10457.9
    319000     10459.7
    319040     10459.9
    319080     10461.4
    319120     10462.8
    319160     10464.1
    319200     10465.3
    319240     10466.7
    319280     10468.4
    319320     10469.5
    319360     10471.3
    319400     10472.8
    319440     10473.6
    319480     10474.6
    319520       10477
    319560     10477.6
    319600     10479.6
    319640     10480.5
    319680     10482.3
    319720     10483.3
    319760     10484.5
    319800     10486.3
    319840     10486.5
    319880       10488
    319920     10489.4
    319960     10490.7
    320000     10491.9
    320040     10493.3
    320080       10495
    320120     10496.1
    320160     10497.8
    320200     10499.3
    320240     10500.2
    320280     10501.2
    320320     10503.5
    320360     10504.1
    320400     10506.1
    320440       10507
    320480     10508.9
    320520     10509.9
    320560     10511.1
    320600     10512.9
    320640     10513.1
    320680     10514.6
    320720       10516
    320760     10517.3
    320800     10518.5
    320840     10519.9
    320880     10521.6
    320920     10522.7
    320960     10524.4
    321000     10525.9
    321040     10526.8
    321080     10527.7
    321120     10530.1
    321160     10530.7
    321200     10532.7
    321240     10533.6
    321280     10535.4
    321320     10536.4
    321360     10537.6
    321400     10539.5
    321440     10539.6
    321480     10541.1
    321520     10542.5
    321560     10543.8
    321600     10545.1
    321640     10546.4
    321680     10548.1
    321720     10549.2
    321760       10551
    321800     10552.4
    321840     10553.3
    321880     10554.3
    321920     10556.7
    321960     10557.2
    322000     10559.2
    322040     10560.1
    322080       10562
    322120       10563
    322160     10564.2
    322200       10566
    322240     10566.2
    322280     10567.6
    322320     10569.1
    322360     10570.4
    322400     10571.6
    322440       10573
    322480     10574.6
    322520     10575.8
    322560     10577.5
    322600       10579
    322640     10579.8
    322680     10580.8
    322720     10583.2
    322760     10583.8
    322800     10585.7
    322840     10586.7
    322880     10588.5
    322920     10589.5
    322960     10590.7
    323000     10592.5
    323040     10592.7
    323080     10594.1
    323120     10595.6
    323160     10596.9
    323200     10598.1
    323240     10599.5
    323280     10601.1
    323320     10602.3
    323360       10604
    323400     10605.5
    323440     10606.4
    323480     10607.3
    323520     10609.7
    323560     10610.3
    323600     10612.3
    323640     10613.2
    323680       10615
    323720       10616
    323760     10617.2
    323800     10619.1
    323840     10619.2
    323880     10620.7
    323920     10622.1
    323960     10623.4
    324000     10624.6
    324040       10626
    324080     10627.7
    324120     10628.8
    324160     10630.5
    324200       10632
    324240     10632.9
    324280     10633.8
    324320     10636.3
    324360     10636.8
    324400     10638.8
    324440     10639.7
    324480     10641.5
    324520     10642.5
    324560     10643.7
    324600     10645.6
    324640     10645.7
    324680     10647.2
    324720     10648.6
    324760     10649.9
    324800     10651.1
    324840     10652.6
    324880     10654.2
    324920     10655.3
    324960       10657
    325000     10658.5
    325040     10659.4
    325080     10660.3
    325120     10662.8
    325160     10663.3
    325200     10665.3
    325240     10666.2
    325280     10668.1
    325320       10669
    325360     10670.2
    325400     10672.1
    325440     10672.2
    325480     10673.7
    325520     10675.2
    325560     10676.4
    325600     10677.6
    325640       10679
    325680     10680.7
    325720     10681.8
    325760     10683.5
    325800       10685
    325840     10685.9
    325880     10686.8
    325920     10689.3
    325960     10689.8
    326000     10691.8
    326040     10692.7
    326080     10694.6
    326120     10695.5
    326160     10696.7
    326200     10698.6
    326240     10698.7
    326280     10700.2
    326320     10701.6
    326360     10702.9
    326400     10704.1
    326440     10705.5
    326480     10707.1
    326520     10708.3
    326560       10710
    326600     10711.5
    326640     10712.4
    326680     10713.2
    326720     10715.8
    326760     10716.3
    326800     10718.2
    326840     10719.2
    326880       10721
    326920       10722
    326960     10723.2
    327000     10725.1
    327040     10725.2
    327080     10726.7
    327120     10728.1
    327160     10729.4
    327200     10730.6
    327240       10732
    327280     10733.6
    327320     10734.8
    327360     10736.5
    327400       10738
    327440     10738.9
    327480     10739.7
    327520     10742.3
    327560     10742.7
    327600     10744.8
    327640     10745.7
    327680     10747.5
    327720     10748.5
    327760     10749.7
    327800     10751.6
    327840     10751.7
    327880     10753.1
    327920     10754.6
    327960     10755.8
    328000     10757.1
    328040     10758.5
    328080     10760.2
    328120     10761.3
    328160     10762.9
    328200     10764.5
    328240     10765.4
    328280     10766.2
    328320     10768.8
    328360     10769.2
    328400     10771.3
    328440     10772.2
    328480     10774.1
    328520       10775
    328560     10776.2
    328600     10778.1
    328640     10778.2
    328680     10779.6
    328720     10781.1
    328760     10782.4
    328800     10783.6
    328840       10785
    328880     10786.6
    328920     10787.8
    328960     10789.4
    329000     10791.1
    329040     10791.9
    329080     10792.7
    329120     10795.3
    329160     10795.8
    329200     10797.8
    329240     10798.7
    329280     10800.6
    329320     10801.6
    329360     10802.8
    329400     10804.6
    329440     10804.7
    329480     10806.1
    329520     10807.6
    329560     10808.9
    329600     10810.1
    329640     10811.5
    329680     10813.1
    329720     10814.3
    329760     10815.9
    329800     10817.5
    329840     10818.4
    329880     10819.2
    329920     10821.8
    329960     10822.2
    330000     10824.3
    330040     10825.2
    330080       10827
    330120       10828
    330160     10829.2
    330200     10831.1
    330240     10831.2
    330280     10832.6
    330320       10834
    330360     10835.3
    330400     10836.6
    330440       10838
    330480     10839.6
    330520     10840.8
    330560     10842.4
    330600       10844
    330640     10844.8
    330680     10845.7
    330720     10848.3
    330760     10848.7
    330800     10850.7
    330840     10851.7
    330880     10853.5
    330920     10854.5
    330960     10855.7
    331000     10857.6
    331040     10857.7
    331080     10859.1
    331120     10860.5
    331160     10861.8
    331200     10863.1
    331240     10864.5
    331280     10866.1
    331320     10867.2
    331360     10868.9
    331400     10870.5
    331440     10871.3
    331480     10872.2
    331520     10874.7
    331560     10875.2
    331600     10877.2
    331640     10878.2
    331680       10880
    331720       10881
    331760     10882.2
    331800     10884.1
    331840     10884.1
    331880     10885.6
    331920       10887
    331960     10888.2
    332000     10889.5
    332040     10890.9
    332080     10892.6
    332120     10893.7
    332160     10895.3
    332200     10896.9
    332240     10897.8
    332280     10898.7
    332320     10901.2
    332360     10901.7
    332400     10903.7
    332440     10904.6
    332480     10906.5
    332520     10907.4
    332560     10908.6
    332600     10910.5
    332640     10910.6
    332680       10912
    332720     10913.4
    332760     10914.7
    332800       10916
    332840     10917.4
    332880       10919
    332920     10920.2
    332960     10921.8
    333000     10923.4
    333040     10924.3
    333080     10925.1
    333120     10927.7
    333160     10928.1
    333200     10930.2
    333240     10931.1
    333280       10933
    333320     10933.9
    333360     10935.1
    333400       10937
    333440       10937
    333480     10938.5
    333520     10939.9
    333560     10941.2
    333600     10942.5
    333640     10943.9
    333680     10945.5
    333720     10946.6
    333760     10948.3
    333800     10949.9
    333840     10950.7
    333880     10951.6
    333920     10954.2
    333960     10954.6
    334000     10956.6
    334040     10957.6
    334080     10959.5
    334120     10960.4
    334160     10961.6
    334200     10963.5
    334240     10963.5
    334280       10965
    334320     10966.4
    334360     10967.7
    334400       10969
    334440     10970.4
    334480       10972
    334520     10973.1
    334560     10974.8
    334600     10976.4
    334640     10977.2
    334680     10978.1
    334720     10980.6
    334760     10981.1
    334800     10983.1
    334840     10984.1
    334880     10985.9
    334920     10986.9
    334960     10988.1
    335000     10989.9
    335040       10990
    335080     10991.4
    335120     10992.8
    335160     10994.2
    335200     10995.4
    335240     10996.9
    335280     10998.5
    335320     10999.6
    335360     11001.3
    335400     11002.9
    335440     11003.7
    335480     11004.6
    335520     11007.2
    335560     11007.6
    335600     11009.6
    335640     11010.6
    335680     11012.4
    335720     11013.3
    335760     11014.5
    335800     11016.4
    335840     11016.4
    335880     11017.9
    335920     11019.3
    335960     11020.6
    336000     11021.9
    336040     11023.3
    336080     11024.9
    336120     11026.1
    336160     11027.7
    336200     11029.4
    336240     11030.2
    336280     11031.1
    336320     11033.6
    336360       11034
    336400     11036.1
    336440       11037
    336480     11038.9
    336520     11039.8
    336560       11041
    336600     11042.9
    336640     11042.9
    336680     11044.4
    336720     11045.8
    336760     11047.1
    336800     11048.3
    336840     11049.8
    336880     11051.4
    336920     11052.5
    336960     11054.1
    337000     11055.8
    337040     11056.6
    337080     11057.5
    337120     11060.1
    337160     11060.5
    337200     11062.5
    337240     11063.4
    337280     11065.3
    337320     11066.2
    337360     11067.4
    337400     11069.3
    337440     11069.4
    337480     11070.8
    337520     11072.2
    337560     11073.5
    337600     11074.8
    337640     11076.2
    337680     11077.8
    337720       11079
    337760     11080.6
    337800     11082.2
    337840     11083.1
    337880     11083.9
    337920     11086.5
    337960     11086.9
    338000     11088.9
    338040     11089.9
    338080     11091.8
    338120     11092.7
    338160     11093.9
    338200     11095.8
    338240     11095.8
    338280     11097.2
    338320     11098.7
    338360     11099.9
    338400     11101.2
    338440     11102.7
    338480     11104.3
    338520     11105.4
    338560       11107
    338600     11108.7
    338640     11109.5
    338680     11110.4
    338720     11112.9
    338760     11113.3
    338800     11115.4
    338840     11116.3
    338880     11118.2
    338920     11119.1
    338960     11120.3
    339000     11122.2
    339040     11122.3
    339080     11123.7
    339120     11125.1
    339160     11126.4
    339200     11127.6
    339240     11129.1
    339280     11130.8
    339320     11131.9
    339360     11133.5
    339400     11135.1
    339440     11135.9
    339480     11136.8
    339520     11139.4
    339560     11139.8
    339600     11141.8
    339640     11142.8
    339680     11144.7
    339720     11145.6
    339760     11146.8
    339800     11148.7
    339840     11148.7
    339880     11150.1
    339920     11151.5
    339960     11152.8
    340000     11154.1
    340040     11155.5
    340080     11157.2
    340120     11158.3
    340160     11159.9
    340200     11161.6
    340240     11162.3
    340280     11163.2
    340320     11165.8
    340360     11166.2
    340400     11168.3
    340440     11169.2
    340480     11171.1
    340520       11172
    340560     11173.2
    340600     11175.1
    340640     11175.1
    340680     11176.5
    340720       11178
    340760     11179.3
    340800     11180.5
    340840       11182
    340880     11183.7
    340920     11184.8
    340960     11186.4
    341000       11188
    341040     11188.8
    341080     11189.7
    341120     11192.3
    341160     11192.7
    341200     11194.8
    341240     11195.7
    341280     11197.6
    341320     11198.5
    341360     11199.7
    341400     11201.6
    341440     11201.6
    341480       11203
    341520     11204.5
    341560     11205.8
    341600       11207
    341640     11208.5
    341680     11210.2
    341720     11211.3
    341760     11212.9
    341800     11214.5
    341840     11215.3
    341880     11216.2
    341920     11218.8
    341960     11219.2
    342000     11221.3
    342040     11222.2
    342080     11224.2
    342120       11225
    342160     11226.2
    342200     11228.1
    342240     11228.1
    342280     11229.5
    342320       11231
    342360     11232.3
    342400     11233.5
    342440       11235
    342480     11236.7
    342520     11237.8
    342560     11239.4
    342600       11241
    342640     11241.8
    342680     11242.7
    342720     11245.3
    342760     11245.7
    342800     11247.8
    342840     11248.7
    342880     11250.6
    342920     11251.5
    342960     11252.7
    343000     11254.6
    343040     11254.6
    343080       11256
    343120     11257.5
    343160     11258.8
    343200       11260
    343240     11261.5
    343280     11263.2
    343320     11264.3
    343360     11265.9
    343400     11267.5
    343440     11268.3
    343480     11269.2
    343520     11271.8
    343560     11272.2
    343600     11274.3
    343640     11275.2
    343680     11277.1
    343720     11277.9
    343760     11279.2
    343800     11281.1
    343840     11281.1
    343880     11282.5
    343920       11284
    343960     11285.3
    344000     11286.5
    344040       11288
    344080     11289.7
    344120     11290.8
    344160     11292.4
    344200       11294
    344240     11294.8
    344280     11295.7
    344320     11298.3
    344360     11298.7
    344400     11300.8
    344440     11301.7
    344480     11303.6
    344520     11304.4
    344560     11305.7
    344600     11307.6
    344640     11307.6
    344680       11309
    344720     11310.5
    344760     11311.7
    344800       11313
    344840     11314.4
    344880     11316.1
    344920     11317.3
    344960     11318.9
    345000     11320.5
    345040     11321.3
    345080     11322.2
    345120     11324.7
    345160     11325.2
    345200     11327.2
    345240     11328.2
    345280     11330.1
    345320     11330.9
    345360     11332.2
    345400       11334
    345440       11334
    345480     11335.5
    345520     11336.9
    345560     11338.2
    345600     11339.5
    345640     11340.9
    345680     11342.6
    345720     11343.8
    345760     11345.4
    345800       11347
    345840     11347.7
    345880     11348.6
    345920     11351.2
    345960     11351.7
    346000     11353.7
    346040     11354.6
    346080     11356.5
    346120     11357.4
    346160     11358.6
    346200     11360.5
    346240     11360.5
    346280       11362
    346320     11363.4
    346360     11364.7
    346400       11366
    346440     11367.4
    346480     11369.1
    346520     11370.3
    346560     11371.9
    346600     11373.5
    346640     11374.2
    346680     11375.1
    346720     11377.7
    346760     11378.2
    346800     11380.2
    346840     11381.1
    346880       11383
    346920     11383.9
    346960     11385.1
    347000       11387
    347040       11387
    347080     11388.5
    347120     11389.9
    347160     11391.2
    347200     11392.4
    347240     11393.9
    347280     11395.6
    347320     11396.8
    347360     11398.4
    347400       11400
    347440     11400.8
    347480     11401.7
    347520     11404.2
    347560     11404.7
    347600     11406.7
    347640     11407.6
    347680     11409.5
    347720     11410.4
    347760     11411.6
    347800     11413.5
    347840     11413.5
    347880       11415
    347920     11416.4
    347960     11417.7
    348000     11418.9
    348040     11420.4
    348080     11422.1
    348120     11423.3
    348160     11424.9
    348200     11426.4
    348240     11427.2
    348280     11428.2
    348320     11430.7
    348360     11431.2
    348400     11433.2
    348440     11434.1
    348480     11436.1
    348520     11436.9
    348560     11438.2
    348600       11440
    348640       11440
    348680     11441.5
    348720     11442.9
    348760     11444.2
    348800     11445.5
    348840     11446.9
    348880     11448.6
    348920     11449.8
    348960     11451.4
    349000       11453
    349040     11453.8
    349080     11454.7
    349120     11457.3
    349160     11457.7
    349200     11459.8
    349240     11460.6
    349280     11462.6
    349320     11463.4
    349360     11464.7
    349400     11466.5
    349440     11466.5
    349480       11468
    349520     11469.4
    349560     11470.7
    349600       11472
    349640     11473.4
    349680     11475.1
    349720     11476.3
    349760     11477.9
    349800     11479.5
    349840     11480.3
    349880     11481.1
    349920     11483.8
    349960     11484.2
    350000     11486.2
    350040     11487.1
    350080     11489.1
    350120     11489.9
    350160     11491.2
    350200       11493
    350240       11493
    350280     11494.5
    350320     11495.9
    350360     11497.2
    350400     11498.5
    350440     11499.9
    350480     11501.6
    350520     11502.8
    350560     11504.4
    350600       11506
    350640     11506.8
    350680     11507.7
    350720     11510.2
    350760     11510.7
    350800     11512.7
    350840     11513.6
    350880     11515.6
    350920     11516.4
    350960     11517.7
    351000     11519.5
    351040     11519.4
    351080       11521
    351120     11522.4
    351160     11523.7
    351200       11525
    351240     11526.4
    351280     11528.2
    351320     11529.3
    351360     11530.9
    351400     11532.5
    351440     11533.3
    351480     11534.2
    351520     11536.8
    351560     11537.2
    351600     11539.2
    351640     11540.1
    351680     11542.1
    351720     11542.9
    351760     11544.1
    351800       11546
    351840     11545.9
    351880     11547.5
    351920     11548.9
    351960     11550.1
    352000     11551.4
    352040     11552.8
    352080     11554.6
    352120     11555.8
    352160     11557.4
    352200     11558.9
    352240     11559.7
    352280     11560.6
    352320     11563.2
    352360     11563.7
    352400     11565.7
    352440     11566.6
    352480     11568.6
    352520     11569.4
    352560     11570.6
    352600     11572.5
    352640     11572.4
    352680       11574
    352720     11575.4
    352760     11576.6
    352800     11577.9
    352840     11579.4
    352880     11581.1
    352920     11582.2
    352960     11583.8
    353000     11585.4
    353040     11586.2
    353080     11587.1
    353120     11589.8
    353160     11590.2
    353200     11592.2
    353240     11593.1
    353280     11595.1
    353320     11595.9
    353360     11597.2
    353400       11599
    353440     11598.9
    353480     11600.5
    353520       11602
    353560     11603.2
    353600     11604.5
    353640     11605.9
    353680     11607.7
    353720     11608.8
    353760     11610.4
    353800       11612
    353840     11612.7
    353880     11613.7
    353920     11616.3
    353960     11616.7
    354000     11618.7
    354040     11619.7
    354080     11621.6
    354120     11622.5
    354160     11623.7
    354200     11625.6
    354240     11625.5
    354280       11627
    354320     11628.5
    354360     11629.7
    354400       11631
    354440     11632.4
    354480     11634.2
    354520     11635.3
    354560     11636.9
    354600     11638.5
    354640     11639.3
    354680     11640.2
    354720     11642.8
    354760     11643.2
    354800     11645.2
    354840     11646.2
    354880     11648.2
    354920       11649
    354960     11650.2
    355000     11652.1
    355040       11652
    355080     11653.6
    355120       11655
    355160     11656.3
    355200     11657.6
    355240       11659
    355280     11660.7
    355320     11661.8
    355360     11663.5
    355400     11665.1
    355440     11665.8
    355480     11666.8
    355520     11669.4
    355560     11669.8
    355600     11671.8
    355640     11672.7
    355680     11674.7
    355720     11675.6
    355760     11676.7
    355800     11678.7
    355840     11678.6
    355880     11680.1
    355920     11681.6
    355960     11682.8
    356000     11684.1
    356040     11685.5
    356080     11687.3
    356120     11688.4
    356160       11690
    356200     11691.6
    356240     11692.4
    356280     11693.3
    356320       11696
    356360     11696.4
    356400     11698.4
    356440     11699.3
    356480     11701.3
    356520     11702.1
    356560     11703.3
    356600     11705.2
    356640     11705.1
    356680     11706.7
    356720     11708.1
    356760     11709.3
    356800     11710.7
    356840       11712
    356880     11713.8
    356920     11714.9
    356960     11716.5
    357000     11718.2
    357040     11718.9
    357080     11719.9
    357120     11722.5
    357160     11722.9
    357200     11724.9
    357240     11725.8
    357280     11727.8
    357320     11728.7
    357360     11729.8
    357400     11731.7
    357440     11731.6
    357480     11733.2
    357520     11734.6
    357560     11735.9
    357600     11737.2
    357640     11738.5
    357680     11740.3
    357720     11741.4
    357760       11743
    357800     11744.7
    357840     11745.4
    357880     11746.4
    357920       11749
    357960     11749.4
    358000     11751.5
    358040     11752.3
    358080     11754.3
    358120     11755.2
    358160     11756.4
    358200     11758.2
    358240     11758.1
    358280     11759.7
    358320     11761.1
    358360     11762.4
    358400     11763.7
    358440       11765
    358480     11766.8
    358520     11767.9
    358560     11769.6
    358600     11771.2
    358640     11771.9
    358680     11772.9
    358720     11775.5
    358760     11775.9
    358800       11778
    358840     11778.8
    358880     11780.8
    358920     11781.7
    358960     11782.9
    359000     11784.7
    359040     11784.7
    359080     11786.2
    359120     11787.6
    359160     11788.9
    359200     11790.2
    359240     11791.6
    359280     11793.4
    359320     11794.4
    359360       11796
    359400     11797.8
    359440     11798.4
    359480     11799.4
    359520     11802.1
    359560     11802.5
    359600     11804.5
    359640     11805.4
    359680     11807.4
    359720     11808.2
    359760     11809.4
    359800     11811.3
    359840     11811.2
    359880     11812.8
    359920     11814.2
    359960     11815.4
    360000     11816.7
    360040     11818.1
    360080     11819.9
    360120       11821
    360160     11822.6
    360200     11824.3
    360240       11825
    360280       11826
    360320     11828.6
    360360       11829
    360400     11831.1
    360440     11831.9
    360480       11834
    360520     11834.8
    360560       11836
    360600     11837.8
    360640     11837.8
    360680     11839.4
    360720     11840.8
    360760       11842
    360800     11843.3
    360840     11844.7
    360880     11846.5
    360920     11847.6
    360960     11849.2
    361000     11850.9
    361040     11851.6
    361080     11852.6
    361120     11855.2
    361160     11855.6
    361200     11857.7
    361240     11858.5
    361280     11860.5
    361320     11861.4
    361360     11862.6
    361400     11864.4
    361440     11864.3
    361480       11866
    361520     11867.3
    361560     11868.6
    361600     11869.9
    361640     11871.2
    361680     11873.1
    361720     11874.2
    361760     11875.8
    361800     11877.5
    361840     11878.2
    361880     11879.2
    361920     11881.8
    361960     11882.2
    362000     11884.3
    362040     11885.1
    362080     11887.1
    362120       11888
    362160     11889.2
    362200       11891
    362240     11890.9
    362280     11892.5
    362320     11893.9
    362360     11895.2
    362400     11896.5
    362440     11897.8
    362480     11899.7
    362520     11900.7
    362560     11902.3
    362600     11904.1
    362640     11904.8
    362680     11905.7
    362720     11908.4
    362760     11908.7
    362800     11910.8
    362840     11911.7
    362880     11913.7
    362920     11914.5
    362960     11915.7
    363000     11917.5
    363040     11917.5
    363080     11919.1
    363120     11920.5
    363160     11921.7
    363200       11923
    363240     11924.4
    363280     11926.2
    363320     11927.3
    363360     11928.9
    363400     11930.7
    363440     11931.3
    363480     11932.3
    363520       11935
    363560     11935.3
    363600     11937.4
    363640     11938.2
    363680     11940.2
    363720     11941.1
    363760     11942.3
    363800     11944.1
    363840       11944
    363880     11945.6
    363920     11947.1
    363960     11948.3
    364000     11949.6
    364040     11950.9
    364080     11952.8
    364120     11953.9
    364160     11955.5
    364200     11957.2
    364240     11957.9
    364280     11958.8
    364320     11961.5
    364360     11961.8
    364400     11963.9
    364440     11964.7
    364480     11966.8
    364520     11967.6
    364560     11968.8
    364600     11970.6
    364640     11970.6
    364680     11972.2
    364720     11973.6
    364760     11974.8
    364800     11976.1
    364840     11977.4
    364880     11979.3
    364920     11980.4
    364960       11982
    365000     11983.7
    365040     11984.4
    365080     11985.3
    365120       11988
    365160     11988.3
    365200     11990.4
    365240     11991.2
    365280     11993.3
    365320     11994.2
    365360     11995.3
    365400     11997.2
    365440     11997.1
    365480     11998.7
    365520     12000.1
    365560     12001.4
    365600     12002.7
    365640     12003.9
    365680     12005.8
    365720     12006.9
    365760     12008.5
    365800     12010.2
    365840     12010.9
    365880     12011.9
    365920     12014.5
    365960     12014.8
    366000     12016.9
    366040     12017.8
    366080     12019.8
    366120     12020.6
    366160     12021.8
    366200     12023.7
    366240     12023.6
    366280     12025.2
    366320     12026.6
    366360     12027.8
    366400     12029.2
    366440     12030.4
    366480     12032.3
    366520     12033.4
    366560       12035
    366600     12036.7
    366640     12037.4
    366680     12038.4
    366720       12041
    366760     12041.4
    366800     12043.4
    366840     12044.3
    366880     12046.3
    366920     12047.1
    366960     12048.3
    367000     12050.2
    367040     12050.1
    367080     12051.7
    367120     12053.1
    367160     12054.3
    367200     12055.6
    367240     12056.9
    367280     12058.8
    367320     12059.9
    367360     12061.5
    367400     12063.2
    367440     12063.9
    367480     12064.8
    367520     12067.5
    367560     12067.8
    367600     12069.9
    367640     12070.7
    367680     12072.8
    367720     12073.6
    367760     12074.8
    367800     12076.7
    367840     12076.6
    367880     12078.2
    367920     12079.6
    367960     12080.8
    368000     12082.1
    368040     12083.4
    368080     12085.3
    368120     12086.4
    368160       12088
    368200     12089.7
    368240     12090.3
    368280     12091.3
    368320     12093.9
    368360     12094.3
    368400     12096.3
    368440     12097.2
    368480     12099.3
    368520     12100.1
    368560     12101.2
    368600     12103.2
    368640       12103
    368680     12104.7
    368720     12106.1
    368760     12107.3
    368800     12108.6
    368840     12109.9
    368880     12111.8
    368920     12112.9
    368960     12114.5
    369000     12116.1
    369040     12116.8
    369080     12117.8
    369120     12120.4
    369160     12120.8
    369200     12122.8
    369240     12123.7
    369280     12125.8
    369320     12126.6
    369360     12127.7
    369400     12129.7
    369440     12129.6
    369480     12131.2
    369520     12132.6
    369560     12133.8
    369600     12135.1
    369640     12136.3
    369680     12138.3
    369720     12139.3
    369760       12141
    369800     12142.6
    369840     12143.3
    369880     12144.3
    369920     12146.9
    369960     12147.2
    370000     12149.3
    370040     12150.1
    370080     12152.2
    370120     12153.1
    370160     12154.2
    370200     12156.1
    370240       12156
    370280     12157.6
    370320     12159.1
    370360     12160.2
    370400     12161.5
    370440     12162.8
    370480     12164.7
    370520     12165.8
    370560     12167.4
    370600       12169
    370640     12169.7
    370680     12170.7
    370720     12173.3
    370760     12173.6
    370800     12175.7
    370840     12176.6
    370880     12178.6
    370920     12179.5
    370960     12180.6
    371000     12182.5
    371040     12182.5
    371080       12184
    371120     12185.5
    371160     12186.6
    371200     12187.9
    371240     12189.2
    371280     12191.2
    371320     12192.2
    371360     12193.9
    371400     12195.5
    371440     12196.1
    371480     12197.1
    371520     12199.7
    371560       12200
    371600     12202.1
    371640       12203
    371680       12205
    371720     12205.9
    371760       12207
    371800       12209
    371840     12208.9
    371880     12210.4
    371920     12211.9
    371960     12213.1
    372000     12214.4
    372040     12215.6
    372080     12217.6
    372120     12218.6
    372160     12220.2
    372200     12221.9
    372240     12222.5
    372280     12223.5
    372320     12226.1
    372360     12226.4
    372400     12228.5
    372440     12229.4
    372480     12231.4
    372520     12232.3
    372560     12233.4
    372600     12235.4
    372640     12235.3
    372680     12236.8
    372720     12238.3
    372760     12239.4
    372800     12240.7
    372840       12242
    372880     12243.9
    372920       12245
    372960     12246.6
    373000     12248.2
    373040     12248.9
    373080     12249.9
    373120     12252.5
    373160     12252.8
    373200     12254.9
    373240     12255.8
    373280     12257.8
    373320     12258.7
    373360     12259.8
    373400     12261.8
    373440     12261.6
    373480     12263.2
    373520     12264.6
    373560     12265.8
    373600     12267.1
    373640     12268.4
    373680     12270.3
    373720     12271.4
    373760       12273
    373800     12274.6
    373840     12275.2
    373880     12276.2
    373920     12278.9
    373960     12279.1
    374000     12281.3
    374040     12282.1
    374080     12284.2
    374120     12285.1
    374160     12286.2
    374200     12288.1
    374240       12288
    374280     12289.6
    374320       12291
    374360     12292.2
    374400     12293.4
    374440     12294.7
    374480     12296.7
    374520     12297.7
    374560     12299.4
    374600       12301
    374640     12301.7
    374680     12302.6
    374720     12305.3
    374760     12305.5
    374800     12307.7
    374840     12308.5
    374880     12310.6
    374920     12311.4
    374960     12312.5
    375000     12314.5
    375040     12314.4
    375080     12315.9
    375120     12317.4
    375160     12318.5
    375200     12319.8
    375240     12321.1
    375280     12323.1
    375320     12324.1
    375360     12325.8
    375400     12327.4
    375440       12328
    375480       12329
    375520     12331.7
    375560     12331.9
    375600     12334.1
    375640     12334.9
    375680     12336.9
    375720     12337.8
    375760     12338.8
    375800     12340.9
    375840     12340.8
    375880     12342.3
    375920     12343.8
    375960     12344.9
    376000     12346.2
    376040     12347.5
    376080     12349.5
    376120     12350.5
    376160     12352.1
    376200     12353.8
    376240     12354.4
    376280     12355.3
    376320       12358
    376360     12358.2
    376400     12360.4
    376440     12361.3
    376480     12363.3
    376520     12364.2
    376560     12365.2
    376600     12367.2
    376640     12367.1
    376680     12368.6
    376720     12370.1
    376760     12371.2
    376800     12372.5
    376840     12373.9
    376880     12375.8
    376920     12376.8
    376960     12378.5
    377000     12380.1
    377040     12380.7
    377080     12381.7
    377120     12384.4
    377160     12384.5
    377200     12386.8
    377240     12387.6
    377280     12389.6
    377320     12390.5
    377360     12391.6
    377400     12393.6
    377440     12393.4
    377480     12394.9
    377520     12396.5
    377560     12397.6
    377600     12398.9
    377640     12400.2
    377680     12402.2
    377720     12403.2
    377760     12404.8
    377800     12406.5
    377840     12407.1
    377880     12408.1
    377920     12410.7
    377960     12410.9
    378000     12413.1
    378040       12414
    378080       12416
    378120     12416.9
    378160     12417.9
    378200       12420
    378240     12419.8
    378280     12421.3
    378320     12422.8
    378360       12424
    378400     12425.3
    378440     12426.6
    378480     12428.5
    378520     12429.5
    378560     12431.2
    378600     12432.8
    378640     12433.4
    378680     12434.4
    378720       12437
    378760     12437.2
    378800     12439.5
    378840     12440.3
    378880     12442.4
    378920     12443.3
    378960     12444.3
    379000     12446.3
    379040     12446.1
    379080     12447.7
    379120     12449.2
    379160     12450.3
    379200     12451.7
    379240     12452.9
    379280     12454.9
    379320     12455.9
    379360     12457.6
    379400     12459.2
    379440     12459.8
    379480     12460.8
    379520     12463.4
    379560     12463.6
    379600     12465.9
    379640     12466.7
    379680     12468.8
    379720     12469.6
    379760     12470.7
    379800     12472.7
    379840     12472.5
    379880       12474
    379920     12475.5
    379960     12476.7
    380000       12478
    380040     12479.3
    380080     12481.3
    380120     12482.3
    380160       12484
    380200     12485.6
    380240     12486.2
    380280     12487.2
    380320     12489.9
    380360       12490
    380400     12492.3
    380440     12493.1
    380480     12495.2
    380520     12496.1
    380560     12497.1
    380600     12499.1
    380640     12498.9
    380680     12500.5
    380720       12502
    380760     12503.1
    380800     12504.4
    380840     12505.8
    380880     12507.7
    380920     12508.8
    380960     12510.4
    381000     12512.1
    381040     12512.6
    381080     12513.6
    381120     12516.3
    381160     12516.5
    381200     12518.7
    381240     12519.6
    381280     12521.6
    381320     12522.5
    381360     12523.5
    381400     12525.6
    381440     12525.4
    381480     12526.9
    381520     12528.4
    381560     12529.5
    381600     12530.9
    381640     12532.2
    381680     12534.2
    381720     12535.2
    381760     12536.9
    381800     12538.5
    381840     12539.1
    381880       12540
    381920     12542.8
    381960     12542.9
    382000     12545.2
    382040       12546
    382080       12548
    382120     12548.9
    382160     12549.9
    382200       12552
    382240     12551.8
    382280     12553.3
    382320     12554.9
    382360       12556
    382400     12557.4
    382440     12558.7
    382480     12560.6
    382520     12561.7
    382560     12563.3
    382600       12565
    382640     12565.5
    382680     12566.5
    382720     12569.2
    382760     12569.3
    382800     12571.7
    382840     12572.4
    382880     12574.5
    382920     12575.4
    382960     12576.4
    383000     12578.5
    383040     12578.3
    383080     12579.8
    383120     12581.2
    383160     12582.4
    383200     12583.7
    383240     12585.1
    383280       12587
    383320     12588.1
    383360     12589.7
    383400     12591.4
    383440       12592
    383480     12592.9
    383520     12595.6
    383560     12595.8
    383600       12598
    383640     12598.8
    383680     12600.9
    383720     12601.8
    383760     12602.8
    383800     12604.9
    383840     12604.7
    383880     12606.2
    383920     12607.6
    383960     12608.8
    384000     12610.1
    384040     12611.5
    384080     12613.5
    384120     12614.4
    384160     12616.1
    384200     12617.8
    384240     12618.4
    384280     12619.3
    384320       12622
    384360     12622.2
    384400     12624.4
    384440     12625.3
    384480     12627.3
    384520     12628.2
    384560     12629.2
    384600     12631.3
    384640     12631.1
    384680     12632.6
    384720       12634
    384760     12635.2
    384800     12636.5
    384840     12637.9
    384880     12639.9
    384920     12640.9
    384960     12642.6
    385000     12644.2
    385040     12644.8
    385080     12645.7
    385120     12648.5
    385160     12648.6
    385200     12650.9
    385240     12651.7
    385280     12653.7
    385320     12654.6
    385360     12655.7
    385400     12657.7
    385440     12657.5
    385480       12659
    385520     12660.5
    385560     12661.6
    385600     12662.9
    385640     12664.4
    385680     12666.3
    385720     12667.4
    385760       12669
    385800     12670.6
    385840     12671.2
    385880     12672.1
    385920       12675
    385960       12675
    386000     12677.3
    386040     12678.1
    386080     12680.1
    386120     12681.1
    386160     12682.1
    386200     12684.2
    386240     12683.9
    386280     12685.4
    386320     12686.9
    386360     12688.1
    386400     12689.3
    386440     12690.8
    386480     12692.8
    386520     12693.8
    386560     12695.4
    386600       12697
    386640     12697.7
    386680     12698.6
    386720     12701.4
    386760     12701.4
    386800     12703.7
    386840     12704.5
    386880     12706.5
    386920     12707.5
    386960     12708.5
    387000     12710.6
    387040     12710.3
    387080     12711.8
    387120     12713.3
    387160     12714.5
    387200     12715.8
    387240     12717.3
    387280     12719.2
    387320     12720.2
    387360     12721.8
    387400     12723.5
    387440     12724.1
    387480       12725
    387520     12727.8
    387560     12727.9
    387600     12730.2
    387640       12731
    387680       12733
    387720       12734
    387760       12735
    387800     12737.1
    387840     12736.8
    387880     12738.3
    387920     12739.8
    387960     12740.9
    388000     12742.2
    388040     12743.7
    388080     12745.6
    388120     12746.7
    388160     12748.3
    388200     12749.9
    388240     12750.6
    388280     12751.5
    388320     12754.3
    388360     12754.3
    388400     12756.7
    388440     12757.4
    388480     12759.4
    388520     12760.4
    388560     12761.4
    388600     12763.5
    388640     12763.2
    388680     12764.7
    388720     12766.2
    388760     12767.4
    388800     12768.7
    388840     12770.2
    388880     12772.1
    388920     12773.2
    388960     12774.8
    389000     12776.4
    389040     12777.1
    389080       12778
    389120     12780.7
    389160     12780.8
    389200     12783.1
    389240     12783.9
    389280     12785.9
    389320     12786.9
    389360     12787.9
    389400       12790
    389440     12789.7
    389480     12791.2
    389520     12792.7
    389560     12793.8
    389600     12795.1
    389640     12796.7
    389680     12798.6
    389720     12799.6
    389760     12801.2
    389800     12802.9
    389840     12803.6
    389880     12804.4
    389920     12807.2
    389960     12807.3
    390000     12809.6
    390040     12810.3
    390080     12812.4
    390120     12813.3
    390160     12814.4
    390200     12816.5
    390240     12816.1
    390280     12817.6
    390320     12819.1
    390360     12820.3
    390400     12821.6
    390440     12823.1
    390480       12825
    390520     12826.1
    390560     12827.7
    390600     12829.4
    390640       12830
    390680     12830.9
    390720     12833.7
    390760     12833.7
    390800       12836
    390840     12836.8
    390880     12838.8
    390920     12839.8
    390960     12840.8
    391000     12842.9
    391040     12842.6
    391080     12844.1
    391120     12845.6
    391160     12846.7
    391200       12848
    391240     12849.6
    391280     12851.5
    391320     12852.5
    391360     12854.2
    391400     12855.8
    391440     12856.5
    391480     12857.4
    391520     12860.2
    391560     12860.1
    391600     12862.5
    391640     12863.3
    391680     12865.3
    391720     12866.2
    391760     12867.3
    391800     12869.4
    391840       12869
    391880     12870.6
    391920     12872.1
    391960     12873.2
    392000     12874.5
    392040     12876.1
    392080       12878
    392120       12879
    392160     12880.7
    392200     12882.3
    392240       12883
    392280     12883.8
    392320     12886.7
    392360     12886.6
    392400     12888.9
    392440     12889.8
    392480     12891.8
    392520     12892.7
    392560     12893.8
    392600     12895.9
    392640     12895.5
    392680     12897.1
    392720     12898.6
    392760     12899.7
    392800       12901
    392840     12902.6
    392880     12904.5
    392920     12905.5
    392960     12907.2
    393000     12908.8
    393040     12909.5
    393080     12910.3
    393120     12913.2
    393160     12913.2
    393200     12915.5
    393240     12916.2
    393280     12918.3
    393320     12919.2
    393360     12920.3
    393400     12922.4
    393440       12922
    393480     12923.6
    393520     12925.1
    393560     12926.2
    393600     12927.5
    393640     12929.1
    393680       12931
    393720       12932
    393760     12933.6
    393800     12935.3
    393840       12936
    393880     12936.8
    393920     12939.7
    393960     12939.7
    394000       12942
    394040     12942.8
    394080     12944.8
    394120     12945.7
    394160     12946.8
    394200     12948.9
    394240     12948.5
    394280     12950.1
    394320     12951.6
    394360     12952.7
    394400       12954
    394440     12955.6
    394480     12957.4
    394520     12958.5
    394560     12960.1
    394600     12961.8
    394640     12962.4
    394680     12963.3
    394720     12966.2
    394760     12966.1
    394800     12968.4
    394840     12969.2
    394880     12971.3
    394920     12972.2
    394960     12973.3
    395000     12975.3
    395040       12975
    395080     12976.5
    395120       12978
    395160     12979.2
    395200     12980.5
    395240       12982
    395280     12983.9
    395320       12985
    395360     12986.6
    395400     12988.3
    395440     12988.9
    395480     12989.8
    395520     12992.6
    395560     12992.6
    395600     12994.9
    395640     12995.7
    395680     12997.8
    395720     12998.7
    395760     12999.8
    395800     13001.9
    395840     13001.5
    395880       13003
    395920     13004.5
    395960     13005.6
    396000     13006.9
    396040     13008.5
    396080     13010.3
    396120     13011.4
    396160       13013
    396200     13014.7
    396240     13015.3
    396280     13016.2
    396320       13019
    396360     13019.1
    396400     13021.4
    396440     13022.1
    396480     13024.2
    396520     13025.1
    396560     13026.2
    396600     13028.3
    396640     13027.9
    396680     13029.4
    396720     13030.9
    396760     13032.1
    396800     13033.3
    396840     13034.9
    396880     13036.7
    396920     13037.9
    396960     13039.4
    397000     13041.1
    397040     13041.7
    397080     13042.6
    397120     13045.4
    397160     13045.5
    397200     13047.8
    397240     13048.6
    397280     13050.7
    397320     13051.5
    397360     13052.7
    397400     13054.7
    397440     13054.3
    397480     13055.8
    397520     13057.3
    397560     13058.5
    397600     13059.7
    397640     13061.3
    397680     13063.2
    397720     13064.3
    397760     13065.8
    397800     13067.6
    397840     13068.2
    397880     13069.1
    397920     13071.9
    397960       13072
    398000     13074.2
    398040       13075
    398080     13077.1
    398120       13078
    398160     13079.1
    398200     13081.2
    398240     13080.8
    398280     13082.3
    398320     13083.8
    398360     13084.9
    398400     13086.2
    398440     13087.7
    398480     13089.6
    398520     13090.7
    398560     13092.3
    398600       13094
    398640     13094.6
    398680     13095.5
    398720     13098.3
    398760     13098.4
    398800     13100.7
    398840     13101.4
    398880     13103.5
    398920     13104.4
    398960     13105.5
    399000     13107.6
    399040     13107.2
    399080     13108.7
    399120     13110.2
    399160     13111.3
    399200     13112.6
    399240     13114.1
    399280     13115.9
    399320     13117.1
    399360     13118.6
    399400     13120.4
    399440     13120.9
    399480     13121.9
    399520     13124.7
    399560     13124.8
    399600       13127
    399640     13127.8
    399680     13129.9
    399720     13130.7
    399760     13131.9
    399800       13134
    399840     13133.6
    399880       13135
    399920     13136.6
    399960     13137.7
    400000       13139
    400040     13140.5
    400080     13142.3
    400120     13143.5
    400160       13145
    400200     13146.8
    400240     13147.3
    400280     13148.3
    400320     13151.1
    400360     13151.2
    400400     13153.4
    400440     13154.2
    400480     13156.3
    400520     13157.1
    400560     13158.3
    400600     13160.3
    400640       13160
    400680     13161.4
    400720     13162.9
    400760       13164
    400800     13165.3
    400840     13166.9
    400880     13168.7
    400920     13169.8
    400960     13171.4
    401000     13173.1
    401040     13173.7
    401080     13174.7
    401120     13177.5
    401160     13177.6
    401200     13179.8
    401240     13180.6
    401280     13182.6
    401320     13183.5
    401360     13184.7
    401400     13186.7
    401440     13186.3
    401480     13187.8
    401520     13189.3
    401560     13190.4
    401600     13191.7
    401640     13193.2
    401680       13195
    401720     13196.2
    401760     13197.8
    401800     13199.5
    401840       13200
    401880       13201
    401920     13203.9
    401960       13204
    402000     13206.2
    402040       13207
    402080     13209.1
    402120     13209.9
    402160     13211.1
    402200     13213.1
    402240     13212.7
    402280     13214.2
    402320     13215.7
    402360     13216.8
    402400       13218
    402440     13219.6
    402480     13221.4
    402520     13222.6
    402560     13224.1
    402600     13225.9
    402640     13226.4
    402680     13227.4
    402720     13230.2
    402760     13230.3
    402800     13232.6
    402840     13233.3
    402880     13235.5
    402920     13236.3
    402960     13237.5
    403000     13239.5
    403040     13239.1
    403080     13240.6
    403120     13242.1
    403160     13243.2
    403200     13244.5
    403240       13246
    403280     13247.8
    403320       13249
    403360     13250.6
    403400     13252.4
    403440     13252.9
    403480     13253.9
    403520     13256.7
    403560     13256.8
    403600       13259
    403640     13259.8
    403680     13261.9
    403720     13262.7
    403760     13263.9
    403800     13265.9
    403840     13265.6
    403880       13267
    403920     13268.5
    403960     13269.6
    404000     13270.9
    404040     13272.5
    404080     13274.2
    404120     13275.4
    404160       13277
    404200     13278.8
    404240     13279.3
    404280     13280.3
    404320     13283.1
    404360     13283.2
    404400     13285.4
    404440     13286.2
    404480     13288.3
    404520     13289.2
    404560     13290.4
    404600     13292.4
    404640       13292
    404680     13293.5
    404720       13295
    404760     13296.1
    404800     13297.4
    404840     13298.9
    404880     13300.7
    404920     13301.8
    404960     13303.4
    405000     13305.2
    405040     13305.7
    405080     13306.7
    405120     13309.6
    405160     13309.6
    405200     13311.8
    405240     13312.6
    405280     13314.8
    405320     13315.6
    405360     13316.8
    405400     13318.8
    405440     13318.4
    405480     13319.9
    405520     13321.4
    405560     13322.5
    405600     13323.8
    405640     13325.3
    405680     13327.1
    405720     13328.3
    405760     13329.8
    405800     13331.6
    405840     13332.1
    405880     13333.1
    405920       13336
    405960       13336
    406000     13338.2
    406040       13339
    406080     13341.2
    406120       13342
    406160     13343.2
    406200     13345.2
    406240     13344.8
    406280     13346.3
    406320     13347.8
    406360     13348.9
    406400     13350.1
    406440     13351.7
    406480     13353.5
    406520     13354.6
    406560     13356.2
    406600       13358
    406640     13358.4
    406680     13359.5
    406720     13362.3
    406760     13362.3
    406800     13364.6
    406840     13365.4
    406880     13367.5
    406920     13368.3
    406960     13369.5
    407000     13371.5
    407040     13371.2
    407080     13372.6
    407120     13374.1
    407160     13375.2
    407200     13376.4
    407240       13378
    407280     13379.8
    407320     13380.9
    407360     13382.5
    407400     13384.3
    407440     13384.8
    407480     13385.8
    407520     13388.7
    407560     13388.7
    407600     13390.9
    407640     13391.8
    407680     13393.8
    407720     13394.7
    407760     13395.8
    407800     13397.9
    407840     13397.5
    407880       13399
    407920     13400.5
    407960     13401.5
    408000     13402.8
    408040     13404.3
    408080     13406.1
    408120     13407.2
    408160     13408.8
    408200     13410.6
    408240     13411.1
    408280     13412.1
    408320       13415
    408360     13415.1
    408400     13417.3
    408440     13418.1
    408480     13420.2
    408520       13421
    408560     13422.2
    408600     13424.2
    408640     13423.9
    408680     13425.4
    408720     13426.8
    408760     13427.9
    408800     13429.1
    408840     13430.7
    408880     13432.4
    408920     13433.6
    408960     13435.2
    409000     13436.9
    409040     13437.4
    409080     13438.4
    409120     13441.3
    409160     13441.4
    409200     13443.6
    409240     13444.5
    409280     13446.5
    409320     13447.4
    409360     13448.6
    409400     13450.5
    409440     13450.2
    409480     13451.7
    409520     13453.1
    409560     13454.2
    409600     13455.4
    409640       13457
    409680     13458.7
    409720     13459.9
    409760     13461.4
    409800     13463.2
    409840     13463.8
    409880     13464.7
    409920     13467.6
    409960     13467.7
    410000     13469.9
    410040     13470.8
    410080     13472.8
    410120     13473.7
    410160     13474.8
    410200     13476.8
    410240     13476.5
    410280       13478
    410320     13479.4
    410360     13480.5
    410400     13481.7
    410440     13483.3
    410480       13485
    410520     13486.2
    410560     13487.7
    410600     13489.5
    410640       13490
    410680       13491
    410720     13493.9
    410760       13494
    410800     13496.2
    410840       13497
    410880     13499.1
    410920       13500
    410960     13501.1
    411000     13503.1
    411040     13502.8
    411080     13504.3
    411120     13505.7
    411160     13506.8
    411200       13508
    411240     13509.6
    411280     13511.4
    411320     13512.5
    411360     13514.1
    411400     13515.8
    411440     13516.3
    411480     13517.3
    411520     13520.2
    411560     13520.3
    411600     13522.5
    411640     13523.4
    411680     13525.5
    411720     13526.3
    411760     13527.4
    411800     13529.4
    411840     13529.1
    411880     13530.6
    411920       13532
    411960     13533.1
    412000     13534.2
    412040     13535.9
    412080     13537.7
    412120     13538.8
    412160     13540.3
    412200     13542.1
    412240     13542.6
    412280     13543.6
    412320     13546.5
    412360     13546.6
    412400     13548.8
    412440     13549.7
    412480     13551.8
    412520     13552.6
    412560     13553.7
    412600     13555.7
    412640     13555.4
    412680     13556.9
    412720     13558.3
    412760     13559.4
    412800     13560.5
    412840     13562.2
    412880     13563.9
    412920     13565.1
    412960     13566.6
    413000     13568.4
    413040     13568.9
    413080     13569.8
    413120     13572.7
    413160     13572.8
    413200     13575.1
    413240     13575.9
    413280       13578
    413320     13578.9
    413360       13580
    413400       13582
    413440     13581.7
    413480     13583.2
    413520     13584.5
    413560     13585.6
    413600     13586.8
    413640     13588.4
    413680     13590.2
    413720     13591.3
    413760     13592.9
    413800     13594.6
    413840     13595.1
    413880     13596.1
    413920       13599
    413960       13599
    414000     13601.3
    414040     13602.2
    414080     13604.2
    414120     13605.1
    414160     13606.2
    414200     13608.3
    414240     13607.9
    414280     13609.4
    414320     13610.8
    414360     13611.8
    414400       13613
    414440     13614.7
    414480     13616.4
    414520     13617.6
    414560     13619.2
    414600     13620.9
    414640     13621.4
    414680     13622.3
    414720     13625.2
    414760     13625.3
    414800     13627.6
    414840     13628.4
    414880     13630.5
    414920     13631.3
    414960     13632.4
    415000     13634.5
    415040     13634.2
    415080     13635.7
    415120       13637
    415160     13638.1
    415200     13639.3
    415240     13640.9
    415280     13642.7
    415320     13643.8
    415360     13645.4
    415400     13647.1
    415440     13647.7
    415480     13648.5
    415520     13651.5
    415560     13651.5
    415600     13653.8
    415640     13654.6
    415680     13656.7
    415720     13657.5
    415760     13658.7
    415800     13660.7
    415840     13660.4
    415880     13661.9
    415920     13663.3
    415960     13664.3
    416000     13665.5
    416040     13667.2
    416080     13668.9
    416120       13670
    416160     13671.6
    416200     13673.4
    416240     13673.9
    416280     13674.8
    416320     13677.7
    416360     13677.8
    416400       13680
    416440     13680.8
    416480       13683
    416520     13683.7
    416560     13684.9
    416600     13686.9
    416640     13686.6
    416680     13688.1
    416720     13689.5
    416760     13690.5
    416800     13691.7
    416840     13693.4
    416880     13695.2
    416920     13696.2
    416960     13697.8
    417000     13699.6
    417040     13700.1
    417080       13701
    417120     13703.9
    417160       13704
    417200     13706.2
    417240       13707
    417280     13709.1
    417320     13709.9
    417360       13711
    417400     13713.1
    417440     13712.8
    417480     13714.3
    417520     13715.7
    417560     13716.7
    417600     13717.9
    417640     13719.6
    417680     13721.4
    417720     13722.4
    417760       13724
    417800     13725.7
    417840     13726.3
    417880     13727.1
    417920     13730.1
    417960     13730.1
    418000     13732.4
    418040     13733.2
    418080     13735.3
    418120     13736.1
    418160     13737.2
    418200     13739.3
    418240       13739
    418280     13740.4
    418320     13741.9
    418360     13742.9
    418400     13744.1
    418440     13745.8
    418480     13747.6
    418520     13748.6
    418560     13750.2
    418600     13751.9
    418640     13752.5
    418680     13753.3
    418720     13756.3
    418760     13756.3
    418800     13758.6
    418840     13759.4
    418880     13761.5
    418920     13762.2
    418960     13763.3
    419000     13765.5
    419040     13765.1
    419080     13766.6
    419120       13768
    419160     13769.1
    419200     13770.2
    419240     13771.9
    419280     13773.8
    419320     13774.8
    419360     13776.5
    419400     13778.2
    419440     13778.7
    419480     13779.5
    419520     13782.5
    419560     13782.5
    419600     13784.8
    419640     13785.7
    419680     13787.6
    419720     13788.4
    419760     13789.5
    419800     13791.7
    419840     13791.4
    419880     13792.8
    419920     13794.2
    419960     13795.3
    420000     13796.5
    420040     13798.2
    420080       13800
    420120       13801
    420160     13802.7
    420200     13804.4
    420240     13804.9
    420280     13805.8
    420320     13808.7
    420360     13808.8
    420400       13811
    420440     13811.9
    420480     13813.9
    420520     13814.6
    420560     13815.8
    420600     13817.9
    420640     13817.6
    420680       13819
    420720     13820.4
    420760     13821.5
    420800     13822.7
    420840     13824.4
    420880     13826.2
    420920     13827.3
    420960     13828.9
    421000     13830.6
    421040     13831.1
    421080       13832
    421120     13834.9
    421160       13835
    421200     13837.2
    421240     13838.1
    421280     13840.1
    421320     13840.9
    421360       13842
    421400     13844.1
    421440     13843.8
    421480     13845.3
    421520     13846.7
    421560     13847.7
    421600     13848.9
    421640     13850.7
    421680     13852.4
    421720     13853.5
    421760     13855.1
    421800     13856.8
    421840     13857.3
    421880     13858.2
    421920     13861.1
    421960     13861.2
    422000     13863.5
    422040     13864.2
    422080     13866.3
    422120     13867.1
    422160     13868.2
    422200     13870.3
    422240       13870
    422280     13871.5
    422320     13872.9
    422360       13874
    422400     13875.2
    422440     13876.9
    422480     13878.7
    422520     13879.7
    422560     13881.3
    422600       13883
    422640     13883.5
    422680     13884.4
    422720     13887.3
    422760     13887.3
    422800     13889.7
    422840     13890.4
    422880     13892.5
    422920     13893.3
    422960     13894.3
    423000     13896.5
    423040     13896.2
    423080     13897.6
    423120     13899.1
    423160     13900.1
    423200     13901.3
    423240       13903
    423280     13904.8
    423320     13905.9
    423360     13907.5
    423400     13909.2
    423440     13909.7
    423480     13910.6
    423520     13913.5
    423560     13913.5
    423600     13915.9
    423640     13916.6
    423680     13918.6
    423720     13919.4
    423760     13920.5
    423800     13922.7
    423840     13922.3
    423880     13923.9
    423920     13925.3
    423960     13926.3
    424000     13927.5
    424040     13929.2
    424080     13931.1
    424120       13932
    424160     13933.7
    424200     13935.4
    424240     13935.9
    424280     13936.8
    424320     13939.7
    424360     13939.7
    424400     13942.1
    424440     13942.7
    424480     13944.8
    424520     13945.6
    424560     13946.7
    424600     13948.8
    424640     13948.6
    424680       13950
    424720     13951.5
    424760     13952.5
    424800     13953.7
    424840     13955.4
    424880     13957.2
    424920     13958.2
    424960     13959.9
    425000     13961.6
    425040     13962.1
    425080       13963
    425120     13965.8
    425160     13965.9
    425200     13968.2
    425240       13969
    425280       13971
    425320     13971.8
    425360     13972.8
    425400     13975.1
    425440     13974.8
    425480     13976.2
    425520     13977.6
    425560     13978.7
    425600     13979.9
    425640     13981.6
    425680     13983.4
    425720     13984.4
    425760     13986.1
    425800     13987.8
    425840     13988.3
    425880     13989.1
    425920       13992
    425960     13992.1
    426000     13994.4
    426040     13995.1
    426080     13997.2
    426120       13998
    426160       13999
    426200     14001.2
    426240     14000.9
    426280     14002.4
    426320     14003.7
    426360     14004.9
    426400     14006.1
    426440     14007.8
    426480     14009.6
    426520     14010.6
    426560     14012.2
    426600     14013.9
    426640     14014.5
    426680     14015.3
    426720     14018.2
    426760     14018.2
    426800     14020.6
    426840     14021.3
    426880     14023.4
    426920     14024.2
    426960     14025.2
    427000     14027.4
    427040     14027.1
    427080     14028.6
    427120     14029.9
    427160       14031
    427200     14032.2
    427240     14033.9
    427280     14035.8
    427320     14036.8
    427360     14038.4
    427400     14040.1
    427440     14040.6
    427480     14041.5
    427520     14044.4
    427560     14044.4
    427600     14046.7
    427640     14047.5
    427680     14049.5
    427720     14050.4
    427760     14051.4
    427800     14053.6
    427840     14053.3
    427880     14054.8
    427920     14056.1
    427960     14057.2
    428000     14058.4
    428040     14060.1
    428080       14062
    428120       14063
    428160     14064.6
    428200     14066.3
    428240     14066.8
    428280     14067.7
    428320     14070.7
    428360     14070.6
    428400     14072.9
    428440     14073.6
    428480     14075.7
    428520     14076.6
    428560     14077.5
    428600     14079.8
    428640     14079.4
    428680     14080.9
    428720     14082.3
    428760     14083.4
    428800     14084.6
    428840     14086.3
    428880     14088.2
    428920     14089.2
    428960     14090.8
    429000     14092.4
    429040     14092.9
    429080     14093.9
    429120     14096.8
    429160     14096.8
    429200     14099.1
    429240     14099.9
    429280     14101.9
    429320     14102.8
    429360     14103.7
    429400       14106
    429440     14105.6
    429480     14107.1
    429520     14108.5
    429560     14109.6
    429600     14110.8
    429640     14112.5
    429680     14114.4
    429720     14115.4
    429760       14117
    429800     14118.6
    429840     14119.2
    429880     14120.1
    429920     14123.1
    429960       14123
    430000     14125.3
    430040     14126.2
    430080     14128.1
    430120       14129
    430160       14130
    430200     14132.2
    430240     14131.9
    430280     14133.4
    430320     14134.7
    430360     14135.8
    430400     14137.1
    430440     14138.8
    430480     14140.6
    430520     14141.7
    430560     14143.2
    430600     14144.9
    430640     14145.4
    430680     14146.3
    430720     14149.3
    430760     14149.3
    430800     14151.6
    430840     14152.4
    430880     14154.4
    430920     14155.2
    430960     14156.2
    431000     14158.5
    431040     14158.2
    431080     14159.6
    431120       14161
    431160     14162.1
    431200     14163.4
    431240     14165.1
    431280     14166.9
    431320     14167.9
    431360     14169.5
    431400     14171.2
    431440     14171.8
    431480     14172.6
    431520     14175.6
    431560     14175.6
    431600     14177.9
    431640     14178.7
    431680     14180.7
    431720     14181.6
    431760     14182.5
    431800     14184.8
    431840     14184.5
    431880     14185.9
    431920     14187.4
    431960     14188.4
    432000     14189.7
    432040     14191.4
    432080     14193.2
    432120     14194.3
    432160     14195.9
    432200     14197.5
    432240     14198.1
    432280     14198.9
    432320       14202
    432360     14201.9
    432400     14204.2
    432440       14205
    432480       14207
    432520     14207.8
    432560     14208.8
    432600     14211.2
    432640     14210.8
    432680     14212.3
    432720     14213.7
    432760     14214.7
    432800       14216
    432840     14217.7
    432880     14219.5
    432920     14220.6
    432960     14222.1
    433000     14223.8
    433040     14224.4
    433080     14225.2
    433120     14228.3
    433160     14228.2
    433200     14230.5
    433240     14231.3
    433280     14233.3
    433320     14234.2
    433360     14235.2
    433400     14237.5
    433440       14237
    433480     14238.6
    433520       14240
    433560       14241
    433600     14242.3
    433640     14244.1
    433680     14245.8
    433720     14246.9
    433760     14248.5
    433800     14250.2
    433840     14250.7
    433880     14251.6
    433920     14254.6
    433960     14254.5
    434000     14256.8
    434040     14257.7
    434080     14259.7
    434120     14260.5
    434160     14261.5
    434200     14263.8
    434240     14263.4
    434280     14264.9
    434320     14266.4
    434360     14267.3
    434400     14268.6
    434440     14270.4
    434480     14272.2
    434520     14273.3
    434560     14274.8
    434600     14276.5
    434640       14277
    434680     14277.9
    434720     14280.9
    434760     14280.8
    434800     14283.2
    434840       14284
    434880     14285.9
    434920     14286.8
    434960     14287.8
    435000     14290.1
    435040     14289.7
    435080     14291.2
    435120     14292.7
    435160     14293.6
    435200       14295
    435240     14296.7
    435280     14298.5
    435320     14299.6
    435360     14301.1
    435400     14302.9
    435440     14303.3
    435480     14304.3
    435520     14307.3
    435560     14307.2
    435600     14309.6
    435640     14310.4
    435680     14312.3
    435720     14313.1
    435760     14314.2
    435800     14316.5
    435840       14316
    435880     14317.6
    435920       14319
    435960       14320
    436000     14321.3
    436040       14323
    436080     14324.9
    436120       14326
    436160     14327.5
    436200     14329.2
    436240     14329.7
    436280     14330.6
    436320     14333.7
    436360     14333.6
    436400     14335.9
    436440     14336.8
    436480     14338.6
    436520     14339.5
    436560     14340.6
    436600     14342.8
    436640     14342.5
    436680       14344
    436720     14345.4
    436760     14346.3
    436800     14347.7
    436840     14349.4
    436880     14351.2
    436920     14352.4
    436960     14353.9
    437000     14355.6
    437040     14356.1
    437080       14357
    437120     14360.1
    437160       14360
    437200     14362.3
    437240     14363.2
    437280       14365
    437320     14365.9
    437360     14366.9
    437400     14369.2
    437440     14368.9
    437480     14370.3
    437520     14371.8
    437560     14372.7
    437600       14374
    437640     14375.8
    437680     14377.6
    437720     14378.7
    437760     14380.2
    437800     14381.9
    437840     14382.4
    437880     14383.4
    437920     14386.5
    437960     14386.3
    438000     14388.7
    438040     14389.6
    438080     14391.3
    438120     14392.2
    438160     14393.3
    438200     14395.6
    438240     14395.2
    438280     14396.6
    438320     14398.2
    438360     14399.1
    438400     14400.4
    438440     14402.1
    438480     14403.9
    438520     14405.1
    438560     14406.6
    438600     14408.3
    438640     14408.8
    438680     14409.8
    438720     14412.8
    438760     14412.7
    438800       14415
    438840     14415.9
    438880     14417.7
    438920     14418.6
    438960     14419.6
    439000     14421.9
    439040     14421.5
    439080       14423
    439120     14424.6
    439160     14425.4
    439200     14426.8
    439240     14428.5
    439280     14430.3
    439320     14431.5
    439360     14432.9
    439400     14434.7
    439440     14435.1
    439480     14436.1
    439520     14439.2
    439560     14439.1
    439600     14441.4
    439640     14442.3
    439680       14444
    439720     14444.9
    439760       14446
    439800     14448.3
    439840     14447.9
    439880     14449.4
    439920     14450.9
    439960     14451.7
    440000     14453.1
    440040     14454.9
    440080     14456.7
    440120     14457.8
    440160     14459.3
    440200       14461
    440240     14461.5
    440280     14462.5
    440320     14465.5
    440360     14465.5
    440400     14467.7
    440440     14468.7
    440480     14470.4
    440520     14471.3
    440560     14472.4
    440600     14474.7
    440640     14474.2
    440680     14475.8
    440720     14477.3
    440760     14478.2
    440800     14479.5
    440840     14481.3
    440880     14483.1
    440920     14484.2
    440960     14485.7
    441000     14487.5
    441040     14487.9
    441080     14488.9
    441120     14491.9
    441160     14491.9
    441200     14494.2
    441240     14495.1
    441280     14496.8
    441320     14497.8
    441360     14498.8
    441400       14501
    441440     14500.6
    441480     14502.2
    441520     14503.7
    441560     14504.5
    441600     14505.9
    441640     14507.6
    441680     14509.5
    441720     14510.6
    441760     14512.1
    441800     14513.9
    441840     14514.4
    441880     14515.4
    441920     14518.4
    441960     14518.3
    442000     14520.6
    442040     14521.5
    442080     14523.3
    442120     14524.3
    442160     14525.2
    442200     14527.5
    442240     14527.1
    442280     14528.6
    442320     14530.2
    442360       14531
    442400     14532.4
    442440     14534.1
    442480       14536
    442520     14537.1
    442560     14538.6
    442600     14540.4
    442640     14540.8
    442680     14541.8
    442720     14544.8
    442760     14544.7
    442800       14547
    442840     14547.9
    442880     14549.6
    442920     14550.7
    442960     14551.6
    443000       14554
    443040     14553.5
    443080     14555.1
    443120     14556.6
    443160     14557.4
    443200     14558.8
    443240     14560.5
    443280     14562.4
    443320     14563.6
    443360       14565
    443400     14566.8
    443440     14567.2
    443480     14568.2
    443520     14571.2
    443560     14571.1
    443600     14573.5
    443640     14574.3
    443680     14576.1
    443720     14577.1
    443760     14578.1
    443800     14580.4
    443840       14580
    443880     14581.5
    443920       14583
    443960     14583.9
    444000     14585.3
    444040       14587
    444080     14588.9
    444120     14590.1
    444160     14591.5
    444200     14593.3
    444240     14593.7
    444280     14594.7
    444320     14597.6
    444360     14597.6
    444400       14600
    444440     14600.8
    444480     14602.6
    444520     14603.6
    444560     14604.6
    444600     14606.9
    444640     14606.5
    444680       14608
    444720     14609.5
    444760     14610.3
    444800     14611.8
    444840     14613.5
    444880     14615.4
    444920     14616.6
    444960       14618
    445000     14619.8
    445040     14620.2
    445080     14621.1
    445120     14624.2
    445160     14624.1
    445200     14626.5
    445240     14627.3
    445280     14629.1
    445320     14630.1
    445360     14631.1
    445400     14633.3
    445440       14633
    445480     14634.6
    445520       14636
    445560     14636.8
    445600     14638.3
    445640       14640
    445680     14641.9
    445720     14643.1
    445760     14644.5
    445800     14646.3
    445840     14646.7
    445880     14647.6
    445920     14650.7
    445960     14650.7
    446000       14653
    446040     14653.9
    446080     14655.6
    446120     14656.6
    446160     14657.7
    446200     14659.9
    446240     14659.5
    446280     14661.1
    446320     14662.5
    446360     14663.4
    446400     14664.8
    446440     14666.6
    446480     14668.5
    446520     14669.6
    446560     14671.1
    446600     14672.8
    446640     14673.3
    446680     14674.2
    446720     14677.2
    446760     14677.2
    446800     14679.6
    446840     14680.5
    446880     14682.2
    446920     14683.2
    446960     14684.2
    447000     14686.4
    447040     14686.1
    447080     14687.7
    447120     14689.1
    447160     14689.9
    447200     14691.3
    447240     14693.1
    447280       14695
    447320     14696.2
    447360     14697.6
    447400     14699.4
    447440     14699.8
    447480     14700.7
    447520     14703.7
    447560     14703.7
    447600     14706.1
    447640       14707
    447680     14708.7
    447720     14709.7
    447760     14710.7
    447800       14713
    447840     14712.5
    447880     14714.2
    447920     14715.6
    447960     14716.4
    448000     14717.9
    448040     14719.6
    448080     14721.6
    448120     14722.7
    448160     14724.2
    448200       14726
    448240     14726.3
    448280     14727.3
    448320     14730.3
    448360     14730.3
    448400     14732.7
    448440     14733.6
    448480     14735.3
    448520     14736.4
    448560     14737.3
    448600     14739.5
    448640     14739.1
    448680     14740.8
    448720     14742.2
    448760       14743
    448800     14744.4
    448840     14746.2
    448880     14748.2
    448920     14749.3
    448960     14750.8
    449000     14752.5
    449040     14752.9
    449080     14753.9
    449120     14756.8
    449160     14756.8
    449200     14759.3
    449240     14760.1
    449280     14761.9
    449320     14762.9
    449360     14763.8
    449400     14766.1
    449440     14765.7
    449480     14767.3
    449520     14768.7
    449560     14769.5
    449600       14771
    449640     14772.7
    449680     14774.7
    449720     14775.8
    449760     14777.3
    449800     14779.1
    449840     14779.4
    449880     14780.4
    449920     14783.3
    449960     14783.3
    450000     14785.8
    450040     14786.6
    450080     14788.4
    450120     14789.4
    450160     14790.3
    450200     14792.6
    450240     14792.2
    450280     14793.8
    450320     14795.3
    450360       14796
    450400     14797.5
    450440     14799.3
    450480     14801.2
    450520     14802.4
    450560     14803.8
    450600     14805.6
    450640       14806
    450680     14806.9
    450720     14809.8
    450760     14809.9
    450800     14812.4
    450840     14813.2
    450880     14814.9
    450920       14816
    450960     14816.9
    451000     14819.2
    451040     14818.7
    451080     14820.4
    451120     14821.8
    451160     14822.6
    451200       14824
    451240     14825.8
    451280     14827.8
    451320     14828.9
    451360     14830.4
    451400     14832.1
    451440     14832.5
    451480     14833.5
    451520     14836.4
    451560     14836.5
    451600     14838.9
    451640     14839.7
    451680     14841.5
    451720     14842.5
    451760     14843.4
    451800     14845.8
    451840     14845.3
    451880       14847
    451920     14848.4
    451960     14849.2
    452000     14850.7
    452040     14852.4
    452080     14854.3
    452120     14855.5
    452160       14857
    452200     14858.7
    452240     14859.1
    452280     14860.1
    452320       14863
    452360     14863.1
    452400     14865.5
    452440     14866.3
    452480       14868
    452520     14869.1
    452560       14870
    452600     14872.4
    452640     14871.9
    452680     14873.5
    452720       14875
    452760     14875.7
    452800     14877.3
    452840       14879
    452880       14881
    452920     14882.1
    452960     14883.6
    453000     14885.3
    453040     14885.7
    453080     14886.7
    453120     14889.6
    453160     14889.7
    453200     14892.1
    453240     14892.9
    453280     14894.7
    453320     14895.8
    453360     14896.7
    453400       14899
    453440     14898.5
    453480     14900.2
    453520     14901.6
    453560     14902.3
    453600     14903.9
    453640     14905.6
    453680     14907.6
    453720     14908.7
    453760     14910.2
    453800     14911.9
    453840     14912.3
    453880     14913.2
    453920     14916.2
    453960     14916.3
    454000     14918.7
    454040     14919.5
    454080     14921.2
    454120     14922.4
    454160     14923.3
    454200     14925.6
    454240     14925.1
    454280     14926.7
    454320     14928.2
    454360     14928.9
    454400     14930.4
    454440     14932.2
    454480     14934.1
    454520     14935.2
    454560     14936.8
    454600     14938.5
    454640     14938.9
    454680     14939.8
    454720     14942.7
    454760     14942.9
    454800     14945.2
    454840     14946.1
    454880     14947.9
    454920       14949
    454960     14949.9
    455000     14952.2
    455040     14951.7
    455080     14953.3
    455120     14954.8
    455160     14955.5
    455200       14957
    455240     14958.9
    455280     14960.8
    455320     14961.9
    455360     14963.4
    455400     14965.1
    455440     14965.6
    455480     14966.5
    455520     14969.4
    455560     14969.5
    455600     14971.9
    455640     14972.7
    455680     14974.5
    455720     14975.6
    455760     14976.5
    455800     14978.9
    455840     14978.3
    455880     14979.9
    455920     14981.5
    455960     14982.2
    456000     14983.7
    456040     14985.5
    456080     14987.4
    456120     14988.5
    456160       14990
    456200     14991.7
    456240     14992.2
    456280     14993.1
    456320       14996
    456360     14996.1
    456400     14998.5
    456440     14999.3
    456480     15001.1
    456520     15002.3
    456560     15003.1
    456600     15005.5
    456640       15005
    456680     15006.6
    456720     15008.1
    456760     15008.8
    456800     15010.3
    456840     15012.1
    456880       15014
    456920     15015.2
    456960     15016.6
    457000     15018.3
    457040     15018.8
    457080     15019.7
    457120     15022.7
    457160     15022.8
    457200     15025.2
    457240     15025.9
    457280     15027.7
    457320     15028.9
    457360     15029.7
    457400     15032.1
    457440     15031.6
    457480     15033.2
    457520     15034.8
    457560     15035.5
    457600     15036.9
    457640     15038.7
    457680     15040.7
    457720     15041.8
    457760     15043.3
    457800       15045
    457840     15045.4
    457880     15046.3
    457920     15049.3
    457960     15049.4
    458000     15051.7
    458040     15052.5
    458080     15054.3
    458120     15055.5
    458160     15056.3
    458200     15058.7
    458240     15058.2
    458280     15059.8
    458320     15061.4
    458360     15062.1
    458400     15063.5
    458440     15065.3
    458480     15067.3
    458520     15068.4
    458560     15069.8
    458600     15071.6
    458640     15072.1
    458680     15072.9
    458720     15075.8
    458760     15075.9
    458800     15078.3
    458840     15079.1
    458880     15080.9
    458920     15082.1
    458960     15082.9
    459000     15085.3
    459040     15084.8
    459080     15086.4
    459120       15088
    459160     15088.7
    459200     15090.1
    459240     15091.9
    459280     15093.8
    459320       15095
    459360     15096.5
    459400     15098.2
    459440     15098.7
    459480     15099.5
    459520     15102.5
    459560     15102.6
    459600       15105
    459640     15105.7
    459680     15107.5
    459720     15108.7
    459760     15109.5
    459800     15111.9
    459840     15111.5
    459880       15113
    459920     15114.6
    459960     15115.3
    460000     15116.8
    460040     15118.6
    460080     15120.5
    460120     15121.7
    460160       15123
    460200     15124.8
    460240     15125.3
    460280     15126.1
    460320     15129.1
    460360     15129.2
    460400     15131.6
    460440     15132.3
    460480     15134.2
    460520     15135.3
    460560     15136.2
    460600     15138.5
    460640     15138.1
    460680     15139.6
    460720     15141.2
    460760     15141.9
    460800     15143.4
    460840     15145.2
    460880     15147.1
    460920     15148.3
    460960     15149.7
    461000     15151.4
    461040       15152
    461080     15152.8
    461120     15155.7
    461160     15155.8
    461200     15158.2
    461240     15158.9
    461280     15160.8
    461320     15161.9
    461360     15162.8
    461400     15165.2
    461440     15164.7
    461480     15166.3
    461520     15167.9
    461560     15168.6
    461600       15170
    461640     15171.8
    461680     15173.8
    461720       15175
    461760     15176.3
    461800       15178
    461840     15178.6
    461880     15179.5
    461920     15182.3
    461960     15182.5
    462000     15184.8
    462040     15185.6
    462080     15187.4
    462120     15188.6
    462160     15189.5
    462200     15191.9
    462240     15191.4
    462280       15193
    462320     15194.6
    462360     15195.3
    462400     15196.7
    462440     15198.5
    462480     15200.4
    462520     15201.6
    462560       15203
    462600     15204.7
    462640     15205.3
    462680     15206.1
    462720     15209.1
    462760     15209.2
    462800     15211.5
    462840     15212.3
    462880     15214.1
    462920     15215.2
    462960     15216.2
    463000     15218.5
    463040       15218
    463080     15219.6
    463120     15221.2
    463160       15222
    463200     15223.4
    463240     15225.1
    463280     15227.1
    463320     15228.3
    463360     15229.6
    463400     15231.4
    463440     15231.9
    463480     15232.8
    463520     15235.7
    463560     15235.9
    463600     15238.1
    463640     15238.9
    463680     15240.7
    463720       15242
    463760     15242.8
    463800     15245.2
    463840     15244.7
    463880     15246.3
    463920     15247.9
    463960     15248.6
    464000     15250.1
    464040     15251.8
    464080     15253.7
    464120     15254.9
    464160     15256.3
    464200     15258.1
    464240     15258.6
    464280     15259.4
    464320     15262.3
    464360     15262.4
    464400     15264.7
    464440     15265.6
    464480     15267.4
    464520     15268.6
    464560     15269.4
    464600     15271.8
    464640     15271.3
    464680       15273
    464720     15274.5
    464760     15275.2
    464800     15276.7
    464840     15278.5
    464880     15280.3
    464920     15281.6
    464960     15282.9
    465000     15284.7
    465040     15285.2
    465080     15286.1
    465120     15288.9
    465160     15289.1
    465200     15291.4
    465240     15292.3
    465280       15294
    465320     15295.2
    465360       15296
    465400     15298.5
    465440       15298
    465480     15299.6
    465520     15301.2
    465560     15301.8
    465600     15303.3
    465640     15305.1
    465680       15307
    465720     15308.2
    465760     15309.6
    465800     15311.4
    465840     15311.9
    465880     15312.7
    465920     15315.6
    465960     15315.7
    466000     15318.1
    466040     15318.9
    466080     15320.7
    466120     15321.9
    466160     15322.7
    466200     15325.2
    466240     15324.7
    466280     15326.3
    466320     15327.8
    466360     15328.5
    466400       15330
    466440     15331.8
    466480     15333.6
    466520     15334.9
    466560     15336.3
    466600       15338
    466640     15338.5
    466680     15339.4
    466720     15342.3
    466760     15342.3
    466800     15344.7
    466840     15345.5
    466880     15347.3
    466920     15348.6
    466960     15349.4
    467000     15351.9
    467040     15351.3
    467080     15352.9
    467120     15354.4
    467160     15355.2
    467200     15356.6
    467240     15358.4
    467280     15360.3
    467320     15361.5
    467360     15362.9
    467400     15364.7
    467440     15365.1
    467480       15366
    467520     15368.9
    467560       15369
    467600     15371.4
    467640     15372.2
    467680     15373.9
    467720     15375.2
    467760       15376
    467800     15378.5
    467840     15377.9
    467880     15379.5
    467920       15381
    467960     15381.8
    468000     15383.2
    468040       15385
    468080     15386.9
    468120     15388.1
    468160     15389.5
    468200     15391.3
    468240     15391.7
    468280     15392.6
    468320     15395.5
    468360     15395.6
    468400     15397.9
    468440     15398.8
    468480     15400.5
    468520     15401.8
    468560     15402.6
    468600     15405.1
    468640     15404.5
    468680     15406.1
    468720     15407.6
    468760     15408.4
    468800     15409.8
    468840     15411.6
    468880     15413.5
    468920     15414.7
    468960     15416.1
    469000     15417.8
    469040     15418.3
    469080     15419.2
    469120     15422.1
    469160     15422.2
    469200     15424.6
    469240     15425.4
    469280     15427.2
    469320     15428.4
    469360     15429.2
    469400     15431.7
    469440     15431.1
    469480     15432.7
    469520     15434.2
    469560       15435
    469600     15436.4
    469640     15438.2
    469680     15440.1
    469720     15441.3
    469760     15442.7
    469800     15444.5
    469840       15445
    469880     15445.9
    469920     15448.7
    469960     15448.8
    470000     15451.2
    470040     15452.1
    470080     15453.8
    470120     15455.1
    470160     15455.8
    470200     15458.3
    470240     15457.7
    470280     15459.4
    470320     15460.8
    470360     15461.7
    470400       15463
    470440     15464.8
    470480     15466.7
    470520       15468
    470560     15469.3
    470600       15471
    470640     15471.6
    470680     15472.5
    470720     15475.3
    470760     15475.4
    470800     15477.8
    470840     15478.7
    470880     15480.4
    470920     15481.7
    470960     15482.4
    471000     15484.9
    471040     15484.3
    471080     15485.9
    471120     15487.4
    471160     15488.2
    471200     15489.5
    471240     15491.4
    471280     15493.3
    471320     15494.5
    471360     15495.9
    471400     15497.6
    471440     15498.1
    471480     15499.1
    471520     15501.9
    471560       15502
    471600     15504.3
    471640     15505.2
    471680       15507
    471720     15508.2
    471760       15509
    471800     15511.5
    471840     15510.8
    471880     15512.5
    471920     15513.9
    471960     15514.7
    472000       15516
    472040     15517.9
    472080     15519.8
    472120     15521.1
    472160     15522.4
    472200     15524.2
    472240     15524.6
    472280     15525.6
    472320     15528.5
    472360     15528.5
    472400     15530.8
    472440     15531.7
    472480     15533.5
    472520     15534.7
    472560     15535.5
    472600     15538.1
    472640     15537.3
    472680       15539
    472720     15540.4
    472760     15541.2
    472800     15542.5
    472840     15544.4
    472880     15546.3
    472920     15547.6
    472960     15548.9
    473000     15550.7
    473040     15551.2
    473080     15552.1
    473120     15554.9
    473160       15555
    473200     15557.3
    473240     15558.2
    473280     15559.9
    473320     15561.2
    473360       15562
    473400     15564.6
    473440     15563.7
    473480     15565.5
    473520       15567
    473560     15567.7
    473600       15569
    473640     15570.9
    473680     15572.8
    473720     15574.1
    473760     15575.4
    473800     15577.1
    473840     15577.7
    473880     15578.6
    473920     15581.5
    473960     15581.5
    474000     15583.8
    474040     15584.7
    474080     15586.4
    474120     15587.8
    474160     15588.5
    474200     15591.1
    474240     15590.3
    474280       15592
    474320     15593.5
    474360     15594.2
    474400     15595.6
    474440     15597.4
    474480     15599.4
    474520     15600.6
    474560       15602
    474600     15603.6
    474640     15604.2
    474680     15605.2
    474720       15608
    474760     15608.1
    474800     15610.3
    474840     15611.2
    474880     15612.9
    474920     15614.2
    474960       15615
    475000     15617.6
    475040     15616.8
    475080     15618.5
    475120       15620
    475160     15620.7
    475200     15622.1
    475240       15624
    475280     15625.9
    475320     15627.1
    475360     15628.5
    475400     15630.1
    475440     15630.7
    475480     15631.7
    475520     15634.4
    475560     15634.6
    475600     15636.8
    475640     15637.6
    475680     15639.5
    475720     15640.7
    475760     15641.5
    475800     15644.1
    475840     15643.2
    475880       15645
    475920     15646.5
    475960     15647.2
    476000     15648.6
    476040     15650.4
    476080     15652.4
    476120     15653.6
    476160       15655
    476200     15656.6
    476240     15657.2
    476280     15658.2
    476320     15660.9
    476360       15661
    476400     15663.2
    476440     15664.1
    476480     15665.9
    476520     15667.2
    476560       15668
    476600     15670.5
    476640     15669.7
    476680     15671.5
    476720     15672.9
    476760     15673.6
    476800     15675.1
    476840     15676.9
    476880     15678.9
    476920     15680.1
    476960     15681.4
    477000       15683
    477040     15683.7
    477080     15684.6
    477120     15687.4
    477160     15687.5
    477200     15689.7
    477240     15690.5
    477280     15692.4
    477320     15693.7
    477360     15694.5
    477400       15697
    477440     15696.2
    477480       15698
    477520     15699.4
    477560     15700.1
    477600     15701.5
    477640     15703.3
    477680     15705.4
    477720     15706.6
    477760     15707.9
    477800     15709.5
    477840     15710.2
    477880     15711.1
    477920     15713.9
    477960       15714
    478000     15716.2
    478040       15717
    478080     15718.9
    478120     15720.1
    478160       15721
    478200     15723.5
    478240     15722.7
    478280     15724.4
    478320       15726
    478360     15726.6
    478400       15728
    478440     15729.8
    478480     15731.9
    478520     15733.1
    478560     15734.4
    478600       15736
    478640     15736.7
    478680     15737.6
    478720     15740.3
    478760     15740.5
    478800     15742.6
    478840     15743.5
    478880     15745.3
    478920     15746.6
    478960     15747.4
    479000       15750
    479040     15749.2
    479080     15750.9
    479120     15752.4
    479160     15753.1
    479200     15754.5
    479240     15756.3
    479280     15758.4
    479320     15759.6
    479360     15760.8
    479400     15762.5
    479440     15763.1
    479480       15764
    479520     15766.7
    479560     15766.9
    479600       15769
    479640     15769.9
    479680     15771.8
    479720       15773
    479760     15773.9
    479800     15776.4
    479840     15775.6
    479880     15777.4
    479920     15778.9
    479960     15779.6
    480000       15781
    480040     15782.8
    480080     15784.8
    480120       15786
    480160     15787.3
    480200     15788.9
    480240     15789.6
    480280     15790.5
    480320     15793.2
    480360     15793.4
    480400     15795.5
    480440     15796.3
    480480     15798.2
    480520     15799.5
    480560     15800.3
    480600     15802.9
    480640       15802
    480680     15803.8
    480720     15805.3
    480760       15806
    480800     15807.4
    480840     15809.2
    480880     15811.3
    480920     15812.5
    480960     15813.7
    481000     15815.3
    481040       15816
    481080     15816.9
    481120     15819.6
    481160     15819.8
    481200     15821.9
    481240     15822.7
    481280     15824.7
    481320     15825.9
    481360     15826.7
    481400     15829.2
    481440     15828.4
    481480     15830.2
    481520     15831.7
    481560     15832.4
    481600     15833.8
    481640     15835.6
    481680     15837.6
    481720     15838.8
    481760     15840.1
    481800     15841.7
    481840     15842.3
    481880     15843.2
    481920       15846
    481960     15846.2
    482000     15848.2
    482040     15849.1
    482080       15851
    482120     15852.2
    482160       15853
    482200     15855.6
    482240     15854.8
    482280     15856.5
    482320     15858.1
    482360     15858.8
    482400     15860.1
    482440       15862
    482480       15864
    482520     15865.2
    482560     15866.4
    482600     15868.1
    482640     15868.7
    482680     15869.6
    482720     15872.3
    482760     15872.5
    482800     15874.6
    482840     15875.4
    482880     15877.3
    482920     15878.6
    482960     15879.4
    483000     15881.9
    483040     15881.1
    483080     15882.9
    483120     15884.4
    483160     15885.2
    483200     15886.5
    483240     15888.3
    483280     15890.4
    483320     15891.5
    483360     15892.8
    483400     15894.5
    483440     15895.1
    483480       15896
    483520     15898.7
    483560       15899
    483600       15901
    483640     15901.8
    483680     15903.7
    483720       15905
    483760     15905.8
    483800     15908.4
    483840     15907.5
    483880     15909.3
    483920     15910.8
    483960     15911.6
    484000       15913
    484040     15914.7
    484080     15916.8
    484120     15917.9
    484160     15919.2
    484200     15920.9
    484240     15921.5
    484280     15922.4
    484320     15925.1
    484360     15925.4
    484400     15927.5
    484440     15928.2
    484480     15930.1
    484520     15931.5
    484560     15932.2
    484600     15934.7
    484640     15933.9
    484680     15935.7
    484720     15937.2
    484760       15938
    484800     15939.4
    484840     15941.1
    484880     15943.2
    484920     15944.4
    484960     15945.6
    485000     15947.4
    485040     15947.8
    485080     15948.8
    485120     15951.5
    485160     15951.8
    485200     15953.9
    485240     15954.6
    485280     15956.5
    485320     15957.9
    485360     15958.6
    485400     15961.2
    485440     15960.3
    485480       15962
    485520     15963.6
    485560     15964.4
    485600     15965.8
    485640     15967.6
    485680     15969.6
    485720     15970.8
    485760       15972
    485800     15973.8
    485840     15974.2
    485880     15975.2
    485920     15977.9
    485960     15978.2
    486000     15980.3
    486040       15981
    486080       15983
    486120     15984.3
    486160     15985.1
    486200     15987.6
    486240     15986.7
    486280     15988.5
    486320       15990
    486360     15990.8
    486400     15992.3
    486440       15994
    486480       15996
    486520     15997.2
    486560     15998.5
    486600     16000.2
    486640     16000.7
    486680     16001.6
    486720     16004.4
    486760     16004.7
    486800     16006.7
    486840     16007.5
    486880     16009.4
    486920     16010.8
    486960     16011.5
    487000       16014
    487040     16013.1
    487080     16014.9
    487120     16016.4
    487160     16017.2
    487200     16018.6
    487240     16020.4
    487280     16022.3
    487320     16023.7
    487360     16024.8
    487400     16026.6
    487440     16027.1
    487480       16028
    487520     16030.8
    487560     16031.1
    487600     16033.1
    487640     16033.9
    487680     16035.8
    487720     16037.2
    487760     16037.9
    487800     16040.4
    487840     16039.5
    487880     16041.3
    487920     16042.8
    487960     16043.6
    488000       16045
    488040     16046.8
    488080     16048.7
    488120     16050.1
    488160     16051.3
    488200       16053
    488240     16053.5
    488280     16054.4
    488320     16057.2
    488360     16057.5
    488400     16059.5
    488440     16060.3
    488480     16062.2
    488520     16063.5
    488560     16064.3
    488600     16066.9
    488640       16066
    488680     16067.8
    488720     16069.2
    488760       16070
    488800     16071.4
    488840     16073.2
    488880     16075.1
    488920     16076.5
    488960     16077.7
    489000     16079.4
    489040     16079.9
    489080     16080.8
    489120     16083.6
    489160     16083.9
    489200       16086
    489240     16086.7
    489280     16088.6
    489320       16090
    489360     16090.8
    489400     16093.3
    489440     16092.4
    489480     16094.2
    489520     16095.6
    489560     16096.4
    489600     16097.9
    489640     16099.7
    489680     16101.5
    489720     16102.9
    489760       16104
    489800     16105.8
    489840     16106.3
    489880     16107.2
    489920       16110
    489960     16110.3
    490000     16112.4
    490040     16113.1
    490080       16115
    490120     16116.3
    490160     16117.1
    490200     16119.7
    490240     16118.8
    490280     16120.6
    490320       16122
    490360     16122.8
    490400     16124.3
    490440     16126.1
    490480     16127.9
    490520     16129.3
    490560     16130.4
    490600     16132.2
    490640     16132.7
    490680     16133.5
    490720     16136.4
    490760     16136.7
    490800     16138.8
    490840     16139.5
    490880     16141.4
    490920     16142.8
    490960     16143.6
    491000     16146.1
    491040     16145.2
    491080     16147.1
    491120     16148.4
    491160     16149.3
    491200     16150.7
    491240     16152.6
    491280     16154.3
    491320     16155.8
    491360     16156.9
    491400     16158.6
    491440     16159.2
    491480     16159.9
    491520     16162.9
    491560     16163.1
    491600     16165.2
    491640       16166
    491680     16167.9
    491720     16169.2
    491760     16170.1
    491800     16172.6
    491840     16171.7
    491880     16173.5
    491920     16174.9
    491960     16175.7
    492000     16177.1
    492040     16179.1
    492080     16180.8
    492120     16182.3
    492160     16183.3
    492200       16185
    492240     16185.6
    492280     16186.4
    492320     16189.3
    492360     16189.5
    492400     16191.6
    492440     16192.3
    492480     16194.3
    492520     16195.6
    492560     16196.5
    492600     16198.9
    492640       16198
    492680     16199.9
    492720     16201.2
    492760     16202.1
    492800     16203.5
    492840     16205.4
    492880     16207.1
    492920     16208.6
    492960     16209.7
    493000     16211.4
    493040       16212
    493080     16212.8
    493120     16215.7
    493160     16215.9
    493200       16218
    493240     16218.8
    493280     16220.7
    493320       16222
    493360     16222.9
    493400     16225.3
    493440     16224.5
    493480     16226.3
    493520     16227.6
    493560     16228.5
    493600     16229.9
    493640     16231.8
    493680     16233.6
    493720       16235
    493760     16236.2
    493800     16237.8
    493840     16238.4
    493880     16239.1
    493920     16242.2
    493960     16242.4
    494000     16244.4
    494040     16245.2
    494080     16247.1
    494120     16248.4
    494160     16249.3
    494200     16251.7
    494240     16250.9
    494280     16252.7
    494320       16254
    494360     16254.9
    494400     16256.3
    494440     16258.2
    494480       16260
    494520     16261.5
    494560     16262.6
    494600     16264.2
    494640     16264.9
    494680     16265.6
    494720     16268.6
    494760     16268.8
    494800     16270.8
    494840     16271.6
    494880     16273.5
    494920     16274.8
    494960     16275.7
    495000     16278.1
    495040     16277.3
    495080     16279.1
    495120     16280.4
    495160     16281.4
    495200     16282.6
    495240     16284.7
    495280     16286.4
    495320     16287.9
    495360       16289
    495400     16290.6
    495440     16291.3
    495480       16292
    495520       16295
    495560     16295.2
    495600     16297.2
    495640       16298
    495680     16299.9
    495720     16301.2
    495760     16302.1
    495800     16304.5
    495840     16303.7
    495880     16305.6
    495920     16306.8
    495960     16307.7
    496000       16309
    496040       16311
    496080     16312.8
    496120     16314.3
    496160     16315.4
    496200       16317
    496240     16317.7
    496280     16318.3
    496320     16321.4
    496360     16321.5
    496400     16323.6
    496440     16324.4
    496480     16326.3
    496520     16327.5
    496560     16328.5
    496600     16330.9
    496640       16330
    496680     16331.9
    496720     16333.1
    496760     16334.1
    496800     16335.4
    496840     16337.4
    496880     16339.2
    496920     16340.6
    496960     16341.7
    497000     16343.3
    497040       16344
    497080     16344.7
    497120     16347.7
    497160     16347.9
    497200     16349.9
    497240     16350.7
    497280     16352.6
    497320     16353.9
    497360     16354.8
    497400     16357.3
    497440     16356.4
    497480     16358.3
    497520     16359.5
    497560     16360.4
    497600     16361.7
    497640     16363.8
    497680     16365.5
    497720       16367
    497760     16368.1
    497800     16369.6
    497840     16370.4
    497880     16371.1
    497920     16374.1
    497960     16374.3
    498000     16376.3
    498040     16377.1
    498080       16379
    498120     16380.2
    498160     16381.3
    498200     16383.7
    498240     16382.8
    498280     16384.8
    498320     16385.9
    498360     16386.9
    498400     16388.2
    498440     16390.2
    498480     16391.9
    498520     16393.4
    498560     16394.6
    498600       16396
    498640     16396.9
    498680     16397.5
    498720     16400.5
    498760     16400.7
    498800     16402.7
    498840     16403.5
    498880     16405.3
    498920     16406.6
    498960     16407.6
    499000       16410
    499040     16409.1
    499080     16411.2
    499120     16412.2
    499160     16413.3
    499200     16414.6
    499240     16416.5
    499280     16418.3
    499320     16419.8
    499360       16421
    499400     16422.4
    499440     16423.2
    499480     16423.8
    499520     16426.9
    499560       16427
    499600     16429.1
    499640     16429.9
    499680     16431.8
    499720       16433
    499760       16434
    499800     16436.4
    499840     16435.4
    499880     16437.5
    499920     16438.7
    499960     16439.7
    500000       16441
    500040       16443
    500080     16444.7
    500120     16446.2
    500160     16447.4
    500200     16448.8
    500240     16449.6
    500280     16450.2
    500320     16453.3
    500360     16453.4
    500400     16455.5
    500440     16456.2
    500480     16458.1
    500520     16459.4
    500560     16460.4
    500600     16462.8
    500640     16461.8
    500680     16463.9
    500720     16465.1
    500760     16466.1
    500800     16467.4
    500840     16469.4
    500880     16471.1
    500920     16472.6
    500960     16473.8
    501000     16475.2
    501040       16476
    501080     16476.6
    501120     16479.6
    501160     16479.8
    501200     16481.9
    501240     16482.7
    501280     16484.5
    501320     16485.8
    501360     16486.8
    501400     16489.2
    501440     16488.2
    501480     16490.4
    501520     16491.4
    501560     16492.5
    501600     16493.7
    501640     16495.8
    501680     16497.5
    501720       16499
    501760     16500.2
    501800     16501.6
    501840     16502.4
    501880       16503
    501920       16506
    501960     16506.2
    502000     16508.3
    502040     16509.1
    502080     16510.9
    502120     16512.2
    502160     16513.1
    502200     16515.6
    502240     16514.6
    502280     16516.7
    502320     16517.9
    502360     16518.8
    502400     16520.1
    502440     16522.1
    502480     16523.9
    502520     16525.3
    502560     16526.5
    502600       16528
    502640     16528.8
    502680     16529.4
    502720     16532.4
    502760     16532.5
    502800     16534.7
    502840     16535.4
    502880     16537.2
    502920     16538.5
    502960     16539.5
    503000     16541.9
    503040     16540.9
    503080     16543.1
    503120     16544.2
    503160     16545.2
    503200     16546.4
    503240     16548.5
    503280     16550.3
    503320     16551.7
    503360     16552.9
    503400     16554.3
    503440     16555.1
    503480     16555.7
    503520     16558.7
    503560     16558.9
    503600       16561
    503640     16561.7
    503680     16563.6
    503720     16564.8
    503760     16565.9
    503800     16568.3
    503840     16567.3
    503880     16569.5
    503920     16570.6
    503960     16571.6
    504000     16572.8
    504040     16574.8
    504080     16576.7
    504120     16578.1
    504160     16579.3
    504200     16580.6
    504240     16581.5
    504280     16582.2
    504320     16585.1
    504360     16585.3
    504400     16587.4
    504440     16588.1
    504480     16589.9
    504520     16591.3
    504560     16592.3
    504600     16594.7
    504640     16593.7
    504680     16595.9
    504720       16597
    504760     16597.9
    504800     16599.2
    504840     16601.2
    504880     16603.1
    504920     16604.6
    504960     16605.7
    505000       16607
    505040     16607.9
    505080     16608.6
    505120     16611.4
    505160     16611.7
    505200     16613.8
    505240     16614.5
    505280     16616.3
    505320     16617.7
    505360     16618.7
    505400     16621.1
    505440     16620.1
    505480     16622.3
    505520     16623.3
    505560     16624.3
    505600     16625.5
    505640     16627.6
    505680     16629.5
    505720     16630.9
    505760     16632.1
    505800     16633.4
    505840     16634.3
    505880     16634.9
    505920     16637.9
    505960     16638.1
    506000     16640.2
    506040     16640.9
    506080     16642.7
    506120       16644
    506160     16645.1
    506200     16647.5
    506240     16646.5
    506280     16648.6
    506320     16649.7
    506360     16650.7
    506400     16651.9
    506440       16654
    506480     16655.8
    506520     16657.3
    506560     16658.5
    506600     16659.8
    506640     16660.6
    506680     16661.3
    506720     16664.2
    506760     16664.4
    506800     16666.5
    506840     16667.3
    506880     16669.1
    506920     16670.4
    506960     16671.4
    507000     16673.9
    507040     16672.9
    507080       16675
    507120     16676.2
    507160     16677.1
    507200     16678.3
    507240     16680.4
    507280     16682.2
    507320     16683.7
    507360     16684.9
    507400     16686.1
    507440       16687
    507480     16687.8
    507520     16690.6
    507560     16690.9
    507600       16693
    507640     16693.7
    507680     16695.5
    507720     16696.8
    507760     16697.9
    507800     16700.4
    507840     16699.3
    507880     16701.5
    507920     16702.6
    507960     16703.5
    508000     16704.8
    508040     16706.9
    508080     16708.7
    508120     16710.2
    508160     16711.4
    508200     16712.6
    508240     16713.5
    508280     16714.3
    508320     16717.1
    508360     16717.4
    508400     16719.5
    508440     16720.2
    508480       16722
    508520     16723.3
    508560     16724.4
    508600     16726.9
    508640     16725.8
    508680     16727.9
    508720     16729.1
    508760     16730.1
    508800     16731.3
    508840     16733.3
    508880     16735.1
    508920     16736.7
    508960     16737.9
    509000     16739.1
    509040     16739.9
    509080     16740.8
    509120     16743.6
    509160     16743.8
    509200     16745.9
    509240     16746.7
    509280     16748.5
    509320     16749.8
    509360     16750.9
    509400     16753.4
    509440     16752.3
    509480     16754.3
    509520     16755.5
    509560     16756.5
    509600     16757.7
    509640     16759.7
    509680     16761.6
    509720     16763.1
    509760     16764.3
    509800     16765.5
    509840     16766.4
    509880     16767.2
    509920     16770.1
    509960     16770.3
    510000     16772.4
    510040     16773.2
    510080     16774.9
    510120     16776.2
    510160     16777.2
    510200     16779.8
    510240     16778.7
    510280     16780.7
    510320     16781.8
    510360     16782.9
    510400     16784.1
    510440     16786.1
    510480       16788
    510520     16789.4
    510560     16790.7
    510600     16791.9
    510640     16792.8
    510680     16793.5
    510720     16796.4
    510760     16796.6
    510800     16798.7
    510840     16799.5
    510880     16801.3
    510920     16802.5
    510960     16803.6
    511000     16806.2
    511040       16805
    511080       16807
    511120     16808.2
    511160     16809.3
    511200     16810.4
    511240     16812.5
    511280     16814.3
    511320     16815.9
    511360     16817.1
    511400     16818.3
    511440     16819.2
    511480     16819.9
    511520     16822.8
    511560       16823
    511600     16825.1
    511640     16825.9
    511680     16827.6
    511720     16828.9
    511760     16829.9
    511800     16832.5
    511840     16831.4
    511880     16833.4
    511920     16834.6
    511960     16835.7
    512000     16836.8
    512040     16838.9
    512080     16840.7
    512120     16842.3
    512160     16843.5
    512200     16844.6
    512240     16845.5
    512280     16846.3
    512320     16849.1
    512360     16849.4
    512400     16851.5
    512440     16852.2
    512480     16853.9
    512520     16855.2
    512560     16856.3
    512600     16858.9
    512640     16857.7
    512680     16859.8
    512720       16861
    512760       16862
    512800     16863.1
    512840     16865.2
    512880       16867
    512920     16868.5
    512960     16869.8
    513000     16870.9
    513040     16871.8
    513080     16872.6
    513120     16875.4
    513160     16875.6
    513200     16877.8
    513240     16878.5
    513280     16880.2
    513320     16881.5
    513360     16882.6
    513400     16885.2
    513440       16884
    513480       16886
    513520     16887.3
    513560     16888.4
    513600     16889.4
    513640     16891.5
    513680     16893.3
    513720     16894.9
    513760     16896.1
    513800     16897.3
    513840     16898.2
    513880     16898.9
    513920     16901.7
    513960     16901.9
    514000     16904.1
    514040     16904.8
    514080     16906.6
    514120     16907.8
    514160     16908.9
    514200     16911.5
    514240     16910.3
    514280     16912.3
    514320     16913.6
    514360     16914.7
    514400     16915.7
    514440     16917.9
    514480     16919.6
    514520     16921.2
    514560     16922.4
    514600     16923.6
    514640     16924.5
    514680     16925.2
    514720       16928
    514760     16928.3
    514800     16930.4
    514840     16931.2
    514880     16932.9
    514920     16934.2
    514960     16935.2
    515000     16937.8
    515040     16936.5
    515080     16938.7
    515120     16939.9
    515160       16941
    515200       16942
    515240     16944.2
    515280     16945.9
    515320     16947.5
    515360     16948.7
    515400     16949.8
    515440     16950.8
    515480     16951.5
    515520     16954.3
    515560     16954.6
    515600     16956.6
    515640     16957.4
    515680     16959.1
    515720     16960.5
    515760     16961.4
    515800       16964
    515840     16962.8
    515880     16964.9
    515920     16966.2
    515960     16967.3
    516000     16968.3
    516040     16970.4
    516080     16972.3
    516120     16973.8
    516160     16974.9
    516200     16976.1
    516240     16977.1
    516280     16977.8
    516320     16980.6
    516360     16980.9
    516400     16982.9
    516440     16983.7
    516480     16985.4
    516520     16986.7
    516560     16987.7
    516600     16990.3
    516640     16989.2
    516680     16991.2
    516720     16992.4
    516760     16993.6
    516800     16994.5
    516840     16996.7
    516880     16998.6
    516920       17000
    516960     17001.2
    517000     17002.3
    517040     17003.3
    517080       17004
    517120     17006.8
    517160     17007.1
    517200     17009.1
    517240     17009.9
    517280     17011.6
    517320       17013
    517360     17013.9
    517400     17016.5
    517440     17015.4
    517480     17017.4
    517520     17018.7
    517560     17019.7
    517600     17020.7
    517640     17022.9
    517680     17024.8
    517720     17026.2
    517760     17027.4
    517800     17028.6
    517840     17029.6
    517880     17030.3
    517920     17033.1
    517960     17033.4
    518000     17035.4
    518040     17036.2
    518080     17037.9
    518120     17039.2
    518160     17040.2
    518200     17042.8
    518240     17041.7
    518280     17043.7
    518320       17045
    518360       17046
    518400     17047.1
    518440     17049.1
    518480     17051.1
    518520     17052.5
    518560     17053.7
    518600     17054.9
    518640     17055.9
    518680     17056.6
    518720     17059.4
    518760     17059.8
    518800     17061.8
    518840     17062.5
    518880     17064.2
    518920     17065.5
    518960     17066.6
    519000     17069.1
    519040     17067.9
    519080       17070
    519120     17071.3
    519160     17072.3
    519200     17073.3
    519240     17075.4
    519280     17077.4
    519320     17078.8
    519360       17080
    519400     17081.1
    519440     17082.1
    519480     17082.9
    519520     17085.7
    519560     17086.1
    519600       17088
    519640     17088.9
    519680     17090.4
    519720     17091.8
    519760     17092.9
    519800     17095.4
    519840     17094.2
    519880     17096.3
    519920     17097.6
    519960     17098.5
    520000     17099.6
    520040     17101.7
    520080     17103.7
    520120     17105.2
    520160     17106.3
    520200     17107.5
    520240     17108.4
    520280     17109.3
    520320       17112
    520360     17112.3
    520400     17114.4
    520440     17115.2
    520480     17116.8
    520520     17118.1
    520560     17119.2
    520600     17121.7
    520640     17120.5
    520680     17122.6
    520720     17123.9
    520760     17124.8
    520800     17125.9
    520840       17128
    520880       17130
    520920     17131.5
    520960     17132.7
    521000     17133.8
    521040     17134.8
    521080     17135.5
    521120     17138.3
    521160     17138.7
    521200     17140.6
    521240     17141.5
    521280       17143
    521320     17144.4
    521360     17145.5
    521400       17148
    521440     17146.8
    521480     17148.9
    521520     17150.2
    521560     17151.1
    521600     17152.2
    521640     17154.3
    521680     17156.3
    521720     17157.7
    521760     17158.9
    521800     17160.1
    521840     17161.1
    521880     17161.8
    521920     17164.6
    521960     17164.9
    522000     17166.9
    522040     17167.7
    522080     17169.3
    522120     17170.7
    522160     17171.7
    522200     17174.2
    522240     17173.1
    522280     17175.2
    522320     17176.5
    522360     17177.4
    522400     17178.4
    522440     17180.6
    522480     17182.6
    522520     17184.1
    522560     17185.1
    522600     17186.4
    522640     17187.4
    522680       17188
    522720     17190.9
    522760     17191.2
    522800     17193.1
    522840     17193.9
    522880     17195.5
    522920       17197
    522960       17198
    523000     17200.6
    523040     17199.4
    523080     17201.5
    523120     17202.8
    523160     17203.7
    523200     17204.7
    523240     17206.9
    523280     17208.8
    523320     17210.4
    523360     17211.4
    523400     17212.7
    523440     17213.7
    523480     17214.3
    523520     17217.1
    523560     17217.4
    523600     17219.3
    523640     17220.2
    523680     17221.9
    523720     17223.2
    523760     17224.3
    523800     17226.8
    523840     17225.7
    523880     17227.8
    523920       17229
    523960     17229.9
    524000       17231
    524040     17233.2
    524080     17235.1
    524120     17236.7
    524160     17237.7
    524200     17238.9
    524240     17239.9
    524280     17240.5
    524320     17243.3
    524360     17243.6
    524400     17245.6
    524440     17246.5
    524480     17248.1
    524520     17249.5
    524560     17250.5
    524600     17253.1
    524640       17252
    524680       17254
    524720     17255.2
    524760     17256.1
    524800     17257.2
    524840     17259.4
    524880     17261.3
    524920     17262.9
    524960     17263.9
    525000     17265.2
    525040     17266.2
    525080     17266.7
    525120     17269.6
    525160     17269.9
    525200     17271.8
    525240     17272.7
    525280     17274.3
    525320     17275.7
    525360     17276.8
    525400     17279.3
    525440     17278.2
    525480     17280.2
    525520     17281.5
    525560     17282.4
    525600     17283.5
    525640     17285.7
    525680     17287.6
    525720     17289.1
    525760     17290.2
    525800     17291.5
    525840     17292.4
    525880       17293
    525920     17295.9
    525960     17296.2
    526000     17298.1
    526040       17299
    526080     17300.6
    526120     17301.9
    526160     17303.1
    526200     17305.7
    526240     17304.5
    526280     17306.5
    526320     17307.6
    526360     17308.7
    526400     17309.7
    526440       17312
    526480     17313.9
    526520     17315.5
    526560     17316.4
    526600     17317.8
    526640     17318.7
    526680     17319.3
    526720     17322.2
    526760     17322.5
    526800     17324.4
    526840     17325.3
    526880     17326.8
    526920     17328.2
    526960     17329.4
    527000     17331.9
    527040     17330.8
    527080     17332.8
    527120     17333.9
    527160       17335
    527200       17336
    527240     17338.3
    527280     17340.2
    527320     17341.8
    527360     17342.8
    527400     17344.1
    527440       17345
    527480     17345.6
    527520     17348.5
    527560     17348.8
    527600     17350.7
    527640     17351.6
    527680     17353.1
    527720     17354.5
    527760     17355.7
    527800     17358.2
    527840     17357.2
    527880     17359.2
    527920     17360.3
    527960     17361.4
    528000     17362.3
    528040     17364.6
    528080     17366.6
    528120     17368.2
    528160     17369.1
    528200     17370.4
    528240     17371.3
    528280     17371.9
    528320     17374.8
    528360     17375.1
    528400     17377.1
    528440       17378
    528480     17379.4
    528520     17380.8
    528560     17382.1
    528600     17384.6
    528640     17383.5
    528680     17385.5
    528720     17386.7
    528760     17387.7
    528800     17388.7
    528840     17391.1
    528880       17393
    528920     17394.6
    528960     17395.4
    529000     17396.8
    529040     17397.8
    529080     17398.2
    529120     17401.2
    529160     17401.5
    529200     17403.5
    529240     17404.3
    529280     17405.8
    529320     17407.2
    529360     17408.5
    529400       17411
    529440     17409.9
    529480     17411.9
    529520       17413
    529560     17414.1
    529600     17415.1
    529640     17417.5
    529680     17419.4
    529720     17420.9
    529760     17421.8
    529800     17423.2
    529840     17424.1
    529880     17424.6
    529920     17427.5
    529960     17427.9
    530000     17429.9
    530040     17430.7
    530080     17432.2
    530120     17433.6
    530160     17434.8
    530200     17437.4
    530240     17436.2
    530280     17438.3
    530320     17439.4
    530360     17440.4
    530400     17441.4
    530440     17443.8
    530480     17445.8
    530520     17447.2
    530560     17448.1
    530600     17449.5
    530640     17450.5
    530680     17450.9
    530720     17453.8
    530760     17454.2
    530800     17456.2
    530840       17457
    530880     17458.5
    530920     17459.9
    530960     17461.1
    531000     17463.8
    531040     17462.5
    531080     17464.6
    531120     17465.7
    531160     17466.8
    531200     17467.7
    531240     17470.2
    531280     17472.1
    531320     17473.6
    531360     17474.5
    531400     17475.8
    531440     17476.8
    531480     17477.3
    531520     17480.2
    531560     17480.6
    531600     17482.6
    531640     17483.4
    531680     17484.9
    531720     17486.3
    531760     17487.5
    531800     17490.2
    531840     17488.9
    531880     17490.9
    531920     17492.1
    531960     17493.1
    532000     17494.1
    532040     17496.6
    532080     17498.5
    532120       17500
    532160     17500.8
    532200     17502.2
    532240     17503.2
    532280     17503.7
    532320     17506.6
    532360     17506.9
    532400     17508.9
    532440     17509.8
    532480     17511.2
    532520     17512.6
    532560     17513.9
    532600     17516.6
    532640     17515.2
    532680     17517.3
    532720     17518.4
    532760     17519.5
    532800     17520.4
    532840       17523
    532880     17524.9
    532920     17526.4
    532960     17527.2
    533000     17528.6
    533040     17529.5
    533080       17530
    533120     17532.9
    533160     17533.3
    533200     17535.3
    533240     17536.1
    533280     17537.5
    533320     17538.9
    533360     17540.1
    533400     17542.9
    533440     17541.5
    533480     17543.6
    533520     17544.8
    533560     17545.7
    533600     17546.7
    533640     17549.3
    533680     17551.2
    533720     17552.6
    533760     17553.4
    533800     17554.9
    533840     17555.9
    533880     17556.4
    533920     17559.2
    533960     17559.6
    534000     17561.6
    534040     17562.4
    534080     17563.8
    534120     17565.2
    534160     17566.4
    534200     17569.1
    534240     17567.7
    534280     17569.9
    534320     17571.1
    534360       17572
    534400       17573
    534440     17575.5
    534480     17577.5
    534520     17578.9
    534560     17579.7
    534600     17581.1
    534640     17582.1
    534680     17582.6
    534720     17585.4
    534760     17585.8
    534800     17587.8
    534840     17588.6
    534880       17590
    534920     17591.4
    534960     17592.7
    535000     17595.3
    535040     17593.9
    535080     17596.1
    535120     17597.2
    535160     17598.2
    535200     17599.2
    535240     17601.8
    535280     17603.7
    535320       17605
    535360     17605.9
    535400     17607.3
    535440     17608.3
    535480     17608.8
    535520     17611.6
    535560     17611.9
    535600     17613.9
    535640     17614.7
    535680     17616.1
    535720     17617.5
    535760     17618.9
    535800     17621.5
    535840       17620
    535880     17622.3
    535920     17623.3
    535960     17624.3
    536000     17625.3
    536040     17627.8
    536080     17629.8
    536120     17631.1
    536160     17632.1
    536200     17633.5
    536240     17634.4
    536280     17634.9
    536320     17637.7
    536360     17638.1
    536400     17640.1
    536440     17640.9
    536480     17642.2
    536520     17643.7
    536560       17645
    536600     17647.6
    536640     17646.2
    536680     17648.4
    536720     17649.5
    536760     17650.4
    536800     17651.4
    536840       17654
    536880     17655.9
    536920     17657.3
    536960     17658.3
    537000     17659.6
    537040     17660.6
    537080     17661.1
    537120     17663.9
    537160     17664.2
    537200     17666.3
    537240     17667.1
    537280     17668.4
    537320     17669.8
    537360     17671.2
    537400     17673.8
    537440     17672.3
    537480     17674.6
    537520     17675.6
    537560     17676.6
    537600     17677.5
    537640     17680.2
    537680     17682.1
    537720     17683.5
    537760     17684.4
    537800     17685.8
    537840     17686.7
    537880     17687.2
    537920       17690
    537960     17690.4
    538000     17692.4
    538040     17693.3
    538080     17694.6
    538120       17696
    538160     17697.3
    538200       17700
    538240     17698.5
    538280     17700.8
    538320     17701.8
    538360     17702.7
    538400     17703.7
    538440     17706.3
    538480     17708.2
    538520     17709.6
    538560     17710.5
    538600     17711.9
    538640     17712.9
    538680     17713.4
    538720     17716.2
    538760     17716.5
    538800     17718.6
    538840     17719.4
    538880     17720.7
    538920     17722.1
    538960     17723.5
    539000       17726
    539040     17724.5
    539080     17726.9
    539120     17727.9
    539160     17728.9
    539200     17729.7
    539240     17732.4
    539280     17734.3
    539320     17735.7
    539360     17736.6
    539400       17738
    539440     17739.1
    539480     17739.5
    539520     17742.2
    539560     17742.6
    539600     17744.7
    539640     17745.5
    539680     17746.8
    539720     17748.2
    539760     17749.6
    539800     17752.1
    539840     17750.6
    539880       17753
    539920       17754
    539960       17755
    540000     17755.8
    540040     17758.5
    540080     17760.4
    540120     17761.8
    540160     17762.6
    540200     17764.1
    540240     17765.2
    540280     17765.6
    540320     17768.4
    540360     17768.7
    540400     17770.8
    540440     17771.6
    540480     17772.9
    540520     17774.3
    540560     17775.7
    540600     17778.2
    540640     17776.7
    540680       17779
    540720     17780.1
    540760       17781
    540800     17781.8
    540840     17784.6
    540880     17786.5
    540920     17787.9
    540960     17788.8
    541000     17790.2
    541040     17791.3
    541080     17791.7
    541120     17794.4
    541160     17794.8
    541200     17796.9
    541240     17797.8
    541280     17799.1
    541320     17800.5
    541360     17801.9
    541400     17804.3
    541440     17802.8
    541480     17805.1
    541520     17806.2
    541560     17807.1
    541600     17807.9
    541640     17810.7
    541680     17812.6
    541720       17814
    541760     17814.9
    541800     17816.3
    541840     17817.3
    541880     17817.7
    541920     17820.5
    541960     17820.8
    542000     17822.9
    542040     17823.9
    542080     17825.2
    542120     17826.6
    542160     17827.9
    542200     17830.4
    542240     17828.9
    542280     17831.2
    542320     17832.3
    542360     17833.2
    542400     17834.1
    542440     17836.8
    542480     17838.7
    542520     17840.2
    542560     17841.1
    542600     17842.5
    542640     17843.5
    542680     17843.9
    542720     17846.6
    542760     17846.9
    542800       17849
    542840       17850
    542880     17851.2
    542920     17852.7
    542960     17854.1
    543000     17856.5
    543040       17855
    543080     17857.3
    543120     17858.4
    543160     17859.2
    543200     17860.2
    543240     17862.9
    543280     17864.7
    543320     17866.3
    543360     17867.1
    543400     17868.6
    543440     17869.5
    543480     17869.9
    543520     17872.7
    543560     17873.1
    543600     17875.2
    543640     17876.1
    543680     17877.3
    543720     17878.8
    543760     17880.1
    543800     17882.6
    543840     17881.1
    543880     17883.4
    543920     17884.5
    543960     17885.3
    544000     17886.3
    544040     17888.9
    544080     17890.8
    544120     17892.3
    544160     17893.1
    544200     17894.6
    544240     17895.5
    544280       17896
    544320     17898.8
    544360     17899.1
    544400     17901.2
    544440     17902.1
    544480     17903.3
    544520     17904.9
    544560     17906.2
    544600     17908.7
    544640     17907.2
    544680     17909.5
    544720     17910.5
    544760     17911.3
    544800     17912.3
    544840       17915
    544880       17917
    544920     17918.4
    544960     17919.2
    545000     17920.8
    545040     17921.6
    545080     17922.1
    545120     17924.9
    545160     17925.2
    545200     17927.3
    545240     17928.1
    545280     17929.3
    545320     17930.9
    545360     17932.3
    545400     17934.7
    545440     17933.2
    545480     17935.5
    545520     17936.7
    545560     17937.4
    545600     17938.4
    545640       17941
    545680     17943.1
    545720     17944.5
    545760     17945.3
    545800     17946.8
    545840     17947.8
    545880     17948.2
    545920     17950.9
    545960     17951.3
    546000     17953.4
    546040     17954.1
    546080     17955.4
    546120     17956.9
    546160     17958.3
    546200     17960.7
    546240     17959.2
    546280     17961.5
    546320     17962.7
    546360     17963.4
    546400     17964.4
    546440       17967
    546480       17969
    546520     17970.5
    546560     17971.3
    546600     17972.8
    546640     17973.8
    546680     17974.2
    546720     17976.9
    546760     17977.3
    546800     17979.4
    546840     17980.2
    546880     17981.4
    546920       17983
    546960     17984.4
    547000     17986.8
    547040     17985.3
    547080     17987.5
    547120     17988.7
    547160     17989.4
    547200     17990.4
    547240     17993.1
    547280     17995.1
    547320     17996.5
    547360     17997.3
    547400     17998.8
    547440     17999.7
    547480     18000.3
    547520     18002.9
    547560     18003.4
    547600     18005.4
    547640     18006.2
    547680     18007.4
    547720       18009
    547760     18010.4
    547800     18012.8
    547840     18011.3
    547880     18013.6
    547920     18014.7
    547960     18015.4
    548000     18016.4
    548040     18019.1
    548080       18021
    548120     18022.5
    548160     18023.3
    548200     18024.9
    548240     18025.7
    548280     18026.3
    548320     18028.9
    548360     18029.3
    548400     18031.4
    548440     18032.1
    548480     18033.4
    548520       18035
    548560     18036.3
    548600     18038.8
    548640     18037.2
    548680     18039.5
    548720     18040.6
    548760     18041.4
    548800     18042.4
    548840     18045.1
    548880       18047
    548920     18048.4
    548960     18049.3
    549000     18050.8
    549040     18051.7
    549080     18052.2
    549120     18054.9
    549160     18055.2
    549200     18057.3
    549240     18058.2
    549280     18059.3
    549320     18060.9
    549360     18062.3
    549400     18064.7
    549440     18063.2
    549480     18065.4
    549520     18066.5
    549560     18067.4
    549600     18068.3
    549640       18071
    549680       18073
    549720     18074.4
    549760     18075.3
    549800     18076.8
    549840     18077.7
    549880     18078.2
    549920     18080.8
    549960     18081.3
    550000     18083.3
    550040     18084.1
    550080     18085.3
    550120     18086.9
    550160     18088.3
    550200     18090.7
    550240     18089.1
    550280     18091.4
    550320     18092.5
    550360     18093.4
    550400     18094.2
    550440     18096.9
    550480       18099
    550520     18100.4
    550560     18101.3
    550600     18102.7
    550640     18103.6
    550680     18104.1
    550720     18106.8
    550760     18107.2
    550800     18109.2
    550840       18110
    550880     18111.3
    550920     18112.9
    550960     18114.2
    551000     18116.7
    551040     18115.1
    551080     18117.4
    551120     18118.5
    551160     18119.4
    551200     18120.2
    551240     18122.9
    551280     18124.9
    551320     18126.3
    551360     18127.2
    551400     18128.7
    551440     18129.6
    551480       18130
    551520     18132.8
    551560     18133.2
    551600     18135.2
    551640       18136
    551680     18137.3
    551720     18138.8
    551760     18140.1
    551800     18142.5
    551840     18141.1
    551880     18143.3
    551920     18144.4
    551960     18145.3
    552000     18146.1
    552040     18148.8
    552080     18150.8
    552120     18152.3
    552160     18153.1
    552200     18154.5
    552240     18155.4
    552280     18155.8
    552320     18158.6
    552360     18159.1
    552400     18161.1
    552440     18161.8
    552480     18163.2
    552520     18164.8
    552560       18166
    552600     18168.4
    552640     18166.9
    552680     18169.2
    552720     18170.3
    552760     18171.2
    552800     18171.9
    552840     18174.6
    552880     18176.7
    552920     18178.1
    552960     18178.9
    553000     18180.3
    553040     18181.3
    553080     18181.7
    553120     18184.5
    553160       18185
    553200     18186.9
    553240     18187.7
    553280     18189.1
    553320     18190.6
    553360     18191.9
    553400     18194.3
    553440     18192.8
    553480     18195.1
    553520     18196.3
    553560     18197.1
    553600     18197.9
    553640     18200.5
    553680     18202.6
    553720     18204.1
    553760     18204.9
    553800     18206.3
    553840     18207.3
    553880     18207.6
    553920     18210.5
    553960     18210.9
    554000     18212.9
    554040     18213.6
    554080       18215
    554120     18216.5
    554160     18217.8
    554200     18220.2
    554240     18218.7
    554280       18221
    554320     18222.2
    554360       18223
    554400     18223.8
    554440     18226.5
    554480     18228.6
    554520       18230
    554560     18230.7
    554600     18232.2
    554640     18233.2
    554680     18233.6
    554720     18236.4
    554760     18236.8
    554800     18238.7
    554840     18239.5
    554880     18240.8
    554920     18242.4
    554960     18243.6
    555000     18246.1
    555040     18244.6
    555080     18246.9
    555120     18248.1
    555160       18249
    555200     18249.6
    555240     18252.4
    555280     18254.5
    555320     18255.9
    555360     18256.7
    555400     18258.1
    555440     18259.2
    555480     18259.5
    555520     18262.3
    555560     18262.8
    555600     18264.7
    555640     18265.4
    555680     18266.8
    555720     18268.3
    555760     18269.5
    555800       18272
    555840     18270.5
    555880     18272.8
    555920     18274.1
    555960     18274.8
    556000     18275.5
    556040     18278.3
    556080     18280.5
    556120     18281.8
    556160     18282.6
    556200       18284
    556240     18285.1
    556280     18285.4
    556320     18288.3
    556360     18288.7
    556400     18290.6
    556440     18291.3
    556480     18292.7
    556520     18294.3
    556560     18295.5
    556600       18298
    556640     18296.4
    556680     18298.7
    556720     18299.9
    556760     18300.7
    556800     18301.4
    556840     18304.3
    556880     18306.4
    556920     18307.8
    556960     18308.5
    557000     18309.9
    557040       18311
    557080     18311.3
    557120     18314.3
    557160     18314.6
    557200     18316.5
    557240     18317.3
    557280     18318.6
    557320     18320.3
    557360     18321.4
    557400       18324
    557440     18322.4
    557480     18324.6
    557520     18325.9
    557560     18326.7
    557600     18327.3
    557640     18330.3
    557680     18332.4
    557720     18333.8
    557760     18334.5
    557800     18335.9
    557840       18337
    557880     18337.4
    557920     18340.3
    557960     18340.6
    558000     18342.5
    558040     18343.3
    558080     18344.7
    558120     18346.3
    558160     18347.4
    558200     18349.9
    558240     18348.4
    558280     18350.6
    558320     18351.9
    558360     18352.8
    558400     18353.3
    558440     18356.3
    558480     18358.3
    558520     18359.9
    558560     18360.5
    558600       18362
    558640     18363.1
    558680     18363.4
    558720     18366.4
    558760     18366.6
    558800     18368.5
    558840     18369.3
    558880     18370.7
    558920     18372.2
    558960     18373.5
    559000     18375.9
    559040     18374.3
    559080     18376.6
    559120     18377.9
    559160     18378.8
    559200     18379.3
    559240     18382.3
    559280     18384.3
    559320     18385.9
    559360     18386.5
    559400       18388
    559440     18389.1
    559480     18389.4
    559520     18392.4
    559560     18392.6
    559600     18394.6
    559640     18395.3
    559680     18396.7
    559720     18398.2
    559760     18399.5
    559800     18401.9
    559840     18400.3
    559880     18402.6
    559920     18403.9
    559960     18404.8
    560000     18405.4
    560040     18408.2
    560080     18410.3
    560120     18411.8
    560160     18412.5
    560200     18413.9
    560240       18415
    560280     18415.4
    560320     18418.4
    560360     18418.5
    560400     18420.5
    560440     18421.3
    560480     18422.6
    560520     18424.1
    560560     18425.4
    560600     18427.8
    560640     18426.2
    560680     18428.5
    560720     18429.9
    560760     18430.7
    560800     18431.3
    560840     18434.1
    560880     18436.2
    560920     18437.7
    560960     18438.5
    561000     18439.9
    561040       18441
    561080     18441.3
    561120     18444.3
    561160     18444.4
    561200     18446.5
    561240     18447.2
    561280     18448.5
    561320       18450
    561360     18451.3
    561400     18453.8
    561440     18452.1
    561480     18454.4
    561520     18455.8
    561560     18456.6
    561600     18457.2
    561640       18460
    561680     18462.1
    561720     18463.6
    561760     18464.3
    561800     18465.8
    561840     18466.9
    561880     18467.2
    561920     18470.2
    561960     18470.3
    562000     18472.4
    562040       18473
    562080     18474.4
    562120     18475.9
    562160     18477.2
    562200     18479.6
    562240     18477.9
    562280     18480.3
    562320     18481.7
    562360     18482.5
    562400     18483.1
    562440     18485.9
    562480       18488
    562520     18489.5
    562560     18490.3
    562600     18491.7
    562640     18492.8
    562680     18493.1
    562720     18496.1
    562760     18496.2
    562800     18498.3
    562840       18499
    562880     18500.3
    562920     18501.9
    562960     18503.1
    563000     18505.5
    563040     18503.8
    563080     18506.2
    563120     18507.6
    563160     18508.4
    563200     18508.9
    563240     18511.8
    563280     18513.9
    563320     18515.5
    563360     18516.2
    563400     18517.7
    563440     18518.7
    563480     18519.1
    563520     18522.1
    563560     18522.2
    563600     18524.3
    563640     18524.9
    563680     18526.3
    563720     18527.8
    563760       18529
    563800     18531.5
    563840     18529.8
    563880     18532.1
    563920     18533.5
    563960     18534.3
    564000     18534.9
    564040     18537.7
    564080     18539.9
    564120     18541.5
    564160     18542.2
    564200     18543.6
    564240     18544.7
    564280     18545.1
    564320       18548
    564360     18548.2
    564400     18550.2
    564440     18550.9
    564480     18552.3
    564520     18553.8
    564560       18555
    564600     18557.4
    564640     18555.8
    564680     18558.1
    564720     18559.6
    564760     18560.4
    564800     18560.9
    564840     18563.7
    564880     18565.9
    564920     18567.5
    564960     18568.1
    565000     18569.5
    565040     18570.6
    565080     18571.1
    565120     18573.9
    565160     18574.1
    565200     18576.2
    565240     18576.8
    565280     18578.3
    565320     18579.7
    565360       18581
    565400     18583.4
    565440     18581.8
    565480       18584
    565520     18585.5
    565560     18586.3
    565600     18586.9
    565640     18589.7
    565680     18591.9
    565720     18593.4
    565760     18594.1
    565800     18595.5
    565840     18596.6
    565880     18597.1
    565920     18599.9
    565960     18600.1
    566000     18602.1
    566040     18602.8
    566080     18604.2
    566120     18605.7
    566160     18606.9
    566200     18609.3
    566240     18607.7
    566280     18610.1
    566320     18611.4
    566360     18612.3
    566400     18612.9
    566440     18615.6
    566480     18617.8
    566520     18619.3
    566560       18620
    566600     18621.5
    566640     18622.6
    566680       18623
    566720     18625.9
    566760       18626
    566800     18628.1
    566840     18628.7
    566880     18630.1
    566920     18631.6
    566960     18632.9
    567000     18635.2
    567040     18633.6
    567080       18636
    567120     18637.4
    567160     18638.2
    567200     18638.8
    567240     18641.5
    567280     18643.8
    567320     18645.2
    567360     18645.9
    567400     18647.4
    567440     18648.5
    567480       18649
    567520     18651.9
    567560       18652
    567600       18654
    567640     18654.6
    567680     18656.1
    567720     18657.6
    567760     18658.8
    567800     18661.1
    567840     18659.6
    567880     18661.9
    567920     18663.3
    567960     18664.2
    568000     18664.8
    568040     18667.5
    568080     18669.8
    568120     18671.3
    568160       18672
    568200     18673.4
    568240     18674.6
    568280       18675
    568320     18677.9
    568360     18678.1
    568400     18680.1
    568440     18680.6
    568480     18682.1
    568520     18683.5
    568560     18684.8
    568600     18687.2
    568640     18685.6
    568680       18688
    568720     18689.3
    568760     18690.2
    568800     18690.9
    568840     18693.5
    568880     18695.8
    568920     18697.3
    568960     18697.9
    569000     18699.4
    569040     18700.5
    569080       18701
    569120     18703.9
    569160       18704
    569200     18706.1
    569240     18706.6
    569280     18708.1
    569320     18709.5
    569360     18710.7
    569400     18713.1
    569440     18711.6
    569480     18713.9
    569520     18715.3
    569560     18716.2
    569600     18716.9
    569640     18719.5
    569680     18721.8
    569720     18723.2
    569760     18723.9
    569800     18725.4
    569840     18726.5
    569880       18727
    569920     18729.9
    569960     18729.9
    570000       18732
    570040     18732.6
    570080     18734.1
    570120     18735.5
    570160     18736.7
    570200     18739.1
    570240     18737.5
    570280     18739.9
    570320     18741.3
    570360     18742.2
    570400     18742.8
    570440     18745.5
    570480     18747.8
    570520     18749.2
    570560     18749.9
    570600     18751.3
    570640     18752.6
    570680       18753
    570720     18755.9
    570760     18755.9
    570800       18758
    570840     18758.5
    570880     18760.1
    570920     18761.4
    570960     18762.7
    571000     18765.1
    571040     18763.5
    571080     18765.9
    571120     18767.3
    571160     18768.1
    571200     18768.8
    571240     18771.4
    571280     18773.9
    571320     18775.2
    571360     18775.9
    571400     18777.3
    571440     18778.5
    571480       18779
    571520     18781.9
    571560     18781.9
    571600       18784
    571640     18784.5
    571680     18786.1
    571720     18787.4
    571760     18788.7
    571800     18791.1
    571840     18789.4
    571880     18791.9
    571920     18793.3
    571960     18794.1
    572000     18794.7
    572040     18797.4
    572080     18799.8
    572120     18801.2
    572160     18801.9
    572200     18803.2
    572240     18804.5
    572280       18805
    572320     18807.9
    572360     18807.9
    572400       18810
    572440     18810.5
    572480       18812
    572520     18813.4
    572560     18814.6
    572600       18817
    572640     18815.4
    572680     18817.8
    572720     18819.3
    572760       18820
    572800     18820.7
    572840     18823.4
    572880     18825.8
    572920     18827.1
    572960     18827.8
    573000     18829.1
    573040     18830.5
    573080     18830.9
    573120     18833.9
    573160     18833.8
    573200       18836
    573240     18836.5
    573280       18838
    573320     18839.3
    573360     18840.7
    573400     18842.9
    573440     18841.4
    573480     18843.8
    573520     18845.3
    573560     18846.1
    573600     18846.8
    573640     18849.4
    573680     18851.8
    573720     18853.1
    573760     18853.8
    573800     18855.2
    573840     18856.5
    573880       18857
    573920     18859.9
    573960     18859.9
    574000       18862
    574040     18862.5
    574080       18864
    574120     18865.2
    574160     18866.6
    574200       18869
    574240     18867.4
    574280     18869.8
    574320     18871.3
    574360     18872.1
    574400     18872.7
    574440     18875.4
    574480     18877.8
    574520       18879
    574560     18879.8
    574600     18881.1
    574640     18882.4
    574680       18883
    574720       18886
    574760     18885.9
    574800       18888
    574840     18888.5
    574880       18890
    574920     18891.3
    574960     18892.7
    575000     18895.1
    575040     18893.4
    575080     18895.8
    575120     18897.3
    575160     18898.2
    575200     18898.7
    575240     18901.4
    575280     18903.9
    575320     18905.1
    575360     18905.8
    575400     18907.1
    575440     18908.4
    575480       18909
    575520       18912
    575560       18912
    575600     18914.1
    575640     18914.6
    575680     18916.1
    575720     18917.2
    575760     18918.7
    575800     18921.1
    575840     18919.5
    575880     18921.8
    575920     18923.4
    575960     18924.3
    576000     18924.9
    576040     18927.5
    576080     18929.9
    576120     18931.2
    576160     18931.8
    576200     18933.2
    576240     18934.4
    576280       18935
    576320     18938.1
    576360       18938
    576400       18940
    576440     18940.5
    576480     18942.1
    576520     18943.3
    576560     18944.7
    576600     18947.1
    576640     18945.5
    576680     18947.8
    576720     18949.5
    576760     18950.3
    576800     18950.9
    576840     18953.5
    576880     18955.9
    576920     18957.2
    576960     18957.9
    577000     18959.1
    577040     18960.4
    577080     18961.1
    577120     18964.1
    577160       18964
    577200       18966
    577240     18966.5
    577280     18968.1
    577320     18969.2
    577360     18970.7
    577400     18973.1
    577440     18971.5
    577480     18973.8
    577520     18975.5
    577560     18976.2
    577600     18976.9
    577640     18979.5
    577680     18981.9
    577720     18983.1
    577760     18983.9
    577800     18985.1
    577840     18986.5
    577880     18987.1
    577920     18990.1
    577960       18990
    578000     18992.1
    578040     18992.5
    578080     18994.2
    578120     18995.2
    578160     18996.7
    578200     18999.2
    578240     18997.6
    578280     18999.8
    578320     19001.5
    578360     19002.2
    578400       19003
    578440     19005.6
    578480     19007.9
    578520     19009.2
    578560       19010
    578600     19011.3
    578640     19012.6
    578680     19013.2
    578720     19016.2
    578760     19016.1
    578800     19018.2
    578840     19018.5
    578880     19020.3
    578920     19021.3
    578960     19022.7
    579000     19025.2
    579040     19023.7
    579080     19025.9
    579120     19027.6
    579160     19028.2
    579200     19029.1
    579240     19031.6
    579280       19034
    579320     19035.2
    579360     19036.1
    579400     19037.3
    579440     19038.6
    579480     19039.2
    579520     19042.3
    579560     19042.1
    579600     19044.2
    579640     19044.5
    579680     19046.2
    579720     19047.4
    579760     19048.8
    579800     19051.2
    579840     19049.7
    579880     19051.9
    579920     19053.6
    579960     19054.3
    580000     19055.1
    580040     19057.6
    580080       19060
    580120     19061.2
    580160       19062
    580200     19063.3
    580240     19064.6
    580280     19065.2
    580320     19068.2
    580360     19068.1
    580400     19070.1
    580440     19070.4
    580480     19072.2
    580520     19073.3
    580560     19074.7
    580600     19077.2
    580640     19075.7
    580680     19077.9
    580720     19079.6
    580760     19080.2
    580800     19081.1
    580840     19083.6
    580880     19085.8
    580920     19087.1
    580960       19088
    581000     19089.3
    581040     19090.6
    581080     19091.1
    581120     19094.1
    581160       19094
    581200     19096.1
    581240     19096.3
    581280     19098.1
    581320     19099.2
    581360     19100.7
    581400       19103
    581440     19101.6
    581480     19103.9
    581520     19105.5
    581560     19106.1
    581600     19107.1
    581640     19109.5
    581680     19111.9
    581720     19113.1
    581760       19114
    581800     19115.3
    581840     19116.6
    581880     19117.1
    581920     19120.1
    581960       19120
    582000       19122
    582040     19122.2
    582080     19124.1
    582120     19125.2
    582160     19126.6
    582200       19129
    582240     19127.6
    582280     19129.9
    582320     19131.4
    582360       19132
    582400       19133
    582440     19135.4
    582480     19137.8
    582520       19139
    582560     19139.9
    582600     19141.2
    582640     19142.6
    582680       19143
    582720       19146
    582760     19145.9
    582800       19148
    582840     19148.2
    582880     19150.1
    582920     19151.1
    582960     19152.5
    583000     19154.9
    583040     19153.6
    583080     19155.8
    583120     19157.4
    583160     19157.8
    583200     19158.9
    583240     19161.3
    583280     19163.6
    583320     19164.9
    583360     19165.8
    583400     19167.1
    583440     19168.5
    583480     19168.8
    583520     19171.9
    583560     19171.8
    583600     19173.9
    583640       19174
    583680     19175.9
    583720       19177
    583760     19178.3
    583800     19180.7
    583840     19179.4
    583880     19181.6
    583920     19183.2
    583960     19183.7
    584000     19184.7
    584040       19187
    584080     19189.4
    584120     19190.7
    584160     19191.6
    584200     19192.8
    584240     19194.3
    584280     19194.7
    584320     19197.7
    584360     19197.6
    584400     19199.7
    584440     19199.9
    584480     19201.8
    584520     19202.8
    584560     19204.1
    584600     19206.6
    584640     19205.2
    584680     19207.5
    584720       19209
    584760     19209.5
    584800     19210.6
    584840     19212.9
    584880     19215.3
    584920     19216.5
    584960     19217.4
    585000     19218.7
    585040     19220.1
    585080     19220.5
    585120     19223.5
    585160     19223.4
    585200     19225.6
    585240     19225.7
    585280     19227.6
    585320     19228.7
    585360     19229.9
    585400     19232.4
    585440     19231.1
    585480     19233.4
    585520     19234.9
    585560     19235.3
    585600     19236.4
    585640     19238.7
    585680     19241.1
    585720     19242.4
    585760     19243.2
    585800     19244.5
    585840     19245.9
    585880     19246.4
    585920     19249.4
    585960     19249.2
    586000     19251.5
    586040     19251.5
    586080     19253.4
    586120     19254.5
    586160     19255.7
    586200     19258.3
    586240       19257
    586280     19259.2
    586320     19260.7
    586360     19261.2
    586400     19262.3
    586440     19264.6
    586480     19266.9
    586520     19268.2
    586560     19269.1
    586600     19270.4
    586640     19271.7
    586680     19272.2
    586720     19275.2
    586760       19275
    586800     19277.3
    586840     19277.3
    586880     19279.3
    586920     19280.3
    586960     19281.6
    587000     19284.1
    587040     19282.7
    587080       19285
    587120     19286.5
    587160       19287
    587200     19288.1
    587240     19290.3
    587280     19292.7
    587320     19294.1
    587360     19294.9
    587400     19296.2
    587440     19297.6
    587480     19298.2
    587520     19301.1
    587560     19300.9
    587600     19303.1
    587640     19303.1
    587680     19305.2
    587720     19306.2
    587760     19307.5
    587800       19310
    587840     19308.7
    587880       19311
    587920     19312.4
    587960       19313
    588000       19314
    588040     19316.2
    588080     19318.7
    588120       19320
    588160     19320.9
    588200     19322.1
    588240     19323.5
    588280     19324.1
    588320       19327
    588360     19326.7
    588400       19329
    588440     19328.9
    588480     19331.1
    588520     19332.1
    588560     19333.4
    588600     19335.9
    588640     19334.5
    588680     19336.9
    588720     19338.3
    588760     19338.7
    588800     19339.9
    588840       19342
    588880     19344.5
    588920     19345.9
    588960     19346.7
    589000     19347.9
    589040     19349.3
    589080     19349.9
    589120     19352.8
    589160     19352.6
    589200     19354.8
    589240     19354.8
    589280     19356.9
    589320       19358
    589360     19359.3
    589400     19361.8
    589440     19360.4
    589480     19362.8
    589520     19364.2
    589560     19364.6
    589600     19365.7
    589640     19367.9
    589680     19370.5
    589720     19371.8
    589760     19372.6
    589800     19373.9
    589840     19375.3
    589880     19375.8
    589920     19378.8
    589960     19378.5
    590000     19380.7
    590040     19380.7
    590080     19382.8
    590120     19383.9
    590160     19385.2
    590200     19387.6
    590240     19386.3
    590280     19388.7
    590320       19390
    590360     19390.6
    590400     19391.7
    590440     19393.7
    590480     19396.4
    590520     19397.8
    590560     19398.5
    590600     19399.8
    590640     19401.1
    590680     19401.8
    590720     19404.7
    590760     19404.3
    590800     19406.6
    590840     19406.6
    590880     19408.7
    590920     19409.8
    590960       19411
    591000     19413.5
    591040     19412.2
    591080     19414.6
    591120       19416
    591160     19416.5
    591200     19417.6
    591240     19419.6
    591280     19422.3
    591320     19423.7
    591360     19424.4
    591400     19425.7
    591440       19427
    591480     19427.7
    591520     19430.5
    591560     19430.2
    591600     19432.6
    591640     19432.5
    591680     19434.6
    591720     19435.7
    591760     19436.9
    591800     19439.5
    591840     19438.1
    591880     19440.5
    591920     19441.9
    591960     19442.5
    592000     19443.5
    592040     19445.5
    592080     19448.2
    592120     19449.7
    592160     19450.3
    592200     19451.6
    592240       19453
    592280     19453.6
    592320     19456.5
    592360     19456.2
    592400     19458.5
    592440     19458.4
    592480     19460.5
    592520     19461.6
    592560     19462.8
    592600     19465.4
    592640     19464.1
    592680     19466.4
    592720     19467.8
    592760     19468.5
    592800     19469.5
    592840     19471.6
    592880     19474.2
    592920     19475.6
    592960     19476.4
    593000     19477.6
    593040       19479
    593080     19479.6
    593120     19482.4
    593160     19482.2
    593200     19484.4
    593240     19484.4
    593280     19486.5
    593320     19487.6
    593360     19488.8
    593400     19491.4
    593440     19490.1
    593480     19492.4
    593520     19493.8
    593560     19494.4
    593600     19495.4
    593640     19497.5
    593680     19500.2
    593720     19501.6
    593760     19502.4
    593800     19503.6
    593840     19504.9
    593880     19505.5
    593920     19508.4
    593960     19508.1
    594000     19510.4
    594040     19510.4
    594080     19512.4
    594120     19513.6
    594160     19514.7
    594200     19517.3
    594240     19515.9
    594280     19518.3
    594320     19519.7
    594360     19520.3
    594400     19521.4
    594440     19523.5
    594480       19526
    594520     19527.5
    594560     19528.2
    594600     19529.5
    594640     19530.8
    594680     19531.4
    594720     19534.3
    594760       19534
    594800     19536.3
    594840     19536.3
    594880     19538.3
    594920     19539.5
    594960     19540.7
    595000     19543.3
    595040       19542
    595080     19544.2
    595120     19545.7
    595160     19546.3
    595200     19547.3
    595240     19549.5
    595280       19552
    595320     19553.5
    595360     19554.2
    595400     19555.4
    595440     19556.8
    595480     19557.4
    595520     19560.3
    595560       19560
    595600     19562.3
    595640     19562.3
    595680     19564.3
    595720     19565.5
    595760     19566.6
    595800     19569.3
    595840     19567.9
    595880     19570.2
    595920     19571.7
    595960     19572.3
    596000     19573.3
    596040     19575.4
    596080       19578
    596120     19579.5
    596160     19580.3
    596200     19581.4
    596240     19582.8
    596280     19583.4
    596320     19586.3
    596360       19586
    596400     19588.3
    596440     19588.2
    596480     19590.3
    596520     19591.4
    596560     19592.6
    596600     19595.3
    596640     19593.9
    596680     19596.2
    596720     19597.7
    596760     19598.3
    596800     19599.4
    596840     19601.5
    596880     19604.1
    596920     19605.6
    596960     19606.3
    597000     19607.4
    597040     19608.8
    597080     19609.3
    597120     19612.3
    597160       19612
    597200     19614.3
    597240     19614.2
    597280     19616.4
    597320     19617.5
    597360     19618.7
    597400     19621.3
    597440     19619.8
    597480     19622.2
    597520     19623.6
    597560     19624.3
    597600     19625.4
    597640     19627.5
    597680       19630
    597720     19631.6
    597760     19632.2
    597800     19633.3
    597840     19634.9
    597880     19635.2
    597920     19638.2
    597960     19637.9
    598000     19640.2
    598040     19640.1
    598080     19642.2
    598120     19643.4
    598160     19644.5
    598200     19647.2
    598240     19645.7
    598280     19648.2
    598320     19649.6
    598360     19650.3
    598400     19651.4
    598440     19653.4
    598480     19655.9
    598520     19657.5
    598560     19658.2
    598600     19659.3
    598640     19660.8
    598680     19661.1
    598720     19664.1
    598760     19663.8
    598800     19666.1
    598840       19666
    598880     19668.2
    598920     19669.4
    598960     19670.5
    599000     19673.2
    599040     19671.7
    599080     19674.1
    599120     19675.6
    599160     19676.2
    599200     19677.3
    599240     19679.4
    599280     19681.9
    599320     19683.5
    599360     19684.2
    599400     19685.2
    599440     19686.8
    599480     19687.2
    599520     19690.1
    599560     19689.9
    599600     19692.2
    599640     19692.1
    599680     19694.2
    599720     19695.4
    599760     19696.5
    599800     19699.2
    599840     19697.6
    599880     19700.1
    599920     19701.6
    599960     19702.2
    600000     19703.3
    600040     19705.3
    600080     19707.9
    600120     19709.5
    600160     19710.2
    600200     19711.2
    600240     19712.8
    600280     19713.1
    600320     19716.1
    600360     19715.9
    600400     19718.1
    600440       19718
    600480     19720.2
    600520     19721.4
    600560     19722.5
    600600     19725.2
    600640     19723.7
    600680     19726.1
    600720     19727.5
    600760     19728.1
    600800     19729.3
    600840     19731.4
    600880     19733.9
    600920     19735.5
    600960     19736.2
    601000     19737.2
    601040     19738.7
    601080       19739
    601120     19742.1
    601160     19741.9
    601200     19744.2
    601240       19744
    601280     19746.2
    601320     19747.4
    601360     19748.5
    601400     19751.2
    601440     19749.8
    601480     19752.1
    601520     19753.6
    601560     19754.1
    601600     19755.3
    601640     19757.4
    601680     19759.9
    601720     19761.5
    601760     19762.3
    601800     19763.2
    601840     19764.7
    601880       19765
    601920     19768.1
    601960       19768
    602000     19770.3
    602040       19770
    602080     19772.3
    602120     19773.3
    602160     19774.5
    602200     19777.2
    602240     19775.8
    602280     19778.1
    602320     19779.6
    602360     19780.1
    602400     19781.4
    602440     19783.4
    602480     19785.8
    602520     19787.4
    602560     19788.3
    602600     19789.2
    602640     19790.7
    602680       19791
    602720       19794
    602760     19793.9
    602800     19796.3
    602840     19795.9
    602880     19798.3
    602920     19799.3
    602960     19800.5
    603000     19803.2
    603040     19801.8
    603080     19804.1
    603120     19805.6
    603160     19806.1
    603200     19807.3
    603240     19809.3
    603280     19811.8
    603320     19813.5
    603360     19814.2
    603400     19815.2
    603440     19816.7
    603480       19817
    603520       19820
    603560     19819.9
    603600     19822.3
    603640     19821.9
    603680     19824.3
    603720     19825.2
    603760     19826.5
    603800     19829.1
    603840     19827.8
    603880     19830.2
    603920     19831.5
    603960     19832.1
    604000     19833.4
    604040     19835.3
    604080     19837.9
    604120     19839.4
    604160     19840.2
    604200     19841.1
    604240     19842.7
    604280     19842.9
    604320       19846
    604360     19845.9
    604400     19848.3
    604440     19847.9
    604480     19850.3
    604520     19851.2
    604560     19852.5
    604600     19855.2
    604640     19853.8
    604680     19856.2
    604720     19857.5
    604760     19858.1
    604800     19859.4
    604840     19861.4
    604880     19863.9
    604920     19865.5
    604960     19866.2
    605000     19867.2
    605040     19868.7
    605080       19869
    605120     19872.1
    605160     19871.9
    605200     19874.3
    605240       19874
    605280     19876.3
    605320     19877.3
    605360     19878.5
    605400     19881.2
    605440     19879.8
    605480     19882.2
    605520     19883.5
    605560     19884.1
    605600     19885.4
    605640     19887.3
    605680     19889.9
    605720     19891.4
    605760     19892.2
    605800     19893.2
    605840     19894.7
    605880       19895
    605920       19898
    605960     19897.8
    606000     19900.3
    606040       19900
    606080     19902.2
    606120     19903.3
    606160     19904.4
    606200     19907.2
    606240     19905.8
    606280     19908.2
    606320     19909.6
    606360     19910.1
    606400     19911.4
    606440     19913.3
    606480     19915.8
    606520     19917.4
    606560     19918.2
    606600     19919.1
    606640     19920.6
    606680     19920.9
    606720       19924
    606760     19923.8
    606800     19926.4
    606840     19925.9
    606880     19928.2
    606920     19929.3
    606960     19930.4
    607000     19933.2
    607040     19931.8
    607080     19934.2
    607120     19935.5
    607160       19936
    607200     19937.4
    607240     19939.2
    607280     19941.8
    607320     19943.3
    607360     19944.1
    607400     19945.1
    607440     19946.6
    607480     19946.9
    607520       19950
    607560     19949.7
    607600     19952.4
    607640     19951.8
    607680     19954.1
    607720     19955.2
    607760     19956.4
    607800     19959.1
    607840     19957.8
    607880     19960.1
    607920     19961.5
    607960       19962
    608000     19963.3
    608040     19965.2
    608080     19967.9
    608120     19969.4
    608160     19970.1
    608200       19971
    608240     19972.6
    608280     19972.8
    608320     19975.9
    608360     19975.7
    608400     19978.4
    608440     19977.8
    608480     19980.1
    608520     19981.2
    608560     19982.3
    608600     19985.1
    608640     19983.7
    608680     19986.1
    608720     19987.4
    608760     19987.9
    608800     19989.4
    608840     19991.3
    608880     19993.8
    608920     19995.4
    608960     19996.1
    609000       19997
    609040     19998.6
    609080     19998.9
    609120     20001.9
    609160     20001.7
    609200     20004.4
    609240     20003.8
    609280     20006.1
    609320     20007.3
    609360     20008.3
    609400     20011.2
    609440     20009.7
    609480     20012.1
    609520     20013.3
    609560     20013.8
    609600     20015.3
    609640     20017.2
    609680     20019.8
    609720     20021.4
    609760     20022.2
    609800       20023
    609840     20024.6
    609880     20024.8
    609920       20028
    609960     20027.7
    610000     20030.3
    610040     20029.7
    610080     20032.1
    610120     20033.2
    610160     20034.3
    610200     20037.2
    610240     20035.6
    610280     20038.1
    610320     20039.3
    610360     20039.7
    610400     20041.3
    610440     20043.2
    610480     20045.8
    610520     20047.4
    610560     20048.2
    610600     20048.9
    610640     20050.4
    610680     20050.7
    610720     20053.8
    610760     20053.6
    610800     20056.1
    610840     20055.6
    610880     20057.9
    610920     20059.1
    610960     20060.1
    611000       20063
    611040     20061.4
    611080     20064.1
    611120     20065.1
    611160     20065.6
    611200     20067.1
    611240     20069.1
    611280     20071.6
    611320     20073.2
    611360     20074.1
    611400     20074.7
    611440     20076.3
    611480     20076.6
    611520     20079.7
    611560     20079.5
    611600       20082
    611640     20081.5
    611680     20083.7
    611720       20085
    611760     20086.1
    611800     20088.9
    611840     20087.3
    611880       20090
    611920     20091.1
    611960     20091.5
    612000       20093
    612040       20095
    612080     20097.6
    612120     20099.1
    612160       20100
    612200     20100.6
    612240     20102.3
    612280     20102.4
    612320     20105.5
    612360     20105.4
    612400     20107.9
    612440     20107.3
    612480     20109.6
    612520     20110.8
    612560       20112
    612600     20114.7
    612640     20113.2
    612680     20115.7
    612720     20116.9
    612760     20117.4
    612800     20118.9
    612840     20120.8
    612880     20123.4
    612920     20124.9
    612960     20125.8
    613000     20126.4
    613040     20128.1
    613080     20128.3
    613120     20131.3
    613160     20131.2
    613200     20133.8
    613240     20133.1
    613280     20135.4
    613320     20136.6
    613360     20137.8
    613400     20140.5
    613440     20138.9
    613480     20141.5
    613520     20142.7
    613560     20143.3
    613600     20144.7
    613640     20146.7
    613680     20149.4
    613720     20150.8
    613760     20151.7
    613800     20152.3
    613840       20154
    613880     20154.1
    613920     20157.1
    613960     20157.1
    614000     20159.7
    614040       20159
    614080     20161.2
    614120     20162.4
    614160     20163.6
    614200     20166.3
    614240     20164.8
    614280     20167.4
    614320     20168.6
    614360     20169.1
    614400     20170.6
    614440     20172.5
    614480     20175.3
    614520     20176.7
    614560     20177.5
    614600     20178.2
    614640     20179.8
    614680       20180
    614720     20182.9
    614760     20182.9
    614800     20185.5
    614840     20184.8
    614880       20187
    614920     20188.3
    614960     20189.4
    615000     20192.1
    615040     20190.6
    615080     20193.1
    615120     20194.5
    615160       20195
    615200     20196.4
    615240     20198.4
    615280     20201.1
    615320     20202.5
    615360     20203.3
    615400       20204
    615440     20205.7
    615480     20205.8
    615520     20208.8
    615560     20208.9
    615600     20211.4
    615640     20210.7
    615680     20212.9
    615720     20214.1
    615760     20215.2
    615800     20217.9
    615840     20216.5
    615880       20219
    615920     20220.3
    615960     20220.8
    616000     20222.2
    616040     20224.1
    616080     20226.9
    616120     20228.3
    616160     20229.1
    616200     20229.8
    616240     20231.5
    616280     20231.6
    616320     20234.7
    616360     20234.6
    616400     20237.2
    616440     20236.4
    616480     20238.7
    616520     20239.8
    616560       20241
    616600     20243.7
    616640     20242.3
    616680     20244.6
    616720     20245.9
    616760     20246.5
    616800       20248
    616840     20249.9
    616880     20252.7
    616920     20254.1
    616960     20254.8
    617000     20255.5
    617040     20257.2
    617080     20257.3
    617120     20260.3
    617160     20260.4
    617200     20262.9
    617240     20262.1
    617280     20264.4
    617320     20265.6
    617360     20266.6
    617400     20269.4
    617440       20268
    617480     20270.4
    617520     20271.6
    617560     20272.2
    617600     20273.7
    617640     20275.6
    617680     20278.4
    617720     20279.8
    617760     20280.6
    617800     20281.2
    617840     20282.9
    617880       20283
    617920       20286
    617960     20286.1
    618000     20288.7
    618040     20287.9
    618080     20290.2
    618120     20291.3
    618160     20292.4
    618200     20295.2
    618240     20293.8
    618280     20296.1
    618320     20297.5
    618360       20298
    618400     20299.5
    618440     20301.5
    618480     20304.1
    618520     20305.6
    618560     20306.3
    618600     20306.9
    618640     20308.7
    618680     20308.8
    618720     20311.7
    618760     20311.8
    618800     20314.5
    618840     20313.7
    618880       20316
    618920       20317
    618960     20318.1
    619000     20320.9
    619040     20319.5
    619080     20321.7
    619120     20323.2
    619160     20323.7
    619200     20325.1
    619240     20327.1
    619280     20329.8
    619320     20331.3
    619360     20331.9
    619400     20332.6
    619440     20334.3
    619480     20334.5
    619520     20337.5
    619560     20337.5
    619600     20340.2
    619640     20339.4
    619680     20341.7
    619720     20342.7
    619760     20343.8
    619800     20346.6
    619840     20345.2
    619880     20347.5
    619920       20349
    619960     20349.5
    620000     20350.8
    620040     20352.9
    620080     20355.5
    620120       20357
    620160     20357.7
    620200     20358.3
    620240     20359.9
    620280     20360.2
    620320     20363.2
    620360     20363.2
    620400       20366
    620440       20365
    620480     20367.3
    620520     20368.4
    620560     20369.5
    620600     20372.3
    620640     20370.9
    620680     20373.2
    620720     20374.7
    620760     20375.3
    620800     20376.6
    620840     20378.6
    620880     20381.2
    620920     20382.7
    620960     20383.4
    621000       20384
    621040     20385.7
    621080     20385.9
    621120     20388.9
    621160     20388.9
    621200     20391.6
    621240     20390.7
    621280       20393
    621320     20394.1
    621360     20395.2
    621400     20397.8
    621440     20396.6
    621480     20398.9
    621520     20400.3
    621560       20401
    621600     20402.2
    621640     20404.3
    621680     20406.9
    621720     20408.3
    621760     20409.1
    621800     20409.6
    621840     20411.3
    621880     20411.5
    621920     20414.5
    621960     20414.6
    622000     20417.2
    622040     20416.4
    622080     20418.5
    622120     20419.7
    622160     20420.8
    622200     20423.5
    622240     20422.2
    622280     20424.5
    622320       20426
    622360     20426.5
    622400     20427.9
    622440     20429.8
    622480     20432.5
    622520     20433.9
    622560     20434.7
    622600     20435.2
    622640       20437
    622680     20437.1
    622720     20440.2
    622760     20440.2
    622800     20442.8
    622840       20442
    622880     20444.1
    622920     20445.3
    622960     20446.4
    623000       20449
    623040     20447.8
    623080     20450.1
    623120     20451.6
    623160     20452.1
    623200     20453.5
    623240     20455.4
    623280       20458
    623320     20459.5
    623360     20460.3
    623400     20460.8
    623440     20462.6
    623480     20462.7
    623520     20465.7
    623560     20465.8
    623600     20468.4
    623640     20467.6
    623680     20469.8
    623720     20470.9
    623760       20472
    623800     20474.6
    623840     20473.4
    623880     20475.9
    623920     20477.2
    623960     20477.8
    624000     20479.2
    624040       20481
    624080     20483.7
    624120     20485.1
    624160     20485.9
    624200     20486.4
    624240     20488.2
    624280     20488.4
    624320     20491.4
    624360     20491.6
    624400       20494
    624440     20493.4
    624480     20495.5
    624520     20496.5
    624560     20497.7
    624600     20500.4
    624640     20499.1
    624680     20501.5
    624720     20502.9
    624760     20503.3
    624800     20504.8
    624840     20506.6
    624880     20509.4
    624920     20510.8
    624960     20511.6
    625000       20512
    625040     20513.8
    625080       20514
    625120     20517.1
    625160     20517.1
    625200     20519.7
    625240       20519
    625280     20521.3
    625320     20522.2
    625360     20523.4
    625400       20526
    625440     20524.9
    625480     20527.2
    625520     20528.6
    625560       20529
    625600     20530.5
    625640     20532.2
    625680       20535
    625720     20536.5
    625760     20537.1
    625800     20537.6
    625840     20539.4
    625880     20539.6
    625920     20542.7
    625960     20542.7
    626000     20545.3
    626040     20544.7
    626080     20546.8
    626120     20547.8
    626160     20549.1
    626200     20551.7
    626240     20550.5
    626280     20552.8
    626320     20554.3
    626360     20554.6
    626400     20556.1
    626440     20557.8
    626480     20560.6
    626520     20562.1
    626560     20562.8
    626600     20563.2
    626640     20565.1
    626680     20565.2
    626720     20568.5
    626760     20568.4
    626800       20571
    626840     20570.4
    626880     20572.4
    626920     20573.5
    626960     20574.7
    627000     20577.3
    627040     20576.2
    627080     20578.5
    627120       20580
    627160     20580.2
    627200     20581.7
    627240     20583.5
    627280     20586.2
    627320     20587.7
    627360     20588.5
    627400     20588.9
    627440     20590.8
    627480     20590.9
    627520       20594
    627560       20594
    627600     20596.7
    627640       20596
    627680     20598.1
    627720     20599.2
    627760     20600.4
    627800       20603
    627840     20601.7
    627880     20604.1
    627920     20605.6
    627960     20605.9
    628000     20607.3
    628040     20609.1
    628080     20611.8
    628120     20613.3
    628160     20614.1
    628200     20614.5
    628240     20616.3
    628280     20616.4
    628320     20619.6
    628360     20619.6
    628400     20622.2
    628440     20621.6
    628480     20623.7
    628520     20624.8
    628560       20626
    628600     20628.7
    628640     20627.4
    628680     20629.8
    628720     20631.3
    628760     20631.5
    628800       20633
    628840     20634.7
    628880     20637.4
    628920     20638.9
    628960     20639.6
    629000       20640
    629040       20642
    629080       20642
    629120     20645.2
    629160     20645.2
    629200     20647.8
    629240     20647.2
    629280     20649.3
    629320     20650.5
    629360     20651.6
    629400     20654.4
    629440       20653
    629480     20655.5
    629520     20656.9
    629560     20657.2
    629600     20658.6
    629640     20660.3
    629680       20663
    629720     20664.5
    629760     20665.1
    629800     20665.7
    629840     20667.6
    629880     20667.7
    629920     20670.9
    629960     20670.8
    630000     20673.4
    630040     20672.8
    630080     20674.9
    630120     20676.1
    630160     20677.1
    630200     20680.1
    630240     20678.7
    630280     20681.1
    630320     20682.5
    630360     20682.8
    630400     20684.2
    630440     20685.9
    630480     20688.6
    630520     20690.2
    630560     20690.7
    630600     20691.2
    630640     20693.2
    630680     20693.3
    630720     20696.5
    630760     20696.5
    630800     20698.9
    630840     20698.3
    630880     20700.5
    630920     20701.7
    630960     20702.7
    631000     20705.7
    631040     20704.3
    631080     20706.6
    631120     20708.1
    631160     20708.3
    631200     20709.8
    631240     20711.4
    631280     20714.1
    631320     20715.7
    631360     20716.3
    631400     20716.8
    631440     20718.7
    631480     20718.8
    631520       20722
    631560     20722.1
    631600     20724.6
    631640       20724
    631680     20726.1
    631720     20727.3
    631760     20728.4
    631800     20731.3
    631840     20729.8
    631880     20732.2
    631920     20733.6
    631960     20733.9
    632000     20735.3
    632040     20737.1
    632080     20739.8
    632120     20741.2
    632160     20741.9
    632200     20742.3
    632240     20744.2
    632280     20744.5
    632320     20747.7
    632360     20747.7
    632400     20750.1
    632440     20749.5
    632480     20751.8
    632520     20752.8
    632560       20754
    632600     20756.9
    632640     20755.4
    632680     20757.8
    632720     20759.2
    632760     20759.4
    632800     20760.9
    632840     20762.7
    632880     20765.3
    632920     20766.8
    632960     20767.6
    633000       20768
    633040     20769.8
    633080     20770.1
    633120     20773.3
    633160     20773.3
    633200     20775.7
    633240       20775
    633280     20777.4
    633320     20778.4
    633360     20779.6
    633400     20782.6
    633440       20781
    633480     20783.4
    633520     20784.8
    633560     20785.1
    633600     20786.5
    633640     20788.4
    633680     20791.1
    633720     20792.5
    633760     20793.3
    633800     20793.7
    633840     20795.4
    633880     20795.7
    633920     20798.9
    633960     20798.9
    634000     20801.3
    634040     20800.6
    634080       20803
    634120       20804
    634160     20805.2
    634200     20808.2
    634240     20806.6
    634280     20809.1
    634320     20810.4
    634360     20810.7
    634400     20812.1
    634440       20814
    634480     20816.8
    634520     20818.2
    634560       20819
    634600     20819.4
    634640       20821
    634680     20821.4
    634720     20824.7
    634760     20824.6
    634800     20827.1
    634840     20826.3
    634880     20828.7
    634920     20829.7
    634960     20830.8
    635000     20833.8
    635040     20832.4
    635080     20834.8
    635120     20836.1
    635160     20836.4
    635200     20837.9
    635240     20839.8
    635280     20842.5
    635320       20844
    635360     20844.7
    635400     20845.1
    635440     20846.8
    635480     20847.1
    635520     20850.4
    635560     20850.4
    635600     20852.8
    635640       20852
    635680     20854.4
    635720     20855.5
    635760     20856.6
    635800     20859.6
    635840     20858.2
    635880     20860.5
    635920     20861.8
    635960     20862.1
    636000     20863.6
    636040     20865.5
    636080     20868.2
    636120     20869.7
    636160     20870.5
    636200     20870.7
    636240     20872.5
    636280     20872.9
    636320     20876.1
    636360     20876.1
    636400     20878.6
    636440     20877.7
    636480     20880.1
    636520     20881.2
    636560     20882.3
    636600     20885.2
    636640     20883.9
    636680     20886.2
    636720     20887.6
    636760     20887.9
    636800     20889.3
    636840     20891.3
    636880     20893.9
    636920     20895.4
    636960     20896.2
    637000     20896.5
    637040     20898.2
    637080     20898.7
    637120     20901.9
    637160     20901.8
    637200     20904.3
    637240     20903.5
    637280     20905.8
    637320       20907
    637360       20908
    637400       20911
    637440     20909.6
    637480     20911.9
    637520     20913.3
    637560     20913.6
    637600     20915.1
    637640     20917.1
    637680     20919.7
    637720     20921.1
    637760     20921.9
    637800     20922.2
    637840     20923.9
    637880     20924.4
    637920     20927.6
    637960     20927.5
    638000     20930.1
    638040     20929.2
    638080     20931.6
    638120     20932.7
    638160     20933.7
    638200     20936.7
    638240     20935.3
    638280     20937.7
    638320     20939.2
    638360     20939.4
    638400     20940.9
    638440     20942.8
    638480     20945.4
    638520     20946.8
    638560     20947.7
    638600     20947.9
    638640     20949.8
    638680     20950.1
    638720     20953.3
    638760     20953.3
    638800     20955.8
    638840       20955
    638880     20957.4
    638920     20958.5
    638960     20959.5
    639000     20962.4
    639040     20961.1
    639080     20963.5
    639120     20964.9
    639160     20965.2
    639200     20966.7
    639240     20968.5
    639280     20971.1
    639320     20972.6
    639360     20973.5
    639400     20973.7
    639440     20975.5
    639480     20975.9
    639520     20979.1
    639560     20979.1
    639600     20981.7
    639640     20980.7
    639680     20983.1
    639720     20984.2
    639760     20985.2
    639800     20988.2
    639840     20986.9
    639880     20989.1
    639920     20990.6
    639960     20990.9
    640000     20992.4
    640040     20994.3
    640080     20996.9
    640120     20998.2
    640160     20999.2
    640200     20999.4
    640240     21001.1
    640280     21001.6
    640320     21004.8
    640360     21004.8
    640400     21007.3
    640440     21006.5
    640480     21008.8
    640520       21010
    640560     21010.9
    640600     21013.9
    640640     21012.6
    640680     21014.8
    640720     21016.4
    640760     21016.7
    640800     21018.1
    640840     21019.9
    640880     21022.6
    640920     21023.9
    640960     21024.9
    641000     21025.1
    641040     21026.8
    641080     21027.3
    641120     21030.5
    641160     21030.5
    641200     21032.9
    641240       21032
    641280     21034.5
    641320     21035.5
    641360     21036.5
    641400     21039.4
    641440     21038.1
    641480     21040.5
    641520       21042
    641560     21042.3
    641600     21043.8
    641640     21045.6
    641680     21048.2
    641720     21049.5
    641760     21050.5
    641800     21050.7
    641840     21052.4
    641880       21053
    641920     21056.1
    641960     21056.1
    642000     21058.5
    642040     21057.6
    642080     21060.1
    642120     21061.1
    642160     21062.1
    642200       21065
    642240     21063.6
    642280       21066
    642320     21067.6
    642360     21067.9
    642400     21069.3
    642440     21071.1
    642480     21073.8
    642520     21075.1
    642560     21076.1
    642600     21076.3
    642640     21077.9
    642680     21078.6
    642720     21081.6
    642760     21081.8
    642800     21084.1
    642840     21083.2
    642880     21085.6
    642920     21086.6
    642960     21087.7
    643000     21090.6
    643040     21089.1
    643080     21091.6
    643120     21093.2
    643160     21093.4
    643200     21094.7
    643240     21096.6
    643280     21099.3
    643320     21100.7
    643360     21101.6
    643400     21101.8
    643440     21103.5
    643480     21104.1
    643520     21107.2
    643560     21107.3
    643600     21109.6
    643640     21108.8
    643680     21111.2
    643720     21112.2
    643760     21113.3
    643800     21116.2
    643840     21114.7
    643880     21117.2
    643920     21118.8
    643960       21119
    644000     21120.3
    644040     21122.3
    644080       21125
    644120     21126.5
    644160     21127.3
    644200     21127.4
    644240     21129.1
    644280     21129.8
    644320     21132.9
    644360       21133
    644400     21135.2
    644440     21134.5
    644480     21136.9
    644520     21137.9
    644560     21138.9
    644600     21141.8
    644640     21140.4
    644680     21142.9
    644720     21144.3
    644760     21144.6
    644800       21146
    644840     21147.8
    644880     21150.6
    644920       21152
    644960     21152.9
    645000     21153.1
    645040     21154.7
    645080     21155.5
    645120     21158.4
    645160     21158.6
    645200     21160.8
    645240       21160
    645280     21162.4
    645320     21163.5
    645360     21164.4
    645400     21167.4
    645440     21165.9
    645480     21168.4
    645520     21169.9
    645560     21170.1
    645600     21171.5
    645640     21173.4
    645680     21176.1
    645720     21177.5
    645760     21178.5
    645800     21178.6
    645840     21180.2
    645880       21181
    645920     21183.9
    645960     21184.1
    646000     21186.3
    646040     21185.5
    646080       21188
    646120       21189
    646160     21189.9
    646200     21192.9
    646240     21191.5
    646280     21193.9
    646320     21195.4
    646360     21195.6
    646400     21197.1
    646440       21199
    646480     21201.7
    646520       21203
    646560     21204.1
    646600     21204.1
    646640     21205.8
    646680     21206.4
    646720     21209.4
    646760     21209.6
    646800     21211.9
    646840       21211
    646880     21213.6
    646920     21214.6
    646960     21215.5
    647000     21218.4
    647040       21217
    647080     21219.5
    647120       21221
    647160     21221.1
    647200     21222.6
    647240     21224.5
    647280     21227.2
    647320     21228.5
    647360     21229.5
    647400     21229.6
    647440     21231.2
    647480     21231.9
    647520     21234.9
    647560       21235
    647600     21237.4
    647640     21236.4
    647680     21239.1
    647720     21240.1
    647760       21241
    647800     21243.8
    647840     21242.4
    647880       21245
    647920     21246.4
    647960     21246.4
    648000       21248
    648040     21249.9
    648080     21252.6
    648120     21253.9
    648160       21255
    648200     21255.1
    648240     21256.7
    648280     21257.2
    648320     21260.4
    648360     21260.4
    648400     21262.7
    648440     21261.8
    648480     21264.5
    648520     21265.4
    648560     21266.4
    648600     21269.2
    648640     21267.9
    648680     21270.4
    648720     21271.8
    648760     21271.8
    648800     21273.4
    648840     21275.3
    648880     21277.8
    648920     21279.4
    648960     21280.3
    649000     21280.5
    649040       21282
    649080     21282.6
    649120     21285.8
    649160     21285.8
    649200     21288.2
    649240     21287.3
    649280       21290
    649320     21290.9
    649360     21291.9
    649400     21294.7
    649440     21293.4
    649480     21295.9
    649520     21297.2
    649560     21297.3
    649600     21298.9
    649640     21300.7
    649680     21303.3
    649720     21304.9
    649760     21305.8
    649800       21306
    649840     21307.4
    649880       21308
    649920     21311.2
    649960     21311.2
    650000     21313.6
    650040     21312.8
    650080     21315.4
    650120     21316.3
    650160     21317.3
    650200     21320.1
    650240     21318.8
    650280     21321.2
    650320     21322.6
    650360     21322.6
    650400     21324.3
    650440     21326.2
    650480     21328.7
    650520     21330.3
    650560     21331.3
    650600     21331.4
    650640     21332.8
    650680     21333.4
    650720     21336.6
    650760     21336.6
    650800       21339
    650840     21338.2
    650880     21340.8
    650920     21341.7
    650960     21342.8
    651000     21345.5
    651040     21344.3
    651080     21346.7
    651120     21348.1
    651160       21348
    651200     21349.8
    651240     21351.6
    651280     21354.2
    651320     21355.7
    651360     21356.7
    651400     21356.9
    651440     21358.3
    651480     21358.9
    651520     21362.1
    651560     21362.1
    651600     21364.5
    651640     21363.7
    651680     21366.4
    651720     21367.2
    651760     21368.3
    651800     21371.1
    651840     21369.7
    651880     21372.3
    651920     21373.7
    651960     21373.6
    652000     21375.3
    652040     21377.2
    652080     21379.7
    652120     21381.3
    652160     21382.2
    652200     21382.4
    652240     21383.8
    652280     21384.3
    652320     21387.6
    652360     21387.6
    652400       21390
    652440     21389.2
    652480     21391.9
    652520     21392.8
    652560     21393.8
    652600     21396.6
    652640     21395.1
    652680     21397.9
    652720     21399.2
    652760     21399.1
    652800     21400.8
    652840     21402.8
    652880     21405.3
    652920     21406.8
    652960     21407.9
    653000     21408.1
    653040     21409.3
    653080     21409.9
    653120     21413.2
    653160     21413.3
    653200     21415.6
    653240     21414.8
    653280     21417.5
    653320     21418.4
    653360     21419.4
    653400     21422.2
    653440     21420.8
    653480     21423.5
    653520     21424.8
    653560     21424.7
    653600     21426.4
    653640     21428.4
    653680       21431
    653720     21432.5
    653760     21433.5
    653800     21433.7
    653840       21435
    653880     21435.5
    653920     21438.9
    653960     21438.9
    654000     21441.3
    654040     21440.6
    654080     21443.2
    654120     21444.1
    654160     21445.1
    654200     21447.8
    654240     21446.4
    654280     21449.2
    654320     21450.5
    654360     21450.4
    654400     21452.2
    654440       21454
    654480     21456.6
    654520     21458.1
    654560     21459.2
    654600     21459.4
    654640     21460.6
    654680     21461.3
    654720     21464.6
    654760     21464.5
    654800     21466.9
    654840     21466.3
    654880     21468.9
    654920     21469.8
    654960     21470.7
    655000     21473.5
    655040     21472.1
    655080       21475
    655120     21476.3
    655160     21476.2
    655200     21478.1
    655240     21479.8
    655280     21482.5
    655320       21484
    655360       21485
    655400     21485.1
    655440     21486.4
    655480     21487.1
    655520     21490.3
    655560     21490.4
    655600     21492.7
    655640     21492.1
    655680     21494.7
    655720     21495.6
    655760     21496.6
    655800     21499.4
    655840     21497.8
    655880     21500.7
    655920     21502.1
    655960     21501.9
    656000     21503.9
    656040     21505.6
    656080     21508.3
    656120     21509.8
    656160     21510.8
    656200     21510.8
    656240     21512.2
    656280     21512.8
    656320       21516
    656360       21516
    656400     21518.4
    656440     21517.9
    656480     21520.4
    656520     21521.4
    656560     21522.3
    656600     21525.2
    656640     21523.6
    656680     21526.5
    656720     21527.8
    656760     21527.7
    656800     21529.6
    656840     21531.3
    656880     21533.9
    656920     21535.5
    656960     21536.5
    657000     21536.6
    657040     21537.9
    657080     21538.5
    657120     21541.7
    657160     21541.7
    657200     21544.2
    657240     21543.5
    657280     21546.1
    657320     21547.1
    657360       21548
    657400       21551
    657440     21549.2
    657480     21552.1
    657520     21553.6
    657560     21553.4
    657600     21555.4
    657640       21557
    657680     21559.8
    657720     21561.1
    657760     21562.2
    657800     21562.4
    657840     21563.6
    657880     21564.2
    657920     21567.4
    657960     21567.4
    658000     21569.8
    658040     21569.3
    658080       21572
    658120     21572.9
    658160     21573.8
    658200     21576.7
    658240       21575
    658280     21577.9
    658320     21579.2
    658360     21579.1
    658400     21581.2
    658440     21582.8
    658480     21585.6
    658520       21587
    658560       21588
    658600     21588.2
    658640     21589.4
    658680     21590.1
    658720     21593.2
    658760     21593.2
    658800     21595.7
    658840     21595.1
    658880     21597.9
    658920     21598.7
    658960     21599.6
    659000     21602.6
    659040     21600.9
    659080     21603.8
    659120       21605
    659160     21604.9
    659200       21607
    659240     21608.7
    659280     21611.5
    659320     21612.8
    659360       21614
    659400     21614.1
    659440     21615.3
    659480       21616
    659520       21619
    659560     21619.2
    659600     21621.7
    659640     21621.1
    659680     21623.9
    659720     21624.6
    659760     21625.5
    659800     21628.6
    659840     21626.8
    659880     21629.7
    659920       21631
    659960     21630.8
    660000     21632.9
    660040     21634.5
    660080     21637.4
    660120     21638.7
    660160     21639.8
    660200       21640
    660240     21641.2
    660280     21641.9
    660320     21644.8
    660360       21645
    660400     21647.6
    660440       21647
    660480     21649.8
    660520     21650.4
    660560     21651.4
    660600     21654.5
    660640     21652.7
    660680     21655.6
    660720     21656.9
    660760     21656.6
    660800     21658.7
    660840     21660.4
    660880     21663.3
    660920     21664.6
    660960     21665.8
    661000     21665.9
    661040     21667.1
    661080     21667.9
    661120     21670.6
    661160       21671
    661200     21673.6
    661240     21672.9
    661280     21675.7
    661320     21676.4
    661360     21677.2
    661400     21680.4
    661440     21678.7
    661480     21681.4
    661520     21682.7
    661560     21682.5
    661600     21684.6
    661640     21686.4
    661680     21689.3
    661720     21690.6
    661760     21691.7
    661800     21691.8
    661840       21693
    661880     21693.7
    661920     21696.5
    661960     21696.9
    662000     21699.5
    662040     21698.8
    662080     21701.6
    662120     21702.2
    662160     21703.1
    662200     21706.3
    662240     21704.5
    662280     21707.3
    662320     21708.6
    662360     21708.4
    662400     21710.4
    662440     21712.2
    662480     21715.1
    662520     21716.4
    662560     21717.6
    662600     21717.6
    662640     21718.8
    662680     21719.6
    662720     21722.4
    662760     21722.8
    662800     21725.3
    662840     21724.6
    662880     21727.4
    662920       21728
    662960     21728.8
    663000     21732.1
    663040     21730.3
    663080     21733.1
    663120     21734.5
    663160     21734.2
    663200     21736.3
    663240     21738.1
    663280       21741
    663320     21742.4
    663360     21743.5
    663400     21743.5
    663440     21744.8
    663480     21745.5
    663520     21748.2
    663560     21748.9
    663600     21751.2
    663640     21750.5
    663680     21753.3
    663720     21753.9
    663760     21754.7
    663800       21758
    663840     21756.2
    663880     21759.1
    663920     21760.4
    663960     21760.1
    664000     21762.2
    664040       21764
    664080     21766.9
    664120     21768.3
    664160     21769.5
    664200     21769.3
    664240     21770.6
    664280     21771.4
    664320     21774.1
    664360     21774.7
    664400     21777.1
    664440     21776.3
    664480     21779.1
    664520     21779.8
    664560     21780.6
    664600     21783.8
    664640     21782.1
    664680     21784.9
    664720     21786.1
    664760       21786
    664800       21788
    664840     21789.8
    664880     21792.7
    664920     21794.2
    664960     21795.3
    665000     21795.2
    665040     21796.4
    665080     21797.2
    665120     21799.9
    665160     21800.5
    665200     21802.9
    665240     21802.1
    665280     21804.9
    665320     21805.7
    665360     21806.4
    665400     21809.7
    665440     21807.9
    665480     21810.7
    665520     21811.9
    665560     21811.9
    665600     21813.9
    665640     21815.6
    665680     21818.6
    665720     21819.9
    665760     21821.2
    665800       21821
    665840     21822.2
    665880       21823
    665920     21825.7
    665960     21826.3
    666000     21828.6
    666040     21827.9
    666080     21830.7
    666120     21831.5
    666160     21832.2
    666200     21835.5
    666240     21833.7
    666280     21836.5
    666320     21837.8
    666360     21837.7
    666400     21839.7
    666440     21841.5
    666480     21844.5
    666520     21845.7
    666560     21846.9
    666600     21846.8
    666640     21847.9
    666680     21848.8
    666720     21851.4
    666760     21852.1
    666800     21854.5
    666840     21853.8
    666880     21856.5
    666920     21857.3
    666960       21858
    667000     21861.3
    667040     21859.5
    667080     21862.2
    667120     21863.6
    667160     21863.6
    667200     21865.6
    667240     21867.4
    667280     21870.4
    667320     21871.5
    667360     21872.7
    667400     21872.6
    667440     21873.8
    667480     21874.6
    667520     21877.3
    667560     21877.9
    667600     21880.2
    667640     21879.6
    667680     21882.3
    667720     21883.1
    667760     21883.8
    667800       21887
    667840     21885.3
    667880     21888.1
    667920     21889.4
    667960     21889.4
    668000     21891.4
    668040     21893.2
    668080     21896.3
    668120     21897.4
    668160     21898.5
    668200     21898.5
    668240     21899.7
    668280     21900.5
    668320     21903.1
    668360     21903.7
    668400     21906.2
    668440     21905.5
    668480     21908.1
    668520       21909
    668560     21909.6
    668600     21912.8
    668640     21911.1
    668680     21913.8
    668720     21915.3
    668760     21915.3
    668800     21917.2
    668840     21919.1
    668880     21922.1
    668920     21923.2
    668960     21924.4
    669000     21924.3
    669040     21925.6
    669080     21926.3
    669120       21929
    669160     21929.6
    669200       21932
    669240     21931.4
    669280     21933.9
    669320     21934.8
    669360     21935.4
    669400     21938.6
    669440     21936.9
    669480     21939.7
    669520     21941.1
    669560     21941.2
    669600       21943
    669640     21944.9
    669680       21948
    669720     21949.1
    669760     21950.3
    669800     21950.2
    669840     21951.4
    669880     21952.1
    669920     21954.9
    669960     21955.4
    670000     21957.9
    670040     21957.2
    670080     21959.7
    670120     21960.7
    670160     21961.3
    670200     21964.5
    670240     21962.7
    670280     21965.6
    670320     21966.9
    670360       21967
    670400     21968.9
    670440     21970.7
    670480     21973.8
    670520       21975
    670560     21976.2
    670600     21976.1
    670640     21977.3
    670680     21978.1
    670720     21980.8
    670760     21981.3
    670800     21983.8
    670840     21983.2
    670880     21985.7
    670920     21986.7
    670960     21987.2
    671000     21990.6
    671040     21988.8
    671080     21991.6
    671120     21992.9
    671160       21993
    671200       21995
    671240     21996.8
    671280     21999.9
    671320     22000.9
    671360     22002.2
    671400     22002.2
    671440     22003.3
    671480     22004.1
    671520     22006.8
    671560     22007.3
    671600     22009.7
    671640     22009.1
    671680     22011.6
    671720     22012.6
    671760     22013.1
    671800     22016.4
    671840     22014.6
    671880     22017.5
    671920     22018.7
    671960     22018.9
    672000     22020.9
    672040     22022.6
    672080     22025.7
    672120     22026.7
    672160       22028
    672200     22028.1
    672240     22029.1
    672280     22029.9
    672320     22032.7
    672360     22033.1
    672400     22035.5
    672440       22035
    672480     22037.4
    672520     22038.4
    672560       22039
    672600     22042.4
    672640     22040.6
    672680     22043.3
    672720     22044.6
    672760     22044.8
    672800     22046.7
    672840     22048.4
    672880     22051.6
    672920     22052.4
    672960     22053.7
    673000     22053.8
    673040     22054.9
    673080     22055.7
    673120     22058.5
    673160     22058.9
    673200     22061.2
    673240     22060.9
    673280     22063.2
    673320     22064.1
    673360     22064.7
    673400     22068.2
    673440     22066.4
    673480     22069.1
    673520     22070.3
    673560     22070.6
    673600     22072.4
    673640     22074.2
    673680     22077.5
    673720     22078.1
    673760     22079.5
    673800     22079.7
    673840     22080.7
    673880     22081.5
    673920     22084.3
    673960     22084.7
    674000       22087
    674040     22086.6
    674080     22089.1
    674120       22090
    674160     22090.5
    674200       22094
    674240     22092.1
    674280     22094.9
    674320     22096.2
    674360     22096.3
    674400     22098.2
    674440       22100
    674480     22103.3
    674520     22103.9
    674560     22105.3
    674600     22105.5
    674640     22106.5
    674680     22107.3
    674720     22110.1
    674760     22110.5
    674800     22112.8
    674840     22112.3
    674880     22114.8
    674920     22115.8
    674960     22116.3
    675000     22119.8
    675040     22117.8
    675080     22120.6
    675120     22121.9
    675160     22122.2
    675200     22123.9
    675240     22125.8
    675280     22128.9
    675320     22129.6
    675360       22131
    675400     22131.2
    675440     22132.2
    675480     22133.1
    675520     22135.8
    675560     22136.2
    675600     22138.6
    675640     22138.1
    675680     22140.5
    675720     22141.6
    675760       22142
    675800     22145.5
    675840     22143.6
    675880     22146.3
    675920     22147.7
    675960     22147.8
    676000     22149.6
    676040     22151.5
    676080     22154.6
    676120     22155.3
    676160     22156.7
    676200     22156.8
    676240     22157.9
    676280     22158.7
    676320     22161.5
    676360     22161.8
    676400     22164.3
    676440     22163.8
    676480     22166.2
    676520     22167.3
    676560     22167.7
    676600     22171.2
    676640     22169.3
    676680     22172.1
    676720     22173.3
    676760     22173.5
    676800     22175.4
    676840     22177.2
    676880     22180.2
    676920       22181
    676960     22182.3
    677000     22182.4
    677040     22183.5
    677080     22184.5
    677120     22187.1
    677160     22187.4
    677200       22190
    677240     22189.3
    677280     22191.9
    677320     22192.9
    677360     22193.3
    677400     22196.8
    677440     22194.8
    677480     22197.8
    677520     22198.9
    677560       22199
    677600       22201
    677640     22202.9
    677680     22205.8
    677720     22206.6
    677760     22207.8
    677800       22208
    677840       22209
    677880     22210.1
    677920     22212.6
    677960     22212.9
    678000     22215.5
    678040     22214.9
    678080     22217.5
    678120     22218.5
    678160     22218.9
    678200     22222.4
    678240     22220.4
    678280     22223.4
    678320     22224.5
    678360     22224.6
    678400     22226.5
    678440     22228.6
    678480     22231.3
    678520     22232.2
    678560     22233.5
    678600     22233.7
    678640     22234.5
    678680     22235.7
    678720     22238.1
    678760     22238.5
    678800     22241.1
    678840     22240.6
    678880       22243
    678920     22244.1
    678960     22244.5
    679000     22247.9
    679040     22245.9
    679080     22248.9
    679120     22250.1
    679160     22250.2
    679200     22251.9
    679240     22254.1
    679280     22256.9
    679320     22257.7
    679360       22259
    679400     22259.3
    679440       22260
    679480     22261.3
    679520     22263.7
    679560       22264
    679600     22266.7
    679640     22266.1
    679680     22268.5
    679720     22269.7
    679760       22270
    679800     22273.4
    679840     22271.5
    679880     22274.4
    679920     22275.6
    679960     22275.7
    680000     22277.5
    680040     22279.7
    680080     22282.5
    680120     22283.4
    680160     22284.8
    680200     22284.9
    680240     22285.7
    680280       22287
    680320     22289.3
    680360     22289.6
    680400     22292.3
    680440     22291.7
    680480     22294.3
    680520     22295.3
    680560     22295.7
    680600     22299.1
    680640     22297.1
    680680     22300.1
    680720     22301.3
    680760     22301.4
    680800     22303.1
    680840     22305.3
    680880     22308.1
    680920     22308.9
    680960     22310.3
    681000     22310.5
    681040     22311.1
    681080     22312.6
    681120       22315
    681160     22315.2
    681200       22318
    681240     22317.4
    681280       22320
    681320     22320.9
    681360     22321.2
    681400     22324.7
    681440     22322.8
    681480     22325.7
    681520     22326.9
    681560       22327
    681600     22328.7
    681640     22330.9
    681680     22333.7
    681720     22334.6
    681760       22336
    681800     22336.1
    681840     22336.8
    681880     22338.4
    681920     22340.5
    681960     22340.8
    682000     22343.7
    682040       22343
    682080     22345.6
    682120     22346.6
    682160     22346.9
    682200     22350.4
    682240     22348.5
    682280     22351.4
    682320     22352.6
    682360     22352.7
    682400     22354.5
    682440     22356.5
    682480     22359.2
    682520     22360.1
    682560     22361.6
    682600     22361.7
    682640     22362.4
    682680     22363.9
    682720     22366.1
    682760     22366.4
    682800     22369.2
    682840     22368.6
    682880     22371.2
    682920     22372.1
    682960     22372.5
    683000     22375.9
    683040     22374.1
    683080       22377
    683120     22378.2
    683160     22378.2
    683200     22380.1
    683240       22382
    683280     22384.7
    683320     22385.6
    683360     22387.1
    683400     22387.3
    683440       22388
    683480     22389.5
    683520     22391.7
    683560       22392
    683600     22394.8
    683640     22394.2
    683680     22396.8
    683720     22397.7
    683760     22398.1
    683800     22401.6
    683840     22399.7
    683880     22402.6
    683920     22403.8
    683960     22403.7
    684000     22405.6
    684040     22407.7
    684080     22410.3
    684120     22411.2
    684160     22412.7
    684200     22412.9
    684240     22413.5
    684280       22415
    684320     22417.3
    684360     22417.7
    684400     22420.3
    684440     22419.9
    684480     22422.3
    684520     22423.3
    684560     22423.8
    684600     22427.2
    684640     22425.3
    684680     22428.2
    684720     22429.3
    684760     22429.2
    684800     22431.2
    684840     22433.1
    684880     22435.8
    684920     22436.8
    684960     22438.3
    685000     22438.4
    685040       22439
    685080     22440.6
    685120     22442.8
    685160     22443.2
    685200     22445.9
    685240     22445.4
    685280     22447.9
    685320     22448.9
    685360     22449.3
    685400     22452.7
    685440     22450.8
    685480     22453.8
    685520     22454.9
    685560     22454.9
    685600     22456.8
    685640     22458.8
    685680     22461.4
    685720     22462.4
    685760     22463.8
    685800     22464.1
    685840     22464.6
    685880     22466.3
    685920     22468.4
    685960     22468.8
    686000     22471.7
    686040     22471.1
    686080     22473.5
    686120     22474.6
    686160     22474.9
    686200     22478.4
    686240     22476.5
    686280     22479.5
    686320     22480.5
    686360     22480.5
    686400     22482.6
    686440     22484.4
    686480       22487
    686520       22488
    686560     22489.4
    686600     22489.7
    686640     22490.2
    686680     22491.9
    686720     22494.1
    686760     22494.4
    686800     22497.2
    686840     22496.7
    686880     22499.1
    686920     22500.1
    686960     22500.5
    687000     22503.9
    687040     22502.1
    687080       22505
    687120       22506
    687160       22506
    687200     22508.1
    687240       22510
    687280     22512.6
    687320     22513.7
    687360     22515.1
    687400     22515.2
    687440     22515.7
    687480     22517.3
    687520     22519.7
    687560     22519.8
    687600     22522.8
    687640     22522.1
    687680     22524.5
    687720     22525.7
    687760       22526
    687800     22529.4
    687840     22527.6
    687880     22530.6
    687920     22531.6
    687960     22531.5
    688000     22533.6
    688040     22535.5
    688080     22538.2
    688120     22539.2
    688160     22540.5
    688200     22540.6
    688240     22541.2
    688280     22542.7
    688320     22545.2
    688360     22545.3
    688400     22548.3
    688440     22547.5
    688480     22549.9
    688520     22551.1
    688560     22551.3
    688600     22554.9
    688640     22553.1
    688680     22555.9
    688720     22556.9
    688760     22556.9
    688800       22559
    688840       22561
    688880     22563.6
    688920     22564.6
    688960     22565.8
    689000     22565.9
    689040     22566.6
    689080     22568.2
    689120     22570.5
    689160     22570.7
    689200     22573.6
    689240     22572.9
    689280     22575.3
    689320     22576.5
    689360     22576.6
    689400     22580.2
    689440     22578.4
    689480     22581.3
    689520     22582.3
    689560     22582.2
    689600     22584.4
    689640     22586.4
    689680       22589
    689720       22590
    689760     22591.2
    689800     22591.2
    689840     22591.8
    689880     22593.5
    689920     22595.8
    689960       22596
    690000     22598.9
    690040     22598.3
    690080     22600.7
    690120     22601.9
    690160       22602
    690200     22605.6
    690240     22603.7
    690280     22606.6
    690320     22607.6
    690360     22607.5
    690400     22609.7
    690440     22611.6
    690480     22614.2
    690520     22615.1
    690560     22616.5
    690600     22616.4
    690640     22617.2
    690680     22618.9
    690720     22621.2
    690760     22621.1
    690800       22624
    690840     22623.5
    690880     22625.9
    690920     22626.9
    690960     22627.2
    691000       22631
    691040     22628.9
    691080     22631.8
    691120     22632.9
    691160     22632.7
    691200     22634.9
    691240     22636.9
    691280     22639.4
    691320     22640.4
    691360     22641.8
    691400     22641.7
    691440     22642.4
    691480     22644.1
    691520     22646.5
    691560     22646.4
    691600     22649.3
    691640     22648.7
    691680     22651.1
    691720     22652.2
    691760     22652.3
    691800     22656.2
    691840       22654
    691880       22657
    691920     22658.2
    691960       22658
    692000       22660
    692040       22662
    692080     22664.6
    692120     22665.7
    692160     22667.1
    692200       22667
    692240     22667.7
    692280     22669.3
    692320     22671.6
    692360     22671.6
    692400     22674.6
    692440     22673.9
    692480     22676.4
    692520     22677.4
    692560     22677.5
    692600     22681.5
    692640     22679.3
    692680     22682.2
    692720     22683.4
    692760     22683.2
    692800     22685.3
    692840     22687.2
    692880     22689.8
    692920       22691
    692960     22692.3
    693000     22692.2
    693040     22692.9
    693080     22694.6
    693120     22696.9
    693160     22696.8
    693200     22699.9
    693240     22699.1
    693280     22701.7
    693320     22702.7
    693360     22702.8
    693400     22706.7
    693440     22704.6
    693480     22707.5
    693520     22708.7
    693560     22708.5
    693600     22710.5
    693640     22712.5
    693680     22715.1
    693720     22716.3
    693760     22717.5
    693800     22717.5
    693840     22718.1
    693880     22719.8
    693920     22722.3
    693960       22722
[truncated: 175,974 more chars]
