# Supplementary material for: Comment on 'Valid molecular dynamics simulations of human hemoglobin require a surprisingly large box size'
Source: eLife. 2019 Jun 20;8:e44718. doi: 10.7554/eLife.44718 (PMC6586461; doi:10.7554/eLife.44718)
Supplement: Figure 2—source data 1. — The zip archive contains a README file describing which source files correspond to the different panels. [file elife-44718-fig2-data1.zip › figure2/panel_B/120A/7/msd.xvg]

# This file was created Fri Mar  8 08:35:08 2019
# Created by:
#             :-) GROMACS - gmx msd, 2018.5-dev-20181129-d5972f7 (-:
# 
# Executable:   /usr/local/gromacs/2018/2018.4-impi2017-fftw337-gcc640-cuda91/bin/gmx
# Data prefix:  /usr/local/gromacs/2018/2018.4-impi2017-fftw337-gcc640-cuda91
# Working dir:  /home/vgapsys/project/hemoglobin/hemoglobin/Meuwly/120a-elife/eq7
# Command line:
#   gmx msd -s /netmount/energy/vgapsys/hemoglobin/hemoglobin/raw/120a-elife/topol.tpr -f /netmount/energy/vgapsys/hemoglobin/hemoglobin/raw/120a-elife/6/traj_comp.xtc -trestart 800 -n index.ndx -o msd.xvg
# gmx msd is part of G R O M A C S:
#
# Good gRace! Old Maple Actually Chews Slate
#
@    title "Mean Square Displacement"
@    xaxis  label "Time (ps)"
@    yaxis  label "MSD (nm\S2\N)"
@TYPE xy
# MSD gathered over 1e+06 ps with 1251 restarts
# Diffusion constants fitted from time 100000 to 900000 ps
# D[Water_&_OW] = 5.4568 (+/- 0.0392) (1e-5 cm^2/s)
         0           0
        40     1.32955
        80      2.6608
       120      3.9912
       160     5.31894
       200     6.64327
       240     7.96546
       280     9.28808
       320     10.6087
       360     11.9236
       400     13.2409
       440     14.5537
       480     15.8631
       520      17.176
       560     18.4897
       600     19.8016
       640     21.1119
       680     22.4261
       720      23.734
       760     25.0409
       800     26.3478
       840     27.6521
       880     28.9582
       920     30.2657
       960     31.5743
      1000     32.8808
      1040     34.1848
      1080     35.4936
      1120     36.7991
      1160     38.1026
      1200     39.4084
      1240     40.7091
      1280     42.0055
      1320     43.3094
      1360     44.6176
      1400      45.923
      1440     47.2254
      1480     48.5306
      1520     49.8293
      1560     51.1312
      1600     52.4346
      1640     53.7317
      1680      55.034
      1720     56.3351
      1760     57.6441
      1800     58.9489
      1840     60.2484
      1880     61.5554
      1920     62.8565
      1960     64.1573
      2000     65.4607
      2040     66.7568
      2080     68.0518
      2120     69.3519
      2160     70.6614
      2200     71.9681
      2240     73.2706
      2280     74.5755
      2320     75.8695
      2360      77.174
      2400     78.4738
      2440     79.7693
      2480     81.0674
      2520     82.3668
      2560     83.6739
      2600     84.9776
      2640     86.2758
      2680     87.5844
      2720     88.8897
      2760     90.1903
      2800     91.4945
      2840     92.7922
      2880     94.0901
      2920      95.388
      2960     96.6951
      3000     98.0006
      3040     99.3042
      3080     100.612
      3120     101.906
      3160     103.211
      3200     104.512
      3240     105.808
      3280      107.11
      3320      108.41
      3360     109.716
      3400      111.02
      3440     112.315
      3480     113.624
      3520     114.931
      3560     116.232
      3600     117.537
      3640     118.832
      3680     120.131
      3720     121.428
      3760     122.736
      3800     124.039
      3840     125.342
      3880     126.654
      3920     127.948
      3960     129.256
      4000      130.56
      4040     131.854
      4080     133.159
      4120      134.46
      4160     135.767
      4200     137.071
      4240     138.365
      4280     139.675
      4320     140.982
      4360     142.282
      4400     143.589
      4440     144.886
      4480     146.186
      4520     147.482
      4560     148.791
      4600     150.094
      4640     151.397
      4680     152.709
      4720     154.004
      4760     155.311
      4800     156.615
      4840     157.907
      4880     159.211
      4920     160.509
      4960     161.814
      5000     163.119
      5040     164.411
      5080     165.721
      5120     167.031
      5160      168.33
      5200     169.636
      5240     170.935
      5280     172.237
      5320     173.534
      5360     174.845
      5400     176.153
      5440     177.458
      5480     178.768
      5520     180.067
      5560     181.374
      5600     182.682
      5640     183.973
      5680     185.277
      5720     186.573
      5760     187.881
      5800     189.187
      5840     190.476
      5880     191.789
      5920     193.101
      5960       194.4
      6000     195.709
      6040     197.008
      6080     198.312
      6120     199.608
      6160     200.918
      6200     202.226
      6240      203.53
      6280     204.841
      6320     206.139
      6360     207.448
      6400     208.758
      6440     210.049
      6480     211.351
      6520     212.646
      6560     213.955
      6600     215.262
      6640     216.553
      6680     217.866
      6720     219.179
      6760      220.48
      6800     221.787
      6840     223.085
      6880     224.389
      6920     225.685
      6960     226.997
      7000     228.305
      7040     229.609
      7080     230.921
      7120     232.222
      7160     233.531
      7200     234.842
      7240     236.129
      7280     237.433
      7320     238.729
      7360     240.044
      7400      241.35
      7440     242.639
      7480     243.949
      7520     245.262
      7560     246.562
      7600     247.866
      7640     249.163
      7680     250.468
      7720     251.764
      7760     253.075
      7800     254.382
      7840     255.684
      7880     256.995
      7920     258.293
      7960     259.599
      8000     260.908
      8040     262.193
      8080     263.498
      8120     264.796
      8160     266.111
      8200     267.418
      8240     268.705
      8280     270.015
      8320     271.328
      8360     272.628
      8400     273.936
      8440     275.234
      8480     276.538
      8520     277.834
      8560     279.149
      8600     280.457
      8640     281.759
      8680     283.071
      8720     284.369
      8760     285.678
      8800     286.989
      8840     288.272
      8880     289.576
      8920     290.875
      8960     292.189
      9000     293.494
      9040     294.779
      9080      296.09
      9120     297.404
      9160     298.704
      9200     300.012
      9240     301.307
      9280      302.61
      9320     303.904
      9360      305.22
      9400     306.529
      9440     307.831
      9480     309.142
      9520     310.439
      9560     311.745
      9600     313.056
      9640      314.34
      9680     315.645
      9720     316.949
      9760     318.265
      9800      319.57
      9840     320.854
      9880     322.167
      9920     323.477
      9960     324.775
     10000      326.08
     10040     327.377
     10080     328.682
     10120     329.977
     10160     331.295
     10200     332.605
     10240     333.905
     10280     335.215
     10320      336.51
     10360     337.813
     10400     339.121
     10440     340.402
     10480     341.705
     10520     343.006
     10560     344.328
     10600     345.635
     10640     346.918
     10680     348.232
     10720     349.542
     10760     350.839
     10800     352.146
     10840     353.443
     10880     354.751
     10920     356.045
     10960     357.363
     11000     358.672
     11040     359.973
     11080     361.284
     11120     362.577
     11160     363.878
     11200     365.186
     11240     366.466
     11280     367.764
     11320     369.064
     11360     370.388
     11400     371.693
     11440     372.976
     11480     374.292
     11520     375.602
     11560     376.898
     11600     378.206
     11640     379.505
     11680     380.812
     11720     382.103
     11760     383.422
     11800     384.734
     11840     386.035
     11880     387.349
     11920     388.647
     11960     389.951
     12000     391.259
     12040     392.536
     12080     393.835
     12120     395.135
     12160     396.461
     12200     397.767
     12240     399.049
     12280     400.367
     12320     401.679
     12360      402.97
     12400     404.277
     12440     405.575
     12480     406.883
     12520     408.169
     12560     409.484
     12600     410.793
     12640     412.089
     12680     413.403
     12720     414.699
     12760     416.004
     12800      417.31
     12840     418.581
     12880     419.877
     12920     421.177
     12960     422.504
     13000     423.807
     13040      425.09
     13080     426.411
     13120     427.722
     13160     429.014
     13200     430.321
     13240      431.62
     13280     432.927
     13320     434.211
     13360     435.528
     13400     436.836
     13440     438.133
     13480     439.447
     13520     440.744
     13560     442.051
     13600     443.357
     13640     444.625
     13680     445.921
     13720      447.22
     13760     448.548
     13800     449.846
     13840     451.124
     13880     452.447
     13920     453.761
     13960     455.053
     14000     456.359
     14040     457.655
     14080     458.962
     14120     460.242
     14160     461.556
     14200     462.862
     14240     464.159
     14280     465.476
     14320     466.775
     14360     468.085
     14400     469.391
     14440     470.659
     14480     471.951
     14520     473.251
     14560     474.581
     14600     475.882
     14640     477.159
     14680     478.483
     14720     479.795
     14760     481.087
     14800     482.393
     14840     483.689
     14880     484.993
     14920     486.271
     14960     487.586
     15000     488.891
     15040     490.187
     15080     491.501
     15120     492.804
     15160      494.11
     15200     495.417
     15240      496.68
     15280      497.97
     15320     499.271
     15360     500.601
     15400       501.9
     15440     503.176
     15480       504.5
     15520     505.814
     15560     507.105
     15600     508.415
     15640     509.709
     15680     511.012
     15720      512.29
     15760     513.602
     15800     514.905
     15840       516.2
     15880     517.515
     15920     518.816
     15960     520.125
     16000     521.434
     16040     522.696
     16080     523.986
     16120     525.283
     16160     526.618
     16200     527.919
     16240     529.194
     16280     530.519
     16320     531.828
     16360     533.118
     16400      534.43
     16440     535.727
     16480     537.029
     16520     538.303
     16560     539.612
     16600     540.916
     16640     542.211
     16680     543.526
     16720     544.822
     16760     546.131
     16800     547.441
     16840     548.703
     16880     549.994
     16920     551.294
     16960     552.632
     17000     553.935
     17040     555.208
     17080     556.532
     17120     557.844
     17160     559.132
     17200     560.447
     17240     561.744
     17280     563.047
     17320     564.324
     17360     565.633
     17400     566.936
     17440     568.232
     17480     569.546
     17520     570.845
     17560     572.156
     17600     573.464
     17640     574.724
     17680     576.012
     17720     577.307
     17760     578.647
     17800      579.95
     17840     581.224
     17880      582.55
     17920     583.862
     17960     585.151
     18000     586.471
     18040     587.769
     18080     589.071
     18120      590.34
     18160     591.646
     18200     592.946
     18240     594.242
     18280     595.556
     18320     596.856
     18360     598.169
     18400     599.477
     18440     600.736
     18480     602.025
     18520     603.319
     18560     604.664
     18600     605.967
     18640     607.242
     18680      608.57
     18720     609.885
     18760     611.175
     18800     612.497
     18840     613.794
     18880     615.093
     18920      616.36
     18960     617.661
     19000     618.961
     19040     620.258
     19080     621.571
     19120     622.873
     19160     624.186
     19200     625.495
     19240     626.747
     19280     628.036
     19320     629.331
     19360     630.674
     19400     631.977
     19440      633.25
     19480     634.578
     19520     635.894
     19560     637.189
     19600     638.515
     19640     639.812
     19680      641.11
     19720     642.377
     19760     643.681
     19800     644.984
     19840     646.283
     19880     647.598
     19920     648.899
     19960     650.214
     20000     651.521
     20040     652.775
     20080     654.067
     20120     655.362
     20160     656.708
     20200     658.011
     20240     659.283
     20280      660.61
     20320     661.928
     20360     663.226
     20400     664.553
     20440     665.852
     20480     667.151
     20520     668.415
     20560     669.722
     20600     671.026
     20640     672.328
     20680     673.645
     20720     674.946
     20760     676.259
     20800     677.566
     20840     678.822
     20880     680.115
     20920      681.41
     20960     682.756
     21000      684.06
     21040     685.332
     21080     686.659
     21120     687.976
     21160     689.273
     21200     690.604
     21240     691.901
     21280     693.199
     21320     694.465
     21360     695.769
     21400     697.078
     21440     698.385
     21480     699.707
     21520     701.006
     21560      702.32
     21600     703.627
     21640     704.878
     21680     706.172
     21720     707.464
     21760      708.81
     21800     710.112
     21840     711.382
     21880     712.706
     21920     714.027
     21960     715.324
     22000     716.653
     22040      717.95
     22080     719.249
     22120     720.516
     22160      721.82
     22200     723.129
     22240     724.438
     22280     725.762
     22320     727.065
     22360      728.38
     22400      729.69
     22440     730.936
     22480     732.226
     22520     733.517
     22560     734.864
     22600     736.166
     22640     737.434
     22680     738.758
     22720     740.079
     22760     741.378
     22800     742.706
     22840     744.004
     22880     745.303
     22920     746.566
     22960      747.87
     23000      749.18
     23040     750.489
     23080     751.811
     23120     753.116
     23160     754.428
     23200     755.737
     23240      756.98
     23280      758.27
     23320     759.562
     23360      760.91
     23400     762.214
     23440     763.484
     23480      764.81
     23520     766.132
     23560     767.427
     23600     768.751
     23640     770.048
     23680     771.347
     23720     772.608
     23760     773.909
     23800     775.219
     23840     776.531
     23880     777.855
     23920     779.157
     23960     780.472
     24000     781.781
     24040     783.024
     24080     784.315
     24120      785.61
     24160     786.959
     24200     788.263
     24240     789.536
     24280     790.869
     24320     792.193
     24360     793.484
     24400      794.81
     24440     796.106
     24480     797.406
     24520     798.668
     24560      799.97
     24600     801.278
     24640     802.591
     24680     803.917
     24720     805.215
     24760     806.526
     24800     807.836
     24840     809.076
     24880      810.37
     24920     811.665
     24960     813.013
     25000     814.319
     25040     815.591
     25080     816.924
     25120     818.252
     25160     819.546
     25200     820.869
     25240     822.165
     25280     823.467
     25320     824.728
     25360     826.032
     25400     827.344
     25440     828.658
     25480     829.986
     25520     831.284
     25560     832.594
     25600     833.909
     25640     835.149
     25680     836.442
     25720     837.736
     25760     839.086
     25800     840.389
     25840     841.659
     25880     842.989
     25920     844.317
     25960      845.61
     26000     846.935
     26040     848.231
     26080     849.532
     26120     850.793
     26160     852.097
     26200     853.407
     26240     854.719
     26280     856.049
     26320     857.346
     26360     858.657
     26400      859.97
     26440     861.208
     26480     862.506
     26520     863.802
     26560     865.158
     26600     866.458
     26640     867.729
     26680     869.059
     26720     870.388
     26760     871.679
     26800     873.005
     26840     874.296
     26880     875.596
     26920     876.858
     26960     878.161
     27000     879.471
     27040     880.779
     27080     882.104
     27120     883.402
     27160     884.714
     27200      886.03
     27240     887.269
     27280      888.57
     27320     889.866
     27360     891.225
     27400      892.52
     27440     893.789
     27480     895.123
     27520     896.455
     27560     897.751
     27600     899.078
     27640     900.366
     27680     901.661
     27720     902.921
     27760     904.224
     27800     905.533
     27840     906.838
     27880     908.163
     27920     909.459
     27960     910.774
     28000     912.092
     28040      913.33
     28080     914.635
     28120     915.927
     28160     917.281
     28200     918.574
     28240      919.84
     28280     921.173
     28320     922.503
     28360     923.796
     28400     925.126
     28440     926.414
     28480      927.71
     28520     928.969
     28560     930.275
     28600     931.588
     28640     932.893
     28680     934.216
     28720     935.514
     28760     936.831
     28800     938.149
     28840     939.387
     28880     940.694
     28920      941.99
     28960     943.345
     29000      944.64
     29040     945.904
     29080     947.236
     29120     948.566
     29160     949.858
     29200     951.188
     29240     952.477
     29280     953.773
     29320     955.027
     29360     956.331
     29400     957.648
     29440     958.952
     29480     960.275
     29520     961.571
     29560      962.89
     29600     964.211
     29640     965.447
     29680     966.759
     29720     968.058
     29760     969.418
     29800     970.712
     29840     971.978
     29880     973.309
     29920     974.639
     29960     975.931
     30000     977.263
     30040     978.551
     30080     979.844
     30120     981.095
     30160     982.398
     30200     983.718
     30240     985.026
     30280     986.349
     30320     987.646
     30360      988.97
     30400      990.29
     30440     991.521
     30480     992.832
     30520     994.129
     30560     995.491
     30600     996.783
     30640     998.045
     30680     999.378
     30720     1000.71
     30760        1002
     30800     1003.33
     30840     1004.62
     30880     1005.91
     30920     1007.16
     30960     1008.46
     31000     1009.78
     31040     1011.09
     31080     1012.42
     31120     1013.71
     31160     1015.04
     31200     1016.36
     31240      1017.6
     31280     1018.91
     31320     1020.21
     31360     1021.57
     31400     1022.86
     31440     1024.11
     31480     1025.45
     31520     1026.77
     31560     1028.07
     31600     1029.41
     31640      1030.7
     31680     1031.99
     31720     1033.23
     31760     1034.53
     31800     1035.86
     31840     1037.17
     31880     1038.49
     31920      1039.8
     31960     1041.12
     32000     1042.44
     32040     1043.67
     32080     1044.99
     32120     1046.28
     32160     1047.64
     32200     1048.93
     32240     1050.18
     32280     1051.52
     32320     1052.85
     32360     1054.15
     32400     1055.48
     32440     1056.76
     32480     1058.06
     32520     1059.31
     32560     1060.61
     32600     1061.94
     32640     1063.24
     32680     1064.57
     32720     1065.87
     32760      1067.2
     32800     1068.52
     32840     1069.74
     32880     1071.06
     32920     1072.36
     32960     1073.72
     33000     1075.01
     33040     1076.26
     33080     1077.59
     33120     1078.91
     33160     1080.21
     33200     1081.54
     33240     1082.83
     33280     1084.13
     33320     1085.37
     33360     1086.68
     33400        1088
     33440     1089.31
     33480     1090.64
     33520     1091.94
     33560     1093.26
     33600     1094.58
     33640      1095.8
     33680     1097.12
     33720     1098.42
     33760     1099.78
     33800     1101.07
     33840     1102.32
     33880     1103.66
     33920     1104.98
     33960     1106.28
     34000     1107.61
     34040      1108.9
     34080      1110.2
     34120     1111.44
     34160     1112.75
     34200     1114.07
     34240     1115.38
     34280      1116.7
     34320        1118
     34360     1119.32
     34400     1120.64
     34440     1121.87
     34480     1123.19
     34520     1124.48
     34560     1125.84
     34600     1127.13
     34640     1128.38
     34680     1129.71
     34720     1131.04
     34760     1132.33
     34800     1133.66
     34840     1134.95
     34880     1136.25
     34920      1137.5
     34960      1138.8
     35000     1140.13
     35040     1141.43
     35080     1142.76
     35120     1144.06
     35160     1145.38
     35200      1146.7
     35240     1147.92
     35280     1149.24
     35320     1150.54
     35360      1151.9
     35400     1153.19
     35440     1154.44
     35480     1155.77
     35520     1157.09
     35560     1158.38
     35600     1159.71
     35640        1161
     35680      1162.3
     35720     1163.54
     35760     1164.84
     35800     1166.17
     35840     1167.47
     35880      1168.8
     35920      1170.1
     35960     1171.42
     36000     1172.74
     36040     1173.96
     36080     1175.28
     36120     1176.57
     36160     1177.94
     36200     1179.23
     36240     1180.48
     36280     1181.82
     36320     1183.14
     36360     1184.42
     36400     1185.76
     36440     1187.04
     36480     1188.34
     36520     1189.58
     36560     1190.89
     36600     1192.22
     36640     1193.53
     36680     1194.85
     36720     1196.16
     36760     1197.48
     36800      1198.8
     36840     1200.02
     36880     1201.34
     36920     1202.63
     36960        1204
     37000     1205.29
     37040     1206.54
     37080     1207.88
     37120      1209.2
     37160     1210.49
     37200     1211.82
     37240      1213.1
     37280     1214.41
     37320     1215.65
     37360     1216.95
     37400     1218.28
     37440     1219.59
     37480     1220.92
     37520     1222.22
     37560     1223.54
     37600     1224.87
     37640     1226.07
     37680     1227.39
     37720     1228.69
     37760     1230.06
     37800     1231.35
     37840      1232.6
     37880     1233.94
     37920     1235.26
     37960     1236.55
     38000     1237.88
     38040     1239.16
     38080     1240.46
     38120      1241.7
     38160     1243.01
     38200     1244.34
     38240     1245.66
     38280     1246.98
     38320     1248.29
     38360      1249.6
     38400     1250.93
     38440     1252.13
     38480     1253.45
     38520     1254.75
     38560     1256.12
     38600     1257.41
     38640     1258.66
     38680        1260
     38720     1261.32
     38760     1262.61
     38800     1263.94
     38840     1265.22
     38880     1266.53
     38920     1267.77
     38960     1269.07
     39000      1270.4
     39040     1271.72
     39080     1273.04
     39120     1274.35
     39160     1275.67
     39200     1276.98
     39240     1278.19
     39280     1279.51
     39320     1280.81
     39360     1282.18
     39400     1283.48
     39440     1284.72
     39480     1286.06
     39520     1287.38
     39560     1288.67
     39600        1290
     39640     1291.28
     39680     1292.59
     39720     1293.83
     39760     1295.13
     39800     1296.46
     39840     1297.78
     39880      1299.1
     39920     1300.41
     39960     1301.72
     40000     1303.04
     40040     1304.24
     40080     1305.57
     40120     1306.86
     40160     1308.23
     40200     1309.53
     40240     1310.77
     40280     1312.12
     40320     1313.43
     40360     1314.72
     40400     1316.06
     40440     1317.34
     40480     1318.64
     40520     1319.88
     40560     1321.18
     40600     1322.51
     40640     1323.83
     40680     1325.16
     40720     1326.46
     40760     1327.78
     40800     1329.09
     40840      1330.3
     40880     1331.62
     40920     1332.91
     40960     1334.29
     41000     1335.59
     41040     1336.82
     41080     1338.18
     41120     1339.49
     41160     1340.78
     41200     1342.11
     41240     1343.39
     41280      1344.7
     41320     1345.94
     41360     1347.25
     41400     1348.58
     41440      1349.9
     41480     1351.22
     41520     1352.52
     41560     1353.83
     41600     1355.15
     41640     1356.35
     41680     1357.68
     41720     1358.97
     41760     1360.34
     41800     1361.64
     41840     1362.88
     41880     1364.23
     41920     1365.55
     41960     1366.84
     42000     1368.17
     42040     1369.45
     42080     1370.76
     42120        1372
     42160      1373.3
     42200     1374.63
     42240     1375.96
     42280     1377.28
     42320     1378.58
     42360     1379.89
     42400     1381.21
     42440     1382.41
     42480     1383.74
     42520     1385.02
     42560      1386.4
     42600      1387.7
     42640     1388.94
     42680     1390.29
     42720     1391.61
     42760      1392.9
     42800     1394.24
     42840     1395.51
     42880     1396.82
     42920     1398.06
     42960     1399.36
     43000     1400.69
     43040     1402.01
     43080     1403.34
     43120     1404.63
     43160     1405.95
     43200     1407.27
     43240     1408.46
     43280     1409.79
     43320     1411.08
     43360     1412.46
     43400     1413.75
     43440        1415
     43480     1416.35
     43520     1417.67
     43560     1418.96
     43600      1420.3
     43640     1421.58
     43680     1422.88
     43720     1424.12
     43760     1425.43
     43800     1426.76
     43840     1428.08
     43880     1429.41
     43920     1430.71
     43960     1432.02
     44000     1433.33
     44040     1434.53
     44080     1435.85
     44120     1437.14
     44160     1438.51
     44200     1439.81
     44240     1441.05
     44280     1442.41
     44320     1443.73
     44360     1445.02
     44400     1446.36
     44440     1447.64
     44480     1448.94
     44520     1450.18
     44560     1451.49
     44600     1452.83
     44640     1454.15
     44680     1455.48
     44720     1456.78
     44760     1458.09
     44800     1459.41
     44840     1460.59
     44880     1461.92
     44920     1463.21
     44960     1464.58
     45000     1465.88
     45040     1467.12
     45080     1468.48
     45120      1469.8
     45160     1471.08
     45200     1472.42
     45240      1473.7
     45280        1475
     45320     1476.24
     45360     1477.55
     45400     1478.89
     45440     1480.22
     45480     1481.54
     45520     1482.84
     45560     1484.14
     45600     1485.46
     45640     1486.66
     45680     1487.99
     45720     1489.27
     45760     1490.65
     45800     1491.94
     45840     1493.17
     45880     1494.54
     45920     1495.85
     45960     1497.14
     46000     1498.48
     46040     1499.77
     46080     1501.07
     46120     1502.31
     46160     1503.62
     46200     1504.96
     46240     1506.29
     46280     1507.61
     46320      1508.9
     46360     1510.22
     46400     1511.54
     46440     1512.73
     46480     1514.06
     46520     1515.33
     46560     1516.71
     46600        1518
     46640     1519.23
     46680     1520.59
     46720     1521.91
     46760      1523.2
     46800     1524.54
     46840     1525.83
     46880     1527.13
     46920     1528.37
     46960     1529.68
     47000     1531.02
     47040     1532.34
     47080     1533.67
     47120     1534.96
     47160     1536.27
     47200     1537.59
     47240     1538.77
     47280     1540.11
     47320     1541.38
     47360     1542.76
     47400     1544.05
     47440     1545.28
     47480     1546.65
     47520     1547.96
     47560     1549.25
     47600      1550.6
     47640     1551.88
     47680     1553.18
     47720     1554.42
     47760     1555.72
     47800     1557.07
     47840      1558.4
     47880     1559.73
     47920     1561.01
     47960     1562.33
     48000     1563.65
     48040     1564.83
     48080     1566.16
     48120     1567.44
     48160     1568.82
     48200     1570.11
     48240     1571.34
     48280     1572.71
     48320     1574.03
     48360     1575.31
     48400     1576.66
     48440     1577.94
     48480     1579.25
     48520     1580.49
     48560     1581.79
     48600     1583.13
     48640     1584.47
     48680      1585.8
     48720     1587.09
     48760     1588.41
     48800     1589.73
     48840     1590.89
     48880     1592.23
     48920     1593.51
     48960     1594.88
     49000     1596.17
     49040      1597.4
     49080     1598.78
     49120     1600.09
     49160     1601.37
     49200     1602.72
     49240        1604
     49280     1605.31
     49320     1606.54
     49360     1607.84
     49400     1609.19
     49440     1610.53
     49480     1611.86
     49520     1613.15
     49560     1614.47
     49600     1615.79
     49640     1616.96
     49680     1618.29
     49720     1619.57
     49760     1620.94
     49800     1622.24
     49840     1623.46
     49880     1624.83
     49920     1626.15
     49960     1627.43
     50000     1628.77
     50040     1630.06
     50080     1631.36
     50120     1632.59
     50160     1633.89
     50200     1635.25
     50240     1636.59
     50280     1637.92
     50320     1639.21
     50360     1640.53
     50400     1641.85
     50440     1643.01
     50480     1644.34
     50520     1645.62
     50560     1646.99
     50600     1648.29
     50640     1649.51
     50680     1650.89
     50720      1652.2
     50760     1653.48
     50800     1654.83
     50840     1656.12
     50880     1657.42
     50920     1658.66
     50960     1659.95
     51000      1661.3
     51040     1662.65
     51080     1663.98
     51120     1665.27
     51160     1666.59
     51200     1667.92
     51240     1669.07
     51280     1670.41
     51320     1671.68
     51360     1673.06
     51400     1674.35
     51440     1675.58
     51480     1676.96
     51520     1678.27
     51560     1679.55
     51600      1680.9
     51640     1682.19
     51680      1683.5
     51720     1684.74
     51760     1686.03
     51800     1687.38
     51840     1688.73
     51880     1690.05
     51920     1691.35
     51960     1692.67
     52000     1693.99
     52040     1695.14
     52080     1696.47
     52120     1697.74
     52160     1699.12
     52200     1700.42
     52240     1701.65
     52280     1703.03
     52320     1704.34
     52360     1705.63
     52400     1706.97
     52440     1708.26
     52480     1709.57
     52520     1710.81
     52560     1712.11
     52600     1713.46
     52640      1714.8
     52680     1716.13
     52720     1717.42
     52760     1718.74
     52800     1720.07
     52840     1721.22
     52880     1722.55
     52920     1723.82
     52960      1725.2
     53000      1726.5
     53040     1727.73
     53080     1729.11
     53120     1730.42
     53160     1731.71
     53200     1733.06
     53240     1734.34
     53280     1735.64
     53320     1736.88
     53360     1738.18
     53400     1739.53
     53440     1740.87
     53480      1742.2
     53520     1743.49
     53560     1744.81
     53600     1746.14
     53640     1747.29
     53680     1748.62
     53720     1749.89
     53760     1751.27
     53800     1752.57
     53840      1753.8
     53880     1755.18
     53920      1756.5
     53960     1757.78
     54000     1759.13
     54040     1760.41
     54080     1761.72
     54120     1762.96
     54160     1764.26
     54200     1765.61
     54240     1766.95
     54280     1768.28
     54320     1769.57
     54360     1770.89
     54400     1772.23
     54440     1773.37
     54480      1774.7
     54520     1775.96
     54560     1777.35
     54600     1778.64
     54640     1779.87
     54680     1781.25
     54720     1782.58
     54760     1783.86
     54800      1785.2
     54840     1786.47
     54880     1787.79
     54920     1789.02
     54960     1790.31
     55000     1791.67
     55040     1793.01
     55080     1794.34
     55120     1795.63
     55160     1796.95
     55200     1798.29
     55240     1799.44
     55280     1800.76
     55320     1802.02
     55360     1803.41
     55400      1804.7
     55440     1805.93
     55480     1807.32
     55520     1808.64
     55560     1809.91
     55600     1811.27
     55640     1812.54
     55680     1813.85
     55720     1815.09
     55760     1816.37
     55800     1817.73
     55840     1819.08
     55880     1820.41
     55920      1821.7
     55960     1823.03
     56000     1824.37
     56040     1825.51
     56080     1826.84
     56120     1828.11
     56160     1829.49
     56200     1830.79
     56240     1832.01
     56280     1833.39
     56320     1834.72
     56360     1835.99
     56400     1837.34
     56440     1838.62
     56480     1839.93
     56520     1841.16
     56560     1842.45
     56600     1843.81
     56640     1845.15
     56680     1846.49
     56720     1847.78
     56760      1849.1
     56800     1850.43
     56840     1851.58
     56880      1852.9
     56920     1854.17
     56960     1855.55
     57000     1856.84
     57040     1858.07
     57080     1859.45
     57120     1860.78
     57160     1862.05
     57200      1863.4
     57240     1864.68
     57280     1865.99
     57320     1867.23
     57360     1868.51
     57400     1869.87
     57440     1871.22
     57480     1872.55
     57520     1873.84
     57560     1875.16
     57600      1876.5
     57640     1877.64
     57680     1878.96
     57720     1880.23
     57760     1881.61
     57800      1882.9
     57840     1884.12
     57880     1885.51
     57920     1886.84
     57960     1888.12
     58000     1889.47
     58040     1890.74
     58080     1892.05
     58120     1893.28
     58160     1894.56
     58200     1895.92
     58240     1897.27
     58280      1898.6
     58320     1899.89
     58360      1901.2
     58400     1902.54
     58440     1903.68
     58480     1905.01
     58520     1906.26
     58560     1907.65
     58600     1908.94
     58640     1910.17
     58680     1911.56
     58720     1912.88
     58760     1914.16
     58800     1915.51
     58840     1916.78
     58880     1918.09
     58920     1919.32
     58960      1920.6
     59000     1921.96
     59040      1923.3
     59080     1924.63
     59120     1925.92
     59160     1927.24
     59200     1928.58
     59240     1929.72
     59280     1931.04
     59320     1932.31
     59360     1933.69
     59400     1934.98
     59440      1936.2
     59480     1937.59
     59520     1938.92
     59560      1940.2
     59600     1941.55
     59640     1942.82
     59680     1944.13
     59720     1945.35
     59760     1946.64
     59800        1948
     59840     1949.34
     59880     1950.67
     59920     1951.96
     59960     1953.28
     60000     1954.61
     60040     1955.75
     60080     1957.07
     60120     1958.33
     60160     1959.71
     60200     1961.01
     60240     1962.23
     60280     1963.62
     60320     1964.94
     60360     1966.22
     60400     1967.57
     60440     1968.84
     60480     1970.14
     60520     1971.37
     60560     1972.65
     60600     1974.01
     60640     1975.35
     60680     1976.68
     60720     1977.97
     60760     1979.28
     60800     1980.61
     60840     1981.74
     60880     1983.06
     60920     1984.32
     60960      1985.7
     61000        1987
     61040     1988.21
     61080      1989.6
     61120     1990.93
     61160      1992.2
     61200     1993.55
     61240     1994.82
     61280     1996.12
     61320     1997.35
     61360     1998.62
     61400     1999.99
     61440     2001.33
     61480     2002.66
     61520     2003.95
     61560     2005.27
     61600      2006.6
     61640     2007.72
     61680     2009.04
     61720      2010.3
     61760     2011.67
     61800     2012.97
     61840     2014.18
     61880     2015.57
     61920      2016.9
     61960     2018.17
     62000     2019.52
     62040     2020.79
     62080     2022.09
     62120     2023.31
     62160     2024.59
     62200     2025.95
     62240     2027.29
     62280     2028.63
     62320     2029.92
     62360     2031.24
     62400     2032.56
     62440     2033.69
     62480     2035.01
     62520     2036.27
     62560     2037.64
     62600     2038.94
     62640     2040.16
     62680     2041.55
     62720     2042.87
     62760     2044.15
     62800     2045.49
     62840     2046.76
     62880     2048.06
     62920     2049.28
     62960     2050.55
     63000     2051.92
     63040     2053.25
     63080      2054.6
     63120     2055.88
     63160      2057.2
     63200     2058.53
     63240     2059.65
     63280     2060.97
     63320     2062.23
     63360      2063.6
     63400      2064.9
     63440     2066.11
     63480     2067.51
     63520     2068.83
     63560      2070.1
     63600     2071.45
     63640     2072.71
     63680     2074.01
     63720     2075.24
     63760     2076.51
     63800     2077.87
     63840     2079.21
     63880     2080.55
     63920     2081.84
     63960     2083.16
     64000     2084.48
     64040     2085.59
     64080     2086.92
     64120     2088.17
     64160     2089.55
     64200     2090.84
     64240     2092.06
     64280     2093.45
     64320     2094.78
     64360     2096.05
     64400     2097.39
     64440     2098.66
     64480     2099.96
     64520     2101.18
     64560     2102.45
     64600     2103.81
     64640     2105.15
     64680     2106.49
     64720     2107.77
     64760     2109.09
     64800     2110.41
     64840     2111.51
     64880     2112.84
     64920     2114.09
     64960     2115.46
     65000     2116.76
     65040     2117.97
     65080     2119.37
     65120     2120.69
     65160     2121.96
     65200      2123.3
     65240     2124.57
     65280     2125.87
     65320     2127.08
     65360     2128.35
     65400     2129.72
     65440     2131.05
     65480      2132.4
     65520     2133.68
     65560     2134.99
     65600     2136.32
     65640     2137.42
     65680     2138.74
     65720     2139.99
     65760     2141.37
     65800     2142.67
     65840     2143.87
     65880     2145.27
     65920      2146.6
     65960     2147.86
     66000     2149.21
     66040     2150.48
     66080     2151.78
     66120     2152.99
     66160     2154.25
     66200     2155.62
     66240     2156.96
     66280      2158.3
     66320     2159.58
     66360     2160.89
     66400     2162.22
     66440     2163.31
     66480     2164.63
     66520     2165.89
     66560     2167.26
     66600     2168.55
     66640     2169.76
     66680     2171.16
     66720     2172.49
     66760     2173.75
     66800      2175.1
     66840     2176.37
     66880     2177.67
     66920     2178.87
     66960     2180.14
     67000     2181.51
     67040     2182.84
     67080     2184.19
     67120     2185.47
     67160     2186.78
     67200     2188.11
     67240     2189.19
     67280     2190.51
     67320     2191.77
     67360     2193.14
     67400     2194.43
     67440     2195.64
     67480     2197.03
     67520     2198.36
     67560     2199.63
     67600     2200.97
     67640     2202.24
     67680     2203.54
     67720     2204.75
     67760     2206.01
     67800     2207.38
     67840     2208.71
     67880     2210.06
     67920     2211.33
     67960     2212.65
     68000     2213.97
     68040     2215.05
     68080     2216.37
     68120     2217.63
     68160        2219
     68200     2220.28
     68240     2221.49
     68280     2222.89
     68320     2224.22
     68360     2225.48
     68400     2226.83
     68440      2228.1
     68480      2229.4
     68520      2230.6
     68560     2231.86
     68600     2233.24
     68640     2234.58
     68680     2235.92
     68720     2237.19
     68760     2238.52
     68800     2239.84
     68840     2240.91
     68880     2242.23
     68920     2243.48
     68960     2244.86
     69000     2246.14
     69040     2247.35
     69080     2248.74
     69120     2250.07
     69160     2251.33
     69200     2252.67
     69240     2253.94
     69280     2255.25
     69320     2256.45
     69360     2257.71
     69400     2259.09
     69440     2260.42
     69480     2261.77
     69520     2263.03
     69560     2264.36
     69600     2265.68
     69640     2266.75
     69680     2268.07
     69720     2269.33
     69760      2270.7
     69800     2271.99
     69840     2273.19
     69880     2274.59
     69920     2275.91
     69960     2277.18
     70000     2278.52
     70040      2279.8
     70080     2281.11
     70120      2282.3
     70160     2283.57
     70200     2284.94
     70240     2286.28
     70280     2287.63
     70320     2288.89
     70360     2290.21
     70400     2291.53
     70440      2292.6
     70480     2293.92
     70520     2295.17
     70560     2296.55
     70600     2297.83
     70640     2299.02
     70680     2300.42
     70720     2301.74
     70760     2303.01
     70800     2304.36
     70840     2305.64
     70880     2306.95
     70920     2308.15
     70960     2309.41
     71000     2310.79
     71040     2312.12
     71080     2313.47
     71120     2314.73
     71160     2316.05
     71200     2317.37
     71240     2318.43
     71280     2319.74
     71320     2320.99
     71360     2322.37
     71400     2323.65
     71440     2324.84
     71480     2326.23
     71520     2327.56
     71560     2328.83
     71600     2330.18
     71640     2331.46
     71680     2332.77
     71720     2333.96
     71760     2335.23
     71800     2336.61
     71840     2337.94
     71880     2339.29
     71920     2340.55
     71960     2341.86
     72000     2343.19
     72040     2344.24
     72080     2345.55
     72120     2346.81
     72160     2348.19
     72200     2349.46
     72240     2350.65
     72280     2352.05
     72320     2353.38
     72360     2354.64
     72400        2356
     72440     2357.27
     72480     2358.58
     72520     2359.77
     72560     2361.03
     72600     2362.41
     72640     2363.74
     72680     2365.09
     72720     2366.34
     72760     2367.66
     72800     2368.99
     72840     2370.03
     72880     2371.34
     72920      2372.6
     72960     2373.98
     73000     2375.25
     73040     2376.44
     73080     2377.83
     73120     2379.16
     73160     2380.42
     73200     2381.77
     73240     2383.04
     73280     2384.35
     73320     2385.53
     73360     2386.79
     73400     2388.18
     73440     2389.52
     73480     2390.87
     73520     2392.11
     73560     2393.44
     73600     2394.76
     73640     2395.81
     73680     2397.12
     73720     2398.37
     73760     2399.75
     73800     2401.03
     73840     2402.22
     73880     2403.61
     73920     2404.94
     73960     2406.19
     74000     2407.54
     74040     2408.82
     74080     2410.13
     74120     2411.31
     74160     2412.57
     74200     2413.95
     74240     2415.29
     74280     2416.63
     74320     2417.88
     74360     2419.21
     74400     2420.53
     74440     2421.57
     74480     2422.88
     74520     2424.14
     74560     2425.51
     74600      2426.8
     74640     2427.98
     74680     2429.37
     74720      2430.7
     74760     2431.94
     74800     2433.31
     74840     2434.58
     74880     2435.89
     74920     2437.08
     74960     2438.34
     75000     2439.72
     75040     2441.06
     75080     2442.41
     75120     2443.65
     75160     2444.97
     75200      2446.3
     75240     2447.34
     75280     2448.66
     75320     2449.91
     75360     2451.29
     75400     2452.58
     75440     2453.76
     75480     2455.16
     75520     2456.49
     75560     2457.74
     75600      2459.1
     75640     2460.37
     75680     2461.68
     75720     2462.88
     75760     2464.14
     75800     2465.52
     75840     2466.85
     75880      2468.2
     75920     2469.45
     75960     2470.76
     76000     2472.09
     76040     2473.14
     76080     2474.45
     76120      2475.7
     76160     2477.09
     76200     2478.37
     76240     2479.56
     76280     2480.96
     76320     2482.29
     76360     2483.53
     76400     2484.89
     76440     2486.16
     76480     2487.47
     76520     2488.66
     76560     2489.92
     76600      2491.3
     76640     2492.63
     76680     2493.98
     76720     2495.22
     76760     2496.54
     76800     2497.86
     76840     2498.91
     76880     2500.22
     76920     2501.48
     76960     2502.86
     77000     2504.15
     77040     2505.33
     77080     2506.73
     77120     2508.06
     77160      2509.3
     77200     2510.66
     77240     2511.94
     77280     2513.25
     77320     2514.43
     77360     2515.69
     77400     2517.07
     77440     2518.39
     77480     2519.74
     77520     2520.99
     77560     2522.31
     77600     2523.63
     77640     2524.67
     77680     2525.98
     77720     2527.24
     77760     2528.62
     77800     2529.91
     77840     2531.08
     77880     2532.48
     77920     2533.81
     77960     2535.06
     78000     2536.43
     78040      2537.7
     78080     2539.01
     78120     2540.19
     78160     2541.44
     78200     2542.82
     78240     2544.14
     78280     2545.49
     78320     2546.74
     78360     2548.05
     78400     2549.37
     78440     2550.41
     78480     2551.72
     78520     2552.98
     78560     2554.35
     78600     2555.64
     78640     2556.81
     78680     2558.22
     78720     2559.55
     78760      2560.8
     78800     2562.16
     78840     2563.44
     78880     2564.75
     78920     2565.93
     78960     2567.18
     79000     2568.56
     79040     2569.89
     79080     2571.23
     79120     2572.49
     79160      2573.8
     79200     2575.12
     79240     2576.16
     79280     2577.47
     79320     2578.72
     79360      2580.1
     79400     2581.39
     79440     2582.56
     79480     2583.96
     79520     2585.29
     79560     2586.54
     79600     2587.91
     79640     2589.18
     79680     2590.48
     79720     2591.67
     79760     2592.92
     79800      2594.3
     79840     2595.62
     79880     2596.97
     79920     2598.22
     79960     2599.54
     80000     2600.86
     80040      2601.9
     80080     2603.21
     80120     2604.47
     80160     2605.84
     80200     2607.13
     80240      2608.3
     80280     2609.71
     80320     2611.03
     80360     2612.29
     80400     2613.66
     80440     2614.93
     80480     2616.24
     80520     2617.42
     80560     2618.67
     80600     2620.05
     80640     2621.37
     80680     2622.73
     80720     2623.98
     80760     2625.29
     80800     2626.62
     80840     2627.65
     80880     2628.95
     80920     2630.21
     80960     2631.59
     81000     2632.89
     81040     2634.04
     81080     2635.45
     81120     2636.78
     81160     2638.04
     81200      2639.4
     81240     2640.69
     81280        2642
     81320     2643.18
     81360     2644.43
     81400     2645.81
     81440     2647.13
     81480     2648.49
     81520     2649.74
     81560     2651.05
     81600     2652.37
     81640     2653.41
     81680     2654.71
     81720     2655.97
     81760     2657.35
     81800     2658.64
     81840      2659.8
     81880     2661.22
     81920     2662.55
     81960     2663.81
     82000     2665.18
     82040     2666.46
     82080     2667.77
     82120     2668.95
     82160     2670.19
     82200     2671.58
     82240     2672.89
     82280     2674.26
     82320     2675.51
     82360     2676.82
     82400     2678.14
     82440     2679.18
     82480     2680.48
     82520     2681.74
     82560     2683.11
     82600     2684.42
     82640     2685.57
     82680     2686.98
     82720     2688.32
     82760     2689.58
     82800     2690.95
     82840     2692.23
     82880     2693.54
     82920     2694.71
     82960     2695.97
     83000     2697.35
     83040     2698.68
     83080     2700.04
     83120     2701.29
     83160     2702.61
     83200     2703.93
     83240     2704.95
     83280     2706.26
     83320     2707.52
     83360     2708.89
     83400      2710.2
     83440     2711.35
     83480     2712.77
     83520      2714.1
     83560     2715.37
     83600     2716.74
     83640     2718.02
     83680     2719.33
     83720      2720.5
     83760     2721.76
     83800     2723.14
     83840     2724.46
     83880     2725.82
     83920     2727.08
     83960      2728.4
     84000     2729.73
     84040     2730.75
     84080     2732.05
     84120     2733.31
     84160     2734.68
     84200     2735.99
     84240     2737.14
     84280     2738.55
     84320     2739.89
     84360     2741.16
     84400     2742.53
     84440     2743.81
     84480     2745.11
     84520     2746.28
     84560     2747.53
     84600     2748.91
     84640     2750.24
     84680      2751.6
     84720     2752.86
     84760     2754.17
     84800      2755.5
     84840     2756.51
     84880     2757.82
     84920     2759.08
     84960     2760.46
     85000     2761.76
     85040     2762.92
     85080     2764.32
     85120     2765.66
     85160     2766.92
     85200      2768.3
     85240     2769.57
     85280     2770.88
     85320     2772.04
     85360     2773.29
     85400     2774.67
     85440        2776
     85480     2777.36
     85520     2778.62
     85560     2779.93
     85600     2781.26
     85640     2782.27
     85680     2783.57
     85720     2784.83
     85760     2786.21
     85800     2787.52
     85840     2788.67
     85880     2790.08
     85920     2791.42
     85960     2792.68
     86000     2794.06
     86040     2795.33
     86080     2796.64
     86120      2797.8
     86160     2799.06
     86200     2800.43
     86240     2801.76
     86280     2803.13
     86320     2804.38
     86360      2805.7
     86400     2807.03
     86440     2808.04
     86480     2809.35
     86520     2810.61
     86560     2811.99
     86600      2813.3
     86640     2814.44
     86680     2815.85
     86720     2817.19
     86760     2818.45
     86800     2819.83
     86840      2821.1
     86880     2822.41
     86920     2823.58
     86960     2824.82
     87000      2826.2
     87040     2827.52
     87080     2828.89
     87120     2830.15
     87160     2831.46
     87200      2832.8
     87240     2833.81
     87280     2835.12
     87320     2836.37
     87360     2837.76
     87400     2839.06
     87440     2840.21
     87480     2841.63
     87520     2842.96
     87560     2844.23
     87600      2845.6
     87640     2846.88
     87680     2848.19
     87720     2849.36
     87760     2850.61
     87800     2851.98
     87840     2853.31
     87880     2854.67
     87920     2855.94
     87960     2857.24
     88000     2858.58
     88040     2859.58
     88080     2860.89
     88120     2862.14
     88160     2863.54
     88200     2864.84
     88240     2865.99
     88280     2867.41
     88320     2868.75
     88360     2870.01
     88400     2871.38
     88440     2872.66
     88480     2873.98
     88520     2875.15
     88560      2876.4
     88600     2877.78
     88640     2879.09
     88680     2880.46
     88720     2881.72
     88760     2883.03
     88800     2884.37
     88840     2885.37
     88880     2886.68
     88920     2887.93
     88960     2889.32
     89000     2890.63
     89040     2891.78
     89080      2893.2
     89120     2894.54
     89160     2895.81
     89200     2897.18
     89240     2898.46
     89280     2899.77
     89320     2900.94
     89360     2902.19
     89400     2903.57
     89440      2904.9
     89480     2906.27
     89520     2907.52
     89560     2908.83
     89600     2910.17
     89640     2911.16
     89680     2912.46
     89720     2913.72
     89760     2915.11
     89800     2916.43
     89840     2917.58
     89880        2919
     89920     2920.34
     89960      2921.6
     90000     2922.98
     90040     2924.25
     90080     2925.57
     90120     2926.73
     90160     2927.98
     90200     2929.36
     90240     2930.69
     90280     2932.06
     90320     2933.32
     90360     2934.62
     90400     2935.96
     90440     2936.96
     90480     2938.27
     90520     2939.53
     90560     2940.91
     90600     2942.23
     90640     2943.38
     90680     2944.81
     90720     2946.15
     90760     2947.41
     90800     2948.79
     90840     2950.07
     90880     2951.38
     90920     2952.54
     90960      2953.8
     91000     2955.18
     91040     2956.51
     91080     2957.86
     91120     2959.12
     91160     2960.43
     91200     2961.77
     91240     2962.75
     91280     2964.07
     91320     2965.32
     91360     2966.71
     91400     2968.03
     91440     2969.19
     91480      2970.6
     91520     2971.95
     91560     2973.22
     91600     2974.59
     91640     2975.86
     91680     2977.18
     91720     2978.34
     91760     2979.58
     91800     2980.97
     91840     2982.29
     91880     2983.66
     91920     2984.91
     91960     2986.22
     92000     2987.56
     92040     2988.54
     92080     2989.85
     92120     2991.11
     92160     2992.51
     92200     2993.82
     92240     2994.98
     92280     2996.41
     92320     2997.75
     92360     2999.02
     92400     3000.39
     92440     3001.67
     92480     3002.97
     92520     3004.13
     92560     3005.38
     92600     3006.77
     92640     3008.09
     92680     3009.45
     92720      3010.7
     92760     3012.01
     92800     3013.36
     92840     3014.34
     92880     3015.65
     92920     3016.92
     92960     3018.31
     93000     3019.62
     93040     3020.79
     93080     3022.21
     93120     3023.56
     93160     3024.82
     93200      3026.2
     93240     3027.47
     93280     3028.77
     93320     3029.93
     93360     3031.17
     93400     3032.56
     93440     3033.88
     93480     3035.24
     93520      3036.5
     93560     3037.81
     93600     3039.16
     93640     3040.13
     93680     3041.45
     93720      3042.7
     93760     3044.11
     93800     3045.42
     93840     3046.57
     93880        3048
     93920     3049.36
     93960     3050.61
     94000     3051.99
     94040     3053.26
     94080     3054.57
     94120     3055.72
     94160     3056.96
     94200     3058.35
     94240     3059.67
     94280     3061.04
     94320     3062.29
     94360      3063.6
     94400     3064.96
     94440     3065.91
     94480     3067.23
     94520     3068.49
     94560     3069.89
     94600      3071.2
     94640     3072.37
     94680     3073.78
     94720     3075.14
     94760     3076.41
     94800     3077.77
     94840     3079.05
     94880     3080.35
     94920      3081.5
     94960     3082.75
     95000     3084.14
     95040     3085.46
     95080     3086.83
     95120     3088.08
     95160     3089.39
     95200     3090.74
     95240      3091.7
     95280     3093.03
     95320     3094.29
     95360     3095.69
     95400        3097
     95440     3098.17
     95480     3099.59
     95520     3100.94
     95560     3102.21
     95600     3103.57
     95640     3104.84
     95680     3106.13
     95720     3107.29
     95760     3108.53
     95800     3109.92
     95840     3111.25
     95880     3112.62
     95920     3113.86
     95960     3115.18
     96000     3116.53
     96040     3117.49
     96080     3118.83
     96120     3120.08
     96160     3121.49
     96200      3122.8
     96240     3123.97
     96280     3125.39
     96320     3126.74
     96360     3128.01
     96400     3129.36
     96440     3130.63
     96480     3131.93
     96520     3133.08
     96560     3134.33
     96600     3135.72
     96640     3137.04
     96680     3138.42
     96720     3139.67
     96760     3140.98
     96800     3142.33
     96840     3143.29
     96880     3144.63
     96920     3145.89
     96960     3147.29
     97000     3148.61
     97040     3149.78
     97080      3151.2
     97120     3152.55
     97160     3153.82
     97200     3155.18
     97240     3156.45
     97280     3157.75
     97320     3158.89
     97360     3160.15
     97400     3161.53
     97440     3162.86
     97480     3164.23
     97520     3165.49
     97560      3166.8
     97600     3168.15
     97640     3169.12
     97680     3170.45
     97720     3171.72
     97760     3173.12
     97800     3174.43
     97840      3175.6
     97880     3177.03
     97920     3178.38
     97960     3179.65
     98000        3181
     98040     3182.28
     98080     3183.58
     98120     3184.72
     98160     3185.98
     98200     3187.36
     98240     3188.69
     98280     3190.06
     98320     3191.32
     98360     3192.62
     98400     3193.98
     98440     3194.94
     98480     3196.28
     98520     3197.54
     98560     3198.94
     98600     3200.26
     98640     3201.43
     98680     3202.86
     98720      3204.2
     98760     3205.48
     98800     3206.83
     98840     3208.11
     98880     3209.42
     98920     3210.56
     98960     3211.81
     99000      3213.2
     99040     3214.53
     99080      3215.9
     99120     3217.15
     99160     3218.45
     99200     3219.81
     99240     3220.76
     99280     3222.09
     99320     3223.36
     99360     3224.77
     99400     3226.08
     99440     3227.26
     99480     3228.69
     99520     3230.03
     99560     3231.31
     99600     3232.67
     99640     3233.94
     99680     3235.25
     99720      3236.4
     99760     3237.66
     99800     3239.04
     99840     3240.37
     99880     3241.75
     99920     3243.01
     99960     3244.31
    100000     3245.66
    100040     3246.63
    100080     3247.96
    100120     3249.22
    100160     3250.62
    100200     3251.94
    100240     3253.11
    100280     3254.55
    100320     3255.89
    100360     3257.17
    100400     3258.51
    100440     3259.79
    100480      3261.1
    100520     3262.24
    100560     3263.51
    100600      3264.9
    100640     3266.23
    100680     3267.61
    100720     3268.86
    100760     3270.16
    100800     3271.52
    100840      3272.5
    100880     3273.83
    100920      3275.1
    100960      3276.5
    101000     3277.81
    101040     3278.98
    101080     3280.41
    101120     3281.77
    101160     3283.05
    101200     3284.39
    101240     3285.67
    101280     3286.98
    101320     3288.11
    101360     3289.37
    101400     3290.75
    101440     3292.09
    101480     3293.46
    101520     3294.72
    101560     3296.03
    101600     3297.39
    101640     3298.36
    101680      3299.7
    101720     3300.96
    101760     3302.37
    101800     3303.69
    101840     3304.84
    101880     3306.28
    101920     3307.63
    101960     3308.92
    102000     3310.27
    102040     3311.53
    102080     3312.85
    102120     3313.98
    102160     3315.24
    102200     3316.62
    102240     3317.95
    102280     3319.33
    102320     3320.59
    102360      3321.9
    102400     3323.27
    102440     3324.25
    102480     3325.58
    102520     3326.84
    102560     3328.24
    102600     3329.56
    102640     3330.71
    102680     3332.15
    102720     3333.51
    102760     3334.79
    102800     3336.14
    102840     3337.41
    102880     3338.72
    102920     3339.85
    102960     3341.11
    103000     3342.48
    103040     3343.83
    103080      3345.2
    103120     3346.46
    103160     3347.77
    103200     3349.14
    103240     3350.12
    103280     3351.45
    103320     3352.71
    103360     3354.12
    103400     3355.43
    103440     3356.59
    103480     3358.02
    103520     3359.38
    103560     3360.67
    103600     3362.02
    103640     3363.28
    103680      3364.6
    103720     3365.73
    103760     3366.99
    103800     3368.36
    103840      3369.7
    103880     3371.07
    103920     3372.34
    103960     3373.65
    104000     3375.02
    104040     3375.99
    104080     3377.33
    104120     3378.58
    104160        3380
    104200     3381.32
    104240     3382.46
    104280      3383.9
    104320     3385.25
    104360     3386.54
    104400      3387.9
    104440     3389.17
    104480     3390.49
    104520     3391.61
    104560     3392.87
    104600     3394.24
    104640     3395.58
    104680     3396.95
    104720     3398.22
    104760     3399.53
    104800     3400.89
    104840     3401.88
    104880     3403.22
    104920     3404.46
    104960     3405.89
    105000      3407.2
    105040     3408.34
    105080     3409.79
    105120     3411.14
    105160     3412.43
    105200     3413.79
    105240     3415.06
    105280     3416.38
    105320     3417.51
    105360     3418.76
    105400     3420.13
    105440     3421.47
    105480     3422.85
    105520     3424.11
    105560     3425.42
    105600     3426.78
    105640     3427.76
    105680      3429.1
    105720     3430.34
    105760     3431.77
    105800     3433.08
    105840     3434.22
    105880     3435.66
    105920     3437.02
    105960      3438.3
    106000     3439.66
    106040     3440.93
    106080     3442.25
    106120     3443.38
    106160     3444.64
    106200        3446
    106240     3447.34
    106280     3448.73
    106320     3449.99
    106360     3451.29
    106400     3452.65
    106440     3453.64
    106480     3454.97
    106520     3456.21
    106560     3457.64
    106600     3458.95
    106640     3460.09
    106680     3461.53
    106720     3462.89
    106760     3464.17
    106800     3465.54
    106840      3466.8
    106880     3468.13
    106920     3469.26
    106960     3470.52
    107000     3471.89
    107040     3473.22
    107080      3474.6
    107120     3475.87
    107160     3477.17
    107200     3478.53
    107240     3479.52
    107280     3480.85
    107320     3482.09
    107360     3483.52
    107400     3484.83
    107440     3485.98
    107480     3487.41
    107520     3488.78
    107560     3490.06
    107600     3491.42
    107640     3492.69
    107680     3494.02
    107720     3495.14
    107760     3496.41
    107800     3497.78
    107840     3499.11
    107880     3500.49
    107920     3501.76
    107960     3503.05
    108000     3504.41
    108040     3505.41
    108080     3506.73
    108120     3507.97
    108160      3509.4
    108200     3510.72
    108240     3511.85
    108280     3513.29
    108320     3514.64
    108360     3515.93
    108400     3517.29
    108440     3518.56
    108480     3519.88
    108520        3521
    108560     3522.28
    108600     3523.64
    108640     3524.97
    108680     3526.36
    108720     3527.63
    108760     3528.91
    108800     3530.27
    108840     3531.27
    108880      3532.6
    108920     3533.84
    108960     3535.27
    109000     3536.59
    109040     3537.71
    109080     3539.15
    109120     3540.49
    109160     3541.79
    109200     3543.16
    109240     3544.42
    109280     3545.75
    109320     3546.87
    109360     3548.13
    109400      3549.5
    109440     3550.83
    109480     3552.22
    109520     3553.49
    109560     3554.79
    109600     3556.14
    109640     3557.14
    109680     3558.47
    109720     3559.71
    109760     3561.14
    109800     3562.46
    109840     3563.58
    109880     3565.03
    109920     3566.37
    109960     3567.67
    110000     3569.04
    110040      3570.3
    110080     3571.63
    110120     3572.75
    110160     3574.01
    110200     3575.39
    110240     3576.72
    110280     3578.12
    110320     3579.39
    110360     3580.67
    110400     3582.03
    110440     3583.03
    110480     3584.36
    110520      3585.6
    110560     3587.03
    110600     3588.35
    110640     3589.47
    110680      3590.9
    110720     3592.26
    110760     3593.56
    110800     3594.93
    110840     3596.19
    110880     3597.53
    110920     3598.65
    110960     3599.91
    111000     3601.28
    111040     3602.62
    111080        3604
    111120     3605.27
    111160     3606.56
    111200     3607.92
    111240     3608.92
    111280     3610.24
    111320     3611.49
    111360     3612.92
    111400     3614.24
    111440     3615.35
    111480     3616.79
    111520     3618.14
    111560     3619.43
    111600     3620.82
    111640     3622.07
    111680     3623.41
    111720     3624.52
    111760     3625.79
    111800     3627.16
    111840      3628.5
    111880     3629.88
    111920     3631.16
    111960     3632.44
    112000     3633.79
    112040      3634.8
    112080     3636.13
    112120     3637.36
    112160      3638.8
    112200     3640.11
    112240     3641.23
    112280     3642.66
    112320     3644.01
    112360     3645.31
    112400      3646.7
    112440     3647.96
    112480     3649.29
    112520      3650.4
    112560     3651.66
    112600     3653.03
    112640     3654.38
    112680     3655.76
    112720     3657.04
    112760     3658.32
    112800     3659.67
    112840     3660.69
    112880     3662.01
    112920     3663.24
    112960     3664.68
    113000     3665.98
    113040      3667.1
    113080     3668.54
    113120     3669.88
    113160     3671.19
    113200     3672.57
    113240     3673.84
    113280     3675.16
    113320     3676.27
    113360     3677.52
    113400     3678.89
    113440     3680.24
    113480     3681.63
    113520      3682.9
    113560     3684.17
    113600     3685.53
    113640     3686.54
    113680     3687.87
    113720      3689.1
    113760     3690.53
    113800     3691.84
    113840     3692.96
    113880      3694.4
    113920     3695.74
    113960     3697.05
    114000     3698.43
    114040     3699.69
    114080     3701.02
    114120     3702.13
    114160     3703.38
    114200     3704.75
    114240     3706.09
    114280     3707.48
    114320     3708.75
    114360     3710.03
    114400     3711.39
    114440     3712.39
    114480     3713.72
    114520     3714.96
    114560     3716.39
    114600      3717.7
    114640     3718.82
    114680     3720.27
    114720     3721.61
    114760     3722.92
    114800      3724.3
    114840     3725.57
    114880      3726.9
    114920        3728
    114960     3729.25
    115000     3730.62
    115040     3731.95
    115080     3733.35
    115120     3734.62
    115160      3735.9
    115200     3737.26
    115240     3738.26
    115280     3739.59
    115320     3740.83
    115360     3742.27
    115400     3743.57
    115440     3744.69
    115480     3746.14
    115520     3747.48
    115560     3748.79
    115600     3750.17
    115640     3751.44
    115680     3752.77
    115720     3753.88
    115760     3755.12
    115800     3756.48
    115840     3757.83
    115880     3759.23
    115920     3760.49
    115960     3761.77
    116000     3763.12
    116040     3764.14
    116080     3765.47
    116120     3766.71
    116160     3768.14
    116200     3769.44
    116240     3770.56
    116280     3772.02
    116320     3773.35
    116360     3774.66
    116400     3776.04
    116440      3777.3
    116480     3778.64
    116520     3779.74
    116560     3780.99
    116600     3782.36
    116640      3783.7
    116680      3785.1
    116720     3786.37
    116760     3787.65
    116800        3789
    116840     3790.01
    116880     3791.34
    116920     3792.58
    116960     3794.01
    117000     3795.31
    117040     3796.43
    117080     3797.89
    117120     3799.22
    117160     3800.52
    117200      3801.9
    117240     3803.17
    117280     3804.51
    117320     3805.61
    117360     3806.85
    117400     3808.21
    117440     3809.57
    117480     3810.96
    117520     3812.22
    117560     3813.51
    117600     3814.86
    117640     3815.88
    117680     3817.21
    117720     3818.44
    117760     3819.87
    117800     3821.17
    117840     3822.29
    117880     3823.75
    117920     3825.09
    117960     3826.39
    118000     3827.77
    118040     3829.04
    118080     3830.38
    118120     3831.47
    118160     3832.72
    118200     3834.08
    118240     3835.43
    118280     3836.81
    118320     3838.08
    118360     3839.37
    118400     3840.72
    118440     3841.74
    118480     3843.06
    118520     3844.31
    118560     3845.73
    118600     3847.03
    118640     3848.14
    118680      3849.6
    118720     3850.95
    118760     3852.25
    118800     3853.62
    118840     3854.88
    118880     3856.23
    118920     3857.32
    118960     3858.57
    119000     3859.93
    119040     3861.27
    119080     3862.66
    119120     3863.92
    119160     3865.21
    119200     3866.56
    119240     3867.58
    119280     3868.91
    119320     3870.16
    119360     3871.57
    119400     3872.87
    119440        3874
    119480     3875.45
    119520     3876.81
    119560      3878.1
    119600     3879.48
    119640     3880.75
    119680     3882.09
    119720     3883.18
    119760     3884.42
    119800     3885.78
    119840     3887.12
    119880     3888.52
    119920     3889.78
    119960     3891.06
    120000     3892.42
    120040     3893.43
    120080     3894.76
    120120     3896.01
    120160     3897.44
    120200     3898.74
    120240     3899.86
    120280     3901.32
    120320     3902.68
    120360     3903.98
    120400     3905.36
    120440     3906.62
    120480     3907.96
    120520     3909.05
    120560     3910.31
    120600     3911.67
    120640        3913
    120680     3914.39
    120720     3915.66
    120760     3916.94
    120800     3918.31
    120840      3919.3
    120880     3920.65
    120920     3921.89
    120960     3923.31
    121000     3924.61
    121040     3925.74
    121080      3927.2
    121120     3928.55
    121160     3929.85
    121200     3931.24
    121240     3932.51
    121280     3933.85
    121320     3934.93
    121360     3936.19
    121400     3937.55
    121440     3938.88
    121480     3940.27
    121520     3941.55
    121560     3942.83
    121600     3944.19
    121640     3945.19
    121680     3946.54
    121720     3947.78
    121760     3949.19
    121800      3950.5
    121840     3951.63
    121880     3953.09
    121920     3954.45
    121960     3955.75
    122000     3957.15
    122040     3958.41
    122080     3959.75
    122120     3960.83
    122160      3962.1
    122200     3963.46
    122240     3964.78
    122280     3966.18
    122320     3967.44
    122360     3968.73
    122400      3970.1
    122440     3971.11
    122480     3972.44
    122520     3973.69
    122560     3975.11
    122600     3976.41
    122640     3977.55
    122680     3979.01
    122720     3980.37
    122760     3981.67
    122800     3983.06
    122840     3984.34
    122880     3985.68
    122920     3986.76
    122960     3988.02
    123000      3989.4
    123040     3990.72
    123080     3992.12
    123120     3993.39
    123160     3994.68
    123200     3996.05
    123240     3997.06
    123280     3998.39
    123320     3999.64
    123360     4001.05
    123400     4002.35
    123440     4003.48
    123480     4004.95
    123520     4006.31
    123560      4007.6
    123600        4009
    123640     4010.27
    123680     4011.62
    123720     4012.69
    123760     4013.97
    123800     4015.34
    123840     4016.65
    123880     4018.06
    123920     4019.33
    123960     4020.62
    124000     4021.99
    124040     4022.99
    124080     4024.32
    124120     4025.57
    124160     4026.99
    124200     4028.28
    124240     4029.41
    124280      4030.9
    124320     4032.25
    124360     4033.54
    124400     4034.94
    124440      4036.2
    124480     4037.55
    124520     4038.62
    124560      4039.9
    124600     4041.27
    124640     4042.58
    124680     4043.99
    124720     4045.26
    124760     4046.56
    124800     4047.93
    124840     4048.93
    124880     4050.25
    124920      4051.5
    124960     4052.93
    125000     4054.21
    125040     4055.36
    125080     4056.84
    125120     4058.19
    125160     4059.49
    125200     4060.88
    125240     4062.14
    125280      4063.5
    125320     4064.56
    125360     4065.84
    125400     4067.21
    125440     4068.53
    125480     4069.92
    125520     4071.21
    125560     4072.51
    125600     4073.87
    125640     4074.86
    125680     4076.19
    125720     4077.44
    125760     4078.86
    125800     4080.14
    125840     4081.29
    125880     4082.78
    125920     4084.13
    125960     4085.42
    126000     4086.81
    126040     4088.08
    126080     4089.44
    126120      4090.5
    126160     4091.78
    126200     4093.15
    126240     4094.47
    126280     4095.87
    126320     4097.16
    126360     4098.45
    126400     4099.81
    126440      4100.8
    126480     4102.14
    126520     4103.38
    126560     4104.81
    126600     4106.08
    126640     4107.24
    126680     4108.72
    126720     4110.08
    126760     4111.37
    126800     4112.76
    126840     4114.03
    126880     4115.39
    126920     4116.45
    126960     4117.74
    127000     4119.12
    127040     4120.43
    127080     4121.83
    127120     4123.11
    127160     4124.41
    127200     4125.79
    127240     4126.76
    127280      4128.1
    127320     4129.33
    127360     4130.76
    127400     4132.04
    127440     4133.18
    127480     4134.68
    127520     4136.04
    127560     4137.32
    127600     4138.71
    127640     4139.99
    127680     4141.34
    127720      4142.4
    127760     4143.69
    127800     4145.06
    127840     4146.38
    127880     4147.77
    127920     4149.06
    127960     4150.36
    128000     4151.73
    128040     4152.72
    128080     4154.06
    128120     4155.29
    128160     4156.73
    128200        4158
    128240     4159.13
    128280     4160.63
    128320     4161.98
    128360     4163.28
    128400     4164.66
    128440     4165.93
    128480      4167.3
    128520     4168.36
    128560     4169.65
    128600     4171.02
    128640     4172.34
    128680     4173.74
    128720     4175.02
    128760     4176.32
    128800      4177.7
    128840     4178.68
    128880     4180.02
    128920     4181.25
    128960     4182.69
    129000     4183.97
    129040     4185.11
    129080     4186.61
    129120     4187.96
    129160     4189.26
    129200     4190.64
    129240     4191.91
    129280     4193.28
    129320     4194.34
    129360     4195.62
    129400        4197
    129440     4198.32
    129480     4199.71
    129520     4201.01
    129560      4202.3
    129600     4203.67
    129640     4204.65
    129680     4205.99
    129720     4207.23
    129760     4208.66
    129800     4209.95
    129840     4211.09
    129880     4212.58
    129920     4213.93
    129960     4215.23
    130000     4216.61
    130040     4217.87
    130080     4219.24
    130120     4220.31
    130160     4221.59
    130200     4222.97
    130240     4224.29
    130280     4225.68
    130320     4226.97
    130360     4228.27
    130400     4229.64
    130440     4230.62
    130480     4231.95
    130520     4233.19
    130560     4234.62
    130600      4235.9
    130640     4237.05
    130680     4238.54
    130720     4239.88
    130760     4241.19
    130800     4242.58
    130840     4243.84
    130880      4245.2
    130920     4246.28
    130960     4247.56
    131000     4248.95
    131040     4250.27
    131080     4251.66
    131120     4252.96
    131160     4254.26
    131200     4255.62
    131240     4256.59
    131280     4257.94
    131320     4259.16
    131360      4260.6
    131400     4261.88
    131440     4263.04
    131480     4264.52
    131520     4265.87
    131560     4267.18
    131600     4268.57
    131640     4269.83
    131680      4271.2
    131720     4272.28
    131760     4273.55
    131800     4274.95
    131840     4276.26
    131880     4277.65
    131920     4278.95
    131960     4280.25
    132000     4281.61
    132040     4282.58
    132080     4283.92
    132120     4285.15
    132160     4286.59
    132200     4287.88
    132240     4289.02
    132280     4290.49
    132320     4291.85
    132360     4293.16
    132400     4294.54
    132440     4295.81
    132480     4297.18
    132520     4298.26
    132560     4299.53
    132600     4300.93
    132640     4302.23
    132680     4303.63
    132720     4304.92
    132760     4306.23
    132800      4307.6
    132840     4308.56
    132880      4309.9
    132920     4311.14
    132960     4312.58
    133000     4313.87
    133040        4315
    133080     4316.49
    133120     4317.85
    133160     4319.16
    133200     4320.54
    133240     4321.82
    133280     4323.18
    133320     4324.26
    133360     4325.53
    133400     4326.94
    133440     4328.24
    133480     4329.64
    133520     4330.93
    133560     4332.23
    133600      4333.6
    133640     4334.56
    133680     4335.91
    133720     4337.14
    133760     4338.59
    133800     4339.88
    133840     4341.02
    133880     4342.49
    133920     4343.85
    133960     4345.17
    134000     4346.54
    134040     4347.83
    134080      4349.2
    134120     4350.27
    134160     4351.54
    134200     4352.96
    134240     4354.25
    134280     4355.67
    134320     4356.94
    134360     4358.24
    134400     4359.62
    134440     4360.58
    134480     4361.93
    134520     4363.16
    134560     4364.62
    134600     4365.92
    134640     4367.05
    134680     4368.53
    134720      4369.9
    134760      4371.2
    134800     4372.57
    134840     4373.86
    134880     4375.23
    134920     4376.31
    134960     4377.57
    135000     4378.99
    135040     4380.28
    135080      4381.7
    135120     4382.98
    135160     4384.27
    135200     4385.64
    135240     4386.61
    135280     4387.95
    135320     4389.18
    135360     4390.64
    135400     4391.94
    135440     4393.08
    135480     4394.56
    135520     4395.92
    135560     4397.23
    135600      4398.6
    135640     4399.89
    135680     4401.26
    135720     4402.34
    135760      4403.6
    135800     4405.02
    135840      4406.3
    135880     4407.72
    135920        4409
    135960     4410.29
    136000     4411.67
    136040     4412.63
    136080     4413.97
    136120     4415.21
    136160     4416.67
    136200     4417.97
    136240     4419.12
    136280     4420.59
    136320     4421.97
    136360     4423.28
    136400     4424.62
    136440     4425.92
    136480     4427.31
    136520     4428.37
    136560     4429.63
    136600     4431.06
    136640     4432.34
    136680     4433.77
    136720     4435.04
    136760     4436.33
    136800     4437.71
    136840     4438.67
    136880     4440.01
    136920     4441.24
    136960     4442.71
    137000        4444
    137040     4445.14
    137080     4446.62
    137120     4447.99
    137160      4449.3
    137200     4450.64
    137240     4451.94
    137280     4453.32
    137320      4454.4
    137360     4455.64
    137400     4457.07
    137440     4458.35
    137480     4459.78
    137520     4461.07
    137560     4462.36
    137600     4463.74
    137640     4464.69
    137680     4466.02
    137720     4467.26
    137760     4468.73
    137800     4470.01
    137840     4471.17
    137880     4472.63
    137920        4474
    137960     4475.31
    138000     4476.66
    138040     4477.95
    138080     4479.34
    138120      4480.4
    138160     4481.67
    138200     4483.09
    138240     4484.38
    138280     4485.81
    138320     4487.09
    138360     4488.38
    138400     4489.76
    138440     4490.71
    138480     4492.05
    138520     4493.28
    138560     4494.76
    138600     4496.04
    138640     4497.19
    138680     4498.67
    138720     4500.02
    138760     4501.32
    138800     4502.69
    138840     4503.97
    138880     4505.37
    138920     4506.43
    138960     4507.69
    139000     4509.11
    139040      4510.4
    139080     4511.83
    139120     4513.12
    139160      4514.4
    139200     4515.79
    139240     4516.74
    139280     4518.08
    139320     4519.32
    139360     4520.78
    139400     4522.08
    139440     4523.23
    139480      4524.7
    139520     4526.06
    139560     4527.36
    139600     4528.73
    139640     4530.02
    139680     4531.41
    139720     4532.47
    139760     4533.74
    139800     4535.15
    139840     4536.44
    139880     4537.86
    139920     4539.15
    139960     4540.45
    140000     4541.84
    140040     4542.78
    140080     4544.11
    140120     4545.34
    140160      4546.8
    140200      4548.1
    140240     4549.25
    140280     4550.72
    140320     4552.08
    140360     4553.38
    140400     4554.75
    140440     4556.03
    140480     4557.44
    140520     4558.49
    140560     4559.76
    140600     4561.17
    140640     4562.46
    140680     4563.88
    140720     4565.17
    140760     4566.46
    140800     4567.85
    140840     4568.79
    140880     4570.12
    140920     4571.34
    140960     4572.81
    141000      4574.1
    141040     4575.25
    141080     4576.73
    141120     4578.09
    141160     4579.38
    141200     4580.76
    141240     4582.04
    141280     4583.44
    141320      4584.5
    141360     4585.77
    141400     4587.19
    141440     4588.48
    141480      4589.9
    141520      4591.2
    141560     4592.47
    141600     4593.86
    141640     4594.79
    141680     4596.13
    141720     4597.35
    141760     4598.81
    141800     4600.12
    141840     4601.27
    141880     4602.74
    141920     4604.12
    141960     4605.41
    142000     4606.78
    142040     4608.06
    142080     4609.47
    142120     4610.53
    142160     4611.79
    142200     4613.21
    142240      4614.5
    142280     4615.93
    142320     4617.22
    142360      4618.5
    142400     4619.89
    142440     4620.81
    142480     4622.15
    142520     4623.38
    142560     4624.84
    142600     4626.14
    142640      4627.3
    142680     4628.77
    142720     4630.15
    142760     4631.45
    142800     4632.82
    142840      4634.1
    142880     4635.52
    142920     4636.56
    142960     4637.83
    143000     4639.25
    143040     4640.55
    143080     4641.96
    143120     4643.25
    143160     4644.54
    143200     4645.94
    143240     4646.85
    143280     4648.18
    143320     4649.42
    143360     4650.87
    143400     4652.17
    143440     4653.33
    143480      4654.8
    143520     4656.18
    143560     4657.49
    143600     4658.86
    143640     4660.13
    143680     4661.56
    143720      4662.6
    143760     4663.88
    143800     4665.31
    143840     4666.59
    143880     4668.01
    143920     4669.31
    143960      4670.6
    144000        4672
    144040      4672.9
    144080     4674.24
    144120     4675.47
    144160     4676.92
    144200     4678.23
    144240     4679.39
    144280     4680.86
    144320     4682.25
    144360     4683.54
    144400      4684.9
    144440     4686.18
    144480     4687.62
    144520     4688.65
    144560     4689.93
    144600     4691.37
    144640     4692.65
    144680     4694.07
    144720     4695.35
    144760     4696.66
    144800     4698.04
    144840     4698.94
    144880     4700.28
    144920     4701.49
    144960     4702.97
    145000     4704.27
    145040     4705.42
    145080      4706.9
    145120     4708.28
    145160     4709.58
    145200     4710.93
    145240     4712.22
    145280     4713.64
    145320     4714.68
    145360     4715.96
    145400      4717.4
    145440     4718.68
    145480     4720.09
    145520     4721.38
    145560     4722.68
    145600     4724.08
    145640     4724.98
    145680      4726.3
    145720     4727.51
    145760        4729
    145800      4730.3
    145840     4731.45
    145880     4732.92
    145920      4734.3
    145960     4735.61
    146000     4736.97
    146040     4738.24
    146080     4739.67
    146120     4740.69
    146160     4741.98
    146200      4743.4
    146240     4744.68
    146280      4746.1
    146320     4747.39
    146360     4748.69
    146400     4750.09
    146440     4750.99
    146480     4752.33
    146520     4753.53
    146560     4755.02
    146600     4756.32
    146640     4757.47
    146680     4758.95
    146720     4760.33
    146760     4761.64
    146800        4763
    146840     4764.27
    146880     4765.69
    146920     4766.72
    146960        4768
    147000     4769.41
    147040     4770.69
    147080      4772.1
    147120     4773.39
    147160     4774.69
    147200     4776.09
    147240     4777.01
    147280     4778.33
    147320     4779.54
    147360     4781.03
    147400     4782.32
    147440     4783.47
    147480     4784.95
    147520     4786.35
    147560     4787.65
    147600        4789
    147640     4790.27
    147680      4791.7
    147720     4792.72
    147760     4793.99
    147800     4795.41
    147840     4796.69
    147880      4798.1
    147920     4799.41
    147960      4800.7
    148000      4802.1
    148040     4803.02
    148080     4804.35
    148120     4805.55
    148160     4807.04
    148200     4808.34
    148240     4809.48
    148280     4810.96
    148320     4812.34
    148360     4813.65
    148400     4814.99
    148440     4816.28
    148480      4817.7
    148520     4818.72
    148560        4820
    148600     4821.42
    148640      4822.7
    148680     4824.11
    148720      4825.4
    148760      4826.7
    148800      4828.1
    148840     4829.03
    148880     4830.35
    148920     4831.55
    148960     4833.06
    149000     4834.36
    149040      4835.5
    149080     4836.97
    149120     4838.36
    149160     4839.66
    149200     4841.01
    149240     4842.28
    149280     4843.71
    149320     4844.72
    149360     4846.02
    149400     4847.44
    149440     4848.71
    149480     4850.11
    149520     4851.41
    149560      4852.7
    149600      4854.1
    149640     4855.02
    149680     4856.35
    149720     4857.55
    149760     4859.05
    149800     4860.35
    149840      4861.5
    149880     4862.98
    149920     4864.37
    149960     4865.68
    150000     4867.01
    150040     4868.29
    150080     4869.73
    150120     4870.74
    150160     4872.03
    150200     4873.46
    150240     4874.74
    150280     4876.12
    150320     4877.43
    150360     4878.73
    150400     4880.13
    150440     4881.05
    150480     4882.39
    150520     4883.57
    150560     4885.08
    150600     4886.38
    150640     4887.53
    150680     4888.99
    150720      4890.4
    150760      4891.7
    150800     4893.03
    150840     4894.32
    150880     4895.77
    150920     4896.77
    150960     4898.07
    151000     4899.49
    151040     4900.78
    151080     4902.16
    151120     4903.46
    151160     4904.77
    151200     4906.17
    151240     4907.08
    151280     4908.42
    151320      4909.6
    151360     4911.11
    151400     4912.42
    151440     4913.58
    151480     4915.04
    151520     4916.43
    151560     4917.74
    151600     4919.09
    151640     4920.37
    151680     4921.81
    151720     4922.81
    151760     4924.11
    151800     4925.52
    151840     4926.82
    151880      4928.2
    151920     4929.51
    151960     4930.81
    152000     4932.21
    152040     4933.12
    152080     4934.45
    152120     4935.63
    152160     4937.16
    152200     4938.46
    152240     4939.61
    152280     4941.07
    152320     4942.46
    152360     4943.76
    152400     4945.12
    152440      4946.4
    152480     4947.84
    152520     4948.83
    152560     4950.13
    152600     4951.55
    152640     4952.85
    152680     4954.22
    152720     4955.53
    152760     4956.83
    152800     4958.23
    152840     4959.13
    152880     4960.46
    152920     4961.64
    152960     4963.17
    153000     4964.48
    153040     4965.62
    153080     4967.09
    153120     4968.47
    153160     4969.79
    153200     4971.14
    153240     4972.42
    153280     4973.88
    153320     4974.87
    153360     4976.16
    153400     4977.56
    153440     4978.87
    153480     4980.24
    153520     4981.55
    153560     4982.85
    153600     4984.26
    153640     4985.15
    153680     4986.49
    153720     4987.66
    153760      4989.2
    153800      4990.5
    153840     4991.65
    153880     4993.11
    153920      4994.5
    153960      4995.8
    154000     4997.16
    154040     4998.44
    154080     4999.89
    154120     5000.88
    154160     5002.18
    154200     5003.58
    154240     5004.89
    154280     5006.27
    154320     5007.58
    154360     5008.87
    154400      5010.3
    154440     5011.19
    154480     5012.52
    154520      5013.7
    154560     5015.24
    154600     5016.53
    154640     5017.68
    154680     5019.13
    154720     5020.52
    154760     5021.81
    154800     5023.17
    154840     5024.47
    154880     5025.91
    154920      5026.9
    154960     5028.18
    155000     5029.58
    155040      5030.9
    155080     5032.27
    155120      5033.6
    155160     5034.88
    155200     5036.31
    155240     5037.18
    155280     5038.52
    155320      5039.7
    155360     5041.25
    155400     5042.53
    155440     5043.67
    155480     5045.13
    155520     5046.51
    155560     5047.81
    155600     5049.18
    155640     5050.46
    155680     5051.92
    155720     5052.89
    155760     5054.17
    155800     5055.58
    155840     5056.89
    155880     5058.26
    155920     5059.58
    155960     5060.86
    156000      5062.3
    156040     5063.18
    156080     5064.52
    156120     5065.69
    156160     5067.25
    156200     5068.53
    156240     5069.66
    156280     5071.12
    156320      5072.5
    156360      5073.8
    156400     5075.17
    156440     5076.46
    156480     5077.91
    156520      5078.9
    156560     5080.17
    156600     5081.56
    156640     5082.87
    156680     5084.24
    156720     5085.56
    156760     5086.85
    156800     5088.29
    156840     5089.17
    156880     5090.52
    156920     5091.68
    156960     5093.24
    157000     5094.52
    157040     5095.65
    157080     5097.12
    157120     5098.49
    157160     5099.79
    157200     5101.15
    157240     5102.44
    157280      5103.9
    157320     5104.88
    157360     5106.15
    157400     5107.55
    157440     5108.86
    157480     5110.22
    157520     5111.56
    157560     5112.85
    157600     5114.28
    157640     5115.15
    157680     5116.51
    157720     5117.67
    157760     5119.23
    157800     5120.52
    157840     5121.63
    157880     5123.11
    157920     5124.48
    157960     5125.77
    158000     5127.14
    158040     5128.43
    158080     5129.88
    158120     5130.87
    158160     5132.14
    158200     5133.54
    158240     5134.84
    158280     5136.22
    158320     5137.54
    158360     5138.84
    158400     5140.28
    158440     5141.15
    158480     5142.49
    158520     5143.66
    158560     5145.22
    158600      5146.5
    158640     5147.61
    158680     5149.09
    158720     5150.46
    158760     5151.75
    158800     5153.12
    158840     5154.41
    158880     5155.86
    158920     5156.83
    158960     5158.12
    159000     5159.51
    159040     5160.82
    159080      5162.2
    159120     5163.53
    159160     5164.81
    159200     5166.25
    159240     5167.13
    159280     5168.46
    159320     5169.64
    159360      5171.2
    159400     5172.48
    159440     5173.58
    159480     5175.07
    159520     5176.44
    159560     5177.73
    159600      5179.1
    159640     5180.38
    159680     5181.83
    159720      5182.8
    159760     5184.08
    159800     5185.47
    159840     5186.78
    159880     5188.15
    159920     5189.48
    159960     5190.77
    160000     5192.21
    160040     5193.08
    160080     5194.43
    160120      5195.6
    160160     5197.17
    160200     5198.45
    160240     5199.54
    160280     5201.04
    160320     5202.39
    160360     5203.68
    160400     5205.05
    160440     5206.34
    160480     5207.79
    160520     5208.75
    160560     5210.04
    160600     5211.43
    160640     5212.74
    160680      5214.1
    160720     5215.44
    160760     5216.74
    160800     5218.17
    160840     5219.05
    160880     5220.39
    160920     5221.57
    160960     5223.14
    161000     5224.42
    161040     5225.52
    161080        5227
    161120     5228.37
    161160     5229.66
    161200     5231.04
    161240     5232.33
    161280     5233.78
    161320     5234.73
    161360     5236.03
    161400     5237.43
    161440     5238.74
    161480      5240.1
    161520     5241.43
    161560     5242.73
    161600     5244.16
    161640     5245.04
    161680     5246.38
    161720     5247.56
    161760     5249.13
    161800     5250.41
    161840     5251.51
    161880        5253
    161920     5254.36
    161960     5255.65
    162000     5257.04
    162040     5258.33
    162080     5259.78
    162120     5260.73
    162160     5262.02
    162200     5263.43
    162240     5264.75
    162280     5266.11
    162320     5267.44
    162360     5268.74
    162400     5270.18
    162440     5271.07
    162480     5272.41
    162520     5273.57
    162560     5275.15
    162600     5276.43
    162640     5277.52
    162680     5279.03
    162720     5280.37
    162760     5281.67
    162800     5283.06
    162840     5284.35
    162880     5285.81
    162920     5286.75
    162960     5288.06
    163000     5289.46
    163040     5290.77
    163080     5292.13
    163120     5293.47
    163160     5294.77
    163200     5296.21
    163240     5297.11
    163280     5298.44
    163320     5299.61
    163360     5301.18
    163400     5302.47
    163440     5303.58
    163480     5305.07
    163520     5306.43
    163560     5307.73
    163600      5309.1
    163640      5310.4
    163680     5311.87
    163720     5312.81
    163760     5314.12
    163800     5315.53
    163840     5316.82
    163880     5318.19
    163920     5319.53
    163960     5320.83
    164000     5322.26
    164040     5323.15
    164080      5324.5
    164120     5325.65
    164160     5327.23
    164200     5328.51
    164240     5329.62
    164280     5331.11
    164320     5332.46
    164360     5333.77
    164400     5335.16
    164440     5336.44
    164480     5337.92
    164520     5338.85
    164560     5340.15
    164600     5341.57
    164640     5342.86
    164680     5344.23
    164720     5345.56
    164760     5346.86
    164800      5348.3
    164840     5349.19
    164880     5350.53
    164920     5351.68
    164960     5353.26
    165000     5354.54
    165040     5355.65
    165080     5357.13
    165120     5358.49
    165160      5359.8
    165200     5361.18
    165240     5362.46
    165280     5363.93
    165320     5364.87
    165360     5366.17
    165400     5367.59
    165440     5368.88
    165480     5370.25
    165520     5371.58
    165560     5372.89
    165600     5374.33
    165640     5375.22
    165680     5376.58
    165720     5377.72
    165760     5379.31
    165800      5380.6
    165840      5381.7
    165880     5383.18
    165920     5384.53
    165960     5385.85
    166000     5387.22
    166040     5388.51
    166080     5389.99
    166120      5390.9
    166160     5392.23
    166200     5393.66
    166240     5394.94
    166280      5396.3
    166320     5397.63
    166360     5398.94
    166400     5400.38
    166440     5401.28
    166480     5402.63
    166520     5403.77
    166560     5405.36
    166600     5406.65
    166640     5407.74
    166680     5409.21
    166720     5410.57
    166760     5411.89
    166800     5413.27
    166840     5414.55
    166880     5416.03
    166920     5416.95
    166960     5418.27
    167000      5419.7
    167040     5420.97
    167080     5422.34
    167120     5423.66
    167160        5425
    167200     5426.42
    167240     5427.32
    167280     5428.69
    167320     5429.81
    167360     5431.41
    167400     5432.69
    167440     5433.78
    167480     5435.26
    167520     5436.63
    167560     5437.94
    167600     5439.34
    167640     5440.61
    167680     5442.09
    167720        5443
    167760     5444.33
    167800     5445.76
    167840     5447.03
    167880      5448.4
    167920     5449.73
    167960     5451.05
    168000     5452.47
    168040     5453.37
    168080     5454.73
    168120     5455.87
    168160     5457.47
    168200     5458.76
    168240     5459.84
    168280     5461.33
    168320     5462.69
    168360        5464
    168400      5465.4
    168440     5466.66
    168480     5468.14
    168520     5469.08
    168560     5470.39
    168600     5471.82
    168640      5473.1
    168680     5474.47
    168720     5475.81
    168760     5477.12
    168800     5478.54
    168840     5479.45
    168880     5480.81
    168920     5481.94
    168960     5483.54
    169000     5484.83
    169040     5485.91
    169080      5487.4
    169120     5488.75
    169160     5490.07
    169200     5491.48
    169240     5492.73
    169280     5494.23
    169320     5495.15
    169360     5496.47
    169400      5497.9
    169440     5499.17
    169480     5500.54
    169520     5501.88
    169560     5503.19
    169600     5504.61
    169640     5505.52
    169680     5506.89
    169720     5508.02
    169760     5509.62
    169800      5510.9
    169840     5511.99
    169880     5513.48
    169920     5514.82
    169960     5516.15
    170000     5517.56
    170040     5518.81
    170080     5520.31
    170120     5521.22
    170160     5522.55
    170200     5523.97
    170240     5525.26
    170280     5526.62
    170320     5527.96
    170360     5529.29
    170400      5530.7
    170440     5531.59
    170480     5532.97
    170520      5534.1
    170560      5535.7
    170600     5536.98
    170640     5538.07
    170680     5539.55
    170720      5540.9
    170760     5542.22
    170800     5543.63
    170840     5544.88
    170880     5546.38
    170920      5547.3
    170960     5548.62
    171000     5550.04
    171040     5551.35
    171080     5552.72
    171120     5554.05
    171160     5555.38
    171200     5556.79
    171240     5557.69
    171280     5559.05
    171320     5560.19
    171360     5561.78
    171400     5563.07
    171440     5564.17
    171480     5565.64
    171520     5566.98
    171560     5568.29
    171600      5569.7
    171640     5570.96
    171680     5572.46
    171720     5573.36
    171760     5574.68
    171800     5576.11
    171840     5577.41
    171880     5578.78
    171920     5580.11
    171960     5581.44
    172000     5582.85
    172040     5583.74
    172080     5585.11
    172120     5586.24
    172160     5587.83
    172200     5589.11
    172240     5590.23
    172280      5591.7
    172320     5593.04
    172360     5594.34
    172400     5595.76
    172440        5597
    172480     5598.52
    172520      5599.4
    172560     5600.73
    172600     5602.16
    172640     5603.46
    172680     5604.82
    172720     5606.17
    172760     5607.49
    172800     5608.89
    172840     5609.77
    172880     5611.15
    172920     5612.28
    172960     5613.87
    173000     5615.16
    173040     5616.27
    173080     5617.74
    173120     5619.08
    173160     5620.39
    173200      5621.8
    173240     5623.05
    173280     5624.56
    173320     5625.45
    173360     5626.76
    173400     5628.19
    173440     5629.49
    173480     5630.85
    173520     5632.21
    173560     5633.52
    173600     5634.94
    173640     5635.81
    173680      5637.2
    173720     5638.33
    173760     5639.93
    173800     5641.23
    173840     5642.33
    173880      5643.8
    173920     5645.15
    173960     5646.46
    174000     5647.87
    174040     5649.12
    174080     5650.63
    174120     5651.52
    174160     5652.82
    174200     5654.26
    174240     5655.56
    174280     5656.92
    174320     5658.29
    174360     5659.59
    174400     5661.01
    174440     5661.89
    174480     5663.28
    174520     5664.39
    174560     5666.01
    174600      5667.3
    174640     5668.41
    174680     5669.88
    174720     5671.22
    174760     5672.54
    174800     5673.96
    174840      5675.2
    174880     5676.71
    174920     5677.59
    174960      5678.9
    175000     5680.35
    175040     5681.63
    175080        5683
    175120     5684.37
    175160     5685.68
    175200      5687.1
    175240     5687.96
    175280     5689.36
    175320     5690.47
    175360     5692.07
    175400     5693.38
    175440     5694.48
    175480     5695.95
    175520      5697.3
    175560     5698.62
    175600     5700.03
    175640     5701.28
    175680     5702.79
    175720     5703.67
    175760     5704.97
    175800     5706.42
    175840     5707.71
    175880     5709.07
    175920     5710.44
    175960     5711.76
    176000     5713.19
    176040     5714.03
    176080     5715.43
    176120     5716.55
    176160     5718.15
    176200     5719.46
    176240     5720.57
    176280     5722.03
    176320     5723.38
    176360     5724.71
    176400     5726.11
    176440     5727.36
    176480     5728.86
    176520     5729.75
    176560     5731.07
    176600     5732.51
    176640      5733.8
    176680     5735.16
    176720     5736.54
    176760     5737.85
    176800     5739.29
    176840     5740.13
    176880     5741.53
    176920     5742.66
    176960     5744.26
    177000     5745.57
    177040     5746.68
    177080     5748.13
    177120     5749.48
    177160     5750.82
    177200      5752.2
    177240     5753.46
    177280     5754.97
    177320     5755.86
    177360     5757.17
    177400      5758.6
    177440     5759.91
    177480     5761.27
    177520     5762.65
    177560     5763.96
    177600     5765.41
    177640     5766.25
    177680     5767.65
    177720     5768.78
    177760     5770.37
    177800     5771.69
    177840      5772.8
    177880     5774.26
    177920      5775.6
    177960     5776.95
    178000     5778.33
    178040     5779.59
    178080     5781.09
    178120     5781.99
    178160     5783.31
    178200     5784.74
    178240     5786.03
    178280     5787.39
    178320     5788.78
    178360     5790.09
    178400     5791.54
    178440     5792.37
    178480     5793.78
    178520     5794.91
    178560      5796.5
    178600     5797.81
    178640     5798.92
    178680     5800.38
    178720     5801.73
    178760     5803.07
    178800     5804.45
    178840     5805.71
    178880     5807.21
    178920     5808.11
    178960     5809.42
    179000     5810.85
    179040     5812.14
    179080     5813.52
    179120     5814.91
    179160     5816.21
    179200     5817.67
    179240     5818.51
    179280     5819.91
    179320     5821.04
    179360     5822.63
    179400     5823.93
    179440     5825.07
    179480     5826.53
    179520     5827.86
    179560     5829.21
    179600     5830.59
    179640     5831.86
    179680     5833.35
    179720     5834.24
    179760     5835.55
    179800        5837
    179840     5838.28
    179880     5839.66
    179920     5841.06
    179960     5842.35
    180000      5843.8
    180040     5844.66
    180080     5846.07
    180120     5847.18
    180160     5848.77
    180200     5850.09
    180240     5851.21
    180280     5852.68
    180320     5854.03
    180360     5855.36
    180400     5856.74
    180440     5858.03
    180480     5859.52
    180520     5860.42
    180560     5861.73
    180600     5863.18
    180640     5864.46
    180680     5865.84
    180720     5867.24
    180760     5868.55
    180800     5869.99
    180840     5870.84
    180880     5872.25
    180920     5873.36
    180960     5874.95
    181000     5876.27
    181040     5877.38
    181080     5878.86
    181120      5880.2
    181160     5881.54
    181200     5882.93
    181240     5884.21
    181280     5885.72
    181320      5886.6
    181360     5887.92
    181400     5889.37
    181440     5890.65
    181480     5892.03
    181520     5893.42
    181560     5894.74
    181600     5896.19
    181640     5897.01
    181680     5898.43
    181720     5899.54
    181760     5901.14
    181800     5902.45
    181840     5903.57
    181880     5905.05
    181920     5906.38
    181960     5907.72
    182000      5909.1
    182040      5910.4
    182080      5911.9
    182120     5912.79
    182160     5914.11
    182200     5915.56
    182240     5916.85
    182280     5918.24
    182320     5919.61
    182360     5920.93
    182400     5922.37
    182440      5923.2
    182480      5924.6
    182520     5925.73
    182560     5927.32
    182600     5928.64
    182640     5929.76
    182680     5931.23
    182720     5932.58
    182760     5933.91
    182800      5935.3
    182840      5936.6
    182880     5938.11
    182920        5939
    182960     5940.31
    183000     5941.76
    183040     5943.05
    183080     5944.43
    183120     5945.81
    183160     5947.12
    183200     5948.56
    183240     5949.38
    183280     5950.78
    183320     5951.91
    183360     5953.49
    183400     5954.81
    183440     5955.93
    183480     5957.42
    183520     5958.76
    183560     5960.09
    183600     5961.47
    183640     5962.78
    183680      5964.3
    183720     5965.18
    183760     5966.49
    183800     5967.94
    183840     5969.22
    183880     5970.61
    183920     5971.98
    183960     5973.29
    184000     5974.75
    184040     5975.55
    184080     5976.97
    184120     5978.08
    184160     5979.68
    184200        5981
    184240     5982.13
    184280      5983.6
    184320     5984.94
    184360     5986.29
    184400     5987.67
    184440     5988.96
    184480     5990.49
    184520     5991.37
    184560     5992.68
    184600     5994.12
    184640     5995.42
    184680     5996.81
    184720     5998.17
    184760     5999.49
    184800     6000.94
    184840     6001.74
    184880     6003.14
    184920     6004.27
    184960     6005.86
    185000     6007.18
    185040      6008.3
    185080     6009.76
    185120     6011.11
    185160     6012.45
    185200     6013.83
    185240     6015.13
    185280     6016.66
    185320     6017.55
    185360     6018.85
    185400      6020.3
    185440     6021.59
    185480     6022.99
    185520     6024.36
    185560     6025.65
    185600     6027.12
    185640     6027.91
    185680     6029.32
    185720     6030.46
    185760     6032.04
    185800     6033.35
    185840     6034.47
    185880     6035.93
    185920     6037.28
    185960     6038.63
    186000        6040
    186040      6041.3
    186080     6042.82
    186120     6043.71
    186160     6045.02
    186200     6046.46
    186240     6047.75
    186280     6049.15
    186320     6050.52
    186360     6051.82
    186400     6053.28
    186440     6054.06
    186480     6055.48
    186520     6056.61
    186560     6058.21
    186600     6059.52
    186640     6060.64
    186680     6062.11
    186720     6063.46
    186760     6064.79
    186800     6066.17
    186840     6067.48
    186880     6069.01
    186920     6069.89
    186960     6071.19
    187000     6072.65
    187040     6073.93
    187080     6075.33
    187120     6076.69
    187160     6078.01
    187200     6079.45
    187240     6080.26
    187280     6081.66
    187320      6082.8
    187360     6084.41
    187400      6085.7
    187440     6086.84
    187480      6088.3
    187520     6089.64
    187560     6090.98
    187600     6092.34
    187640     6093.67
    187680     6095.19
    187720     6096.07
    187760     6097.38
    187800     6098.83
    187840     6100.11
    187880     6101.51
    187920     6102.87
    187960     6104.19
    188000     6105.63
    188040     6106.43
    188080     6107.84
    188120     6108.96
    188160     6110.58
    188200     6111.87
    188240     6113.01
    188280     6114.48
    188320     6115.83
    188360     6117.16
    188400     6118.52
    188440     6119.84
    188480     6121.37
    188520     6122.26
    188560     6123.55
    188600        6125
    188640     6126.28
    188680     6127.68
    188720     6129.03
    188760     6130.36
    188800      6131.8
    188840     6132.61
    188880     6134.03
    188920     6135.14
    188960     6136.77
    189000     6138.04
    189040     6139.19
    189080     6140.64
    189120     6141.98
    189160     6143.33
    189200     6144.69
    189240        6146
    189280     6147.53
    189320     6148.42
    189360     6149.71
    189400     6151.17
    189440     6152.44
    189480     6153.84
    189520     6155.19
    189560     6156.53
    189600     6157.97
    189640     6158.78
    189680     6160.18
    189720      6161.3
    189760     6162.92
    189800      6164.2
    189840     6165.33
    189880     6166.79
    189920     6168.14
    189960     6169.49
    190000     6170.86
    190040     6172.16
    190080     6173.69
    190120     6174.59
    190160     6175.88
    190200     6177.34
    190240      6178.6
    190280     6179.99
    190320     6181.36
    190360      6182.7
    190400     6184.13
    190440     6184.93
    190480     6186.33
    190520     6187.47
    190560     6189.08
    190600     6190.37
    190640      6191.5
    190680     6192.96
    190720     6194.31
    190760     6195.66
    190800     6197.04
    190840     6198.35
    190880     6199.87
    190920     6200.77
    190960     6202.06
    191000     6203.52
    191040      6204.8
    191080     6206.18
    191120     6207.54
    191160     6208.87
    191200      6210.3
    191240     6211.11
    191280     6212.52
    191320     6213.64
    191360     6215.26
    191400     6216.55
    191440     6217.68
    191480     6219.14
    191520     6220.49
    191560     6221.84
    191600     6223.23
    191640     6224.54
    191680     6226.04
    191720     6226.94
    191760     6228.23
    191800     6229.69
    191840     6230.96
    191880     6232.34
    191920      6233.7
    191960     6235.04
    192000     6236.47
    192040     6237.27
    192080     6238.68
    192120     6239.79
    192160     6241.43
    192200     6242.71
    192240     6243.84
    192280      6245.3
    192320     6246.63
    192360     6248.01
    192400     6249.38
    192440      6250.7
    192480     6252.23
    192520     6253.11
    192560     6254.37
    192600     6255.84
    192640     6257.12
    192680     6258.49
    192720     6259.85
    192760     6261.19
    192800     6262.62
    192840      6263.4
    192880     6264.84
    192920     6265.92
    192960     6267.58
    193000     6268.85
    193040     6269.98
    193080     6271.43
    193120     6272.78
    193160     6274.16
    193200     6275.52
    193240     6276.86
    193280     6278.36
    193320     6279.25
    193360     6280.52
    193400        6282
    193440     6283.27
    193480     6284.63
    193520        6286
    193560     6287.34
    193600     6288.78
    193640     6289.54
    193680     6290.99
    193720     6292.07
    193760     6293.72
    193800        6295
    193840     6296.13
    193880      6297.6
    193920     6298.93
    193960     6300.29
    194000     6301.65
    194040     6302.99
    194080     6304.51
    194120     6305.39
    194160     6306.67
    194200     6308.15
    194240     6309.41
    194280     6310.78
    194320     6312.14
    194360     6313.48
    194400     6314.93
    194440     6315.69
    194480     6317.13
    194520     6318.23
    194560     6319.87
    194600     6321.14
    194640     6322.27
    194680     6323.74
    194720     6325.08
    194760     6326.43
    194800      6327.8
    194840     6329.13
    194880     6330.67
    194920     6331.55
    194960     6332.82
    195000     6334.31
    195040     6335.56
    195080     6336.93
    195120      6338.3
    195160     6339.65
    195200     6341.08
    195240     6341.84
    195280     6343.28
    195320     6344.37
    195360     6346.01
    195400     6347.27
    195440     6348.41
    195480     6349.88
    195520     6351.22
    195560     6352.56
    195600     6353.93
    195640     6355.26
    195680      6356.8
    195720     6357.68
    195760     6358.94
    195800     6360.42
    195840      6361.7
    195880     6363.06
    195920     6364.44
    195960     6365.79
    196000     6367.22
    196040     6367.98
    196080     6369.42
    196120     6370.51
    196160     6372.15
    196200     6373.42
    196240     6374.55
    196280     6376.02
    196320     6377.37
    196360      6378.7
    196400     6380.08
    196440     6381.39
    196480     6382.93
    196520     6383.81
    196560     6385.07
    196600     6386.55
    196640     6387.82
    196680     6389.19
    196720     6390.57
    196760     6391.92
    196800     6393.34
    196840     6394.11
    196880     6395.53
    196920     6396.63
    196960     6398.27
    197000     6399.54
    197040     6400.66
    197080     6402.15
    197120      6403.5
    197160     6404.84
    197200     6406.22
    197240     6407.52
    197280     6409.07
    197320     6409.95
    197360     6411.19
    197400     6412.68
    197440     6413.96
    197480     6415.32
    197520     6416.69
    197560     6418.04
    197600     6419.46
    197640     6420.24
    197680     6421.65
    197720     6422.74
    197760     6424.38
    197800     6425.66
    197840     6426.78
    197880     6428.27
    197920     6429.61
    197960     6430.97
    198000     6432.34
    198040     6433.64
    198080      6435.2
    198120     6436.08
    198160     6437.32
    198200     6438.79
    198240     6440.08
    198280     6441.46
    198320     6442.82
    198360     6444.17
    198400      6445.6
    198440     6446.37
    198480     6447.77
    198520     6448.88
    198560     6450.52
    198600     6451.79
    198640      6452.9
    198680     6454.41
    198720     6455.76
    198760      6457.1
    198800      6458.5
    198840     6459.82
    198880     6461.35
    198920     6462.22
    198960     6463.47
    199000     6464.95
    199040     6466.23
    199080     6467.61
    199120     6468.97
    199160     6470.32
    199200     6471.75
    199240      6472.5
    199280     6473.91
    199320     6475.01
    199360     6476.65
    199400     6477.92
    199440     6479.01
    199480     6480.51
    199520     6481.87
    199560     6483.22
    199600     6484.62
    199640     6485.91
    199680     6487.46
    199720     6488.32
    199760     6489.57
    199800     6491.06
    199840     6492.35
    199880     6493.72
    199920     6495.08
    199960     6496.43
    200000     6497.86
    200040      6498.6
    200080     6500.03
    200120     6501.13
    200160     6502.77
    200200     6504.05
    200240     6505.13
    200280     6506.62
    200320     6507.99
    200360     6509.35
    200400     6510.75
    200440     6512.03
    200480     6513.58
    200520     6514.43
    200560     6515.68
    200600     6517.17
    200640     6518.47
    200680     6519.82
    200720     6521.19
    200760     6522.54
    200800     6523.98
    200840     6524.71
    200880     6526.13
    200920     6527.23
    200960     6528.87
    201000     6530.15
    201040     6531.24
    201080     6532.74
    201120      6534.1
    201160     6535.44
    201200     6536.87
    201240     6538.14
    201280     6539.68
    201320     6540.56
    201360     6541.79
    201400     6543.29
    201440     6544.59
    201480     6545.94
    201520     6547.31
    201560     6548.66
    201600     6550.08
    201640     6550.83
    201680     6552.25
    201720     6553.35
    201760        6555
    201800     6556.27
    201840     6557.36
    201880     6558.85
    201920     6560.21
    201960     6561.55
    202000     6562.99
    202040     6564.26
    202080     6565.81
    202120     6566.66
    202160      6567.9
    202200     6569.41
    202240      6570.7
    202280     6572.06
    202320     6573.43
    202360     6574.77
    202400     6576.21
    202440     6576.95
    202480     6578.36
    202520     6579.46
    202560     6581.11
    202600     6582.39
    202640     6583.47
    202680     6584.96
    202720      6586.3
    202760     6587.66
    202800     6589.09
    202840     6590.37
    202880     6591.91
    202920     6592.76
    202960     6594.02
    203000     6595.53
    203040     6596.81
    203080     6598.17
    203120     6599.53
    203160     6600.87
    203200     6602.33
    203240     6603.04
    203280     6604.47
    203320     6605.58
    203360     6607.22
    203400      6608.5
    203440     6609.58
    203480     6611.07
    203520      6612.4
    203560     6613.77
    203600     6615.18
    203640     6616.46
    203680        6618
    203720     6618.85
    203760     6620.11
    203800     6621.63
    203840     6622.92
    203880     6624.27
    203920     6625.64
    203960     6626.97
    204000     6628.44
    204040     6629.16
    204080     6630.59
    204120      6631.7
    204160     6633.34
    204200     6634.63
    204240     6635.71
    204280      6637.2
    204320     6638.54
    204360      6639.9
    204400     6641.33
    204440     6642.61
    204480     6644.15
    204520     6644.98
    204560     6646.26
    204600     6647.77
    204640     6649.07
    204680     6650.43
    204720     6651.78
    204760      6653.1
    204800     6654.56
    204840     6655.31
    204880     6656.72
    204920     6657.83
    204960     6659.49
    205000     6660.78
    205040     6661.85
    205080     6663.33
    205120     6664.67
    205160     6666.04
    205200     6667.48
    205240     6668.77
    205280      6670.3
    205320     6671.13
    205360     6672.43
    205400     6673.92
    205440     6675.22
    205480     6676.58
    205520     6677.95
    205560     6679.26
    205600     6680.72
    205640     6681.45
    205680     6682.88
    205720     6683.98
    205760     6685.65
    205800     6686.93
    205840     6687.99
    205880     6689.48
    205920     6690.82
    205960     6692.19
    206000     6693.63
    206040     6694.91
    206080     6696.45
    206120     6697.28
    206160     6698.57
    206200     6700.06
    206240     6701.36
    206280     6702.72
    206320      6704.1
    206360      6705.4
    206400     6706.89
    206440     6707.61
    206480     6709.02
    206520     6710.14
    206560      6711.8
    206600     6713.08
    206640     6714.15
    206680     6715.64
    206720     6716.97
    206760     6718.37
    206800     6719.81
    206840     6721.08
    206880     6722.63
    206920     6723.44
    206960     6724.74
    207000     6726.22
    207040     6727.53
    207080     6728.88
    207120     6730.27
    207160     6731.56
    207200     6733.06
    207240     6733.77
    207280      6735.2
    207320      6736.3
    207360     6737.96
    207400     6739.24
    207440     6740.32
    207480     6741.82
    207520     6743.12
    207560     6744.53
    207600     6745.98
    207640     6747.23
    207680     6748.78
    207720     6749.59
    207760     6750.89
    207800     6752.38
    207840     6753.69
    207880     6755.04
    207920     6756.42
    207960     6757.74
    208000     6759.22
    208040     6759.92
    208080     6761.34
    208120     6762.43
    208160     6764.11
    208200     6765.37
    208240     6766.45
    208280     6767.94
    208320     6769.25
    208360     6770.64
    208400     6772.11
    208440     6773.35
    208480     6774.91
    208520     6775.72
    208560     6777.01
    208600     6778.51
    208640     6779.81
    208680     6781.18
    208720     6782.57
    208760     6783.88
    208800     6785.36
    208840     6786.08
    208880     6787.49
    208920     6788.59
    208960     6790.25
    209000     6791.52
    209040      6792.6
    209080     6794.09
    209120     6795.41
    209160      6796.8
    209200     6798.27
    209240     6799.51
    209280     6801.07
    209320     6801.86
    209360     6803.16
    209400     6804.66
    209440     6805.98
    209480     6807.34
    209520     6808.72
    209560     6810.01
    209600      6811.5
    209640      6812.2
    209680     6813.63
    209720     6814.72
    209760     6816.39
    209800     6817.66
    209840     6818.73
    209880     6820.23
    209920     6821.54
    209960     6822.95
    210000     6824.41
    210040     6825.64
    210080     6827.21
    210120     6827.98
    210160     6829.28
    210200     6830.79
    210240      6832.1
    210280     6833.46
    210320     6834.86
    210360     6836.14
    210400     6837.63
    210440     6838.34
    210480     6839.76
    210520     6840.85
    210560     6842.52
    210600     6843.79
    210640     6844.84
    210680     6846.35
    210720     6847.67
    210760     6849.06
    210800     6850.53
    210840     6851.75
    210880     6853.32
    210920     6854.09
    210960     6855.41
    211000     6856.91
    211040     6858.23
    211080     6859.58
    211120     6860.98
    211160     6862.27
    211200     6863.74
    211240     6864.45
    211280     6865.88
    211320     6866.96
    211360     6868.63
    211400     6869.91
    211440     6870.96
    211480     6872.46
    211520     6873.78
    211560     6875.17
    211600     6876.65
    211640     6877.87
    211680     6879.44
    211720     6880.23
    211760     6881.54
    211800     6883.04
    211840     6884.34
    211880      6885.7
    211920     6887.11
    211960     6888.38
    212000     6889.87
    212040     6890.58
    212080     6892.01
    212120     6893.08
    212160     6894.75
    212200     6896.04
    212240     6897.09
    212280      6898.6
    212320     6899.92
    212360     6901.31
    212400     6902.78
    212440     6904.01
    212480     6905.57
    212520     6906.36
    212560     6907.68
    212600     6909.17
    212640     6910.47
    212680     6911.84
    212720     6913.25
    212760     6914.53
    212800     6916.02
    212840      6916.7
    212880     6918.14
    212920     6919.21
    212960     6920.89
    213000     6922.17
    213040     6923.23
    213080     6924.74
    213120     6926.06
    213160     6927.45
    213200     6928.91
    213240     6930.16
    213280     6931.71
    213320     6932.49
    213360     6933.82
    213400     6935.31
    213440     6936.64
    213480     6937.99
    213520      6939.4
    213560     6940.67
    213600     6942.15
    213640     6942.84
    213680     6944.27
    213720     6945.35
    213760     6947.03
    213800     6948.31
    213840     6949.34
    213880     6950.86
    213920     6952.18
    213960     6953.57
    214000     6955.03
    214040     6956.28
    214080     6957.83
    214120     6958.61
    214160     6959.93
    214200     6961.44
    214240     6962.75
    214280     6964.11
    214320     6965.53
    214360     6966.79
    214400     6968.29
    214440     6968.96
    214480     6970.41
    214520     6971.48
    214560     6973.15
    214600     6974.44
    214640     6975.48
    214680     6976.99
    214720     6978.31
    214760     6979.71
    214800     6981.15
    214840     6982.41
    214880     6983.97
    214920     6984.75
    214960     6986.06
    215000     6987.57
    215040     6988.89
    215080     6990.25
    215120     6991.67
    215160     6992.93
    215200     6994.42
    215240     6995.08
    215280     6996.53
    215320     6997.61
    215360     6999.26
    215400     7000.57
    215440     7001.61
    215480     7003.11
    215520     7004.44
    215560     7005.84
    215600     7007.28
    215640     7008.54
    215680      7010.1
    215720     7010.88
    215760     7012.18
    215800      7013.7
    215840     7015.02
    215880     7016.37
    215920      7017.8
    215960     7019.05
    216000     7020.53
    216040      7021.2
    216080     7022.66
    216120     7023.73
    216160     7025.38
    216200     7026.69
    216240     7027.72
    216280     7029.23
    216320     7030.55
    216360     7031.94
    216400     7033.38
    216440     7034.64
    216480     7036.21
    216520     7036.99
    216560     7038.29
    216600      7039.8
    216640     7041.12
    216680     7042.46
    216720     7043.89
    216760     7045.15
    216800     7046.62
    216840     7047.29
    216880     7048.75
    216920     7049.83
    216960     7051.48
    217000      7052.8
    217040     7053.84
    217080     7055.31
    217120     7056.65
    217160     7058.05
    217200     7059.48
    217240     7060.73
    217280     7062.31
    217320     7063.07
    217360     7064.38
    217400     7065.88
    217440     7067.23
    217480     7068.56
    217520     7069.98
    217560     7071.23
    217600     7072.72
    217640     7073.39
    217680     7074.85
    217720     7075.91
    217760     7077.57
    217800     7078.88
    217840     7079.93
    217880     7081.42
    217920     7082.74
    217960     7084.13
    218000     7085.56
    218040      7086.8
    218080     7088.38
    218120     7089.15
    218160     7090.45
    218200     7091.99
    218240     7093.33
    218280     7094.65
    218320     7096.08
    218360     7097.33
    218400     7098.81
    218440     7099.48
    218480     7100.94
    218520        7102
    218560     7103.65
    218600     7104.97
    218640     7106.01
    218680     7107.51
    218720     7108.83
    218760     7110.22
    218800     7111.64
    218840     7112.89
    218880     7114.47
    218920     7115.24
    218960     7116.55
    219000     7118.07
    219040     7119.41
    219080     7120.74
    219120     7122.18
    219160     7123.41
    219200     7124.88
    219240     7125.56
    219280     7127.03
    219320     7128.08
    219360     7129.75
    219400     7131.06
    219440      7132.1
    219480     7133.59
    219520     7134.91
    219560      7136.3
    219600     7137.75
    219640     7138.99
    219680     7140.56
    219720     7141.33
    219760     7142.65
    219800     7144.17
    219840      7145.5
    219880     7146.83
    219920     7148.27
    219960      7149.5
    220000     7150.97
    220040     7151.65
    220080     7153.11
    220120     7154.16
    220160     7155.84
    220200     7157.15
    220240     7158.18
    220280     7159.66
    220320     7160.99
    220360     7162.38
    220400     7163.81
    220440     7165.04
    220480     7166.62
    220520     7167.41
    220560     7168.71
    220600     7170.27
    220640     7171.59
    220680     7172.91
    220720     7174.35
    220760     7175.58
    220800     7177.06
    220840     7177.75
    220880     7179.23
    220920     7180.25
    220960     7181.94
    221000     7183.25
    221040     7184.26
    221080     7185.77
    221120     7187.11
    221160     7188.49
    221200     7189.94
    221240     7191.16
    221280     7192.75
    221320     7193.54
    221360     7194.83
    221400     7196.38
    221440      7197.7
    221480     7199.02
    221520     7200.46
    221560      7201.7
    221600     7203.17
    221640     7203.85
    221680     7205.34
    221720     7206.37
    221760     7208.05
    221800     7209.36
    221840     7210.37
    221880     7211.88
    221920     7213.24
    221960      7214.6
    222000     7216.05
    222040     7217.27
    222080     7218.88
    222120     7219.65
    222160     7220.95
    222200      7222.5
    222240     7223.81
    222280     7225.13
    222320     7226.59
    222360     7227.82
    222400     7229.29
    222440     7229.96
    222480     7231.45
    222520     7232.49
    222560     7234.18
    222600     7235.49
    222640     7236.48
    222680     7237.99
    222720     7239.34
    222760      7240.7
    222800     7242.17
    222840     7243.39
    222880     7244.98
    222920     7245.76
    222960     7247.06
    223000      7248.6
    223040     7249.92
    223080     7251.22
    223120     7252.68
    223160     7253.92
    223200      7255.4
    223240     7256.06
    223280     7257.54
    223320      7258.6
    223360     7260.28
    223400     7261.58
    223440     7262.57
    223480     7264.08
    223520     7265.43
    223560      7266.8
    223600     7268.27
    223640     7269.48
    223680     7271.08
    223720     7271.84
    223760     7273.15
    223800     7274.66
    223840     7275.99
    223880     7277.29
    223920     7278.75
    223960     7279.99
    224000     7281.45
    224040     7282.14
    224080     7283.61
    224120     7284.66
    224160     7286.35
    224200     7287.65
    224240     7288.64
    224280     7290.15
    224320     7291.51
    224360     7292.87
    224400     7294.33
    224440     7295.54
    224480     7297.15
    224520     7297.89
    224560      7299.2
    224600     7300.72
    224640     7302.05
    224680     7303.34
    224720     7304.83
    224760     7306.06
    224800     7307.53
    224840      7308.2
    224880     7309.69
    224920     7310.73
    224960     7312.43
    225000     7313.73
    225040     7314.74
    225080     7316.23
    225120     7317.59
    225160     7318.96
    225200     7320.42
    225240     7321.65
    225280     7323.23
    225320     7323.98
    225360     7325.29
    225400      7326.8
    225440     7328.14
    225480     7329.42
    225520     7330.92
    225560     7332.12
    225600      7333.6
    225640     7334.29
    225680     7335.76
    225720     7336.81
    225760     7338.48
    225800     7339.81
    225840     7340.81
    225880     7342.31
    225920     7343.68
    225960     7345.04
    226000      7346.5
    226040     7347.75
    226080     7349.32
    226120     7350.06
    226160     7351.39
    226200      7352.9
    226240     7354.23
    226280     7355.51
    226320     7356.99
    226360     7358.21
    226400     7359.68
    226440     7360.36
    226480     7361.82
    226520     7362.88
    226560     7364.55
    226600     7365.88
    226640     7366.88
    226680     7368.39
    226720     7369.74
    226760      7371.1
    226800     7372.57
    226840     7373.82
    226880     7375.39
    226920     7376.13
    226960     7377.46
    227000     7378.96
    227040      7380.3
    227080     7381.59
    227120     7383.08
    227160     7384.29
    227200     7385.76
    227240     7386.44
    227280     7387.89
    227320     7388.95
    227360     7390.62
    227400     7391.96
    227440     7392.96
    227480     7394.46
    227520      7395.8
    227560     7397.18
    227600     7398.66
    227640     7399.91
    227680     7401.49
    227720     7402.23
    227760     7403.55
    227800     7405.07
    227840     7406.38
    227880     7407.68
    227920     7409.16
    227960     7410.37
    228000     7411.84
    228040     7412.52
    228080     7413.96
    228120     7415.01
    228160      7416.7
    228200     7418.04
    228240     7419.03
    228280     7420.55
    228320     7421.89
    228360     7423.26
    228400     7424.75
    228440     7425.99
    228480     7427.58
    228520     7428.31
    228560     7429.64
    228600     7431.13
    228640     7432.46
    228680     7433.75
    228720     7435.24
    228760     7436.44
    228800     7437.92
    228840     7438.61
    228880     7440.04
    228920      7441.1
    228960     7442.79
    229000     7444.12
    229040      7445.1
    229080     7446.63
    229120     7447.97
    229160     7449.33
    229200     7450.82
    229240     7452.06
    229280     7453.66
    229320     7454.39
    229360      7455.7
    229400     7457.19
    229440     7458.53
    229480     7459.81
    229520     7461.31
    229560     7462.52
    229600     7463.99
    229640     7464.68
    229680     7466.11
    229720      7467.2
    229760     7468.89
    229800     7470.21
    229840     7471.19
    229880      7472.7
    229920     7474.06
    229960      7475.4
    230000     7476.91
    230040     7478.14
    230080     7479.75
    230120     7480.48
    230160     7481.79
    230200      7483.3
    230240     7484.63
    230280      7485.9
    230320      7487.4
    230360     7488.61
    230400     7490.07
    230440     7490.76
    230480      7492.2
    230520     7493.28
    230560     7494.96
    230600     7496.28
    230640     7497.26
    230680     7498.77
    230720     7500.13
    230760     7501.47
    230800     7502.97
    230840     7504.23
    230880     7505.83
    230920     7506.55
    230960     7507.86
    231000     7509.37
    231040      7510.7
    231080     7511.98
    231120     7513.46
    231160     7514.67
    231200     7516.12
    231240     7516.82
    231280     7518.27
    231320     7519.36
    231360     7521.03
    231400     7522.35
    231440      7523.3
    231480     7524.82
    231520      7526.2
    231560     7527.53
    231600     7529.03
    231640      7530.3
    231680      7531.9
    231720      7532.6
    231760     7533.92
    231800     7535.43
    231840     7536.76
    231880     7538.03
    231920     7539.52
    231960     7540.73
    232000     7542.16
    232040     7542.89
    232080     7544.32
    232120     7545.41
    232160     7547.09
    232200      7548.4
    232240     7549.35
    232280     7550.89
    232320     7552.26
    232360     7553.61
    232400     7555.11
    232440     7556.38
    232480     7557.97
    232520     7558.68
    232560        7560
    232600     7561.51
    232640     7562.83
    232680     7564.12
    232720     7565.59
    232760     7566.79
    232800     7568.24
    232840     7568.96
    232880      7570.4
    232920     7571.48
    232960     7573.15
    233000     7574.48
    233040     7575.43
    233080     7576.95
    233120     7578.33
    233160     7579.67
    233200     7581.19
    233240     7582.45
    233280     7584.03
    233320     7584.77
    233360     7586.07
    233400     7587.58
    233440     7588.91
    233480      7590.2
    233520     7591.66
    233560     7592.86
    233600     7594.31
    233640     7595.01
    233680     7596.47
    233720     7597.53
    233760     7599.19
    233800     7600.53
    233840     7601.49
    233880        7603
    233920     7604.36
    233960     7605.72
    234000     7607.23
    234040      7608.5
    234080     7610.08
    234120      7610.8
    234160     7612.12
    234200     7613.62
    234240     7614.94
    234280     7616.23
    234320     7617.71
    234360     7618.89
    234400     7620.35
    234440     7621.06
    234480      7622.5
    234520     7623.56
    234560     7625.25
    234600     7626.56
    234640     7627.53
    234680     7629.03
    234720      7630.4
    234760     7631.77
    234800     7633.26
    234840     7634.53
    234880     7636.13
    234920     7636.83
    234960     7638.14
    235000     7639.65
    235040     7640.97
    235080     7642.27
    235120     7643.73
    235160     7644.93
    235200      7646.4
    235240     7647.09
    235280     7648.54
    235320     7649.61
    235360      7651.3
    235400     7652.63
    235440     7653.58
    235480     7655.08
    235520     7656.45
    235560     7657.81
    235600     7659.32
    235640     7660.58
    235680     7662.16
    235720     7662.89
    235760      7664.2
    235800     7665.69
    235840     7667.01
    235880     7668.33
    235920     7669.79
    235960     7670.96
    236000     7672.46
    236040     7673.12
    236080     7674.59
    236120     7675.66
    236160     7677.36
    236200     7678.67
    236240     7679.63
    236280     7681.13
    236320     7682.52
    236360     7683.87
    236400     7685.38
    236440     7686.64
    236480     7688.22
    236520     7688.94
    236560     7690.26
    236600     7691.77
    236640     7693.07
    236680     7694.39
    236720     7695.85
    236760     7697.04
    236800     7698.53
    236840      7699.2
    236880     7700.65
    236920      7701.7
    236960      7703.4
    237000     7704.73
    237040     7705.69
    237080     7707.18
    237120     7708.57
    237160     7709.91
    237200     7711.43
    237240      7712.7
    237280     7714.29
    237320     7715.02
    237360     7716.31
    237400     7717.83
    237440     7719.13
    237480     7720.43
    237520      7721.9
    237560     7723.08
    237600     7724.59
    237640     7725.25
    237680     7726.73
    237720     7727.76
    237760     7729.48
    237800      7730.8
    237840     7731.76
    237880     7733.26
    237920     7734.65
    237960        7736
    238000     7737.51
    238040     7738.76
    238080     7740.37
    238120     7741.09
    238160     7742.37
    238200      7743.9
    238240     7745.19
    238280     7746.52
    238320     7747.98
    238360     7749.17
    238400     7750.68
    238440     7751.35
    238480     7752.82
    238520     7753.85
    238560     7755.58
    238600      7756.9
    238640     7757.86
    238680     7759.36
    238720     7760.76
    238760      7762.1
    238800     7763.61
    238840     7764.86
    238880     7766.48
    238920     7767.17
    238960     7768.47
    239000        7770
    239040     7771.31
    239080     7772.63
    239120     7774.09
    239160     7775.25
    239200     7776.77
    239240     7777.45
    239280     7778.92
    239320     7779.97
    239360     7781.69
    239400        7783
    239440     7783.97
    239480     7785.46
    239520     7786.86
    239560     7788.19
    239600     7789.73
    239640     7790.96
    239680      7792.6
    239720     7793.28
    239760     7794.57
    239800     7796.11
    239840     7797.43
    239880     7798.74
    239920      7800.2
    239960     7801.36
    240000     7802.88
    240040     7803.55
    240080     7805.03
    240120     7806.05
    240160     7807.79
    240200      7809.1
    240240     7810.07
    240280     7811.56
    240320     7812.97
    240360     7814.31
    240400     7815.84
    240440     7817.08
    240480     7818.71
    240520     7819.38
    240560     7820.66
    240600     7822.21
    240640      7823.5
    240680     7824.84
    240720     7826.29
    240760     7827.47
    240800     7828.98
    240840     7829.67
    240880     7831.13
    240920     7832.16
    240960     7833.91
    241000      7835.2
    241040     7836.19
    241080     7837.67
    241120     7839.07
    241160     7840.43
    241200     7841.95
    241240     7843.18
    241280     7844.81
    241320     7845.48
    241360     7846.76
    241400      7848.3
    241440     7849.62
    241480     7850.96
    241520      7852.4
    241560     7853.57
    241600     7855.11
    241640     7855.76
    241680     7857.24
    241720     7858.27
    241760     7860.02
    241800     7861.32
    241840     7862.31
    241880     7863.79
    241920     7865.19
    241960     7866.55
    242000     7868.07
    242040     7869.28
    242080     7870.96
    242120      7871.6
    242160      7872.9
    242200     7874.42
    242240     7875.74
    242280     7877.08
    242320     7878.53
    242360     7879.71
    242400     7881.24
    242440      7881.9
    242480     7883.37
    242520     7884.43
    242560     7886.17
    242600     7887.45
    242640     7888.45
    242680     7889.92
    242720     7891.31
    242760     7892.68
    242800     7894.21
    242840     7895.44
    242880     7897.09
    242920     7897.71
    242960     7899.03
    243000     7900.56
    243040     7901.87
    243080     7903.22
    243120     7904.66
    243160     7905.83
    243200     7907.37
    243240     7908.07
    243280     7909.52
    243320     7910.58
    243360     7912.32
    243400     7913.62
    243440      7914.6
    243480     7916.08
    243520     7917.46
    243560     7918.85
    243600     7920.35
    243640      7921.6
    243680     7923.24
    243720     7923.88
    243760     7925.18
    243800     7926.72
    243840     7928.03
    243880     7929.39
    243920     7930.82
    243960     7931.99
    244000     7933.54
    244040     7934.24
    244080     7935.68
    244120     7936.73
    244160     7938.49
    244200      7939.8
    244240     7940.77
    244280     7942.25
    244320     7943.66
    244360     7945.04
    244400     7946.55
    244440     7947.78
    244480     7949.42
    244520     7950.07
    244560     7951.36
    244600      7952.9
    244640     7954.23
    244680     7955.58
    244720     7957.05
    244760     7958.21
    244800     7959.74
    244840     7960.43
    244880      7961.9
    244920     7962.94
    244960     7964.71
    245000     7966.02
    245040     7966.98
    245080     7968.45
    245120     7969.85
    245160     7971.25
    245200     7972.74
    245240     7973.99
    245280     7975.63
    245320     7976.26
    245360     7977.57
    245400     7979.11
    245440     7980.42
    245480     7981.81
    245520     7983.26
    245560     7984.43
    245600     7985.96
    245640     7986.66
    245680     7988.14
    245720     7989.17
    245760     7990.93
    245800     7992.24
    245840     7993.19
    245880     7994.68
    245920     7996.07
    245960     7997.46
    246000     7998.97
    246040     8000.21
    246080     8001.84
    246120     8002.48
    246160     8003.77
    246200     8005.33
    246240     8006.64
    246280     8008.02
    246320     8009.48
    246360     8010.65
    246400     8012.17
    246440     8012.86
    246480     8014.34
    246520     8015.35
    246560     8017.12
    246600     8018.43
    246640     8019.38
    246680     8020.88
    246720     8022.26
    246760     8023.64
    246800     8025.17
    246840     8026.41
    246880     8028.03
    246920     8028.68
    246960     8029.96
    247000     8031.51
    247040     8032.84
    247080     8034.23
    247120     8035.66
    247160     8036.83
    247200     8038.37
    247240     8039.06
    247280     8040.53
    247320     8041.55
    247360     8043.31
    247400     8044.61
    247440     8045.57
    247480     8047.05
    247520     8048.44
    247560     8049.83
    247600     8051.34
    247640     8052.57
    247680     8054.23
    247720     8054.85
    247760     8056.14
    247800     8057.69
    247840     8059.01
    247880      8060.4
    247920     8061.84
    247960     8063.01
    248000     8064.57
    248040     8065.24
    248080     8066.72
    248120     8067.72
    248160     8069.52
    248200     8070.79
    248240     8071.73
    248280     8073.27
    248320     8074.62
    248360     8076.02
    248400     8077.52
    248440     8078.75
    248480     8080.41
    248520     8081.03
    248560     8082.32
    248600     8083.87
    248640     8085.19
    248680     8086.58
    248720        8088
    248760     8089.18
    248800     8090.75
    248840     8091.42
    248880      8092.9
    248920     8093.91
    248960     8095.69
    249000     8096.98
    249040     8097.89
    249080     8099.44
    249120     8100.79
    249160     8102.21
    249200     8103.72
    249240     8104.92
    249280     8106.61
    249320     8107.22
    249360     8108.51
    249400     8110.06
    249440     8111.37
    249480     8112.77
    249520     8114.18
    249560     8115.37
    249600     8116.94
    249640     8117.61
    249680     8119.11
    249720     8120.12
    249760     8121.89
    249800     8123.17
    249840     8124.09
    249880     8125.61
    249920     8126.99
    249960     8128.39
    250000     8129.91
    250040     8131.11
    250080      8132.8
    250120     8133.43
    250160     8134.71
    250200     8136.23
    250240     8137.54
    250280     8138.95
    250320     8140.37
    250360     8141.55
    250400     8143.12
    250440     8143.79
    250480     8145.28
    250520      8146.3
    250560     8148.07
    250600     8149.35
    250640     8150.28
    250680     8151.79
    250720     8153.15
    250760     8154.56
    250800     8156.07
    250840     8157.29
    250880     8158.97
    250920     8159.59
    250960     8160.85
    251000     8162.39
    251040     8163.69
    251080     8165.11
    251120     8166.53
    251160     8167.71
    251200     8169.27
    251240     8169.94
    251280     8171.43
    251320     8172.46
    251360     8174.24
    251400     8175.51
    251440     8176.43
    251480     8177.95
    251520      8179.3
    251560     8180.71
    251600     8182.22
    251640     8183.45
    251680     8185.12
    251720     8185.74
    251760     8187.03
    251800     8188.54
    251840     8189.86
    251880     8191.27
    251920     8192.69
    251960     8193.87
    252000     8195.44
    252040      8196.1
    252080      8197.6
    252120     8198.62
    252160     8200.41
    252200     8201.67
    252240     8202.59
    252280     8204.11
    252320     8205.48
    252360     8206.87
    252400     8208.39
    252440     8209.61
    252480     8211.27
    252520     8211.91
    252560     8213.19
    252600     8214.69
    252640        8216
    252680     8217.41
    252720     8218.83
    252760     8220.02
    252800     8221.58
    252840     8222.27
    252880     8223.74
    252920     8224.76
    252960     8226.55
    253000      8227.8
    253040     8228.75
    253080     8230.26
    253120     8231.62
    253160     8233.01
    253200     8234.53
    253240     8235.75
    253280     8237.41
    253320     8238.03
    253360     8239.32
    253400     8240.82
    253440     8242.13
    253480     8243.53
    253520     8244.96
    253560     8246.16
    253600     8247.72
    253640     8248.39
    253680     8249.88
    253720     8250.89
    253760     8252.69
    253800     8253.94
    253840     8254.88
    253880     8256.38
    253920     8257.77
    253960     8259.14
    254000     8260.67
    254040      8261.9
    254080     8263.55
    254120     8264.18
    254160     8265.47
    254200     8266.97
    254240     8268.28
    254280     8269.67
    254320     8271.11
    254360     8272.29
    254400     8273.83
    254440     8274.52
    254480     8275.99
    254520     8277.02
    254560     8278.81
    254600     8280.06
    254640        8281
    254680      8282.5
    254720     8283.88
    254760     8285.25
    254800     8286.79
    254840     8288.01
    254880     8289.67
    254920     8290.31
    254960     8291.59
    255000     8293.08
    255040     8294.41
    255080     8295.78
    255120     8297.23
    255160     8298.42
    255200     8299.95
    255240     8300.66
    255280     8302.13
    255320     8303.14
    255360     8304.93
    255400      8306.2
    255440     8307.13
    255480     8308.63
    255520     8310.01
    255560     8311.38
    255600     8312.94
    255640     8314.15
    255680     8315.81
    255720     8316.45
    255760     8317.73
    255800     8319.22
    255840     8320.53
    255880     8321.91
    255920     8323.38
    255960     8324.55
    256000     8326.07
    256040      8326.8
    256080     8328.27
    256120     8329.28
    256160     8331.06
    256200     8332.34
    256240     8333.27
    256280     8334.77
    256320     8336.16
    256360     8337.51
    256400     8339.09
    256440     8340.31
    256480     8341.95
    256520     8342.59
    256560     8343.88
    256600     8345.37
    256640     8346.68
    256680     8348.06
    256720     8349.51
    256760     8350.69
    256800      8352.2
    256840     8352.94
    256880     8354.41
    256920     8355.41
    256960     8357.18
    257000     8358.48
    257040     8359.39
    257080     8360.89
    257120     8362.29
    257160     8363.66
    257200     8365.24
    257240     8366.45
    257280     8368.09
    257320     8368.72
    257360     8370.01
    257400     8371.48
    257440     8372.82
    257480      8374.2
    257520     8375.65
    257560     8376.84
    257600     8378.34
    257640     8379.08
    257680     8380.53
    257720     8381.53
    257760     8383.32
    257800     8384.62
    257840     8385.51
    257880     8387.01
    257920     8388.42
    257960     8389.78
    258000     8391.34
    258040     8392.57
    258080     8394.22
    258120     8394.84
    258160     8396.12
    258200     8397.58
    258240     8398.94
    258280     8400.32
    258320     8401.75
    258360     8402.95
    258400     8404.45
    258440     8405.18
    258480     8406.64
    258520     8407.64
    258560     8409.42
    258600     8410.73
    258640      8411.6
    258680     8413.13
    258720     8414.54
    258760      8415.9
    258800     8417.46
    258840     8418.67
    258880     8420.34
    258920     8420.95
    258960     8422.23
    259000     8423.68
    259040     8425.05
    259080     8426.43
    259120     8427.86
    259160     8429.06
    259200     8430.54
    259240     8431.27
    259280     8432.74
    259320     8433.73
    259360     8435.51
    259400     8436.84
    259440     8437.71
    259480     8439.24
    259520     8440.64
    259560        8442
    259600     8443.55
    259640     8444.78
    259680     8446.43
    259720     8447.03
    259760     8448.33
    259800     8449.79
    259840     8451.15
    259880     8452.54
    259920     8453.94
    259960     8455.17
    260000     8456.67
    260040     8457.39
    260080     8458.84
    260120     8459.85
    260160     8461.62
    260200     8462.93
    260240     8463.83
    260280     8465.35
    260320     8466.75
    260360     8468.12
    260400     8469.65
    260440     8470.88
    260480     8472.55
    260520     8473.13
    260560     8474.44
    260600     8475.88
    260640     8477.25
    260680     8478.63
    260720     8480.05
    260760     8481.28
    260800     8482.78
    260840     8483.49
    260880     8484.96
    260920     8485.97
    260960     8487.71
    261000     8489.05
    261040     8489.94
    261080     8491.46
    261120     8492.86
    261160     8494.23
    261200     8495.78
    261240     8497.01
    261280     8498.69
    261320     8499.24
    261360     8500.56
    261400        8502
    261440     8503.39
    261480     8504.77
    261520     8506.16
    261560      8507.4
    261600     8508.89
    261640     8509.61
    261680     8511.06
    261720     8512.09
    261760     8513.83
    261800     8515.16
    261840     8516.07
    261880     8517.59
    261920     8518.99
    261960     8520.38
    262000     8521.89
    262040     8523.12
    262080     8524.81
    262120     8525.37
    262160     8526.68
    262200     8528.11
    262240      8529.5
    262280     8530.89
    262320     8532.26
    262360     8533.51
    262400     8534.99
    262440     8535.71
    262480     8537.19
    262520      8538.2
    262560     8539.93
    262600     8541.26
    262640     8542.19
    262680     8543.71
    262720      8545.1
    262760     8546.49
    262800     8548.01
    262840     8549.23
    262880     8550.92
    262920     8551.49
    262960     8552.78
    263000     8554.22
    263040     8555.61
    263080        8557
    263120     8558.37
    263160     8559.62
    263200      8561.1
    263240     8561.82
    263280     8563.29
    263320      8564.3
    263360     8566.02
    263400     8567.37
    263440     8568.28
    263480     8569.83
    263520     8571.21
    263560     8572.61
    263600     8574.11
    263640     8575.33
    263680     8577.03
    263720     8577.58
    263760     8578.89
    263800     8580.31
    263840     8581.73
    263880     8583.13
    263920     8584.49
    263960     8585.74
    264000     8587.23
    264040     8587.93
    264080     8589.41
    264120     8590.44
    264160     8592.14
    264200      8593.5
    264240      8594.4
    264280     8595.95
    264320     8597.33
    264360     8598.73
    264400     8600.24
    264440     8601.44
    264480     8603.15
    264520      8603.7
    264560     8605.01
    264600     8606.43
    264640     8607.85
    264680     8609.23
    264720     8610.59
    264760     8611.87
    264800     8613.36
    264840     8614.04
    264880     8615.52
    264920     8616.53
    264960     8618.26
    265000     8619.63
    265040     8620.51
    265080     8622.06
    265120     8623.46
    265160     8624.84
    265200     8626.38
    265240     8627.57
    265280     8629.29
    265320     8629.83
    265360     8631.15
    265400     8632.57
    265440     8633.99
    265480     8635.36
    265520     8636.72
    265560     8637.98
    265600     8639.48
    265640     8640.16
    265680     8641.65
    265720     8642.63
    265760     8644.39
    265800     8645.76
    265840     8646.65
    265880     8648.18
    265920     8649.59
    265960     8650.99
    266000     8652.52
    266040     8653.72
    266080     8655.41
    266120     8655.97
    266160     8657.29
    266200      8658.7
    266240     8660.12
    266280     8661.49
    266320     8662.85
    266360     8664.11
    266400      8665.6
    266440      8666.3
    266480     8667.78
    266520     8668.76
    266560     8670.52
    266600     8671.89
    266640     8672.79
    266680     8674.31
    266720     8675.74
    266760     8677.11
    266800     8678.67
    266840     8679.85
    266880     8681.55
    266920      8682.1
    266960     8683.43
    267000     8684.83
    267040     8686.25
    267080     8687.62
    267120     8688.98
    267160     8690.23
    267200     8691.74
    267240     8692.42
    267280     8693.91
    267320     8694.89
    267360     8696.66
    267400     8698.02
    267440     8698.93
    267480     8700.45
    267520     8701.86
    267560     8703.25
    267600     8704.82
    267640     8705.99
    267680     8707.69
    267720     8708.25
    267760     8709.58
    267800     8710.98
    267840      8712.4
    267880     8713.78
    267920     8715.12
    267960     8716.39
    268000     8717.88
    268040     8718.55
    268080     8720.04
    268120     8721.01
    268160     8722.79
    268200     8724.14
    268240     8725.05
    268280     8726.57
    268320     8727.98
    268360     8729.38
    268400     8730.96
    268440     8732.11
    268480     8733.82
    268520     8734.36
    268560     8735.71
    268600     8737.09
    268640     8738.51
    268680     8739.86
    268720     8741.22
    268760      8742.5
    268800        8744
    268840     8744.66
    268880     8746.16
    268920     8747.14
    268960      8748.9
    269000     8750.24
    269040     8751.16
    269080     8752.68
    269120     8754.08
    269160     8755.49
    269200     8757.07
    269240     8758.21
    269280     8759.94
    269320     8760.49
    269360     8761.81
    269400     8763.21
    269440     8764.62
    269480     8765.97
    269520     8767.32
    269560     8768.61
    269600     8770.09
    269640     8770.78
    269680     8772.26
    269720     8773.28
    269760     8775.02
    269800     8776.34
    269840     8777.26
    269880     8778.78
    269920     8780.18
    269960     8781.58
    270000     8783.17
    270040     8784.32
    270080     8786.06
    270120      8786.6
    270160     8787.91
    270200     8789.31
    270240     8790.74
    270280     8792.09
    270320     8793.44
    270360     8794.72
    270400     8796.21
    270440     8796.91
    270480     8798.39
    270520     8799.39
    270560     8801.15
    270600     8802.47
    270640     8803.36
    270680     8804.92
    270720     8806.32
    270760     8807.71
    270800     8809.31
    270840     8810.46
    270880      8812.2
    270920     8812.74
    270960     8814.02
    271000     8815.45
    271040     8816.84
    271080     8818.21
    271120     8819.57
    271160     8820.86
    271200     8822.33
    271240     8823.03
    271280     8824.52
    271320     8825.49
    271360     8827.27
    271400     8828.58
    271440     8829.47
    271480     8831.02
    271520     8832.45
    271560     8833.83
    271600     8835.47
    271640     8836.58
    271680      8838.3
    271720     8838.86
    271760     8840.14
    271800     8841.54
    271840     8842.97
    271880     8844.33
    271920     8845.67
    271960     8846.98
    272000     8848.45
    272040     8849.13
    272080     8850.65
    272120     8851.62
    272160     8853.38
    272200      8854.7
    272240     8855.61
    272280     8857.15
    272320     8858.57
    272360     8859.94
    272400      8861.6
    272440     8862.72
    272480     8864.43
    272520     8865.01
    272560     8866.29
    272600     8867.69
    272640      8869.1
    272680     8870.47
    272720     8871.81
    272760     8873.11
    272800     8874.59
    272840     8875.28
    272880      8876.8
    272920     8877.77
    272960     8879.54
    273000     8880.85
    273040     8881.74
    273080     8883.27
    273120     8884.69
    273160     8886.08
    273200     8887.75
    273240     8888.86
    273280     8890.56
    273320     8891.15
    273360     8892.42
    273400     8893.83
    273440     8895.23
    273480     8896.62
    273520     8897.93
    273560     8899.25
    273600     8900.73
    273640     8901.42
    273680     8902.94
    273720      8903.9
    273760     8905.69
    273800     8906.99
    273840     8907.88
    273880      8909.4
    273920     8910.83
    273960     8912.21
    274000     8913.91
    274040     8915.02
    274080      8916.7
    274120      8917.3
    274160     8918.58
    274200     8919.96
    274240     8921.39
    274280     8922.75
    274320     8924.08
    274360      8925.4
    274400     8926.88
    274440     8927.58
    274480     8929.08
    274520     8930.05
    274560     8931.83
    274600     8933.13
    274640     8934.01
    274680     8935.52
    274720     8936.96
    274760     8938.35
    274800     8940.04
    274840     8941.15
    274880     8942.86
    274920     8943.43
    274960     8944.71
    275000     8946.09
    275040     8947.53
    275080     8948.89
    275120     8950.21
    275160     8951.53
    275200     8953.01
    275240      8953.7
    275280      8955.2
    275320     8956.19
    275360     8957.96
    275400     8959.27
    275440     8960.12
    275480     8961.64
    275520     8963.08
    275560     8964.47
    275600     8966.17
    275640     8967.28
    275680     8968.98
    275720     8969.56
    275760     8970.83
    275800     8972.21
    275840     8973.65
    275880        8975
    275920     8976.33
    275960     8977.65
    276000     8979.12
    276040     8979.81
    276080     8981.31
    276120     8982.32
    276160     8984.06
    276200     8985.39
    276240     8986.23
    276280     8987.74
    276320     8989.18
    276360     8990.58
    276400     8992.27
    276440     8993.39
    276480      8995.1
    276520     8995.67
    276560     8996.92
    276600     8998.32
    276640     8999.76
    276680      9001.1
    276720     9002.44
    276760     9003.73
    276800     9005.24
    276840     9005.91
    276880     9007.43
    276920     9008.43
    276960     9010.17
    277000     9011.49
    277040     9012.34
    277080     9013.86
    277120     9015.28
    277160     9016.71
    277200     9018.38
    277240      9019.5
    277280     9021.24
    277320     9021.77
    277360     9023.04
    277400     9024.44
    277440     9025.88
    277480     9027.22
    277520     9028.53
    277560     9029.82
    277600     9031.32
    277640     9031.98
    277680     9033.52
    277720      9034.5
    277760     9036.24
    277800     9037.58
    277840     9038.44
    277880     9039.96
    277920     9041.38
    277960      9042.8
    278000     9044.47
    278040     9045.59
    278080     9047.32
    278120     9047.84
    278160     9049.11
    278200     9050.52
    278240     9051.93
    278280     9053.29
    278320     9054.61
    278360     9055.88
    278400      9057.4
    278440     9058.04
    278480      9059.6
    278520     9060.59
    278560     9062.33
    278600     9063.66
    278640     9064.52
    278680     9066.03
    278720     9067.46
    278760     9068.87
    278800     9070.53
    278840     9071.67
    278880     9073.38
    278920      9073.9
    278960      9075.2
    279000     9076.58
    279040     9078.01
    279080     9079.34
    279120     9080.66
    279160     9081.95
    279200     9083.46
    279240     9084.11
    279280     9085.67
    279320     9086.66
    279360     9088.41
    279400     9089.74
    279440     9090.58
    279480     9092.09
    279520     9093.54
    279560     9094.93
    279600      9096.6
    279640     9097.74
    279680     9099.46
    279720     9099.97
    279760     9101.27
    279800     9102.66
    279840      9104.1
    279880     9105.41
    279920     9106.73
    279960     9108.03
    280000     9109.51
    280040     9110.17
    280080     9111.73
    280120     9112.72
    280160     9114.49
    280200      9115.8
    280240     9116.66
    280280     9118.17
    280320     9119.58
    280360     9121.01
    280400     9122.68
    280440     9123.81
    280480     9125.51
    280520     9126.06
    280560     9127.36
    280600     9128.72
    280640     9130.16
    280680     9131.47
    280720      9132.8
    280760      9134.1
    280800      9135.6
    280840     9136.25
    280880      9137.8
    280920     9138.79
    280960     9140.59
    281000     9141.88
    281040     9142.72
    281080     9144.22
    281120     9145.68
    281160     9147.08
    281200     9148.76
    281240     9149.88
    281280      9151.6
    281320     9152.13
    281360     9153.44
    281400     9154.79
    281440     9156.24
    281480     9157.53
    281520     9158.88
    281560      9160.2
    281600     9161.67
    281640     9162.34
    281680     9163.89
    281720     9164.88
    281760     9166.66
    281800     9167.98
    281840     9168.79
    281880     9170.31
    281920     9171.77
    281960     9173.16
    282000     9174.85
    282040     9175.98
    282080     9177.68
    282120      9178.2
    282160     9179.53
    282200     9180.87
    282240     9182.32
    282280     9183.61
    282320     9184.95
    282360     9186.27
    282400     9187.75
    282440     9188.41
    282480     9189.96
    282520     9190.94
    282560     9192.72
    282600     9194.03
    282640     9194.84
    282680     9196.37
    282720     9197.82
    282760     9199.23
    282800     9200.91
    282840     9202.04
    282880     9203.74
    282920     9204.26
    282960     9205.59
    283000     9206.92
    283040     9208.37
    283080     9209.67
    283120        9211
    283160     9212.32
    283200     9213.79
    283240     9214.46
    283280        9216
    283320     9216.98
    283360     9218.79
    283400      9220.1
    283440      9220.9
    283480     9222.41
    283520     9223.87
    283560     9225.29
    283600     9226.99
    283640     9228.09
    283680      9229.8
    283720     9230.31
    283760     9231.63
    283800     9232.97
    283840     9234.44
    283880     9235.75
    283920     9237.08
    283960     9238.41
    284000     9239.87
    284040     9240.55
    284080     9242.07
    284120     9243.05
    284160     9244.86
    284200     9246.17
    284240     9246.97
    284280      9248.5
    284320     9249.96
    284360     9251.35
    284400     9253.08
    284440     9254.16
    284480     9255.88
    284520     9256.39
    284560      9257.7
    284600     9259.04
    284640     9260.54
    284680     9261.83
    284720     9263.16
    284760     9264.49
    284800     9265.96
    284840     9266.63
    284880     9268.15
    284920     9269.14
    284960     9270.97
    285000     9272.26
    285040     9273.04
    285080     9274.59
    285120     9276.02
    285160     9277.45
    285200      9279.2
    285240     9280.24
    285280     9281.97
    285320     9282.47
    285360     9283.79
    285400     9285.12
    285440     9286.64
    285480     9287.91
    285520     9289.26
    285560     9290.58
    285600     9292.05
    285640     9292.73
    285680     9294.24
    285720     9295.23
    285760     9297.07
    285800     9298.37
    285840     9299.16
    285880     9300.68
    285920     9302.13
    285960     9303.57
    286000     9305.31
    286040     9306.35
    286080     9308.08
    286120     9308.57
    286160      9309.9
    286200     9311.21
    286240     9312.75
    286280        9314
    286320     9315.36
    286360     9316.68
    286400     9318.14
    286440     9318.83
    286480     9320.33
    286520     9321.34
    286560     9323.18
    286600     9324.47
    286640     9325.25
    286680     9326.78
    286720     9328.24
    286760     9329.68
    286800     9331.42
    286840     9332.43
    286880     9334.19
    286920     9334.69
    286960     9336.02
    287000     9337.32
    287040     9338.87
    287080     9340.12
    287120     9341.49
    287160     9342.82
    287200     9344.26
    287240     9344.95
    287280     9346.44
    287320     9347.46
    287360     9349.28
    287400     9350.58
    287440     9351.38
    287480      9352.9
    287520     9354.33
    287560     9355.77
    287600     9357.51
    287640     9358.54
    287680     9360.28
    287720      9360.8
    287760     9362.12
    287800     9363.42
    287840     9364.98
    287880     9366.24
    287920     9367.62
    287960     9368.95
    288000     9370.36
    288040     9371.06
    288080     9372.53
    288120     9373.57
    288160      9375.4
    288200     9376.67
    288240     9377.49
    288280     9378.99
    288320     9380.46
    288360     9381.88
    288400     9383.62
    288440     9384.65
    288480      9386.4
    288520     9386.89
    288560     9388.23
    288600     9389.53
    288640     9391.09
    288680     9392.34
    288720     9393.74
    288760     9395.06
    288800      9396.5
    288840      9397.2
    288880     9398.66
    288920      9399.7
    288960     9401.53
    289000     9402.78
    289040     9403.61
    289080     9405.11
    289120     9406.55
    289160     9408.01
    289200     9409.76
    289240     9410.79
    289280     9412.52
    289320     9413.03
    289360     9414.37
    289400     9415.68
    289440     9417.24
    289480     9418.47
    289520     9419.88
    289560      9421.2
    289600     9422.65
    289640     9423.34
    289680     9424.81
    289720     9425.84
    289760     9427.67
    289800     9428.94
    289840     9429.75
    289880     9431.25
    289920      9432.7
    289960     9434.16
    290000     9435.91
    290040     9436.95
    290080     9438.68
    290120      9439.2
    290160     9440.52
    290200     9441.84
    290240      9443.4
    290280     9444.62
    290320     9446.05
    290360     9447.34
    290400     9448.81
    290440      9449.5
    290480     9450.99
    290520     9452.01
    290560     9453.83
    290600     9455.11
    290640     9455.92
    290680     9457.43
    290720     9458.87
    290760     9460.32
    290800     9462.04
    290840     9463.12
    290880     9464.83
    290920     9465.37
    290960     9466.68
    291000        9468
    291040     9469.56
    291080     9470.76
    291120     9472.21
    291160      9473.5
    291200     9474.97
    291240     9475.64
    291280     9477.11
    291320     9478.17
    291360     9479.98
    291400     9481.27
    291440     9482.06
    291480     9483.58
    291520     9485.01
    291560     9486.46
    291600     9488.19
    291640     9489.27
    291680     9490.98
    291720     9491.52
    291760     9492.86
    291800     9494.15
    291840     9495.73
    291880     9496.92
    291920     9498.36
    291960     9499.66
    292000     9501.13
    292040     9501.79
    292080     9503.26
    292120      9504.3
    292160     9506.13
    292200     9507.42
    292240     9508.23
    292280     9509.74
    292320     9511.17
    292360     9512.62
    292400     9514.36
    292440     9515.43
    292480     9517.16
    292520     9517.69
    292560     9519.02
    292600     9520.32
    292640     9521.89
    292680     9523.08
    292720     9524.53
    292760     9525.84
    292800     9527.28
    292840     9527.96
    292880     9529.41
    292920     9530.47
    292960     9532.29
    293000     9533.59
    293040     9534.38
    293080     9535.92
    293120     9537.33
    293160     9538.79
    293200     9540.51
    293240     9541.59
    293280     9543.31
    293320     9543.87
    293360     9545.18
    293400     9546.47
    293440     9548.08
    293480     9549.25
    293520     9550.67
    293560        9552
    293600     9553.44
    293640     9554.13
    293680     9555.57
    293720     9556.63
    293760     9558.45
    293800     9559.75
    293840     9560.51
    293880     9562.08
    293920     9563.49
    293960     9564.94
    294000     9566.67
    294040     9567.74
    294080     9569.47
    294120     9570.05
    294160     9571.34
    294200     9572.61
    294240     9574.23
    294280     9575.41
    294320     9576.82
    294360     9578.17
    294400      9579.6
    294440     9580.28
    294480      9581.7
    294520      9582.8
    294560      9584.6
    294600      9585.9
    294640     9586.67
    294680     9588.22
    294720     9589.63
    294760     9591.09
    294800     9592.82
    294840      9593.9
    294880     9595.61
    294920     9596.18
    294960     9597.47
    295000     9598.74
    295040     9600.38
    295080     9601.56
    295120     9602.99
    295160     9604.32
    295200     9605.73
    295240     9606.43
    295280     9607.86
    295320     9608.94
    295360     9610.74
    295400     9612.05
    295440     9612.82
    295480     9614.35
    295520     9615.78
    295560     9617.24
    295600     9618.97
    295640     9620.04
    295680     9621.75
    295720     9622.34
    295760     9623.62
    295800     9624.87
    295840     9626.52
    295880     9627.71
    295920     9629.13
    295960     9630.47
    296000     9631.88
    296040     9632.59
    296080     9634.02
    296120     9635.09
    296160     9636.92
    296200     9638.22
    296240     9638.96
    296280     9640.49
    296320     9641.95
    296360     9643.39
    296400     9645.11
    296440      9646.2
    296480      9647.9
    296520     9648.49
    296560     9649.77
    296600        9651
    296640     9652.69
    296680     9653.85
    296720     9655.27
    296760     9656.59
    296800     9658.04
    296840     9658.73
    296880     9660.16
    296920     9661.25
    296960      9663.1
    297000      9664.4
    297040     9665.12
    297080     9666.67
    297120     9668.12
    297160     9669.54
    297200     9671.26
    297240     9672.37
    297280     9674.08
    297320     9674.68
    297360     9675.92
    297400     9677.17
    297440     9678.85
    297480        9680
    297520     9681.44
    297560     9682.75
    297600     9684.21
    297640      9684.9
    297680     9686.34
    297720     9687.41
    297760     9689.25
    297800     9690.56
    297840     9691.28
    297880     9692.82
    297920     9694.28
    297960      9695.7
    298000     9697.43
    298040     9698.53
    298080     9700.25
    298120     9700.84
    298160     9702.07
    298200     9703.33
    298240     9704.99
    298280     9706.14
    298320     9707.59
    298360     9708.91
    298400     9710.36
    298440     9711.02
    298480     9712.48
    298520     9713.56
    298560     9715.41
    298600     9716.69
    298640     9717.42
    298680     9718.96
    298720     9720.42
    298760     9721.83
    298800     9723.58
    298840     9724.66
    298880     9726.39
    298920     9726.97
    298960     9728.21
    299000     9729.45
    299040     9731.14
    299080     9732.29
    299120     9733.73
    299160     9735.05
    299200     9736.47
    299240     9737.18
    299280     9738.66
    299320      9739.7
    299360     9741.54
    299400     9742.82
    299440     9743.55
    299480     9745.11
    299520     9746.58
    299560     9747.98
    299600     9749.73
    299640      9750.8
    299680     9752.52
    299720     9753.11
    299760     9754.37
    299800     9755.61
    299840     9757.32
    299880     9758.42
    299920      9759.9
    299960     9761.19
    300000     9762.63
    300040     9763.36
    300080     9764.81
    300120     9765.83
    300160     9767.72
    300200     9768.97
    300240      9769.7
    300280     9771.24
    300320     9772.73
    300360     9774.14
    300400     9775.88
    300440     9776.94
    300480     9778.68
    300520     9779.27
    300560     9780.51
    300600     9781.76
    300640     9783.46
    300680     9784.56
    300720     9786.04
    300760     9787.35
    300800      9788.8
    300840     9789.49
    300880     9790.96
    300920     9791.97
    300960     9793.88
    301000     9795.13
    301040     9795.87
    301080      9797.4
    301120     9798.91
    301160     9800.29
    301200     9802.04
    301240      9803.1
    301280     9804.83
    301320     9805.41
    301360     9806.66
    301400     9807.91
    301440     9809.62
    301480     9810.72
    301520      9812.2
    301560      9813.5
    301600     9814.97
    301640     9815.65
    301680     9817.13
    301720     9818.12
    301760     9820.05
    301800     9821.28
    301840     9822.02
    301880     9823.53
    301920     9825.06
    301960     9826.45
    302000      9828.2
    302040     9829.24
    302080        9831
    302120     9831.61
    302160     9832.82
    302200     9834.05
    302240     9835.78
    302280     9836.88
    302320     9838.36
    302360     9839.66
    302400     9841.12
    302440     9841.81
    302480      9843.3
    302520     9844.25
    302560      9846.2
    302600     9847.46
    302640     9848.16
    302680     9849.71
    302720     9851.23
    302760     9852.61
    302800     9854.36
    302840     9855.42
    302880     9857.15
    302920     9857.76
    302960     9858.98
    303000     9860.21
    303040     9861.94
    303080     9863.05
    303120     9864.52
    303160     9865.83
    303200     9867.29
    303240     9867.96
    303280     9869.46
    303320     9870.41
    303360     9872.36
    303400     9873.63
    303440     9874.31
    303480     9875.87
    303520     9877.38
    303560     9878.76
    303600      9880.5
    303640     9881.57
    303680     9883.29
    303720     9883.86
    303760     9885.09
    303800     9886.35
    303840     9888.09
    303880      9889.2
    303920     9890.67
    303960     9891.98
    304000     9893.42
    304040     9894.11
    304080     9895.61
    304120     9896.53
    304160      9898.5
    304200     9899.76
    304240     9900.45
    304280        9902
    304320     9903.53
    304360     9904.87
    304400     9906.63
    304440     9907.71
    304480     9909.43
    304520        9910
    304560     9911.22
    304600     9912.48
    304640     9914.21
    304680     9915.34
    304720     9916.79
    304760      9918.1
    304800     9919.55
    304840     9920.24
    304880     9921.73
    304920     9922.65
    304960     9924.63
    305000     9925.89
    305040     9926.57
    305080     9928.12
    305120     9929.65
    305160     9930.97
    305200     9932.74
    305240     9933.82
    305280     9935.55
    305320     9936.12
    305360     9937.33
    305400      9938.6
    305440     9940.34
    305480     9941.46
    305520     9942.91
    305560     9944.21
    305600     9945.68
    305640     9946.33
    305680     9947.85
    305720     9948.78
    305760     9950.75
    305800     9952.01
    305840     9952.69
    305880     9954.22
    305920     9955.74
    305960     9957.08
    306000     9958.86
    306040     9959.96
    306080     9961.66
    306120     9962.23
    306160     9963.43
    306200      9964.7
    306240     9966.44
    306280     9967.56
    306320     9969.02
    306360      9970.3
    306400     9971.78
    306440     9972.45
    306480     9973.96
    306520     9974.89
    306560     9976.88
    306600     9978.12
    306640     9978.77
    306680     9980.33
    306720     9981.86
    306760     9983.19
    306800     9984.99
    306840     9986.07
    306880      9987.8
    306920     9988.35
    306960     9989.58
    307000     9990.83
    307040     9992.57
    307080     9993.69
    307120     9995.17
    307160     9996.45
    307200     9997.93
    307240     9998.58
    307280     10000.1
    307320       10001
    307360       10003
    307400     10004.2
    307440     10004.9
    307480     10006.4
    307520       10008
    307560     10009.3
    307600     10011.1
    307640     10012.2
    307680     10013.9
    307720     10014.5
    307760     10015.7
    307800       10017
    307840     10018.7
    307880     10019.8
    307920     10021.3
    307960     10022.6
    308000       10024
    308040     10024.7
    308080     10026.2
    308120     10027.2
    308160     10029.2
    308200     10030.4
    308240       10031
    308280     10032.6
    308320     10034.1
    308360     10035.5
    308400     10037.3
    308440     10038.3
    308480     10040.1
    308520     10040.6
    308560     10041.8
    308600     10043.1
    308640     10044.8
    308680       10046
    308720     10047.4
    308760     10048.7
    308800     10050.2
    308840     10050.9
    308880     10052.4
    308920     10053.3
    308960     10055.3
    309000     10056.5
    309040     10057.2
    309080     10058.7
    309120     10060.3
    309160     10061.6
    309200     10063.4
    309240     10064.5
    309280     10066.2
    309320     10066.7
    309360       10068
    309400     10069.3
    309440     10070.9
    309480     10072.1
    309520     10073.6
    309560     10074.9
    309600     10076.3
    309640       10077
    309680     10078.5
    309720     10079.4
    309760     10081.4
    309800     10082.7
    309840     10083.3
    309880     10084.9
    309920     10086.4
    309960     10087.8
    310000     10089.6
    310040     10090.6
    310080     10092.3
    310120     10092.9
    310160     10094.1
    310200     10095.4
    310240     10097.1
    310280     10098.3
    310320     10099.7
    310360       10101
    310400     10102.5
    310440     10103.1
    310480     10104.7
    310520     10105.6
    310560     10107.6
    310600     10108.8
    310640     10109.4
    310680       10111
    310720     10112.6
    310760     10113.9
    310800     10115.7
    310840     10116.7
    310880     10118.5
    310920       10119
    310960     10120.2
    311000     10121.6
    311040     10123.2
    311080     10124.4
    311120     10125.8
    311160     10127.1
    311200     10128.6
    311240     10129.3
    311280     10130.8
    311320     10131.7
    311360     10133.7
    311400     10134.9
    311440     10135.6
    311480     10137.2
    311520     10138.7
    311560       10140
    311600     10141.8
    311640     10142.8
    311680     10144.6
    311720     10145.2
    311760     10146.3
    311800     10147.7
    311840     10149.4
    311880     10150.5
    311920       10152
    311960     10153.3
    312000     10154.7
    312040     10155.4
    312080     10156.9
    312120     10157.8
    312160     10159.8
    312200       10161
    312240     10161.7
    312280     10163.3
    312320     10164.8
    312360     10166.1
    312400     10167.9
    312440       10169
    312480     10170.7
    312520     10171.3
    312560     10172.4
    312600     10173.8
    312640     10175.5
    312680     10176.7
    312720     10178.1
    312760     10179.4
    312800     10180.8
    312840     10181.5
    312880       10183
    312920     10183.9
    312960     10185.9
    313000     10187.1
    313040     10187.8
    313080     10189.4
    313120       10191
    313160     10192.2
    313200     10194.1
    313240     10195.1
    313280     10196.8
    313320     10197.4
    313360     10198.6
    313400     10199.9
    313440     10201.6
    313480     10202.8
    313520     10204.2
    313560     10205.5
    313600     10206.9
    313640     10207.7
    313680     10209.2
    313720     10210.1
    313760     10212.1
    313800     10213.3
    313840     10213.9
    313880     10215.5
    313920     10217.1
    313960     10218.4
    314000     10220.2
    314040     10221.2
    314080       10223
    314120     10223.5
    314160     10224.7
    314200     10226.1
    314240     10227.7
    314280     10228.9
    314320     10230.4
    314360     10231.6
    314400     10233.1
    314440     10233.8
    314480     10235.3
    314520     10236.2
    314560     10238.2
    314600     10239.4
    314640       10240
    314680     10241.6
    314720     10243.2
    314760     10244.5
    314800     10246.3
    314840     10247.3
    314880     10249.1
    314920     10249.7
    314960     10250.8
    315000     10252.2
    315040     10253.8
    315080       10255
    315120     10256.5
    315160     10257.8
    315200     10259.2
    315240     10259.9
    315280     10261.4
    315320     10262.3
    315360     10264.3
    315400     10265.5
    315440     10266.2
    315480     10267.8
    315520     10269.3
    315560     10270.6
    315600     10272.4
    315640     10273.5
    315680     10275.2
    315720     10275.8
    315760       10277
    315800     10278.3
    315840       10280
    315880     10281.2
    315920     10282.6
    315960     10283.9
    316000     10285.4
    316040       10286
    316080     10287.6
    316120     10288.5
    316160     10290.5
    316200     10291.7
    316240     10292.3
    316280     10293.9
    316320     10295.5
    316360     10296.7
    316400     10298.6
    316440     10299.6
    316480     10301.4
    316520     10301.9
    316560     10303.1
    316600     10304.4
    316640     10306.1
    316680     10307.3
    316720     10308.8
    316760       10310
    316800     10311.5
    316840     10312.2
    316880     10313.7
    316920     10314.6
    316960     10316.6
    317000     10317.8
    317040     10318.4
    317080       10320
    317120     10321.6
    317160     10322.9
    317200     10324.7
    317240     10325.7
    317280     10327.5
    317320       10328
    317360     10329.2
    317400     10330.5
    317440     10332.2
    317480     10333.4
    317520     10334.9
    317560     10336.1
    317600     10337.6
    317640     10338.3
    317680     10339.8
    317720     10340.7
    317760     10342.7
    317800     10343.9
    317840     10344.5
    317880     10346.1
    317920     10347.7
    317960       10349
    318000     10350.9
    318040     10351.8
    318080     10353.6
    318120     10354.2
    318160     10355.4
    318200     10356.7
    318240     10358.4
    318280     10359.5
    318320       10361
    318360     10362.3
    318400     10363.8
    318440     10364.4
    318480       10366
    318520     10366.9
    318560     10368.9
    318600       10370
    318640     10370.7
    318680     10372.3
    318720     10373.9
    318760     10375.1
    318800       10377
    318840       10378
    318880     10379.7
    318920     10380.3
    318960     10381.5
    319000     10382.8
    319040     10384.5
    319080     10385.7
    319120     10387.1
    319160     10388.4
    319200     10389.9
    319240     10390.5
    319280     10392.1
    319320       10393
    319360       10395
    319400     10396.1
    319440     10396.7
    319480     10398.3
    319520     10399.9
    319560     10401.2
    319600     10403.1
    319640     10404.1
    319680     10405.8
    319720     10406.4
    319760     10407.6
    319800     10408.9
    319840     10410.6
    319880     10411.8
    319920     10413.2
    319960     10414.5
    320000       10416
    320040     10416.6
    320080     10418.2
    320120     10419.1
    320160     10421.1
    320200     10422.2
    320240     10422.8
    320280     10424.5
    320320       10426
    320360     10427.3
    320400     10429.2
    320440     10430.2
    320480     10431.9
    320520     10432.5
    320560     10433.7
    320600       10435
    320640     10436.7
    320680     10437.8
    320720     10439.3
    320760     10440.6
    320800     10442.1
    320840     10442.8
    320880     10444.2
    320920     10445.2
    320960     10447.2
    321000     10448.3
    321040     10448.9
    321080     10450.5
    321120     10452.1
    321160     10453.4
    321200     10455.3
    321240     10456.3
    321280       10458
    321320     10458.6
    321360     10459.8
    321400     10461.1
    321440     10462.8
    321480     10463.9
    321520     10465.4
    321560     10466.7
    321600     10468.1
    321640     10468.8
    321680     10470.3
    321720     10471.2
    321760     10473.3
    321800     10474.4
    321840       10475
    321880     10476.6
    321920     10478.2
    321960     10479.5
    322000     10481.4
    322040     10482.3
    322080     10484.1
    322120     10484.7
    322160     10485.9
    322200     10487.1
    322240     10488.8
    322280       10490
    322320     10491.4
    322360     10492.8
    322400     10494.2
    322440     10494.9
    322480     10496.4
    322520     10497.3
    322560     10499.3
    322600     10500.5
    322640       10501
    322680     10502.7
    322720     10504.3
    322760     10505.5
    322800     10507.5
    322840     10508.4
    322880     10510.2
    322920     10510.7
    322960     10511.9
    323000     10513.2
    323040     10514.9
    323080     10516.1
    323120     10517.5
    323160     10518.8
    323200     10520.3
    323240     10520.9
    323280     10522.4
    323320     10523.3
    323360     10525.4
    323400     10526.5
    323440     10527.1
    323480     10528.7
    323520     10530.3
    323560     10531.6
    323600     10533.5
    323640     10534.5
    323680     10536.2
    323720     10536.8
    323760       10538
    323800     10539.3
    323840       10541
    323880     10542.2
    323920     10543.6
    323960     10544.9
    324000     10546.4
    324040     10546.9
    324080     10548.5
    324120     10549.4
    324160     10551.4
    324200     10552.6
    324240     10553.1
    324280     10554.8
    324320     10556.4
    324360     10557.7
    324400     10559.6
    324440     10560.5
    324480     10562.3
    324520     10562.8
    324560     10564.1
    324600     10565.3
    324640       10567
    324680     10568.2
    324720     10569.6
    324760     10570.9
    324800     10572.4
    324840       10573
    324880     10574.5
    324920     10575.4
    324960     10577.5
    325000     10578.6
    325040     10579.2
    325080     10580.9
    325120     10582.4
    325160     10583.7
    325200     10585.7
    325240     10586.6
    325280     10588.4
    325320     10588.9
    325360     10590.2
    325400     10591.4
    325440     10593.1
    325480     10594.3
    325520     10595.7
    325560       10597
    325600     10598.4
    325640     10599.1
    325680     10600.6
    325720     10601.5
    325760     10603.5
    325800     10604.7
    325840     10605.3
    325880     10606.9
    325920     10608.5
    325960     10609.8
    326000     10611.7
    326040     10612.7
    326080     10614.4
    326120       10615
    326160     10616.2
    326200     10617.5
    326240     10619.2
    326280     10620.4
    326320     10621.8
    326360     10623.1
    326400     10624.6
    326440     10625.2
    326480     10626.7
    326520     10627.6
    326560     10629.6
    326600     10630.8
    326640     10631.4
    326680       10633
    326720     10634.6
    326760     10635.9
    326800     10637.8
    326840     10638.7
    326880     10640.5
    326920     10641.1
    326960     10642.3
    327000     10643.6
    327040     10645.3
    327080     10646.5
    327120     10647.8
    327160     10649.2
    327200     10650.7
    327240     10651.3
    327280     10652.8
    327320     10653.7
    327360     10655.7
    327400     10656.9
    327440     10657.5
    327480     10659.1
    327520     10660.7
    327560       10662
    327600       10664
    327640     10664.9
    327680     10666.6
    327720     10667.2
    327760     10668.4
    327800     10669.7
    327840     10671.4
    327880     10672.6
    327920       10674
    327960     10675.3
    328000     10676.8
    328040     10677.4
    328080     10678.9
    328120     10679.8
    328160     10681.8
    328200       10683
    328240     10683.6
    328280     10685.2
    328320     10686.8
    328360     10688.1
    328400     10690.1
    328440     10690.9
    328480     10692.7
    328520     10693.3
    328560     10694.5
    328600     10695.8
    328640     10697.5
    328680     10698.7
    328720       10700
    328760     10701.4
    328800     10702.8
    328840     10703.5
    328880     10704.9
    328920     10705.9
    328960     10707.9
    329000     10709.1
    329040     10709.6
    329080     10711.3
    329120     10712.9
    329160     10714.1
    329200     10716.1
    329240       10717
    329280     10718.8
    329320     10719.3
    329360     10720.6
    329400     10721.9
    329440     10723.6
    329480     10724.7
    329520     10726.1
    329560     10727.4
    329600     10728.9
    329640     10729.5
    329680       10731
    329720       10732
    329760     10733.9
    329800     10735.1
    329840     10735.7
    329880     10737.3
    329920     10738.9
    329960     10740.2
    330000     10742.2
    330040     10743.1
    330080     10744.9
    330120     10745.4
    330160     10746.6
    330200     10747.9
    330240     10749.6
    330280     10750.8
    330320     10752.1
    330360     10753.5
    330400       10755
    330440     10755.6
    330480       10757
    330520       10758
    330560       10760
    330600     10761.2
    330640     10761.7
    330680     10763.4
    330720       10765
    330760     10766.3
    330800     10768.3
    330840     10769.2
    330880     10770.9
    330920     10771.5
    330960     10772.6
    331000       10774
    331040     10775.7
    331080     10776.9
    331120     10778.2
    331160     10779.6
    331200     10781.1
    331240     10781.6
    331280     10783.1
    331320     10784.1
    331360       10786
    331400     10787.2
    331440     10787.8
    331480     10789.4
    331520     10791.1
    331560     10792.3
    331600     10794.3
    331640     10795.2
    331680       10797
    331720     10797.5
    331760     10798.7
    331800       10800
    331840     10801.8
    331880     10802.9
    331920     10804.3
    331960     10805.7
    332000     10807.1
    332040     10807.7
    332080     10809.2
    332120     10810.2
    332160     10812.1
    332200     10813.3
    332240     10813.8
    332280     10815.5
    332320     10817.1
    332360     10818.4
    332400     10820.4
    332440     10821.3
    332480       10823
    332520     10823.6
    332560     10824.7
    332600     10826.1
    332640     10827.8
    332680       10829
    332720     10830.3
    332760     10831.7
    332800     10833.2
    332840     10833.8
    332880     10835.3
    332920     10836.2
    332960     10838.1
    333000     10839.3
    333040     10839.9
    333080     10841.5
    333120     10843.2
    333160     10844.5
    333200     10846.4
    333240     10847.4
    333280     10849.1
    333320     10849.7
    333360     10850.8
    333400     10852.1
    333440     10853.9
    333480     10855.1
    333520     10856.4
    333560     10857.8
    333600     10859.3
    333640     10859.8
    333680     10861.4
    333720     10862.3
    333760     10864.2
    333800     10865.5
    333840       10866
    333880     10867.6
    333920     10869.3
    333960     10870.5
    334000     10872.5
    334040     10873.5
    334080     10875.2
    334120     10875.8
    334160     10876.9
    334200     10878.2
    334240     10880.1
    334280     10881.2
    334320     10882.5
    334360     10883.9
    334400     10885.4
    334440       10886
    334480     10887.4
    334520     10888.4
    334560     10890.3
    334600     10891.5
    334640     10892.1
    334680     10893.7
    334720     10895.4
    334760     10896.7
    334800     10898.7
    334840     10899.6
    334880     10901.3
    334920     10901.9
    334960       10903
    335000     10904.3
    335040     10906.2
    335080     10907.3
    335120     10908.7
    335160     10910.1
    335200     10911.6
    335240     10912.1
    335280     10913.6
    335320     10914.6
    335360     10916.5
    335400     10917.7
    335440     10918.3
    335480     10919.9
    335520     10921.5
    335560     10922.8
    335600     10924.8
    335640     10925.7
    335680     10927.5
    335720       10928
    335760     10929.2
    335800     10930.5
    335840     10932.3
    335880     10933.4
    335920     10934.8
    335960     10936.2
    336000     10937.7
    336040     10938.3
    336080     10939.7
    336120     10940.7
    336160     10942.6
    336200     10943.8
    336240     10944.4
    336280       10946
    336320     10947.7
    336360       10949
    336400     10950.9
    336440     10951.8
    336480     10953.6
    336520     10954.1
    336560     10955.3
    336600     10956.6
    336640     10958.5
    336680     10959.6
    336720       10961
    336760     10962.3
    336800     10963.8
    336840     10964.4
    336880     10965.9
    336920     10966.9
    336960     10968.8
    337000       10970
    337040     10970.5
    337080     10972.1
    337120     10973.8
    337160     10975.1
    337200     10977.1
    337240       10978
    337280     10979.8
    337320     10980.3
    337360     10981.4
    337400     10982.7
    337440     10984.6
    337480     10985.7
    337520     10987.1
    337560     10988.5
    337600       10990
    337640     10990.5
    337680       10992
    337720       10993
    337760     10994.9
    337800     10996.1
    337840     10996.7
    337880     10998.3
    337920       11000
    337960     11001.3
    338000     11003.2
    338040     11004.2
    338080     11005.9
    338120     11006.4
    338160     11007.6
    338200     11008.9
    338240     11010.8
    338280     11011.9
    338320     11013.3
    338360     11014.7
    338400     11016.1
    338440     11016.7
    338480     11018.2
    338520     11019.2
    338560     11021.1
    338600     11022.3
    338640     11022.9
    338680     11024.4
    338720     11026.1
    338760     11027.4
    338800     11029.4
    338840     11030.3
    338880     11032.1
    338920     11032.6
    338960     11033.8
    339000       11035
    339040       11037
    339080       11038
    339120     11039.5
    339160     11040.8
    339200     11042.3
    339240     11042.8
    339280     11044.3
    339320     11045.4
    339360     11047.3
    339400     11048.5
    339440     11049.1
    339480     11050.6
    339520     11052.3
    339560     11053.6
    339600     11055.6
    339640     11056.5
    339680     11058.3
    339720     11058.7
    339760     11059.9
    339800     11061.2
    339840     11063.2
    339880     11064.2
    339920     11065.6
    339960       11067
    340000     11068.5
    340040       11069
    340080     11070.6
    340120     11071.6
    340160     11073.5
    340200     11074.7
    340240     11075.2
    340280     11076.8
    340320     11078.5
    340360     11079.8
    340400     11081.8
    340440     11082.7
    340480     11084.5
    340520     11084.9
    340560     11086.1
    340600     11087.4
    340640     11089.3
    340680     11090.4
    340720     11091.8
    340760     11093.2
    340800     11094.7
    340840     11095.2
    340880     11096.8
    340920     11097.7
    340960     11099.6
    341000     11100.9
    341040     11101.4
    341080       11103
    341120     11104.6
    341160       11106
    341200     11107.9
    341240     11108.8
    341280     11110.6
    341320     11111.1
    341360     11112.3
    341400     11113.6
    341440     11115.5
    341480     11116.5
    341520       11118
    341560     11119.4
    341600     11120.8
    341640     11121.4
    341680     11122.9
    341720     11123.9
    341760     11125.8
    341800       11127
    341840     11127.6
    341880     11129.1
    341920     11130.8
    341960     11132.1
    342000     11134.1
    342040       11135
    342080     11136.8
    342120     11137.2
    342160     11138.4
    342200     11139.7
    342240     11141.6
    342280     11142.7
    342320     11144.2
    342360     11145.6
    342400       11147
    342440     11147.6
    342480     11149.1
    342520     11150.1
    342560       11152
    342600     11153.2
    342640     11153.8
    342680     11155.3
    342720       11157
    342760     11158.3
    342800     11160.3
    342840     11161.1
    342880       11163
    342920     11163.4
    342960     11164.6
    343000     11165.9
    343040     11167.8
    343080     11168.9
    343120     11170.3
    343160     11171.7
    343200     11173.2
    343240     11173.7
    343280     11175.3
    343320     11176.3
    343360     11178.2
    343400     11179.4
    343440       11180
    343480     11181.5
    343520     11183.2
    343560     11184.5
    343600     11186.5
    343640     11187.3
    343680     11189.1
    343720     11189.6
    343760     11190.8
    343800     11192.1
    343840       11194
    343880     11195.1
    343920     11196.6
    343960     11197.9
    344000     11199.3
    344040     11199.9
    344080     11201.5
    344120     11202.5
    344160     11204.4
    344200     11205.6
    344240     11206.2
    344280     11207.7
    344320     11209.4
    344360     11210.7
    344400     11212.6
    344440     11213.5
    344480     11215.4
    344520     11215.8
    344560       11217
    344600     11218.3
    344640     11220.2
    344680     11221.3
    344720     11222.8
    344760     11224.1
    344800     11225.5
    344840     11226.1
    344880     11227.7
    344920     11228.7
    344960     11230.5
    345000     11231.8
    345040     11232.4
    345080       11234
    345120     11235.6
    345160     11236.9
    345200     11238.9
    345240     11239.7
    345280     11241.6
    345320       11242
    345360     11243.2
    345400     11244.6
    345440     11246.4
    345480     11247.5
    345520       11249
    345560     11250.3
    345600     11251.7
    345640     11252.3
    345680     11253.9
    345720     11254.9
    345760     11256.7
    345800       11258
    345840     11258.6
    345880     11260.1
    345920     11261.8
    345960     11263.1
    346000       11265
    346040     11265.9
    346080     11267.8
    346120     11268.2
    346160     11269.4
    346200     11270.8
    346240     11272.6
    346280     11273.7
    346320     11275.2
    346360     11276.5
    346400       11278
    346440     11278.5
    346480       11280
    346520     11281.1
    346560     11282.9
    346600     11284.2
    346640     11284.8
    346680     11286.3
    346720       11288
    346760     11289.3
    346800     11291.2
    346840     11292.1
    346880       11294
    346920     11294.4
    346960     11295.6
    347000       11297
    347040     11298.8
    347080     11299.9
    347120     11301.4
    347160     11302.7
    347200     11304.2
    347240     11304.7
    347280     11306.2
    347320     11307.3
    347360     11309.1
    347400     11310.4
    347440       11311
    347480     11312.6
    347520     11314.2
    347560     11315.5
    347600     11317.5
    347640     11318.3
    347680     11320.2
    347720     11320.6
    347760     11321.8
    347800     11323.2
    347840     11325.1
    347880     11326.1
    347920     11327.6
    347960     11328.9
    348000     11330.4
    348040     11330.9
    348080     11332.4
    348120     11333.5
    348160     11335.3
    348200     11336.6
    348240     11337.2
    348280     11338.8
    348320     11340.4
    348360     11341.7
    348400     11343.7
    348440     11344.5
    348480     11346.4
    348520     11346.9
    348560       11348
    348600     11349.4
    348640     11351.3
    348680     11352.3
    348720     11353.8
    348760     11355.1
    348800     11356.6
    348840     11357.1
    348880     11358.7
    348920     11359.7
    348960     11361.5
    349000     11362.8
    349040     11363.4
    349080     11364.9
    349120     11366.5
    349160     11367.8
    349200     11369.9
    349240     11370.7
    349280     11372.6
    349320       11373
    349360     11374.2
    349400     11375.5
    349440     11377.5
    349480     11378.5
    349520     11379.9
    349560     11381.3
    349600     11382.8
    349640     11383.3
    349680     11384.9
    349720     11385.9
    349760     11387.7
    349800       11389
    349840     11389.5
    349880     11391.1
    349920     11392.7
    349960       11394
    350000       11396
    350040     11396.9
    350080     11398.7
    350120     11399.2
    350160     11400.4
    350200     11401.7
    350240     11403.6
    350280     11404.6
    350320     11406.1
    350360     11407.5
    350400     11408.9
    350440     11409.4
    350480       11411
    350520     11412.1
    350560     11413.8
    350600     11415.1
    350640     11415.7
    350680     11417.2
    350720     11418.8
    350760     11420.1
    350800     11422.2
    350840       11423
    350880     11424.8
    350920     11425.3
    350960     11426.5
    351000     11427.8
    351040     11429.8
    351080     11430.8
    351120     11432.2
    351160     11433.6
    351200     11435.1
    351240     11435.6
    351280     11437.2
    351320     11438.2
    351360       11440
    351400     11441.3
    351440     11441.8
    351480     11443.4
    351520       11445
    351560     11446.3
    351600     11448.3
    351640     11449.1
    351680       11451
    351720     11451.5
    351760     11452.6
    351800     11453.9
    351840     11455.9
    351880     11456.9
    351920     11458.3
    351960     11459.7
    352000     11461.2
    352040     11461.7
    352080     11463.3
    352120     11464.4
    352160     11466.1
    352200     11467.4
    352240       11468
    352280     11469.5
    352320     11471.1
    352360     11472.4
    352400     11474.4
    352440     11475.3
    352480     11477.1
    352520     11477.6
    352560     11478.7
    352600       11480
    352640       11482
    352680       11483
    352720     11484.5
    352760     11485.8
    352800     11487.3
    352840     11487.8
    352880     11489.4
    352920     11490.5
    352960     11492.2
    353000     11493.5
    353040       11494
    353080     11495.6
    353120     11497.2
    353160     11498.5
    353200     11500.6
    353240     11501.4
    353280     11503.2
    353320     11503.7
    353360     11504.9
    353400     11506.2
    353440     11508.1
    353480     11509.1
    353520     11510.6
    353560     11511.9
    353600     11513.4
    353640     11513.9
    353680     11515.5
    353720     11516.6
    353760     11518.3
    353800     11519.6
    353840     11520.2
    353880     11521.7
    353920     11523.3
    353960     11524.7
    354000     11526.7
    354040     11527.5
    354080     11529.4
    354120     11529.8
    354160       11531
    354200     11532.3
    354240     11534.2
    354280     11535.3
    354320     11536.7
    354360     11538.1
    354400     11539.6
    354440       11540
    354480     11541.6
    354520     11542.7
    354560     11544.4
    354600     11545.7
    354640     11546.3
    354680     11547.8
    354720     11549.5
    354760     11550.8
    354800     11552.8
    354840     11553.7
    354880     11555.5
    354920       11556
    354960     11557.2
    355000     11558.4
    355040     11560.3
    355080     11561.4
    355120     11562.9
    355160     11564.2
    355200     11565.7
    355240     11566.2
    355280     11567.7
    355320     11568.8
    355360     11570.5
    355400     11571.8
    355440     11572.4
    355480     11573.9
    355520     11575.6
    355560     11576.9
    355600       11579
    355640     11579.8
    355680     11581.6
    355720     11582.1
    355760     11583.3
    355800     11584.5
    355840     11586.5
    355880     11587.5
    355920       11589
    355960     11590.3
    356000     11591.9
    356040     11592.3
    356080     11593.9
    356120       11595
    356160     11596.6
    356200     11597.9
    356240     11598.5
    356280     11600.1
    356320     11601.7
    356360       11603
    356400     11605.1
    356440     11605.9
    356480     11607.7
    356520     11608.2
    356560     11609.4
    356600     11610.7
    356640     11612.6
    356680     11613.6
    356720     11615.1
    356760     11616.4
    356800       11618
    356840     11618.4
    356880       11620
    356920     11621.1
    356960     11622.7
    357000     11624.1
    357040     11624.6
    357080     11626.2
    357120     11627.8
    357160     11629.2
    357200     11631.2
    357240       11632
    357280     11633.8
    357320     11634.3
    357360     11635.5
    357400     11636.7
    357440     11638.7
    357480     11639.7
    357520     11641.2
    357560     11642.5
    357600     11644.1
    357640     11644.5
    357680       11646
    357720     11647.2
    357760     11648.8
    357800     11650.2
    357840     11650.7
    357880     11652.2
    357920     11653.9
    357960     11655.2
    358000     11657.3
    358040     11658.1
    358080     11659.9
    358120     11660.4
    358160     11661.6
    358200     11662.8
    358240     11664.8
    358280     11665.8
    358320     11667.2
    358360     11668.6
    358400     11670.1
    358440     11670.6
    358480     11672.1
    358520     11673.2
    358560     11674.9
    358600     11676.3
    358640     11676.8
    358680     11678.4
    358720       11680
    358760     11681.3
    358800     11683.4
    358840     11684.2
    358880       11686
    358920     11686.4
    358960     11687.7
    359000     11688.9
    359040     11690.8
    359080     11691.9
    359120     11693.3
    359160     11694.7
    359200     11696.2
    359240     11696.6
    359280     11698.2
    359320     11699.3
    359360       11701
    359400     11702.4
    359440     11702.9
    359480     11704.4
    359520       11706
    359560     11707.4
    359600     11709.5
    359640     11710.3
    359680     11712.1
    359720     11712.5
    359760     11713.8
    359800       11715
    359840     11716.9
    359880       11718
    359920     11719.4
    359960     11720.8
    360000     11722.3
    360040     11722.7
    360080     11724.3
    360120     11725.4
    360160     11727.1
    360200     11728.4
    360240       11729
    360280     11730.6
    360320     11732.1
    360360     11733.5
    360400     11735.6
    360440     11736.3
    360480     11738.2
    360520     11738.6
    360560     11739.9
    360600     11741.1
    360640       11743
    360680     11744.1
    360720     11745.5
    360760     11746.9
    360800     11748.4
    360840     11748.8
    360880     11750.4
    360920     11751.6
    360960     11753.2
    361000     11754.5
    361040     11755.1
    361080     11756.7
    361120     11758.2
    361160     11759.6
    361200     11761.7
    361240     11762.4
    361280     11764.3
    361320     11764.7
    361360       11766
    361400     11767.2
    361440     11769.1
    361480     11770.2
    361520     11771.6
    361560       11773
    361600     11774.5
    361640       11775
    361680     11776.5
    361720     11777.7
    361760     11779.3
    361800     11780.6
    361840     11781.2
    361880     11782.8
    361920     11784.3
    361960     11785.8
    362000     11787.8
    362040     11788.5
    362080     11790.4
    362120     11790.8
    362160     11792.1
    362200     11793.3
    362240     11795.2
    362280     11796.3
    362320     11797.7
    362360     11799.1
    362400     11800.6
    362440     11801.1
    362480     11802.6
    362520     11803.8
    362560     11805.4
    362600     11806.7
    362640     11807.3
    362680     11808.9
    362720     11810.4
    362760     11811.9
    362800     11813.9
    362840     11814.6
    362880     11816.5
    362920     11816.9
    362960     11818.2
    363000     11819.4
    363040     11821.4
    363080     11822.4
    363120     11823.8
    363160     11825.3
    363200     11826.7
    363240     11827.2
    363280     11828.7
    363320     11829.9
    363360     11831.5
    363400     11832.9
    363440     11833.4
    363480       11835
    363520     11836.6
    363560       11838
    363600       11840
    363640     11840.8
    363680     11842.6
    363720     11843.1
    363760     11844.3
    363800     11845.6
    363840     11847.5
    363880     11848.6
    363920       11850
    363960     11851.4
    364000     11852.8
    364040     11853.3
    364080     11854.9
    364120     11856.1
    364160     11857.6
    364200       11859
    364240     11859.5
    364280     11861.1
    364320     11862.7
    364360     11864.1
    364400     11866.2
    364440       11867
    364480     11868.8
    364520     11869.2
    364560     11870.5
    364600     11871.7
    364640     11873.6
    364680     11874.7
    364720     11876.2
    364760     11877.5
    364800     11878.9
    364840     11879.4
    364880       11881
    364920     11882.2
    364960     11883.7
    365000     11885.2
    365040     11885.6
    365080     11887.3
    365120     11888.8
    365160     11890.3
    365200     11892.3
    365240     11893.1
    365280     11894.9
    365320     11895.3
    365360     11896.6
    365400     11897.8
    365440     11899.7
    365480     11900.8
    365520     11902.3
    365560     11903.6
    365600     11905.1
    365640     11905.6
    365680     11907.1
    365720     11908.3
    365760     11909.8
    365800     11911.3
    365840     11911.8
    365880     11913.4
    365920     11914.9
    365960     11916.4
    366000     11918.4
    366040     11919.2
    366080       11921
    366120     11921.4
    366160     11922.7
    366200     11923.9
    366240     11925.8
    366280       11927
    366320     11928.3
    366360     11929.7
    366400     11931.1
    366440     11931.7
    366480     11933.2
    366520     11934.3
    366560     11935.9
    366600     11937.4
    366640     11937.8
    366680     11939.4
    366720       11941
    366760     11942.5
    366800     11944.5
    366840     11945.3
    366880     11947.1
    366920     11947.5
    366960     11948.8
    367000       11950
    367040     11951.9
    367080       11953
    367120     11954.4
    367160     11955.8
    367200     11957.2
    367240     11957.8
    367280     11959.3
    367320     11960.5
    367360       11962
    367400     11963.5
    367440     11963.9
    367480     11965.5
    367520     11967.1
    367560     11968.5
    367600     11970.6
    367640     11971.3
    367680     11973.2
    367720     11973.5
    367760     11974.9
    367800     11976.1
    367840       11978
    367880     11979.1
    367920     11980.5
    367960     11981.9
    368000     11983.3
    368040     11983.8
    368080     11985.4
    368120     11986.6
    368160     11988.1
    368200     11989.6
    368240       11990
    368280     11991.6
    368320     11993.3
    368360     11994.7
    368400     11996.7
    368440     11997.4
    368480     11999.3
    368520     11999.6
    368560       12001
    368600     12002.2
    368640     12004.1
    368680     12005.2
    368720     12006.7
    368760       12008
    368800     12009.4
    368840     12009.9
    368880     12011.5
    368920     12012.7
    368960     12014.2
    369000     12015.7
    369040     12016.2
    369080     12017.7
    369120     12019.4
    369160     12020.8
    369200     12022.8
    369240     12023.6
    369280     12025.4
    369320     12025.8
    369360     12027.1
    369400     12028.3
    369440     12030.2
    369480     12031.4
    369520     12032.8
    369560     12034.1
    369600     12035.5
    369640     12036.1
    369680     12037.7
    369720     12038.8
    369760     12040.4
    369800     12041.8
    369840     12042.3
    369880     12043.8
    369920     12045.5
    369960     12046.9
    370000     12048.9
    370040     12049.7
    370080     12051.5
    370120     12051.9
    370160     12053.2
    370200     12054.5
    370240     12056.4
    370280     12057.5
    370320     12058.9
    370360     12060.2
    370400     12061.7
    370440     12062.2
    370480     12063.8
    370520     12064.9
    370560     12066.5
    370600     12067.9
    370640     12068.4
    370680     12069.9
    370720     12071.6
    370760       12073
    370800       12075
    370840     12075.8
    370880     12077.6
    370920     12078.1
    370960     12079.3
    371000     12080.6
    371040     12082.5
    371080     12083.6
    371120       12085
    371160     12086.3
    371200     12087.8
    371240     12088.3
    371280     12089.9
    371320     12091.1
    371360     12092.6
    371400     12094.1
    371440     12094.5
    371480     12096.1
    371520     12097.7
    371560     12099.1
    371600     12101.2
    371640     12101.9
    371680     12103.8
    371720     12104.2
    371760     12105.5
    371800     12106.7
    371840     12108.6
    371880     12109.7
    371920     12111.1
    371960     12112.4
    372000     12113.9
    372040     12114.4
    372080       12116
    372120     12117.2
    372160     12118.7
    372200     12120.2
    372240     12120.6
    372280     12122.2
    372320     12123.9
    372360     12125.3
    372400     12127.3
    372440       12128
    372480     12129.9
    372520     12130.3
    372560     12131.6
    372600     12132.8
    372640     12134.7
    372680     12135.9
    372720     12137.3
    372760     12138.5
    372800       12140
    372840     12140.5
    372880     12142.2
    372920     12143.3
    372960     12144.8
    373000     12146.3
    373040     12146.7
    373080     12148.3
    373120       12150
    373160     12151.4
    373200     12153.4
    373240     12154.1
    373280       12156
    373320     12156.4
    373360     12157.7
    373400     12158.9
    373440     12160.8
    373480       12162
    373520     12163.4
    373560     12164.6
    373600     12166.2
    373640     12166.7
    373680     12168.3
    373720     12169.5
    373760       12171
    373800     12172.5
    373840     12172.9
    373880     12174.5
    373920     12176.1
    373960     12177.5
    374000     12179.6
    374040     12180.3
    374080     12182.2
    374120     12182.6
    374160     12183.8
    374200     12185.1
    374240       12187
    374280     12188.2
    374320     12189.6
    374360     12190.8
    374400     12192.3
    374440     12192.8
    374480     12194.5
    374520     12195.7
    374560     12197.1
    374600     12198.6
    374640     12199.1
    374680     12200.6
    374720     12202.3
    374760     12203.7
    374800     12205.7
    374840     12206.5
    374880     12208.4
    374920     12208.7
    374960       12210
    375000     12211.3
    375040     12213.2
    375080     12214.4
    375120     12215.7
    375160     12216.9
    375200     12218.5
    375240       12219
    375280     12220.7
    375320     12221.8
    375360     12223.3
    375400     12224.8
    375440     12225.2
    375480     12226.7
    375520     12228.5
    375560     12229.9
    375600     12231.9
    375640     12232.7
    375680     12234.6
    375720     12234.9
    375760     12236.2
    375800     12237.4
    375840     12239.3
    375880     12240.5
    375920     12241.9
    375960     12243.1
    376000     12244.7
    376040     12245.2
    376080     12246.9
    376120       12248
    376160     12249.5
    376200       12251
    376240     12251.4
    376280     12252.9
    376320     12254.6
    376360       12256
    376400     12258.1
    376440     12258.9
    376480     12260.8
    376520     12261.1
    376560     12262.3
    376600     12263.6
    376640     12265.5
    376680     12266.7
    376720     12268.1
    376760     12269.3
    376800     12270.8
    376840     12271.4
    376880       12273
    376920     12274.1
    376960     12275.7
    377000     12277.1
    377040     12277.5
    377080     12279.1
    377120     12280.8
    377160     12282.2
    377200     12284.2
    377240       12285
    377280     12286.9
    377320     12287.3
    377360     12288.4
    377400     12289.7
    377440     12291.6
    377480     12292.8
    377520     12294.2
    377560     12295.4
    377600       12297
    377640     12297.5
    377680     12299.1
    377720     12300.3
    377760     12301.8
    377800     12303.3
    377840     12303.7
    377880     12305.2
    377920       12307
    377960     12308.3
    378000     12310.3
    378040     12311.1
    378080       12313
    378120     12313.4
    378160     12314.6
    378200     12315.8
    378240     12317.8
    378280     12318.9
    378320     12320.3
    378360     12321.5
    378400     12323.1
    378440     12323.6
    378480     12325.3
    378520     12326.4
    378560     12327.9
    378600     12329.4
    378640     12329.8
    378680     12331.3
    378720     12333.1
    378760     12334.4
    378800     12336.5
    378840     12337.2
    378880     12339.1
    378920     12339.5
    378960     12340.7
    379000     12341.9
    379040     12343.9
    379080       12345
    379120     12346.4
    379160     12347.7
    379200     12349.2
    379240     12349.8
    379280     12351.4
    379320     12352.5
    379360     12354.1
    379400     12355.5
    379440     12355.9
    379480     12357.4
    379520     12359.2
    379560     12360.5
    379600     12362.6
    379640     12363.3
    379680     12365.3
    379720     12365.6
    379760     12366.8
    379800     12368.1
    379840       12370
    379880     12371.2
    379920     12372.6
    379960     12373.8
    380000     12375.3
    380040     12375.9
    380080     12377.5
    380120     12378.7
    380160     12380.2
    380200     12381.6
    380240     12382.1
    380280     12383.6
    380320     12385.4
    380360     12386.7
    380400     12388.8
    380440     12389.5
    380480     12391.4
    380520     12391.8
    380560       12393
    380600     12394.2
    380640     12396.2
    380680     12397.3
    380720     12398.7
    380760       12400
    380800     12401.5
    380840       12402
    380880     12403.7
    380920     12404.9
    380960     12406.3
    381000     12407.8
    381040     12408.3
    381080     12409.7
    381120     12411.5
    381160     12412.8
    381200     12414.9
    381240     12415.7
    381280     12417.6
    381320     12417.9
    381360     12419.1
    381400     12420.4
    381440     12422.3
    381480     12423.5
    381520     12424.9
    381560     12426.1
    381600     12427.6
    381640     12428.2
    381680     12429.8
    381720       12431
    381760     12432.5
    381800     12433.9
    381840     12434.4
    381880     12435.9
    381920     12437.7
    381960       12439
    382000     12441.1
    382040     12441.8
    382080     12443.8
    382120     12444.1
    382160     12445.3
    382200     12446.5
    382240     12448.5
    382280     12449.7
    382320       12451
    382360     12452.3
    382400     12453.8
    382440     12454.4
    382480       12456
    382520     12457.2
    382560     12458.7
    382600     12460.1
    382640     12460.6
    382680     12462.1
    382720     12463.9
    382760     12465.1
    382800     12467.3
    382840       12468
    382880     12469.9
    382920     12470.3
    382960     12471.5
    383000     12472.7
    383040     12474.7
    383080     12475.8
    383120     12477.2
    383160     12478.5
    383200       12480
    383240     12480.6
    383280     12482.2
    383320     12483.4
    383360     12484.9
    383400     12486.3
    383440     12486.7
    383480     12488.3
    383520     12490.1
    383560     12491.4
    383600     12493.5
    383640     12494.2
    383680     12496.1
    383720     12496.5
    383760     12497.7
    383800     12498.9
    383840     12500.9
    383880       12502
    383920     12503.4
    383960     12504.7
    384000     12506.2
    384040     12506.8
    384080     12508.4
    384120     12509.6
    384160     12511.1
    384200     12512.5
    384240       12513
    384280     12514.5
    384320     12516.3
    384360     12517.6
    384400     12519.7
    384440     12520.5
    384480     12522.4
    384520     12522.7
    384560       12524
    384600     12525.2
    384640     12527.2
    384680     12528.3
    384720     12529.6
    384760     12530.9
    384800     12532.4
    384840       12533
    384880     12534.7
    384920     12535.8
    384960     12537.4
    385000     12538.7
    385040     12539.2
    385080     12540.8
    385120     12542.5
    385160     12543.8
    385200     12545.9
    385240     12546.7
    385280     12548.6
    385320       12549
    385360     12550.2
    385400     12551.4
    385440     12553.4
    385480     12554.5
    385520     12555.9
    385560     12557.2
    385600     12558.7
    385640     12559.3
    385680     12560.9
    385720     12562.1
    385760     12563.6
    385800       12565
    385840     12565.5
    385880       12567
    385920     12568.8
    385960     12570.1
    386000     12572.2
    386040     12572.9
    386080     12574.9
    386120     12575.2
    386160     12576.4
    386200     12577.7
    386240     12579.6
    386280     12580.7
    386320     12582.1
    386360     12583.4
    386400     12584.9
    386440     12585.6
    386480     12587.2
    386520     12588.3
    386560     12589.9
    386600     12591.2
    386640     12591.7
    386680     12593.2
    386720       12595
    386760     12596.3
    386800     12598.4
    386840     12599.1
    386880     12601.1
    386920     12601.4
    386960     12602.7
    387000     12603.9
    387040     12605.9
    387080       12607
    387120     12608.4
    387160     12609.7
    387200     12611.2
    387240     12611.8
    387280     12613.4
    387320     12614.6
    387360     12616.1
    387400     12617.5
    387440       12618
    387480     12619.5
    387520     12621.3
    387560     12622.6
    387600     12624.7
    387640     12625.4
    387680     12627.4
    387720     12627.7
    387760       12629
    387800     12630.2
    387840     12632.2
    387880     12633.2
    387920     12634.6
    387960       12636
    388000     12637.4
    388040     12638.1
    388080     12639.7
    388120     12640.9
    388160     12642.4
    388200     12643.8
    388240     12644.3
    388280     12645.8
    388320     12647.6
    388360     12648.9
    388400       12651
    388440     12651.7
    388480     12653.7
    388520       12654
    388560     12655.2
    388600     12656.5
    388640     12658.4
    388680     12659.5
    388720     12660.9
    388760     12662.3
    388800     12663.7
    388840     12664.4
    388880       12666
    388920     12667.2
    388960     12668.7
    389000       12670
    389040     12670.6
    389080     12672.1
    389120     12673.8
    389160     12675.2
    389200     12677.3
    389240       12678
    389280       12680
    389320     12680.3
    389360     12681.6
    389400     12682.8
    389440     12684.7
    389480     12685.8
    389520     12687.2
    389560     12688.6
    389600       12690
    389640     12690.7
    389680     12692.3
    389720     12693.5
    389760       12695
    389800     12696.4
    389840     12696.9
    389880     12698.4
    389920     12700.1
    389960     12701.5
    390000     12703.6
    390040     12704.4
    390080     12706.4
    390120     12706.6
    390160     12707.9
    390200     12709.1
    390240     12711.1
    390280     12712.2
    390320     12713.6
    390360     12714.9
    390400     12716.4
    390440       12717
    390480     12718.6
    390520     12719.8
    390560     12721.4
    390600     12722.7
    390640     12723.2
    390680     12724.7
    390720     12726.5
    390760     12727.9
    390800     12729.9
    390840     12730.7
    390880     12732.7
    390920     12732.9
    390960     12734.2
    391000     12735.4
    391040     12737.4
    391080     12738.5
    391120     12739.9
    391160     12741.2
    391200     12742.7
    391240     12743.4
    391280       12745
    391320     12746.1
    391360     12747.7
    391400       12749
    391440     12749.6
    391480       12751
    391520     12752.9
    391560     12754.2
    391600     12756.3
    391640       12757
    391680     12759.1
    391720     12759.2
    391760     12760.6
    391800     12761.8
    391840     12763.7
    391880     12764.8
    391920     12766.2
    391960     12767.6
    392000       12769
    392040     12769.7
    392080     12771.3
    392120     12772.4
    392160     12774.1
    392200     12775.3
    392240     12775.9
    392280     12777.4
    392320     12779.2
    392360     12780.5
    392400     12782.6
    392440     12783.3
    392480     12785.4
    392520     12785.6
    392560     12786.8
    392600     12788.1
    392640       12790
    392680     12791.1
    392720     12792.6
    392760     12793.9
    392800     12795.3
    392840     12796.1
    392880     12797.6
    392920     12798.7
    392960     12800.4
    393000     12801.6
    393040     12802.2
    393080     12803.7
    393120     12805.5
    393160     12806.8
    393200     12808.9
    393240     12809.7
    393280     12811.7
    393320     12811.9
    393360     12813.2
    393400     12814.3
    393440     12816.3
    393480     12817.4
    393520     12818.9
    393560     12820.2
    393600     12821.7
    393640     12822.4
    393680     12823.9
    393720       12825
    393760     12826.7
    393800       12828
    393840     12828.5
    393880       12830
    393920     12831.8
    393960     12833.1
    394000     12835.2
    394040     12835.9
    394080       12838
    394120     12838.2
    394160     12839.4
    394200     12840.6
    394240     12842.6
    394280     12843.7
    394320     12845.2
    394360     12846.5
    394400       12848
    394440     12848.7
    394480     12850.2
    394520     12851.3
    394560       12853
    394600     12854.2
    394640     12854.8
    394680     12856.3
    394720     12858.1
    394760     12859.4
    394800     12861.5
    394840     12862.3
    394880     12864.3
    394920     12864.5
    394960     12865.7
    395000     12866.9
    395040       12869
    395080       12870
    395120     12871.5
    395160     12872.8
    395200     12874.3
    395240       12875
    395280     12876.6
    395320     12877.6
    395360     12879.4
    395400     12880.6
    395440     12881.1
    395480     12882.7
    395520     12884.5
    395560     12885.7
    395600     12887.8
    395640     12888.6
    395680     12890.6
    395720     12890.8
    395760     12892.1
    395800     12893.3
    395840     12895.3
    395880     12896.2
    395920     12897.8
    395960     12899.1
    396000     12900.6
    396040     12901.3
    396080     12902.9
    396120     12903.9
    396160     12905.7
    396200     12906.9
    396240     12907.4
    396280     12908.9
    396320     12910.7
    396360       12912
    396400     12914.1
    396440     12914.8
    396480     12916.9
    396520     12917.1
    396560     12918.4
    396600     12919.5
    396640     12921.6
    396680     12922.5
    396720     12924.1
    396760     12925.4
    396800     12926.9
    396840     12927.6
    396880     12929.1
    396920     12930.2
    396960       12932
    397000     12933.1
    397040     12933.7
    397080     12935.2
    397120       12937
    397160     12938.2
    397200     12940.4
    397240     12941.1
    397280     12943.1
    397320     12943.3
    397360     12944.6
    397400     12945.8
    397440     12947.9
    397480     12948.8
    397520     12950.3
    397560     12951.7
    397600     12953.1
    397640     12953.8
    397680     12955.3
    397720     12956.4
    397760     12958.2
    397800     12959.4
    397840     12959.9
    397880     12961.4
    397920     12963.2
    397960     12964.4
    398000     12966.6
    398040     12967.3
    398080     12969.4
    398120     12969.5
    398160     12970.8
    398200       12972
    398240     12974.1
    398280       12975
    398320     12976.5
    398360     12977.9
    398400     12979.3
    398440       12980
    398480     12981.6
    398520     12982.7
    398560     12984.4
    398600     12985.6
    398640     12986.1
    398680     12987.7
    398720     12989.5
    398760     12990.7
    398800     12992.9
    398840     12993.5
    398880     12995.6
    398920     12995.8
    398960     12997.1
    399000     12998.2
    399040     13000.3
    399080     13001.3
    399120     13002.8
    399160     13004.2
    399200     13005.6
    399240     13006.3
    399280     13007.8
    399320     13008.9
    399360     13010.7
    399400     13011.9
    399440     13012.4
    399480     13013.9
    399520     13015.7
    399560       13017
    399600     13019.2
    399640     13019.8
    399680     13021.9
    399720     13022.1
    399760     13023.3
    399800     13024.5
    399840     13026.6
    399880     13027.5
    399920     13029.1
    399960     13030.4
    400000     13031.9
    400040     13032.5
    400080     13034.1
    400120     13035.1
    400160       13037
    400200     13038.1
    400240     13038.6
    400280     13040.1
    400320     13041.9
    400360     13043.3
    400400     13045.4
    400440       13046
    400480     13048.1
    400520     13048.3
    400560     13049.6
    400600     13050.7
    400640     13052.8
    400680     13053.8
    400720     13055.3
    400760     13056.7
    400800     13058.1
    400840     13058.8
    400880     13060.3
    400920     13061.4
    400960     13063.2
    401000     13064.3
    401040     13064.8
    401080     13066.4
    401120     13068.2
    401160     13069.5
    401200     13071.6
    401240     13072.3
    401280     13074.3
    401320     13074.5
    401360     13075.8
    401400     13076.9
    401440     13079.1
    401480       13080
    401520     13081.5
    401560     13082.9
    401600     13084.3
    401640       13085
    401680     13086.5
    401720     13087.6
    401760     13089.4
    401800     13090.6
    401840     13091.1
    401880     13092.6
    401920     13094.4
    401960     13095.7
    402000     13097.8
    402040     13098.5
    402080     13100.6
    402120     13100.8
    402160       13102
    402200     13103.2
    402240     13105.3
    402280     13106.2
    402320     13107.8
    402360     13109.2
    402400     13110.6
    402440     13111.2
    402480     13112.7
    402520     13113.8
    402560     13115.6
    402600     13116.8
    402640     13117.3
    402680     13118.9
    402720     13120.7
    402760       13122
    402800     13124.1
    402840     13124.7
    402880     13126.8
    402920       13127
    402960     13128.3
    403000     13129.4
    403040     13131.6
    403080     13132.5
    403120       13134
    403160     13135.4
    403200     13136.8
    403240     13137.4
    403280       13139
    403320       13140
    403360     13141.9
    403400       13143
    403440     13143.6
    403480     13145.1
    403520     13146.9
    403560     13148.2
    403600     13150.3
    403640       13151
    403680     13153.1
    403720     13153.2
    403760     13154.5
    403800     13155.7
    403840     13157.8
    403880     13158.7
    403920     13160.3
    403960     13161.7
    404000     13163.1
    404040     13163.7
    404080     13165.2
    404120     13166.2
    404160     13168.1
    404200     13169.3
    404240     13169.8
    404280     13171.3
    404320     13173.2
    404360     13174.4
    404400     13176.6
    404440     13177.2
    404480     13179.3
    404520     13179.5
    404560     13180.8
    404600       13182
    404640     13184.1
    404680       13185
    404720     13186.5
    404760       13188
    404800     13189.3
    404840     13189.9
    404880     13191.5
    404920     13192.5
    404960     13194.4
    405000     13195.5
    405040       13196
    405080     13197.6
    405120     13199.5
    405160     13200.7
    405200     13202.9
    405240     13203.5
    405280     13205.6
    405320     13205.7
    405360     13207.1
    405400     13208.2
    405440     13210.3
    405480     13211.2
    405520     13212.8
    405560     13214.3
    405600     13215.6
    405640     13216.3
    405680     13217.8
    405720     13218.8
    405760     13220.7
    405800     13221.8
    405840     13222.3
    405880     13223.9
    405920     13225.7
    405960       13227
    406000     13229.1
    406040     13229.8
    406080     13231.9
    406120       13232
    406160     13233.3
    406200     13234.5
    406240     13236.6
    406280     13237.5
    406320     13239.1
    406360     13240.5
    406400     13241.8
    406440     13242.6
    406480     13244.1
    406520     13245.1
    406560       13247
    406600     13248.2
    406640     13248.6
    406680     13250.2
    406720     13252.1
    406760     13253.3
    406800     13255.5
    406840     13256.1
    406880     13258.1
    406920     13258.3
    406960     13259.6
    407000     13260.8
    407040     13262.9
    407080     13263.8
    407120     13265.4
    407160     13266.8
    407200     13268.1
    407240     13268.8
    407280     13270.3
    407320     13271.4
    407360     13273.2
    407400     13274.4
    407440     13274.9
    407480     13276.5
    407520     13278.3
    407560     13279.6
    407600     13281.7
    407640     13282.4
    407680     13284.5
    407720     13284.6
    407760     13285.9
    407800       13287
    407840     13289.1
    407880     13290.1
    407920     13291.6
    407960     13293.1
    408000     13294.4
    408040     13295.1
    408080     13296.6
    408120     13297.6
    408160     13299.5
    408200     13300.7
    408240     13301.1
    408280     13302.8
    408320     13304.6
    408360     13305.8
    408400       13308
    408440     13308.7
    408480     13310.7
    408520     13310.9
    408560     13312.2
    408600     13313.3
    408640     13315.4
    408680     13316.4
    408720     13317.9
    408760     13319.4
    408800     13320.7
    408840     13321.4
    408880     13322.9
    408920     13323.9
    408960     13325.8
    409000       13327
    409040     13327.4
    409080       13329
    409120     13330.9
    409160     13332.1
    409200     13334.2
    409240     13334.9
    409280       13337
    409320     13337.1
    409360     13338.4
    409400     13339.6
    409440     13341.7
    409480     13342.7
    409520     13344.2
    409560     13345.6
    409600       13347
    409640     13347.7
    409680     13349.1
    409720     13350.2
    409760     13352.1
    409800     13353.3
    409840     13353.7
    409880     13355.3
    409920     13357.2
    409960     13358.4
    410000     13360.5
    410040     13361.2
    410080     13363.2
    410120     13363.4
    410160     13364.7
    410200     13365.8
    410240       13368
    410280       13369
    410320     13370.5
    410360     13371.9
    410400     13373.2
    410440     13373.9
    410480     13375.4
    410520     13376.4
    410560     13378.4
    410600     13379.5
    410640       13380
    410680     13381.5
    410720     13383.5
    410760     13384.6
    410800     13386.8
    410840     13387.5
    410880     13389.5
    410920     13389.7
    410960     13390.9
    411000     13392.1
    411040     13394.2
    411080     13395.2
    411120     13396.7
    411160     13398.2
    411200     13399.5
    411240     13400.2
    411280     13401.6
    411320     13402.7
    411360     13404.6
    411400     13405.8
    411440     13406.3
    411480     13407.8
    411520     13409.7
    411560     13410.9
    411600     13413.1
    411640     13413.7
    411680     13415.8
    411720     13415.9
    411760     13417.2
    411800     13418.4
    411840     13420.5
    411880     13421.5
    411920       13423
    411960     13424.4
    412000     13425.8
    412040     13426.5
    412080     13427.8
    412120     13428.9
    412160     13430.9
    412200       13432
    412240     13432.5
    412280       13434
    412320       13436
    412360     13437.2
    412400     13439.3
    412440     13439.9
    412480       13442
    412520     13442.2
    412560     13443.4
    412600     13444.6
    412640     13446.7
    412680     13447.7
    412720     13449.2
    412760     13450.7
    412800       13452
    412840     13452.6
    412880       13454
    412920     13455.1
    412960     13457.1
    413000     13458.3
    413040     13458.7
    413080     13460.2
    413120     13462.2
    413160     13463.3
    413200     13465.5
    413240     13466.1
    413280     13468.2
    413320     13468.3
    413360     13469.6
    413400     13470.8
    413440     13472.9
    413480     13473.8
    413520     13475.4
    413560     13476.8
    413600     13478.1
    413640     13478.8
    413680     13480.2
    413720     13481.3
    413760     13483.2
    413800     13484.4
    413840     13484.9
    413880     13486.4
    413920     13488.4
    413960     13489.5
    414000     13491.7
    414040     13492.2
    414080     13494.3
    414120     13494.5
    414160     13495.7
    414200     13496.9
    414240     13499.1
    414280       13500
    414320     13501.6
    414360       13503
    414400     13504.3
    414440       13505
    414480     13506.3
    414520     13507.4
    414560     13509.4
    414600     13510.6
    414640       13511
    414680     13512.5
    414720     13514.5
    414760     13515.6
    414800     13517.8
    414840     13518.4
    414880     13520.5
    414920     13520.6
    414960     13521.9
    415000     13523.1
    415040     13525.3
    415080     13526.1
    415120     13527.8
    415160     13529.2
    415200     13530.5
    415240     13531.1
    415280     13532.5
    415320     13533.5
    415360     13535.6
    415400     13536.7
    415440     13537.2
    415480     13538.7
    415520     13540.7
    415560     13541.8
    415600       13544
    415640     13544.6
    415680     13546.7
    415720     13546.8
    415760     13548.1
    415800     13549.3
    415840     13551.4
    415880     13552.3
    415920     13553.9
    415960     13555.3
    416000     13556.6
    416040     13557.2
    416080     13558.6
    416120     13559.7
    416160     13561.7
    416200     13562.9
    416240     13563.4
    416280     13564.8
    416320     13566.8
    416360     13567.9
    416400     13570.2
    416440     13570.7
    416480     13572.9
    416520       13573
    416560     13574.2
    416600     13575.4
    416640     13577.6
    416680     13578.5
    416720       13580
    416760     13581.5
    416800     13582.8
    416840     13583.4
    416880     13584.8
    416920     13585.9
    416960     13587.9
    417000       13589
    417040     13589.5
    417080       13591
    417120       13593
    417160       13594
    417200     13596.3
    417240     13596.8
    417280       13599
    417320     13599.1
    417360     13600.4
    417400     13601.6
    417440     13603.7
    417480     13604.6
    417520     13606.2
    417560     13607.7
    417600     13608.9
    417640     13609.6
    417680     13610.9
    417720       13612
    417760       13614
    417800     13615.2
    417840     13615.7
    417880     13617.1
    417920     13619.1
    417960     13620.2
    418000     13622.4
    418040       13623
    418080     13625.1
    418120     13625.2
    418160     13626.5
    418200     13627.8
    418240     13629.8
    418280     13630.8
    418320     13632.3
    418360     13633.8
    418400       13635
    418440     13635.7
    418480     13637.1
    418520     13638.1
    418560     13640.1
    418600     13641.3
    418640     13641.8
    418680     13643.2
    418720     13645.3
    418760     13646.4
    418800     13648.6
    418840     13649.2
    418880     13651.2
    418920     13651.4
    418960     13652.7
    419000     13653.9
    419040       13656
    419080     13656.9
    419120     13658.4
    419160       13660
    419200     13661.2
    419240     13661.8
    419280     13663.2
    419320     13664.3
    419360     13666.3
    419400     13667.5
    419440     13667.9
    419480     13669.4
    419520     13671.4
    419560     13672.5
    419600     13674.7
    419640     13675.3
    419680     13677.4
    419720     13677.5
    419760     13678.8
    419800       13680
    419840     13682.1
    419880     13683.1
    419920     13684.6
    419960     13686.1
    420000     13687.3
    420040       13688
    420080     13689.4
    420120     13690.4
    420160     13692.4
    420200     13693.6
    420240     13694.1
    420280     13695.5
    420320     13697.6
    420360     13698.7
    420400     13700.9
    420440     13701.5
    420480     13703.5
    420520     13703.6
    420560     13704.9
    420600     13706.2
    420640     13708.3
    420680     13709.2
    420720     13710.7
    420760     13712.2
    420800     13713.5
    420840     13714.1
    420880     13715.5
    420920     13716.5
    420960     13718.6
    421000     13719.7
    421040     13720.2
    421080     13721.7
    421120     13723.7
    421160     13724.8
    421200       13727
    421240     13727.6
    421280     13729.6
    421320     13729.7
    421360       13731
    421400     13732.3
    421440     13734.4
    421480     13735.3
    421520     13736.8
    421560     13738.3
    421600     13739.6
    421640     13740.2
    421680     13741.6
    421720     13742.6
    421760     13744.7
    421800     13745.9
    421840     13746.3
    421880     13747.8
    421920     13749.8
    421960     13750.9
    422000     13753.1
    422040     13753.7
    422080     13755.8
    422120     13755.8
    422160     13757.1
    422200     13758.4
    422240     13760.5
    422280     13761.4
    422320     13762.9
    422360     13764.5
    422400     13765.7
    422440     13766.3
    422480     13767.7
    422520     13768.7
    422560     13770.8
    422600     13771.9
    422640     13772.4
    422680     13773.9
    422720     13775.9
    422760       13777
    422800     13779.2
    422840     13779.8
    422880     13781.9
    422920     13781.9
    422960     13783.2
    423000     13784.4
    423040     13786.6
    423080     13787.5
    423120       13789
    423160     13790.6
    423200     13791.8
    423240     13792.4
    423280     13793.8
    423320     13794.8
    423360     13796.8
    423400       13798
    423440     13798.5
    423480       13800
    423520       13802
    423560     13803.1
    423600     13805.3
    423640     13805.9
    423680       13808
    423720       13808
    423760     13809.3
    423800     13810.5
    423840     13812.6
    423880     13813.6
    423920     13815.1
    423960     13816.7
    424000     13817.9
    424040     13818.4
    424080     13819.9
    424120     13820.9
    424160     13822.9
    424200     13824.1
    424240     13824.6
    424280     13826.1
    424320       13828
    424360     13829.2
    424400     13831.3
    424440     13831.9
    424480       13834
    424520       13834
    424560     13835.3
    424600     13836.6
    424640     13838.7
    424680     13839.7
    424720     13841.1
    424760     13842.7
    424800       13844
    424840     13844.5
    424880     13845.9
    424920       13847
    424960       13849
    425000     13850.1
    425040     13850.6
    425080     13852.1
    425120     13854.1
    425160     13855.3
    425200     13857.4
    425240       13858
    425280     13860.1
    425320     13860.1
    425360     13861.4
    425400     13862.7
    425440     13864.8
    425480     13865.8
    425520     13867.2
    425560     13868.8
    425600       13870
    425640     13870.6
    425680       13872
    425720       13873
    425760     13875.1
    425800     13876.2
    425840     13876.7
    425880     13878.2
    425920     13880.2
    425960     13881.4
    426000     13883.5
    426040     13884.1
    426080     13886.2
    426120     13886.2
    426160     13887.5
    426200     13888.8
    426240     13890.9
    426280     13891.9
    426320     13893.3
    426360     13894.9
    426400     13896.1
    426440     13896.7
    426480     13898.2
    426520     13899.2
    426560     13901.2
    426600     13902.4
    426640     13902.8
    426680     13904.3
    426720     13906.4
    426760     13907.5
    426800     13909.6
    426840     13910.2
    426880     13912.3
    426920     13912.3
    426960     13913.6
    427000     13914.9
    427040       13917
    427080       13918
    427120     13919.5
    427160       13921
    427200     13922.3
    427240     13922.8
    427280     13924.3
    427320     13925.3
    427360     13927.3
    427400     13928.5
    427440       13929
    427480     13930.5
    427520     13932.5
    427560     13933.6
    427600     13935.7
    427640     13936.4
    427680     13938.5
    427720     13938.4
    427760     13939.8
    427800     13941.1
    427840     13943.2
    427880     13944.2
    427920     13945.6
    427960     13947.2
    428000     13948.4
    428040       13949
    428080     13950.4
    428120     13951.4
    428160     13953.5
    428200     13954.7
    428240     13955.1
    428280     13956.6
    428320     13958.6
    428360     13959.8
    428400     13961.9
    428440     13962.5
    428480     13964.6
    428520     13964.5
    428560     13965.9
    428600     13967.2
    428640     13969.3
    428680     13970.3
    428720     13971.7
    428760     13973.3
    428800     13974.5
    428840     13975.1
    428880     13976.6
    428920     13977.5
    428960     13979.6
    429000     13980.8
    429040     13981.2
    429080     13982.7
    429120     13984.8
    429160     13985.9
    429200       13988
    429240     13988.6
    429280     13990.7
    429320     13990.7
    429360       13992
    429400     13993.3
    429440     13995.4
    429480     13996.4
    429520     13997.8
    429560     13999.4
    429600     14000.6
    429640     14001.2
    429680     14002.6
    429720     14003.6
    429760     14005.7
    429800     14006.8
    429840     14007.3
    429880     14008.8
    429920     14010.9
    429960       14012
    430000     14014.1
    430040     14014.7
    430080     14016.8
    430120     14016.8
    430160     14018.1
    430200     14019.4
    430240     14021.5
    430280     14022.5
    430320     14023.9
    430360     14025.5
    430400     14026.7
    430440     14027.3
    430480     14028.7
    430520     14029.7
    430560     14031.8
    430600     14032.9
    430640     14033.5
    430680     14034.9
    430720       14037
    430760     14038.1
    430800     14040.2
    430840     14040.8
    430880     14042.9
    430920     14042.8
    430960     14044.2
    431000     14045.4
    431040     14047.6
    431080     14048.6
    431120       14050
    431160     14051.5
    431200     14052.8
    431240     14053.4
    431280     14054.8
    431320     14055.8
    431360     14057.9
    431400       14059
    431440     14059.5
    431480       14061
    431520       14063
    431560     14064.2
    431600     14066.3
    431640     14066.8
    431680       14069
    431720     14068.9
    431760     14070.3
    431800     14071.5
    431840     14073.6
    431880     14074.6
    431920     14076.1
    431960     14077.6
    432000     14078.9
    432040     14079.5
    432080     14080.9
    432120     14081.9
    432160       14084
    432200     14085.1
    432240     14085.7
    432280     14087.1
    432320     14089.1
    432360     14090.3
    432400     14092.4
    432440     14092.9
    432480       14095
    432520       14095
    432560     14096.3
    432600     14097.6
    432640     14099.7
    432680     14100.7
    432720     14102.2
    432760     14103.7
    432800     14104.9
    432840     14105.6
    432880       14107
    432920     14107.9
    432960       14110
    433000     14111.1
    433040     14111.7
    433080     14113.1
    433120     14115.2
    433160     14116.3
    433200     14118.4
    433240       14119
    433280     14121.1
    433320     14121.1
    433360     14122.4
    433400     14123.7
    433440     14125.8
    433480     14126.8
    433520     14128.3
    433560     14129.8
    433600       14131
    433640     14131.6
    433680     14133.1
    433720       14134
    433760     14136.1
    433800     14137.2
    433840     14137.8
    433880     14139.2
    433920     14141.2
    433960     14142.4
    434000     14144.5
    434040     14145.1
    434080     14147.2
    434120     14147.2
    434160     14148.5
    434200     14149.7
    434240     14151.8
    434280     14152.8
    434320     14154.4
    434360     14155.9
    434400     14157.1
    434440     14157.7
    434480     14159.2
    434520     14160.1
    434560     14162.2
    434600     14163.3
    434640     14163.9
    434680     14165.3
    434720     14167.3
    434760     14168.5
    434800     14170.6
    434840     14171.2
    434880     14173.3
    434920     14173.2
    434960     14174.6
    435000     14175.8
    435040       14178
    435080     14178.9
    435120     14180.5
    435160       14182
    435200     14183.2
    435240     14183.8
    435280     14185.3
    435320     14186.2
    435360     14188.3
    435400     14189.4
    435440       14190
    435480     14191.4
    435520     14193.4
    435560     14194.6
    435600     14196.7
    435640     14197.3
    435680     14199.4
    435720     14199.3
    435760     14200.6
    435800       14202
    435840     14204.1
    435880       14205
    435920     14206.6
    435960     14208.1
    436000     14209.3
    436040     14209.9
    436080     14211.4
    436120     14212.3
    436160     14214.4
    436200     14215.5
    436240     14216.1
    436280     14217.5
    436320     14219.5
    436360     14220.6
    436400     14222.8
    436440     14223.4
    436480     14225.5
    436520     14225.4
    436560     14226.8
    436600       14228
    436640     14230.2
    436680     14231.1
    436720     14232.7
    436760     14234.1
    436800     14235.4
    436840       14236
    436880     14237.5
    436920     14238.4
    436960     14240.5
    437000     14241.5
    437040     14242.2
    437080     14243.5
    437120     14245.6
    437160     14246.7
    437200     14248.8
    437240     14249.4
    437280     14251.6
    437320     14251.5
    437360     14252.8
    437400     14254.1
    437440     14256.2
    437480     14257.2
    437520     14258.7
    437560     14260.2
    437600     14261.5
    437640       14262
    437680     14263.5
    437720     14264.4
    437760     14266.5
    437800     14267.6
    437840     14268.2
    437880     14269.6
    437920     14271.7
    437960     14272.8
    438000     14274.9
    438040     14275.5
    438080     14277.7
    438120     14277.6
    438160     14278.9
    438200     14280.2
    438240     14282.3
    438280     14283.3
    438320     14284.8
    438360     14286.3
    438400     14287.6
    438440     14288.1
    438480     14289.6
    438520     14290.5
    438560     14292.6
    438600     14293.8
    438640     14294.3
    438680     14295.7
    438720     14297.7
    438760     14298.9
    438800       14301
    438840     14301.6
    438880     14303.8
    438920     14303.7
    438960     14304.9
    439000     14306.2
    439040     14308.4
    439080     14309.4
    439120     14310.9
    439160     14312.3
    439200     14313.6
    439240     14314.2
    439280     14315.7
    439320     14316.6
    439360     14318.7
    439400     14319.8
    439440     14320.4
    439480     14321.7
    439520     14323.8
    439560     14324.9
    439600     14327.1
    439640     14327.6
    439680     14329.9
    439720     14329.7
    439760       14331
    439800     14332.3
    439840     14334.5
    439880     14335.4
    439920       14337
    439960     14338.4
    440000     14339.7
    440040     14340.3
    440080     14341.7
    440120     14342.7
    440160     14344.8
    440200     14345.9
    440240     14346.5
    440280     14347.8
    440320     14349.9
    440360       14351
    440400     14353.2
    440440     14353.7
    440480     14355.9
    440520     14355.8
    440560     14357.1
    440600     14358.4
    440640     14360.6
    440680     14361.5
    440720     14363.1
    440760     14364.4
    440800     14365.8
    440840     14366.3
    440880     14367.8
    440920     14368.8
    440960     14370.9
    441000       14372
    441040     14372.6
    441080     14373.9
    441120     14375.9
    441160     14377.1
    441200     14379.2
    441240     14379.7
    441280       14382
    441320     14381.9
    441360     14383.1
    441400     14384.4
    441440     14386.6
    441480     14387.6
    441520     14389.1
    441560     14390.5
    441600     14391.8
    441640     14392.4
    441680     14393.8
    441720     14394.8
    441760     14396.9
    441800       14398
    441840     14398.6
    441880     14399.9
    441920       14402
    441960     14403.1
    442000     14405.3
    442040     14405.7
    442080       14408
    442120       14408
    442160     14409.2
    442200     14410.5
    442240     14412.7
    442280     14413.6
    442320     14415.2
    442360     14416.6
    442400     14417.9
    442440     14418.5
    442480     14419.8
    442520     14420.9
    442560     14422.9
    442600     14424.1
    442640     14424.7
    442680       14426
    442720     14428.1
    442760     14429.2
    442800     14431.4
    442840     14431.8
    442880     14434.1
    442920       14434
    442960     14435.2
    443000     14436.5
    443040     14438.8
    443080     14439.6
    443120     14441.2
    443160     14442.6
    443200       14444
    443240     14444.5
    443280     14445.9
    443320     14446.9
    443360       14449
    443400     14450.2
    443440     14450.8
    443480       14452
    443520     14454.1
    443560     14455.2
    443600     14457.4
    443640     14457.9
    443680     14460.1
    443720     14460.1
    443760     14461.2
    443800     14462.6
    443840     14464.8
    443880     14465.7
    443920     14467.2
    443960     14468.6
    444000       14470
    444040     14470.6
    444080       14472
    444120     14472.9
    444160       14475
    444200     14476.2
    444240     14476.8
    444280       14478
    444320     14480.1
    444360     14481.2
    444400     14483.5
    444440     14483.9
    444480     14486.2
    444520     14486.1
    444560     14487.3
    444600     14488.6
    444640     14490.8
    444680     14491.7
    444720     14493.2
    444760     14494.6
    444800     14496.1
    444840     14496.6
    444880       14498
    444920     14498.9
    444960       14501
    445000     14502.2
    445040     14502.8
    445080     14504.1
    445120     14506.1
    445160     14507.3
    445200     14509.5
    445240       14510
    445280     14512.2
    445320     14512.2
    445360     14513.3
    445400     14514.6
    445440     14516.8
    445480     14517.7
    445520     14519.3
    445560     14520.6
    445600     14522.1
    445640     14522.6
    445680     14524.1
    445720       14525
    445760     14527.1
    445800     14528.2
    445840     14528.9
    445880     14530.1
    445920     14532.2
    445960     14533.4
    446000     14535.5
    446040       14536
    446080     14538.2
    446120     14538.2
    446160     14539.4
    446200     14540.7
    446240     14542.9
    446280     14543.8
    446320     14545.3
    446360     14546.7
    446400     14548.2
    446440     14548.6
    446480     14550.1
    446520       14551
    446560     14553.1
    446600     14554.2
    446640     14554.9
    446680     14556.1
    446720     14558.2
    446760     14559.4
    446800     14561.6
    446840       14562
    446880     14564.2
    446920     14564.2
    446960     14565.3
    447000     14566.7
    447040     14568.9
    447080     14569.8
    447120     14571.4
    447160     14572.7
    447200     14574.2
    447240     14574.7
    447280     14576.1
    447320       14577
    447360     14579.2
    447400     14580.2
    447440     14580.9
    447480     14582.2
    447520     14584.2
    447560     14585.4
    447600     14587.6
    447640     14588.1
    447680     14590.3
    447720     14590.2
    447760     14591.4
    447800     14592.7
    447840       14595
    447880     14595.8
    447920     14597.4
    447960     14598.7
    448000     14600.2
    448040     14600.7
    448080     14602.1
    448120       14603
    448160     14605.2
    448200     14606.3
    448240     14606.9
    448280     14608.2
    448320     14610.3
    448360     14611.5
    448400     14613.6
    448440     14614.1
    448480     14616.3
    448520     14616.2
    448560     14617.4
    448600     14618.7
    448640       14621
    448680     14621.9
    448720     14623.4
    448760     14624.7
    448800     14626.3
    448840     14626.7
    448880     14628.1
    448920       14629
    448960     14631.2
    449000     14632.3
    449040       14633
    449080     14634.2
    449120     14636.3
    449160     14637.5
    449200     14639.6
    449240     14640.2
    449280     14642.3
    449320     14642.2
    449360     14643.4
    449400     14644.8
    449440       14647
    449480     14647.9
    449520     14649.4
    449560     14650.8
    449600     14652.3
    449640     14652.6
    449680     14654.1
    449720       14655
    449760     14657.2
    449800     14658.3
    449840       14659
    449880     14660.2
    449920     14662.3
    449960     14663.5
    450000     14665.6
    450040     14666.1
    450080     14668.3
    450120     14668.2
    450160     14669.4
    450200     14670.8
    450240       14673
    450280     14673.9
    450320     14675.4
    450360     14676.8
    450400     14678.3
    450440     14678.6
    450480       14680
    450520       14681
    450560     14683.2
    450600     14684.3
    450640       14685
    450680     14686.2
    450720     14688.3
    450760     14689.4
    450800     14691.6
    450840     14692.1
    450880     14694.3
    450920     14694.2
    450960     14695.4
    451000     14696.8
    451040       14699
    451080     14699.8
    451120     14701.3
    451160     14702.8
    451200     14704.3
    451240     14704.6
    451280       14706
    451320     14706.9
    451360     14709.1
    451400     14710.2
    451440     14710.9
    451480     14712.2
    451520     14714.2
    451560     14715.3
    451600     14717.5
    451640     14718.1
    451680     14720.2
    451720     14720.2
    451760     14721.3
    451800     14722.7
    451840     14724.9
    451880     14725.8
    451920     14727.3
    451960     14728.7
    452000     14730.2
    452040     14730.6
    452080       14732
    452120     14732.8
    452160     14735.1
    452200     14736.2
    452240     14736.9
    452280     14738.1
    452320     14740.2
    452360     14741.3
    452400     14743.5
    452440       14744
    452480     14746.1
    452520     14746.1
    452560     14747.3
    452600     14748.7
    452640     14750.9
    452680     14751.7
    452720     14753.2
    452760     14754.6
    452800     14756.2
    452840     14756.5
    452880     14757.9
    452920     14758.8
    452960       14761
    453000       14762
    453040     14762.8
    453080       14764
    453120     14766.1
    453160     14767.2
    453200     14769.4
    453240       14770
    453280       14772
    453320     14772.1
    453360     14773.2
    453400     14774.6
    453440     14776.8
    453480     14777.6
    453520     14779.1
    453560     14780.5
    453600     14782.1
    453640     14782.4
    453680     14783.8
    453720     14784.7
    453760       14787
    453800       14788
    453840     14788.8
    453880       14790
    453920       14792
    453960     14793.2
    454000     14795.4
    454040     14795.9
    454080       14798
    454120       14798
    454160     14799.2
    454200     14800.6
    454240     14802.8
    454280     14803.6
    454320     14805.1
    454360     14806.5
    454400       14808
    454440     14808.4
    454480     14809.8
    454520     14810.7
    454560     14812.9
    454600       14814
    454640     14814.7
    454680     14815.9
    454720       14818
    454760     14819.2
    454800     14821.3
    454840     14821.8
    454880       14824
    454920     14823.9
    454960     14825.1
    455000     14826.5
    455040     14828.7
    455080     14829.5
    455120       14831
    455160     14832.4
    455200       14834
    455240     14834.3
    455280     14835.7
    455320     14836.6
    455360     14838.8
    455400     14839.9
    455440     14840.6
    455480     14841.8
    455520     14843.9
    455560     14845.1
    455600     14847.2
    455640     14847.8
    455680     14849.9
    455720     14849.8
    455760     14851.1
    455800     14852.4
    455840     14854.6
    455880     14855.4
    455920     14856.9
    455960     14858.3
    456000     14859.9
    456040     14860.2
    456080     14861.6
    456120     14862.5
    456160     14864.7
    456200     14865.8
    456240     14866.5
    456280     14867.8
    456320     14869.8
    456360       14871
    456400     14873.1
    456440     14873.7
    456480     14875.8
    456520     14875.8
    456560       14877
    456600     14878.3
    456640     14880.5
    456680     14881.4
    456720     14882.8
    456760     14884.2
    456800     14885.8
    456840       14886
    456880     14887.5
    456920     14888.4
    456960     14890.6
    457000     14891.7
    457040     14892.4
    457080     14893.7
    457120     14895.7
    457160     14896.9
    457200       14899
    457240     14899.6
    457280     14901.7
    457320     14901.7
    457360     14902.9
    457400     14904.3
    457440     14906.4
    457480     14907.2
    457520     14908.7
    457560     14910.1
    457600     14911.8
    457640       14912
    457680     14913.4
    457720     14914.3
    457760     14916.6
    457800     14917.7
    457840     14918.4
    457880     14919.6
    457920     14921.7
    457960     14922.8
    458000       14925
    458040     14925.5
    458080     14927.7
    458120     14927.6
    458160     14928.8
    458200     14930.2
    458240     14932.4
    458280     14933.3
    458320     14934.7
    458360     14936.1
    458400     14937.7
    458440     14937.9
    458480     14939.3
    458520     14940.2
    458560     14942.5
    458600     14943.6
    458640     14944.3
    458680     14945.6
    458720     14947.6
    458760     14948.8
    458800       14951
    458840     14951.4
    458880     14953.6
    458920     14953.5
    458960     14954.8
    459000     14956.1
    459040     14958.3
    459080     14959.2
    459120     14960.6
    459160       14962
    459200     14963.6
    459240     14963.8
    459280     14965.2
    459320     14966.1
    459360     14968.4
    459400     14969.5
    459440     14970.2
    459480     14971.5
    459520     14973.6
    459560     14974.7
    459600     14976.9
    459640     14977.3
    459680     14979.6
    459720     14979.5
    459760     14980.7
    459800     14982.1
    459840     14984.3
    459880     14985.2
    459920     14986.5
    459960       14988
    460000     14989.6
    460040     14989.8
    460080     14991.2
    460120     14992.1
    460160     14994.4
    460200     14995.5
    460240     14996.2
    460280     14997.5
    460320     14999.5
    460360     15000.7
    460400     15002.9
    460440     15003.3
    460480     15005.6
    460520     15005.5
    460560     15006.6
    460600       15008
    460640     15010.2
    460680     15011.1
    460720     15012.5
    460760     15013.9
    460800     15015.6
    460840     15015.7
    460880     15017.1
    460920       15018
    460960     15020.3
    461000     15021.5
    461040     15022.2
    461080     15023.4
    461120     15025.5
    461160     15026.6
    461200     15028.8
    461240     15029.2
    461280     15031.5
    461320     15031.4
    461360     15032.6
    461400       15034
    461440     15036.2
    461480       15037
    461520     15038.4
    461560     15039.9
    461600     15041.5
    461640     15041.7
    461680     15043.1
    461720       15044
    461760     15046.3
    461800     15047.4
    461840     15048.2
    461880     15049.3
    461920     15051.5
    461960     15052.6
    462000     15054.8
    462040     15055.2
    462080     15057.4
    462120     15057.4
    462160     15058.5
    462200     15059.9
    462240     15062.1
    462280       15063
    462320     15064.4
    462360     15065.9
    462400     15067.5
    462440     15067.7
    462480     15069.1
    462520       15070
    462560     15072.2
    462600     15073.4
    462640     15074.2
    462680     15075.3
    462720     15077.4
    462760     15078.6
    462800     15080.8
    462840     15081.2
    462880     15083.4
    462920     15083.4
    462960     15084.5
    463000     15085.8
    463040     15088.1
    463080       15089
    463120     15090.4
    463160     15091.9
    463200     15093.5
    463240     15093.7
    463280     15095.1
    463320       15096
    463360     15098.2
    463400     15099.4
    463440     15100.2
    463480     15101.4
    463520     15103.4
    463560     15104.6
    463600     15106.8
    463640     15107.1
    463680     15109.4
    463720     15109.4
    463760     15110.5
    463800     15111.8
    463840     15114.2
    463880       15115
    463920     15116.4
    463960     15117.8
    464000     15119.6
    464040     15119.7
    464080     15121.1
    464120       15122
    464160     15124.3
    464200     15125.4
    464240     15126.2
    464280     15127.4
    464320     15129.4
    464360     15130.6
    464400     15132.8
    464440     15133.2
    464480     15135.4
    464520     15135.4
    464560     15136.5
    464600     15137.8
    464640     15140.2
    464680       15141
    464720     15142.4
    464760     15143.9
    464800     15145.6
    464840     15145.7
    464880     15147.1
    464920       15148
    464960     15150.3
    465000     15151.5
    465040     15152.3
    465080     15153.4
    465120     15155.5
    465160     15156.7
    465200     15158.9
    465240     15159.2
    465280     15161.5
    465320     15161.4
    465360     15162.5
    465400     15163.9
    465440     15166.3
    465480       15167
    465520     15168.5
    465560     15169.9
    465600     15171.7
    465640     15171.8
    465680     15173.2
    465720     15174.1
    465760     15176.4
    465800     15177.5
    465840     15178.4
    465880     15179.4
    465920     15181.5
    465960     15182.7
    466000     15184.9
    466040     15185.3
    466080     15187.5
    466120     15187.5
    466160     15188.6
    466200       15190
    466240     15192.3
    466280     15193.1
    466320     15194.6
    466360       15196
    466400     15197.7
    466440     15197.8
    466480     15199.3
    466520     15200.1
    466560     15202.4
    466600     15203.6
    466640     15204.4
    466680     15205.5
    466720     15207.6
    466760     15208.8
    466800       15211
    466840     15211.4
    466880     15213.6
    466920     15213.6
    466960     15214.7
    467000     15216.1
    467040     15218.4
    467080     15219.2
    467120     15220.7
    467160     15222.1
    467200     15223.8
    467240     15223.9
    467280     15225.4
    467320     15226.2
    467360     15228.5
    467400     15229.6
    467440     15230.5
    467480     15231.6
    467520     15233.7
    467560     15234.9
    467600       15237
    467640     15237.5
    467680     15239.7
    467720     15239.6
    467760     15240.7
    467800     15242.1
    467840     15244.5
    467880     15245.3
    467920     15246.7
    467960     15248.1
    468000     15249.8
    468040       15250
    468080     15251.4
    468120     15252.3
    468160     15254.6
    468200     15255.8
    468240     15256.6
    468280     15257.7
    468320     15259.8
    468360       15261
    468400     15263.1
    468440     15263.6
    468480     15265.8
    468520     15265.7
    468560     15266.8
    468600     15268.2
    468640     15270.5
    468680     15271.3
    468720     15272.8
    468760     15274.2
    468800     15275.9
    468840     15276.1
    468880     15277.5
    468920     15278.4
    468960     15280.7
    469000     15281.9
    469040     15282.7
    469080     15283.8
    469120     15285.9
    469160     15287.1
    469200     15289.2
    469240     15289.6
    469280     15291.9
    469320     15291.8
    469360     15292.9
    469400     15294.3
    469440     15296.7
    469480     15297.4
    469520     15298.9
    469560     15300.3
    469600       15302
    469640     15302.2
    469680     15303.7
    469720     15304.5
    469760     15306.8
    469800     15307.9
    469840     15308.8
    469880     15309.9
    469920     15311.9
    469960     15313.2
    470000     15315.3
    470040     15315.8
    470080       15318
    470120     15317.9
    470160       15319
    470200     15320.3
    470240     15322.7
    470280     15323.6
    470320     15324.9
    470360     15326.4
    470400     15328.1
    470440     15328.3
    470480     15329.8
    470520     15330.5
    470560     15332.9
    470600       15334
    470640     15334.8
    470680       15336
    470720       15338
    470760     15339.2
    470800     15341.4
    470840     15341.8
    470880       15344
    470920     15343.9
    470960       15345
    471000     15346.4
    471040     15348.8
    471080     15349.6
    471120       15351
    471160     15352.4
    471200     15354.1
    471240     15354.4
    471280     15355.9
    471320     15356.6
    471360       15359
    471400     15360.1
    471440     15360.9
    471480     15362.1
    471520     15364.1
    471560     15365.3
    471600     15367.5
    471640     15367.9
    471680     15370.1
    471720       15370
    471760     15371.1
    471800     15372.5
    471840     15374.9
    471880     15375.7
    471920     15377.1
    471960     15378.5
    472000     15380.2
    472040     15380.5
    472080       15382
    472120     15382.7
    472160       15385
    472200     15386.2
    472240       15387
    472280     15388.2
    472320     15390.2
    472360     15391.4
    472400     15393.5
    472440       15394
    472480     15396.2
    472520     15396.1
    472560     15397.2
    472600     15398.6
    472640       15401
    472680     15401.8
    472720     15403.2
    472760     15404.6
    472800     15406.3
    472840     15406.6
    472880       15408
    472920     15408.8
    472960     15411.1
    473000     15412.3
    473040     15413.1
    473080     15414.3
    473120     15416.3
    473160     15417.5
    473200     15419.7
    473240     15420.1
    473280     15422.3
    473320     15422.1
    473360     15423.3
    473400     15424.7
    473440     15427.1
    473480     15427.9
    473520     15429.3
    473560     15430.8
    473600     15432.3
    473640     15432.7
    473680     15434.2
    473720     15434.9
    473760     15437.3
    473800     15438.4
    473840     15439.3
    473880     15440.4
    473920     15442.4
    473960     15443.6
    474000     15445.8
    474040     15446.1
    474080     15448.5
    474120     15448.3
    474160     15449.5
    474200     15450.8
    474240     15453.2
    474280     15454.1
    474320     15455.4
    474360     15456.9
    474400     15458.4
    474440     15458.8
    474480     15460.3
    474520       15461
    474560     15463.4
    474600     15464.5
    474640     15465.3
    474680     15466.5
    474720     15468.6
    474760     15469.7
    474800     15471.9
    474840     15472.3
    474880     15474.6
    474920     15474.4
    474960     15475.6
    475000     15476.9
    475040     15479.2
    475080     15480.2
    475120     15481.5
    475160     15482.9
    475200     15484.5
    475240     15484.9
    475280     15486.3
    475320       15487
    475360     15489.5
    475400     15490.6
    475440     15491.5
    475480     15492.6
    475520     15494.7
    475560     15495.8
    475600       15498
    475640     15498.3
    475680     15500.7
    475720     15500.5
    475760     15501.7
    475800       15503
    475840     15505.3
    475880     15506.2
    475920     15507.5
    475960       15509
    476000     15510.6
    476040       15511
    476080     15512.4
    476120     15513.1
    476160     15515.5
    476200     15516.7
    476240     15517.5
    476280     15518.7
    476320     15520.8
    476360     15521.9
    476400     15524.2
    476440     15524.4
    476480     15526.7
    476520     15526.6
    476560     15527.8
    476600     15529.1
    476640     15531.4
    476680     15532.3
    476720     15533.6
    476760     15535.1
    476800     15536.7
    476840     15537.1
    476880     15538.5
    476920     15539.2
    476960     15541.6
    477000     15542.8
    477040     15543.6
    477080     15544.8
    477120     15546.8
    477160       15548
    477200     15550.3
    477240     15550.5
    477280     15552.8
    477320     15552.7
    477360     15553.9
    477400     15555.1
    477440     15557.5
    477480     15558.4
    477520     15559.8
    477560     15561.2
    477600     15562.8
    477640     15563.2
    477680     15564.6
    477720     15565.3
    477760     15567.8
    477800     15568.9
    477840     15569.7
    477880     15570.8
    477920     15572.9
    477960     15574.1
    478000     15576.3
    478040     15576.5
    478080     15578.9
    478120     15578.8
    478160       15580
    478200     15581.2
    478240     15583.6
    478280     15584.5
    478320     15585.8
    478360     15587.2
    478400     15588.9
    478440     15589.2
    478480     15590.6
    478520     15591.4
    478560     15593.8
    478600     15594.9
    478640     15595.7
    478680     15596.9
    478720       15599
    478760     15600.2
    478800     15602.4
    478840     15602.6
    478880       15605
    478920     15604.9
    478960     15606.1
    479000     15607.3
    479040     15609.7
    479080     15610.6
    479120     15611.9
    479160     15613.4
    479200       15615
    479240     15615.3
    479280     15616.7
    479320     15617.5
    479360     15619.9
    479400       15621
    479440     15621.8
    479480       15623
    479520     15625.1
    479560     15626.2
    479600     15628.5
    479640     15628.7
    479680     15631.1
    479720       15631
    479760     15632.2
    479800     15633.3
    479840     15635.7
    479880     15636.6
    479920       15638
    479960     15639.4
    480000       15641
    480040     15641.4
    480080     15642.7
    480120     15643.5
    480160     15645.9
    480200       15647
    480240     15647.9
    480280     15649.1
    480320     15651.2
    480360     15652.3
    480400     15654.6
    480440     15654.8
    480480     15657.1
    480520     15657.1
    480560     15658.3
    480600     15659.4
    480640     15661.8
    480680     15662.7
    480720       15664
    480760     15665.5
    480800     15667.1
    480840     15667.4
    480880     15668.8
    480920     15669.6
    480960       15672
    481000     15673.1
    481040     15673.9
    481080     15675.1
    481120     15677.2
    481160     15678.3
    481200     15680.7
    481240     15680.8
    481280     15683.2
    481320     15683.2
    481360     15684.3
    481400     15685.4
    481440     15687.8
    481480     15688.7
    481520     15690.1
    481560     15691.5
    481600     15693.1
    481640     15693.5
    481680     15694.8
    481720     15695.6
    481760       15698
    481800     15699.1
    481840       15700
    481880     15701.1
    481920     15703.2
    481960     15704.4
    482000     15706.7
    482040     15706.9
    482080     15709.2
    482120     15709.3
    482160     15710.4
    482200     15711.5
    482240     15713.9
    482280     15714.9
    482320     15716.1
    482360     15717.6
    482400     15719.2
    482440     15719.6
    482480     15720.9
    482520     15721.6
    482560     15724.1
    482600     15725.2
    482640     15726.1
    482680     15727.2
    482720     15729.3
    482760     15730.4
    482800     15732.8
    482840       15733
    482880     15735.3
    482920     15735.3
    482960     15736.4
    483000     15737.5
    483040     15739.9
    483080     15740.9
    483120     15742.2
    483160     15743.7
    483200     15745.3
    483240     15745.6
    483280       15747
    483320     15747.7
    483360     15750.1
    483400     15751.2
    483440     15752.2
    483480     15753.2
    483520     15755.4
    483560     15756.5
    483600     15758.9
    483640       15759
    483680     15761.3
    483720     15761.4
    483760     15762.5
    483800     15763.5
    483840       15766
    483880       15767
    483920     15768.3
    483960     15769.7
    484000     15771.4
    484040     15771.7
    484080       15773
    484120     15773.8
    484160     15776.2
    484200     15777.3
    484240     15778.2
    484280     15779.3
    484320     15781.5
    484360     15782.6
    484400       15785
    484440     15785.1
    484480     15787.5
    484520     15787.5
    484560     15788.6
    484600     15789.6
    484640       15792
    484680     15793.1
    484720     15794.3
    484760     15795.8
    484800     15797.4
    484840     15797.7
    484880     15799.1
    484920     15799.8
    484960     15802.3
    485000     15803.4
    485040     15804.3
    485080     15805.3
    485120     15807.5
    485160     15808.6
    485200       15811
    485240     15811.1
    485280     15813.5
    485320     15813.5
    485360     15814.6
    485400     15815.6
    485440     15818.1
    485480     15819.1
    485520     15820.4
    485560     15821.9
    485600     15823.4
    485640     15823.8
    485680     15825.1
    485720     15825.9
    485760     15828.3
    485800     15829.4
    485840     15830.3
    485880     15831.4
    485920     15833.6
    485960     15834.6
    486000       15837
    486040     15837.1
    486080     15839.5
    486120     15839.5
    486160     15840.6
    486200     15841.7
    486240     15844.1
    486280     15845.2
    486320     15846.4
    486360     15847.9
    486400     15849.5
    486440     15849.8
    486480     15851.2
    486520       15852
    486560     15854.4
    486600     15855.5
    486640     15856.4
    486680     15857.5
    486720     15859.6
    486760     15860.7
    486800     15863.1
    486840     15863.2
    486880     15865.6
    486920     15865.6
    486960     15866.7
    487000     15867.7
    487040     15870.2
    487080     15871.3
    487120     15872.5
    487160       15874
    487200     15875.6
    487240     15875.9
    487280     15877.2
    487320       15878
    487360     15880.5
    487400     15881.6
    487440     15882.4
    487480     15883.5
    487520     15885.6
    487560     15886.8
    487600     15889.2
    487640     15889.3
    487680     15891.6
    487720     15891.6
    487760     15892.7
    487800     15893.8
    487840     15896.3
    487880     15897.3
    487920     15898.6
    487960       15900
    488000     15901.6
    488040       15902
    488080     15903.3
    488120     15904.1
    488160     15906.6
    488200     15907.7
    488240     15908.5
    488280     15909.6
    488320     15911.7
    488360     15912.9
    488400     15915.2
    488440     15915.4
    488480     15917.7
    488520     15917.7
    488560     15918.8
    488600     15919.9
    488640     15922.3
    488680     15923.4
    488720     15924.7
    488760     15926.1
    488800     15927.7
    488840       15928
    488880     15929.3
    488920     15930.2
    488960     15932.7
    489000     15933.7
    489040     15934.5
    489080     15935.6
    489120     15937.8
    489160     15938.9
    489200     15941.3
    489240     15941.4
    489280     15943.8
    489320     15943.7
    489360     15944.9
    489400     15945.9
    489440     15948.4
    489480     15949.5
    489520     15950.8
    489560     15952.2
    489600     15953.7
    489640     15954.1
    489680     15955.4
    489720     15956.3
    489760     15958.7
    489800     15959.8
    489840     15960.6
    489880     15961.7
    489920     15963.9
    489960       15965
    490000     15967.4
    490040     15967.5
    490080     15969.8
    490120     15969.9
    490160     15970.9
    490200       15972
    490240     15974.4
    490280     15975.5
    490320     15976.9
    490360     15978.3
    490400     15979.8
    490440     15980.2
    490480     15981.5
    490520     15982.3
    490560     15984.8
    490600     15985.9
    490640     15986.7
    490680     15987.8
    490720     15989.9
    490760     15991.1
    490800     15993.4
    490840     15993.5
    490880     15995.9
    490920     15995.9
    490960       15997
    491000     15998.1
    491040     16000.5
    491080     16001.6
    491120     16002.9
    491160     16004.4
    491200     16005.9
    491240     16006.3
    491280     16007.6
    491320     16008.5
    491360     16010.9
    491400     16012.1
    491440     16012.7
    491480     16013.8
    491520       16016
    491560     16017.2
    491600     16019.5
    491640     16019.7
    491680       16022
    491720       16022
    491760     16023.1
    491800     16024.1
    491840     16026.6
    491880     16027.7
    491920       16029
    491960     16030.5
    492000       16032
    492040     16032.4
    492080     16033.7
    492120     16034.6
    492160       16037
    492200     16038.2
    492240     16038.9
    492280     16039.9
    492320     16042.1
    492360     16043.3
    492400     16045.6
    492440     16045.8
    492480     16048.1
    492520     16048.2
    492560     16049.2
    492600     16050.2
    492640     16052.7
    492680     16053.8
    492720     16055.1
    492760     16056.6
    492800       16058
    492840     16058.5
    492880     16059.7
    492920     16060.7
    492960     16063.1
    493000     16064.3
    493040       16065
    493080       16066
    493120     16068.2
    493160     16069.4
    493200     16071.7
    493240     16071.9
    493280     16074.2
    493320     16074.3
    493360     16075.4
    493400     16076.3
    493440     16078.8
    493480     16079.9
    493520     16081.2
    493560     16082.7
    493600     16084.1
    493640     16084.6
    493680     16085.9
    493720     16086.8
    493760     16089.2
    493800     16090.4
    493840     16091.1
    493880     16092.1
    493920     16094.3
    493960     16095.5
    494000     16097.8
    494040       16098
    494080     16100.3
    494120     16100.4
    494160     16101.5
    494200     16102.4
    494240       16105
    494280     16106.1
    494320     16107.3
    494360     16108.8
    494400     16110.3
    494440     16110.7
    494480       16112
    494520     16112.9
    494560     16115.4
    494600     16116.5
    494640     16117.2
    494680     16118.2
    494720     16120.4
    494760     16121.7
    494800       16124
    494840     16124.2
    494880     16126.4
    494920     16126.6
    494960     16127.6
    495000     16128.6
    495040     16131.1
    495080     16132.2
    495120     16133.4
    495160       16135
    495200     16136.4
    495240     16136.8
    495280     16138.1
    495320       16139
    495360     16141.4
    495400     16142.7
    495440     16143.3
    495480     16144.3
    495520     16146.5
    495560     16147.8
    495600     16150.1
    495640     16150.3
    495680     16152.5
    495720     16152.6
    495760     16153.7
    495800     16154.7
    495840     16157.2
    495880     16158.4
    495920     16159.5
    495960     16161.1
    496000     16162.5
    496040     16162.9
    496080     16164.2
    496120     16165.2
    496160     16167.5
    496200     16168.8
    496240     16169.4
    496280     16170.5
    496320     16172.6
    496360     16173.9
    496400     16176.3
    496440     16176.4
    496480     16178.7
    496520     16178.7
    496560     16179.8
    496600     16180.8
    496640     16183.3
    496680     16184.5
    496720     16185.7
    496760     16187.2
    496800     16188.7
    496840       16189
    496880     16190.3
    496920     16191.3
    496960     16193.6
    497000     16194.9
    497040     16195.5
    497080     16196.5
    497120     16198.7
    497160       16200
    497200     16202.4
    497240     16202.5
    497280     16204.8
    497320     16204.8
    497360     16205.9
    497400     16206.9
    497440     16209.4
    497480     16210.6
    497520     16211.8
    497560     16213.3
    497600     16214.8
    497640     16215.1
    497680     16216.4
    497720     16217.4
    497760     16219.8
    497800       16221
    497840     16221.6
    497880     16222.6
    497920     16224.8
    497960     16226.1
    498000     16228.5
    498040     16228.5
    498080     16230.8
    498120     16230.9
    498160     16231.9
    498200       16233
    498240     16235.5
    498280     16236.6
    498320     16237.8
    498360     16239.4
    498400     16240.9
    498440     16241.2
    498480     16242.5
    498520     16243.5
    498560     16245.8
    498600     16247.1
    498640     16247.7
    498680     16248.7
    498720     16250.9
    498760     16252.1
    498800     16254.6
    498840     16254.6
    498880     16256.8
    498920       16257
    498960     16257.9
    499000       16259
    499040     16261.5
    499080     16262.7
    499120     16263.9
    499160     16265.5
    499200       16267
    499240     16267.2
    499280     16268.5
    499320     16269.5
    499360     16271.9
    499400     16273.1
    499440     16273.7
    499480     16274.7
    499520     16276.9
    499560     16278.2
    499600     16280.6
    499640     16280.6
    499680     16282.8
    499720       16283
    499760     16284.1
    499800     16285.1
    499840     16287.6
    499880     16288.7
    499920       16290
    499960     16291.6
    500000       16293
    500040     16293.3
    500080     16294.6
    500120     16295.6
    500160     16297.9
    500200     16299.2
    500240     16299.7
    500280     16300.8
    500320     16302.9
    500360     16304.3
    500400     16306.7
    500440     16306.7
    500480     16308.9
    500520     16309.1
    500560     16310.1
    500600     16311.1
    500640     16313.7
    500680     16314.8
    500720       16316
    500760     16317.7
    500800     16319.1
    500840     16319.3
    500880     16320.6
    500920     16321.6
    500960       16324
    501000     16325.3
    501040     16325.8
    501080     16326.9
    501120       16329
    501160     16330.4
    501200     16332.8
    501240     16332.8
    501280       16335
    501320     16335.2
    501360     16336.2
    501400     16337.2
    501440     16339.9
    501480     16340.9
    501520     16342.1
    501560     16343.8
    501600     16345.2
    501640     16345.4
    501680     16346.7
    501720     16347.7
    501760     16350.1
    501800     16351.4
    501840     16351.9
    501880       16353
    501920     16355.1
    501960     16356.4
    502000     16358.8
    502040     16358.8
    502080     16361.2
    502120     16361.3
    502160     16362.3
    502200     16363.3
    502240       16366
    502280       16367
    502320     16368.2
    502360     16369.9
    502400     16371.3
    502440     16371.5
    502480     16372.8
    502520     16373.8
    502560     16376.2
    502600     16377.5
    502640       16378
    502680     16379.1
    502720     16381.2
    502760     16382.6
    502800       16385
    502840     16384.9
    502880     16387.3
    502920     16387.4
    502960     16388.4
    503000     16389.4
    503040     16392.1
    503080     16393.1
    503120     16394.3
    503160       16396
    503200     16397.4
    503240     16397.5
    503280     16398.9
    503320     16399.9
    503360     16402.3
    503400     16403.6
    503440     16404.1
    503480     16405.2
    503520     16407.3
    503560     16408.7
    503600       16411
    503640       16411
    503680     16413.3
    503720     16413.5
    503760     16414.5
    503800     16415.5
    503840     16418.2
    503880     16419.2
    503920     16420.4
    503960       16422
    504000     16423.5
    504040     16423.6
    504080       16425
    504120     16425.9
    504160     16428.4
    504200     16429.7
    504240     16430.1
    504280     16431.3
    504320     16433.3
    504360     16434.7
    504400     16437.1
    504440       16437
    504480     16439.4
    504520     16439.6
    504560     16440.6
    504600     16441.6
    504640     16444.3
    504680     16445.3
    504720     16446.5
    504760     16448.1
    504800     16449.6
    504840     16449.7
    504880     16451.1
    504920       16452
    504960     16454.5
    505000     16455.8
    505040     16456.2
    505080     16457.4
    505120     16459.4
    505160     16460.9
    505200     16463.2
    505240     16463.1
    505280     16465.5
    505320     16465.7
    505360     16466.7
    505400     16467.7
    505440     16470.4
    505480     16471.4
    505520     16472.5
    505560     16474.2
    505600     16475.7
    505640     16475.8
    505680     16477.1
    505720     16478.1
    505760     16480.5
    505800     16481.8
    505840     16482.4
    505880     16483.4
    505920     16485.5
    505960     16486.9
    506000     16489.2
    506040     16489.2
    506080     16491.5
    506120     16491.7
    506160     16492.8
    506200     16493.8
    506240     16496.4
    506280     16497.5
    506320     16498.6
    506360     16500.3
    506400     16501.7
    506440     16501.8
    506480     16503.2
    506520     16504.2
    506560     16506.6
    506600     16507.9
    506640     16508.3
    506680     16509.5
    506720     16511.5
    506760       16513
    506800     16515.3
    506840     16515.2
    506880     16517.6
    506920     16517.8
    506960     16518.8
    507000     16519.8
    507040     16522.5
    507080     16523.5
    507120     16524.6
    507160     16526.3
    507200     16527.8
    507240     16527.9
    507280     16529.2
    507320     16530.2
    507360     16532.6
    507400       16534
    507440     16534.4
    507480     16535.5
    507520     16537.6
    507560     16539.1
    507600     16541.4
    507640     16541.3
    507680     16543.6
    507720     16543.9
    507760     16544.9
    507800     16545.9
    507840     16548.5
    507880     16549.6
    507920     16550.7
    507960     16552.4
    508000     16553.9
    508040     16553.9
    508080     16555.3
    508120     16556.3
    508160     16558.7
    508200     16560.1
    508240     16560.5
    508280     16561.6
    508320     16563.6
    508360     16565.1
    508400     16567.5
    508440     16567.3
    508480     16569.7
    508520       16570
    508560     16570.9
    508600     16571.9
    508640     16574.6
    508680     16575.7
    508720     16576.7
    508760     16578.5
    508800       16580
    508840       16580
    508880     16581.3
    508920     16582.4
    508960     16584.8
    509000     16586.2
    509040     16586.6
    509080     16587.7
    509120     16589.7
    509160     16591.2
    509200     16593.6
    509240     16593.4
    509280     16595.8
    509320     16596.1
    509360       16597
    509400       16598
    509440     16600.7
    509480     16601.8
    509520     16602.8
    509560     16604.6
    509600     16606.1
    509640     16606.1
    509680     16607.5
    509720     16608.4
    509760     16610.9
    509800     16612.3
    509840     16612.7
    509880     16613.8
    509920     16615.8
    509960     16617.2
    510000     16619.6
    510040     16619.4
    510080     16621.9
    510120     16622.1
    510160     16623.1
    510200       16624
    510240     16626.8
    510280     16627.9
    510320     16628.9
    510360     16630.6
    510400     16632.2
    510440     16632.2
    510480     16633.5
    510520     16634.5
    510560     16636.9
    510600     16638.4
    510640     16638.8
    510680     16639.8
    510720     16641.9
    510760     16643.3
    510800     16645.7
    510840     16645.6
    510880       16648
    510920     16648.2
    510960     16649.2
    511000     16650.1
    511040     16652.9
    511080       16654
    511120       16655
    511160     16656.7
    511200     16658.3
    511240     16658.3
    511280     16659.7
    511320     16660.6
    511360     16663.1
    511400     16664.5
    511440     16664.8
    511480     16665.9
    511520       16668
    511560     16669.4
    511600     16671.8
    511640     16671.7
    511680     16674.1
    511720     16674.3
    511760     16675.3
    511800     16676.2
    511840       16679
    511880     16680.1
    511920     16681.1
    511960     16682.8
    512000     16684.4
    512040     16684.4
    512080     16685.7
    512120     16686.6
    512160     16689.1
    512200     16690.5
    512240     16690.9
    512280       16692
    512320     16694.1
    512360     16695.4
    512400     16697.9
    512440     16697.7
    512480     16700.2
    512520     16700.3
    512560     16701.3
    512600     16702.3
    512640       16705
    512680     16706.2
    512720     16707.1
    512760     16708.8
    512800     16710.4
    512840     16710.4
    512880     16711.7
    512920     16712.7
    512960     16715.2
    513000     16716.5
    513040     16716.9
    513080       16718
    513120       16720
    513160     16721.4
    513200     16723.8
    513240     16723.8
    513280     16726.2
    513320     16726.4
    513360     16727.3
    513400     16728.3
    513440       16731
    513480     16732.2
    513520     16733.2
    513560     16734.9
    513600     16736.4
    513640     16736.5
    513680     16737.7
    513720     16738.7
    513760     16741.2
    513800     16742.6
    513840     16742.9
    513880     16744.1
    513920     16746.1
    513960     16747.4
    514000     16749.8
    514040     16749.8
    514080     16752.2
    514120     16752.4
    514160     16753.3
    514200     16754.3
    514240     16757.1
    514280     16758.2
    514320     16759.2
    514360     16760.9
    514400     16762.4
    514440     16762.5
    514480     16763.7
    514520     16764.7
    514560     16767.2
    514600     16768.6
    514640     16768.9
    514680     16770.1
    514720     16772.1
    514760     16773.4
    514800     16775.9
    514840     16775.8
    514880     16778.2
    514920     16778.4
    514960     16779.4
    515000     16780.4
    515040     16783.1
    515080     16784.3
    515120     16785.2
    515160       16787
    515200     16788.5
    515240     16788.6
    515280     16789.8
    515320     16790.7
    515360     16793.3
    515400     16794.6
    515440       16795
    515480     16796.1
    515520     16798.2
    515560     16799.6
    515600       16802
    515640     16801.9
    515680     16804.3
    515720     16804.5
    515760     16805.5
    515800     16806.5
    515840     16809.2
    515880     16810.4
    515920     16811.3
    515960     16813.1
    516000     16814.6
    516040     16814.6
    516080     16815.9
    516120     16816.8
    516160     16819.3
    516200     16820.7
    516240       16821
    516280     16822.3
    516320     16824.2
    516360     16825.6
    516400       16828
    516440     16827.9
    516480     16830.3
    516520     16830.6
    516560     16831.5
    516600     16832.5
    516640     16835.2
    516680     16836.4
    516720     16837.4
    516760     16839.1
    516800     16840.6
    516840     16840.6
    516880     16841.9
    516920     16842.8
    516960     16845.3
    517000     16846.7
    517040       16847
    517080     16848.2
    517120     16850.2
    517160     16851.6
    517200       16854
    517240     16853.9
    517280     16856.3
    517320     16856.5
    517360     16857.5
    517400     16858.5
    517440     16861.2
    517480     16862.3
    517520     16863.4
    517560     16865.1
    517600     16866.6
    517640     16866.6
    517680     16867.8
    517720     16868.8
    517760     16871.3
    517800     16872.7
    517840       16873
    517880     16874.1
    517920     16876.1
    517960     16877.6
    518000       16880
    518040     16879.9
    518080     16882.2
    518120     16882.5
    518160     16883.4
    518200     16884.5
    518240     16887.1
    518280     16888.3
    518320     16889.3
    518360       16891
    518400     16892.6
    518440     16892.6
    518480     16893.8
    518520     16894.7
    518560     16897.3
    518600     16898.6
    518640     16898.9
    518680     16900.1
    518720     16902.1
    518760     16903.6
    518800     16905.9
    518840     16905.8
    518880     16908.2
    518920     16908.4
    518960     16909.3
    519000     16910.4
    519040     16913.1
    519080     16914.3
    519120     16915.3
    519160       16917
    519200     16918.6
    519240     16918.5
    519280     16919.8
    519320     16920.7
    519360     16923.3
    519400     16924.6
    519440     16924.9
    519480       16926
    519520     16928.1
    519560     16929.6
    519600     16931.9
    519640     16931.8
    519680     16934.1
    519720     16934.4
    519760     16935.3
    519800     16936.3
    519840       16939
    519880     16940.2
    519920     16941.3
    519960     16942.9
    520000     16944.6
    520040     16944.4
    520080     16945.7
    520120     16946.7
    520160     16949.2
    520200     16950.6
    520240     16950.8
    520280       16952
    520320     16954.1
    520360     16955.5
    520400     16957.8
    520440     16957.8
    520480     16960.1
    520520     16960.4
    520560     16961.2
    520600     16962.3
    520640       16965
    520680     16966.2
    520720     16967.3
    520760     16968.9
    520800     16970.5
    520840     16970.4
    520880     16971.7
    520920     16972.6
    520960     16975.2
    521000     16976.5
    521040     16976.8
    521080     16977.9
    521120     16980.1
    521160     16981.5
    521200     16983.8
    521240     16983.8
    521280     16986.1
    521320     16986.4
    521360     16987.2
    521400     16988.3
    521440       16991
    521480     16992.2
    521520     16993.3
    521560     16994.8
    521600     16996.5
    521640     16996.4
    521680     16997.6
    521720     16998.6
    521760     17001.2
    521800     17002.4
    521840     17002.8
    521880     17003.9
    521920       17006
    521960     17007.4
    522000     17009.7
    522040     17009.7
    522080       17012
    522120     17012.3
    522160     17013.1
    522200     17014.3
    522240     17016.9
    522280     17018.1
    522320     17019.2
    522360     17020.7
    522400     17022.4
    522440     17022.3
    522480     17023.6
    522520     17024.5
    522560     17027.1
    522600     17028.4
    522640     17028.7
    522680     17029.8
    522720       17032
    522760     17033.4
    522800     17035.6
    522840     17035.7
    522880     17037.9
    522920     17038.2
    522960     17039.1
    523000     17040.2
    523040     17042.9
    523080       17044
    523120     17045.2
    523160     17046.7
    523200     17048.4
    523240     17048.3
    523280     17049.5
    523320     17050.5
    523360       17053
    523400     17054.4
    523440     17054.6
    523480     17055.8
    523520     17057.9
    523560     17059.4
    523600     17061.6
    523640     17061.6
    523680     17063.8
    523720     17064.1
    523760       17065
    523800     17066.1
    523840     17068.8
    523880       17070
    523920     17071.1
    523960     17072.6
    524000     17074.3
    524040     17074.2
    524080     17075.5
    524120     17076.4
    524160     17078.9
    524200     17080.3
    524240     17080.6
    524280     17081.7
    524320     17083.8
    524360     17085.3
    524400     17087.5
    524440     17087.6
    524480     17089.7
    524520     17090.1
    524560       17091
    524600     17092.1
    524640     17094.8
    524680       17096
    524720     17097.1
    524760     17098.6
    524800     17100.3
    524840     17100.1
    524880     17101.4
    524920     17102.3
    524960     17104.9
    525000     17106.2
    525040     17106.5
    525080     17107.7
    525120     17109.8
    525160     17111.3
    525200     17113.5
    525240     17113.5
    525280     17115.7
    525320       17116
    525360       17117
    525400     17118.1
    525440     17120.8
    525480     17121.9
    525520     17123.1
    525560     17124.6
    525600     17126.2
    525640     17126.1
    525680     17127.5
    525720     17128.4
    525760     17130.8
    525800     17132.2
    525840     17132.5
    525880     17133.6
    525920     17135.8
    525960     17137.2
    526000     17139.5
    526040     17139.5
    526080     17141.6
    526120       17142
    526160       17143
    526200       17144
    526240     17146.7
    526280     17147.9
    526320     17149.1
    526360     17150.5
    526400     17152.1
    526440       17152
    526480     17153.4
    526520     17154.3
    526560     17156.8
    526600     17158.1
    526640     17158.4
    526680     17159.6
    526720     17161.7
    526760     17163.1
    526800     17165.4
    526840     17165.3
    526880     17167.5
    526920     17167.9
    526960     17168.9
    527000     17169.9
    527040     17172.6
    527080     17173.8
    527120       17175
    527160     17176.4
    527200       17178
    527240     17177.9
    527280     17179.3
    527320     17180.2
    527360     17182.6
    527400       17184
    527440     17184.3
    527480     17185.4
    527520     17187.6
    527560     17189.1
    527600     17191.2
    527640     17191.3
    527680     17193.4
    527720     17193.8
    527760     17194.8
    527800     17195.8
    527840     17198.4
    527880     17199.7
    527920     17200.9
    527960     17202.3
    528000     17203.9
    528040     17203.7
    528080     17205.2
    528120     17206.1
    528160     17208.5
    528200     17209.8
    528240     17210.2
    528280     17211.3
    528320     17213.5
    528360     17214.9
    528400     17217.1
    528440     17217.1
    528480     17219.3
    528520     17219.6
    528560     17220.7
    528600     17221.6
    528640     17224.3
    528680     17225.6
    528720     17226.8
    528760     17228.2
    528800     17229.7
    528840     17229.7
    528880     17231.1
    528920     17231.9
    528960     17234.4
    529000     17235.7
    529040     17236.1
    529080     17237.2
    529120     17239.4
    529160     17240.8
    529200       17243
    529240     17243.1
    529280     17245.2
    529320     17245.6
    529360     17246.6
    529400     17247.6
    529440     17250.3
    529480     17251.6
    529520     17252.7
    529560     17254.2
    529600     17255.7
    529640     17255.7
    529680       17257
    529720     17257.9
    529760     17260.3
    529800     17261.6
    529840       17262
    529880     17263.1
    529920     17265.3
    529960     17266.7
    530000     17268.9
    530040       17269
    530080     17271.1
    530120     17271.5
    530160     17272.6
    530200     17273.5
    530240     17276.2
    530280     17277.5
    530320     17278.6
    530360     17280.1
    530400     17281.6
    530440     17281.6
    530480       17283
    530520     17283.9
    530560     17286.3
    530600     17287.6
    530640       17288
    530680     17289.1
    530720     17291.3
    530760     17292.7
    530800     17294.9
    530840       17295
    530880     17297.1
    530920     17297.5
    530960     17298.6
    531000     17299.5
    531040     17302.2
    531080     17303.5
    531120     17304.6
    531160     17306.1
    531200     17307.6
    531240     17307.6
    531280       17309
    531320     17309.9
    531360     17312.3
    531400     17313.6
    531440       17314
    531480     17315.1
    531520     17317.3
    531560     17318.7
    531600     17320.9
    531640       17321
    531680     17323.1
    531720     17323.6
    531760     17324.6
    531800     17325.5
    531840     17328.1
    531880     17329.5
    531920     17330.7
    531960     17332.1
    532000     17333.6
    532040     17333.6
    532080       17335
    532120     17335.9
    532160     17338.4
    532200     17339.6
    532240     17340.1
    532280     17341.2
    532320     17343.3
    532360     17344.8
    532400     17346.9
    532440     17347.1
    532480     17349.2
    532520     17349.6
    532560     17350.6
    532600     17351.5
    532640     17354.1
    532680     17355.6
    532720     17356.7
    532760     17358.2
    532800     17359.6
    532840     17359.7
    532880       17361
    532920       17362
    532960     17364.4
    533000     17365.7
    533040     17366.1
    533080     17367.2
    533120     17369.4
    533160     17370.8
    533200       17373
    533240     17373.2
    533280     17375.2
    533320     17375.6
    533360     17376.6
    533400     17377.5
    533440     17380.2
    533480     17381.6
    533520     17382.8
    533560     17384.2
    533600     17385.6
    533640     17385.8
    533680     17387.1
    533720     17388.1
    533760     17390.5
    533800     17391.7
    533840     17392.2
    533880     17393.3
    533920     17395.5
    533960     17396.8
    534000     17399.1
    534040     17399.2
    534080     17401.3
    534120     17401.6
    534160     17402.6
    534200     17403.6
    534240     17406.3
    534280     17407.7
    534320     17408.9
    534360     17410.2
    534400     17411.7
    534440     17411.9
    534480     17413.1
    534520     17414.1
    534560     17416.6
    534600     17417.7
    534640     17418.2
    534680     17419.3
    534720     17421.5
    534760     17422.9
    534800     17425.1
    534840     17425.3
    534880     17427.3
    534920     17427.6
    534960     17428.7
    535000     17429.6
    535040     17432.2
    535080     17433.7
    535120     17434.9
    535160     17436.3
    535200     17437.7
    535240       17438
    535280     17439.2
    535320     17440.2
    535360     17442.6
    535400     17443.8
    535440     17444.2
    535480     17445.4
    535520     17447.6
    535560     17448.9
    535600     17451.2
    535640     17451.3
    535680     17453.4
    535720     17453.7
    535760     17454.7
    535800     17455.6
    535840     17458.3
    535880     17459.7
    535920       17461
    535960     17462.3
    536000     17463.7
    536040     17464.1
    536080     17465.2
    536120     17466.3
    536160     17468.7
    536200     17469.8
    536240     17470.3
    536280     17471.4
    536320     17473.7
    536360       17475
    536400     17477.2
    536440     17477.4
    536480     17479.5
    536520     17479.8
    536560     17480.8
    536600     17481.7
    536640     17484.4
    536680     17485.8
    536720     17487.1
    536760     17488.4
    536800     17489.8
    536840     17490.2
    536880     17491.3
    536920     17492.4
    536960     17494.8
    537000       17496
    537040     17496.4
    537080     17497.4
    537120     17499.8
    537160     17501.1
    537200     17503.3
    537240     17503.5
    537280     17505.6
    537320     17505.8
    537360     17506.9
    537400     17507.8
    537440     17510.5
    537480     17511.9
    537520     17513.2
    537560     17514.5
    537600       17516
    537640     17516.3
    537680     17517.4
    537720     17518.5
    537760     17520.9
    537800     17522.1
    537840     17522.5
    537880     17523.6
    537920       17526
    537960     17527.2
    538000     17529.5
    538040     17529.7
    538080     17531.8
    538120     17531.9
    538160       17533
    538200     17533.9
    538240     17536.6
    538280     17538.1
    538320     17539.3
    538360     17540.7
    538400     17542.1
    538440     17542.4
    538480     17543.5
    538520     17544.6
    538560       17547
    538600     17548.3
    538640     17548.6
    538680     17549.8
    538720     17552.1
    538760     17553.4
    538800     17555.6
    538840     17555.8
    538880     17557.9
    538920     17558.1
    538960     17559.2
    539000     17560.1
    539040     17562.8
    539080     17564.2
    539120     17565.4
    539160     17566.8
    539200     17568.2
    539240     17568.6
    539280     17569.7
    539320     17570.8
    539360     17573.2
    539400     17574.5
    539440     17574.8
    539480     17575.9
    539520     17578.2
    539560     17579.6
    539600     17581.8
    539640       17582
    539680       17584
    539720     17584.3
    539760     17585.4
    539800     17586.3
    539840     17588.9
    539880     17590.4
    539920     17591.6
    539960       17593
    540000     17594.4
    540040     17594.8
    540080     17595.9
    540120       17597
    540160     17599.4
    540200     17600.6
    540240       17601
    540280     17602.1
    540320     17604.4
    540360     17605.7
    540400     17607.9
    540440     17608.2
    540480     17610.2
    540520     17610.5
    540560     17611.6
    540600     17612.5
    540640     17615.1
    540680     17616.6
    540720     17617.8
    540760     17619.2
    540800     17620.6
    540840       17621
    540880     17622.1
    540920     17623.2
    540960     17625.6
    541000     17626.8
    541040     17627.2
    541080     17628.4
    541120     17630.6
    541160     17631.9
    541200     17634.1
    541240     17634.4
    541280     17636.4
    541320     17636.6
    541360     17637.8
    541400     17638.7
    541440     17641.4
    541480     17642.8
    541520     17644.1
    541560     17645.3
    541600     17646.7
    541640     17647.1
    541680     17648.3
    541720     17649.4
    541760     17651.8
    541800       17653
    541840     17653.4
    541880     17654.6
    541920     17656.8
    541960     17658.1
    542000     17660.3
    542040     17660.5
    542080     17662.5
    542120     17662.8
    542160     17663.9
    542200     17664.9
    542240     17667.5
    542280     17668.9
    542320     17670.3
    542360     17671.5
    542400     17672.9
    542440     17673.2
    542480     17674.5
    542520     17675.7
    542560       17678
    542600     17679.1
    542640     17679.5
    542680     17680.7
    542720     17682.9
    542760     17684.3
    542800     17686.5
    542840     17686.7
    542880     17688.7
    542920     17688.9
    542960     17690.1
    543000     17691.1
    543040     17693.7
    543080     17695.1
    543120     17696.5
    543160     17697.7
    543200     17699.1
    543240     17699.4
    543280     17700.7
    543320     17701.8
    543360     17704.2
    543400     17705.3
    543440     17705.7
    543480     17706.9
    543520     17709.1
    543560     17710.5
    543600     17712.7
    543640     17712.9
    543680     17714.9
    543720     17715.2
    543760     17716.3
    543800     17717.3
    543840       17720
    543880     17721.3
    543920     17722.7
    543960     17723.9
    544000     17725.3
    544040     17725.8
    544080     17726.9
    544120     17728.1
    544160     17730.4
    544200     17731.6
    544240       17732
    544280     17733.1
    544320     17735.4
    544360     17736.8
    544400       17739
    544440     17739.2
    544480     17741.1
    544520     17741.5
    544560     17742.5
    544600     17743.5
    544640     17746.2
    544680     17747.5
    544720       17749
    544760     17750.1
    544800     17751.5
    544840       17752
    544880     17753.2
    544920     17754.4
    544960     17756.7
    545000     17757.9
    545040     17758.2
    545080     17759.4
    545120     17761.7
    545160       17763
    545200     17765.3
    545240     17765.4
    545280     17767.3
    545320     17767.8
    545360     17768.8
    545400     17769.8
    545440     17772.4
    545480     17773.8
    545520     17775.2
    545560     17776.4
    545600     17777.7
    545640     17778.3
    545680     17779.4
    545720     17780.6
    545760     17782.9
    545800     17784.1
    545840     17784.5
    545880     17785.6
    545920     17787.9
    545960     17789.3
    546000     17791.5
    546040     17791.6
    546080     17793.5
    546120       17794
    546160       17795
    546200       17796
    546240     17798.6
    546280     17800.1
    546320     17801.4
    546360     17802.6
    546400     17803.9
    546440     17804.5
    546480     17805.6
    546520     17806.8
    546560     17809.1
    546600     17810.4
    546640     17810.7
    546680     17811.8
    546720     17814.1
    546760     17815.5
    546800     17817.7
    546840     17817.9
    546880     17819.7
    546920     17820.2
    546960     17821.2
    547000     17822.2
    547040     17824.9
    547080     17826.2
    547120     17827.6
    547160     17828.7
    547200     17830.2
    547240     17830.7
    547280     17831.8
    547320       17833
    547360     17835.3
    547400     17836.5
    547440     17836.9
    547480       17838
    547520     17840.3
    547560     17841.7
    547600     17843.9
    547640     17844.1
    547680     17845.9
    547720     17846.4
    547760     17847.4
    547800     17848.3
    547840     17851.1
    547880     17852.5
    547920     17853.8
    547960       17855
    548000     17856.4
    548040     17856.9
    548080       17858
    548120     17859.2
    548160     17861.5
    548200     17862.7
    548240     17863.1
    548280     17864.2
    548320     17866.5
    548360     17867.9
    548400     17870.2
    548440     17870.3
    548480     17872.1
    548520     17872.7
    548560     17873.7
    548600     17874.6
    548640     17877.3
    548680     17878.7
    548720       17880
    548760     17881.2
    548800     17882.6
    548840     17883.1
    548880     17884.3
    548920     17885.4
    548960     17887.8
    549000     17888.9
    549040     17889.4
    549080     17890.4
    549120     17892.7
    549160     17894.2
    549200     17896.5
    549240     17896.5
    549280     17898.3
    549320     17898.9
    549360     17899.9
    549400     17900.8
    549440     17903.6
    549480     17904.9
    549520     17906.2
    549560     17907.5
    549600     17908.8
    549640     17909.4
    549680     17910.5
    549720     17911.6
    549760       17914
    549800     17915.1
    549840     17915.6
    549880     17916.7
    549920     17918.9
    549960     17920.4
    550000     17922.7
    550040     17922.7
    550080     17924.6
    550120     17925.1
    550160     17926.1
    550200       17927
    550240     17929.8
    550280     17931.2
    550320     17932.5
    550360     17933.7
    550400       17935
    550440     17935.5
    550480     17936.7
    550520     17937.8
    550560     17940.2
    550600     17941.3
    550640     17941.8
    550680     17942.9
    550720     17945.1
    550760     17946.6
    550800     17948.9
    550840     17948.9
    550880     17950.7
    550920     17951.3
    550960     17952.3
    551000     17953.2
    551040       17956
    551080     17957.4
    551120     17958.7
    551160     17959.9
    551200     17961.2
    551240     17961.8
    551280       17963
    551320     17964.1
    551360     17966.4
    551400     17967.5
    551440     17968.1
    551480     17969.1
    551520     17971.4
    551560     17972.8
    551600       17975
    551640     17975.2
    551680     17976.9
    551720     17977.6
    551760     17978.6
    551800     17979.4
    551840     17982.2
    551880     17983.6
    551920     17984.9
    551960     17986.1
    552000     17987.4
    552040       17988
    552080     17989.1
    552120     17990.3
    552160     17992.7
    552200     17993.8
    552240     17994.2
    552280     17995.3
    552320     17997.6
    552360       17999
    552400     18001.3
    552440     18001.4
    552480     18003.2
    552520     18003.9
    552560     18004.9
    552600     18005.6
    552640     18008.4
    552680     18009.8
    552720     18011.1
    552760     18012.4
    552800     18013.7
    552840     18014.3
    552880     18015.3
    552920     18016.5
    552960     18018.9
    553000     18020.1
    553040     18020.5
    553080     18021.6
    553120     18023.9
    553160     18025.2
    553200     18027.5
    553240     18027.6
    553280     18029.5
    553320     18030.1
    553360     18031.1
    553400     18031.8
    553440     18034.6
    553480     18036.1
    553520     18037.4
    553560     18038.6
    553600       18040
    553640     18040.6
    553680     18041.6
    553720     18042.8
    553760     18045.1
    553800     18046.3
    553840     18046.7
    553880     18047.9
    553920     18050.1
    553960     18051.5
    554000     18053.8
    554040     18053.9
    554080     18055.7
    554120     18056.3
    554160     18057.3
    554200     18058.1
    554240     18060.9
    554280     18062.3
    554320     18063.6
    554360     18064.8
    554400     18066.2
    554440     18066.8
    554480     18067.9
    554520       18069
    554560     18071.3
    554600     18072.5
    554640     18072.9
    554680     18074.1
    554720     18076.4
    554760     18077.7
    554800     18080.1
    554840     18080.1
    554880     18081.9
    554920     18082.5
    554960     18083.6
    555000     18084.3
    555040     18087.1
    555080     18088.6
    555120     18089.8
    555160     18091.1
    555200     18092.4
    555240     18093.1
    555280     18094.2
    555320     18095.3
    555360     18097.6
    555400     18098.9
    555440     18099.2
    555480     18100.4
    555520     18102.6
    555560       18104
    555600     18106.3
    555640     18106.4
    555680     18108.3
    555720     18108.8
    555760     18109.8
    555800     18110.6
    555840     18113.3
    555880     18114.8
    555920     18116.1
    555960     18117.4
    556000     18118.7
    556040     18119.4
    556080     18120.5
    556120     18121.6
    556160     18123.8
    556200     18125.1
    556240     18125.5
    556280     18126.6
    556320     18128.9
    556360     18130.2
    556400     18132.6
    556440     18132.7
    556480     18134.5
    556520     18135.1
    556560     18136.1
    556600     18136.9
    556640     18139.6
    556680     18141.1
    556720     18142.3
    556760     18143.7
    556800       18145
    556840     18145.7
    556880     18146.7
    556920     18147.9
    556960       18150
    557000     18151.3
    557040     18151.8
    557080     18152.8
    557120     18155.1
    557160     18156.5
    557200     18158.8
    557240     18158.9
    557280     18160.8
    557320     18161.4
    557360     18162.3
    557400     18163.2
    557440     18165.8
    557480     18167.3
    557520     18168.5
    557560     18169.9
    557600     18171.2
    557640       18172
    557680       18173
    557720     18174.2
    557760     18176.3
    557800     18177.5
    557840     18178.1
    557880       18179
    557920     18181.3
    557960     18182.8
    558000     18185.1
    558040     18185.2
    558080       18187
    558120     18187.6
    558160     18188.6
    558200     18189.4
    558240     18192.1
    558280     18193.6
    558320     18194.8
    558360     18196.2
    558400     18197.5
    558440     18198.2
    558480     18199.2
    558520     18200.4
    558560     18202.6
    558600     18203.8
    558640     18204.3
    558680     18205.3
    558720     18207.6
    558760     18209.1
    558800     18211.3
    558840     18211.4
    558880     18213.3
    558920     18213.8
    558960     18214.8
    559000     18215.6
    559040     18218.4
    559080     18219.8
    559120       18221
    559160     18222.5
    559200     18223.8
    559240     18224.5
    559280     18225.5
    559320     18226.7
    559360     18228.9
    559400     18230.1
    559440     18230.7
    559480     18231.5
    559520     18233.9
    559560     18235.4
    559600     18237.6
    559640     18237.7
    559680     18239.6
    559720     18240.1
    559760     18241.1
    559800     18241.9
    559840     18244.6
    559880     18246.1
    559920     18247.3
    559960     18248.7
    560000       18250
    560040     18250.7
    560080     18251.8
    560120       18253
    560160     18255.2
    560200     18256.4
    560240     18256.9
    560280     18257.8
    560320     18260.2
    560360     18261.6
    560400     18263.9
    560440       18264
    560480     18265.9
    560520     18266.4
    560560     18267.3
    560600     18268.2
    560640     18270.9
    560680     18272.4
    560720     18273.6
    560760       18275
    560800     18276.3
    560840       18277
    560880       18278
    560920     18279.4
    560960     18281.4
    561000     18282.7
    561040     18283.2
    561080     18284.1
    561120     18286.4
    561160     18287.8
    561200     18290.1
    561240     18290.3
    561280     18292.1
    561320     18292.6
    561360     18293.6
    561400     18294.5
    561440     18297.2
    561480     18298.7
    561520     18299.9
    561560     18301.4
    561600     18302.6
    561640     18303.2
    561680     18304.3
    561720     18305.7
    561760     18307.7
    561800       18309
    561840     18309.5
    561880     18310.3
    561920     18312.7
    561960     18314.1
    562000     18316.4
    562040     18316.6
    562080     18318.4
    562120     18318.9
    562160     18319.9
    562200     18320.7
    562240     18323.4
    562280       18325
    562320     18326.1
    562360     18327.6
    562400     18328.9
    562440     18329.5
    562480     18330.6
    562520     18331.9
    562560       18334
    562600     18335.3
    562640     18335.8
    562680     18336.6
    562720       18339
    562760     18340.4
    562800     18342.6
    562840     18342.9
    562880     18344.7
    562920     18345.2
    562960     18346.1
    563000     18346.9
    563040     18349.7
    563080     18351.3
    563120     18352.4
    563160       18354
    563200     18355.1
    563240     18355.8
    563280     18356.9
    563320     18358.3
    563360     18360.3
    563400     18361.6
    563440     18362.1
    563480     18362.9
    563520     18365.3
    563560     18366.7
    563600     18368.9
    563640     18369.2
    563680       18371
    563720     18371.5
    563760     18372.5
    563800     18373.2
    563840       18376
    563880     18377.5
    563920     18378.7
    563960     18380.3
    564000     18381.4
    564040     18382.1
    564080     18383.2
    564120     18384.6
    564160     18386.7
    564200     18387.9
    564240     18388.4
    564280     18389.2
    564320     18391.6
    564360       18393
    564400     18395.2
    564440     18395.5
    564480     18397.2
    564520     18397.8
    564560     18398.7
    564600     18399.5
    564640     18402.3
    564680     18403.8
    564720       18405
    564760     18406.6
    564800     18407.7
    564840     18408.4
    564880     18409.4
    564920     18410.9
    564960     18412.9
    565000     18414.2
    565040     18414.6
    565080     18415.5
    565120     18417.9
    565160     18419.2
    565200     18421.5
    565240     18421.8
    565280     18423.5
    565320     18424.1
    565360       18425
    565400     18425.9
    565440     18428.5
    565480     18430.1
    565520     18431.3
    565560     18432.8
    565600       18434
    565640     18434.6
    565680     18435.7
    565720     18437.1
    565760     18439.1
    565800     18440.4
    565840     18440.9
    565880     18441.8
    565920     18444.2
    565960     18445.5
    566000     18447.7
    566040       18448
    566080     18449.8
    566120     18450.4
    566160     18451.3
    566200     18452.1
    566240     18454.8
    566280     18456.3
    566320     18457.6
    566360     18459.1
    566400     18460.2
    566440     18460.9
    566480       18462
    566520     18463.4
    566560     18465.4
    566600     18466.7
    566640     18467.2
    566680       18468
    566720     18470.4
    566760     18471.8
    566800       18474
    566840     18474.3
    566880       18476
    566920     18476.7
    566960     18477.5
    567000     18478.3
    567040     18481.1
    567080     18482.6
    567120     18483.8
    567160     18485.4
    567200     18486.5
    567240     18487.2
    567280     18488.2
    567320     18489.6
    567360     18491.7
    567400       18493
    567440     18493.4
    567480     18494.3
    567520     18496.7
    567560       18498
    567600     18500.2
    567640     18500.5
    567680     18502.3
    567720     18502.9
    567760     18503.7
    567800     18504.6
    567840     18507.3
    567880     18508.9
    567920     18510.1
    567960     18511.5
    568000     18512.7
    568040     18513.4
    568080     18514.4
    568120     18515.8
    568160       18518
    568200     18519.2
    568240     18519.6
    568280     18520.5
    568320       18523
    568360     18524.2
    568400     18526.4
    568440     18526.7
    568480     18528.5
    568520     18529.1
    568560       18530
    568600     18530.8
    568640     18533.6
    568680     18535.1
    568720     18536.4
    568760     18537.8
    568800       18539
    568840     18539.6
    568880     18540.6
    568920       18542
    568960     18544.3
    569000     18545.5
    569040     18545.9
    569080     18546.8
    569120     18549.2
    569160     18550.5
    569200     18552.7
    569240       18553
    569280     18554.7
    569320     18555.4
    569360     18556.2
    569400       18557
    569440     18559.8
    569480     18561.4
    569520     18562.6
    569560       18564
    569600     18565.2
    569640     18565.9
    569680     18566.8
    569720     18568.2
    569760     18570.5
    569800     18571.7
    569840     18572.1
    569880       18573
    569920     18575.4
    569960     18576.7
    570000     18578.9
    570040     18579.2
    570080     18580.9
    570120     18581.7
    570160     18582.4
    570200     18583.2
    570240     18586.1
    570280     18587.6
    570320     18588.8
    570360     18590.3
    570400     18591.4
    570440     18592.1
    570480       18593
    570520     18594.5
    570560     18596.6
    570600     18597.9
    570640     18598.3
    570680     18599.2
    570720     18601.7
    570760       18603
    570800     18605.1
    570840     18605.4
    570880     18607.2
    570920     18607.9
    570960     18608.6
    571000     18609.5
    571040     18612.3
    571080     18613.8
    571120       18615
    571160     18616.5
    571200     18617.7
    571240     18618.4
    571280     18619.3
    571320     18620.8
    571360     18622.9
    571400     18624.2
    571440     18624.6
    571480     18625.4
    571520     18627.9
    571560     18629.2
    571600     18631.4
    571640     18631.6
    571680     18633.4
    571720     18634.1
    571760     18634.9
    571800     18635.8
    571840     18638.5
    571880       18640
    571920     18641.3
    571960     18642.7
    572000     18643.9
    572040     18644.6
    572080     18645.5
    572120       18647
    572160     18649.2
    572200     18650.4
    572240     18650.8
    572280     18651.7
    572320     18654.1
    572360     18655.5
    572400     18657.6
    572440     18657.9
    572480     18659.7
    572520     18660.4
    572560     18661.2
    572600       18662
    572640     18664.8
    572680     18666.3
    572720     18667.6
    572760       18669
    572800     18670.2
    572840     18670.9
    572880     18671.8
    572920     18673.2
    572960     18675.5
    573000     18676.7
    573040     18677.1
    573080       18678
    573120     18680.3
    573160     18681.8
    573200     18683.9
    573240     18684.1
    573280     18685.9
    573320     18686.6
    573360     18687.4
    573400     18688.3
    573440     18691.1
    573480     18692.6
    573520     18693.9
    573560     18695.3
    573600     18696.5
    573640     18697.3
    573680     18698.1
    573720     18699.5
    573760     18701.8
    573800     18703.1
    573840     18703.5
    573880     18704.2
    573920     18706.6
    573960     18708.1
    574000     18710.2
    574040     18710.5
    574080     18712.3
    574120     18712.9
    574160     18713.8
    574200     18714.6
    574240     18717.4
    574280     18718.9
    574320     18720.2
    574360     18721.7
    574400     18722.8
    574440     18723.6
    574480     18724.4
    574520     18725.8
    574560     18728.1
    574600     18729.4
    574640     18729.8
    574680     18730.6
    574720     18732.9
    574760     18734.4
    574800     18736.6
    574840     18736.9
    574880     18738.6
    574920     18739.3
    574960     18740.1
    575000       18741
    575040     18743.8
    575080     18745.2
    575120     18746.6
    575160       18748
    575200     18749.2
    575240       18750
    575280     18750.8
    575320     18752.2
    575360     18754.4
    575400     18755.8
    575440     18756.1
    575480       18757
    575520     18759.2
    575560     18760.8
    575600       18763
    575640     18763.2
    575680     18764.9
    575720     18765.7
    575760     18766.4
    575800     18767.3
    575840     18770.1
    575880     18771.6
    575920     18772.9
    575960     18774.3
    576000     18775.5
    576040     18776.4
    576080     18777.1
    576120     18778.5
    576160     18780.9
    576200     18782.1
    576240     18782.5
    576280     18783.4
    576320     18785.6
    576360     18787.1
    576400     18789.2
    576440     18789.4
    576480     18791.3
    576520       18792
    576560     18792.8
    576600     18793.7
    576640     18796.5
    576680     18797.9
    576720     18799.2
    576760     18800.6
    576800     18801.9
    576840     18802.7
    576880     18803.5
    576920     18804.8
    576960     18807.2
    577000     18808.5
    577040     18808.8
    577080     18809.8
    577120     18811.9
    577160     18813.4
    577200     18815.6
    577240     18815.8
    577280     18817.6
    577320     18818.3
    577360     18819.1
    577400     18820.1
    577440     18822.9
    577480     18824.2
    577520     18825.6
    577560     18826.9
    577600     18828.2
    577640     18829.1
    577680     18829.8
    577720     18831.2
    577760     18833.5
    577800     18834.9
    577840     18835.2
    577880     18836.1
    577920     18838.3
    577960     18839.7
    578000       18842
    578040     18842.2
    578080       18844
    578120     18844.7
    578160     18845.4
    578200     18846.5
    578240     18849.3
    578280     18850.6
    578320       18852
    578360     18853.2
    578400     18854.5
    578440     18855.4
    578480     18856.1
    578520     18857.5
    578560     18859.8
    578600     18861.1
    578640     18861.5
    578680     18862.4
    578720     18864.6
    578760     18866.1
    578800     18868.3
    578840     18868.5
    578880     18870.2
    578920       18871
    578960     18871.8
    579000     18872.7
    579040     18875.5
    579080     18876.9
    579120     18878.3
    579160     18879.6
    579200     18880.8
    579240     18881.8
    579280     18882.5
    579320     18883.8
    579360     18886.1
    579400     18887.5
    579440     18887.8
    579480     18888.8
    579520     18890.9
    579560     18892.3
    579600     18894.7
    579640     18894.8
    579680     18896.5
    579720     18897.3
    579760     18898.1
    579800       18899
    579840     18901.9
    579880     18903.2
    579920     18904.5
    579960     18905.9
    580000     18907.1
    580040       18908
    580080     18908.8
    580120     18910.2
    580160     18912.4
    580200     18913.8
    580240     18914.1
    580280       18915
    580320     18917.2
    580360     18918.7
    580400       18921
    580440     18921.1
    580480     18922.8
    580520     18923.6
    580560     18924.4
    580600     18925.4
    580640     18928.2
    580680     18929.6
    580720     18930.8
    580760     18932.2
    580800     18933.4
    580840     18934.4
    580880     18935.1
    580920     18936.5
    580960     18938.7
    581000     18940.1
    581040     18940.4
    581080     18941.3
    581120     18943.6
    581160       18945
    581200     18947.4
    581240     18947.5
    581280     18949.1
    581320     18949.8
    581360     18950.7
    581400     18951.8
    581440     18954.5
    581480     18955.9
    581520     18957.2
    581560     18958.5
    581600     18959.7
    581640     18960.7
    581680     18961.5
    581720     18962.8
    581760     18965.1
    581800     18966.5
    581840     18966.8
    581880     18967.6
    581920     18969.9
    581960     18971.3
    582000     18973.7
    582040     18973.8
    582080     18975.4
    582120     18976.2
    582160     18977.1
    582200     18978.1
    582240     18980.9
    582280     18982.2
    582320     18983.5
    582360     18984.8
    582400       18986
    582440     18987.1
    582480     18987.8
    582520     18989.1
    582560     18991.3
    582600     18992.8
    582640     18993.1
    582680     18993.9
    582720     18996.1
    582760     18997.7
    582800       19000
    582840     19000.1
    582880     19001.7
    582920     19002.5
    582960     19003.4
    583000     19004.4
    583040     19007.2
    583080     19008.6
    583120     19009.7
    583160     19011.2
    583200     19012.3
    583240     19013.4
    583280     19014.1
    583320     19015.4
    583360     19017.7
    583400     19019.1
    583440     19019.5
    583480     19020.3
    583520     19022.5
    583560     19024.1
    583600     19026.4
    583640     19026.4
    583680       19028
    583720     19028.9
    583760     19029.8
    583800     19030.8
    583840     19033.5
    583880     19034.9
    583920     19036.1
    583960     19037.5
    584000     19038.7
    584040     19039.8
    584080     19040.5
    584120     19041.8
    584160     19044.1
    584200     19045.5
    584240     19045.9
    584280     19046.6
    584320     19048.9
    584360     19050.4
    584400     19052.7
    584440     19052.8
    584480     19054.4
    584520     19055.3
    584560     19056.2
    584600     19057.2
    584640     19059.9
    584680     19061.3
    584720     19062.5
    584760     19063.9
    584800     19065.1
    584840     19066.2
    584880     19066.9
    584920     19068.2
    584960     19070.6
    585000       19072
    585040     19072.3
    585080       19073
    585120     19075.4
    585160     19076.9
    585200     19079.1
    585240     19079.2
    585280     19080.9
    585320     19081.8
    585360     19082.5
    585400     19083.6
    585440     19086.3
    585480     19087.7
    585520     19088.9
    585560     19090.3
    585600     19091.5
    585640     19092.6
    585680     19093.3
    585720     19094.5
    585760       19097
    585800     19098.4
    585840     19098.6
    585880     19099.4
    585920     19101.8
    585960     19103.2
    586000     19105.5
    586040     19105.6
    586080     19107.2
    586120     19108.2
    586160     19108.8
    586200       19110
    586240     19112.7
    586280     19114.1
    586320     19115.2
    586360     19116.7
    586400     19117.9
    586440       19119
    586480     19119.7
    586520     19120.9
    586560     19123.3
    586600     19124.7
    586640       19125
    586680     19125.8
    586720     19128.2
    586760     19129.5
    586800     19131.8
    586840     19131.9
    586880     19133.6
    586920     19134.5
    586960     19135.2
    587000     19136.3
    587040     19139.1
    587080     19140.4
    587120     19141.6
    587160     19143.1
    587200     19144.2
    587240     19145.3
    587280     19146.1
    587320     19147.3
    587360     19149.7
    587400     19151.1
    587440     19151.4
    587480     19152.1
    587520     19154.5
    587560     19155.8
    587600     19158.2
    587640     19158.3
    587680       19160
    587720     19160.8
    587760     19161.6
    587800     19162.7
    587840     19165.4
    587880     19166.7
    587920     19167.9
    587960     19169.4
    588000     19170.5
    588040     19171.6
    588080     19172.3
    588120     19173.6
    588160     19175.9
    588200     19177.4
    588240     19177.7
    588280     19178.4
    588320     19180.8
    588360     19182.2
    588400     19184.4
    588440     19184.5
    588480     19186.3
    588520     19187.1
    588560     19187.9
    588600       19189
    588640     19191.7
    588680       19193
    588720     19194.3
    588760     19195.7
    588800     19196.9
    588840     19197.9
    588880     19198.6
    588920     19199.9
    588960     19202.3
    589000     19203.7
    589040     19204.1
    589080     19204.7
    589120     19207.1
    589160     19208.4
    589200     19210.7
    589240     19210.8
    589280     19212.6
    589320     19213.4
    589360     19214.2
    589400     19215.3
    589440     19217.9
    589480     19219.3
    589520     19220.6
    589560       19222
    589600     19223.2
    589640     19224.2
    589680     19224.9
    589720     19226.1
    589760     19228.6
    589800       19230
    589840     19230.4
    589880       19231
    589920     19233.4
    589960     19234.7
    590000       19237
    590040       19237
    590080     19238.9
    590120     19239.7
    590160     19240.5
    590200     19241.6
    590240     19244.2
    590280     19245.6
    590320     19246.9
    590360     19248.3
    590400     19249.5
    590440     19250.6
    590480     19251.1
    590520     19252.5
    590560     19254.8
    590600     19256.2
    590640     19256.7
    590680     19257.3
    590720     19259.6
    590760     19260.9
    590800     19263.3
    590840     19263.3
    590880     19265.2
    590920       19266
    590960     19266.8
    591000     19267.9
    591040     19270.4
    591080     19271.9
    591120     19273.3
    591160     19274.6
    591200     19275.8
    591240     19276.8
    591280     19277.5
    591320     19278.8
    591360     19281.2
    591400     19282.4
    591440       19283
    591480     19283.7
    591520     19285.9
    591560     19287.2
    591600     19289.6
    591640     19289.6
    591680     19291.5
    591720     19292.3
    591760       19293
    591800     19294.2
    591840     19296.7
    591880     19298.2
    591920     19299.6
    591960     19300.9
    592000     19302.1
    592040       19303
    592080     19303.7
    592120       19305
    592160     19307.3
    592200     19308.6
    592240     19309.2
    592280     19309.9
    592320     19312.1
    592360     19313.4
    592400     19315.9
    592440     19315.8
    592480     19317.7
    592520     19318.5
    592560     19319.2
    592600     19320.4
    592640     19322.9
    592680     19324.3
    592720     19325.7
    592760     19327.2
    592800     19328.2
    592840     19329.3
    592880       19330
    592920     19331.2
    592960     19333.6
    593000     19334.9
    593040     19335.4
    593080     19336.1
    593120     19338.3
    593160     19339.6
    593200     19342.1
    593240       19342
    593280     19343.9
    593320     19344.7
    593360     19345.4
    593400     19346.6
    593440     19349.1
    593480     19350.5
    593520     19351.9
    593560     19353.3
    593600     19354.4
    593640     19355.4
    593680     19356.1
    593720     19357.4
    593760     19359.7
    593800       19361
    593840     19361.6
    593880     19362.2
    593920     19364.4
    593960     19365.7
    594000     19368.2
    594040     19368.2
    594080     19370.1
    594120     19370.8
    594160     19371.6
    594200     19372.7
    594240     19375.2
    594280     19376.7
    594320     19378.1
    594360     19379.5
    594400     19380.5
    594440     19381.7
    594480     19382.3
    594520     19383.6
    594560     19385.9
    594600     19387.1
    594640     19387.7
    594680     19388.4
    594720     19390.6
    594760       19392
    594800     19394.4
    594840     19394.4
    594880     19396.2
    594920     19397.1
    594960     19397.8
    595000     19398.9
    595040     19401.4
    595080     19402.9
    595120     19404.3
    595160     19405.7
    595200     19406.8
    595240     19407.9
    595280     19408.6
    595320     19409.8
    595360     19412.1
    595400     19413.3
    595440       19414
    595480     19414.6
    595520     19416.8
    595560     19418.2
    595600     19420.7
    595640     19420.7
    595680     19422.4
    595720     19423.3
    595760       19424
    595800     19425.1
    595840     19427.6
    595880     19429.1
    595920     19430.5
    595960     19431.9
    596000       19433
    596040     19434.2
    596080     19434.8
    596120     19436.1
    596160     19438.4
    596200     19439.7
    596240     19440.2
    596280     19440.8
    596320       19443
    596360     19444.5
    596400       19447
    596440       19447
    596480     19448.7
    596520     19449.6
    596560     19450.3
    596600     19451.3
    596640     19453.9
    596680     19455.3
    596720     19456.8
    596760     19458.2
    596800     19459.3
    596840     19460.4
    596880     19461.1
    596920     19462.3
    596960     19464.6
    597000     19465.8
    597040     19466.4
    597080     19467.1
    597120     19469.2
    597160     19470.7
    597200     19473.2
    597240     19473.2
    597280     19474.9
    597320     19475.9
    597360     19476.6
    597400     19477.6
    597440     19480.1
    597480     19481.6
    597520       19483
    597560     19484.4
    597600     19485.5
    597640     19486.7
    597680     19487.3
    597720     19488.6
    597760     19490.8
    597800     19492.1
    597840     19492.7
    597880     19493.3
    597920     19495.5
    597960     19496.9
    598000     19499.4
    598040     19499.5
    598080     19501.2
    598120     19502.1
    598160     19502.9
    598200     19503.8
    598240     19506.3
    598280     19507.9
    598320     19509.3
    598360     19510.6
    598400     19511.8
    598440     19512.9
    598480     19513.5
    598520     19514.8
    598560       19517
    598600     19518.4
    598640     19518.9
    598680     19519.6
    598720     19521.7
    598760     19523.2
    598800     19525.7
    598840     19525.7
    598880     19527.4
    598920     19528.4
    598960     19529.2
    599000     19530.1
    599040     19532.6
    599080     19534.2
    599120     19535.5
    599160     19536.8
    599200     19538.1
    599240     19539.2
    599280     19539.8
    599320       19541
    599360     19543.3
    599400     19544.6
    599440     19545.2
    599480     19545.8
    599520       19548
    599560     19549.4
    599600     19551.9
    599640       19552
    599680     19553.6
    599720     19554.6
    599760     19555.4
    599800     19556.4
    599840     19558.8
    599880     19560.4
    599920     19561.7
    599960       19563
    600000     19564.4
    600040     19565.4
    600080     19565.9
    600120     19567.2
    600160     19569.4
    600200     19570.8
    600240     19571.3
    600280     19571.9
    600320     19574.1
    600360     19575.5
    600400     19578.1
    600440     19578.2
    600480     19579.8
    600520     19580.8
    600560     19581.6
    600600     19582.5
    600640     19584.9
    600680     19586.6
    600720     19587.8
    600760     19589.2
    600800     19590.5
    600840     19591.6
    600880     19592.1
    600920     19593.3
    600960     19595.6
    601000     19596.9
    601040     19597.5
    601080     19598.2
    601120     19600.3
    601160     19601.7
    601200     19604.2
    601240     19604.4
    601280       19606
    601320       19607
    601360     19607.7
    601400     19608.7
    601440     19611.1
    601480     19612.7
    601520     19613.9
    601560     19615.3
    601600     19616.7
    601640     19617.7
    601680     19618.3
    601720     19619.4
    601760     19621.8
    601800     19623.1
    601840     19623.6
    601880     19624.3
    601920     19626.4
    601960     19627.8
    602000     19630.3
    602040     19630.5
    602080     19632.1
    602120     19633.1
    602160     19633.8
    602200     19634.8
    602240     19637.2
    602280     19638.8
    602320     19640.1
    602360     19641.4
    602400     19642.8
    602440     19643.9
    602480     19644.4
    602520     19645.4
    602560     19647.9
    602600     19649.1
    602640     19649.8
    602680     19650.4
    602720     19652.5
    602760     19653.9
    602800     19656.4
    602840     19656.6
    602880     19658.2
    602920     19659.2
    602960     19659.9
    603000     19660.9
    603040     19663.4
    603080       19665
    603120     19666.2
    603160     19667.6
    603200     19668.9
    603240       19670
    603280     19670.5
    603320     19671.7
    603360       19674
    603400     19675.2
    603440     19675.9
    603480     19676.5
    603520     19678.6
    603560       19680
    603600     19682.5
    603640     19682.8
    603680     19684.3
    603720     19685.3
    603760       19686
    603800       19687
    603840     19689.5
    603880       19691
    603920     19692.3
    603960     19693.7
    604000       19695
    604040       19696
    604080     19696.6
    604120     19697.7
    604160     19700.2
    604200     19701.3
    604240       19702
    604280     19702.6
    604320     19704.7
    604360     19706.1
    604400     19708.6
    604440     19708.8
    604480     19710.5
    604520     19711.3
    604560     19712.2
    604600     19713.1
    604640     19715.5
    604680     19717.2
    604720     19718.4
    604760     19719.9
    604800       19721
    604840     19722.1
    604880     19722.7
    604920     19723.9
    604960     19726.3
    605000     19727.4
    605040     19728.1
    605080     19728.6
    605120     19730.8
    605160     19732.2
    605200     19734.7
    605240       19735
    605280     19736.6
    605320     19737.4
    605360     19738.3
    605400     19739.2
    605440     19741.6
    605480     19743.3
    605520     19744.5
    605560     19745.9
    605600     19747.1
    605640     19748.1
    605680     19748.7
    605720     19749.9
    605760     19752.3
    605800     19753.4
    605840     19754.1
    605880     19754.7
    605920     19756.8
    605960     19758.3
    606000     19760.8
    606040       19761
    606080     19762.6
    606120     19763.5
    606160     19764.4
    606200     19765.2
    606240     19767.6
    606280     19769.2
    606320     19770.5
    606360       19772
    606400     19773.1
    606440     19774.2
    606480     19774.8
    606520     19775.9
    606560     19778.4
    606600     19779.5
    606640     19780.2
    606680     19780.8
    606720     19782.8
    606760     19784.4
    606800     19786.8
    606840     19787.1
    606880     19788.7
    606920     19789.6
    606960     19790.4
    607000     19791.2
    607040     19793.8
    607080     19795.4
    607120     19796.6
    607160       19798
    607200     19799.1
    607240     19800.2
    607280     19800.8
    607320       19802
    607360     19804.5
    607400     19805.6
    607440     19806.2
    607480     19806.8
    607520     19808.9
    607560     19810.5
    607600     19812.9
    607640     19813.1
    607680     19814.8
    607720     19815.7
    607760     19816.5
    607800     19817.2
    607840     19819.9
    607880     19821.5
    607920     19822.7
    607960     19824.1
    608000     19825.1
    608040     19826.2
    608080     19826.8
    608120     19828.1
    608160     19830.5
    608200     19831.6
    608240     19832.2
    608280     19832.8
    608320     19834.9
    608360     19836.5
    608400       19839
    608440     19839.2
    608480     19840.9
    608520     19841.7
    608560     19842.5
    608600     19843.3
    608640     19845.9
    608680     19847.5
    608720     19848.6
    608760     19850.1
    608800     19851.3
    608840     19852.3
    608880     19852.8
    608920     19854.1
    608960     19856.5
    609000     19857.7
    609040     19858.3
    609080     19858.9
    609120       19861
    609160     19862.5
    609200       19865
    609240     19865.3
    609280       19867
    609320     19867.8
    609360     19868.5
    609400     19869.4
    609440       19872
    609480     19873.6
    609520     19874.8
    609560     19876.3
    609600     19877.4
    609640     19878.4
    609680       19879
    609720     19880.2
    609760     19882.6
    609800     19883.8
    609840     19884.3
    609880       19885
    609920     19887.1
    609960     19888.6
    610000     19891.1
    610040     19891.3
    610080     19893.1
    610120     19893.9
    610160     19894.6
    610200     19895.4
    610240     19898.1
    610280     19899.7
    610320     19900.9
    610360     19902.4
    610400     19903.5
    610440     19904.5
    610480     19904.9
    610520     19906.3
    610560     19908.8
    610600     19909.9
    610640     19910.4
    610680     19911.1
    610720     19913.1
    610760     19914.7
    610800     19917.2
    610840     19917.4
    610880     19919.2
    610920     19919.9
    610960     19920.7
    611000     19921.5
    611040     19924.1
    611080     19925.7
    611120       19927
    611160     19928.4
    611200     19929.6
    611240     19930.6
    611280       19931
    611320     19932.4
    611360     19934.8
    611400     19935.9
    611440     19936.5
    611480     19937.2
    611520     19939.2
    611560     19940.9
    611600     19943.4
    611640     19943.5
    611680     19945.2
    611720       19946
    611760     19946.8
    611800     19947.5
    611840     19950.2
    611880     19951.8
    611920     19953.1
    611960     19954.6
    612000     19955.7
    612040     19956.6
    612080     19957.1
    612120     19958.4
    612160     19960.9
    612200     19962.1
    612240     19962.6
    612280     19963.3
    612320     19965.3
    612360     19966.9
    612400     19969.5
    612440     19969.6
    612480     19971.4
    612520     19972.2
    612560     19972.8
    612600     19973.6
    612640     19976.3
    612680       19978
    612720     19979.3
    612760     19980.7
    612800     19981.8
    612840     19982.7
    612880     19983.2
    612920     19984.5
    612960       19987
    613000     19988.2
    613040     19988.7
    613080     19989.4
    613120     19991.4
    613160     19993.1
    613200     19995.6
    613240     19995.7
    613280     19997.5
    613320     19998.3
    613360       19999
    613400     19999.8
    613440     20002.4
    613480     20004.1
    613520     20005.4
    613560     20006.9
    613600     20007.9
    613640     20008.8
    613680     20009.3
    613720     20010.6
    613760     20013.1
    613800     20014.3
    613840     20014.8
    613880     20015.5
    613920     20017.5
    613960     20019.2
    614000     20021.8
    614040     20021.7
    614080     20023.6
    614120     20024.4
    614160     20025.1
    614200     20025.9
    614240     20028.6
    614280     20030.2
    614320     20031.5
    614360       20033
    614400     20034.1
    614440       20035
    614480     20035.4
    614520     20036.7
    614560     20039.3
    614600     20040.4
    614640     20040.9
    614680     20041.5
    614720     20043.5
    614760     20045.4
    614800     20047.9
    614840     20047.9
    614880     20049.7
    614920     20050.6
    614960     20051.3
    615000       20052
    615040     20054.8
    615080     20056.4
    615120     20057.7
    615160     20059.2
    615200     20060.2
    615240     20061.1
    615280     20061.6
    615320     20062.9
    615360     20065.4
    615400     20066.5
    615440       20067
    615480     20067.7
    615520     20069.7
    615560     20071.6
    615600       20074
    615640       20074
    615680     20075.9
    615720     20076.7
    615760     20077.4
    615800     20078.2
    615840       20081
    615880     20082.5
    615920     20083.9
    615960     20085.3
    616000     20086.4
    616040     20087.3
    616080     20087.7
    616120     20089.1
    616160     20091.5
    616200     20092.6
    616240     20093.2
    616280     20093.9
    616320     20095.8
    616360     20097.8
    616400     20100.2
    616440     20100.2
    616480       20102
    616520     20102.8
    616560     20103.6
    616600     20104.4
    616640     20107.1
    616680     20108.8
    616720     20110.1
    616760     20111.5
    616800     20112.5
    616840     20113.4
    616880     20113.9
    616920     20115.2
    616960     20117.6
    617000     20118.7
    617040     20119.3
    617080       20120
    617120     20121.9
    617160     20123.9
    617200     20126.4
    617240     20126.3
    617280     20128.1
    617320     20128.9
    617360     20129.8
    617400     20130.5
    617440     20133.2
    617480     20134.9
    617520     20136.2
    617560     20137.6
    617600     20138.6
    617640     20139.5
    617680       20140
    617720     20141.3
    617760     20143.7
    617800     20144.8
    617840     20145.4
    617880     20146.1
    617920       20148
    617960     20150.1
    618000     20152.5
    618040     20152.5
    618080     20154.2
    618120       20155
    618160     20155.9
    618200     20156.6
    618240     20159.4
    618280     20160.9
    618320     20162.3
    618360     20163.7
    618400     20164.8
    618440     20165.6
    618480     20166.1
    618520     20167.5
    618560     20169.8
    618600     20170.9
    618640     20171.6
    618680     20172.2
    618720     20174.1
    618760     20176.1
    618800     20178.6
    618840     20178.5
    618880     20180.3
    618920     20181.1
    618960     20181.9
    619000     20182.7
    619040     20185.5
    619080     20187.1
    619120     20188.4
    619160     20189.8
    619200       20191
    619240     20191.8
    619280     20192.3
    619320     20193.5
    619360     20195.9
    619400       20197
    619440     20197.7
    619480     20198.3
    619520     20200.3
    619560     20202.3
    619600     20204.7
    619640     20204.7
    619680     20206.4
    619720     20207.2
    619760       20208
    619800     20208.8
    619840     20211.6
    619880     20213.3
    619920     20214.5
    619960     20215.9
    620000     20217.1
    620040     20217.9
    620080     20218.3
    620120     20219.7
    620160       20222
    620200     20223.2
    620240     20223.8
    620280     20224.5
    620320     20226.4
    620360     20228.4
    620400     20230.8
    620440     20230.8
    620480     20232.5
    620520     20233.3
    620560     20234.2
    620600       20235
    620640     20237.7
    620680     20239.5
    620720     20240.6
    620760       20242
    620800     20243.2
    620840     20244.1
    620880     20244.4
    620920     20245.8
    620960     20248.2
    621000     20249.3
    621040       20250
    621080     20250.8
    621120     20252.6
    621160     20254.5
    621200     20257.1
    621240       20257
    621280     20258.6
    621320     20259.5
    621360     20260.4
    621400     20261.2
    621440     20263.8
    621480     20265.7
    621520     20266.8
    621560     20268.2
    621600     20269.4
    621640     20270.4
    621680     20270.6
    621720       20272
    621760     20274.4
    621800     20275.5
    621840     20276.2
    621880       20277
    621920     20278.7
    621960     20280.7
    622000     20283.3
    622040     20283.3
    622080     20284.8
    622120     20285.8
    622160     20286.6
    622200     20287.4
    622240     20290.1
    622280     20291.9
    622320     20293.1
    622360     20294.4
    622400     20295.6
    622440     20296.7
    622480     20296.9
    622520     20298.3
    622560     20300.7
    622600     20301.8
    622640     20302.5
    622680     20303.3
    622720       20305
    622760       20307
    622800     20309.6
    622840     20309.7
    622880     20311.1
    622920     20312.1
    622960       20313
    623000     20313.7
    623040     20316.4
    623080     20318.2
    623120     20319.4
    623160     20320.7
    623200     20321.9
    623240       20323
    623280     20323.2
    623320     20324.7
    623360       20327
    623400     20328.2
    623440     20328.8
    623480     20329.6
    623520     20331.4
    623560     20333.3
    623600     20335.9
    623640     20335.9
    623680     20337.4
    623720     20338.4
    623760     20339.4
    623800     20339.9
    623840     20342.7
    623880     20344.5
    623920     20345.8
    623960     20347.1
    624000     20348.2
    624040     20349.3
    624080     20349.5
    624120       20351
    624160     20353.4
    624200     20354.4
    624240     20355.1
    624280     20355.9
    624320     20357.6
    624360     20359.6
    624400     20362.2
    624440     20362.3
    624480     20363.7
    624520     20364.7
    624560     20365.7
    624600     20366.2
    624640     20369.1
    624680     20370.8
    624720     20372.1
    624760     20373.4
    624800     20374.5
    624840     20375.6
    624880     20375.8
    624920     20377.3
    624960     20379.7
    625000     20380.8
    625040     20381.5
    625080     20382.2
    625120       20384
    625160     20385.8
    625200     20388.5
    625240     20388.6
    625280     20390.1
    625320     20391.1
    625360     20392.1
    625400     20392.7
    625440     20395.5
    625480     20397.1
    625520     20398.5
    625560     20399.7
    625600     20400.8
    625640       20402
    625680     20402.1
    625720     20403.7
    625760     20406.1
    625800     20407.2
    625840     20407.9
    625880     20408.6
    625920     20410.3
    625960     20412.3
    626000     20414.9
    626040       20415
    626080     20416.4
    626120     20417.4
    626160     20418.5
    626200       20419
    626240     20421.8
    626280     20423.4
    626320     20424.9
    626360     20426.1
    626400     20427.3
    626440     20428.3
    626480     20428.6
    626520     20430.2
    626560     20432.5
    626600     20433.6
    626640     20434.3
    626680     20435.1
    626720     20436.7
    626760     20438.8
    626800     20441.3
    626840     20441.4
    626880     20442.8
    626920     20443.9
    626960       20445
    627000     20445.5
    627040     20448.3
    627080     20449.9
    627120     20451.4
    627160     20452.5
    627200     20453.7
    627240     20454.8
    627280       20455
    627320     20456.7
    627360     20458.9
    627400       20460
    627440     20460.7
    627480     20461.5
    627520     20463.1
    627560     20465.2
    627600     20467.8
    627640     20467.8
    627680     20469.2
    627720     20470.3
    627760     20471.4
    627800     20471.9
    627840     20474.7
    627880     20476.3
    627920     20477.7
    627960       20479
    628000     20480.1
    628040     20481.1
    628080     20481.4
    628120     20483.1
    628160     20485.4
    628200     20486.4
    628240     20487.1
    628280     20487.9
    628320     20489.5
    628360     20491.6
    628400     20494.3
    628440     20494.2
    628480     20495.6
    628520     20496.7
    628560     20497.8
    628600     20498.4
    628640     20501.1
    628680     20502.8
    628720     20504.1
    628760     20505.4
    628800     20506.6
    628840     20507.6
    628880     20507.8
    628920     20509.5
    628960     20511.8
    629000     20512.8
    629040     20513.5
    629080     20514.3
    629120       20516
    629160       20518
    629200     20520.7
    629240     20520.7
    629280     20522.1
    629320     20523.1
    629360     20524.3
    629400     20524.8
    629440     20527.5
    629480     20529.1
    629520     20530.5
    629560     20531.8
    629600       20533
    629640     20534.1
    629680     20534.1
    629720     20535.9
    629760     20538.2
    629800     20539.2
    629840     20539.9
    629880     20540.7
    629920     20542.4
    629960     20544.4
    630000     20547.1
    630040       20547
    630080     20548.5
    630120     20549.6
    630160     20550.7
    630200     20551.2
    630240       20554
    630280     20555.5
    630320       20557
    630360     20558.2
    630400     20559.4
    630440     20560.5
    630480     20560.5
    630520     20562.3
    630560     20564.6
    630600     20565.6
    630640     20566.4
    630680     20567.2
    630720     20568.8
    630760     20570.8
    630800     20573.6
    630840     20573.5
    630880       20575
    630920       20576
    630960     20577.2
    631000     20577.7
    631040     20580.4
    631080       20582
    631120     20583.4
    631160     20584.6
    631200     20585.8
    631240       20587
    631280       20587
    631320     20588.8
    631360     20591.1
    631400     20592.2
    631440     20592.9
    631480     20593.7
    631520     20595.3
    631560     20597.3
    631600     20600.2
    631640       20600
    631680     20601.5
    631720     20602.5
    631760     20603.7
    631800     20604.3
    631840       20607
    631880     20608.6
    631920       20610
    631960     20611.3
    632000     20612.4
    632040     20613.5
    632080     20613.5
    632120     20615.2
    632160     20617.7
    632200     20618.8
    632240     20619.4
    632280     20620.3
    632320     20621.9
    632360     20623.8
    632400     20626.6
    632440     20626.6
    632480     20628.1
    632520       20629
    632560     20630.2
    632600     20630.8
    632640     20633.5
    632680     20635.1
    632720     20636.5
    632760     20637.8
    632800     20638.9
    632840     20640.1
    632880     20640.2
    632920     20641.7
    632960     20644.2
    633000     20645.3
    633040     20645.9
    633080     20646.8
    633120     20648.4
    633160     20650.4
    633200     20653.2
    633240     20653.2
    633280     20654.7
    633320     20655.6
    633360     20656.8
    633400     20657.3
    633440       20660
    633480     20661.8
    633520       20663
    633560     20664.4
    633600     20665.6
    633640     20666.7
    633680     20666.7
    633720     20668.3
    633760     20670.9
    633800       20672
    633840     20672.5
    633880     20673.4
    633920     20674.9
    633960       20677
    634000     20679.8
    634040     20679.7
    634080     20681.3
    634120     20682.3
    634160     20683.4
    634200       20684
    634240     20686.7
    634280     20688.3
    634320     20689.7
    634360     20690.9
    634400     20692.2
    634440     20693.3
    634480     20693.4
    634520       20695
    634560     20697.5
    634600     20698.6
    634640     20699.1
    634680     20700.1
    634720     20701.5
    634760     20703.7
    634800     20706.5
    634840     20706.5
    634880       20708
    634920       20709
    634960     20710.1
    635000     20710.6
    635040     20713.2
    635080       20715
    635120     20716.3
    635160     20717.5
    635200     20718.9
    635240     20719.9
    635280       20720
    635320     20721.6
    635360     20724.1
    635400     20725.2
    635440     20725.7
    635480     20726.7
    635520     20728.1
    635560     20730.4
    635600     20733.1
    635640     20733.1
    635680     20734.6
    635720     20735.6
    635760     20736.7
    635800     20737.2
    635840     20739.8
    635880     20741.6
    635920     20742.9
    635960     20744.2
    636000     20745.6
    636040     20746.6
    636080     20746.5
    636120     20748.3
    636160     20750.7
    636200     20751.9
    636240     20752.4
    636280     20753.4
    636320     20754.8
    636360       20757
    636400     20759.7
    636440     20759.7
    636480     20761.2
    636520     20762.2
    636560     20763.4
    636600     20763.8
    636640     20766.4
    636680     20768.2
    636720     20769.5
    636760     20770.8
    636800     20772.2
    636840     20773.2
    636880     20773.2
    636920     20774.8
    636960     20777.4
    637000     20778.5
    637040       20779
    637080       20780
    637120     20781.4
    637160     20783.6
    637200     20786.3
    637240     20786.3
    637280     20787.8
    637320     20788.7
    637360     20789.9
    637400     20790.4
    637440       20793
    637480     20794.8
    637520     20796.1
    637560     20797.4
    637600     20798.8
    637640     20799.8
    637680     20799.7
    637720     20801.3
    637760       20804
    637800       20805
    637840     20805.5
    637880     20806.7
    637920       20808
    637960     20810.2
    638000       20813
    638040     20812.9
    638080     20814.4
    638120     20815.3
    638160     20816.5
    638200       20817
    638240     20819.6
    638280     20821.5
    638320     20822.7
    638360     20824.1
    638400     20825.4
    638440     20826.4
    638480     20826.3
    638520     20827.9
    638560     20830.6
    638600     20831.7
    638640     20832.1
    638680     20833.2
    638720     20834.6
    638760     20836.8
    638800     20839.6
    638840     20839.5
    638880     20840.9
    638920       20842
    638960     20843.2
    639000     20843.5
    639040     20846.1
    639080     20848.1
    639120     20849.2
    639160     20850.7
    639200       20852
    639240       20853
    639280     20852.8
    639320     20854.4
    639360     20857.1
    639400     20858.2
    639440     20858.6
    639480     20859.8
    639520     20861.1
    639560     20863.4
    639600     20866.2
    639640     20866.1
    639680     20867.5
    639720     20868.5
    639760     20869.7
    639800       20870
    639840     20872.7
    639880     20874.8
    639920     20875.8
    639960     20877.2
    640000     20878.6
    640040     20879.5
    640080     20879.3
    640120     20880.9
    640160     20883.7
    640200     20884.8
    640240     20885.1
    640280     20886.3
    640320     20887.5
    640360     20889.8
    640400     20892.7
    640440     20892.6
    640480     20893.9
    640520       20895
    640560     20896.3
    640600     20896.5
    640640     20899.2
    640680     20901.2
    640720     20902.3
    640760     20903.7
    640800       20905
    640840       20906
    640880     20905.8
    640920     20907.3
    640960     20910.1
    641000     20911.3
    641040     20911.6
    641080     20912.8
    641120     20914.1
    641160     20916.4
    641200     20919.2
    641240     20919.1
    641280     20920.4
    641320     20921.5
    641360     20922.8
    641400       20923
    641440     20925.7
    641480     20927.7
    641520     20928.6
    641560     20930.1
    641600     20931.5
    641640     20932.5
    641680     20932.3
    641720     20933.8
    641760     20936.6
    641800     20937.8
    641840     20938.1
    641880     20939.2
    641920     20940.4
    641960     20942.8
    642000     20945.7
    642040     20945.5
    642080     20946.8
    642120       20948
    642160     20949.1
    642200     20949.4
    642240     20952.1
    642280     20954.1
    642320       20955
    642360     20956.5
    642400     20957.8
    642440     20958.9
    642480     20958.7
    642520     20960.2
    642560       20963
    642600     20964.1
    642640     20964.6
    642680     20965.6
    642720     20966.9
    642760     20969.3
    642800     20972.1
    642840       20972
    642880     20973.2
    642920     20974.4
    642960     20975.5
    643000     20975.9
    643040     20978.5
    643080     20980.6
    643120     20981.4
    643160     20982.9
    643200     20984.3
    643240     20985.4
    643280     20985.2
    643320     20986.6
    643360     20989.5
    643400     20990.6
    643440     20991.1
    643480     20992.1
    643520     20993.3
    643560     20995.7
    643600     20998.5
    643640     20998.5
    643680     20999.6
    643720     21000.9
    643760       21002
    643800     21002.2
    643840       21005
    643880       21007
    643920       21008
    643960     21009.3
    644000     21010.7
    644040     21011.8
    644080     21011.7
    644120     21013.1
    644160     21015.9
    644200     21017.1
    644240     21017.6
    644280     21018.6
    644320     21019.8
    644360     21022.1
    644400     21024.9
    644440       21025
    644480     21026.1
    644520     21027.4
    644560     21028.5
    644600     21028.7
    644640     21031.4
    644680     21033.4
    644720     21034.5
    644760     21035.8
    644800     21037.2
    644840     21038.3
    644880     21038.1
    644920     21039.5
    644960     21042.3
    645000     21043.5
    645040       21044
    645080     21045.1
    645120     21046.1
    645160     21048.6
    645200     21051.4
    645240     21051.5
    645280     21052.5
    645320     21053.8
    645360     21054.9
    645400     21055.1
    645440     21057.8
    645480     21059.8
    645520       21061
    645560     21062.2
    645600     21063.6
    645640     21064.8
    645680     21064.5
    645720     21065.9
    645760     21068.7
    645800     21069.9
    645840     21070.3
    645880     21071.5
    645920     21072.5
    645960       21075
    646000     21077.8
    646040       21078
    646080     21078.9
    646120     21080.2
    646160     21081.3
    646200     21081.6
    646240     21084.3
    646280     21086.2
    646320     21087.4
    646360     21088.6
    646400       21090
    646440     21091.2
    646480       21091
    646520     21092.3
    646560     21095.1
    646600     21096.3
    646640     21096.7
    646680     21097.8
    646720     21098.9
    646760     21101.5
    646800     21104.3
    646840     21104.4
    646880     21105.4
    646920     21106.6
    646960     21107.8
    647000       21108
    647040     21110.7
    647080     21112.7
    647120     21113.8
    647160     21115.1
    647200     21116.3
    647240     21117.7
    647280     21117.4
    647320     21118.8
    647360     21121.5
    647400     21122.8
    647440     21123.2
    647480     21124.2
    647520     21125.3
    647560     21127.9
    647600     21130.7
    647640     21130.9
    647680     21131.8
    647720       21133
    647760     21134.2
    647800     21134.5
    647840     21137.1
    647880     21139.1
    647920     21140.3
    647960     21141.6
    648000     21142.8
    648040     21144.1
    648080     21143.9
    648120     21145.2
    648160     21147.9
    648200     21149.2
    648240     21149.6
    648280     21150.6
    648320     21151.7
    648360     21154.3
    648400     21157.1
    648440     21157.3
    648480     21158.2
    648520     21159.4
    648560     21160.7
    648600     21160.8
    648640     21163.5
    648680     21165.5
    648720     21166.7
    648760       21168
    648800     21169.2
    648840     21170.6
    648880     21170.3
    648920     21171.7
    648960     21174.2
    649000     21175.6
    649040     21176.1
    649080     21177.1
    649120     21178.2
    649160     21180.7
    649200     21183.6
    649240     21183.7
    649280     21184.6
    649320     21185.8
    649360     21187.1
    649400     21187.3
    649440     21189.9
    649480     21191.9
    649520     21193.2
    649560     21194.5
    649600     21195.6
    649640       21197
    649680     21196.8
    649720     21198.2
    649760     21200.7
    649800     21202.1
    649840     21202.6
    649880     21203.4
    649920     21204.6
    649960     21207.1
    650000     21209.9
    650040     21210.1
    650080       21211
    650120     21212.2
    650160     21213.6
    650200     21213.7
    650240     21216.3
    650280     21218.4
    650320     21219.6
    650360     21220.9
    650400       21222
    650440     21223.5
    650480     21223.3
    650520     21224.6
    650560     21227.2
    650600     21228.5
    650640     21229.1
    650680     21229.9
    650720       21231
    650760     21233.5
    650800     21236.4
    650840     21236.6
    650880     21237.5
    650920     21238.6
    650960     21240.1
    651000     21240.1
    651040     21242.7
    651080     21244.8
    651120       21246
    651160     21247.3
    651200     21248.4
    651240     21249.9
    651280     21249.7
    651320       21251
    651360     21253.6
    651400     21254.9
    651440     21255.5
    651480     21256.3
    651520     21257.4
    651560     21259.8
    651600     21262.8
    651640       21263
    651680     21263.8
    651720       21265
    651760     21266.4
    651800     21266.6
    651840     21269.1
    651880     21271.2
    651920     21272.3
    651960     21273.7
    652000     21274.7
    652040     21276.2
    652080       21276
    652120     21277.3
    652160     21279.9
    652200     21281.2
    652240     21281.8
    652280     21282.6
    652320     21283.8
    652360     21286.2
    652400     21289.2
    652440     21289.3
    652480     21290.1
    652520     21291.3
    652560     21292.8
    652600       21293
    652640     21295.5
    652680     21297.6
    652720     21298.7
    652760     21300.1
    652800       21301
    652840     21302.6
    652880     21302.3
    652920     21303.7
    652960     21306.2
    653000     21307.6
    653040     21308.1
    653080       21309
    653120     21310.2
    653160     21312.6
    653200     21315.6
    653240     21315.7
    653280     21316.5
    653320     21317.6
    653360     21319.1
    653400     21319.3
    653440     21321.8
    653480     21323.9
    653520     21325.1
    653560     21326.4
    653600     21327.4
    653640     21328.9
    653680     21328.7
    653720       21330
    653760     21332.6
    653800       21334
    653840     21334.5
    653880     21335.4
    653920     21336.5
    653960       21339
    654000       21342
    654040       21342
    654080     21342.9
    654120     21343.9
    654160     21345.5
    654200     21345.6
    654240     21348.3
    654280     21350.3
    654320     21351.4
    654360     21352.8
    654400     21353.9
    654440     21355.3
    654480       21355
    654520     21356.4
    654560       21359
    654600     21360.4
    654640     21360.8
    654680     21361.8
    654720     21362.9
    654760     21365.3
    654800     21368.4
    654840     21368.5
    654880     21369.2
    654920     21370.3
    654960     21371.9
    655000     21372.1
    655040     21374.7
    655080     21376.6
    655120     21377.8
    655160     21379.2
    655200     21380.3
    655240     21381.7
    655280     21381.4
    655320     21382.8
    655360     21385.5
    655400     21386.9
    655440     21387.2
    655480     21388.1
    655520     21389.2
    655560     21391.6
    655600     21394.7
    655640     21394.8
    655680     21395.6
    655720     21396.6
    655760     21398.4
    655800     21398.4
    655840     21401.1
    655880       21403
    655920     21404.2
    655960     21405.5
    656000     21406.7
    656040     21408.1
    656080     21407.8
    656120     21409.3
    656160     21411.9
    656200     21413.2
    656240     21413.6
    656280     21414.5
    656320     21415.6
    656360       21418
    656400     21421.1
    656440     21421.2
    656480     21422.1
    656520       21423
    656560     21424.8
    656600     21424.8
    656640     21427.4
    656680     21429.4
    656720     21430.5
    656760     21431.9
    656800     21433.1
    656840     21434.4
    656880     21434.2
    656920     21435.6
    656960     21438.3
    657000     21439.6
    657040       21440
    657080       21441
    657120     21441.9
    657160     21444.3
    657200     21447.5
    657240     21447.5
    657280     21448.4
    657320     21449.3
    657360     21451.2
    657400     21451.2
    657440     21453.7
    657480     21455.8
    657520       21457
    657560     21458.4
    657600     21459.5
    657640     21460.8
    657680     21460.7
    657720       21462
    657760     21464.7
    657800       21466
    657840     21466.5
    657880     21467.4
    657920     21468.2
    657960     21470.8
    658000     21473.9
    658040       21474
    658080     21474.8
    658120     21475.6
    658160     21477.6
    658200     21477.6
    658240     21480.2
    658280     21482.3
    658320     21483.4
    658360     21484.8
    658400       21486
    658440     21487.2
    658480     21487.1
    658520     21488.3
    658560     21491.1
    658600     21492.3
    658640       21493
    658680     21493.8
    658720     21494.6
    658760     21497.2
    658800     21500.4
    658840     21500.4
    658880     21501.3
    658920     21502.1
    658960     21503.9
    659000       21504
    659040     21506.5
    659080     21508.6
    659120     21509.8
    659160     21511.1
    659200     21512.4
    659240     21513.6
    659280     21513.5
    659320     21514.7
    659360     21517.5
    659400     21518.7
    659440     21519.4
    659480     21520.2
    659520     21521.1
    659560     21523.5
    659600     21526.8
    659640     21526.8
    659680     21527.8
    659720     21528.5
    659760     21530.3
    659800     21530.5
    659840     21532.9
    659880       21535
    659920     21536.2
    659960     21537.5
    660000     21538.7
    660040     21540.1
    660080     21539.8
    660120     21541.2
    660160     21543.9
    660200     21545.1
    660240     21545.8
    660280     21546.6
    660320     21547.6
    660360       21550
    660400     21553.2
    660440     21553.2
    660480     21554.3
    660520     21554.8
    660560     21556.7
    660600     21556.9
    660640     21559.2
    660680     21561.3
    660720     21562.5
    660760       21564
    660800     21565.2
    660840     21566.5
    660880     21566.3
    660920     21567.6
    660960     21570.4
    661000     21571.6
    661040     21572.2
    661080     21573.1
    661120       21574
    661160     21576.4
    661200     21579.7
    661240     21579.7
    661280     21580.8
    661320     21581.3
    661360     21583.1
    661400     21583.3
    661440     21585.7
    661480     21587.8
    661520       21589
    661560     21590.5
    661600     21591.7
    661640       21593
    661680     21592.7
    661720     21594.1
    661760     21596.9
    661800     21598.1
    661840     21598.7
    661880     21599.6
    661920     21600.5
    661960       21603
    662000     21606.1
    662040     21606.2
    662080     21607.3
    662120     21607.8
    662160     21609.6
    662200     21609.8
    662240     21612.2
    662280     21614.3
    662320     21615.6
    662360       21617
    662400     21618.2
    662440     21619.5
    662480     21619.2
    662520     21620.5
    662560     21623.4
    662600     21624.5
    662640     21625.2
    662680     21626.1
    662720       21627
    662760     21629.4
    662800     21632.7
    662840     21632.7
    662880     21633.9
    662920     21634.3
    662960     21636.1
    663000     21636.3
    663040     21638.8
    663080     21640.8
    663120     21642.1
    663160     21643.5
    663200     21644.6
    663240       21646
    663280     21645.8
    663320     21647.2
    663360       21650
    663400     21651.1
    663440     21651.8
    663480     21652.7
    663520     21653.5
    663560     21655.9
    663600     21659.2
    663640     21659.3
    663680     21660.5
    663720       21661
    663760     21662.8
    663800       21663
    663840     21665.3
    663880     21667.5
    663920     21668.7
    663960     21670.2
    664000     21671.3
    664040     21672.7
    664080     21672.4
    664120     21673.7
    664160     21676.6
    664200     21677.8
    664240     21678.4
    664280     21679.4
    664320     21680.2
    664360     21682.6
    664400     21685.8
    664440     21685.9
    664480     21687.1
    664520     21687.6
    664560     21689.4
    664600     21689.6
    664640     21691.9
    664680     21694.2
    664720     21695.4
    664760     21696.8
    664800     21697.8
    664840     21699.3
    664880       21699
    664920     21700.4
    664960     21703.1
    665000     21704.4
    665040     21705.1
    665080       21706
    665120     21706.8
    665160     21709.2
    665200     21712.5
    665240     21712.5
    665280     21713.7
    665320     21714.2
    665360       21716
    665400     21716.2
    665440     21718.5
    665480     21720.8
    665520     21722.1
    665560     21723.4
    665600     21724.4
    665640     21725.8
    665680     21725.6
    665720     21726.9
    665760     21729.7
    665800       21731
    665840     21731.6
    665880     21732.6
    665920     21733.4
    665960     21735.9
    666000     21739.1
    666040     21739.1
    666080     21740.3
    666120     21740.8
    666160     21742.6
    666200     21742.7
    666240     21745.2
    666280     21747.5
    666320     21748.7
    666360     21750.1
    666400       21751
    666440     21752.5
    666480     21752.2
    666520     21753.5
    666560     21756.4
    666600     21757.7
    666640     21758.2
    666680     21759.3
    666720       21760
    666760     21762.5
    666800     21765.7
    666840     21765.8
    666880       21767
    666920     21767.4
    666960     21769.3
    667000     21769.3
    667040     21771.9
    667080     21774.2
    667120     21775.4
    667160     21776.7
    667200     21777.7
    667240     21779.2
    667280     21778.8
    667320     21780.2
    667360     21783.1
    667400     21784.4
    667440     21784.8
    667480     21785.9
    667520     21786.6
    667560     21789.1
    667600     21792.3
    667640     21792.4
    667680     21793.7
    667720       21794
    667760     21795.9
    667800     21795.9
    667840     21798.5
    667880     21800.9
    667920       21802
    667960     21803.4
    668000     21804.4
    668040     21805.8
    668080     21805.4
    668120     21806.9
    668160     21809.8
    668200       21811
    668240     21811.5
    668280     21812.6
    668320     21813.2
    668360     21815.8
    668400       21819
    668440     21819.1
    668480     21820.4
    668520     21820.7
    668560     21822.7
    668600     21822.5
    668640     21825.1
    668680     21827.6
    668720     21828.5
    668760       21830
    668800     21830.9
    668840     21832.4
    668880       21832
    668920     21833.5
    668960     21836.4
    669000     21837.6
    669040     21838.1
    669080     21839.1
    669120     21839.8
    669160     21842.4
    669200     21845.6
    669240     21845.7
    669280     21847.1
    669320     21847.4
    669360     21849.4
    669400     21849.1
    669440     21851.7
    669480     21854.2
    669520     21855.1
    669560     21856.6
    669600     21857.6
    669640     21858.9
    669680     21858.6
    669720     21860.1
    669760       21863
    669800     21864.2
    669840     21864.7
    669880     21865.6
    669920     21866.4
    669960     21868.9
    670000     21872.2
    670040     21872.4
    670080     21873.6
    670120       21874
    670160       21876
    670200     21875.7
    670240     21878.2
    670280     21880.7
    670320     21881.7
    670360     21883.1
    670400     21884.1
    670440     21885.5
    670480     21885.2
    670520     21886.7
    670560     21889.5
    670600     21890.7
    670640     21891.2
    670680     21892.2
    670720     21892.9
    670760     21895.5
    670800     21898.8
    670840       21899
    670880     21900.2
    670920     21900.5
    670960     21902.5
    671000     21902.2
    671040     21904.7
    671080     21907.3
    671120     21908.3
    671160     21909.7
    671200     21910.7
    671240     21912.1
    671280     21911.7
    671320     21913.3
    671360     21916.2
    671400     21917.2
    671440     21917.8
    671480     21918.8
    671520     21919.4
    671560     21922.1
    671600     21925.4
    671640     21925.5
    671680     21926.7
    671720     21927.1
    671760     21929.1
    671800     21928.7
    671840     21931.2
    671880     21933.8
    671920       21935
    671960     21936.2
    672000     21937.2
    672040     21938.6
    672080     21938.3
    672120     21939.8
    672160     21942.7
    672200     21943.7
    672240     21944.3
    672280     21945.4
    672320       21946
    672360     21948.7
    672400     21951.9
    672440     21952.1
    672480     21953.3
    672520     21953.7
    672560     21955.6
    672600     21955.2
    672640     21957.7
    672680     21960.4
    672720     21961.5
    672760     21962.7
    672800     21963.8
    672840     21965.2
    672880     21964.8
    672920     21966.3
    672960     21969.3
    673000     21970.3
    673040     21970.8
    673080     21971.8
    673120     21972.5
    673160     21975.2
    673200     21978.5
    673240     21978.6
    673280     21979.8
    673320     21980.2
    673360       21982
    673400     21981.6
    673440     21984.2
    673480     21986.8
    673520       21988
    673560     21989.2
    673600     21990.2
    673640     21991.7
    673680     21991.2
    673720     21992.7
    673760     21995.8
    673800     21996.8
    673840     21997.3
    673880     21998.2
    673920     21998.9
    673960     22001.6
    674000       22005
    674040     22005.1
    674080     22006.2
    674120     22006.6
    674160     22008.5
    674200     22008.1
    674240     22010.7
    674280     22013.3
    674320     22014.5
    674360     22015.7
    674400     22016.6
    674440     22018.1
    674480     22017.7
    674520     22019.2
    674560     22022.3
    674600     22023.3
    674640     22023.7
    674680     22024.7
    674720     22025.5
    674760     22028.2
    674800     22031.4
    674840     22031.6
    674880     22032.7
    674920     22033.1
    674960       22035
    675000     22034.6
    675040     22037.1
    675080     22039.9
    675120     22040.8
    675160     22042.2
    675200       22043
    675240     22044.5
    675280     22044.2
    675320     22045.7
    675360     22048.8
    675400     22049.8
    675440     22050.1
    675480     22051.2
    675520       22052
    675560     22054.7
    675600     22057.8
    675640       22058
    675680     22059.2
    675720     22059.6
    675760     22061.3
    675800     22061.1
    675840     22063.6
    675880     22066.3
    675920     22067.2
    675960     22068.6
    676000     22069.5
    676040       22071
    676080     22070.7
    676120     22072.1
    676160     22075.2
    676200     22076.3
    676240     22076.6
    676280     22077.7
    676320     22078.5
    676360     22081.1
    676400     22084.3
    676440     22084.4
    676480     22085.6
    676520     22086.1
    676560     22087.7
    676600     22087.6
    676640     22090.1
    676680     22092.7
    676720     22093.6
    676760       22095
    676800       22096
    676840     22097.5
    676880     22097.2
    676920     22098.6
    676960     22101.7
    677000     22102.7
    677040     22103.1
    677080     22104.2
    677120     22104.9
    677160     22107.5
    677200     22110.8
    677240     22110.9
    677280     22112.1
    677320     22112.5
    677360     22114.2
    677400       22114
    677440     22116.6
    677480     22119.2
    677520       22120
    677560     22121.5
    677600     22122.3
    677640       22124
    677680     22123.6
    677720     22125.1
    677760     22128.2
    677800     22129.1
    677840     22129.5
    677880     22130.7
    677920     22131.3
    677960       22134
    678000     22137.4
    678040     22137.3
    678080     22138.6
    678120     22138.9
    678160     22140.7
    678200     22140.5
    678240     22143.1
    678280     22145.6
    678320     22146.5
    678360     22147.9
    678400     22148.8
    678440     22150.4
    678480       22150
    678520     22151.5
    678560     22154.6
    678600     22155.5
    678640       22156
    678680     22157.1
    678720     22157.7
    678760     22160.5
    678800     22163.9
    678840     22163.8
    678880       22165
    678920     22165.4
    678960     22167.2
    679000     22166.9
    679040     22169.5
    679080       22172
    679120     22172.9
    679160     22174.3
    679200     22175.3
    679240     22176.8
    679280     22176.5
    679320     22177.9
    679360       22181
    679400     22181.8
    679440     22182.4
    679480     22183.5
    679520     22184.1
    679560     22186.9
    679600     22190.3
    679640     22190.2
    679680     22191.5
    679720     22191.8
    679760     22193.6
    679800     22193.2
    679840       22196
    679880     22198.4
    679920     22199.2
    679960     22200.6
    680000     22201.7
    680040     22203.3
    680080     22202.9
    680120     22204.3
    680160     22207.3
    680200     22208.2
    680240     22208.8
    680280     22209.9
    680320     22210.6
    680360     22213.2
    680400     22216.7
    680440     22216.7
    680480     22217.9
    680520     22218.1
    680560       22220
    680600     22219.7
    680640     22222.3
    680680     22224.8
    680720     22225.6
    680760       22227
    680800       22228
    680840     22229.7
    680880     22229.3
    680920     22230.7
    680960     22233.7
    681000     22234.7
    681040     22235.3
    681080     22236.2
    681120     22236.9
    681160     22239.6
    681200     22243.1
    681240       22243
    681280     22244.3
    681320     22244.4
    681360     22246.4
    681400     22246.1
    681440     22248.7
    681480     22251.2
    681520     22251.9
    681560     22253.3
    681600     22254.4
    681640     22255.9
    681680     22255.7
    681720       22257
    681760       22260
    681800     22261.1
    681840     22261.6
    681880     22262.7
    681920     22263.2
    681960       22266
    682000     22269.5
    682040     22269.4
    682080     22270.6
    682120     22270.9
    682160     22272.8
    682200     22272.5
    682240       22275
    682280     22277.6
    682320     22278.4
    682360     22279.7
    682400     22280.8
    682440     22282.4
    682480     22282.2
    682520     22283.5
    682560     22286.5
    682600     22287.6
    682640     22288.1
    682680     22289.1
    682720     22289.8
    682760     22292.4
    682800     22296.1
    682840     22295.9
    682880     22297.1
    682920     22297.4
    682960     22299.3
    683000     22299.1
    683040     22301.4
    683080       22304
    683120       22305
    683160     22306.2
    683200     22307.2
    683240     22308.9
    683280     22308.8
    683320     22310.1
    683360     22313.1
    683400     22314.2
    683440     22314.8
    683480     22315.7
    683520     22316.4
    683560       22319
    683600     22322.5
    683640     22322.4
    683680     22323.6
    683720       22324
    683760     22325.9
    683800     22325.7
    683840       22328
    683880     22330.5
    683920     22331.5
    683960     22332.7
    684000     22333.7
    684040     22335.5
    684080     22335.3
    684120     22336.6
    684160     22339.7
    684200     22340.7
    684240     22341.2
    684280     22342.2
    684320     22342.9
    684360     22345.5
    684400     22349.1
    684440       22349
    684480     22350.1
    684520     22350.5
    684560     22352.4
    684600     22352.2
    684640     22354.5
    684680       22357
    684720       22358
    684760     22359.2
    684800     22360.1
    684840     22361.8
    684880     22361.7
    684920     22363.1
    684960     22366.2
    685000     22367.1
    685040     22367.8
    685080     22368.6
    685120     22369.3
    685160       22372
    685200     22375.5
    685240     22375.4
    685280     22376.5
    685320       22377
    685360     22378.9
    685400     22378.7
    685440     22380.9
    685480     22383.4
    685520     22384.5
    685560     22385.7
    685600     22386.6
    685640     22388.3
    685680     22388.2
    685720     22389.5
    685760     22392.7
    685800     22393.6
    685840     22394.3
    685880     22395.1
    685920     22395.8
    685960     22398.5
    686000       22402
    686040     22401.8
    686080     22402.9
    686120     22403.4
    686160     22405.3
    686200     22405.1
    686240     22407.3
    686280     22409.9
    686320     22410.8
    686360     22412.1
    686400       22413
    686440     22414.8
    686480     22414.6
    686520     22415.9
    686560     22419.1
    686600       22420
    686640     22420.7
    686680     22421.5
    686720     22422.2
    686760     22424.8
    686800     22428.5
    686840     22428.2
    686880     22429.2
    686920     22429.7
    686960     22431.7
    687000     22431.5
    687040     22433.7
    687080     22436.4
    687120     22437.3
    687160     22438.4
    687200     22439.4
    687240     22441.1
    687280       22441
    687320     22442.2
    687360     22445.4
    687400     22446.2
    687440     22446.8
    687480     22447.8
    687520     22448.5
    687560     22451.2
    687600     22454.8
    687640     22454.5
    687680     22455.4
    687720     22455.9
    687760       22458
    687800     22457.8
    687840       22460
    687880     22462.6
    687920     22463.5
    687960     22464.8
    688000     22465.7
    688040     22467.4
    688080     22467.3
    688120     22468.4
    688160     22471.7
    688200     22472.5
    688240     22473.1
    688280     22474.1
    688320     22474.8
    688360     22477.4
    688400     22481.1
    688440     22480.8
    688480     22481.7
    688520     22482.2
    688560     22484.3
    688600     22484.1
    688640     22486.2
    688680     22488.8
    688720     22489.8
    688760     22491.1
    688800       22492
    688840     22493.6
    688880     22493.5
    688920     22494.7
    688960       22498
    689000     22498.7
    689040     22499.4
    689080     22500.4
    689120     22501.1
    689160     22503.7
    689200     22507.3
    689240     22507.1
    689280       22508
    689320     22508.5
    689360     22510.6
    689400     22510.4
    689440     22512.5
    689480     22515.1
    689520     22516.1
    689560     22517.4
    689600     22518.4
    689640     22519.9
    689680     22519.8
    689720       22521
    689760     22524.2
    689800     22525.1
    689840     22525.8
    689880     22526.7
    689920     22527.5
    689960     22529.9
    690000     22533.6
    690040     22533.6
    690080     22534.4
    690120     22534.9
    690160     22536.9
    690200     22536.9
    690240     22538.9
    690280     22541.5
    690320     22542.6
    690360     22543.8
    690400     22544.8
    690440     22546.2
    690480     22546.2
    690520     22547.3
    690560     22550.7
    690600     22551.5
    690640     22552.3
    690680     22553.3
    690720     22553.9
    690760     22556.3
    690800       22560
    690840       22560
    690880     22560.9
    690920     22561.4
    690960     22563.4
    691000     22563.4
    691040     22565.2
    691080       22568
    691120       22569
    691160     22570.2
    691200     22571.3
    691240     22572.6
    691280     22572.6
    691320     22573.6
    691360     22577.1
    691400       22578
    691440     22578.8
    691480     22579.7
    691520     22580.4
    691560     22582.7
    691600     22586.4
    691640     22586.5
    691680     22587.4
    691720     22587.8
    691760     22589.8
    691800     22589.9
    691840     22591.6
    691880     22594.3
    691920     22595.5
    691960     22596.6
    692000     22597.7
    692040       22599
    692080     22599.1
    692120       22600
    692160     22603.6
    692200     22604.3
    692240     22605.2
    692280       22606
    692320     22606.8
    692360     22609.2
    692400     22612.8
    692440     22612.9
    692480     22613.8
    692520     22614.1
    692560     22616.1
    692600     22616.2
    692640     22618.1
    692680     22620.7
    692720     22621.9
    692760       22623
    692800     22624.1
    692840     22625.4
    692880     22625.5
    692920     22626.3
    692960       22630
    693000     22630.7
    693040     22631.7
    693080     22632.4
    693120     22633.2
    693160     22635.5
    693200     22639.3
    693240     22639.3
    693280     22640.2
    693320     22640.5
    693360     22642.5
    693400     22642.6
    693440     22644.4
    693480     22647.2
    693520     22648.3
    693560     22649.4
    693600     22650.4
    693640     22651.7
    693680     22651.9
    693720     22652.7
    693760     22656.4
    693800       22657
    693840       22658
    693880     22658.8
    693920     22659.6
[truncated: 175,997 more chars]
