# Supplementary material for: Comment on 'Valid molecular dynamics simulations of human hemoglobin require a surprisingly large box size'
Source: eLife. 2019 Jun 20;8:e44718. doi: 10.7554/eLife.44718 (PMC6586461; doi:10.7554/eLife.44718)
Supplement: Figure 2—source data 1. — The zip archive contains a README file describing which source files correspond to the different panels. [file elife-44718-fig2-data1.zip › figure2/panel_B/120A/2/msd.xvg]

# This file was created Fri Mar  8 02:27:03 2019
# Created by:
#             :-) GROMACS - gmx msd, 2018.5-dev-20181129-d5972f7 (-:
# 
# Executable:   /usr/local/gromacs/2018/2018.4-impi2017-fftw337-gcc640-cuda91/bin/gmx
# Data prefix:  /usr/local/gromacs/2018/2018.4-impi2017-fftw337-gcc640-cuda91
# Working dir:  /home/vgapsys/project/hemoglobin/hemoglobin/Meuwly/120a-elife/eq2
# Command line:
#   gmx msd -s /netmount/energy/vgapsys/hemoglobin/hemoglobin/raw/120a-elife/topol.tpr -f /netmount/energy/vgapsys/hemoglobin/hemoglobin/raw/120a-elife/1/traj_comp.xtc -trestart 800 -n index.ndx -o msd.xvg
# gmx msd is part of G R O M A C S:
#
# GROwing Monsters And Cloning Shrimps
#
@    title "Mean Square Displacement"
@    xaxis  label "Time (ps)"
@    yaxis  label "MSD (nm\S2\N)"
@TYPE xy
# MSD gathered over 1e+06 ps with 1251 restarts
# Diffusion constants fitted from time 100000 to 900000 ps
# D[Water_&_OW] = 5.3370 (+/- 0.0426) (1e-5 cm^2/s)
         0           0
        40     1.32712
        80     2.65527
       120     3.98108
       160     5.30576
       200     6.62774
       240      7.9475
       280     9.26499
       320     10.5809
       360     11.8957
       400     13.2094
       440     14.5197
       480     15.8268
       520     17.1353
       560     18.4428
       600     19.7536
       640     21.0602
       680     22.3671
       720     23.6744
       760     24.9838
       800     26.2881
       840     27.5913
       880     28.8944
       920     30.1949
       960     31.4965
      1000     32.7974
      1040     34.0999
      1080     35.4012
      1120     36.7012
      1160     38.0034
      1200     39.3063
      1240     40.6038
      1280     41.9039
      1320     43.2049
      1360     44.5057
      1400     45.8094
      1440     47.1113
      1480     48.4129
      1520     49.7094
      1560     51.0109
      1600      52.307
      1640     53.6023
      1680     54.9003
      1720     56.1946
      1760     57.4953
      1800     58.7942
      1840     60.0913
      1880     61.3885
      1920     62.6831
      1960     63.9852
      2000     65.2845
      2040     66.5779
      2080     67.8719
      2120     69.1665
      2160     70.4619
      2200     71.7611
      2240     73.0592
      2280     74.3564
      2320     75.6486
      2360     76.9475
      2400     78.2413
      2440     79.5385
      2480     80.8364
      2520     82.1291
      2560     83.4285
      2600     84.7252
      2640       86.02
      2680     87.3169
      2720     88.6111
      2760      89.911
      2800     91.2074
      2840     92.5009
      2880     93.7943
      2920      95.087
      2960     96.3805
      3000      97.679
      3040      98.977
      3080     100.273
      3120     101.567
      3160     102.869
      3200     104.163
      3240     105.464
      3280     106.763
      3320     108.055
      3360     109.354
      3400      110.65
      3440     111.944
      3480     113.242
      3520     114.537
      3560     115.839
      3600     117.139
      3640     118.435
      3680     119.727
      3720     121.023
      3760     122.318
      3800     123.617
      3840     124.912
      3880     126.203
      3920     127.497
      3960       128.8
      4000      130.09
      4040     131.388
      4080     132.685
      4120     133.975
      4160     135.276
      4200     136.569
      4240     137.864
      4280     139.166
      4320     140.461
      4360     141.763
      4400     143.058
      4440     144.353
      4480     145.646
      4520     146.939
      4560     148.236
      4600     149.537
      4640     150.831
      4680     152.121
      4720     153.413
      4760     154.718
      4800     156.007
      4840     157.306
      4880     158.606
      4920     159.897
      4960     161.195
      5000     162.485
      5040     163.778
      5080      165.08
      5120     166.374
      5160      167.68
      5200     168.977
      5240     170.271
      5280     171.562
      5320     172.855
      5360     174.151
      5400     175.452
      5440     176.743
      5480     178.032
      5520     179.322
      5560     180.628
      5600     181.915
      5640     183.213
      5680     184.512
      5720     185.803
      5760     187.101
      5800     188.389
      5840     189.681
      5880     190.984
      5920     192.278
      5960     193.587
      6000     194.888
      6040     196.184
      6080     197.471
      6120     198.763
      6160     200.054
      6200     201.357
      6240     202.649
      6280     203.937
      6320     205.226
      6360     206.531
      6400     207.819
      6440      209.12
      6480     210.416
      6520     211.702
      6560     212.999
      6600      214.29
      6640     215.581
      6680     216.881
      6720     218.174
      6760     219.484
      6800     220.785
      6840     222.082
      6880      223.37
      6920     224.665
      6960      225.96
      7000     227.266
      7040     228.558
      7080     229.848
      7120     231.136
      7160     232.442
      7200     233.728
      7240     235.029
      7280     236.326
      7320     237.613
      7360     238.909
      7400     240.199
      7440     241.489
      7480     242.791
      7520     244.081
      7560     245.392
      7600     246.691
      7640     247.988
      7680     249.276
      7720      250.57
      7760     251.864
      7800      253.17
      7840     254.459
      7880      255.75
      7920     257.038
      7960     258.346
      8000     259.632
      8040     260.934
      8080     262.231
      8120     263.518
      8160     264.814
      8200     266.102
      8240     267.392
      8280     268.697
      8320     269.984
      8360     271.294
      8400     272.592
      8440     273.889
      8480     275.177
      8520      276.47
      8560     277.761
      8600     279.066
      8640     280.351
      8680     281.641
      8720     282.928
      8760     284.237
      8800     285.524
      8840     286.825
      8880     288.121
      8920     289.406
      8960     290.701
      9000     291.989
      9040     293.278
      9080     294.583
      9120     295.868
      9160     297.181
      9200     298.482
      9240     299.779
      9280     301.068
      9320     302.363
      9360     303.654
      9400     304.958
      9440     306.243
      9480     307.534
      9520     308.819
      9560     310.128
      9600     311.416
      9640     312.721
      9680     314.019
      9720     315.306
      9760     316.601
      9800     317.888
      9840     319.174
      9880     320.478
      9920     321.762
      9960     323.077
     10000     324.378
     10040     325.678
     10080     326.969
     10120     328.267
     10160     329.559
     10200     330.863
     10240     332.148
     10280     333.441
     10320     334.728
     10360     336.033
     10400     337.322
     10440     338.625
     10480     339.924
     10520     341.213
     10560     342.509
     10600     343.791
     10640     345.072
     10680     346.378
     10720     347.662
     10760     348.976
     10800     350.278
     10840     351.581
     10880     352.869
     10920      354.17
     10960     355.465
     11000     356.774
     11040      358.06
     11080     359.354
     11120     360.639
     11160     361.943
     11200     363.231
     11240     364.536
     11280     365.839
     11320      367.13
     11360     368.427
     11400      369.71
     11440     370.993
     11480     372.298
     11520      373.58
     11560     374.895
     11600     376.201
     11640     377.504
     11680      378.79
     11720     380.088
     11760     381.381
     11800     382.687
     11840      383.97
     11880     385.263
     11920     386.549
     11960     387.858
     12000     389.148
     12040     390.455
     12080      391.76
     12120     393.051
     12160     394.348
     12200     395.631
     12240     396.909
     12280     398.215
     12320     399.493
     12360     400.809
     12400     402.116
     12440     403.421
     12480     404.706
     12520     406.003
     12560     407.295
     12600     408.605
     12640     409.892
     12680     411.187
     12720     412.473
     12760     413.781
     12800     415.074
     12840     416.385
     12880     417.692
     12920     418.981
     12960     420.274
     13000     421.557
     13040     422.837
     13080     424.143
     13120     425.418
     13160     426.738
     13200     428.044
     13240     429.349
     13280     430.633
     13320      431.93
     13360     433.224
     13400     434.534
     13440      435.82
     13480     437.116
     13520       438.4
     13560     439.705
     13600     440.993
     13640     442.301
     13680     443.613
     13720       444.9
     13760     446.193
     13800     447.473
     13840     448.751
     13880     450.059
     13920     451.332
     13960     452.651
     14000     453.956
     14040      455.26
     14080     456.542
     14120     457.843
     14160     459.136
     14200      460.45
     14240     461.738
     14280     463.035
     14320      464.32
     14360     465.626
     14400     466.914
     14440     468.222
     14480     469.535
     14520     470.824
     14560     472.119
     14600     473.398
     14640     474.674
     14680     475.982
     14720     477.252
     14760     478.571
     14800     479.875
     14840     481.177
     14880     482.459
     14920     483.762
     14960     485.058
     15000     486.372
     15040     487.659
     15080     488.958
     15120      490.24
     15160      491.55
     15200     492.842
     15240     494.148
     15280     495.463
     15320     496.754
     15360     498.051
     15400     499.332
     15440     500.609
     15480     501.917
     15520     503.185
     15560     504.508
     15600     505.814
     15640     507.112
     15680     508.393
     15720     509.698
     15760     510.993
     15800     512.306
     15840     513.592
     15880     514.891
     15920     516.171
     15960     517.482
     16000     518.776
     16040     520.081
     16080     521.398
     16120     522.692
     16160      523.99
     16200     525.271
     16240     526.551
     16280     527.855
     16320     529.122
     16360     530.446
     16400     531.752
     16440     533.045
     16480      534.32
     16520     535.622
     16560     536.917
     16600     538.229
     16640     539.512
     16680     540.814
     16720     542.095
     16760     543.406
     16800     544.697
     16840     546.004
     16880     547.323
     16920     548.615
     16960     549.916
     17000     551.199
     17040     552.477
     17080     553.784
     17120     555.049
     17160     556.375
     17200     557.681
     17240     558.976
     17280     560.248
     17320      561.55
     17360     562.846
     17400     564.158
     17440     565.441
     17480     566.742
     17520      568.02
     17560     569.334
     17600     570.623
     17640     571.929
     17680     573.249
     17720     574.539
     17760     575.842
     17800     577.124
     17840     578.406
     17880     579.716
     17920     580.983
     17960     582.311
     18000     583.618
     18040     584.913
     18080     586.186
     18120     587.488
     18160     588.784
     18200     590.101
     18240     591.383
     18280     592.686
     18320     593.966
     18360      595.28
     18400      596.57
     18440     597.876
     18480     599.195
     18520     600.486
     18560     601.788
     18600     603.071
     18640      604.35
     18680     605.661
     18720     606.925
     18760     608.255
     18800     609.559
     18840     610.854
     18880     612.125
     18920      613.43
     18960     614.729
     19000     616.046
     19040      617.33
     19080     618.635
     19120     619.914
     19160      621.23
     19200     622.519
     19240     623.819
     19280     625.139
     19320     626.427
     19360      627.73
     19400     629.012
     19440     630.286
     19480     631.593
     19520     632.856
     19560     634.187
     19600     635.491
     19640     636.785
     19680     638.054
     19720     639.356
     19760     640.652
     19800     641.969
     19840     643.254
     19880      644.56
     19920     645.839
     19960     647.157
     20000     648.446
     20040     649.749
     20080     651.069
     20120     652.358
     20160     653.664
     20200     654.945
     20240     656.219
     20280     657.532
     20320     658.795
     20360     660.126
     20400     661.428
     20440     662.723
     20480     663.988
     20520      665.29
     20560     666.582
     20600     667.899
     20640     669.186
     20680     670.493
     20720     671.772
     20760     673.089
     20800     674.379
     20840     675.682
     20880     677.005
     20920     678.296
     20960     679.602
     21000     680.883
     21040     682.158
     21080     683.471
     21120     684.734
     21160     686.067
     21200     687.371
     21240     688.665
     21280      689.93
     21320     691.231
     21360     692.525
     21400     693.844
     21440      695.13
     21480     696.436
     21520     697.712
     21560     699.029
     21600     700.317
     21640      701.62
     21680     702.947
     21720     704.239
     21760     705.543
     21800     706.826
     21840     708.098
     21880     709.412
     21920     710.675
     21960     712.012
     22000     713.318
     22040     714.615
     22080     715.878
     22120      717.18
     22160     718.474
     22200     719.795
     22240     721.079
     22280     722.384
     22320     723.657
     22360     724.974
     22400     726.261
     22440     727.563
     22480     728.892
     22520     730.188
     22560     731.495
     22600     732.781
     22640     734.054
     22680     735.367
     22720      736.63
     22760     737.964
     22800     739.271
     22840     740.568
     22880     741.834
     22920     743.138
     22960      744.43
     23000     745.756
     23040     747.039
     23080     748.345
     23120     749.614
     23160     750.931
     23200     752.215
     23240     753.516
     23280     754.842
     23320     756.135
     23360      757.44
     23400     758.725
     23440     759.995
     23480     761.307
     23520     762.569
     23560     763.905
     23600     765.212
     23640     766.508
     23680     767.773
     23720      769.07
     23760     770.362
     23800     771.685
     23840     772.969
     23880     774.275
     23920     775.542
     23960      776.86
     24000     778.146
     24040     779.445
     24080     780.771
     24120     782.063
     24160     783.366
     24200     784.651
     24240     785.921
     24280     787.229
     24320     788.489
     24360     789.827
     24400     791.135
     24440     792.431
     24480     793.696
     24520     794.994
     24560     796.288
     24600     797.615
     24640       798.9
     24680     800.205
     24720     801.471
     24760     802.792
     24800     804.075
     24840     805.379
     24880     806.708
     24920     808.001
     24960     809.304
     25000     810.595
     25040     811.864
     25080     813.172
     25120     814.432
     25160     815.769
     25200      817.08
     25240     818.373
     25280     819.633
     25320      820.93
     25360     822.225
     25400     823.553
     25440     824.837
     25480     826.145
     25520     827.411
     25560     828.735
     25600     830.018
     25640     831.326
     25680     832.656
     25720     833.952
     25760     835.256
     25800     836.547
     25840     837.818
     25880      839.13
     25920     840.388
     25960     841.729
     26000      843.04
     26040     844.332
     26080      845.59
     26120     846.883
     26160     848.178
     26200     849.513
     26240     850.797
     26280     852.106
     26320     853.374
     26360     854.698
     26400     855.978
     26440     857.288
     26480      858.62
     26520     859.915
     26560     861.215
     26600      862.51
     26640      863.78
     26680     865.096
     26720     866.356
     26760     867.697
     26800      869.01
     26840     870.301
     26880     871.565
     26920      872.86
     26960     874.153
     27000     875.487
     27040     876.773
     27080     878.086
     27120     879.355
     27160     880.681
     27200     881.963
     27240     883.278
     27280     884.609
     27320     885.906
     27360     887.208
     27400     888.506
     27440     889.782
     27480     891.098
     27520     892.357
     27560     893.698
     27600     895.012
     27640     896.308
     27680     897.571
     27720     898.865
     27760      900.16
     27800     901.492
     27840     902.777
     27880     904.088
     27920     905.353
     27960     906.682
     28000     907.963
     28040     909.273
     28080     910.607
     28120     911.903
     28160     913.207
     28200     914.507
     28240     915.783
     28280       917.1
     28320      918.36
     28360       919.7
     28400     921.015
     28440     922.312
     28480     923.571
     28520     924.865
     28560     926.158
     28600     927.491
     28640     928.778
     28680     930.092
     28720     931.358
     28760     932.686
     28800      933.97
     28840      935.28
     28880     936.613
     28920     937.913
     28960     939.217
     29000     940.515
     29040     941.788
     29080     943.106
     29120     944.365
     29160     945.701
     29200     947.017
     29240     948.317
     29280     949.574
     29320     950.867
     29360     952.157
     29400     953.487
     29440     954.772
     29480     956.083
     29520     957.352
     29560      958.68
     29600     959.967
     29640     961.278
     29680     962.612
     29720      963.91
     29760     965.209
     29800      966.51
     29840     967.784
     29880     969.105
     29920     970.363
     29960     971.705
     30000     973.024
     30040     974.325
     30080     975.581
     30120     976.876
     30160     978.164
     30200     979.495
     30240     980.781
     30280     982.094
     30320     983.361
     30360     984.689
     30400     985.971
     30440     987.277
     30480     988.612
     30520     989.907
     30560     991.206
     30600     992.506
     30640     993.784
     30680     995.111
     30720      996.37
     30760     997.713
     30800     999.033
     30840     1000.33
     30880     1001.59
     30920     1002.88
     30960     1004.17
     31000      1005.5
     31040     1006.79
     31080      1008.1
     31120     1009.37
     31160      1010.7
     31200     1011.98
     31240     1013.28
     31280     1014.62
     31320     1015.91
     31360     1017.21
     31400     1018.51
     31440     1019.79
     31480     1021.12
     31520     1022.37
     31560     1023.72
     31600     1025.03
     31640     1026.33
     31680     1027.58
     31720     1028.88
     31760     1030.16
     31800      1031.5
     31840     1032.78
     31880      1034.1
     31920     1035.37
     31960      1036.7
     32000     1037.97
     32040     1039.28
     32080     1040.61
     32120     1041.91
     32160     1043.21
     32200      1044.5
     32240     1045.78
     32280     1047.11
     32320     1048.37
     32360     1049.71
     32400     1051.03
     32440     1052.33
     32480     1053.59
     32520     1054.89
     32560     1056.17
     32600     1057.51
     32640      1058.8
     32680     1060.12
     32720     1061.38
     32760     1062.72
     32800     1063.99
     32840     1065.29
     32880     1066.63
     32920     1067.92
     32960     1069.22
     33000     1070.52
     33040      1071.8
     33080     1073.13
     33120     1074.39
     33160     1075.73
     33200     1077.05
     33240     1078.35
     33280      1079.6
     33320     1080.91
     33360      1082.2
     33400     1083.54
     33440     1084.83
     33480     1086.15
     33520     1087.41
     33560     1088.75
     33600     1090.02
     33640     1091.32
     33680     1092.66
     33720     1093.95
     33760     1095.25
     33800     1096.56
     33840     1097.84
     33880     1099.17
     33920     1100.43
     33960     1101.77
     34000     1103.08
     34040     1104.38
     34080     1105.63
     34120     1106.94
     34160     1108.23
     34200     1109.57
     34240     1110.86
     34280     1112.17
     34320     1113.44
     34360     1114.78
     34400     1116.05
     34440     1117.35
     34480     1118.69
     34520     1119.98
     34560     1121.28
     34600     1122.58
     34640     1123.86
     34680     1125.19
     34720     1126.44
     34760     1127.78
     34800      1129.1
     34840      1130.4
     34880     1131.65
     34920     1132.96
     34960     1134.24
     35000     1135.59
     35040     1136.88
     35080      1138.2
     35120     1139.46
     35160     1140.79
     35200     1142.07
     35240     1143.36
     35280      1144.7
     35320        1146
     35360      1147.3
     35400      1148.6
     35440     1149.88
     35480     1151.21
     35520     1152.46
     35560      1153.8
     35600     1155.12
     35640     1156.42
     35680     1157.67
     35720     1158.99
     35760     1160.27
     35800     1161.62
     35840     1162.91
     35880     1164.23
     35920     1165.49
     35960     1166.83
     36000     1168.11
     36040      1169.4
     36080     1170.75
     36120     1172.04
     36160     1173.34
     36200     1174.64
     36240     1175.93
     36280     1177.26
     36320     1178.51
     36360     1179.86
     36400     1181.17
     36440     1182.47
     36480     1183.73
     36520     1185.04
     36560     1186.33
     36600     1187.68
     36640     1188.97
     36680     1190.29
     36720     1191.55
     36760     1192.89
     36800     1194.17
     36840     1195.47
     36880     1196.81
     36920      1198.1
     36960     1199.39
     37000     1200.69
     37040     1201.97
     37080      1203.3
     37120     1204.55
     37160      1205.9
     37200     1207.22
     37240     1208.52
     37280     1209.77
     37320     1211.09
     37360     1212.37
     37400     1213.72
     37440     1215.02
     37480     1216.34
     37520      1217.6
     37560     1218.94
     37600     1220.22
     37640     1221.51
     37680     1222.86
     37720     1224.15
     37760     1225.44
     37800     1226.75
     37840     1228.03
     37880     1229.36
     37920     1230.61
     37960     1231.96
     38000     1233.28
     38040     1234.58
     38080     1235.83
     38120     1237.15
     38160     1238.44
     38200     1239.79
     38240     1241.09
     38280     1242.41
     38320     1243.67
     38360        1245
     38400     1246.28
     38440     1247.58
     38480     1248.93
     38520     1250.22
     38560     1251.51
     38600     1252.81
     38640     1254.09
     38680     1255.42
     38720     1256.67
     38760     1258.03
     38800     1259.35
     38840     1260.65
     38880     1261.91
     38920     1263.23
     38960     1264.51
     39000     1265.86
     39040     1267.16
     39080     1268.49
     39120     1269.74
     39160     1271.08
     39200     1272.36
     39240     1273.65
     39280     1275.01
     39320      1276.3
     39360     1277.58
     39400     1278.89
     39440     1280.16
     39480      1281.5
     39520     1282.74
     39560     1284.09
     39600     1285.41
     39640     1286.72
     39680     1287.98
     39720     1289.29
     39760     1290.58
     39800     1291.93
     39840     1293.24
     39880     1294.56
     39920     1295.81
     39960     1297.15
     40000     1298.43
     40040     1299.73
     40080     1301.08
     40120     1302.38
     40160     1303.66
     40200     1304.96
     40240     1306.24
     40280     1307.58
     40320     1308.82
     40360     1310.17
     40400     1311.49
     40440     1312.81
     40480     1314.06
     40520     1315.37
     40560     1316.66
     40600     1318.01
     40640     1319.32
     40680     1320.65
     40720     1321.91
     40760     1323.25
     40800     1324.52
     40840     1325.82
     40880     1327.17
     40920     1328.46
     40960     1329.75
     41000     1331.05
     41040     1332.34
     41080     1333.67
     41120     1334.92
     41160     1336.27
     41200      1337.6
     41240     1338.91
     41280     1340.17
     41320     1341.48
     41360     1342.77
     41400     1344.13
     41440     1345.44
     41480     1346.77
     41520     1348.02
     41560     1349.36
     41600     1350.63
     41640     1351.94
     41680     1353.29
     41720     1354.58
     41760     1355.86
     41800     1357.17
     41840     1358.44
     41880     1359.79
     41920     1361.04
     41960     1362.39
     42000     1363.72
     42040     1365.03
     42080     1366.28
     42120      1367.6
     42160     1368.89
     42200     1370.25
     42240     1371.55
     42280     1372.88
     42320     1374.13
     42360     1375.47
     42400     1376.74
     42440     1378.04
     42480     1379.39
     42520     1380.68
     42560     1381.97
     42600     1383.27
     42640     1384.55
     42680      1385.9
     42720     1387.14
     42760      1388.5
     42800     1389.82
     42840     1391.14
     42880     1392.38
     42920     1393.71
     42960        1395
     43000     1396.36
     43040     1397.66
     43080     1398.99
     43120     1400.24
     43160     1401.58
     43200     1402.85
     43240     1404.15
     43280      1405.5
     43320     1406.78
     43360     1408.07
     43400     1409.37
     43440     1410.65
     43480     1411.99
     43520     1413.24
     43560      1414.6
     43600     1415.92
     43640     1417.24
     43680     1418.48
     43720     1419.81
     43760      1421.1
     43800     1422.46
     43840     1423.77
     43880     1425.09
     43920     1426.34
     43960     1427.67
     44000     1428.95
     44040     1430.25
     44080      1431.6
     44120     1432.88
     44160     1434.17
     44200     1435.48
     44240     1436.75
     44280      1438.1
     44320     1439.34
     44360      1440.7
     44400     1442.02
     44440     1443.34
     44480     1444.58
     44520      1445.9
     44560     1447.19
     44600     1448.56
     44640     1449.86
     44680     1451.18
     44720     1452.43
     44760     1453.76
     44800     1455.04
     44840     1456.34
     44880      1457.7
     44920     1458.97
     44960     1460.26
     45000     1461.57
     45040     1462.85
     45080     1464.19
     45120     1465.44
     45160      1466.8
     45200     1468.12
     45240     1469.44
     45280     1470.67
     45320        1472
     45360     1473.29
     45400     1474.65
     45440     1475.95
     45480     1477.27
     45520     1478.52
     45560     1479.86
     45600     1481.13
     45640     1482.44
     45680     1483.79
     45720     1485.07
     45760     1486.36
     45800     1487.67
     45840     1488.94
     45880     1490.29
     45920     1491.53
     45960     1492.89
     46000     1494.21
     46040     1495.53
     46080     1496.76
     46120     1498.09
     46160     1499.37
     46200     1500.74
     46240     1502.04
     46280     1503.36
     46320     1504.61
     46360     1505.95
     46400     1507.23
     46440     1508.52
     46480     1509.88
     46520     1511.16
     46560     1512.44
     46600     1513.75
     46640     1515.02
     46680     1516.37
     46720     1517.61
     46760     1518.97
     46800     1520.29
     46840     1521.61
     46880     1522.84
     46920     1524.17
     46960     1525.46
     47000     1526.82
     47040     1528.13
     47080     1529.45
     47120      1530.7
     47160     1532.04
     47200     1533.32
     47240     1534.61
     47280     1535.97
     47320     1537.24
     47360     1538.53
     47400     1539.83
     47440     1541.11
     47480     1542.45
     47520      1543.7
     47560     1545.05
     47600     1546.38
     47640     1547.69
     47680     1548.92
     47720     1550.25
     47760     1551.54
     47800      1552.9
     47840     1554.21
     47880     1555.53
     47920     1556.78
     47960     1558.12
     48000      1559.4
     48040     1560.69
     48080     1562.05
     48120     1563.32
     48160     1564.61
     48200     1565.92
     48240     1567.19
     48280     1568.54
     48320     1569.78
     48360     1571.14
     48400     1572.46
     48440     1573.78
     48480        1575
     48520     1576.33
     48560     1577.62
     48600     1578.98
     48640     1580.29
     48680     1581.61
     48720     1582.86
     48760      1584.2
     48800     1585.48
     48840     1586.77
     48880     1588.14
     48920     1589.41
     48960      1590.7
     49000     1592.01
     49040     1593.28
     49080     1594.63
     49120     1595.87
     49160     1597.23
     49200     1598.55
     49240     1599.87
     49280     1601.09
     49320     1602.42
     49360     1603.72
     49400     1605.08
     49440     1606.39
     49480     1607.71
     49520     1608.96
     49560      1610.3
     49600     1611.58
     49640     1612.87
     49680     1614.23
     49720      1615.5
     49760      1616.8
     49800     1618.11
     49840     1619.38
     49880     1620.73
     49920     1621.96
     49960     1623.32
     50000     1624.64
     50040     1625.97
     50080     1627.19
     50120     1628.52
     50160     1629.82
     50200     1631.19
     50240      1632.5
     50280     1633.82
     50320     1635.07
     50360      1636.4
     50400     1637.69
     50440     1638.98
     50480     1640.34
     50520     1641.61
     50560     1642.89
     50600     1644.21
     50640     1645.47
     50680     1646.82
     50720     1648.06
     50760     1649.41
     50800     1650.73
     50840     1652.06
     50880     1653.28
     50920     1654.61
     50960     1655.91
     51000     1657.28
     51040     1658.58
     51080     1659.91
     51120     1661.16
     51160     1662.49
     51200     1663.78
     51240     1665.07
     51280     1666.43
     51320     1667.69
     51360     1668.98
     51400     1670.29
     51440     1671.56
     51480     1672.91
     51520     1674.14
     51560      1675.5
     51600     1676.82
     51640     1678.14
     51680     1679.37
     51720      1680.7
     51760        1682
     51800     1683.36
     51840     1684.68
     51880        1686
     51920     1687.24
     51960     1688.58
     52000     1689.86
     52040     1691.16
     52080     1692.51
     52120     1693.78
     52160     1695.06
     52200     1696.38
     52240     1697.65
     52280        1699
     52320     1700.23
     52360     1701.59
     52400     1702.91
     52440     1704.23
     52480     1705.46
     52520     1706.79
     52560     1708.09
     52600     1709.46
     52640     1710.77
     52680     1712.08
     52720     1713.33
     52760     1714.67
     52800     1715.95
     52840     1717.24
     52880      1718.6
     52920     1719.86
     52960     1721.15
     53000     1722.46
     53040     1723.73
     53080     1725.08
     53120     1726.32
     53160     1727.67
     53200     1728.99
     53240     1730.31
     53280     1731.54
     53320     1732.88
     53360     1734.17
     53400     1735.54
     53440     1736.85
     53480     1738.17
     53520     1739.41
     53560     1740.75
     53600     1742.03
     53640     1743.32
     53680     1744.67
     53720     1745.94
     53760     1747.22
     53800     1748.54
     53840     1749.81
     53880     1751.16
     53920      1752.4
     53960     1753.76
     54000     1755.08
     54040      1756.4
     54080     1757.63
     54120     1758.97
     54160     1760.27
     54200     1761.64
     54240     1762.95
     54280     1764.26
     54320      1765.5
     54360     1766.84
     54400     1768.12
     54440     1769.41
     54480     1770.77
     54520     1772.04
     54560     1773.32
     54600     1774.64
     54640     1775.91
     54680     1777.26
     54720      1778.5
     54760     1779.86
     54800     1781.18
     54840      1782.5
     54880     1783.73
     54920     1785.07
     54960     1786.37
     55000     1787.73
     55040     1789.05
     55080     1790.36
     55120      1791.6
     55160     1792.94
     55200     1794.22
     55240     1795.51
     55280     1796.87
     55320     1798.13
     55360     1799.42
     55400     1800.73
     55440        1802
     55480     1803.36
     55520      1804.6
     55560     1805.96
     55600     1807.27
     55640     1808.59
     55680     1809.82
     55720     1811.16
     55760     1812.46
     55800     1813.83
     55840     1815.14
     55880     1816.46
     55920     1817.69
     55960     1819.03
     56000     1820.32
     56040     1821.61
     56080     1822.97
     56120     1824.23
     56160     1825.51
     56200     1826.82
     56240     1828.09
     56280     1829.45
     56320     1830.69
     56360     1832.05
     56400     1833.36
     56440     1834.68
     56480     1835.91
     56520     1837.25
     56560     1838.55
     56600     1839.92
     56640     1841.23
     56680     1842.55
     56720     1843.78
     56760     1845.13
     56800     1846.41
     56840     1847.69
     56880     1849.05
     56920     1850.31
     56960     1851.59
     57000      1852.9
     57040     1854.17
     57080     1855.53
     57120     1856.76
     57160     1858.12
     57200     1859.44
     57240     1860.76
     57280     1861.98
     57320     1863.32
     57360     1864.62
     57400     1865.99
     57440     1867.31
     57480     1868.62
     57520     1869.86
     57560      1871.2
     57600     1872.49
     57640     1873.77
     57680     1875.13
     57720     1876.38
     57760     1877.66
     57800     1878.97
     57840     1880.23
     57880     1881.59
     57920     1882.82
     57960     1884.19
     58000      1885.5
     58040     1886.82
     58080     1888.05
     58120     1889.39
     58160     1890.69
     58200     1892.06
     58240     1893.38
     58280     1894.69
     58320     1895.93
     58360     1897.27
     58400     1898.55
     58440     1899.84
     58480     1901.19
     58520     1902.45
     58560     1903.72
     58600     1905.04
     58640      1906.3
     58680     1907.66
     58720     1908.89
     58760     1910.27
     58800     1911.58
     58840      1912.9
     58880     1914.12
     58920     1915.45
     58960     1916.76
     59000     1918.12
     59040     1919.44
     59080     1920.76
     59120     1921.99
     59160     1923.34
     59200     1924.62
     59240     1925.91
     59280     1927.27
     59320     1928.53
     59360      1929.8
     59400     1931.11
     59440     1932.37
     59480     1933.74
     59520     1934.97
     59560     1936.34
     59600     1937.66
     59640     1938.97
     59680     1940.19
     59720     1941.53
     59760     1942.84
     59800     1944.21
     59840     1945.53
     59880     1946.84
     59920     1948.07
     59960     1949.41
     60000      1950.7
     60040     1951.98
     60080     1953.34
     60120      1954.6
     60160     1955.87
     60200     1957.18
     60240     1958.44
     60280     1959.81
     60320     1961.04
     60360     1962.41
     60400     1963.73
     60440     1965.04
     60480     1966.27
     60520     1967.61
     60560     1968.92
     60600     1970.28
     60640      1971.6
     60680     1972.92
     60720     1974.14
     60760     1975.48
     60800     1976.77
     60840     1978.05
     60880     1979.41
     60920     1980.67
     60960     1981.94
     61000     1983.26
     61040     1984.52
     61080     1985.88
     61120     1987.11
     61160     1988.48
     61200      1989.8
     61240     1991.11
     61280     1992.33
     61320     1993.68
     61360     1994.98
     61400     1996.35
     61440     1997.67
     61480     1998.98
     61520     2000.22
     61560     2001.55
     61600     2002.85
     61640     2004.13
     61680      2005.5
     61720     2006.76
     61760     2008.03
     61800     2009.34
     61840      2010.6
     61880     2011.96
     61920     2013.19
     61960     2014.56
     62000     2015.88
     62040     2017.19
     62080     2018.41
     62120     2019.75
     62160     2021.06
     62200     2022.44
     62240     2023.76
     62280     2025.06
     62320     2026.29
     62360     2027.63
     62400     2028.93
     62440     2030.21
     62480     2031.58
     62520     2032.84
     62560     2034.11
     62600     2035.42
     62640     2036.68
     62680     2038.04
     62720     2039.28
     62760     2040.65
     62800     2041.97
     62840     2043.28
     62880     2044.51
     62920     2045.85
     62960     2047.15
     63000     2048.53
     63040     2049.85
     63080     2051.15
     63120     2052.39
     63160     2053.72
     63200     2055.03
     63240     2056.31
     63280     2057.68
     63320     2058.95
     63360     2060.22
     63400     2061.54
     63440     2062.79
     63480     2064.16
     63520     2065.39
     63560     2066.76
     63600     2068.09
     63640      2069.4
     63680     2070.62
     63720     2071.97
     63760     2073.26
     63800     2074.64
     63840     2075.96
     63880     2077.28
     63920     2078.51
     63960     2079.84
     64000     2081.16
     64040     2082.44
     64080     2083.81
     64120     2085.08
     64160     2086.36
     64200     2087.67
     64240     2088.92
     64280     2090.29
     64320     2091.52
     64360      2092.9
     64400     2094.22
     64440     2095.53
     64480     2096.76
     64520     2098.11
     64560     2099.41
     64600     2100.79
     64640     2102.11
     64680     2103.41
     64720     2104.65
     64760     2105.98
     64800     2107.29
     64840     2108.57
     64880     2109.94
     64920      2111.2
     64960     2112.48
     65000     2113.79
     65040     2115.05
     65080     2116.42
     65120     2117.64
     65160     2119.02
     65200     2120.34
     65240     2121.65
     65280     2122.88
     65320     2124.23
     65360     2125.52
     65400     2126.91
     65440     2128.23
     65480     2129.53
     65520     2130.76
     65560     2132.09
     65600     2133.39
     65640     2134.67
     65680     2136.04
     65720      2137.3
     65760     2138.58
     65800      2139.9
     65840     2141.15
     65880     2142.53
     65920     2143.74
     65960     2145.12
     66000     2146.44
     66040     2147.75
     66080     2148.97
     66120     2150.32
     66160     2151.62
     66200     2152.99
     66240     2154.32
     66280     2155.63
     66320     2156.85
     66360     2158.19
     66400     2159.49
     66440     2160.76
     66480     2162.13
     66520     2163.39
     66560     2164.67
     66600     2165.98
     66640     2167.24
     66680     2168.61
     66720     2169.83
     66760     2171.21
     66800     2172.53
     66840     2173.83
     66880     2175.06
     66920     2176.41
     66960      2177.7
     67000     2179.08
     67040     2180.41
     67080     2181.72
     67120     2182.94
     67160     2184.28
     67200     2185.57
     67240     2186.84
     67280     2188.21
     67320     2189.47
     67360     2190.74
     67400     2192.05
     67440     2193.32
     67480     2194.69
     67520     2195.91
     67560     2197.29
     67600     2198.61
     67640     2199.91
     67680     2201.14
     67720     2202.49
     67760     2203.78
     67800     2205.16
     67840     2206.49
     67880      2207.8
     67920     2209.03
     67960     2210.35
     68000     2211.66
     68040     2212.92
     68080     2214.27
     68120     2215.53
     68160     2216.81
     68200     2218.12
     68240     2219.38
     68280     2220.76
     68320     2221.98
     68360     2223.36
     68400     2224.67
     68440     2225.98
     68480      2227.2
     68520     2228.56
     68560     2229.85
     68600     2231.24
     68640     2232.57
     68680     2233.88
     68720     2235.11
     68760     2236.43
     68800     2237.73
     68840        2239
     68880     2240.36
     68920     2241.61
     68960      2242.9
     69000     2244.21
     69040     2245.47
     69080     2246.84
     69120     2248.07
     69160     2249.45
     69200     2250.77
     69240     2252.07
     69280      2253.3
     69320     2254.65
     69360     2255.95
     69400     2257.34
     69440     2258.67
     69480     2259.97
     69520      2261.2
     69560     2262.53
     69600     2263.83
     69640     2265.09
     69680     2266.46
     69720     2267.71
     69760        2269
     69800     2270.31
     69840     2271.57
     69880     2272.95
     69920     2274.18
     69960     2275.56
     70000     2276.89
     70040     2278.19
     70080     2279.41
     70120     2280.77
     70160     2282.07
     70200     2283.45
     70240     2284.78
     70280     2286.08
     70320     2287.31
     70360     2288.64
     70400     2289.94
     70440      2291.2
     70480     2292.57
     70520     2293.82
     70560     2295.12
     70600     2296.42
     70640     2297.68
     70680     2299.06
     70720     2300.29
     70760     2301.68
     70800        2303
     70840      2304.3
     70880     2305.53
     70920     2306.89
     70960     2308.19
     71000     2309.57
     71040      2310.9
     71080     2312.21
     71120     2313.44
     71160     2314.76
     71200     2316.06
     71240     2317.33
     71280     2318.69
     71320     2319.94
     71360     2321.23
     71400     2322.53
     71440     2323.79
     71480     2325.18
     71520     2326.41
     71560     2327.79
     71600     2329.11
     71640     2330.41
     71680     2331.64
     71720        2333
     71760      2334.3
     71800     2335.68
     71840     2337.01
     71880     2338.32
     71920     2339.55
     71960     2340.87
     72000     2342.17
     72040     2343.43
     72080      2344.8
     72120     2346.04
     72160     2347.34
     72200     2348.64
     72240      2349.9
     72280     2351.28
     72320     2352.51
     72360      2353.9
     72400     2355.22
     72440     2356.53
     72480     2357.76
     72520     2359.12
     72560     2360.42
     72600      2361.8
     72640     2363.13
     72680     2364.45
     72720     2365.67
     72760        2367
     72800     2368.29
     72840     2369.56
     72880     2370.93
     72920     2372.17
     72960     2373.47
     73000     2374.77
     73040     2376.03
     73080     2377.41
     73120     2378.64
     73160     2380.03
     73200     2381.35
     73240     2382.67
     73280      2383.9
     73320     2385.26
     73360     2386.56
     73400     2387.94
     73440     2389.26
     73480     2390.58
     73520     2391.81
     73560     2393.13
     73600     2394.43
     73640     2395.69
     73680     2397.07
     73720      2398.3
     73760     2399.61
     73800      2400.9
     73840     2402.16
     73880     2403.54
     73920     2404.78
     73960     2406.17
     74000     2407.49
     74040      2408.8
     74080     2410.03
     74120     2411.39
     74160     2412.68
     74200     2414.07
     74240      2415.4
     74280     2416.71
     74320     2417.93
     74360     2419.27
     74400     2420.56
     74440     2421.83
     74480      2423.2
     74520     2424.43
     74560     2425.75
     74600     2427.04
     74640      2428.3
     74680     2429.69
     74720     2430.92
     74760     2432.33
     74800     2433.64
     74840     2434.95
     74880     2436.18
     74920     2437.54
     74960     2438.84
     75000     2440.22
     75040     2441.54
     75080     2442.86
     75120     2444.08
     75160     2445.41
     75200      2446.7
     75240     2447.96
     75280     2449.33
     75320     2450.57
     75360     2451.88
     75400     2453.17
     75440     2454.44
     75480     2455.82
     75520     2457.06
     75560     2458.46
     75600     2459.78
     75640      2461.1
     75680     2462.33
     75720      2463.7
     75760     2464.99
     75800     2466.36
     75840     2467.69
     75880        2469
     75920     2470.22
     75960     2471.55
     76000     2472.85
     76040     2474.11
     76080     2475.47
     76120     2476.71
     76160     2478.01
     76200     2479.31
     76240     2480.58
     76280     2481.96
     76320     2483.21
     76360     2484.61
     76400     2485.93
     76440     2487.24
     76480     2488.47
     76520     2489.83
     76560     2491.12
     76600     2492.51
     76640     2493.84
     76680     2495.15
     76720     2496.37
     76760     2497.69
     76800        2499
     76840     2500.25
     76880     2501.62
     76920     2502.86
     76960     2504.16
     77000     2505.46
     77040     2506.73
     77080     2508.11
     77120     2509.34
     77160     2510.75
     77200     2512.06
     77240     2513.39
     77280     2514.61
     77320     2515.98
     77360     2517.26
     77400     2518.64
     77440     2519.97
     77480     2521.28
     77520     2522.51
     77560     2523.83
     77600     2525.14
     77640     2526.39
     77680     2527.75
     77720     2528.99
     77760     2530.28
     77800     2531.58
     77840     2532.85
     77880     2534.22
     77920     2535.45
     77960     2536.87
     78000     2538.17
     78040     2539.49
     78080     2540.73
     78120     2542.09
     78160     2543.37
     78200     2544.76
     78240     2546.08
     78280     2547.38
     78320     2548.61
     78360     2549.94
     78400     2551.23
     78440     2552.49
     78480     2553.85
     78520     2555.09
     78560     2556.39
     78600     2557.68
     78640     2558.95
     78680     2560.33
     78720     2561.56
     78760     2562.98
     78800     2564.28
     78840     2565.61
     78880     2566.84
     78920     2568.21
     78960     2569.49
     79000     2570.88
     79040      2572.2
     79080      2573.5
     79120     2574.72
     79160     2576.05
     79200     2577.36
     79240      2578.6
     79280     2579.97
     79320     2581.21
     79360     2582.51
     79400     2583.81
     79440     2585.07
     79480     2586.46
     79520     2587.67
     79560     2589.09
     79600     2590.39
     79640     2591.71
     79680     2592.95
     79720     2594.31
     79760     2595.58
     79800     2596.98
     79840     2598.31
     79880     2599.61
     79920     2600.83
     79960     2602.16
     80000     2603.46
     80040      2604.7
     80080     2606.07
     80120      2607.3
     80160      2608.6
     80200     2609.89
     80240     2611.16
     80280     2612.54
     80320     2613.75
     80360     2615.17
     80400     2616.48
     80440     2617.81
     80480     2619.03
     80520      2620.4
     80560     2621.68
     80600     2623.07
     80640      2624.4
     80680      2625.7
     80720     2626.91
     80760     2628.25
     80800     2629.54
     80840     2630.77
     80880     2632.14
     80920     2633.37
     80960     2634.66
     81000     2635.96
     81040     2637.22
     81080     2638.61
     81120     2639.82
     81160     2641.24
     81200     2642.54
     81240     2643.87
     81280     2645.09
     81320     2646.47
     81360     2647.76
     81400     2649.14
     81440     2650.47
     81480     2651.78
     81520     2652.99
     81560     2654.32
     81600     2655.61
     81640     2656.85
     81680     2658.22
     81720     2659.44
     81760     2660.73
     81800     2662.04
     81840      2663.3
     81880     2664.69
     81920      2665.9
     81960     2667.32
     82000     2668.62
     82040     2669.95
     82080     2671.18
     82120     2672.56
     82160     2673.83
     82200     2675.22
     82240     2676.55
     82280     2677.86
     82320     2679.07
     82360      2680.4
     82400     2681.69
     82440     2682.91
     82480      2684.3
     82520     2685.52
     82560     2686.81
     82600     2688.11
     82640     2689.38
     82680     2690.77
     82720     2691.98
     82760     2693.39
     82800     2694.69
     82840     2696.02
     82880     2697.25
     82920     2698.62
     82960      2699.9
     83000     2701.29
     83040     2702.63
     83080     2703.93
     83120     2705.13
     83160     2706.47
     83200     2707.76
     83240     2708.99
     83280     2710.38
     83320     2711.59
     83360     2712.88
     83400     2714.18
     83440     2715.44
     83480     2716.84
     83520     2718.04
     83560     2719.45
     83600     2720.76
     83640     2722.08
     83680     2723.31
     83720     2724.68
     83760     2725.96
     83800     2727.35
     83840      2728.7
     83880     2729.99
     83920      2731.2
     83960     2732.54
     84000     2733.83
     84040     2735.07
     84080     2736.46
     84120     2737.67
     84160     2738.97
     84200     2740.27
     84240     2741.53
     84280     2742.94
     84320     2744.14
     84360     2745.55
     84400     2746.86
     84440     2748.18
     84480     2749.41
     84520     2750.77
     84560     2752.05
     84600     2753.44
     84640     2754.79
     84680     2756.08
     84720     2757.28
     84760     2758.62
     84800     2759.92
     84840     2761.15
     84880     2762.55
     84920     2763.76
     84960     2765.06
     85000     2766.35
     85040     2767.62
     85080     2769.02
     85120     2770.22
     85160     2771.64
     85200     2772.94
     85240     2774.26
     85280     2775.49
     85320     2776.85
     85360     2778.13
     85400     2779.52
     85440     2780.86
     85480     2782.15
     85520     2783.36
     85560     2784.69
     85600     2785.99
     85640     2787.22
     85680     2788.61
     85720     2789.82
     85760     2791.12
     85800     2792.41
     85840     2793.68
     85880     2795.08
     85920     2796.28
     85960     2797.69
     86000        2799
     86040     2800.32
     86080     2801.55
     86120     2802.91
     86160     2804.18
     86200     2805.57
     86240     2806.92
     86280     2808.21
     86320     2809.42
     86360     2810.76
     86400     2812.05
     86440     2813.28
     86480     2814.68
     86520     2815.89
     86560     2817.18
     86600     2818.47
     86640     2819.74
     86680     2821.15
     86720     2822.34
     86760     2823.75
     86800     2825.05
     86840     2826.38
     86880     2827.62
     86920     2828.98
     86960     2830.24
     87000     2831.63
     87040     2832.98
     87080     2834.26
     87120     2835.47
     87160     2836.81
     87200     2838.11
     87240     2839.33
     87280     2840.73
     87320     2841.93
     87360     2843.23
     87400     2844.53
     87440     2845.79
     87480     2847.19
     87520     2848.39
     87560      2849.8
     87600     2851.11
     87640     2852.44
     87680     2853.67
     87720     2855.02
     87760      2856.3
     87800     2857.68
     87840     2859.02
     87880     2860.31
     87920     2861.52
     87960     2862.86
     88000     2864.17
     88040     2865.38
     88080     2866.79
     88120     2867.99
     88160     2869.29
     88200     2870.58
     88240     2871.85
     88280     2873.25
     88320     2874.45
     88360     2875.85
     88400     2877.16
     88440     2878.48
     88480     2879.72
     88520     2881.07
     88560     2882.34
     88600     2883.73
     88640     2885.07
     88680     2886.37
     88720     2887.57
     88760     2888.91
     88800     2890.22
     88840     2891.44
     88880     2892.85
     88920     2894.06
     88960     2895.36
     89000     2896.64
     89040     2897.91
     89080     2899.32
     89120     2900.51
     89160     2901.92
     89200     2903.23
     89240     2904.55
     89280     2905.78
     89320     2907.13
     89360      2908.4
     89400     2909.79
     89440     2911.14
     89480     2912.43
     89520     2913.64
     89560     2914.98
     89600     2916.28
     89640      2917.5
     89680     2918.91
     89720     2920.12
     89760     2921.43
     89800      2922.7
     89840     2923.97
     89880     2925.38
     89920     2926.58
     89960     2927.98
     90000     2929.29
     90040     2930.62
     90080     2931.84
     90120     2933.19
     90160     2934.46
     90200     2935.85
     90240      2937.2
     90280     2938.49
     90320     2939.69
     90360     2941.04
     90400     2942.33
     90440     2943.55
     90480     2944.95
     90520     2946.16
     90560     2947.47
     90600     2948.75
     90640     2950.02
     90680     2951.43
     90720     2952.63
     90760     2954.04
     90800     2955.34
     90840     2956.67
     90880     2957.88
     90920     2959.24
     90960     2960.51
     91000     2961.91
     91040     2963.25
     91080     2964.55
     91120     2965.75
     91160      2967.1
     91200      2968.4
     91240     2969.61
     91280     2971.01
     91320     2972.23
     91360     2973.54
     91400     2974.81
     91440     2976.08
     91480      2977.5
     91520     2978.69
     91560      2980.1
     91600     2981.41
     91640     2982.74
     91680     2983.95
     91720      2985.3
     91760     2986.58
     91800     2987.97
     91840     2989.31
     91880     2990.61
     91920     2991.81
     91960     2993.16
     92000     2994.47
     92040     2995.68
     92080     2997.08
     92120     2998.29
     92160      2999.6
     92200     3000.88
     92240     3002.14
     92280     3003.55
     92320     3004.74
     92360     3006.16
     92400     3007.47
     92440      3008.8
     92480     3010.01
     92520     3011.37
     92560     3012.63
     92600     3014.03
     92640     3015.38
     92680     3016.67
     92720     3017.87
     92760     3019.22
     92800     3020.52
     92840     3021.73
     92880     3023.12
     92920     3024.34
     92960     3025.65
     93000     3026.92
     93040     3028.18
     93080     3029.59
     93120     3030.78
     93160     3032.19
     93200      3033.5
     93240     3034.83
     93280     3036.04
     93320     3037.41
     93360     3038.67
     93400     3040.06
     93440     3041.42
     93480     3042.72
     93520     3043.91
     93560     3045.26
     93600     3046.57
     93640     3047.78
     93680     3049.17
     93720     3050.38
     93760     3051.69
     93800     3052.96
     93840     3054.23
     93880     3055.63
     93920     3056.82
     93960     3058.23
     94000     3059.53
     94040     3060.88
     94080     3062.07
     94120     3063.45
     94160     3064.71
     94200      3066.1
     94240     3067.45
     94280     3068.75
     94320     3069.94
     94360      3071.3
     94400     3072.61
     94440     3073.81
     94480     3075.21
     94520     3076.41
     94560     3077.73
     94600     3079.01
     94640     3080.27
     94680     3081.68
     94720     3082.86
     94760     3084.27
     94800     3085.57
     94840     3086.91
     94880     3088.11
     94920     3089.47
     94960     3090.74
     95000     3092.13
     95040     3093.48
     95080     3094.78
     95120     3095.97
     95160     3097.32
     95200     3098.63
     95240     3099.84
     95280     3101.24
     95320     3102.44
     95360     3103.76
     95400     3105.04
     95440     3106.31
     95480     3107.71
     95520      3108.9
     95560     3110.31
     95600     3111.61
     95640     3112.96
     95680     3114.15
     95720     3115.52
     95760     3116.79
     95800     3118.18
     95840     3119.53
     95880     3120.83
     95920     3122.01
     95960     3123.37
     96000     3124.69
     96040     3125.89
     96080     3127.28
     96120     3128.49
     96160      3129.8
     96200     3131.08
     96240     3132.35
     96280     3133.76
     96320     3134.94
     96360     3136.36
     96400     3137.65
     96440        3139
     96480      3140.2
     96520     3141.56
     96560     3142.83
     96600     3144.22
     96640     3145.57
     96680     3146.87
     96720     3148.06
     96760     3149.42
     96800     3150.73
     96840     3151.93
     96880     3153.33
     96920     3154.54
     96960     3155.85
     97000     3157.13
     97040     3158.41
     97080     3159.81
     97120        3161
     97160     3162.41
     97200     3163.72
     97240     3165.06
     97280     3166.26
     97320     3167.62
     97360     3168.89
     97400     3170.27
     97440     3171.61
     97480     3172.92
     97520     3174.12
     97560     3175.49
     97600     3176.79
     97640        3178
     97680     3179.39
     97720      3180.6
     97760     3181.91
     97800     3183.19
     97840     3184.47
     97880     3185.87
     97920     3187.06
     97960     3188.47
     98000     3189.78
     98040     3191.12
     98080     3192.32
     98120     3193.67
     98160     3194.94
     98200     3196.34
     98240     3197.67
     98280     3198.98
     98320     3200.18
     98360     3201.55
     98400     3202.86
     98440     3204.06
     98480     3205.47
     98520     3206.67
     98560     3207.99
     98600     3209.27
     98640     3210.54
     98680     3211.95
     98720     3213.14
     98760     3214.56
     98800     3215.86
     98840      3217.2
     98880     3218.41
     98920     3219.77
     98960     3221.04
     99000     3222.43
     99040     3223.76
     99080     3225.07
     99120     3226.27
     99160     3227.64
     99200     3228.95
     99240     3230.17
     99280     3231.56
     99320     3232.77
     99360     3234.09
     99400     3235.38
     99440     3236.65
     99480     3238.06
     99520     3239.25
     99560     3240.66
     99600     3241.97
     99640     3243.31
     99680     3244.52
     99720     3245.88
     99760     3247.15
     99800     3248.53
     99840     3249.87
     99880     3251.18
     99920     3252.38
     99960     3253.76
    100000     3255.06
    100040     3256.28
    100080     3257.67
    100120     3258.87
    100160     3260.19
    100200     3261.48
    100240     3262.76
    100280     3264.16
    100320     3265.36
    100360     3266.77
    100400     3268.07
    100440     3269.41
    100480     3270.62
    100520     3271.98
    100560     3273.25
    100600     3274.63
    100640     3275.97
    100680     3277.27
    100720     3278.48
    100760     3279.85
    100800     3281.16
    100840     3282.37
    100880     3283.76
    100920     3284.96
    100960     3286.28
    101000     3287.57
    101040     3288.85
    101080     3290.25
    101120     3291.45
    101160     3292.86
    101200     3294.16
    101240      3295.5
    101280     3296.71
    101320     3298.07
    101360     3299.34
    101400     3300.72
    101440     3302.06
    101480     3303.37
    101520     3304.58
    101560     3305.95
    101600     3307.26
    101640     3308.47
    101680     3309.86
    101720     3311.05
    101760     3312.36
    101800     3313.66
    101840     3314.95
    101880     3316.34
    101920     3317.53
    101960     3318.95
    102000     3320.25
    102040     3321.58
    102080     3322.81
    102120     3324.17
    102160     3325.44
    102200     3326.82
    102240     3328.16
    102280     3329.46
    102320     3330.68
    102360     3332.05
    102400     3333.36
    102440     3334.57
    102480     3335.95
    102520     3337.14
    102560     3338.46
    102600     3339.76
    102640     3341.04
    102680     3342.43
    102720     3343.63
    102760     3345.05
    102800     3346.35
    102840     3347.69
    102880     3348.92
    102920     3350.28
    102960     3351.54
    103000     3352.93
    103040     3354.27
    103080     3355.58
    103120     3356.79
    103160     3358.16
    103200     3359.48
    103240     3360.69
    103280     3362.08
    103320     3363.26
    103360     3364.59
    103400     3365.89
    103440     3367.16
    103480     3368.55
    103520     3369.75
    103560     3371.16
    103600     3372.47
    103640      3373.8
    103680     3375.03
    103720      3376.4
    103760     3377.66
    103800     3379.05
    103840     3380.38
    103880     3381.69
    103920      3382.9
    103960     3384.27
    104000     3385.58
    104040     3386.79
    104080     3388.18
    104120     3389.36
    104160     3390.69
    104200     3391.98
    104240     3393.26
    104280     3394.65
    104320     3395.85
    104360     3397.27
    104400     3398.57
    104440     3399.91
    104480     3401.14
    104520      3402.5
    104560     3403.77
    104600     3405.16
    104640     3406.49
    104680     3407.78
    104720        3409
    104760     3410.37
    104800     3411.67
    104840     3412.88
    104880     3414.27
    104920     3415.45
    104960     3416.78
    105000     3418.07
    105040     3419.35
    105080     3420.75
    105120     3421.95
    105160     3423.37
    105200     3424.67
    105240     3426.01
    105280     3427.25
    105320     3428.62
    105360     3429.88
    105400     3431.27
    105440     3432.59
    105480      3433.9
    105520     3435.11
    105560     3436.47
    105600     3437.78
    105640        3439
    105680     3440.39
    105720     3441.57
    105760     3442.88
    105800     3444.19
    105840     3445.46
    105880     3446.87
    105920     3448.07
    105960     3449.49
    106000     3450.78
    106040     3452.13
    106080     3453.36
    106120     3454.74
    106160        3456
    106200      3457.4
    106240     3458.72
    106280     3460.03
    106320     3461.24
    106360     3462.61
    106400     3463.92
    106440     3465.13
    106480     3466.54
    106520      3467.7
    106560     3469.02
    106600     3470.32
    106640      3471.6
    106680     3473.02
    106720     3474.22
    106760     3475.63
    106800     3476.93
    106840     3478.27
    106880     3479.51
    106920     3480.88
    106960     3482.14
    107000     3483.54
    107040     3484.86
    107080     3486.17
    107120     3487.39
    107160     3488.75
    107200     3490.06
    107240     3491.25
    107280     3492.67
    107320     3493.83
    107360     3495.14
    107400     3496.45
    107440     3497.73
    107480     3499.15
    107520     3500.35
    107560     3501.77
    107600     3503.05
    107640     3504.39
    107680     3505.63
    107720     3507.01
    107760     3508.26
    107800     3509.66
    107840     3510.98
    107880     3512.29
    107920     3513.51
    107960     3514.87
    108000     3516.18
    108040     3517.38
    108080     3518.79
    108120     3519.95
    108160     3521.26
    108200     3522.57
    108240     3523.86
    108280     3525.27
    108320     3526.46
    108360     3527.89
    108400     3529.17
    108440     3530.51
    108480     3531.76
    108520     3533.13
    108560     3534.39
    108600     3535.79
    108640      3537.1
    108680     3538.42
    108720     3539.63
    108760     3540.99
    108800     3542.32
    108840     3543.52
    108880     3544.93
    108920     3546.09
    108960     3547.39
    109000      3548.7
    109040     3549.99
    109080      3551.4
    109120     3552.58
    109160     3554.01
    109200     3555.28
    109240     3556.63
    109280     3557.89
    109320     3559.25
    109360     3560.51
    109400     3561.91
    109440     3563.22
    109480     3564.54
    109520     3565.76
    109560     3567.12
    109600     3568.43
    109640     3569.63
    109680     3571.05
    109720      3572.2
    109760     3573.52
    109800     3574.82
    109840      3576.1
    109880     3577.51
    109920      3578.7
    109960     3580.12
    110000      3581.4
    110040     3582.74
    110080        3584
    110120     3585.36
    110160     3586.62
    110200     3588.02
    110240     3589.34
    110280     3590.66
    110320     3591.88
    110360     3593.24
    110400     3594.56
    110440     3595.75
    110480     3597.17
    110520     3598.32
    110560     3599.64
    110600     3600.94
    110640     3602.22
    110680     3603.64
    110720     3604.81
    110760     3606.25
    110800     3607.53
    110840     3608.87
    110880     3610.12
    110920     3611.48
    110960     3612.75
    111000     3614.15
    111040     3615.47
    111080     3616.79
    111120     3618.01
    111160     3619.38
    111200     3620.69
    111240     3621.89
    111280     3623.31
    111320     3624.48
    111360     3625.78
    111400     3627.08
    111440     3628.35
    111480     3629.78
    111520     3630.96
    111560     3632.39
    111600     3633.66
    111640     3634.99
    111680     3636.26
    111720     3637.61
    111760     3638.88
    111800     3640.28
    111840     3641.59
    111880     3642.92
    111920     3644.14
    111960      3645.5
    112000     3646.83
    112040     3648.03
    112080     3649.44
    112120      3650.6
    112160     3651.91
    112200      3653.2
    112240     3654.48
    112280     3655.91
    112320     3657.08
    112360     3658.51
    112400     3659.78
    112440     3661.11
    112480     3662.36
    112520     3663.73
    112560     3664.99
    112600      3666.4
    112640      3667.7
    112680     3669.03
    112720     3670.26
    112760     3671.61
    112800     3672.95
    112840     3674.15
    112880     3675.56
    112920     3676.72
    112960     3678.02
    113000     3679.32
    113040     3680.59
    113080     3682.02
    113120     3683.19
    113160     3684.62
    113200     3685.89
    113240     3687.22
    113280     3688.47
    113320     3689.84
    113360     3691.09
    113400     3692.51
    113440     3693.81
    113480     3695.14
    113520     3696.37
    113560     3697.72
    113600     3699.06
    113640     3700.25
    113680     3701.66
    113720     3702.83
    113760     3704.12
    113800     3705.41
    113840     3706.69
    113880     3708.12
    113920     3709.29
    113960     3710.73
    114000     3711.99
    114040     3713.32
    114080     3714.56
    114120     3715.93
    114160     3717.19
    114200     3718.61
    114240     3719.92
    114280     3721.24
    114320     3722.47
    114360     3723.83
    114400     3725.16
    114440     3726.36
    114480     3727.76
    114520     3728.93
    114560     3730.22
    114600     3731.52
    114640      3732.8
    114680     3734.22
    114720     3735.39
    114760     3736.84
    114800      3738.1
    114840     3739.43
    114880     3740.67
    114920     3742.04
    114960      3743.3
    115000     3744.72
    115040     3746.04
    115080     3747.35
    115120     3748.58
    115160     3749.93
    115200     3751.27
    115240     3752.46
    115280     3753.87
    115320     3755.04
    115360     3756.33
    115400     3757.62
    115440     3758.91
    115480     3760.32
    115520      3761.5
    115560     3762.95
    115600     3764.21
    115640     3765.55
    115680     3766.78
    115720     3768.15
    115760     3769.41
    115800     3770.84
    115840     3772.15
    115880     3773.46
    115920      3774.7
    115960     3776.05
    116000     3777.39
    116040     3778.58
    116080     3779.98
    116120     3781.16
    116160     3782.45
    116200     3783.75
    116240     3785.02
    116280     3786.45
    116320     3787.62
    116360     3789.07
    116400     3790.33
    116440     3791.67
    116480     3792.91
    116520     3794.28
    116560     3795.53
    116600     3796.97
    116640     3798.28
    116680     3799.59
    116720     3800.83
    116760     3802.18
    116800     3803.52
    116840      3804.7
    116880     3806.11
    116920     3807.28
    116960     3808.57
    117000     3809.88
    117040     3811.14
    117080     3812.57
    117120     3813.74
    117160     3815.19
    117200     3816.45
    117240      3817.8
    117280     3819.04
    117320     3820.41
    117360     3821.66
    117400      3823.1
    117440     3824.41
    117480     3825.72
    117520     3826.96
    117560     3828.31
    117600     3829.65
    117640     3830.83
    117680     3832.24
    117720      3833.4
    117760      3834.7
    117800     3836.01
    117840     3837.28
    117880      3838.7
    117920     3839.87
    117960     3841.32
    118000     3842.59
    118040     3843.94
    118080     3845.18
    118120     3846.55
    118160      3847.8
    118200     3849.24
    118240     3850.55
    118280     3851.86
    118320     3853.11
    118360     3854.45
    118400     3855.79
    118440     3856.96
    118480     3858.36
    118520     3859.53
    118560     3860.82
    118600     3862.13
    118640      3863.4
    118680     3864.82
    118720     3865.99
    118760     3867.44
    118800     3868.71
    118840     3870.05
    118880     3871.29
    118920     3872.66
    118960     3873.91
    119000     3875.35
    119040     3876.66
    119080     3877.97
    119120     3879.22
    119160     3880.55
    119200      3881.9
    119240     3883.06
    119280     3884.46
    119320     3885.63
    119360     3886.93
    119400     3888.23
    119440     3889.51
    119480     3890.93
    119520      3892.1
    119560     3893.55
    119600     3894.81
    119640     3896.15
    119680      3897.4
    119720     3898.77
    119760     3900.02
    119800     3901.46
    119840     3902.78
    119880     3904.09
    119920     3905.32
    119960     3906.66
    120000     3908.01
    120040     3909.17
    120080     3910.57
    120120     3911.74
    120160     3913.04
    120200     3914.34
    120240     3915.62
    120280     3917.03
    120320      3918.2
    120360     3919.65
    120400     3920.92
    120440     3922.26
    120480     3923.51
    120520     3924.88
    120560     3926.13
    120600     3927.58
    120640     3928.89
    120680      3930.2
    120720     3931.44
    120760     3932.78
    120800     3934.14
    120840     3935.29
    120880     3936.69
    120920     3937.87
    120960     3939.16
    121000     3940.46
    121040     3941.74
    121080     3943.15
    121120     3944.32
    121160     3945.77
    121200     3947.04
    121240     3948.39
    121280     3949.64
    121320        3951
    121360     3952.24
    121400      3953.7
    121440        3955
    121480     3956.32
    121520     3957.55
    121560     3958.88
    121600     3960.24
    121640     3961.38
    121680     3962.78
    121720     3963.94
    121760     3965.24
    121800     3966.53
    121840     3967.82
    121880     3969.24
    121920     3970.41
    121960     3971.85
    122000     3973.12
    122040     3974.46
    122080     3975.71
    122120     3977.08
    122160     3978.32
    122200     3979.78
    122240     3981.08
    122280     3982.39
    122320     3983.63
    122360     3984.96
    122400     3986.31
    122440     3987.47
    122480     3988.85
    122520     3990.02
    122560     3991.32
    122600     3992.61
    122640      3993.9
    122680     3995.31
    122720     3996.48
    122760     3997.93
    122800      3999.2
    122840     4000.54
    122880      4001.8
    122920     4003.16
    122960     4004.41
    123000     4005.85
    123040     4007.16
    123080     4008.47
    123120     4009.71
    123160     4011.03
    123200      4012.4
    123240     4013.54
    123280     4014.92
    123320      4016.1
    123360     4017.39
    123400     4018.69
    123440     4019.97
    123480     4021.37
    123520     4022.56
    123560        4024
    123600     4025.27
    123640     4026.61
    123680     4027.87
    123720     4029.23
    123760     4030.47
    123800     4031.92
    123840     4033.24
    123880     4034.55
    123920     4035.78
    123960     4037.12
    124000     4038.47
    124040     4039.62
    124080        4041
    124120     4042.18
    124160     4043.48
    124200     4044.78
    124240     4046.05
    124280     4047.46
    124320     4048.63
    124360     4050.08
    124400     4051.35
    124440      4052.7
    124480     4053.94
    124520     4055.31
    124560     4056.57
    124600     4058.02
    124640     4059.33
    124680     4060.64
    124720     4061.88
    124760     4063.21
    124800     4064.57
    124840     4065.72
    124880      4067.1
    124920     4068.28
    124960     4069.57
    125000     4070.88
    125040     4072.15
    125080     4073.55
    125120     4074.73
    125160     4076.19
    125200     4077.45
    125240      4078.8
    125280     4080.04
    125320     4081.42
    125360     4082.67
    125400     4084.13
    125440     4085.45
    125480     4086.75
    125520     4088.01
    125560     4089.33
    125600     4090.69
    125640     4091.83
    125680     4093.23
    125720     4094.41
    125760     4095.69
    125800     4096.99
    125840     4098.27
    125880     4099.67
    125920     4100.85
    125960     4102.31
    126000     4103.57
    126040     4104.92
    126080     4106.17
    126120     4107.54
    126160     4108.81
    126200     4110.27
    126240     4111.57
    126280     4112.89
    126320     4114.13
    126360     4115.45
    126400     4116.82
    126440     4117.98
    126480     4119.37
    126520     4120.55
    126560     4121.83
    126600     4123.15
    126640     4124.41
    126680     4125.81
    126720     4126.99
    126760     4128.45
    126800     4129.71
    126840     4131.07
    126880      4132.3
    126920     4133.67
    126960     4134.94
    127000     4136.39
    127040      4137.7
    127080     4139.02
    127120     4140.27
    127160     4141.58
    127200     4142.95
    127240     4144.11
    127280     4145.51
    127320     4146.68
    127360     4147.98
    127400     4149.28
    127440     4150.55
    127480     4151.95
    127520     4153.13
    127560     4154.59
    127600     4155.84
    127640      4157.2
    127680     4158.43
    127720      4159.8
    127760     4161.07
    127800     4162.53
    127840     4163.83
    127880     4165.15
    127920      4166.4
    127960     4167.73
    128000     4169.09
    128040     4170.25
    128080     4171.65
    128120     4172.82
    128160     4174.11
    128200     4175.42
    128240      4176.7
    128280     4178.09
    128320     4179.27
    128360     4180.74
    128400     4181.99
    128440     4183.33
    128480     4184.56
    128520     4185.92
    128560     4187.19
    128600     4188.65
    128640     4189.97
    128680     4191.28
    128720     4192.53
    128760     4193.86
    128800     4195.23
    128840     4196.38
    128880     4197.78
    128920     4198.95
    128960     4200.25
    129000     4201.54
    129040     4202.82
    129080     4204.23
    129120      4205.4
    129160     4206.87
    129200     4208.11
    129240     4209.45
    129280     4210.68
    129320     4212.04
    129360     4213.31
    129400     4214.77
    129440     4216.08
    129480     4217.41
    129520     4218.66
    129560     4219.98
    129600     4221.35
    129640     4222.49
    129680     4223.89
    129720     4225.06
    129760     4226.35
    129800     4227.65
    129840     4228.94
    129880     4230.34
    129920     4231.51
    129960     4232.99
    130000     4234.23
    130040     4235.57
    130080      4236.8
    130120     4238.16
    130160     4239.44
    130200      4240.9
    130240     4242.21
    130280     4243.53
    130320     4244.78
    130360      4246.1
    130400     4247.48
    130440     4248.63
    130480     4250.01
    130520     4251.19
    130560     4252.47
    130600     4253.77
    130640     4255.06
    130680     4256.47
    130720     4257.63
    130760      4259.1
    130800     4260.35
    130840     4261.69
    130880     4262.92
    130920     4264.27
    130960     4265.56
    131000     4267.02
    131040     4268.32
    131080     4269.64
    131120     4270.91
    131160     4272.22
    131200     4273.59
    131240     4274.73
    131280     4276.12
    131320     4277.31
    131360     4278.59
    131400     4279.88
    131440     4281.16
    131480     4282.57
    131520     4283.73
    131560     4285.21
    131600     4286.45
    131640     4287.79
    131680     4289.03
    131720     4290.37
    131760     4291.65
    131800     4293.12
    131840     4294.42
    131880     4295.73
    131920        4297
    131960     4298.31
    132000     4299.67
    132040     4300.83
    132080     4302.22
    132120      4303.4
    132160     4304.68
    132200     4305.98
    132240     4307.26
    132280     4308.66
    132320     4309.82
    132360      4311.3
    132400     4312.55
    132440     4313.87
    132480     4315.12
    132520     4316.47
    132560     4317.73
    132600     4319.21
    132640     4320.51
    132680     4321.83
    132720     4323.11
    132760     4324.42
    132800     4325.78
    132840     4326.94
    132880     4328.33
    132920     4329.51
    132960     4330.78
    133000     4332.09
    133040     4333.36
    133080     4334.76
    133120     4335.93
    133160     4337.41
    133200     4338.65
    133240     4339.99
    133280     4341.21
    133320     4342.57
    133360     4343.84
    133400     4345.31
    133440     4346.62
    133480     4347.94
    133520     4349.22
    133560     4350.52
    133600     4351.89
    133640     4353.05
    133680     4354.45
    133720     4355.63
    133760      4356.9
    133800      4358.2
    133840     4359.48
    133880     4360.89
    133920     4362.05
    133960     4363.53
    134000     4364.78
    134040     4366.11
    134080     4367.34
    134120      4368.7
    134160     4369.96
    134200     4371.44
    134240     4372.73
    134280     4374.06
    134320     4375.34
    134360     4376.64
    134400        4378
    134440     4379.17
    134480     4380.56
    134520     4381.73
    134560     4383.01
    134600     4384.32
    134640     4385.59
    134680        4387
    134720     4388.16
    134760     4389.66
    134800      4390.9
    134840     4392.23
    134880     4393.47
    134920     4394.82
    134960     4396.08
    135000     4397.56
    135040     4398.84
    135080     4400.19
    135120     4401.46
    135160     4402.75
    135200     4404.12
    135240     4405.28
    135280     4406.66
    135320     4407.84
    135360     4409.13
    135400     4410.45
    135440     4411.71
    135480     4413.12
    135520     4414.29
    135560     4415.78
    135600     4417.02
    135640     4418.37
    135680      4419.6
    135720     4420.95
    135760     4422.21
    135800     4423.69
    135840     4424.97
    135880     4426.32
    135920     4427.58
    135960     4428.88
    136000     4430.26
    136040     4431.41
    136080     4432.81
    136120     4433.98
    136160     4435.27
    136200     4436.58
    136240     4437.83
    136280     4439.24
    136320      4440.4
    136360     4441.89
    136400     4443.15
    136440     4444.48
    136480     4445.72
    136520     4447.08
    136560     4448.34
    136600     4449.81
    136640      4451.1
    136680     4452.44
    136720     4453.71
    136760     4455.01
    136800     4456.39
    136840     4457.54
    136880     4458.94
    136920     4460.11
    136960      4461.4
    137000     4462.72
    137040     4463.97
    137080     4465.39
    137120     4466.55
    137160     4468.04
    137200      4469.3
    137240     4470.64
    137280     4471.88
    137320     4473.23
    137360     4474.49
    137400     4475.96
    137440     4477.25
    137480     4478.59
    137520     4479.85
    137560     4481.16
    137600     4482.53
    137640      4483.7
    137680      4485.1
    137720     4486.27
    137760     4487.56
    137800     4488.87
    137840     4490.12
    137880     4491.53
    137920     4492.71
    137960     4494.19
    138000     4495.45
    138040     4496.78
    138080     4498.02
    138120     4499.37
    138160     4500.65
    138200     4502.12
    138240     4503.39
    138280     4504.74
    138320        4506
    138360     4507.31
    138400     4508.67
    138440     4509.85
    138480     4511.24
    138520     4512.42
    138560     4513.71
    138600     4515.02
    138640     4516.28
    138680     4517.69
    138720     4518.86
    138760     4520.34
    138800     4521.59
    138840     4522.94
    138880     4524.16
    138920     4525.51
    138960     4526.78
    139000     4528.26
    139040     4529.54
    139080     4530.89
    139120     4532.15
    139160     4533.47
    139200     4534.83
    139240        4536
    139280      4537.4
    139320     4538.57
    139360     4539.86
    139400     4541.18
    139440     4542.43
    139480     4543.85
    139520     4545.02
    139560      4546.5
    139600     4547.75
    139640     4549.09
    139680     4550.31
    139720     4551.66
    139760     4552.93
    139800     4554.39
    139840     4555.68
    139880     4557.03
    139920     4558.28
    139960      4559.6
    140000     4560.96
    140040     4562.12
    140080     4563.52
    140120     4564.69
    140160     4565.99
    140200      4567.3
    140240     4568.54
    140280     4569.97
    140320     4571.13
    140360     4572.61
    140400     4573.87
    140440     4575.21
    140480     4576.44
    140520     4577.78
    140560     4579.04
    140600     4580.51
    140640     4581.79
    140680     4583.14
    140720      4584.4
    140760     4585.71
    140800     4587.07
    140840     4588.21
    140880     4589.62
    140920      4590.8
    140960      4592.1
    141000     4593.41
    141040     4594.66
    141080     4596.08
    141120     4597.24
    141160     4598.72
    141200     4599.98
    141240     4601.32
    141280     4602.54
    141320     4603.88
    141360     4605.15
    141400     4606.62
    141440      4607.9
    141480     4609.24
    141520      4610.5
    141560     4611.81
    141600     4613.15
    141640      4614.3
    141680      4615.7
    141720     4616.88
    141760     4618.19
    141800     4619.51
    141840     4620.75
    141880     4622.17
    141920     4623.34
    141960     4624.82
    142000     4626.07
    142040      4627.4
    142080     4628.63
    142120     4629.98
    142160     4631.24
    142200     4632.71
    142240     4633.99
    142280     4635.33
    142320      4636.6
    142360      4637.9
    142400     4639.25
    142440     4640.39
    142480      4641.8
    142520     4642.98
    142560     4644.29
    142600     4645.61
    142640     4646.86
    142680     4648.28
    142720     4649.45
    142760     4650.94
    142800     4652.18
    142840     4653.51
    142880     4654.74
    142920     4656.08
    142960     4657.35
    143000     4658.82
    143040      4660.1
    143080     4661.45
    143120      4662.7
    143160     4664.01
    143200     4665.35
    143240      4666.5
    143280     4667.91
    143320     4669.08
    143360      4670.4
    143400     4671.72
    143440     4672.97
    143480     4674.39
    143520     4675.56
    143560     4677.05
    143600      4678.3
    143640     4679.63
    143680     4680.86
    143720      4682.2
    143760     4683.47
    143800     4684.94
    143840      4686.2
    143880     4687.55
    143920      4688.8
    143960     4690.12
    144000     4691.45
    144040     4692.61
    144080     4694.02
    144120      4695.2
    144160     4696.51
    144200     4697.81
    144240     4699.07
    144280     4700.49
    144320     4701.68
    144360     4703.15
    144400     4704.41
    144440     4705.73
    144480     4706.96
    144520     4708.31
    144560     4709.56
    144600     4711.04
    144640     4712.31
    144680     4713.65
    144720     4714.91
    144760     4716.24
    144800     4717.56
    144840     4718.73
    144880     4720.13
    144920     4721.29
    144960     4722.62
    145000     4723.93
    145040     4725.18
    145080      4726.6
    145120     4727.77
    145160     4729.26
    145200     4730.51
    145240     4731.82
    145280     4733.06
    145320      4734.4
    145360     4735.65
    145400     4737.12
    145440      4738.4
    145480     4739.76
    145520     4741.02
    145560     4742.34
    145600     4743.67
    145640     4744.84
    145680     4746.25
    145720     4747.42
    145760     4748.72
    145800     4750.03
    145840     4751.29
    145880     4752.71
    145920     4753.89
    145960     4755.38
    146000     4756.63
    146040     4757.94
    146080     4759.18
    146120     4760.51
    146160     4761.76
    146200     4763.24
    146240     4764.51
    146280     4765.87
    146320     4767.13
    146360     4768.44
    146400     4769.78
    146440     4770.93
    146480     4772.34
    146520     4773.51
    146560     4774.81
    146600     4776.14
    146640     4777.39
    146680     4778.81
    146720     4779.99
    146760     4781.48
    146800     4782.73
    146840     4784.06
    146880     4785.28
    146920     4786.62
    146960     4787.86
    147000     4789.35
    147040      4790.6
    147080     4791.97
    147120     4793.22
    147160     4794.54
    147200     4795.88
    147240     4797.02
    147280     4798.43
    147320      4799.6
    147360     4800.91
    147400     4802.22
    147440     4803.48
    147480     4804.91
    147520     4806.08
    147560     4807.56
    147600     4808.82
    147640     4810.14
    147680     4811.38
    147720     4812.71
    147760     4813.96
    147800     4815.44
    147840     4816.71
    147880     4818.06
    147920     4819.32
    147960     4820.64
    148000     4821.97
    148040     4823.12
    148080     4824.52
    148120      4825.7
    148160        4827
    148200     4828.32
    148240     4829.57
    148280     4830.99
    148320     4832.16
    148360     4833.65
    148400      4834.9
    148440     4836.23
    148480     4837.46
    148520     4838.78
    148560     4840.04
    148600     4841.51
    148640     4842.78
    148680     4844.13
    148720      4845.4
    148760     4846.72
    148800     4848.05
    148840     4849.19
    148880     4850.61
    148920     4851.77
    148960     4853.07
    149000      4854.4
    149040     4855.65
    149080     4857.08
    149120     4858.24
    149160     4859.73
    149200     4860.98
    149240     4862.31
    149280     4863.53
    149320     4864.88
    149360     4866.13
    149400      4867.6
    149440     4868.86
    149480     4870.22
    149520     4871.48
    149560     4872.79
    149600     4874.12
    149640     4875.25
    149680     4876.68
    149720     4877.85
    149760     4879.14
    149800     4880.46
    149840     4881.72
    149880     4883.15
    149920     4884.29
    149960     4885.79
    150000     4887.04
    150040     4888.37
    150080      4889.6
    150120     4890.94
    150160     4892.19
    150200     4893.66
    150240     4894.92
    150280     4896.27
    150320     4897.54
    150360     4898.85
    150400     4900.17
    150440     4901.29
    150480     4902.73
    150520     4903.89
    150560     4905.18
    150600     4906.53
    150640     4907.77
    150680     4909.21
    150720     4910.35
    150760     4911.85
    150800     4913.11
    150840     4914.44
    150880     4915.65
    150920     4916.99
    150960     4918.25
    151000     4919.72
    151040     4920.99
    151080     4922.35
    151120     4923.61
    151160     4924.91
    151200     4926.23
    151240     4927.36
    151280     4928.79
    151320     4929.95
    151360     4931.24
    151400     4932.59
    151440     4933.84
    151480     4935.28
    151520     4936.42
    151560     4937.92
    151600     4939.18
    151640      4940.5
    151680     4941.72
    151720     4943.05
    151760     4944.31
    151800     4945.78
    151840     4947.05
    151880      4948.4
    151920     4949.66
    151960     4950.96
    152000     4952.28
    152040     4953.41
    152080     4954.84
    152120     4956.01
    152160      4957.3
    152200     4958.65
    152240      4959.9
    152280     4961.34
    152320     4962.48
    152360     4963.98
    152400     4965.23
    152440     4966.55
    152480     4967.78
    152520     4969.11
    152560     4970.37
    152600     4971.84
    152640      4973.1
    152680     4974.45
    152720     4975.71
    152760     4977.01
    152800     4978.33
    152840     4979.47
    152880     4980.89
    152920     4982.05
    152960     4983.34
    153000     4984.69
    153040     4985.95
    153080     4987.38
    153120     4988.52
    153160     4990.03
    153200     4991.27
    153240     4992.59
    153280     4993.83
    153320     4995.16
    153360     4996.42
    153400     4997.88
    153440     4999.14
    153480     5000.49
    153520     5001.76
    153560     5003.06
    153600     5004.37
    153640     5005.54
    153680     5006.96
    153720     5008.12
    153760     5009.41
    153800     5010.75
    153840        5012
    153880     5013.44
    153920     5014.57
    153960     5016.08
    154000     5017.34
    154040     5018.64
    154080     5019.88
    154120     5021.22
    154160     5022.48
    154200     5023.95
    154240     5025.19
    154280     5026.56
    154320     5027.82
    154360     5029.12
    154400     5030.44
    154440      5031.6
    154480     5033.03
    154520     5034.19
    154560     5035.47
    154600     5036.82
    154640     5038.07
    154680     5039.51
    154720     5040.65
    154760     5042.14
    154800     5043.41
    154840     5044.73
    154880     5045.95
    154920      5047.3
    154960     5048.56
    155000     5050.02
    155040     5051.27
    155080     5052.64
    155120      5053.9
    155160      5055.2
    155200     5056.52
    155240     5057.69
    155280      5059.1
    155320     5060.28
    155360     5061.55
    155400     5062.91
    155440     5064.15
    155480     5065.59
    155520     5066.73
    155560     5068.22
    155600     5069.49
    155640     5070.81
    155680     5072.03
    155720     5073.39
    155760     5074.64
    155800      5076.1
    155840     5077.35
    155880     5078.72
    155920     5079.98
    155960     5081.29
    156000     5082.61
    156040     5083.77
    156080     5085.19
    156120     5086.37
    156160     5087.64
    156200     5088.99
    156240     5090.24
    156280     5091.68
    156320     5092.82
    156360      5094.3
    156400     5095.56
    156440     5096.89
    156480     5098.13
    156520     5099.46
    156560     5100.71
    156600     5102.16
    156640     5103.41
    156680     5104.78
    156720     5106.04
    156760     5107.35
    156800     5108.67
    156840     5109.81
    156880     5111.24
    156920     5112.41
    156960     5113.68
    157000     5115.03
    157040     5116.27
    157080     5117.72
    157120     5118.85
    157160     5120.35
    157200     5121.59
    157240     5122.92
    157280     5124.15
    157320     5125.49
    157360     5126.74
    157400      5128.2
    157440     5129.43
    157480     5130.81
    157520     5132.06
    157560     5133.37
    157600     5134.69
    157640     5135.84
    157680     5137.27
    157720     5138.44
    157760     5139.71
    157800     5141.06
    157840     5142.31
    157880     5143.75
    157920     5144.89
    157960     5146.39
    158000     5147.64
    158040     5148.96
    158080     5150.19
    158120     5151.54
    158160     5152.77
    158200     5154.24
    158240     5155.47
    158280     5156.85
    158320     5158.11
    158360     5159.41
    158400     5160.73
    158440     5161.87
    158480      5163.3
    158520     5164.46
    158560     5165.73
    158600     5167.08
    158640     5168.33
    158680     5169.77
    158720     5170.92
    158760     5172.42
    158800     5173.68
    158840     5174.99
    158880     5176.22
    158920     5177.57
    158960     5178.81
    159000     5180.26
    159040      5181.5
    159080     5182.89
    159120     5184.15
    159160     5185.45
    159200     5186.77
    159240      5187.9
    159280     5189.34
    159320      5190.5
    159360     5191.76
    159400      5193.1
    159440     5194.36
    159480     5195.81
    159520     5196.95
    159560     5198.45
    159600      5199.7
    159640     5201.02
    159680     5202.26
    159720      5203.6
    159760     5204.83
    159800     5206.29
    159840     5207.53
    159880     5208.92
    159920     5210.18
    159960     5211.47
    160000     5212.79
    160040     5213.94
    160080     5215.37
    160120     5216.53
    160160     5217.78
    160200     5219.13
    160240     5220.38
    160280     5221.84
    160320     5222.98
    160360     5224.47
    160400     5225.73
    160440     5227.06
    160480     5228.29
    160520     5229.64
    160560     5230.88
    160600     5232.32
    160640     5233.57
    160680     5234.95
    160720     5236.22
    160760      5237.5
    160800     5238.82
    160840     5239.98
    160880     5241.41
    160920     5242.57
    160960     5243.82
    161000     5245.17
    161040     5246.41
    161080     5247.88
    161120     5249.02
    161160     5250.51
    161200     5251.77
    161240      5253.1
    161280     5254.33
    161320     5255.68
    161360     5256.91
    161400     5258.35
    161440     5259.61
    161480     5260.98
    161520     5262.26
    161560     5263.54
    161600     5264.85
    161640     5266.01
    161680     5267.45
    161720     5268.61
    161760     5269.86
    161800     5271.21
    161840     5272.47
    161880     5273.92
    161920     5275.06
    161960     5276.56
    162000     5277.82
    162040     5279.13
    162080     5280.36
    162120     5281.72
    162160     5282.96
    162200     5284.39
    162240     5285.65
    162280     5287.03
    162320     5288.29
    162360     5289.59
    162400     5290.88
    162440     5292.08
    162480     5293.51
    162520     5294.66
    162560     5295.92
    162600     5297.27
    162640     5298.51
    162680     5299.98
    162720     5301.11
    162760      5302.6
    162800     5303.85
    162840     5305.16
    162880      5306.4
    162920     5307.76
    162960     5308.99
    163000     5310.43
    163040     5311.69
    163080     5313.07
    163120     5314.33
    163160     5315.64
    163200     5316.92
    163240     5318.12
    163280     5319.58
    163320     5320.71
    163360     5321.97
    163400     5323.32
    163440     5324.56
    163480     5326.03
    163520     5327.16
    163560     5328.65
    163600      5329.9
    163640      5331.2
    163680     5332.44
    163720     5333.81
    163760     5335.05
    163800     5336.49
    163840     5337.74
    163880     5339.13
    163920     5340.38
    163960      5341.7
    164000     5342.99
    164040     5344.19
    164080     5345.65
    164120     5346.79
    164160     5348.04
    164200     5349.39
    164240     5350.64
    164280      5352.1
    164320     5353.23
    164360     5354.71
    164400     5355.96
    164440     5357.27
    164480     5358.52
    164520     5359.88
    164560     5361.13
    164600     5362.55
    164640     5363.81
    164680      5365.2
    164720     5366.46
    164760     5367.77
    164800     5369.05
    164840     5370.26
    164880     5371.71
    164920     5372.86
    164960     5374.11
    165000     5375.46
    165040      5376.7
    165080     5378.16
    165120     5379.29
    165160     5380.78
    165200     5382.03
    165240     5383.33
    165280     5384.59
    165320     5385.95
    165360     5387.18
    165400     5388.62
    165440     5389.88
    165480     5391.27
    165520     5392.52
    165560     5393.82
    165600     5395.11
    165640     5396.33
    165680     5397.78
    165720     5398.92
    165760     5400.18
    165800     5401.52
    165840     5402.76
    165880     5404.23
    165920     5405.36
    165960     5406.85
    166000     5408.09
    166040     5409.39
    166080     5410.64
    166120        5412
    166160     5413.25
    166200     5414.69
    166240     5415.95
    166280     5417.35
    166320     5418.58
    166360     5419.91
    166400     5421.19
    166440      5422.4
    166480     5423.85
    166520     5424.99
    166560     5426.24
    166600     5427.58
    166640     5428.82
    166680     5430.29
    166720     5431.43
    166760     5432.91
    166800     5434.15
    166840     5435.45
    166880     5436.69
    166920     5438.06
    166960     5439.31
    167000     5440.74
    167040        5442
    167080      5443.4
    167120     5444.65
    167160     5445.96
    167200     5447.24
    167240     5448.45
    167280     5449.92
    167320     5451.05
    167360     5452.31
    167400     5453.66
    167440      5454.9
    167480     5456.38
    167520     5457.52
    167560        5459
    167600     5460.25
    167640     5461.54
    167680      5462.8
    167720     5464.17
    167760     5465.41
    167800     5466.84
    167840      5468.1
    167880      5469.5
    167920     5470.75
    167960     5472.06
    168000     5473.32
    168040     5474.54
    168080     5476.01
    168120     5477.15
    168160     5478.38
    168200     5479.74
    168240     5480.99
    168280     5482.46
    168320      5483.6
    168360     5485.08
    168400     5486.33
    168440     5487.62
    168480     5488.88
    168520     5490.25
    168560     5491.49
    168600     5492.92
    168640     5494.19
    168680     5495.59
    168720     5496.83
    168760     5498.14
    168800     5499.41
    168840     5500.63
    168880      5502.1
    168920     5503.24
    168960     5504.47
    169000     5505.83
    169040     5507.08
    169080     5508.55
    169120     5509.69
    169160     5511.17
    169200     5512.42
    169240     5513.72
    169280     5514.98
    169320     5516.34
    169360     5517.58
    169400     5519.02
    169440      5520.3
    169480     5521.69
    169520     5522.93
    169560     5524.25
    169600     5525.51
    169640     5526.74
    169680     5528.19
    169720     5529.34
    169760     5530.57
    169800     5531.94
    169840     5533.19
    169880     5534.65
    169920     5535.78
    169960     5537.27
    170000     5538.53
    170040     5539.82
    170080     5541.09
    170120     5542.44
    170160     5543.69
    170200     5545.13
    170240     5546.42
    170280     5547.79
    170320     5549.03
    170360     5550.35
    170400     5551.61
    170440     5552.83
    170480      5554.3
    170520     5555.42
    170560     5556.66
    170600     5558.03
    170640     5559.27
    170680     5560.75
    170720     5561.86
    170760     5563.37
    170800     5564.63
    170840     5565.93
    170880     5567.19
    170920     5568.54
    170960      5569.8
    171000     5571.23
    171040     5572.52
    171080     5573.91
    171120     5575.15
    171160     5576.47
    171200     5577.73
    171240     5578.93
    171280     5580.39
    171320     5581.53
    171360     5582.76
    171400     5584.12
    171440     5585.37
    171480     5586.84
    171520     5587.96
    171560     5589.46
    171600     5590.73
    171640     5592.03
    171680     5593.29
    171720     5594.64
    171760     5595.91
    171800     5597.34
    171840     5598.63
    171880     5600.03
    171920     5601.27
    171960     5602.56
    172000     5603.83
    172040     5605.05
    172080     5606.49
    172120     5607.65
    172160     5608.86
    172200     5610.21
    172240     5611.47
    172280     5612.94
    172320     5614.05
    172360     5615.56
    172400     5616.83
    172440     5618.14
    172480     5619.39
    172520     5620.74
    172560        5622
    172600     5623.43
    172640     5624.72
    172680     5626.12
    172720     5627.35
    172760     5628.66
    172800     5629.93
    172840     5631.15
    172880     5632.58
    172920     5633.75
    172960     5634.96
    173000     5636.31
    173040     5637.57
    173080     5639.03
    173120     5640.14
    173160     5641.65
    173200     5642.91
    173240     5644.23
    173280     5645.48
    173320     5646.83
    173360      5648.1
    173400     5649.51
    173440     5650.81
    173480     5652.21
    173520     5653.45
    173560     5654.75
    173600     5656.03
    173640     5657.22
    173680     5658.66
    173720     5659.82
    173760     5661.04
    173800     5662.39
    173840     5663.65
    173880     5665.13
    173920     5666.23
    173960     5667.73
    174000     5669.01
    174040     5670.31
    174080     5671.58
    174120     5672.91
    174160     5674.19
    174200     5675.62
    174240      5676.9
    174280      5678.3
    174320     5679.54
    174360     5680.84
    174400     5682.12
    174440     5683.34
    174480     5684.76
    174520     5685.92
    174560     5687.14
    174600      5688.5
    174640     5689.75
    174680     5691.24
    174720     5692.36
    174760     5693.85
    174800     5695.13
    174840     5696.43
    174880      5697.7
    174920     5699.04
    174960     5700.31
    175000     5701.73
    175040     5703.02
    175080     5704.42
    175120     5705.64
    175160     5706.95
    175200     5708.23
    175240     5709.45
    175280     5710.87
    175320     5712.04
    175360     5713.25
    175400     5714.63
    175440     5715.87
    175480     5717.35
    175520     5718.48
    175560     5719.96
    175600     5721.24
    175640     5722.55
    175680     5723.81
    175720     5725.15
    175760     5726.42
    175800     5727.84
    175840     5729.14
    175880     5730.53
    175920     5731.76
    175960     5733.07
    176000     5734.33
    176040     5735.56
    176080     5736.99
    176120     5738.15
    176160     5739.36
    176200     5740.74
    176240     5741.99
    176280     5743.48
    176320     5744.61
    176360     5746.08
    176400     5747.38
    176440     5748.68
    176480     5749.92
    176520     5751.28
    176560     5752.55
    176600     5753.97
    176640     5755.27
    176680     5756.65
    176720     5757.88
    176760     5759.18
    176800     5760.45
    176840     5761.66
    176880     5763.09
    176920     5764.25
    176960     5765.46
    177000     5766.84
    177040     5768.09
    177080     5769.58
    177120      5770.7
    177160     5772.18
    177200     5773.48
    177240     5774.79
    177280     5776.02
    177320     5777.38
    177360     5778.65
    177400     5780.07
    177440     5781.37
    177480     5782.75
    177520     5783.98
    177560     5785.29
    177600     5786.55
    177640     5787.77
    177680     5789.19
    177720     5790.36
    177760     5791.57
    177800     5792.94
    177840     5794.19
    177880     5795.68
    177920      5796.8
    177960     5798.27
    178000     5799.56
    178040     5800.87
    178080      5802.1
    178120     5803.46
    178160     5804.73
    178200     5806.15
    178240     5807.45
    178280     5808.84
    178320     5810.07
    178360     5811.37
    178400     5812.64
    178440     5813.86
    178480     5815.27
    178520     5816.47
    178560     5817.67
    178600     5819.04
    178640     5820.28
    178680     5821.78
    178720     5822.89
    178760     5824.36
    178800     5825.66
    178840     5826.96
    178880      5828.2
    178920     5829.55
    178960     5830.82
    179000     5832.23
    179040     5833.52
    179080     5834.92
    179120     5836.14
    179160     5837.45
    179200      5838.7
    179240     5839.93
    179280     5841.36
    179320     5842.53
    179360     5843.74
    179400     5845.11
    179440     5846.35
    179480     5847.83
    179520     5848.95
    179560     5850.43
    179600     5851.73
    179640     5853.03
    179680     5854.28
    179720     5855.64
    179760     5856.89
    179800      5858.3
    179840      5859.6
    179880        5861
    179920     5862.22
    179960     5863.54
    180000     5864.77
    180040     5865.99
    180080     5867.42
    180120     5868.59
    180160      5869.8
    180200     5871.17
    180240      5872.4
    180280     5873.89
    180320        5875
    180360     5876.49
    180400     5877.78
    180440     5879.09
    180480     5880.34
    180520     5881.68
    180560     5882.95
    180600     5884.36
    180640     5885.66
    180680     5887.06
    180720     5888.28
    180760     5889.59
    180800     5890.83
    180840     5892.04
    180880     5893.49
    180920     5894.65
    180960     5895.86
    181000     5897.23
    181040     5898.48
    181080     5899.97
    181120     5901.07
    181160     5902.56
    181200     5903.84
    181240     5905.17
    181280     5906.42
    181320     5907.77
    181360     5909.02
    181400     5910.42
    181440     5911.73
    181480     5913.13
    181520     5914.35
    181560     5915.66
    181600      5916.9
    181640      5918.1
    181680     5919.55
    181720     5920.74
    181760     5921.93
    181800     5923.31
    181840     5924.56
    181880     5926.04
    181920     5927.16
    181960     5928.64
    182000     5929.92
    182040     5931.23
    182080      5932.5
    182120     5933.84
    182160     5935.09
    182200     5936.49
    182240     5937.81
    182280     5939.21
    182320     5940.43
    182360     5941.74
    182400     5942.98
    182440     5944.17
    182480     5945.61
    182520     5946.79
    182560        5948
    182600     5949.37
    182640     5950.62
    182680      5952.1
    182720     5953.21
    182760     5954.69
    182800     5955.97
    182840     5957.28
    182880     5958.55
    182920     5959.89
    182960     5961.13
    183000     5962.54
    183040     5963.84
    183080     5965.26
    183120     5966.47
    183160     5967.79
    183200     5969.03
    183240      5970.2
    183280     5971.66
    183320     5972.83
    183360     5974.02
    183400     5975.39
    183440     5976.65
    183480     5978.13
    183520     5979.24
    183560     5980.72
    183600        5982
    183640     5983.32
    183680     5984.58
    183720     5985.92
    183760     5987.16
    183800     5988.58
    183840     5989.87
    183880     5991.29
    183920      5992.5
    183960     5993.82
    184000     5995.04
    184040     5996.24
    184080      5997.7
    184120     5998.86
    184160     6000.05
    184200     6001.42
    184240     6002.68
    184280     6004.17
    184320     6005.25
    184360     6006.76
    184400     6008.02
    184440     6009.35
    184480      6010.6
    184520     6011.94
    184560     6013.19
    184600     6014.58
    184640     6015.88
    184680      6017.3
    184720     6018.51
    184760     6019.84
    184800     6021.06
    184840     6022.26
    184880      6023.7
    184920     6024.85
    184960     6026.05
    185000     6027.41
    185040     6028.68
    185080     6030.17
    185120     6031.25
    185160     6032.76
    185200     6034.04
    185240     6035.36
    185280     6036.61
    185320     6037.95
    185360      6039.2
    185400     6040.59
    185440     6041.89
    185480     6043.32
    185520     6044.53
    185560     6045.84
    185600     6047.07
    185640     6048.27
    185680     6049.72
    185720     6050.87
    185760     6052.07
    185800     6053.44
    185840     6054.71
    185880     6056.19
    185920     6057.27
    185960      6058.8
    186000     6060.06
    186040     6061.37
    186080     6062.64
    186120     6063.98
    186160      6065.2
    186200      6066.6
    186240      6067.9
    186280     6069.32
    186320     6070.54
    186360     6071.85
    186400     6073.07
    186440     6074.28
    186480     6075.72
    186520     6076.88
    186560     6078.09
    186600     6079.45
    186640     6080.72
    186680     6082.19
    186720     6083.28
    186760      6084.8
    186800     6086.05
    186840     6087.37
    186880     6088.64
    186920     6089.97
    186960      6091.2
    187000     6092.59
    187040     6093.89
    187080     6095.31
    187120     6096.54
    187160     6097.84
    187200     6099.08
    187240     6100.26
    187280      6101.7
    187320     6102.85
    187360     6104.06
    187400     6105.44
    187440     6106.69
    187480     6108.18
    187520     6109.25
    187560     6110.79
    187600     6112.04
    187640     6113.35
    187680     6114.62
    187720     6115.94
    187760     6117.18
    187800     6118.56
    187840     6119.86
    187880     6121.29
    187920     6122.51
    187960     6123.83
    188000     6125.05
    188040     6126.24
    188080     6127.68
    188120     6128.81
    188160     6130.03
    188200      6131.4
    188240     6132.66
    188280     6134.15
    188320     6135.22
    188360     6136.76
    188400        6138
    188440     6139.31
    188480     6140.59
    188520      6141.9
    188560     6143.14
    188600     6144.53
    188640     6145.81
    188680     6147.24
    188720     6148.47
    188760     6149.79
    188800     6150.99
    188840     6152.19
    188880     6153.62
    188920     6154.76
    188960     6155.97
    189000     6157.36
    189040     6158.62
    189080     6160.11
    189120     6161.18
    189160     6162.71
    189200     6163.96
    189240     6165.27
    189280     6166.55
    189320     6167.86
    189360      6169.1
    189400     6170.48
    189440     6171.78
    189480     6173.19
    189520     6174.43
    189560     6175.74
    189600     6176.93
    189640     6178.13
    189680     6179.57
    189720     6180.71
    189760     6181.93
    189800     6183.33
    189840     6184.56
    189880     6186.06
    189920     6187.12
    189960     6188.66
    190000     6189.92
    190040     6191.23
    190080     6192.52
    190120     6193.82
    190160     6195.05
    190200     6196.45
    190240     6197.75
    190280     6199.16
    190320      6200.4
    190360     6201.71
    190400      6202.9
    190440      6204.1
    190480     6205.53
    190520     6206.66
    190560      6207.9
    190600     6209.29
    190640     6210.53
    190680     6212.03
    190720     6213.08
    190760     6214.64
    190800      6215.9
    190840     6217.21
    190880     6218.48
    190920     6219.79
    190960     6221.01
    191000     6222.42
    191040      6223.7
    191080     6225.12
    191120     6226.35
    191160     6227.67
    191200     6228.86
    191240     6230.06
    191280      6231.5
    191320     6232.62
    191360     6233.85
    191400     6235.24
    191440     6236.48
    191480     6237.98
    191520     6239.04
    191560     6240.58
    191600     6241.85
    191640     6243.16
    191680     6244.42
    191720     6245.74
    191760     6246.96
    191800     6248.37
    191840     6249.66
    191880     6251.08
    191920     6252.31
    191960     6253.63
    192000     6254.82
    192040        6256
    192080     6257.45
    192120     6258.56
    192160     6259.81
    192200     6261.19
    192240     6262.44
    192280     6263.95
    192320        6265
    192360     6266.53
    192400     6267.79
    192440     6269.13
    192480     6270.37
    192520     6271.69
    192560      6272.9
    192600     6274.33
    192640      6275.6
    192680     6277.03
    192720     6278.25
    192760     6279.58
    192800     6280.77
    192840     6281.93
    192880     6283.38
    192920      6284.5
    192960     6285.75
    193000     6287.13
    193040     6288.38
    193080     6289.89
    193120     6290.93
    193160     6292.47
    193200     6293.72
    193240     6295.06
    193280     6296.31
    193320     6297.62
    193360     6298.82
    193400     6300.25
    193440     6301.53
    193480     6302.94
    193520     6304.18
    193560     6305.51
    193600      6306.7
    193640     6307.85
    193680     6309.31
    193720     6310.42
    193760     6311.66
    193800     6313.05
    193840     6314.31
    193880     6315.82
    193920     6316.87
    193960      6318.4
    194000     6319.64
    194040        6321
    194080     6322.24
    194120     6323.57
    194160     6324.75
    194200     6326.18
    194240     6327.47
    194280      6328.9
    194320     6330.12
    194360     6331.46
    194400     6332.64
    194440      6333.8
    194480     6335.25
    194520     6336.37
    194560     6337.61
    194600     6338.99
    194640     6340.28
    194680     6341.77
    194720     6342.83
    194760     6344.36
    194800      6345.6
    194840     6346.94
    194880     6348.19
    194920     6349.51
    194960      6350.7
    195000     6352.13
    195040     6353.42
    195080     6354.85
    195120     6356.09
    195160     6357.42
    195200     6358.59
    195240     6359.74
    195280     6361.19
    195320     6362.32
    195360     6363.58
    195400     6364.94
    195440     6366.21
    195480     6367.74
    195520     6368.79
    195560     6370.33
    195600     6371.56
    195640     6372.89
    195680     6374.14
    195720     6375.46
    195760     6376.65
    195800     6378.08
    195840     6379.35
    195880      6380.8
    195920     6382.03
    195960     6383.37
    196000     6384.54
    196040     6385.68
    196080     6387.14
    196120     6388.26
    196160     6389.53
    196200     6390.91
    196240     6392.16
    196280     6393.68
    196320     6394.73
    196360     6396.27
    196400     6397.49
    196440     6398.83
    196480      6400.1
    196520     6401.41
    196560      6402.6
    196600     6404.03
    196640     6405.31
    196680     6406.76
    196720     6407.99
    196760     6409.31
    196800      6410.5
    196840     6411.64
    196880      6413.1
    196920     6414.21
    196960     6415.48
    197000     6416.86
    197040     6418.12
    197080     6419.63
    197120     6420.67
    197160     6422.22
    197200     6423.44
    197240      6424.8
    197280     6426.04
    197320     6427.36
    197360     6428.54
    197400     6429.96
    197440     6431.25
    197480     6432.69
    197520     6433.92
    197560     6435.25
    197600     6436.44
    197640     6437.59
    197680     6439.04
    197720     6440.16
    197760     6441.42
    197800      6442.8
    197840     6444.04
    197880     6445.58
    197920     6446.62
    197960     6448.16
    198000     6449.38
    198040     6450.76
    198080        6452
    198120     6453.31
    198160      6454.5
    198200      6455.9
    198240     6457.19
    198280     6458.63
    198320     6459.86
    198360     6461.19
    198400     6462.38
    198440     6463.55
    198480        6465
    198520      6466.1
    198560     6467.36
    198600     6468.74
    198640     6469.98
    198680     6471.52
    198720     6472.56
    198760     6474.11
    198800     6475.33
    198840      6476.7
    198880     6477.93
    198920     6479.23
    198960     6480.42
    199000     6481.84
    199040     6483.13
    199080     6484.56
    199120      6485.8
    199160     6487.12
    199200     6488.32
    199240     6489.47
    199280     6490.92
    199320     6492.02
    199360     6493.28
    199400     6494.66
    199440      6495.9
    199480     6497.44
    199520     6498.48
    199560     6500.03
    199600     6501.25
    199640     6502.62
    199680     6503.85
    199720     6505.16
    199760     6506.33
    199800     6507.75
    199840     6509.03
    199880     6510.48
    199920     6511.71
    199960     6513.02
    200000     6514.21
    200040     6515.37
    200080     6516.82
    200120     6517.91
    200160     6519.18
    200200     6520.55
    200240     6521.79
    200280     6523.33
    200320     6524.38
    200360     6525.92
    200400     6527.16
    200440      6528.5
    200480     6529.75
    200520     6531.06
    200560     6532.23
    200600     6533.64
    200640     6534.91
    200680     6536.34
    200720     6537.57
    200760     6538.89
    200800     6540.08
    200840     6541.22
    200880     6542.67
    200920     6543.75
    200960     6545.02
    201000     6546.36
    201040     6547.63
    201080     6549.16
    201120     6550.21
    201160     6551.75
    201200     6552.99
    201240     6554.34
    201280     6555.57
    201320     6556.88
    201360     6558.05
    201400     6559.47
    201440     6560.73
    201480     6562.16
    201520      6563.4
    201560     6564.71
    201600     6565.92
    201640     6567.06
    201680     6568.52
    201720     6569.61
    201760     6570.84
    201800     6572.21
    201840     6573.45
    201880     6574.99
    201920     6576.05
    201960      6577.6
    202000     6578.84
    202040     6580.19
    202080      6581.4
    202120     6582.74
    202160     6583.89
    202200     6585.29
    202240     6586.57
    202280        6588
    202320     6589.24
    202360     6590.56
    202400     6591.78
    202440      6592.9
    202480     6594.37
    202520     6595.45
    202560     6596.68
    202600     6598.06
    202640      6599.3
    202680     6600.85
    202720      6601.9
    202760     6603.44
    202800     6604.67
    202840     6606.02
    202880     6607.23
    202920     6608.56
    202960     6609.72
    203000     6611.12
    203040     6612.36
    203080     6613.82
    203120     6615.05
    203160     6616.37
    203200     6617.58
    203240     6618.69
    203280     6620.18
    203320     6621.26
    203360     6622.47
    203400     6623.87
    203440     6625.12
    203480     6626.66
    203520      6627.7
    203560     6629.26
    203600     6630.47
    203640     6631.85
    203680     6633.04
    203720     6634.39
    203760     6635.53
    203800     6636.95
    203840     6638.19
    203880     6639.63
    203920     6640.86
    203960     6642.19
    204000      6643.4
    204040     6644.51
    204080        6646
    204120     6647.09
    204160     6648.31
    204200      6649.7
    204240     6650.95
    204280     6652.49
    204320     6653.54
    204360     6655.08
    204400     6656.29
    204440     6657.67
    204480     6658.87
    204520     6660.21
    204560     6661.34
    204600     6662.75
    204640     6664.01
    204680     6665.46
    204720     6666.69
    204760     6668.01
    204800     6669.23
    204840     6670.33
    204880     6671.82
    204920     6672.92
    204960     6674.14
    205000     6675.53
    205040     6676.77
    205080     6678.32
    205120     6679.36
    205160     6680.89
    205200     6682.11
    205240     6683.52
    205280      6684.7
    205320     6686.06
    205360     6687.18
    205400     6688.57
    205440     6689.83
    205480     6691.29
    205520     6692.53
    205560     6693.85
    205600     6695.05
    205640     6696.16
    205680     6697.64
    205720     6698.72
    205760     6699.97
    205800     6701.36
    205840      6702.6
    205880     6704.15
    205920     6705.19
    205960      6706.7
    206000     6707.93
    206040     6709.32
    206080     6710.51
    206120     6711.87
    206160     6712.99
    206200     6714.37
    206240     6715.63
    206280     6717.11
    206320     6718.33
    206360     6719.65
    206400     6720.87
    206440     6721.96
    206480     6723.45
    206520     6724.54
    206560     6725.78
    206600     6727.17
    206640     6728.41
    206680     6729.96
    206720     6731.02
    206760     6732.51
    206800     6733.73
    206840     6735.14
    206880     6736.32
    206920     6737.68
    206960     6738.81
    207000     6740.19
    207040     6741.44
    207080     6742.92
    207120     6744.13
    207160     6745.46
    207200     6746.68
    207240     6747.76
    207280     6749.25
    207320     6750.33
    207360     6751.59
    207400     6752.99
    207440     6754.21
    207480     6755.77
    207520     6756.82
    207560      6758.3
    207600     6759.53
    207640     6760.93
    207680     6762.12
    207720     6763.48
    207760     6764.61
    207800     6765.98
    207840     6767.26
    207880     6768.73
    207920     6769.93
    207960     6771.27
    208000     6772.48
    208040     6773.56
    208080     6775.05
    208120     6776.14
    208160     6777.38
    208200      6778.8
    208240        6780
    208280     6781.58
    208320     6782.62
    208360     6784.11
    208400      6785.3
    208440     6786.72
    208480      6787.9
    208520     6789.25
    208560     6790.41
    208600     6791.78
    208640     6793.04
    208680     6794.52
    208720     6795.73
    208760     6797.06
    208800     6798.28
    208840     6799.37
    208880     6800.86
    208920     6801.96
    208960     6803.17
    209000      6804.6
    209040     6805.81
    209080     6807.39
    209120     6808.42
    209160      6809.9
    209200     6811.09
    209240     6812.52
    209280     6813.71
    209320     6815.06
    209360      6816.2
    209400     6817.57
    209440     6818.83
    209480     6820.31
    209520     6821.53
    209560     6822.85
    209600     6824.06
    209640     6825.18
    209680     6826.65
    209720     6827.77
    209760     6828.97
    209800     6830.41
    209840     6831.59
    209880     6833.19
    209920     6834.21
    209960     6835.71
    210000     6836.89
    210040     6838.32
    210080     6839.51
    210120     6840.85
    210160     6841.99
    210200     6843.38
    210240     6844.64
    210280     6846.12
    210320     6847.33
    210360     6848.67
    210400     6849.89
    210440     6850.98
    210480     6852.45
    210520     6853.57
    210560     6854.76
    210600     6856.19
    210640     6857.38
    210680     6858.99
    210720     6860.01
    210760     6861.52
    210800      6862.7
    210840     6864.13
    210880      6865.3
    210920     6866.66
    210960      6867.8
    211000      6869.2
    211040     6870.45
    211080     6871.92
    211120     6873.15
    211160     6874.49
    211200     6875.68
    211240     6876.79
    211280     6878.26
    211320     6879.39
    211360     6880.57
    211400     6882.02
    211440     6883.19
    211480     6884.79
    211520     6885.83
    211560     6887.32
    211600      6888.5
    211640     6889.94
    211680     6891.11
    211720     6892.47
    211760     6893.62
    211800     6895.01
    211840     6896.27
    211880     6897.74
    211920     6898.95
    211960      6900.3
    212000     6901.49
    212040     6902.59
    212080     6904.06
    212120     6905.18
    212160     6906.36
    212200     6907.81
    212240     6908.98
    212280     6910.58
    212320     6911.61
    212360      6913.1
    212400     6914.29
    212440     6915.71
    212480     6916.88
    212520     6918.24
    212560     6919.39
    212600     6920.77
    212640     6922.04
    212680     6923.52
    212720     6924.72
    212760     6926.06
    212800     6927.25
    212840     6928.35
    212880     6929.83
    212920     6930.95
    212960     6932.14
    213000     6933.56
    213040     6934.75
    213080     6936.35
    213120     6937.38
    213160     6938.89
    213200     6940.07
    213240     6941.49
    213280     6942.66
    213320     6944.01
    213360     6945.16
    213400     6946.53
    213440     6947.82
    213480     6949.29
    213520      6950.5
    213560     6951.85
    213600     6953.04
    213640     6954.14
    213680     6955.61
    213720     6956.73
    213760     6957.93
    213800     6959.34
    213840     6960.53
    213880     6962.14
    213920     6963.16
    213960     6964.67
    214000     6965.84
    214040     6967.29
    214080     6968.44
    214120      6969.8
    214160     6970.92
    214200      6972.3
    214240     6973.58
    214280     6975.07
    214320     6976.27
    214360     6977.62
    214400     6978.81
    214440      6979.9
    214480     6981.35
    214520      6982.5
    214560     6983.69
    214600      6985.1
    214640     6986.29
    214680     6987.91
    214720     6988.94
    214760     6990.45
    214800      6991.6
    214840     6993.04
    214880     6994.21
    214920     6995.56
    214960     6996.68
    215000     6998.07
    215040     6999.37
    215080     7000.84
    215120     7002.04
    215160      7003.4
    215200     7004.59
    215240     7005.67
    215280     7007.13
    215320     7008.27
    215360     7009.48
    215400     7010.87
    215440     7012.07
    215480     7013.68
    215520      7014.7
    215560     7016.21
    215600     7017.37
    215640     7018.82
    215680     7019.99
    215720     7021.34
    215760     7022.45
    215800     7023.87
    215840     7025.14
    215880     7026.62
    215920     7027.83
    215960     7029.18
    216000     7030.36
    216040     7031.47
    216080     7032.93
    216120     7034.06
    216160     7035.29
    216200     7036.68
    216240     7037.87
    216280     7039.49
    216320     7040.51
    216360     7042.03
    216400     7043.19
    216440     7044.62
    216480     7045.81
    216520     7047.16
    216560     7048.25
    216600     7049.68
    216640     7050.96
    216680     7052.42
    216720     7053.64
    216760        7055
    216800     7056.17
    216840     7057.29
    216880     7058.75
    216920     7059.89
    216960     7061.13
    217000      7062.5
    217040     7063.71
    217080     7065.33
    217120     7066.34
    217160     7067.87
    217200     7069.03
    217240     7070.44
    217280     7071.64
    217320     7072.99
    217360     7074.09
    217400     7075.52
    217440     7076.79
    217480     7078.27
    217520     7079.48
    217560     7080.83
    217600     7082.01
    217640     7083.13
    217680     7084.58
    217720     7085.71
    217760     7086.93
    217800     7088.32
    217840      7089.5
    217880     7091.14
    217920     7092.15
    217960     7093.67
    218000     7094.82
    218040     7096.26
    218080     7097.43
    218120     7098.78
    218160     7099.88
    218200     7101.32
    218240     7102.59
    218280     7104.06
    218320     7105.29
    218360     7106.62
    218400     7107.81
    218440     7108.93
    218480     7110.39
    218520     7111.52
    218560     7112.75
    218600     7114.12
    218640      7115.3
    218680     7116.94
    218720     7117.94
    218760     7119.48
    218800     7120.62
    218840     7122.06
    218880     7123.22
    218920     7124.58
    218960     7125.68
    219000     7127.09
    219040     7128.38
    219080     7129.85
    219120     7131.08
    219160      7132.4
    219200     7133.59
    219240     7134.72
    219280     7136.17
    219320      7137.3
    219360     7138.53
    219400      7139.9
    219440      7141.1
    219480     7142.72
    219520     7143.72
    219560     7145.26
    219600     7146.41
    219640     7147.84
    219680     7149.01
    219720     7150.37
    219760     7151.46
    219800     7152.87
    219840     7154.16
    219880     7155.64
    219920     7156.86
    219960     7158.18
    220000     7159.39
    220040     7160.49
    220080     7161.94
    220120     7163.08
    220160     7164.29
    220200     7165.68
    220240     7166.88
    220280      7168.5
    220320     7169.49
    220360     7171.03
    220400     7172.19
    220440      7173.6
    220480      7174.8
    220520     7176.14
    220560     7177.24
    220600     7178.65
    220640     7179.93
    220680     7181.41
    220720     7182.63
    220760     7183.96
    220800     7185.16
    220840     7186.27
    220880     7187.72
    220920     7188.86
    220960     7190.06
    221000     7191.46
    221040     7192.65
    221080     7194.27
    221120     7195.26
    221160     7196.79
    221200     7197.94
    221240     7199.38
    221280     7200.57
    221320      7201.9
    221360     7203.01
    221400     7204.39
    221440     7205.67
    221480     7207.18
    221520     7208.38
    221560      7209.7
    221600     7210.91
    221640     7212.02
    221680      7213.5
    221720     7214.63
    221760     7215.84
    221800     7217.23
    221840     7218.42
    221880     7220.02
    221920        7221
    221960     7222.55
    222000     7223.69
    222040     7225.13
    222080     7226.31
    222120     7227.67
    222160     7228.75
    222200     7230.14
    222240     7231.41
    222280     7232.92
    222320     7234.11
    222360     7235.43
    222400     7236.65
    222440     7237.76
    222480     7239.23
    222520     7240.35
    222560     7241.56
    222600     7242.95
    222640     7244.14
    222680     7245.75
    222720     7246.73
    222760     7248.28
    222800     7249.41
    222840     7250.84
    222880     7252.03
    222920     7253.39
    222960     7254.46
    223000     7255.85
    223040     7257.13
    223080     7258.63
    223120     7259.83
    223160     7261.15
    223200     7262.36
    223240     7263.49
    223280     7264.96
    223320     7266.07
    223360      7267.3
    223400     7268.68
    223440     7269.87
    223480     7271.47
    223520     7272.45
    223560     7274.01
    223600     7275.15
    223640     7276.57
    223680     7277.73
    223720     7279.11
    223760      7280.2
    223800     7281.58
    223840     7282.86
    223880     7284.34
    223920     7285.54
    223960     7286.88
    224000     7288.09
    224040     7289.19
    224080     7290.68
    224120     7291.79
    224160     7293.03
    224200     7294.39
    224240     7295.59
    224280      7297.2
    224320     7298.16
    224360     7299.73
    224400     7300.88
    224440     7302.28
    224480     7303.47
    224520     7304.83
    224560     7305.92
    224600     7307.31
    224640     7308.59
    224680     7310.08
    224720     7311.26
    224760     7312.59
    224800      7313.8
    224840     7314.92
    224880      7316.4
    224920     7317.51
    224960     7318.75
    225000      7320.1
    225040     7321.32
    225080     7322.92
    225120     7323.89
    225160     7325.46
    225200      7326.6
    225240     7328.02
    225280     7329.21
    225320     7330.58
    225360     7331.65
    225400     7333.07
    225440     7334.32
    225480      7335.8
    225520     7336.99
    225560     7338.31
    225600     7339.53
    225640     7340.65
    225680     7342.12
    225720     7343.25
    225760     7344.46
    225800     7345.83
    225840     7347.07
    225880     7348.64
    225920     7349.61
    225960     7351.19
    226000     7352.32
    226040     7353.74
    226080     7354.92
    226120     7356.28
    226160     7357.37
    226200     7358.78
    226240     7360.04
    226280      7361.5
    226320     7362.73
    226360     7364.05
    226400     7365.25
    226440     7366.38
    226480     7367.84
    226520     7368.98
    226560      7370.2
    226600     7371.56
    226640     7372.79
    226680     7374.37
    226720     7375.33
    226760     7376.92
    226800     7378.05
    226840     7379.49
    226880     7380.65
    226920     7382.02
    226960     7383.09
    227000     7384.52
    227040     7385.75
    227080     7387.23
    227120     7388.46
    227160     7389.76
    227200     7390.98
    227240     7392.09
    227280     7393.56
    227320      7394.7
    227360      7395.9
    227400     7397.27
    227440     7398.51
    227480     7400.09
    227520     7401.06
    227560     7402.63
    227600     7403.77
    227640     7405.21
    227680     7406.38
    227720     7407.75
    227760     7408.83
    227800     7410.24
    227840     7411.48
    227880     7412.95
    227920     7414.16
    227960     7415.47
    228000     7416.69
    228040      7417.8
    228080     7419.26
    228120     7420.41
    228160      7421.6
    228200     7422.97
    228240     7424.22
    228280     7425.78
    228320     7426.77
    228360     7428.35
    228400     7429.48
    228440     7430.92
    228480     7432.09
    228520     7433.45
    228560     7434.51
    228600     7435.95
    228640     7437.19
    228680     7438.65
    228720     7439.85
    228760     7441.18
    228800      7442.4
    228840     7443.51
    228880     7444.97
    228920      7446.1
    228960     7447.32
    229000     7448.67
    229040     7449.92
    229080     7451.48
    229120     7452.46
    229160     7454.04
    229200     7455.17
    229240     7456.63
    229280     7457.77
    229320     7459.15
    229360      7460.2
    229400     7461.64
    229440     7462.88
    229480     7464.34
    229520     7465.53
    229560     7466.84
    229600     7468.07
    229640      7469.2
    229680     7470.65
    229720     7471.79
    229760     7473.02
    229800     7474.35
    229840      7475.6
    229880     7477.16
    229920     7478.15
    229960     7479.72
    230000     7480.87
    230040     7482.32
    230080     7483.46
    230120     7484.83
    230160      7485.9
    230200     7487.32
    230240     7488.58
    230280     7490.01
    230320     7491.24
    230360     7492.54
    230400     7493.77
    230440      7494.9
    230480     7496.34
    230520     7497.51
    230560     7498.72
    230600     7500.05
    230640     7501.31
    230680     7502.87
    230720     7503.86
    230760     7505.42
    230800     7506.56
    230840     7508.02
    230880     7509.16
    230920     7510.51
    230960     7511.59
    231000     7513.02
    231040     7514.27
    231080      7515.7
    231120     7516.95
    231160     7518.25
    231200     7519.48
    231240      7520.6
    231280     7522.04
    231320     7523.23
    231360     7524.43
    231400     7525.78
    231440     7527.03
    231480     7528.59
    231520     7529.57
    231560     7531.13
    231600     7532.26
    231640     7533.74
    231680     7534.88
    231720     7536.21
    231760      7537.3
    231800     7538.73
    231840     7539.98
    231880     7541.42
    231920     7542.65
    231960     7543.97
    232000     7545.18
    232040     7546.29
    232080     7547.75
    232120     7548.93
    232160     7550.12
    232200     7551.48
    232240     7552.72
    232280     7554.29
    232320     7555.27
    232360     7556.82
    232400     7557.96
    232440     7559.44
    232480     7560.57
    232520      7561.9
    232560     7563.01
    232600     7564.41
    232640     7565.67
    232680      7567.1
    232720     7568.36
    232760     7569.67
    232800     7570.87
    232840     7571.98
    232880     7573.44
    232920     7574.61
    232960     7575.83
    233000     7577.18
    233040     7578.41
    233080     7579.97
    233120     7580.96
    233160     7582.51
    233200     7583.65
    233240     7585.13
    233280     7586.25
    233320     7587.56
    233360      7588.7
    233400      7590.1
    233440     7591.36
    233480      7592.8
    233520     7594.05
    233560     7595.36
    233600     7596.55
    233640     7597.69
    233680     7599.14
    233720      7600.3
    233760     7601.52
    233800     7602.87
    233840     7604.09
    233880     7605.68
    233920     7606.66
    233960     7608.21
    234000     7609.36
    234040     7610.83
    234080     7611.95
    234120     7613.27
    234160      7614.4
    234200     7615.79
    234240     7617.04
    234280     7618.48
    234320     7619.74
    234360     7621.05
    234400     7622.25
    234440     7623.35
    234480     7624.82
    234520     7625.98
    234560     7627.19
    234600     7628.54
    234640     7629.77
    234680     7631.35
    234720     7632.34
    234760     7633.89
    234800     7635.03
    234840      7636.5
    234880     7637.63
    234920     7638.94
    234960     7640.07
    235000     7641.48
    235040     7642.72
    235080     7644.16
    235120     7645.41
    235160     7646.74
    235200     7647.94
    235240     7649.05
    235280     7650.49
    235320     7651.66
    235360     7652.86
    235400      7654.2
    235440     7655.44
    235480     7657.02
    235520     7658.01
    235560     7659.57
    235600     7660.72
    235640     7662.17
    235680     7663.33
    235720     7664.62
    235760     7665.74
    235800     7667.16
    235840     7668.38
    235880     7669.85
    235920     7671.08
    235960     7672.43
    236000     7673.63
    236040     7674.73
    236080     7676.18
    236120     7677.34
    236160     7678.53
    236200     7679.88
    236240     7681.11
    236280     7682.71
    236320      7683.7
    236360     7685.24
    236400     7686.41
    236440     7687.85
    236480        7689
    236520      7690.3
    236560     7691.42
    236600     7692.85
    236640     7694.07
    236680     7695.54
    236720     7696.76
    236760     7698.12
    236800     7699.33
    236840     7700.42
    236880     7701.87
    236920     7703.01
    236960     7704.21
    237000     7705.57
    237040      7706.8
    237080     7708.39
    237120      7709.4
    237160     7710.94
    237200      7712.1
    237240     7713.54
    237280      7714.7
    237320     7715.99
    237360     7717.11
    237400     7718.54
    237440     7719.75
    237480     7721.22
    237520     7722.43
    237560      7723.8
    237600        7725
    237640     7726.12
    237680     7727.54
    237720     7728.71
    237760      7729.9
    237800     7731.26
    237840     7732.49
    237880     7734.08
    237920     7735.09
    237960     7736.63
    238000     7737.79
    238040     7739.23
    238080     7740.38
    238120     7741.69
    238160     7742.79
    238200     7744.24
    238240     7745.45
    238280     7746.92
    238320     7748.14
    238360     7749.49
    238400     7750.71
    238440     7751.81
    238480     7753.24
    238520      7754.4
    238560     7755.58
    238600     7756.94
    238640     7758.15
    238680     7759.76
    238720     7760.78
    238760     7762.32
    238800     7763.46
    238840      7764.9
    238880     7766.06
    238920     7767.36
    238960     7768.48
    239000     7769.92
    239040     7771.13
    239080      7772.6
    239120     7773.82
    239160     7775.17
    239200     7776.39
    239240     7777.48
    239280     7778.93
    239320     7780.09
    239360     7781.29
    239400     7782.62
    239440     7783.85
    239480     7785.46
    239520     7786.49
    239560     7788.02
    239600     7789.17
    239640      7790.6
    239680     7791.75
    239720     7793.06
    239760     7794.17
    239800     7795.61
    239840     7796.84
    239880     7798.29
    239920     7799.53
    239960     7800.87
    240000     7802.07
    240040     7803.18
    240080      7804.6
    240120     7805.77
    240160     7806.97
    240200      7808.3
    240240     7809.53
    240280     7811.15
    240320     7812.19
    240360      7813.7
    240400     7814.88
    240440     7816.29
    240480     7817.45
    240520     7818.76
    240560     7819.86
    240600     7821.29
    240640     7822.52
    240680     7823.98
    240720     7825.21
    240760     7826.56
    240800     7827.77
    240840     7828.86
    240880     7830.29
    240920     7831.45
    240960     7832.67
    241000     7834.02
    241040     7835.22
    241080     7836.86
    241120     7837.87
    241160     7839.39
    241200     7840.58
    241240     7841.98
    241280     7843.13
    241320     7844.45
    241360     7845.56
    241400     7846.99
    241440      7848.2
    241480     7849.67
    241520     7850.92
    241560     7852.27
    241600     7853.47
    241640     7854.59
    241680     7855.99
    241720     7857.16
    241760     7858.36
    241800     7859.72
    241840     7860.94
    241880     7862.58
    241920     7863.58
    241960      7865.1
    242000     7866.28
    242040     7867.69
    242080     7868.84
    242120     7870.17
    242160     7871.26
    242200     7872.69
    242240     7873.89
    242280     7875.37
    242320     7876.62
    242360     7877.99
    242400     7879.18
    242440     7880.27
    242480     7881.69
    242520     7882.87
    242560     7884.07
    242600     7885.41
    242640     7886.64
    242680     7888.29
    242720     7889.29
    242760      7890.8
    242800     7891.98
    242840     7893.39
    242880     7894.54
    242920     7895.87
    242960     7896.97
    243000     7898.39
    243040     7899.59
    243080     7901.08
    243120     7902.33
    243160      7903.7
    243200     7904.89
    243240     7905.98
    243280     7907.41
    243320     7908.58
    243360     7909.77
    243400     7911.12
    243440     7912.33
    243480        7914
    243520     7914.97
    243560      7916.5
    243600     7917.69
    243640     7919.09
    243680     7920.24
    243720     7921.56
    243760     7922.67
    243800     7924.09
    243840      7925.3
    243880     7926.78
    243920     7928.05
    243960      7929.4
    244000     7930.58
    244040     7931.71
    244080     7933.13
    244120      7934.3
    244160     7935.49
    244200     7936.84
    244240     7938.04
    244280      7939.7
    244320      7940.7
    244360     7942.22
    244400      7943.4
    244440     7944.79
    244480     7945.95
    244520      7947.3
    244560      7948.4
    244600     7949.81
    244640     7951.02
    244680      7952.5
    244720     7953.77
    244760     7955.12
    244800     7956.31
    244840     7957.44
    244880     7958.85
    244920     7960.02
    244960      7961.2
    245000     7962.54
    245040     7963.74
    245080     7965.42
    245120     7966.42
    245160     7967.95
    245200     7969.11
    245240     7970.52
    245280     7971.69
    245320     7973.02
    245360     7974.12
    245400     7975.52
    245440     7976.74
    245480     7978.21
    245520     7979.49
    245560     7980.82
    245600     7982.02
    245640     7983.15
    245680     7984.55
    245720     7985.71
    245760     7986.89
    245800     7988.23
    245840     7989.45
    245880     7991.11
    245920     7992.12
    245960     7993.65
    246000     7994.82
    246040     7996.21
    246080     7997.38
    246120      7998.7
    246160      7999.8
    246200     8001.22
    246240     8002.43
    246280     8003.89
    246320     8005.14
    246360      8006.5
    246400      8007.7
    246440     8008.83
    246480     8010.22
    246520     8011.39
    246560     8012.56
    246600     8013.92
    246640     8015.12
    246680     8016.79
    246720      8017.8
    246760     8019.31
    246800      8020.5
    246840     8021.88
    246880     8023.06
    246920     8024.36
    246960     8025.48
    247000      8026.9
    247040     8028.09
    247080     8029.57
    247120     8030.81
    247160     8032.16
    247200     8033.36
    247240     8034.48
    247280      8035.9
    247320     8037.03
    247360     8038.23
    247400     8039.57
    247440     8040.79
    247480     8042.46
    247520     8043.47
    247560     8044.98
    247600     8046.16
    247640     8047.56
    247680     8048.71
    247720     8050.04
    247760     8051.13
    247800     8052.57
    247840     8053.74
    247880     8055.22
    247920     8056.46
    247960     8057.81
    248000     8058.99
    248040     8060.13
    248080     8061.51
    248120     8062.66
    248160     8063.85
    248200     8065.19
    248240     8066.42
    248280     8068.09
    248320     8069.09
    248360      8070.6
    248400     8071.79
    248440     8073.15
    248480     8074.34
    248520     8075.66
    248560     8076.74
    248600     8078.19
    248640     8079.35
    248680     8080.83
    248720     8082.05
    248760     8083.42
    248800     8084.59
    248840     8085.73
    248880      8087.1
    248920     8088.27
    248960     8089.48
    249000     8090.77
    249040     8092.03
    249080     8093.69
    249120     8094.68
    249160     8096.22
    249200      8097.4
    249240     8098.76
    249280     8099.96
    249320     8101.27
    249360     8102.35
    249400      8103.8
    249440     8104.95
    249480     8106.44
    249520     8107.65
    249560     8109.03
    249600     8110.21
    249640     8111.35
    249680     8112.71
    249720     8113.88
    249760      8115.1
    249800     8116.38
    249840     8117.65
    249880     8119.31
    249920     8120.32
    249960     8121.84
    250000     8123.03
    250040     8124.38
    250080     8125.58
    250120      8126.9
    250160     8127.96
    250200     8129.43
    250240     8130.57
    250280     8132.07
    250320     8133.27
    250360     8134.64
    250400     8135.82
    250440     8136.98
    250480     8138.33
    250520     8139.52
    250560     8140.72
    250600        8142
    250640     8143.26
    250680     8144.92
    250720     8145.92
    250760     8147.45
    250800     8148.63
    250840        8150
    250880      8151.2
    250920     8152.52
    250960     8153.58
    251000     8155.05
    251040     8156.18
    251080      8157.7
    251120     8158.88
    251160     8160.27
    251200     8161.47
    251240     8162.61
    251280     8163.95
    251320     8165.14
    251360     8166.35
    251400     8167.63
    251440     8168.88
    251480     8170.55
    251520     8171.55
    251560     8173.07
    251600     8174.25
    251640     8175.62
    251680     8176.79
    251720     8178.15
    251760      8179.2
    251800     8180.67
    251840      8181.8
    251880     8183.29
    251920     8184.49
    251960     8185.88
    252000     8187.07
    252040     8188.21
    252080     8189.57
    252120     8190.74
    252160     8191.96
    252200     8193.21
    252240     8194.47
    252280     8196.14
    252320     8197.14
    252360     8198.67
    252400     8199.86
    252440     8201.22
    252480     8202.39
    252520     8203.75
    252560     8204.79
    252600     8206.26
    252640     8207.38
    252680     8208.88
    252720     8210.08
    252760     8211.47
    252800     8212.66
    252840     8213.82
    252880     8215.17
    252920     8216.33
    252960     8217.54
    253000     8218.82
    253040     8220.07
    253080     8221.73
    253120     8222.75
    253160     8224.26
    253200     8225.46
    253240     8226.83
    253280     8228.02
    253320     8229.37
    253360     8230.39
    253400     8231.88
    253440     8232.99
    253480     8234.48
    253520     8235.68
    253560     8237.07
    253600     8238.27
    253640     8239.44
    253680     8240.76
    253720     8241.94
    253760     8243.14
    253800     8244.41
    253840     8245.66
    253880     8247.33
    253920     8248.35
    253960     8249.86
    254000     8251.05
    254040     8252.43
    254080     8253.62
    254120     8254.96
    254160        8256
    254200     8257.46
    254240     8258.58
    254280     8260.06
    254320     8261.26
    254360     8262.68
    254400     8263.84
    254440        8265
    254480     8266.35
    254520     8267.52
    254560     8268.73
    254600     8269.99
    254640     8271.23
    254680     8272.89
    254720     8273.92
    254760     8275.43
    254800     8276.63
    254840     8278.01
    254880     8279.21
    254920     8280.56
    254960     8281.56
    255000     8283.04
    255040     8284.14
    255080     8285.63
    255120     8286.82
    255160     8288.25
    255200     8289.42
    255240     8290.57
    255280     8291.91
    255320      8293.1
    255360      8294.3
    255400     8295.57
    255440      8296.8
    255480     8298.48
    255520     8299.49
    255560     8301.01
    255600     8302.21
    255640      8303.6
    255680     8304.79
    255720     8306.14
    255760     8307.15
    255800      8308.6
    255840     8309.72
    255880     8311.21
    255920     8312.41
    255960     8313.84
    256000     8315.01
    256040     8316.18
    256080      8317.5
    256120     8318.68
    256160     8319.89
    256200     8321.16
    256240     8322.38
    256280     8324.07
    256320     8325.06
    256360     8326.58
    256400     8327.79
    256440     8329.19
    256480     8330.36
    256520      8331.7
    256560     8332.71
    256600     8334.18
    256640     8335.28
    256680     8336.78
    256720     8337.97
    256760      8339.4
    256800     8340.55
    256840     8341.74
    256880     8343.06
    256920     8344.24
    256960     8345.46
    257000     8346.75
    257040     8347.96
    257080     8349.64
    257120     8350.62
    257160     8352.15
    257200     8353.38
    257240     8354.77
    257280     8355.94
    257320     8357.26
    257360     8358.28
    257400     8359.77
    257440     8360.87
    257480     8362.36
    257520     8363.54
    257560     8364.98
    257600     8366.12
    257640      8367.3
    257680     8368.62
    257720     8369.82
    257760     8371.01
    257800     8372.31
    257840     8373.54
    257880     8375.21
    257920     8376.18
    257960     8377.71
    258000     8378.94
    258040     8380.32
    258080     8381.52
    258120     8382.85
    258160     8383.83
    258200     8385.34
    258240     8386.43
    258280     8387.93
    258320     8389.12
    258360     8390.54
    258400     8391.69
    258440     8392.89
    258480      8394.2
    258520      8395.4
    258560      8396.6
    258600     8397.88
    258640      8399.1
    258680     8400.78
    258720     8401.74
    258760     8403.26
    258800     8404.52
    258840     8405.89
    258880      8407.1
    258920     8408.44
    258960     8409.42
    259000     8410.92
    259040        8412
    259080      8413.5
    259120     8414.71
    259160     8416.15
    259200     8417.29
    259240     8418.49
    259280      8419.8
    259320     8420.98
    259360     8422.18
    259400     8423.46
    259440     8424.68
    259480     8426.36
    259520     8427.32
    259560     8428.87
    259600      8430.1
    259640     8431.48
    259680     8432.68
    259720     8434.02
    259760     8435.01
    259800     8436.51
    259840     8437.57
    259880     8439.08
    259920     8440.29
    259960     8441.73
    260000     8442.87
    260040     8444.07
    260080     8445.38
    260120     8446.58
    260160     8447.77
    260200     8449.03
    260240     8450.26
    260280     8451.93
    260320      8452.9
    260360     8454.47
    260400     8455.69
    260440     8457.09
    260480     8458.28
    260520     8459.61
    260560     8460.62
    260600     8462.12
    260640     8463.16
    260680     8464.68
    260720     8465.88
    260760     8467.32
    260800     8468.46
    260840     8469.68
    260880     8470.99
    260920     8472.19
    260960     8473.38
    261000     8474.65
    261040     8475.86
    261080     8477.55
    261120     8478.51
    261160     8480.07
    261200     8481.28
    261240     8482.67
    261280     8483.88
    261320     8485.22
    261360     8486.22
    261400     8487.72
    261440     8488.76
    261480     8490.29
    261520     8491.49
    261560     8492.94
    261600     8494.06
    261640     8495.29
    261680     8496.59
    261720     8497.77
    261760     8498.99
    261800     8500.23
    261840     8501.45
    261880     8503.14
    261920     8504.09
    261960     8505.68
    262000     8506.87
    262040     8508.27
    262080     8509.47
    262120      8510.8
    262160      8511.8
    262200     8513.32
    262240     8514.36
    262280      8515.9
    262320     8517.08
    262360     8518.52
    262400     8519.66
    262440     8520.88
    262480     8522.18
    262520     8523.38
    262560     8524.59
    262600     8525.85
    262640     8527.06
    262680     8528.77
    262720      8529.7
    262760     8531.29
    262800     8532.49
    262840     8533.88
    262880     8535.06
    262920     8536.43
    262960     8537.41
    263000     8538.92
    263040     8539.96
    263080     8541.49
    263120     8542.68
    263160     8544.12
    263200     8545.26
    263240     8546.49
    263280     8547.78
    263320        8549
    263360      8550.2
    263400     8551.44
    263440     8552.68
    263480     8554.37
    263520     8555.29
    263560     8556.87
    263600      8558.1
    263640     8559.47
    263680     8560.65
    263720        8562
    263760        8563
    263800     8564.51
    263840     8565.54
    263880     8567.09
    263920     8568.27
    263960     8569.72
    264000     8570.84
    264040     8572.06
    264080     8573.36
    264120     8574.58
    264160     8575.81
    264200     8577.03
    264240     8578.27
    264280     8579.96
    264320     8580.89
    264360     8582.48
    264400      8583.7
    264440     8585.07
    264480     8586.25
    264520      8587.6
    264560     8588.59
    264600     8590.11
    264640     8591.12
    264680     8592.67
    264720     8593.86
    264760     8595.29
    264800     8596.45
    264840     8597.67
    264880     8598.96
    264920     8600.17
    264960      8601.4
    265000     8602.61
    265040     8603.88
    265080     8605.54
    265120     8606.49
    265160     8608.07
    265200      8609.3
    265240     8610.67
    265280     8611.86
    265320      8613.2
    265360      8614.2
    265400      8615.7
    265440     8616.72
    265480     8618.27
    265520     8619.43
    265560      8620.9
    265600     8622.06
    265640     8623.27
    265680     8624.57
    265720     8625.79
    265760     8627.02
    265800     8628.22
    265840      8629.5
    265880     8631.14
    265920     8632.11
    265960      8633.7
    266000     8634.93
    266040      8636.3
    266080     8637.48
    266120     8638.83
    266160     8639.82
    266200     8641.32
    266240     8642.33
    266280     8643.89
    266320     8645.05
    266360     8646.53
    266400     8647.67
    266440     8648.87
    266480      8650.2
    266520      8651.4
    266560     8652.64
    266600     8653.84
    266640     8655.15
    266680     8656.77
    266720     8657.73
    266760     8659.34
    266800     8660.54
    266840     8661.89
    266880      8663.1
    266920     8664.44
    266960     8665.43
    267000     8666.93
    267040      8667.9
    267080     8669.52
    267120     8670.66
    267160     8672.14
    267200      8673.3
    267240     8674.47
    267280     8675.78
    267320        8677
    267360     8678.25
    267400     8679.46
    267440     8680.75
    267480     8682.39
    267520     8683.35
    267560     8684.93
    267600     8686.13
    267640      8687.5
    267680     8688.71
    267720     8690.05
    267760     8691.04
    267800     8692.54
    267840      8693.5
    267880     8695.11
    267920     8696.26
    267960     8697.75
    268000     8698.89
    268040     8700.08
    268080     8701.39
    268120     8702.62
    268160     8703.85
    268200     8705.07
    268240     8706.36
    268280        8708
    268320     8708.95
    268360     8710.52
    268400     8711.73
    268440      8713.1
    268480     8714.29
    268520     8715.64
    268560     8716.65
    268600     8718.14
    268640     8719.09
    268680      8720.7
    268720     8721.83
    268760     8723.35
    268800     8724.48
    268840     8725.66
    268880     8726.99
    268920     8728.21
    268960     8729.43
    269000     8730.65
    269040     8731.95
    269080     8733.59
    269120     8734.54
    269160     8736.11
    269200     8737.32
    269240     8738.67
    269280     8739.87
    269320     8741.21
    269360     8742.23
    269400     8743.72
    269440     8744.67
    269480     8746.25
    269520      8747.4
    269560     8748.91
    269600     8750.04
    269640     8751.23
    269680     8752.54
    269720     8753.75
    269760     8754.99
    269800     8756.21
    269840     8757.52
    269880     8759.16
    269920     8760.11
    269960     8761.69
    270000     8762.88
    270040     8764.24
    270080     8765.44
    270120     8766.79
    270160     8767.79
    270200     8769.29
    270240     8770.24
    270280     8771.83
    270320     8772.99
    270360     8774.49
    270400     8775.59
    270440      8776.8
    270480      8778.1
    270520     8779.32
    270560     8780.56
    270600     8781.77
    270640     8783.09
    270680     8784.73
    270720     8785.66
    270760     8787.23
    270800     8788.45
    270840     8789.81
    270880     8791.01
    270920     8792.36
    270960     8793.36
    271000     8794.87
    271040     8795.78
    271080      8797.4
    271120     8798.54
    271160     8800.05
    271200     8801.18
    271240     8802.36
    271280     8803.67
    271320     8804.88
    271360     8806.12
    271400     8807.33
    271440     8808.66
    271480      8810.3
    271520     8811.21
    271560     8812.79
    271600     8814.03
    271640     8815.37
    271680     8816.56
    271720     8817.91
    271760     8818.92
    271800     8820.44
    271840     8821.34
    271880     8822.95
    271920     8824.08
    271960     8825.62
    272000     8826.72
    272040     8827.92
    272080     8829.23
    272120     8830.44
    272160      8831.7
    272200     8832.88
    272240     8834.21
    272280     8835.85
    272320     8836.78
    272360     8838.35
    272400     8839.59
    272440     8840.94
    272480     8842.13
    272520     8843.48
    272560      8844.5
    272600     8846.02
    272640     8846.88
    272680     8848.52
    272720     8849.66
    272760     8851.18
    272800     8852.29
    272840      8853.5
    272880     8854.78
    272920        8856
    272960     8857.24
    273000     8858.44
    273040     8859.78
    273080     8861.42
    273120     8862.34
    273160      8863.9
    273200     8865.13
    273240     8866.49
    273280     8867.67
    273320        8869
    273360     8870.05
    273400     8871.56
    273440     8872.43
    273480     8874.05
    273520     8875.19
    273560     8876.72
    273600     8877.83
    273640     8879.03
    273680     8880.31
    273720     8881.53
    273760     8882.76
    273800     8883.97
    273840     8885.31
    273880     8886.95
    273920     8887.85
    273960     8889.42
    274000     8890.64
    274040     8892.01
    274080     8893.18
    274120      8894.5
    274160     8895.57
    274200     8897.08
    274240     8897.93
    274280     8899.57
    274320     8900.71
    274360     8902.23
    274400     8903.35
    274440     8904.54
    274480     8905.81
    274520     8907.05
    274560     8908.27
    274600     8909.48
    274640     8910.81
    274680     8912.45
    274720     8913.36
    274760     8914.92
    274800     8916.14
    274840     8917.52
    274880      8918.7
    274920     8920.02
    274960     8921.06
    275000     8922.58
    275040     8923.44
    275080     8925.08
    275120     8926.22
    275160     8927.73
    275200     8928.86
    275240     8930.05
    275280     8931.33
    275320     8932.55
    275360     8933.77
    275400     8934.97
    275440     8936.31
    275480     8937.96
    275520     8938.85
    275560     8940.44
    275600     8941.62
    275640     8943.02
    275680     8944.18
    275720     8945.51
    275760     8946.53
    275800     8948.06
    275840     8948.91
    275880     8950.56
    275920     8951.71
    275960     8953.23
    276000     8954.36
    276040     8955.55
    276080     8956.83
    276120     8958.06
    276160     8959.28
    276200     8960.48
    276240     8961.82
    276280     8963.47
    276320     8964.37
    276360     8965.94
    276400      8967.1
    276440     8968.53
    276480     8969.68
    276520     8971.01
    276560     8972.04
    276600     8973.56
    276640     8974.42
    276680     8976.05
    276720     8977.21
    276760     8978.74
    276800     8979.87
    276840     8981.08
    276880     8982.35
    276920     8983.57
    276960      8984.8
    277000        8986
    277040     8987.31
    277080     8988.97
    277120     8989.87
    277160     8991.45
    277200     8992.62
    277240     8994.03
    277280      8995.2
    277320     8996.52
    277360     8997.57
    277400     8999.09
    277440     8999.95
    277480     9001.58
    277520     9002.73
    277560     9004.26
    277600      9005.4
    277640      9006.6
    277680     9007.87
    277720     9009.09
    277760     9010.33
    277800     9011.52
    277840     9012.85
    277880      9014.5
    277920     9015.39
    277960     9016.97
    278000     9018.14
    278040     9019.55
    278080     9020.71
    278120     9022.05
    278160     9023.09
    278200     9024.61
    278240     9025.46
    278280      9027.1
    278320     9028.24
    278360     9029.77
    278400     9030.92
    278440     9032.15
    278480      9033.4
    278520     9034.62
    278560     9035.86
    278600     9037.05
    278640     9038.38
    278680     9040.03
    278720      9040.9
    278760     9042.51
    278800     9043.66
    278840     9045.09
    278880     9046.22
    278920     9047.56
    278960      9048.6
    279000     9050.13
    279040     9050.97
    279080      9052.6
    279120     9053.75
    279160     9055.29
    279200     9056.43
    279240     9057.67
    279280     9058.92
    279320     9060.13
    279360     9061.37
    279400     9062.55
    279440     9063.91
    279480     9065.55
    279520     9066.42
    279560     9068.03
    279600     9069.17
    279640     9070.63
    279680     9071.77
    279720      9073.1
    279760     9074.15
    279800     9075.68
    279840     9076.51
    279880     9078.17
    279920      9079.3
    279960     9080.83
    280000     9081.98
    280040     9083.21
    280080     9084.45
    280120     9085.69
    280160     9086.92
    280200     9088.09
    280240     9089.47
    280280     9091.12
    280320     9091.97
    280360     9093.59
    280400     9094.73
    280440     9096.18
    280480     9097.34
    280520     9098.66
    280560      9099.7
    280600     9101.26
    280640     9102.08
    280680     9103.74
    280720     9104.86
    280760     9106.39
    280800     9107.54
    280840     9108.79
    280880        9110
    280920     9111.26
    280960     9112.48
    281000     9113.65
    281040     9115.04
    281080     9116.71
    281120     9117.52
    281160     9119.15
    281200      9120.3
    281240     9121.76
    281280      9122.9
    281320     9124.22
    281360     9125.24
    281400      9126.8
    281440     9127.61
    281480     9129.27
    281520      9130.4
    281560     9131.93
    281600     9133.07
    281640     9134.33
    281680     9135.55
    281720     9136.79
    281760     9138.03
    281800     9139.19
    281840     9140.58
    281880     9142.25
    281920     9143.06
    281960     9144.69
    282000     9145.82
    282040     9147.29
    282080     9148.44
    282120     9149.78
    282160     9150.76
    282200     9152.33
    282240     9153.14
    282280      9154.8
    282320     9155.92
    282360     9157.49
    282400      9158.6
    282440     9159.87
    282480     9161.08
    282520     9162.32
    282560     9163.56
    282600     9164.71
    282640     9166.11
    282680     9167.77
    282720     9168.57
    282760     9170.23
    282800     9171.35
    282840     9172.81
    282880     9173.99
    282920     9175.31
    282960     9176.28
    283000     9177.86
    283040     9178.65
    283080     9180.33
    283120     9181.46
    283160     9183.03
    283200     9184.12
    283240     9185.39
    283280     9186.61
    283320     9187.85
    283360     9189.08
    283400     9190.24
    283440     9191.63
    283480     9193.31
    283520     9194.08
    283560     9195.76
    283600     9196.87
    283640     9198.37
    283680     9199.51
    283720     9200.83
    283760     9201.81
    283800      9203.4
    283840     9204.16
    283880     9205.85
    283920     9206.98
    283960     9208.55
    284000     9209.66
    284040     9210.93
    284080     9212.16
    284120     9213.39
    284160     9214.62
    284200     9215.78
    284240     9217.15
    284280     9218.85
    284320      9219.6
    284360     9221.29
    284400     9222.42
    284440     9223.89
    284480     9225.06
    284520     9226.35
    284560     9227.33
    284600     9228.94
    284640      9229.7
    284680     9231.38
    284720     9232.52
    284760     9234.09
    284800     9235.19
    284840     9236.48
    284880     9237.71
    284920     9238.92
    284960     9240.17
    285000     9241.32
    285040     9242.69
    285080     9244.39
    285120     9245.15
    285160     9246.82
    285200     9247.96
    285240     9249.43
    285280     9250.62
    285320      9251.9
    285360     9252.88
    285400     9254.49
    285440     9255.24
    285480     9256.96
    285520     9258.09
    285560     9259.63
    285600     9260.75
    285640     9262.02
    285680     9263.26
    285720     9264.46
    285760     9265.73
    285800     9266.87
    285840     9268.24
    285880     9269.95
    285920      9270.7
    285960     9272.37
    286000     9273.51
    286040     9275.01
    286080     9276.17
    286120     9277.47
    286160     9278.43
    286200     9280.05
    286240      9280.8
    286280     9282.51
    286320     9283.66
    286360     9285.19
    286400     9286.32
    286440     9287.61
    286480     9288.81
    286520     9290.03
    286560      9291.3
    286600     9292.44
    286640     9293.79
    286680     9295.51
    286720     9296.25
    286760     9297.93
    286800     9299.07
    286840     9300.58
    286880     9301.75
    286920     9303.03
    286960     9304.01
    287000     9305.63
    287040     9306.37
    287080     9308.09
    287120     9309.23
    287160     9310.78
    287200     9311.91
    287240      9313.2
    287280     9314.39
    287320     9315.62
    287360      9316.9
    287400     9318.04
    287440     9319.38
    287480     9321.11
    287520     9321.84
    287560     9323.52
    287600     9324.68
    287640     9326.18
    287680     9327.34
    287720     9328.62
    287760      9329.6
    287800     9331.23
    287840     9331.96
    287880     9333.69
    287920     9334.85
    287960     9336.37
    288000     9337.52
    288040     9338.81
    288080     9339.98
    288120     9341.24
    288160      9342.5
    288200     9343.65
    288240     9344.99
    288280     9346.73
    288320     9347.44
    288360     9349.13
    288400     9350.27
    288440     9351.79
    288480     9352.95
    288520     9354.23
    288560      9355.2
    288600     9356.84
    288640     9357.55
    288680      9359.3
    288720     9360.46
    288760     9361.98
    288800     9363.12
    288840     9364.43
    288880     9365.59
    288920     9366.86
    288960     9368.11
    289000     9369.25
    289040      9370.6
    289080     9372.35
    289120     9373.06
    289160     9374.75
    289200     9375.88
    289240     9377.41
    289280     9378.56
    289320     9379.85
    289360     9380.83
    289400     9382.46
    289440     9383.18
    289480     9384.91
    289520     9386.07
    289560     9387.58
    289600     9388.75
    289640     9390.05
    289680      9391.2
    289720     9392.49
    289760     9393.71
    289800     9394.86
    289840     9396.22
    289880     9397.97
    289920     9398.67
    289960     9400.34
    290000     9401.48
    290040     9403.03
    290080     9404.19
    290120     9405.46
    290160     9406.46
    290200     9408.11
    290240     9408.81
    290280     9410.55
    290320     9411.69
    290360      9413.2
    290400     9414.37
    290440     9415.65
    290480     9416.81
    290520      9418.1
    290560     9419.35
    290600      9420.5
    290640     9421.84
    290680     9423.59
    290720     9424.28
    290760     9425.98
    290800     9427.11
    290840     9428.65
    290880     9429.82
    290920     9431.09
    290960     9432.08
    291000     9433.73
    291040     9434.43
    291080     9436.16
    291120     9437.29
    291160      9438.8
    291200        9440
    291240     9441.25
    291280     9442.42
    291320     9443.72
    291360     9444.95
    291400     9446.12
    291440     9447.47
    291480     9449.23
    291520     9449.91
    291560      9451.6
    291600     9452.73
    291640     9454.27
    291680     9455.42
    291720     9456.69
    291760     9457.68
    291800     9459.35
    291840     9460.04
    291880     9461.78
    291920     9462.92
    291960     9464.41
    292000     9465.61
    292040     9466.85
    292080     9468.05
    292120     9469.34
    292160     9470.58
    292200     9471.77
    292240     9473.11
    292280     9474.87
    292320     9475.53
    292360     9477.21
    292400     9478.37
    292440     9479.89
    292480     9481.03
    292520     9482.33
    292560      9483.3
    292600     9484.96
    292640     9485.68
    292680     9487.41
    292720     9488.55
    292760     9490.03
    292800     9491.25
    292840     9492.49
    292880      9493.7
    292920     9494.97
    292960     9496.21
    293000     9497.39
    293040     9498.72
    293080      9500.5
    293120     9501.16
    293160     9502.84
    293200     9503.98
    293240     9505.52
    293280     9506.65
    293320     9507.95
    293360     9508.93
    293400     9510.59
    293440      9511.3
    293480     9513.03
    293520     9514.19
    293560     9515.68
    293600     9516.88
    293640     9518.12
    293680     9519.34
    293720      9520.6
    293760     9521.83
    293800     9523.03
    293840     9524.38
    293880     9526.14
    293920     9526.79
    293960     9528.46
    294000      9529.6
    294040     9531.15
    294080     9532.27
    294120     9533.59
    294160     9534.56
    294200     9536.21
    294240     9536.89
    294280     9538.68
    294320     9539.83
    294360     9541.31
    294400     9542.49
    294440     9543.75
    294480     9544.96
    294520     9546.22
    294560     9547.43
    294600     9548.64
    294640     9549.99
    294680     9551.77
    294720     9552.39
    294760     9554.06
    294800     9555.18
    294840     9556.76
    294880     9557.88
    294920     9559.17
    294960     9560.17
    295000      9561.8
    295040     9562.49
    295080      9564.3
    295120     9565.44
    295160     9566.92
    295200     9568.11
    295240     9569.36
    295280     9570.57
    295320     9571.82
    295360     9573.06
    295400     9574.21
    295440     9575.58
    295480     9577.36
    295520     9577.97
    295560     9579.67
    295600     9580.76
    295640     9582.34
    295680     9583.47
    295720     9584.76
    295760     9585.74
    295800     9587.39
    295840     9588.06
    295880     9589.88
    295920     9591.01
    295960     9592.51
    296000     9593.68
    296040     9594.94
    296080     9596.14
    296120     9597.37
    296160     9598.62
    296200     9599.79
    296240     9601.14
    296280     9602.92
    296320     9603.54
    296360     9605.24
    296400     9606.32
    296440     9607.92
    296480     9609.04
    296520     9610.34
    296560      9611.3
    296600     9612.98
    296640     9613.64
    296680     9615.45
    296720     9616.59
    296760     9618.08
    296800     9619.25
    296840      9620.5
    296880     9621.71
    296920     9622.92
    296960     9624.17
    297000     9625.35
    297040      9626.7
    297080     9628.47
    297120     9629.11
    297160     9630.79
    297200     9631.87
    297240     9633.47
    297280      9634.6
    297320     9635.89
    297360     9636.86
    297400     9638.51
    297440     9639.17
    297480        9641
    297520     9642.17
    297560     9643.63
    297600     9644.81
    297640     9646.05
    297680     9647.27
    297720     9648.48
    297760     9649.71
    297800     9650.89
    297840     9652.24
    297880     9654.01
    297920     9654.67
    297960     9656.36
    298000     9657.43
    298040     9659.02
    298080     9660.14
    298120     9661.45
    298160      9662.4
    298200     9664.06
    298240     9664.72
    298280     9666.55
    298320     9667.72
    298360     9669.19
    298400     9670.36
    298440      9671.6
    298480     9672.83
    298520     9674.03
    298560     9675.27
    298600     9676.44
    298640      9677.8
    298680     9679.58
    298720     9680.24
    298760     9681.91
    298800     9682.99
    298840     9684.57
    298880     9685.69
    298920        9687
    298960     9687.98
    299000     9689.64
    299040     9690.26
    299080     9692.11
    299120     9693.28
    299160     9694.73
    299200     9695.92
    299240     9697.13
    299280     9698.38
    299320     9699.58
    299360      9700.8
    299400     9701.99
    299440     9703.36
    299480     9705.12
    299520     9705.79
    299560     9707.45
    299600     9708.52
    299640     9710.12
    299680     9711.22
    299720     9712.53
    299760     9713.51
    299800     9715.17
    299840      9715.8
    299880     9717.64
    299920     9718.81
    299960     9720.26
    300000     9721.47
    300040     9722.68
    300080     9723.92
    300120     9725.11
    300160     9726.34
    300200     9727.52
    300240     9728.91
    300280     9730.67
    300320     9731.33
    300360     9732.98
    300400     9734.06
    300440     9735.67
    300480     9736.74
    300520     9738.06
    300560     9739.04
    300600      9740.7
    300640     9741.33
    300680     9743.21
    300720     9744.34
    300760     9745.79
    300800     9747.03
    300840     9748.21
    300880     9749.44
    300920     9750.63
    300960     9751.85
    301000     9753.03
    301040     9754.43
    301080     9756.18
    301120     9756.84
    301160     9758.49
    301200     9759.56
    301240     9761.18
    301280     9762.24
    301320     9763.55
    301360     9764.54
    301400      9766.2
    301440     9766.84
    301480     9768.72
    301520     9769.83
    301560     9771.26
    301600      9772.5
    301640     9773.68
    301680     9774.93
    301720     9776.13
    301760     9777.36
    301800     9778.52
    301840     9779.92
    301880     9781.64
    301920     9782.32
    301960     9783.97
    302000     9785.06
    302040     9786.65
    302080     9787.75
    302120     9789.06
    302160     9790.02
    302200      9791.7
    302240     9792.37
    302280     9794.23
    302320     9795.34
    302360     9796.77
    302400     9798.01
    302440     9799.17
    302480     9800.43
    302520     9801.62
    302560     9802.83
    302600     9804.03
    302640     9805.42
    302680     9807.13
    302720      9807.8
    302760     9809.45
    302800     9810.55
    302840     9812.13
    302880     9813.23
    302920     9814.54
    302960      9815.5
    303000     9817.19
    303040     9817.86
    303080     9819.72
    303120     9820.83
    303160     9822.25
    303200     9823.48
    303240     9824.65
    303280      9825.9
    303320      9827.1
    303360     9828.32
    303400     9829.51
    303440     9830.91
    303480     9832.62
    303520     9833.28
    303560     9834.92
    303600     9836.04
    303640     9837.61
    303680     9838.72
    303720     9840.02
    303760     9840.99
    303800     9842.67
    303840     9843.35
    303880     9845.19
    303920      9846.3
    303960     9847.72
    304000     9848.98
    304040     9850.14
    304080     9851.39
    304120     9852.59
    304160      9853.8
    304200        9855
    304240      9856.4
    304280     9858.12
    304320     9858.79
    304360     9860.42
    304400     9861.54
    304440     9863.13
    304480     9864.22
    304520      9865.5
    304560     9866.47
    304600     9868.17
    304640     9868.86
    304680     9870.69
    304720      9871.8
    304760     9873.24
    304800     9874.48
    304840     9875.62
    304880     9876.87
    304920     9878.08
    304960     9879.29
    305000      9880.5
    305040      9881.9
    305080     9883.63
    305120      9884.3
    305160     9885.92
    305200     9887.07
    305240     9888.63
    305280     9889.71
    305320        9891
    305360     9891.97
    305400     9893.67
    305440     9894.34
    305480     9896.17
    305520     9897.31
    305560     9898.72
    305600     9899.97
    305640     9901.11
    305680     9902.35
    305720     9903.55
    305760     9904.78
    305800     9905.99
    305840     9907.38
    305880      9909.1
    305920     9909.77
    305960     9911.41
    306000     9912.54
    306040      9914.1
    306080     9915.19
    306120     9916.46
    306160     9917.44
    306200     9919.16
    306240     9919.85
    306280     9921.67
    306320     9922.82
    306360      9924.2
    306400     9925.46
    306440     9926.62
    306480     9927.86
    306520     9929.05
    306560     9930.26
    306600     9931.48
    306640     9932.87
    306680      9934.6
    306720     9935.25
    306760     9936.92
    306800     9938.05
    306840      9939.6
    306880     9940.68
    306920     9941.98
    306960     9942.95
    307000     9944.66
    307040     9945.36
    307080     9947.18
    307120     9948.31
    307160     9949.71
    307200     9950.95
    307240     9952.15
    307280     9953.35
    307320     9954.56
    307360     9955.76
    307400     9956.98
    307440     9958.37
    307480     9960.11
    307520     9960.76
    307560     9962.44
    307600     9963.55
    307640      9965.1
    307680     9966.21
    307720     9967.49
    307760     9968.48
    307800     9970.19
    307840     9970.87
    307880      9972.7
    307920     9973.79
    307960      9975.2
    308000     9976.43
    308040     9977.64
    308080     9978.83
    308120     9980.04
    308160     9981.26
    308200     9982.45
    308240     9983.85
    308280     9985.62
    308320     9986.28
    308360     9987.94
    308400     9989.03
    308440     9990.59
    308480      9991.7
    308520     9992.96
    308560     9993.95
    308600     9995.68
    308640     9996.36
    308680      9998.2
    308720     9999.29
    308760     10000.7
    308800     10001.9
    308840     10003.2
    308880     10004.3
    308920     10005.5
    308960     10006.8
    309000       10008
    309040     10009.4
    309080     10011.1
    309120     10011.8
    309160     10013.5
    309200     10014.5
    309240     10016.1
    309280     10017.2
    309320     10018.5
    309360     10019.5
    309400     10021.2
    309440     10021.9
    309480     10023.7
    309520     10024.8
    309560     10026.2
    309600     10027.4
    309640     10028.7
    309680     10029.8
    309720     10031.1
    309760     10032.3
    309800     10033.5
    309840     10034.9
    309880     10036.7
    309920     10037.3
    309960       10039
    310000     10040.1
    310040     10041.6
    310080     10042.7
    310120       10044
    310160       10045
    310200     10046.7
    310240     10047.4
    310280     10049.3
    310320     10050.4
    310360     10051.7
    310400       10053
    310440     10054.2
    310480     10055.4
    310520     10056.6
    310560     10057.8
    310600       10059
    310640     10060.4
    310680     10062.2
    310720     10062.8
    310760     10064.5
    310800     10065.6
    310840     10067.2
    310880     10068.3
    310920     10069.5
    310960     10070.5
    311000     10072.2
    311040     10072.9
    311080     10074.8
    311120     10075.9
    311160     10077.3
    311200     10078.5
    311240     10079.8
    311280     10080.9
    311320     10082.1
    311360     10083.4
    311400     10084.5
    311440       10086
    311480     10087.7
    311520     10088.4
    311560       10090
    311600     10091.1
    311640     10092.7
    311680     10093.8
    311720     10095.1
    311760       10096
    311800     10097.8
    311840     10098.5
    311880     10100.3
    311920     10101.4
    311960     10102.8
    312000       10104
    312040     10105.3
    312080     10106.4
    312120     10107.6
    312160     10108.9
    312200       10110
    312240     10111.5
    312280     10113.3
    312320     10113.9
    312360     10115.6
    312400     10116.7
    312440     10118.2
    312480     10119.4
    312520     10120.6
    312560     10121.6
    312600     10123.3
    312640       10124
    312680     10125.9
    312720       10127
    312760     10128.4
    312800     10129.6
    312840     10130.8
    312880       10132
    312920     10133.2
    312960     10134.5
    313000     10135.6
    313040       10137
    313080     10138.8
    313120     10139.5
    313160     10141.2
    313200     10142.3
    313240     10143.8
    313280     10144.9
    313320     10146.2
    313360     10147.2
    313400     10148.9
    313440     10149.6
    313480     10151.4
    313520     10152.5
    313560     10153.9
    313600     10155.1
    313640     10156.4
    313680     10157.5
    313720     10158.8
    313760       10160
    313800     10161.2
    313840     10162.6
    313880     10164.3
    313920       10165
    313960     10166.7
    314000     10167.8
    314040     10169.3
    314080     10170.5
    314120     10171.7
    314160     10172.7
    314200     10174.4
    314240     10175.1
    314280       10177
    314320       10178
    314360     10179.4
    314400     10180.6
    314440     10181.9
    314480     10183.1
    314520     10184.3
    314560     10185.5
    314600     10186.7
    314640     10188.1
    314680     10189.9
    314720     10190.5
    314760     10192.2
    314800     10193.3
    314840     10194.9
    314880       10196
    314920     10197.2
    314960     10198.2
    315000       10200
    315040     10200.6
    315080     10202.5
    315120     10203.6
    315160       10205
    315200     10206.2
    315240     10207.4
    315280     10208.6
    315320     10209.8
    315360     10211.1
    315400     10212.2
    315440     10213.6
    315480     10215.4
    315520       10216
    315560     10217.7
    315600     10218.9
    315640     10220.4
    315680     10221.5
    315720     10222.7
    315760     10223.7
    315800     10225.5
    315840     10226.1
    315880       10228
    315920     10229.1
    315960     10230.5
    316000     10231.7
    316040       10233
    316080     10234.1
    316120     10235.3
    316160     10236.6
    316200     10237.7
    316240     10239.1
    316280     10240.9
    316320     10241.5
    316360     10243.3
    316400     10244.4
    316440     10245.9
    316480     10247.1
    316520     10248.2
    316560     10249.2
    316600       10251
    316640     10251.7
    316680     10253.5
    316720     10254.6
    316760       10256
    316800     10257.2
    316840     10258.5
    316880     10259.7
    316920     10260.8
    316960     10262.1
    317000     10263.2
    317040     10264.6
    317080     10266.4
    317120       10267
    317160     10268.8
    317200     10269.9
    317240     10271.4
    317280     10272.6
    317320     10273.7
    317360     10274.7
    317400     10276.5
    317440     10277.2
    317480       10279
    317520     10280.1
    317560     10281.5
    317600     10282.7
    317640     10283.9
    317680     10285.1
    317720     10286.3
    317760     10287.6
    317800     10288.7
    317840     10290.1
    317880     10291.9
    317920     10292.5
    317960     10294.3
    318000     10295.4
    318040     10296.9
    318080       10298
    318120     10299.2
    318160     10300.2
    318200       10302
    318240     10302.7
    318280     10304.5
    318320     10305.6
    318360       10307
    318400     10308.2
    318440     10309.4
    318480     10310.6
    318520     10311.8
    318560     10313.1
    318600     10314.2
    318640     10315.6
    318680     10317.4
    318720       10318
    318760     10319.8
    318800     10320.8
    318840     10322.3
    318880     10323.5
    318920     10324.7
    318960     10325.7
    319000     10327.4
    319040     10328.1
    319080       10330
    319120       10331
    319160     10332.5
    319200     10333.6
    319240     10334.9
    319280     10336.1
    319320     10337.3
    319360     10338.6
    319400     10339.6
    319440       10341
    319480     10342.8
    319520     10343.5
    319560     10345.2
    319600     10346.3
    319640     10347.8
    319680       10349
    319720     10350.1
    319760     10351.1
    319800     10352.9
    319840     10353.6
    319880     10355.4
    319920     10356.5
    319960       10358
    320000     10359.1
    320040     10360.4
    320080     10361.6
    320120     10362.8
    320160     10364.1
    320200     10365.1
    320240     10366.5
    320280     10368.3
    320320       10369
    320360     10370.7
    320400     10371.8
    320440     10373.3
    320480     10374.4
    320520     10375.6
    320560     10376.6
    320600     10378.3
    320640     10379.1
    320680     10380.9
    320720       10382
    320760     10383.5
    320800     10384.6
    320840     10385.9
    320880     10387.1
    320920     10388.2
    320960     10389.6
    321000     10390.6
    321040       10392
    321080     10393.8
    321120     10394.4
    321160     10396.2
    321200     10397.2
    321240     10398.7
    321280     10399.9
    321320     10401.1
    321360     10402.1
    321400     10403.8
    321440     10404.5
    321480     10406.4
    321520     10407.5
    321560     10408.9
    321600     10410.1
    321640     10411.4
    321680     10412.6
    321720     10413.7
    321760       10415
    321800     10416.1
    321840     10417.5
    321880     10419.3
    321920     10419.9
    321960     10421.7
    322000     10422.7
    322040     10424.2
    322080     10425.4
    322120     10426.6
    322160     10427.6
    322200     10429.3
    322240       10430
    322280     10431.9
    322320       10433
    322360     10434.5
    322400     10435.6
    322440     10436.8
    322480     10438.1
    322520     10439.2
    322560     10440.6
    322600     10441.6
    322640       10443
    322680     10444.8
    322720     10445.4
    322760     10447.2
    322800     10448.3
    322840     10449.7
    322880       10451
    322920     10452.1
    322960     10453.1
    323000     10454.8
    323040     10455.5
    323080     10457.4
    323120     10458.5
    323160       10460
    323200     10461.1
    323240     10462.3
    323280     10463.6
    323320     10464.7
    323360     10466.1
    323400     10467.2
    323440     10468.5
    323480     10470.3
    323520       10471
    323560     10472.7
    323600     10473.8
    323640     10475.2
    323680     10476.5
    323720     10477.6
    323760     10478.6
    323800     10480.3
    323840       10481
    323880       10483
    323920       10484
    323960     10485.5
    324000     10486.6
    324040     10487.9
    324080     10489.1
    324120     10490.2
    324160     10491.6
    324200     10492.6
    324240       10494
    324280     10495.8
    324320     10496.5
    324360     10498.2
    324400     10499.3
    324440     10500.7
    324480       10502
    324520     10503.1
    324560     10504.1
    324600     10505.8
    324640     10506.5
    324680     10508.5
    324720     10509.5
    324760       10511
    324800     10512.1
    324840     10513.3
    324880     10514.6
    324920     10515.7
    324960     10517.1
    325000     10518.2
    325040     10519.5
    325080     10521.3
    325120       10522
    325160     10523.8
    325200     10524.8
    325240     10526.2
    325280     10527.5
    325320     10528.6
    325360     10529.7
    325400     10531.3
    325440       10532
    325480       10534
    325520     10535.1
    325560     10536.5
    325600     10537.6
    325640     10538.9
    325680     10540.1
    325720     10541.3
    325760     10542.7
    325800     10543.7
    325840     10545.1
    325880     10546.8
    325920     10547.5
    325960     10549.3
    326000     10550.3
    326040     10551.8
    326080       10553
    326120     10554.2
    326160     10555.2
    326200     10556.9
    326240     10557.6
    326280     10559.6
    326320     10560.6
    326360     10562.1
    326400     10563.2
    326440     10564.4
    326480     10565.7
    326520     10566.8
    326560     10568.2
    326600     10569.3
    326640     10570.6
    326680     10572.4
    326720     10573.1
    326760     10574.9
    326800     10575.9
    326840     10577.3
    326880     10578.6
    326920     10579.7
    326960     10580.7
    327000     10582.4
    327040     10583.1
    327080     10585.1
    327120     10586.2
    327160     10587.6
    327200     10588.7
    327240       10590
    327280     10591.2
    327320     10592.4
    327360     10593.8
    327400     10594.8
    327440     10596.2
    327480     10597.9
    327520     10598.6
    327560     10600.4
    327600     10601.4
    327640     10602.9
    327680     10604.1
    327720     10605.3
    327760     10606.3
    327800     10607.9
    327840     10608.7
    327880     10610.6
    327920     10611.8
    327960     10613.1
    328000     10614.2
    328040     10615.5
    328080     10616.8
    328120     10617.9
    328160     10619.3
    328200     10620.3
    328240     10621.7
    328280     10623.4
    328320     10624.2
    328360     10625.9
    328400       10627
    328440     10628.4
    328480     10629.6
    328520     10630.8
    328560     10631.8
    328600     10633.5
    328640     10634.2
    328680     10636.2
    328720     10637.3
    328760     10638.7
    328800     10639.8
    328840     10641.1
    328880     10642.3
    328920     10643.5
    328960     10644.9
    329000     10645.9
    329040     10647.3
    329080       10649
    329120     10649.7
    329160     10651.5
    329200     10652.5
    329240       10654
    329280     10655.2
    329320     10656.4
    329360     10657.3
    329400     10659.1
    329440     10659.8
    329480     10661.7
    329520     10662.8
    329560     10664.2
    329600     10665.3
    329640     10666.6
    329680     10667.9
    329720       10669
    329760     10670.4
    329800     10671.4
    329840     10672.8
    329880     10674.6
    329920     10675.3
    329960       10677
    330000       10678
    330040     10679.5
    330080     10680.8
    330120     10681.9
    330160     10682.9
    330200     10684.6
    330240     10685.4
    330280     10687.3
    330320     10688.4
    330360     10689.8
    330400     10690.9
    330440     10692.2
    330480     10693.4
    330520     10694.6
    330560       10696
    330600       10697
    330640     10698.4
    330680     10700.1
    330720     10700.9
    330760     10702.6
    330800     10703.6
    330840     10705.1
    330880     10706.3
    330920     10707.5
    330960     10708.5
    331000     10710.2
    331040     10710.9
    331080     10712.9
    331120       10714
    331160     10715.4
    331200     10716.5
    331240     10717.7
    331280       10719
    331320     10720.1
    331360     10721.6
    331400     10722.6
    331440       10724
    331480     10725.7
    331520     10726.5
    331560     10728.2
    331600     10729.2
    331640     10730.7
    331680     10731.9
    331720     10733.1
    331760     10734.1
    331800     10735.8
    331840     10736.5
    331880     10738.5
    331920     10739.6
    331960       10741
    332000     10742.1
    332040     10743.3
    332080     10744.6
    332120     10745.8
    332160     10747.2
    332200     10748.2
    332240     10749.6
    332280     10751.3
    332320     10752.1
    332360     10753.8
    332400     10754.8
    332440     10756.3
    332480     10757.5
    332520     10758.7
    332560     10759.7
    332600     10761.4
    332640     10762.1
    332680     10764.1
    332720     10765.2
    332760     10766.6
    332800     10767.7
    332840       10769
    332880     10770.2
    332920     10771.4
    332960     10772.8
    333000     10773.8
    333040     10775.2
    333080       10777
    333120     10777.7
    333160     10779.4
    333200     10780.5
    333240     10781.9
    333280     10783.2
    333320     10784.3
    333360     10785.4
    333400     10787.1
    333440     10787.8
    333480     10789.7
    333520     10790.8
    333560     10792.2
    333600     10793.3
    333640     10794.6
    333680     10795.9
    333720       10797
    333760     10798.5
    333800     10799.4
    333840     10800.9
    333880     10802.6
    333920     10803.3
    333960     10805.1
    334000     10806.1
    334040     10807.5
    334080     10808.8
    334120       10810
    334160       10811
    334200     10812.7
    334240     10813.4
    334280     10815.4
    334320     10816.4
    334360     10817.8
    334400       10819
    334440     10820.2
    334480     10821.5
    334520     10822.6
    334560     10824.1
    334600     10825.1
    334640     10826.5
    334680     10828.2
    334720     10828.9
    334760     10830.7
    334800     10831.7
    334840     10833.1
    334880     10834.4
    334920     10835.6
    334960     10836.6
    335000     10838.3
    335040     10839.1
    335080       10841
    335120     10842.1
    335160     10843.4
    335200     10844.6
    335240     10845.8
    335280     10847.1
    335320     10848.3
    335360     10849.7
    335400     10850.7
    335440     10852.1
    335480     10853.8
    335520     10854.5
    335560     10856.3
    335600     10857.3
    335640     10858.7
    335680       10860
    335720     10861.2
    335760     10862.2
    335800     10863.9
    335840     10864.7
    335880     10866.6
    335920     10867.7
    335960     10869.1
    336000     10870.2
    336040     10871.5
    336080     10872.7
    336120     10873.9
    336160     10875.3
    336200     10876.3
    336240     10877.7
    336280     10879.4
    336320     10880.1
    336360     10881.9
    336400     10882.9
    336440     10884.4
    336480     10885.6
    336520     10886.8
    336560     10887.8
    336600     10889.6
    336640     10890.3
    336680     10892.2
    336720     10893.3
    336760     10894.7
    336800     10895.8
    336840     10897.1
    336880     10898.3
    336920     10899.5
    336960       10901
    337000     10901.9
    337040     10903.3
    337080     10905.1
    337120     10905.7
    337160     10907.6
    337200     10908.5
    337240       10910
    337280     10911.2
    337320     10912.4
    337360     10913.4
    337400     10915.2
    337440     10915.9
    337480     10917.8
    337520     10918.9
    337560     10920.3
    337600     10921.5
    337640     10922.7
    337680     10923.9
    337720     10925.1
    337760     10926.6
    337800     10927.5
    337840     10928.9
    337880     10930.6
    337920     10931.3
    337960     10933.1
    338000     10934.1
    338040     10935.6
    338080     10936.8
    338120       10938
    338160       10939
    338200     10940.7
    338240     10941.5
    338280     10943.4
    338320     10944.5
    338360     10945.9
    338400       10947
    338440     10948.3
    338480     10949.5
    338520     10950.7
    338560     10952.2
    338600     10953.1
    338640     10954.5
    338680     10956.2
    338720     10956.9
    338760     10958.8
    338800     10959.8
    338840     10961.2
    338880     10962.4
    338920     10963.6
    338960     10964.6
    339000     10966.4
    339040     10967.1
    339080     10969.1
    339120     10970.1
    339160     10971.5
    339200     10972.7
    339240     10973.9
    339280     10975.1
    339320     10976.3
    339360     10977.8
    339400     10978.7
    339440     10980.1
    339480     10981.9
    339520     10982.6
    339560     10984.4
    339600     10985.4
    339640     10986.8
    339680       10988
    339720     10989.2
    339760     10990.2
    339800       10992
    339840     10992.7
    339880     10994.7
    339920     10995.7
    339960     10997.1
    340000     10998.3
    340040     10999.5
    340080     11000.7
    340120     11001.9
    340160     11003.4
    340200     11004.3
    340240     11005.8
    340280     11007.5
    340320     11008.2
    340360       11010
    340400       11011
    340440     11012.4
    340480     11013.7
    340520     11014.8
    340560     11015.9
    340600     11017.6
    340640     11018.3
    340680     11020.3
    340720     11021.4
    340760     11022.7
    340800     11023.9
    340840     11025.1
    340880     11026.3
    340920     11027.5
    340960       11029
    341000       11030
    341040     11031.4
    341080     11033.1
    341120     11033.8
    341160     11035.6
    341200     11036.7
    341240       11038
    341280     11039.3
    341320     11040.5
    341360     11041.5
    341400     11043.2
    341440     11043.9
    341480     11045.9
    341520       11047
    341560     11048.4
    341600     11049.5
    341640     11050.8
    341680     11051.9
    341720     11053.2
    341760     11054.6
    341800     11055.6
    341840       11057
    341880     11058.8
    341920     11059.4
    341960     11061.2
    342000     11062.3
    342040     11063.7
    342080     11064.9
    342120     11066.1
    342160     11067.1
    342200     11068.8
    342240     11069.5
    342280     11071.6
    342320     11072.6
    342360       11074
    342400     11075.2
    342440     11076.4
    342480     11077.6
    342520     11078.8
    342560     11080.3
    342600     11081.2
    342640     11082.6
    342680     11084.4
    342720     11085.1
    342760     11086.9
    342800     11087.9
    342840     11089.3
    342880     11090.5
    342920     11091.7
    342960     11092.7
    343000     11094.4
    343040     11095.2
    343080     11097.2
    343120     11098.2
    343160     11099.6
    343200     11100.8
    343240       11102
    343280     11103.2
    343320     11104.4
    343360     11105.9
    343400     11106.8
    343440     11108.3
    343480       11110
    343520     11110.7
    343560     11112.5
    343600     11113.5
    343640     11114.9
    343680     11116.1
    343720     11117.3
    343760     11118.3
    343800     11120.1
    343840     11120.8
    343880     11122.8
    343920     11123.8
    343960     11125.2
    344000     11126.4
    344040     11127.6
    344080     11128.8
    344120     11130.1
    344160     11131.5
    344200     11132.4
    344240     11133.9
    344280     11135.6
    344320     11136.3
    344360     11138.1
    344400     11139.2
    344440     11140.5
    344480     11141.7
    344520     11142.9
    344560       11144
    344600     11145.7
    344640     11146.4
    344680     11148.4
    344720     11149.5
    344760     11150.8
    344800       11152
    344840     11153.2
    344880     11154.4
    344920     11155.6
    344960     11157.1
    345000       11158
    345040     11159.5
    345080     11161.2
    345120     11161.9
    345160     11163.7
    345200     11164.7
    345240     11166.1
    345280     11167.3
    345320     11168.5
    345360     11169.6
    345400     11171.2
    345440       11172
    345480       11174
    345520       11175
    345560     11176.4
    345600     11177.6
    345640     11178.8
    345680       11180
    345720     11181.2
    345760     11182.7
    345800     11183.6
    345840     11185.1
    345880     11186.8
    345920     11187.4
    345960     11189.3
    346000     11190.3
    346040     11191.6
    346080     11192.9
    346120     11194.1
    346160     11195.1
    346200     11196.8
    346240     11197.5
    346280     11199.5
    346320     11200.6
    346360       11202
    346400     11203.2
    346440     11204.4
    346480     11205.6
    346520     11206.8
    346560     11208.3
    346600     11209.1
    346640     11210.6
    346680     11212.4
    346720       11213
    346760     11214.8
    346800     11215.9
    346840     11217.2
    346880     11218.5
    346920     11219.6
    346960     11220.7
    347000     11222.4
    347040     11223.1
    347080     11225.1
    347120     11226.2
    347160     11227.6
    347200     11228.8
    347240     11229.9
    347280     11231.2
    347320     11232.4
    347360     11233.9
    347400     11234.7
    347440     11236.2
    347480       11238
    347520     11238.6
    347560     11240.4
    347600     11241.5
    347640     11242.8
    347680       11244
    347720     11245.2
    347760     11246.3
    347800       11248
    347840     11248.7
    347880     11250.7
    347920     11251.8
    347960     11253.2
    348000     11254.4
    348040     11255.5
    348080     11256.8
    348120       11258
    348160     11259.5
    348200     11260.3
    348240     11261.8
    348280     11263.6
    348320     11264.2
    348360     11266.1
    348400     11267.1
    348440     11268.4
    348480     11269.7
    348520     11270.9
    348560       11272
    348600     11273.6
    348640     11274.3
    348680     11276.3
    348720     11277.4
    348760     11278.8
    348800       11280
    348840     11281.1
    348880     11282.4
    348920     11283.6
    348960     11285.1
    349000       11286
    349040     11287.4
    349080     11289.2
    349120     11289.8
    349160     11291.7
    349200     11292.7
    349240       11294
    349280     11295.3
    349320     11296.5
    349360     11297.6
    349400     11299.2
    349440       11300
    349480       11302
    349520       11303
    349560     11304.5
    349600     11305.7
    349640     11306.7
    349680       11308
    349720     11309.2
    349760     11310.7
    349800     11311.6
    349840     11313.1
    349880     11314.8
    349920     11315.5
    349960     11317.3
    350000     11318.3
    350040     11319.6
    350080       11321
    350120     11322.1
    350160     11323.2
    350200     11324.9
    350240     11325.6
    350280     11327.6
    350320     11328.7
    350360     11330.1
    350400     11331.3
    350440     11332.4
    350480     11333.7
    350520     11334.9
    350560     11336.4
    350600     11337.2
    350640     11338.7
    350680     11340.5
    350720     11341.1
    350760       11343
    350800       11344
    350840     11345.3
    350880     11346.6
    350920     11347.8
    350960     11348.9
    351000     11350.5
    351040     11351.2
    351080     11353.3
    351120     11354.3
    351160     11355.7
    351200     11356.9
    351240       11358
    351280     11359.3
    351320     11360.5
    351360       11362
    351400     11362.8
    351440     11364.3
    351480     11366.1
    351520     11366.7
    351560     11368.6
    351600     11369.6
    351640     11370.9
    351680     11372.2
    351720     11373.4
    351760     11374.5
    351800     11376.1
    351840     11376.8
    351880     11378.9
    351920     11379.9
    351960     11381.3
    352000     11382.5
    352040     11383.6
    352080     11384.9
    352120     11386.1
    352160     11387.6
    352200     11388.4
    352240     11389.9
    352280     11391.7
    352320     11392.3
    352360     11394.2
    352400     11395.2
    352440     11396.5
    352480     11397.8
    352520       11399
    352560     11400.1
    352600     11401.7
    352640     11402.5
    352680     11404.5
    352720     11405.5
    352760       11407
    352800     11408.1
    352840     11409.2
    352880     11410.5
    352920     11411.7
    352960     11413.2
    353000       11414
    353040     11415.5
    353080     11417.3
    353120     11417.9
    353160     11419.8
    353200     11420.8
    353240     11422.1
    353280     11423.4
    353320     11424.6
    353360     11425.7
    353400     11427.3
    353440     11428.1
    353480     11430.1
    353520     11431.1
    353560     11432.6
    353600     11433.8
    353640     11434.8
    353680     11436.1
    353720     11437.4
    353760     11438.8
    353800     11439.6
    353840     11441.1
    353880     11442.9
    353920     11443.5
    353960     11445.4
    354000     11446.4
    354040     11447.7
    354080       11449
    354120     11450.2
    354160     11451.3
    354200     11452.9
    354240     11453.7
    354280     11455.7
    354320     11456.7
    354360     11458.2
    354400     11459.4
    354440     11460.5
    354480     11461.7
    354520       11463
    354560     11464.4
    354600     11465.3
    354640     11466.7
    354680     11468.5
    354720     11469.1
    354760       11471
    354800       11472
    354840     11473.3
    354880     11474.7
    354920     11475.9
    354960     11476.9
    355000     11478.5
    355040     11479.3
    355080     11481.3
    355120     11482.4
    355160     11483.8
    355200       11485
    355240     11486.1
    355280     11487.4
    355320     11488.6
    355360     11490.1
    355400     11490.9
    355440     11492.3
    355480     11494.2
    355520     11494.7
    355560     11496.6
    355600     11497.7
    355640     11498.9
    355680     11500.3
    355720     11501.5
    355760     11502.5
    355800     11504.1
    355840     11504.9
    355880       11507
    355920       11508
    355960     11509.4
    356000     11510.6
    356040     11511.7
    356080       11513
    356120     11514.2
    356160     11515.7
    356200     11516.5
    356240     11517.9
    356280     11519.8
    356320     11520.4
    356360     11522.3
    356400     11523.3
    356440     11524.6
    356480     11525.9
    356520     11527.1
    356560     11528.2
    356600     11529.8
    356640     11530.6
    356680     11532.6
    356720     11533.6
    356760       11535
    356800     11536.2
    356840     11537.3
    356880     11538.6
    356920     11539.8
    356960     11541.3
    357000     11542.1
    357040     11543.5
    357080     11545.4
    357120       11546
    357160     11547.9
    357200     11548.9
    357240     11550.2
    357280     11551.5
    357320     11552.7
    357360     11553.8
    357400     11555.4
    357440     11556.2
    357480     11558.2
    357520     11559.2
    357560     11560.6
    357600     11561.9
    357640       11563
    357680     11564.3
    357720     11565.5
    357760     11566.9
    357800     11567.7
    357840     11569.2
    357880       11571
    357920     11571.6
    357960     11573.5
    358000     11574.6
    358040     11575.8
    358080     11577.2
    358120     11578.4
    358160     11579.5
    358200     11581.1
    358240     11581.8
    358280     11583.9
    358320     11584.9
    358360     11586.2
    358400     11587.5
    358440     11588.6
    358480     11589.9
    358520     11591.1
    358560     11592.6
    358600     11593.4
    358640     11594.8
    358680     11596.7
    358720     11597.3
    358760     11599.2
    358800     11600.2
    358840     11601.5
    358880     11602.9
    358920       11604
    358960     11605.1
    359000     11606.7
    359040     11607.5
    359080     11609.6
    359120     11610.5
    359160     11611.9
    359200     11613.1
    359240     11614.3
    359280     11615.5
    359320     11616.7
    359360     11618.2
    359400       11619
    359440     11620.4
    359480     11622.3
    359520     11622.9
    359560     11624.8
    359600     11625.8
    359640     11627.1
    359680     11628.5
    359720     11629.7
    359760     11630.7
    359800     11632.3
    359840     11633.1
    359880     11635.2
    359920     11636.1
    359960     11637.5
    360000     11638.7
    360040     11639.9
    360080     11641.2
    360120     11642.4
    360160     11643.8
    360200     11644.6
    360240       11646
    360280     11647.9
    360320     11648.5
    360360     11650.4
    360400     11651.4
    360440     11652.7
    360480     11654.1
    360520     11655.3
    360560     11656.3
    360600     11657.9
    360640     11658.7
    360680     11660.8
    360720     11661.7
    360760     11663.2
    360800     11664.3
    360840     11665.5
    360880     11666.8
    360920       11668
    360960     11669.4
    361000     11670.2
    361040     11671.6
    361080     11673.5
    361120     11674.1
    361160       11676
    361200       11677
    361240     11678.3
    361280     11679.7
    361320     11680.9
    361360     11681.9
    361400     11683.5
    361440     11684.3
    361480     11686.4
    361520     11687.3
    361560     11688.8
    361600       11690
    361640     11691.1
    361680     11692.4
    361720     11693.6
    361760       11695
    361800     11695.8
    361840     11697.2
    361880     11699.1
    361920     11699.7
    361960     11701.6
    362000     11702.6
    362040     11703.9
    362080     11705.3
    362120     11706.5
    362160     11707.5
    362200     11709.1
    362240     11709.9
    362280       11712
    362320       11713
    362360     11714.4
    362400     11715.6
    362440     11716.7
    362480       11718
    362520     11719.2
    362560     11720.6
    362600     11721.4
    362640     11722.8
    362680     11724.7
    362720     11725.3
    362760     11727.2
    362800     11728.3
    362840     11729.5
    362880     11730.9
    362920     11732.1
    362960     11733.1
    363000     11734.8
    363040     11735.5
    363080     11737.6
    363120     11738.6
    363160       11740
    363200     11741.2
    363240     11742.3
    363280     11743.6
    363320     11744.8
    363360     11746.2
    363400       11747
    363440     11748.4
    363480     11750.4
    363520     11750.9
    363560     11752.8
    363600     11753.9
    363640     11755.1
    363680     11756.5
    363720     11757.7
    363760     11758.8
    363800     11760.4
    363840     11761.1
    363880     11763.2
    363920     11764.2
    363960     11765.6
    364000     11766.8
    364040     11767.8
    364080     11769.2
    364120     11770.3
    364160     11771.7
    364200     11772.6
    364240       11774
    364280     11775.9
    364320     11776.5
    364360     11778.4
    364400     11779.5
    364440     11780.7
    364480       11782
    364520     11783.2
    364560     11784.3
    364600     11785.9
    364640     11786.7
    364680     11788.8
    364720     11789.7
    364760     11791.1
    364800     11792.3
    364840     11793.4
    364880     11794.8
    364920     11795.9
    364960     11797.3
    365000     11798.2
    365040     11799.6
    365080     11801.5
    365120     11802.1
    365160       11804
    365200       11805
    365240     11806.2
    365280     11807.6
    365320     11808.8
    365360     11809.9
    365400     11811.5
    365440     11812.2
    365480     11814.4
    365520     11815.3
    365560     11816.7
    365600     11817.9
    365640       11819
    365680     11820.4
    365720     11821.5
    365760     11822.9
    365800     11823.8
    365840     11825.1
    365880     11827.1
    365920     11827.6
    365960     11829.6
    366000     11830.6
    366040     11831.8
    366080     11833.2
    366120     11834.4
    366160     11835.5
    366200     11837.1
    366240     11837.8
    366280       11840
    366320     11840.9
    366360     11842.3
    366400     11843.5
    366440     11844.6
    366480       11846
    366520     11847.1
    366560     11848.5
    366600     11849.4
    366640     11850.7
    366680     11852.7
    366720     11853.2
    366760     11855.2
    366800     11856.2
    366840     11857.4
    366880     11858.8
    366920     11859.9
    366960     11861.1
    367000     11862.7
    367040     11863.4
    367080     11865.5
    367120     11866.5
    367160     11867.9
    367200     11869.1
    367240     11870.1
    367280     11871.5
    367320     11872.7
    367360     11874.1
    367400       11875
    367440     11876.3
    367480     11878.2
    367520     11878.8
    367560     11880.7
    367600     11881.8
    367640       11883
    367680     11884.3
    367720     11885.5
    367760     11886.7
    367800     11888.2
    367840     11888.9
    367880     11891.1
    367920     11892.1
    367960     11893.4
    368000     11894.6
    368040     11895.7
    368080     11897.1
    368120     11898.2
    368160     11899.6
    368200     11900.5
    368240     11901.8
    368280     11903.8
    368320     11904.3
    368360     11906.3
    368400     11907.3
    368440     11908.5
    368480     11909.9
    368520       11911
    368560     11912.2
    368600     11913.8
    368640     11914.5
    368680     11916.6
    368720     11917.6
    368760       11919
    368800     11920.1
    368840     11921.2
    368880     11922.6
    368920     11923.7
    368960     11925.2
    369000       11926
    369040     11927.3
    369080     11929.3
    369120     11929.8
    369160     11931.8
    369200     11932.9
    369240       11934
    369280     11935.4
    369320     11936.5
    369360     11937.7
    369400     11939.3
    369440       11940
    369480     11942.2
    369520     11943.2
    369560     11944.5
    369600     11945.7
    369640     11946.7
    369680     11948.1
    369720     11949.3
    369760     11950.7
    369800     11951.5
    369840     11952.9
    369880     11954.9
    369920     11955.4
    369960     11957.3
    370000     11958.4
    370040     11959.5
    370080     11960.9
    370120       11962
    370160     11963.2
    370200     11964.9
    370240     11965.5
    370280     11967.7
    370320     11968.7
    370360     11970.1
    370400     11971.2
    370440     11972.3
    370480     11973.7
    370520     11974.8
    370560     11976.2
    370600     11977.1
    370640     11978.4
    370680     11980.4
    370720     11980.9
    370760     11982.9
    370800     11983.9
    370840     11985.1
    370880     11986.5
    370920     11987.6
    370960     11988.8
    371000     11990.4
    371040     11991.1
    371080     11993.3
    371120     11994.2
    371160     11995.6
    371200     11996.7
    371240     11997.8
    371280     11999.2
    371320     12000.3
    371360     12001.8
    371400     12002.6
    371440       12004
    371480       12006
    371520     12006.5
    371560     12008.4
    371600     12009.5
    371640     12010.6
    371680       12012
    371720     12013.1
    371760     12014.3
    371800       12016
    371840     12016.6
    371880     12018.8
    371920     12019.8
    371960     12021.2
    372000     12022.2
    372040     12023.3
    372080     12024.8
    372120     12025.9
    372160     12027.3
    372200     12028.1
    372240     12029.5
    372280     12031.5
    372320       12032
    372360     12033.9
    372400       12035
    372440     12036.2
    372480     12037.6
    372520     12038.7
    372560     12039.9
    372600     12041.5
    372640     12042.1
    372680     12044.3
    372720     12045.3
    372760     12046.7
    372800     12047.8
    372840     12048.9
    372880     12050.3
    372920     12051.4
    372960     12052.9
    373000     12053.7
    373040     12055.1
    373080       12057
    373120     12057.6
    373160     12059.5
    373200     12060.6
    373240     12061.7
    373280     12063.1
    373320     12064.2
    373360     12065.4
    373400       12067
    373440     12067.7
    373480     12069.9
    373520     12070.9
    373560     12072.3
    373600     12073.4
    373640     12074.5
    373680     12075.9
    373720       12077
    373760     12078.5
    373800     12079.3
    373840     12080.6
    373880     12082.6
    373920     12083.2
    373960     12085.1
    374000     12086.2
    374040     12087.3
    374080     12088.7
    374120     12089.8
    374160       12091
    374200     12092.6
    374240     12093.2
    374280     12095.4
    374320     12096.4
    374360     12097.8
    374400     12098.9
    374440       12100
    374480     12101.5
    374520     12102.6
    374560       12104
    374600     12104.8
    374640     12106.2
    374680     12108.2
    374720     12108.8
    374760     12110.7
    374800     12111.8
    374840     12112.9
    374880     12114.3
    374920     12115.4
    374960     12116.6
    375000     12118.2
    375040     12118.9
    375080       12121
    375120       12122
    375160     12123.4
    375200     12124.5
    375240     12125.7
    375280     12127.1
    375320     12128.2
    375360     12129.6
    375400     12130.5
    375440     12131.9
    375480     12133.8
    375520     12134.4
    375560     12136.3
    375600     12137.4
    375640     12138.5
    375680     12139.9
    375720       12141
    375760     12142.2
    375800     12143.8
    375840     12144.5
    375880     12146.6
    375920     12147.6
    375960       12149
    376000     12150.1
    376040     12151.3
    376080     12152.6
    376120     12153.8
    376160     12155.2
    376200     12156.1
    376240     12157.5
    376280     12159.4
    376320       12160
    376360     12161.9
    376400       12163
    376440     12164.1
    376480     12165.5
    376520     12166.6
    376560     12167.8
    376600     12169.4
    376640       12170
    376680     12172.2
    376720     12173.2
    376760     12174.6
    376800     12175.7
    376840     12176.8
    376880     12178.2
    376920     12179.3
    376960     12180.8
    377000     12181.6
    377040       12183
    377080       12185
    377120     12185.5
    377160     12187.5
    377200     12188.6
    377240     12189.6
    377280     12191.1
    377320     12192.2
    377360     12193.4
    377400       12195
    377440     12195.6
    377480     12197.8
    377520     12198.8
    377560     12200.2
    377600     12201.2
    377640     12202.4
    377680     12203.8
    377720     12204.9
    377760     12206.4
    377800     12207.2
    377840     12208.6
    377880     12210.5
    377920     12211.1
    377960     12213.1
    378000     12214.2
    378040     12215.2
    378080     12216.7
    378120     12217.7
    378160     12218.9
    378200     12220.6
    378240     12221.1
    378280     12223.4
    378320     12224.4
    378360     12225.7
    378400     12226.8
    378440       12228
    378480     12229.3
    378520     12230.5
    378560     12231.9
    378600     12232.8
    378640     12234.2
    378680     12236.1
    378720     12236.7
    378760     12238.6
    378800     12239.8
    378840     12240.8
    378880     12242.2
    378920     12243.3
    378960     12244.5
    379000     12246.2
    379040     12246.7
    379080     12248.9
    379120       12250
    379160     12251.3
    379200     12252.5
    379240     12253.6
    379280     12254.9
    379320       12256
    379360     12257.5
    379400     12258.3
    379440     12259.8
    379480     12261.6
    379520     12262.2
    379560     12264.3
    379600     12265.3
    379640     12266.4
    379680     12267.8
    379720     12268.9
    379760     12270.1
    379800     12271.7
    379840     12272.3
    379880     12274.5
    379920     12275.5
    379960     12276.9
    380000       12278
    380040     12279.2
    380080     12280.5
    380120     12281.6
    380160     12283.1
    380200     12283.9
    380240     12285.4
    380280     12287.3
    380320     12287.8
    380360     12289.9
    380400     12290.9
    380440       12292
    380480     12293.4
    380520     12294.5
    380560     12295.7
    380600     12297.3
    380640     12297.9
    380680     12300.1
    380720     12301.2
    380760     12302.5
    380800     12303.6
    380840     12304.8
    380880     12306.1
    380920     12307.2
    380960     12308.7
    381000     12309.5
    381040     12310.9
    381080     12312.9
    381120     12313.4
    381160     12315.4
    381200     12316.5
    381240     12317.5
    381280       12319
    381320     12320.1
    381360     12321.3
    381400     12322.9
    381440     12323.5
    381480     12325.7
    381520     12326.8
    381560     12328.1
    381600     12329.2
    381640     12330.3
    381680     12331.7
    381720     12332.8
    381760     12334.2
    381800     12335.1
    381840     12336.5
    381880     12338.4
    381920       12339
    381960       12341
    382000       12342
    382040     12343.1
    382080     12344.5
    382120     12345.6
    382160     12346.8
    382200     12348.5
    382240       12349
    382280     12351.3
    382320     12352.3
    382360     12353.6
    382400     12354.8
    382440     12355.8
    382480     12357.2
    382520     12358.3
    382560     12359.8
    382600     12360.7
    382640     12362.1
    382680       12364
    382720     12364.5
    382760     12366.6
    382800     12367.6
    382840     12368.6
    382880     12370.1
    382920     12371.2
    382960     12372.4
    383000     12374.1
    383040     12374.5
    383080     12376.8
    383120     12377.9
    383160     12379.2
    383200     12380.3
    383240     12381.4
    383280     12382.8
    383320     12383.9
    383360     12385.4
    383400     12386.2
    383440     12387.6
    383480     12389.6
    383520     12390.1
    383560     12392.1
    383600     12393.2
    383640     12394.2
    383680     12395.6
    383720     12396.7
    383760     12397.9
    383800     12399.6
    383840     12400.1
    383880     12402.4
    383920     12403.4
    383960     12404.7
    384000     12405.9
    384040       12407
    384080     12408.4
    384120     12409.4
    384160     12410.9
    384200     12411.8
    384240     12413.2
    384280     12415.1
    384320     12415.7
    384360     12417.7
    384400     12418.7
    384440     12419.7
    384480     12421.2
    384520     12422.3
    384560     12423.5
    384600     12425.2
    384640     12425.6
    384680     12427.9
    384720     12428.9
    384760     12430.3
    384800     12431.4
    384840     12432.5
    384880     12433.9
    384920       12435
    384960     12436.5
    385000     12437.4
    385040     12438.7
    385080     12440.7
    385120     12441.2
    385160     12443.2
    385200     12444.3
    385240     12445.3
    385280     12446.8
    385320     12447.8
    385360     12449.1
    385400     12450.8
    385440     12451.2
    385480     12453.5
    385520     12454.5
    385560     12455.9
    385600       12457
    385640     12458.1
    385680     12459.5
    385720     12460.6
    385760     12462.1
    385800     12462.9
    385840     12464.3
    385880     12466.2
    385920     12466.8
    385960     12468.8
    386000     12469.9
    386040     12470.9
    386080     12472.4
    386120     12473.4
    386160     12474.7
    386200     12476.3
    386240     12476.8
    386280     12479.1
    386320     12480.1
    386360     12481.5
    386400     12482.6
    386440     12483.7
    386480     12485.1
    386520     12486.1
    386560     12487.6
    386600     12488.5
    386640     12489.9
    386680     12491.8
    386720     12492.4
    386760     12494.4
    386800     12495.5
    386840     12496.4
    386880     12497.9
    386920       12499
    386960     12500.2
    387000     12501.9
    387040     12502.4
    387080     12504.7
    387120     12505.7
    387160       12507
    387200     12508.2
    387240     12509.2
    387280     12510.6
    387320     12511.7
    387360     12513.2
    387400       12514
    387440     12515.4
    387480     12517.3
    387520     12517.9
    387560     12519.9
    387600       12521
    387640       12522
    387680     12523.4
    387720     12524.5
    387760     12525.8
    387800     12527.5
    387840       12528
    387880     12530.3
    387920     12531.3
    387960     12532.6
    388000     12533.7
    388040     12534.8
    388080     12536.2
    388120     12537.3
    388160     12538.8
    388200     12539.6
    388240       12541
    388280     12542.9
    388320     12543.6
    388360     12545.5
    388400     12546.6
    388440     12547.5
    388480       12549
    388520     12550.1
    388560     12551.4
    388600       12553
    388640     12553.6
    388680     12555.9
    388720     12556.8
    388760     12558.2
    388800     12559.3
    388840     12560.4
    388880     12561.8
    388920     12562.8
    388960     12564.4
    389000     12565.2
    389040     12566.6
    389080     12568.5
    389120     12569.1
    389160     12571.1
    389200     12572.2
    389240     12573.1
    389280     12574.6
    389320     12575.7
    389360       12577
    389400     12578.6
    389440     12579.1
    389480     12581.4
    389520     12582.4
    389560     12583.8
    389600     12584.9
    389640     12585.9
    389680     12587.4
    389720     12588.4
    389760     12589.9
    389800     12590.8
    389840     12592.1
    389880     12594.1
    389920     12594.7
    389960     12596.6
    390000     12597.8
    390040     12598.7
    390080     12600.3
    390120     12601.3
    390160     12602.6
    390200     12604.2
    390240     12604.8
    390280       12607
    390320       12608
    390360     12609.4
    390400     12610.5
    390440     12611.6
    390480       12613
    390520       12614
    390560     12615.5
    390600     12616.4
    390640     12617.7
    390680     12619.7
    390720     12620.3
    390760     12622.2
    390800     12623.4
    390840     12624.3
    390880     12625.8
    390920     12626.9
    390960     12628.1
    391000     12629.8
    391040     12630.3
    391080     12632.6
    391120     12633.5
    391160       12635
    391200     12636.1
    391240     12637.1
    391280     12638.5
    391320     12639.5
    391360     12641.1
    391400       12642
    391440     12643.3
    391480     12645.3
    391520     12645.8
    391560     12647.8
    391600       12649
    391640     12649.9
    391680     12651.4
    391720     12652.4
    391760     12653.7
    391800     12655.3
    391840     12655.9
    391880     12658.1
    391920     12659.1
    391960     12660.6
    392000     12661.6
    392040     12662.7
    392080     12664.1
    392120     12665.1
    392160     12666.6
    392200     12667.6
    392240     12668.8
    392280     12670.8
    392320     12671.4
    392360     12673.3
    392400     12674.5
    392440     12675.4
    392480     12676.9
    392520       12678
    392560     12679.3
    392600     12680.9
    392640     12681.4
    392680     12683.7
    392720     12684.7
    392760     12686.1
    392800     12687.2
    392840     12688.3
    392880     12689.6
    392920     12690.7
    392960     12692.2
    393000     12693.1
    393040     12694.4
    393080     12696.4
    393120     12696.9
    393160     12698.9
    393200       12700
    393240       12701
    393280     12702.5
    393320     12703.5
    393360     12704.8
    393400     12706.4
    393440       12707
    393480     12709.2
    393520     12710.2
    393560     12711.6
    393600     12712.7
    393640     12713.8
    393680     12715.2
    393720     12716.2
    393760     12717.7
    393800     12718.6
    393840     12719.9
    393880     12721.9
    393920     12722.4
    393960     12724.4
    394000     12725.6
    394040     12726.5
    394080     12728.1
    394120       12729
    394160     12730.3
    394200       12732
    394240     12732.5
    394280     12734.7
    394320     12735.7
    394360     12737.1
    394400     12738.3
    394440     12739.3
    394480     12740.7
    394520     12741.7
    394560     12743.2
    394600     12744.2
    394640     12745.4
    394680     12747.4
    394720       12748
    394760     12749.9
    394800     12751.1
    394840       12752
    394880     12753.6
    394920     12754.6
    394960     12755.9
    395000     12757.5
    395040       12758
    395080     12760.2
    395120     12761.2
    395160     12762.6
    395200     12763.8
    395240     12764.9
    395280     12766.2
    395320     12767.2
    395360     12768.8
    395400     12769.7
    395440       12771
    395480       12773
    395520     12773.5
    395560     12775.5
    395600     12776.6
    395640     12777.6
    395680     12779.1
    395720     12780.1
    395760     12781.4
    395800       12783
    395840     12783.6
    395880     12785.7
    395920     12786.8
    395960     12788.2
    396000     12789.3
    396040     12790.4
    396080     12791.8
    396120     12792.8
    396160     12794.3
    396200     12795.3
    396240     12796.5
    396280     12798.5
    396320     12799.1
    396360       12801
    396400     12802.2
    396440     12803.1
    396480     12804.6
    396520     12805.6
    396560     12806.9
    396600     12808.6
    396640     12809.1
    396680     12811.2
    396720     12812.3
    396760     12813.7
    396800     12814.9
    396840     12815.9
    396880     12817.3
    396920     12818.3
    396960     12819.8
    397000     12820.8
    397040       12822
    397080       12824
    397120     12824.6
    397160     12826.6
    397200     12827.7
    397240     12828.7
    397280     12830.1
    397320     12831.1
    397360     12832.4
    397400     12834.1
    397440     12834.6
    397480     12836.7
    397520     12837.8
    397560     12839.2
    397600     12840.4
    397640     12841.5
    397680     12842.8
    397720     12843.8
    397760     12845.4
    397800     12846.3
    397840     12847.6
    397880     12849.5
    397920     12850.1
    397960       12852
    398000     12853.2
    398040     12854.2
    398080     12855.7
    398120     12856.6
    398160     12857.9
    398200     12859.5
    398240     12860.1
    398280     12862.2
    398320     12863.3
    398360     12864.6
    398400     12865.9
    398440       12867
    398480     12868.3
    398520     12869.3
    398560     12870.8
    398600     12871.9
    398640     12873.1
    398680       12875
    398720     12875.6
    398760     12877.5
    398800     12878.7
    398840     12879.7
    398880     12881.2
    398920     12882.1
    398960     12883.4
    399000     12885.1
    399040     12885.7
    399080     12887.8
    399120     12888.8
    399160     12890.2
    399200     12891.4
    399240     12892.5
    399280     12893.8
    399320     12894.8
    399360     12896.3
    399400     12897.4
    399440     12898.6
    399480     12900.5
    399520     12901.1
    399560       12903
    399600     12904.2
    399640     12905.2
    399680     12906.6
    399720     12907.6
    399760     12908.9
    399800     12910.6
    399840     12911.2
    399880     12913.3
    399920     12914.3
    399960     12915.7
    400000     12916.9
    400040       12918
    400080     12919.4
    400120     12920.3
    400160     12921.9
    400200     12922.9
    400240     12924.1
    400280       12926
    400320     12926.6
    400360     12928.5
    400400     12929.7
    400440     12930.7
    400480     12932.1
    400520     12933.1
    400560     12934.4
    400600       12936
    400640     12936.7
    400680     12938.8
    400720     12939.9
    400760     12941.2
    400800     12942.3
    400840     12943.5
    400880     12944.8
    400920     12945.9
    400960     12947.4
    401000     12948.4
    401040     12949.6
    401080     12951.5
    401120     12952.2
    401160       12954
    401200     12955.3
    401240     12956.2
    401280     12957.7
    401320     12958.7
    401360     12959.9
    401400     12961.6
    401440     12962.2
    401480     12964.3
    401520     12965.4
    401560     12966.8
    401600     12967.9
    401640       12969
    401680     12970.3
    401720     12971.4
    401760       12973
    401800     12973.9
    401840     12975.1
    401880     12977.1
    401920     12977.7
    401960     12979.6
    402000     12980.8
    402040     12981.8
    402080     12983.2
    402120     12984.2
    402160     12985.5
    402200     12987.2
    402240     12987.8
    402280     12989.9
    402320       12991
    402360     12992.3
    402400     12993.5
    402440     12994.6
    402480     12995.9
    402520       12997
    402560     12998.5
    402600     12999.5
    402640     13000.7
    402680     13002.6
    402720     13003.3
    402760     13005.2
    402800     13006.4
    402840     13007.3
    402880     13008.8
    402920     13009.8
    402960       13011
    403000     13012.7
    403040     13013.3
    403080     13015.5
    403120     13016.6
    403160     13017.9
    403200       13019
    403240     13020.1
    403280     13021.5
    403320     13022.5
    403360     13024.1
    403400     13025.1
    403440     13026.2
    403480     13028.2
    403520     13028.8
    403560     13030.7
    403600     13031.9
    403640     13032.9
    403680     13034.3
    403720     13035.3
    403760     13036.5
    403800     13038.2
    403840     13038.8
    403880       13041
    403920     13042.1
    403960     13043.4
    404000     13044.5
    404040     13045.6
    404080     13046.9
    404120       13048
    404160     13049.6
    404200     13050.5
    404240     13051.7
    404280     13053.6
    404320     13054.3
    404360     13056.2
    404400     13057.4
    404440     13058.4
    404480     13059.8
    404520     13060.9
    404560       13062
    404600     13063.7
    404640     13064.3
    404680     13066.5
    404720     13067.6
    404760     13068.9
    404800       13070
    404840     13071.1
    404880     13072.4
    404920     13073.5
    404960     13075.1
    405000       13076
    405040     13077.2
    405080     13079.1
    405120     13079.8
    405160     13081.7
    405200     13082.9
    405240     13083.9
    405280     13085.3
    405320     13086.4
    405360     13087.6
    405400     13089.2
    405440     13089.8
    405480       13092
    405520     13093.1
    405560     13094.4
    405600     13095.5
    405640     13096.6
    405680       13098
    405720       13099
    405760     13100.6
    405800     13101.5
    405840     13102.7
    405880     13104.7
    405920     13105.3
    405960     13107.2
    406000     13108.4
    406040     13109.4
    406080     13110.8
    406120     13111.9
    406160     13113.1
    406200     13114.8
    406240     13115.3
    406280     13117.5
    406320     13118.6
    406360     13119.9
    406400       13121
    406440     13122.2
    406480     13123.5
    406520     13124.6
    406560     13126.1
    406600     13127.1
    406640     13128.2
    406680     13130.2
    406720     13130.9
    406760     13132.7
    406800     13133.9
    406840     13134.9
    406880     13136.3
    406920     13137.4
    406960     13138.6
    407000     13140.3
    407040     13140.9
    407080     13143.1
    407120     13144.1
    407160     13145.4
    407200     13146.6
    407240     13147.7
    407280       13149
    407320     13150.1
    407360     13151.7
    407400     13152.6
    407440     13153.7
    407480     13155.7
    407520     13156.5
    407560     13158.2
    407600     13159.5
    407640     13160.5
    407680     13161.9
    407720     13162.9
    407760     13164.2
    407800     13165.8
    407840     13166.4
    407880     13168.6
    407920     13169.7
    407960       13171
    408000     13172.1
    408040     13173.2
    408080     13174.6
    408120     13175.6
    408160     13177.2
    408200     13178.2
    408240     13179.3
    408280     13181.3
    408320       13182
    408360     13183.8
    408400       13185
    408440       13186
    408480     13187.4
    408520     13188.4
    408560     13189.7
    408600     13191.3
    408640       13192
    408680     13194.2
    408720     13195.3
    408760     13196.5
    408800     13197.7
    408840     13198.8
    408880     13200.1
    408920     13201.1
    408960     13202.8
    409000     13203.7
    409040     13204.8
    409080     13206.8
    409120     13207.6
    409160     13209.3
    409200     13210.6
    409240     13211.5
    409280       13213
    409320       13214
    409360     13215.3
    409400     13216.9
    409440     13217.5
    409480     13219.7
    409520     13220.8
    409560     13222.1
    409600     13223.2
    409640     13224.3
    409680     13225.7
    409720     13226.7
    409760     13228.3
    409800     13229.2
    409840     13230.4
    409880     13232.4
    409920     13233.1
    409960     13234.8
    410000     13236.1
    410040     13237.1
    410080     13238.6
    410120     13239.5
    410160     13240.8
    410200     13242.4
    410240     13243.1
    410280     13245.3
    410320     13246.3
    410360     13247.7
    410400     13248.8
    410440     13249.9
    410480     13251.3
    410520     13252.3
    410560     13253.9
    410600     13254.8
    410640       13256
    410680       13258
    410720     13258.7
    410760     13260.4
    410800     13261.7
    410840     13262.7
    410880     13264.1
    410920     13265.1
    410960     13266.4
    411000       13268
    411040     13268.6
    411080     13270.8
    411120     13271.9
    411160     13273.2
    411200     13274.4
    411240     13275.5
    411280     13276.8
    411320     13277.9
    411360     13279.4
    411400     13280.4
    411440     13281.6
    411480     13283.5
    411520     13284.2
    411560       13286
    411600     13287.2
    411640     13288.2
    411680     13289.7
    411720     13290.7
    411760     13291.9
    411800     13293.5
    411840     13294.1
    411880     13296.3
    411920     13297.4
    411960     13298.8
    412000     13299.9
    412040       13301
    412080     13302.3
    412120     13303.4
    412160       13305
    412200     13305.9
    412240     13307.1
    412280     13309.1
    412320     13309.7
    412360     13311.5
    412400     13312.7
    412440     13313.8
    412480     13315.2
    412520     13316.2
    412560     13317.4
    412600       13319
    412640     13319.7
    412680     13321.9
    412720       13323
    412760     13324.3
    412800     13325.4
    412840     13326.6
    412880     13327.8
    412920     13328.9
    412960     13330.5
    413000     13331.4
    413040     13332.6
    413080     13334.6
    413120     13335.3
    413160       13337
    413200     13338.3
    413240     13339.2
    413280     13340.7
    413320     13341.7
    413360       13343
    413400     13344.5
    413440     13345.2
    413480     13347.4
    413520     13348.5
    413560     13349.8
    413600     13350.9
    413640     13352.1
    413680     13353.3
    413720     13354.5
    413760       13356
    413800     13356.9
    413840     13358.1
    413880     13360.1
    413920     13360.8
    413960     13362.5
    414000     13363.8
    414040     13364.8
    414080     13366.2
    414120     13367.3
    414160     13368.5
    414200     13370.1
    414240     13370.7
    414280     13372.9
    414320       13374
    414360     13375.3
    414400     13376.5
    414440     13377.6
    414480     13378.9
    414520       13380
    414560     13381.6
    414600     13382.5
    414640     13383.7
    414680     13385.7
    414720     13386.3
    414760     13388.1
    414800     13389.3
    414840     13390.3
    414880     13391.8
    414920     13392.8
    414960     13394.1
    415000     13395.6
    415040     13396.3
    415080     13398.5
    415120     13399.6
    415160     13400.9
    415200       13402
    415240     13403.2
    415280     13404.4
    415320     13405.5
    415360     13407.1
    415400       13408
    415440     13409.3
    415480     13411.3
    415520     13411.9
    415560     13413.6
    415600     13414.9
    415640     13415.9
    415680     13417.3
    415720     13418.4
    415760     13419.6
    415800     13421.2
    415840     13421.9
    415880     13424.1
    415920     13425.1
    415960     13426.5
    416000     13427.5
    416040     13428.8
    416080       13430
    416120     13431.1
    416160     13432.7
    416200     13433.5
    416240     13434.8
    416280     13436.8
    416320     13437.5
    416360     13439.2
    416400     13440.5
    416440     13441.5
    416480     13442.9
    416520       13444
    416560     13445.2
    416600     13446.7
    416640     13447.5
    416680     13449.7
    416720     13450.7
    416760     13452.1
    416800     13453.1
    416840     13454.3
    416880     13455.5
    416920     13456.6
    416960     13458.3
    417000     13459.1
    417040     13460.3
    417080     13462.4
    417120       13463
    417160     13464.8
    417200     13466.1
    417240     13467.1
    417280     13468.4
    417320     13469.6
    417360     13470.7
    417400     13472.3
    417440       13473
    417480     13475.2
    417520     13476.2
    417560     13477.6
    417600     13478.7
    417640     13479.9
    417680       13481
    417720     13482.2
    417760     13483.8
    417800     13484.7
    417840     13485.9
    417880       13488
    417920     13488.6
    417960     13490.4
    418000     13491.6
    418040     13492.7
    418080       13494
    418120     13495.2
    418160     13496.2
    418200     13497.9
    418240     13498.6
    418280     13500.8
    418320     13501.8
    418360     13503.2
    418400     13504.2
    418440     13505.4
    418480     13506.6
    418520     13507.7
    418560     13509.3
    418600     13510.2
    418640     13511.5
    418680     13513.5
    418720     13514.2
    418760     13515.9
    418800     13517.2
    418840     13518.3
    418880     13519.5
    418920     13520.7
    418960     13521.8
    419000     13523.5
    419040     13524.1
    419080     13526.4
    419120     13527.4
    419160     13528.8
    419200     13529.8
    419240       13531
    419280     13532.2
    419320     13533.3
    419360     13534.9
    419400     13535.8
    419440       13537
    419480     13539.1
    419520     13539.8
    419560     13541.5
    419600     13542.8
    419640     13543.9
    419680     13545.1
    419720     13546.3
    419760     13547.4
    419800     13549.1
    419840     13549.8
    419880     13551.9
    419920     13552.9
    419960     13554.3
    420000     13555.4
    420040     13556.6
    420080     13557.8
    420120     13558.9
    420160     13560.5
    420200     13561.4
    420240     13562.6
    420280     13564.7
    420320     13565.4
    420360     13567.1
    420400     13568.4
    420440     13569.4
    420480     13570.7
    420520     13571.9
    420560       13573
    420600     13574.7
    420640     13575.4
    420680     13577.5
    420720     13578.5
    420760       13580
    420800       13581
    420840     13582.2
    420880     13583.4
    420920     13584.6
    420960     13586.2
    421000     13587.1
    421040     13588.2
    421080     13590.3
    421120       13591
    421160     13592.7
    421200       13594
    421240       13595
    421280     13596.3
    421320     13597.5
    421360     13598.6
    421400     13600.3
    421440       13601
    421480     13603.2
    421520     13604.1
    421560     13605.5
    421600     13606.6
    421640     13607.7
    421680       13609
    421720     13610.2
    421760     13611.7
    421800     13612.6
    421840     13613.8
    421880     13615.8
    421920     13616.6
    421960     13618.3
    422000     13619.6
    422040     13620.6
    422080     13621.9
    422120       13623
    422160     13624.2
    422200     13625.8
    422240     13626.5
    422280     13628.7
    422320     13629.7
    422360     13631.1
    422400     13632.2
    422440     13633.3
    422480     13634.6
    422520     13635.7
    422560     13637.3
    422600     13638.2
    422640     13639.3
    422680     13641.4
    422720     13642.1
    422760     13643.9
    422800     13645.2
    422840     13646.1
    422880     13647.5
    422920     13648.6
    422960     13649.8
    423000     13651.4
    423040     13652.1
    423080     13654.3
    423120     13655.3
    423160     13656.7
    423200     13657.8
    423240     13658.9
    423280     13660.1
    423320     13661.3
    423360     13662.9
    423400     13663.8
    423440     13664.9
    423480       13667
    423520     13667.7
    423560     13669.5
    423600     13670.8
    423640     13671.7
    423680     13673.1
    423720     13674.2
    423760     13675.4
    423800       13677
    423840     13677.7
    423880     13679.9
    423920     13680.9
    423960     13682.4
    424000     13683.4
    424040     13684.5
    424080     13685.8
    424120     13686.9
    424160     13688.5
    424200     13689.4
    424240     13690.5
    424280     13692.6
    424320     13693.3
    424360     13695.1
    424400     13696.4
    424440     13697.3
    424480     13698.7
    424520     13699.8
    424560       13701
    424600     13702.7
    424640     13703.3
    424680     13705.6
    424720     13706.5
    424760       13708
    424800       13709
    424840     13710.1
    424880     13711.4
    424920     13712.5
    424960     13714.1
    425000     13715.1
    425040     13716.2
    425080     13718.3
    425120       13719
    425160     13720.7
    425200       13722
    425240       13723
    425280     13724.4
    425320     13725.5
    425360     13726.6
    425400     13728.3
    425440     13728.9
    425480     13731.2
    425520     13732.1
    425560     13733.6
    425600     13734.6
    425640     13735.8
    425680       13737
    425720     13738.1
    425760     13739.7
    425800     13740.7
    425840     13741.8
    425880     13743.9
    425920     13744.6
    425960     13746.4
    426000     13747.7
    426040     13748.6
    426080       13750
    426120     13751.1
    426160     13752.3
    426200       13754
    426240     13754.5
    426280     13756.8
    426320     13757.8
    426360     13759.3
    426400     13760.3
    426440     13761.4
    426480     13762.7
    426520     13763.8
    426560     13765.4
    426600     13766.3
    426640     13767.5
    426680     13769.6
    426720     13770.3
    426760       13772
    426800     13773.4
    426840     13774.3
    426880     13775.7
    426920     13776.8
    426960       13778
    427000     13779.6
    427040     13780.2
    427080     13782.5
    427120     13783.4
    427160     13784.9
    427200     13785.9
    427240       13787
    427280     13788.3
    427320     13789.4
    427360       13791
    427400       13792
    427440     13793.1
    427480     13795.3
    427520     13795.9
    427560     13797.7
    427600       13799
    427640     13799.9
    427680     13801.3
    427720     13802.4
    427760     13803.6
    427800     13805.2
    427840     13805.9
    427880     13808.2
    427920       13809
    427960     13810.6
    428000     13811.6
    428040     13812.7
    428080     13813.9
    428120       13815
    428160     13816.7
    428200     13817.6
    428240     13818.8
    428280     13820.9
    428320     13821.5
    428360     13823.3
    428400     13824.6
    428440     13825.6
    428480     13826.9
    428520     13828.1
    428560     13829.3
    428600     13830.9
    428640     13831.5
    428680     13833.8
    428720     13834.7
    428760     13836.2
    428800     13837.2
    428840     13838.4
    428880     13839.6
    428920     13840.7
    428960     13842.3
    429000     13843.3
    429040     13844.4
    429080     13846.5
    429120     13847.2
    429160       13849
    429200     13850.3
    429240     13851.3
    429280     13852.6
    429320     13853.7
    429360     13854.9
    429400     13856.6
    429440     13857.3
    429480     13859.5
    429520     13860.4
    429560     13861.9
    429600     13862.9
    429640     13864.1
    429680     13865.3
    429720     13866.4
    429760       13868
    429800       13869
    429840     13870.1
    429880     13872.2
    429920     13872.9
    429960     13874.7
    430000       13876
    430040     13876.9
    430080     13878.3
    430120     13879.5
    430160     13880.7
    430200     13882.3
    430240       13883
    430280     13885.2
    430320     13886.1
    430360     13887.6
    430400     13888.7
    430440     13889.9
    430480       13891
    430520     13892.1
    430560     13893.8
    430600     13894.7
    430640     13895.8
    430680     13897.9
    430720     13898.6
    430760     13900.4
    430800     13901.7
    430840     13902.7
    430880       13904
    430920     13905.2
    430960     13906.4
    431000     13908.1
    431040     13908.8
    431080       13911
    431120     13911.9
    431160     13913.4
    431200     13914.4
    431240     13915.6
    431280     13916.7
    431320     13917.9
    431360     13919.5
    431400     13920.4
    431440     13921.6
    431480     13923.6
    431520     13924.3
    431560     13926.2
    431600     13927.4
    431640     13928.4
    431680     13929.7
    431720     13930.9
    431760     13932.1
    431800     13933.8
    431840     13934.4
    431880     13936.7
    431920     13937.6
    431960     13939.1
    432000     13940.1
    432040     13941.3
    432080     13942.5
    432120     13943.6
    432160     13945.2
    432200     13946.2
    432240     13947.3
    432280     13949.4
    432320       13950
    432360     13951.9
    432400     13953.1
    432440     13954.1
    432480     13955.5
    432520     13956.7
    432560     13957.8
    432600     13959.5
    432640     13960.2
    432680     13962.5
    432720     13963.4
    432760     13964.8
    432800     13965.8
    432840     13967.1
    432880     13968.2
    432920     13969.3
    432960     13970.9
    433000     13971.9
    433040       13973
    433080     13975.1
    433120     13975.7
    433160     13977.6
    433200     13978.8
    433240     13979.8
    433280     13981.2
    433320     13982.4
    433360     13983.5
    433400     13985.3
    433440     13985.9
    433480     13988.2
    433520     13989.1
    433560     13990.5
    433600     13991.5
    433640     13992.7
    433680     13993.9
    433720       13995
    433760     13996.6
    433800     13997.6
    433840     13998.7
    433880     14000.8
    433920     14001.4
    433960     14003.3
    434000     14004.5
    434040     14005.5
    434080     14006.9
    434120     14008.1
    434160     14009.2
    434200       14011
    434240     14011.6
    434280       14014
    434320     14014.8
    434360     14016.3
    434400     14017.3
    434440     14018.5
    434480     14019.6
    434520     14020.7
    434560     14022.3
    434600     14023.3
    434640     14024.4
    434680     14026.5
    434720     14027.1
    434760       14029
    434800     14030.2
    434840     14031.2
    434880     14032.6
    434920     14033.8
    434960     14034.9
    435000     14036.6
    435040     14037.3
    435080     14039.7
    435120     14040.5
    435160       14042
    435200       14043
    435240     14044.2
    435280     14045.2
    435320     14046.5
    435360       14048
    435400       14049
    435440       14050
    435480     14052.2
    435520     14052.8
    435560     14054.7
    435600     14055.9
    435640     14056.9
    435680     14058.3
    435720     14059.4
    435760     14060.6
    435800     14062.3
    435840     14062.9
    435880     14065.4
    435920     14066.2
    435960     14067.6
    436000     14068.6
    436040     14069.8
    436080     14070.9
    436120     14072.1
    436160     14073.7
    436200     14074.7
    436240     14075.7
    436280     14077.9
    436320     14078.5
    436360     14080.4
    436400     14081.6
    436440     14082.6
    436480       14084
    436520     14085.1
    436560     14086.3
    436600       14088
    436640     14088.6
    436680     14091.1
    436720     14091.8
    436760     14093.3
    436800     14094.3
    436840     14095.5
    436880     14096.6
    436920     14097.8
    436960     14099.4
    437000     14100.4
    437040     14101.4
    437080     14103.6
    437120     14104.2
    437160       14106
    437200     14107.3
    437240     14108.3
    437280     14109.7
    437320     14110.8
    437360       14112
    437400     14113.7
    437440     14114.3
    437480     14116.7
    437520     14117.5
    437560       14119
    437600       14120
    437640     14121.2
    437680     14122.3
    437720     14123.5
    437760     14125.1
    437800     14126.1
    437840     14127.1
    437880     14129.3
    437920     14129.9
    437960     14131.7
    438000     14132.9
    438040       14134
    438080     14135.3
    438120     14136.5
    438160     14137.7
    438200     14139.4
    438240       14140
    438280     14142.4
    438320     14143.2
    438360     14144.7
    438400     14145.7
    438440     14146.9
    438480       14148
    438520     14149.2
    438560     14150.8
    438600     14151.8
    438640     14152.8
    438680       14155
    438720     14155.6
    438760     14157.4
    438800     14158.7
    438840     14159.7
    438880       14161
    438920     14162.2
    438960     14163.3
    439000     14165.1
    439040     14165.7
    439080     14168.1
    439120     14168.9
    439160     14170.4
    439200     14171.4
    439240     14172.6
    439280     14173.8
    439320     14174.9
    439360     14176.6
    439400     14177.5
    439440     14178.6
    439480     14180.7
    439520     14181.3
    439560     14183.1
    439600     14184.4
    439640     14185.4
    439680     14186.8
    439720     14187.9
    439760     14189.1
    439800     14190.9
    439840     14191.5
    439880     14193.8
    439920     14194.6
    439960     14196.1
    440000     14197.1
    440040     14198.3
    440080     14199.4
    440120     14200.6
    440160     14202.3
    440200     14203.2
    440240     14204.3
    440280     14206.4
    440320       14207
    440360     14208.8
    440400       14210
    440440     14211.1
    440480     14212.4
    440520     14213.6
    440560     14214.8
    440600     14216.5
    440640     14217.1
    440680     14219.5
    440720     14220.3
    440760     14221.8
    440800     14222.7
    440840       14224
    440880     14225.1
    440920     14226.3
    440960       14228
    441000     14228.9
    441040     14229.9
    441080     14232.1
    441120     14232.7
    441160     14234.5
    441200     14235.7
    441240     14236.8
    441280     14238.1
    441320     14239.3
    441360     14240.4
    441400     14242.2
    441440     14242.8
    441480     14245.1
    441520     14245.9
    441560     14247.5
    441600     14248.4
    441640     14249.6
    441680     14250.7
    441720     14251.9
    441760     14253.6
    441800     14254.5
    441840     14255.6
    441880     14257.8
    441920     14258.3
    441960     14260.2
    442000     14261.4
    442040     14262.4
    442080     14263.8
    442120     14264.9
    442160     14266.1
    442200     14267.9
    442240     14268.5
    442280     14270.8
    442320     14271.6
    442360     14273.1
    442400       14274
    442440     14275.3
    442480     14276.4
    442520     14277.6
    442560     14279.3
    442600     14280.2
    442640     14281.2
    442680     14283.4
    442720       14284
    442760     14285.8
    442800       14287
    442840     14288.1
    442880     14289.4
    442920     14290.6
    442960     14291.7
    443000     14293.6
    443040     14294.2
    443080     14296.5
    443120     14297.3
    443160     14298.8
    443200     14299.6
    443240     14300.9
    443280       14302
    443320     14303.2
    443360     14304.9
    443400     14305.8
    443440     14306.9
    443480       14309
    443520     14309.6
    443560     14311.5
    443600     14312.7
    443640     14313.7
    443680       14315
    443720     14316.2
    443760     14317.3
    443800     14319.2
    443840     14319.7
    443880     14322.1
    443920     14322.9
    443960     14324.4
    444000     14325.3
    444040     14326.5
    444080     14327.6
    444120     14328.8
    444160     14330.5
    444200     14331.4
    444240     14332.5
    444280     14334.6
    444320     14335.2
    444360       14337
    444400     14338.2
    444440     14339.3
    444480     14340.6
    444520     14341.8
    444560     14342.9
    444600     14344.8
    444640     14345.3
    444680     14347.8
    444720     14348.5
    444760       14350
    444800     14350.8
    444840     14352.2
    444880     14353.2
    444920     14354.4
    444960     14356.1
    445000       14357
    445040       14358
    445080     14360.2
    445120     14360.7
    445160     14362.7
    445200     14363.8
    445240     14364.9
    445280     14366.2
    445320     14367.4
    445360     14368.5
    445400     14370.4
    445440     14370.9
    445480     14373.3
    445520     14374.1
    445560     14375.6
    445600     14376.4
    445640     14377.8
    445680     14378.8
    445720       14380
    445760     14381.8
    445800     14382.6
    445840     14383.6
    445880     14385.9
    445920     14386.4
    445960     14388.3
    446000     14389.5
    446040     14390.6
    446080     14391.8
    446120     14393.1
    446160     14394.1
    446200       14396
    446240     14396.6
    446280       14399
    446320     14399.7
    446360     14401.3
    446400       14402
    446440     14403.4
    446480     14404.4
    446520     14405.7
    446560     14407.4
    446600     14408.3
    446640     14409.3
    446680     14411.5
    446720     14412.1
    446760       14414
    446800     14415.1
    446840     14416.3
    446880     14417.5
    446920     14418.7
    446960     14419.8
    447000     14421.7
    447040     14422.2
    447080     14424.7
    447120     14425.4
    447160     14426.9
    447200     14427.7
    447240       14429
    447280     14430.1
    447320     14431.4
    447360     14433.1
    447400     14433.9
    447440     14434.9
    447480     14437.2
    447520     14437.7
    447560     14439.6
    447600     14440.8
    447640     14441.9
    447680     14443.2
    447720     14444.4
    447760     14445.4
    447800     14447.4
    447840     14447.9
    447880     14450.3
    447920       14451
    447960     14452.6
    448000     14453.4
    448040     14454.7
    448080     14455.7
    448120       14457
    448160     14458.7
    448200     14459.6
    448240     14460.6
    448280     14462.8
    448320     14463.4
    448360     14465.3
    448400     14466.4
    448440     14467.6
    448480     14468.8
    448520     14470.1
    448560     14471.1
    448600       14473
    448640     14473.5
    448680       14476
    448720     14476.7
    448760     14478.3
    448800       14479
    448840     14480.3
    448880     14481.4
    448920     14482.6
    448960     14484.3
    449000     14485.2
    449040     14486.3
    449080     14488.5
    449120       14489
    449160     14490.9
    449200       14492
    449240     14493.2
    449280     14494.5
    449320     14495.7
    449360     14496.7
    449400     14498.6
    449440     14499.1
    449480     14501.6
    449520     14502.3
    449560     14503.9
    449600     14504.6
    449640     14505.9
    449680       14507
    449720     14508.3
    449760     14509.9
    449800     14510.8
    449840     14511.9
    449880       14514
    449920     14514.6
    449960     14516.5
    450000     14517.7
    450040     14518.8
    450080     14520.1
    450120     14521.3
    450160     14522.3
    450200     14524.2
    450240     14524.7
    450280     14527.2
    450320     14527.9
    450360     14529.5
    450400     14530.2
    450440     14531.5
    450480     14532.6
    450520     14533.9
    450560     14535.5
    450600     14536.5
    450640     14537.5
    450680     14539.6
    450720     14540.2
    450760     14542.2
    450800     14543.3
    450840     14544.4
    450880     14545.7
    450920     14546.9
    450960     14547.9
    451000     14549.8
    451040     14550.3
    451080     14552.8
    451120     14553.5
    451160     14555.1
    451200     14555.8
    451240     14557.1
    451280     14558.2
    451320     14559.4
    451360     14561.1
    451400     14562.1
    451440     14563.1
    451480     14565.2
    451520     14565.8
    451560     14567.7
    451600     14568.9
    451640       14570
    451680     14571.3
    451720     14572.5
    451760     14573.5
    451800     14575.4
    451840       14576
    451880     14578.4
    451920     14579.1
    451960     14580.7
    452000     14581.4
    452040     14582.7
    452080     14583.9
    452120     14585.1
    452160     14586.8
    452200     14587.6
    452240     14588.7
    452280     14590.8
    452320     14591.4
    452360     14593.4
    452400     14594.5
    452440     14595.6
    452480     14596.8
    452520     14598.1
    452560     14599.1
    452600       14601
    452640     14601.6
    452680       14604
    452720     14604.7
    452760     14606.3
    452800       14607
    452840     14608.3
    452880     14609.5
    452920     14610.7
    452960     14612.4
    453000     14613.3
    453040     14614.3
    453080     14616.5
    453120       14617
    453160       14619
    453200     14620.1
    453240     14621.2
    453280     14622.5
    453320     14623.7
    453360     14624.7
    453400     14626.6
    453440     14627.2
    453480     14629.6
    453520     14630.4
    453560     14631.9
    453600     14632.6
    453640     14633.9
    453680     14635.1
    453720     14636.3
    453760     14637.9
    453800     14638.9
    453840     14639.9
    453880     14642.1
    453920     14642.6
    453960     14644.7
    454000     14645.7
    454040     14646.9
    454080     14648.1
    454120     14649.3
    454160     14650.3
    454200     14652.2
    454240     14652.8
    454280     14655.2
    454320       14656
    454360     14657.6
    454400     14658.2
    454440     14659.5
    454480     14660.7
    454520       14662
    454560     14663.6
    454600     14664.5
    454640     14665.6
    454680     14667.8
    454720     14668.3
    454760     14670.3
    454800     14671.4
    454840     14672.6
    454880     14673.7
    454920       14675
    454960       14676
    455000     14677.9
    455040     14678.5
    455080     14680.9
    455120     14681.6
    455160     14683.2
    455200     14683.8
    455240     14685.1
    455280     14686.4
    455320     14687.6
    455360     14689.2
    455400     14690.1
    455440     14691.2
    455480     14693.4
    455520     14693.9
    455560     14695.9
    455600     14696.9
    455640     14698.2
    455680     14699.3
    455720     14700.6
    455760     14701.6
    455800     14703.5
    455840     14704.1
    455880     14706.5
    455920     14707.3
    455960     14708.9
    456000     14709.5
    456040     14710.7
    456080       14712
    456120     14713.2
    456160     14714.9
    456200     14715.8
    456240     14716.9
    456280     14719.1
    456320     14719.6
    456360     14721.5
    456400     14722.6
    456440     14723.8
    456480       14725
    456520     14726.3
    456560     14727.3
    456600     14729.2
    456640     14729.8
    456680     14732.2
    456720     14732.9
    456760     14734.6
    456800     14735.2
    456840     14736.4
    456880     14737.7
    456920     14738.9
    456960     14740.6
    457000     14741.4
    457040     14742.6
    457080     14744.8
    457120     14745.3
    457160     14747.2
    457200     14748.3
    457240     14749.5
    457280     14750.7
    457320     14751.9
    457360     14752.9
    457400     14754.9
    457440     14755.5
    457480     14757.9
    457520     14758.6
    457560     14760.3
    457600     14760.8
    457640       14762
    457680     14763.4
    457720     14764.6
    457760     14766.2
    457800     14767.1
    457840     14768.3
    457880     14770.4
    457920     14770.9
    457960     14772.9
    458000     14773.9
    458040     14775.2
    458080     14776.3
    458120     14777.6
    458160     14778.6
    458200     14780.5
    458240     14781.1
    458280     14783.6
    458320     14784.2
    458360     14785.9
    458400     14786.5
    458440     14787.7
    458480     14789.1
    458520     14790.2
    458560     14791.9
    458600     14792.8
    458640     14793.9
    458680     14796.1
    458720     14796.6
    458760     14798.6
    458800     14799.6
    458840     14800.8
    458880       14802
    458920     14803.3
    458960     14804.3
    459000     14806.2
    459040     14806.8
    459080     14809.2
    459120       14810
    459160     14811.6
    459200     14812.2
    459240     14813.4
    459280     14814.8
    459320     14815.9
    459360     14817.6
    459400     14818.5
    459440     14819.6
    459480     14821.8
    459520     14822.3
    459560     14824.3
    459600     14825.3
    459640     14826.5
    459680     14827.7
    459720       14829
    459760       14830
    459800     14831.9
    459840     14832.5
    459880     14834.9
    459920     14835.6
    459960     14837.3
    460000     14837.8
    460040       14839
    460080     14840.4
    460120     14841.6
    460160     14843.3
    460200     14844.1
    460240     14845.3
    460280     14847.4
    460320       14848
    460360     14849.9
    460400       14851
    460440     14852.2
    460480     14853.4
    460520     14854.7
    460560     14855.6
    460600     14857.6
    460640     14858.1
    460680     14860.6
    460720     14861.3
    460760       14863
    460800     14863.5
    460840     14864.7
    460880     14866.1
    460920     14867.2
    460960       14869
    461000     14869.8
    461040     14870.9
    461080     14873.1
    461120     14873.6
    461160     14875.6
    461200     14876.6
    461240     14877.9
    461280     14878.9
    461320     14880.3
    461360     14881.2
    461400     14883.2
    461440     14883.7
    461480     14886.3
    461520       14887
    461560     14888.7
    461600     14889.1
    461640     14890.3
    461680     14891.8
    461720     14892.9
    461760     14894.6
    461800     14895.4
    461840     14896.6
    461880     14898.8
    461920     14899.3
    461960     14901.3
    462000     14902.2
    462040     14903.5
    462080     14904.6
    462120       14906
    462160     14906.8
    462200     14908.9
    462240     14909.4
    462280     14911.9
    462320     14912.7
    462360     14914.4
    462400     14914.8
    462440       14916
    462480     14917.4
    462520     14918.6
    462560     14920.3
    462600       14921
    462640     14922.2
    462680     14924.4
    462720     14924.9
    462760     14926.9
    462800     14927.9
    462840     14929.2
    462880     14930.3
    462920     14931.7
    462960     14932.5
    463000     14934.5
    463040     14935.1
    463080     14937.5
    463120     14938.4
    463160       14940
    463200     14940.5
    463240     14941.7
    463280     14943.1
    463320     14944.3
    463360       14946
    463400     14946.7
    463440     14947.9
    463480     14950.2
    463520     14950.6
    463560     14952.6
    463600     14953.7
    463640     14954.9
    463680       14956
    463720     14957.4
    463760     14958.3
    463800     14960.2
    463840     14960.8
    463880     14963.2
    463920     14964.1
    463960     14965.7
    464000     14966.2
    464040     14967.5
    464080     14968.9
    464120     14970.1
    464160     14971.8
    464200     14972.4
    464240     14973.6
    464280     14975.9
    464320     14976.3
    464360     14978.4
    464400     14979.4
    464440     14980.7
    464480     14981.7
    464520     14983.1
    464560       14984
    464600       14986
    464640     14986.6
    464680       14989
    464720     14989.8
    464760     14991.5
    464800     14991.9
    464840     14993.2
    464880     14994.7
    464920     14995.8
    464960     14997.5
    465000     14998.2
    465040     14999.4
    465080     15001.6
    465120       15002
    465160     15004.1
    465200     15005.1
    465240     15006.4
    465280     15007.5
    465320     15008.8
    465360     15009.7
    465400     15011.7
    465440     15012.3
    465480     15014.7
    465520     15015.6
    465560     15017.2
    465600     15017.7
    465640     15018.9
    465680     15020.5
    465720     15021.6
    465760     15023.3
    465800     15023.9
    465840     15025.1
    465880     15027.4
    465920     15027.8
    465960     15029.8
    466000     15030.8
    466040     15032.2
    466080     15033.2
    466120     15034.5
    466160     15035.5
    466200     15037.3
    466240       15038
    466280     15040.4
    466320     15041.3
    466360       15043
    466400     15043.4
    466440     15044.6
    466480     15046.2
    466520     15047.3
    466560       15049
    466600     15049.6
    466640     15050.8
    466680     15053.2
    466720     15053.5
    466760     15055.6
    466800     15056.6
    466840     15057.9
    466880     15058.9
    466920     15060.2
    466960     15061.2
    467000     15063.1
    467040     15063.7
    467080     15066.1
    467120       15067
    467160     15068.7
    467200     15069.1
    467240     15070.3
    467280     15071.9
    467320       15073
    467360     15074.8
    467400     15075.3
    467440     15076.6
    467480     15078.9
    467520     15079.3
    467560     15081.3
    467600     15082.3
    467640     15083.6
    467680     15084.6
    467720       15086
    467760     15086.9
    467800     15088.8
    467840     15089.4
    467880     15091.8
    467920     15092.7
    467960     15094.4
    468000     15094.8
    468040       15096
    468080     15097.6
    468120     15098.8
    468160     15100.5
    468200       15101
    468240     15102.3
    468280     15104.6
    468320     15104.9
    468360       15107
    468400       15108
    468440     15109.3
    468480     15110.4
    468520     15111.7
    468560     15112.7
    468600     15114.5
    468640     15115.1
    468680     15117.6
    468720     15118.5
    468760     15120.1
    468800     15120.5
    468840     15121.7
    468880     15123.3
    468920     15124.5
    468960     15126.2
    469000     15126.7
    469040       15128
    469080     15130.3
    469120     15130.7
    469160     15132.7
    469200     15133.7
    469240     15135.1
    469280       15136
    469320     15137.4
    469360     15138.4
    469400     15140.2
    469440     15140.8
    469480     15143.2
    469520     15144.2
    469560     15145.8
    469600     15146.3
    469640     15147.5
    469680       15149
    469720     15150.2
    469760     15151.9
    469800     15152.4
    469840     15153.8
    469880       15156
    469920     15156.4
    469960     15158.4
    470000     15159.4
    470040     15160.8
    470080     15161.8
    470120     15163.1
    470160     15164.2
    470200       15166
    470240     15166.5
    470280       15169
    470320     15169.9
    470360     15171.6
    470400       15172
    470440     15173.2
    470480     15174.8
    470520       15176
    470560     15177.6
    470600     15178.1
    470640     15179.5
    470680     15181.7
    470720     15182.2
    470760     15184.1
    470800     15185.2
    470840     15186.5
    470880     15187.5
    470920     15188.9
    470960     15189.9
    471000     15191.8
    471040     15192.3
    471080     15194.8
    471120     15195.7
    471160     15197.3
    471200     15197.7
    471240       15199
    471280     15200.5
    471320     15201.7
    471360     15203.4
    471400     15203.9
    471440     15205.3
    471480     15207.5
    471520     15207.9
    471560     15209.9
    471600       15211
    471640     15212.2
    471680     15213.3
    471720     15214.6
    471760     15215.7
    471800     15217.5
    471840       15218
    471880     15220.5
    471920     15221.5
    471960       15223
    472000     15223.5
    472040     15224.7
    472080     15226.2
    472120     15227.4
    472160     15229.1
    472200     15229.6
    472240       15231
    472280     15233.3
    472320     15233.6
    472360     15235.6
    472400     15236.7
    472440       15238
    472480       15239
    472520     15240.4
    472560     15241.4
    472600     15243.3
    472640     15243.8
    472680     15246.3
    472720     15247.2
    472760     15248.7
    472800     15249.3
    472840     15250.4
    472880     15251.9
    472920     15253.2
    472960     15254.8
    473000     15255.4
    473040     15256.8
    473080       15259
    473120     15259.3
    473160     15261.4
    473200     15262.5
    473240     15263.7
    473280     15264.8
    473320     15266.1
    473360     15267.2
    473400       15269
    473440     15269.6
    473480     15272.1
    473520     15272.9
    473560     15274.5
    473600       15275
    473640     15276.1
    473680     15277.7
    473720     15278.9
    473760     15280.6
    473800     15281.1
    473840     15282.5
    473880     15284.8
    473920     15285.2
    473960     15287.2
    474000     15288.2
    474040     15289.5
    474080     15290.5
    474120     15291.9
    474160       15293
    474200     15294.8
    474240     15295.3
    474280     15297.9
    474320     15298.8
    474360     15300.2
    474400     15300.8
    474440     15301.9
    474480     15303.5
    474520     15304.7
    474560     15306.4
    474600     15306.9
    474640     15308.2
    474680     15310.6
    474720       15311
    474760       15313
    474800       15314
    474840     15315.2
    474880     15316.4
    474920     15317.7
    474960     15318.7
    475000     15320.6
    475040     15321.1
    475080     15323.7
    475120     15324.5
    475160       15326
    475200     15326.6
    475240     15327.7
    475280     15329.3
    475320     15330.4
    475360     15332.2
    475400     15332.6
    475440       15334
    475480     15336.4
    475520     15336.8
    475560     15338.8
    475600     15339.8
    475640       15341
    475680     15342.2
    475720     15343.5
    475760     15344.5
    475800     15346.4
    475840       15347
    475880     15349.5
    475920     15350.4
    475960     15351.8
    476000     15352.4
    476040     15353.6
    476080     15355.1
    476120     15356.3
    476160       15358
    476200     15358.5
    476240     15359.9
    476280     15362.2
    476320     15362.6
    476360     15364.6
    476400     15365.6
    476440     15366.9
    476480     15368.1
    476520     15369.3
    476560     15370.4
    476600     15372.2
    476640     15372.8
    476680     15375.3
    476720     15376.2
    476760     15377.7
    476800     15378.2
    476840     15379.5
    476880     15380.9
    476920     15382.2
    476960     15383.9
    477000     15384.4
    477040     15385.8
    477080     15388.1
    477120     15388.5
    477160     15390.5
    477200     15391.5
    477240     15392.7
    477280       15394
    477320     15395.2
    477360     15396.3
    477400     15398.1
    477440     15398.7
    477480     15401.2
    477520       15402
    477560     15403.6
    477600     15404.1
    477640     15405.4
    477680     15406.9
    477720     15408.1
    477760     15409.8
    477800     15410.2
    477840     15411.7
    477880       15414
    477920     15414.3
    477960     15416.4
    478000     15417.4
    478040     15418.6
    478080     15419.9
    478120     15421.1
    478160     15422.2
    478200       15424
    478240     15424.5
    478280     15427.1
    478320     15427.9
    478360     15429.4
    478400       15430
    478440     15431.2
    478480     15432.8
    478520       15434
    478560     15435.7
    478600     15436.1
    478640     15437.6
    478680     15439.9
    478720     15440.2
    478760     15442.2
    478800     15443.3
    478840     15444.5
    478880     15445.8
    478920       15447
    478960       15448
    479000     15449.9
    479040     15450.4
    479080       15453
    479120     15453.9
    479160     15455.3
    479200     15455.9
    479240     15457.1
    479280     15458.7
    479320     15459.9
    479360     15461.6
    479400       15462
    479440     15463.4
    479480     15465.8
    479520     15466.1
    479560     15468.1
    479600     15469.2
    479640     15470.4
    479680     15471.7
    479720     15472.8
    479760     15473.9
    479800     15475.7
    479840     15476.3
    479880     15478.9
    479920     15479.7
    479960     15481.2
    480000     15481.7
    480040       15483
    480080     15484.6
    480120     15485.8
    480160     15487.4
    480200     15487.9
    480240     15489.3
    480280     15491.7
    480320       15492
    480360       15494
    480400       15495
    480440     15496.3
    480480     15497.5
    480520     15498.7
    480560     15499.7
    480600     15501.6
    480640     15502.1
    480680     15504.7
    480720     15505.6
    480760       15507
    480800     15507.6
    480840     15508.9
    480880     15510.4
    480920     15511.6
    480960     15513.2
    481000     15513.7
    481040     15515.1
    481080     15517.6
    481120     15517.8
    481160     15519.8
    481200     15520.9
    481240     15522.2
    481280     15523.4
    481320     15524.5
    481360     15525.6
    481400     15527.4
    481440     15527.9
    481480     15530.6
    481520     15531.4
    481560     15532.9
    481600     15533.4
    481640     15534.8
    481680     15536.3
    481720     15537.5
    481760     15539.2
    481800     15539.6
    481840       15541
    481880     15543.5
    481920     15543.7
    481960     15545.7
    482000     15546.8
    482040     15548.1
    482080     15549.4
    482120     15550.4
    482160     15551.5
    482200     15553.4
    482240     15553.8
    482280     15556.5
    482320     15557.4
    482360     15558.8
    482400     15559.3
    482440     15560.7
    482480     15562.2
    482520     15563.4
    482560     15565.1
    482600     15565.5
    482640     15566.9
    482680     15569.3
    482720     15569.6
    482760     15571.6
    482800     15572.7
    482840       15574
    482880     15575.3
    482920     15576.3
    482960     15577.4
    483000     15579.3
    483040     15579.8
    483080     15582.4
    483120     15583.2
    483160     15584.7
    483200     15585.2
    483240     15586.7
    483280     15588.2
    483320     15589.3
    483360       15591
    483400     15591.4
    483440     15592.8
    483480     15595.2
    483520     15595.5
    483560     15597.5
    483600     15598.6
    483640     15599.9
    483680     15601.2
    483720     15602.2
    483760     15603.3
    483800     15605.2
    483840     15605.7
    483880     15608.3
    483920     15609.2
    483960     15610.6
    484000     15611.2
    484040     15612.6
    484080     15614.1
    484120     15615.2
    484160     15616.9
    484200     15617.4
    484240     15618.8
    484280     15621.2
    484320     15621.4
    484360     15623.4
    484400     15624.6
    484440     15625.9
    484480     15627.1
    484520     15628.2
    484560     15629.2
    484600     15631.1
    484640     15631.7
    484680     15634.3
    484720     15635.1
    484760     15636.5
    484800     15637.1
    484840     15638.6
    484880       15640
    484920     15641.2
    484960     15642.9
    485000     15643.3
    485040     15644.8
    485080     15647.1
    485120     15647.4
    485160     15649.4
    485200     15650.5
    485240     15651.8
    485280       15653
    485320     15654.1
    485360     15655.2
    485400       15657
    485440     15657.7
    485480     15660.2
    485520     15661.1
    485560     15662.5
    485600     15663.1
    485640     15664.5
    485680     15665.9
    485720     15667.1
    485760     15668.9
    485800     15669.3
    485840     15670.7
    485880     15673.1
    485920     15673.3
    485960     15675.3
    486000     15676.6
    486040     15677.8
    486080       15679
    486120     15680.1
    486160     15681.2
    486200       15683
    486240     15683.7
    486280     15686.2
    486320     15687.1
    486360     15688.5
    486400     15689.1
    486440     15690.5
    486480     15691.9
    486520     15693.1
    486560     15694.9
    486600     15695.3
    486640     15696.7
    486680     15699.1
    486720     15699.3
    486760     15701.3
    486800     15702.6
    486840     15703.8
    486880     15705.1
    486920     15706.2
    486960     15707.2
    487000       15709
    487040     15709.6
    487080     15712.2
    487120     15713.1
    487160     15714.6
    487200       15715
    487240     15716.5
    487280     15717.9
    487320     15719.1
    487360     15720.9
    487400     15721.2
    487440     15722.7
    487480     15725.1
    487520     15725.3
    487560     15727.3
    487600     15728.5
    487640     15729.8
    487680       15731
    487720     15732.1
    487760     15733.2
    487800     15734.9
    487840     15735.6
    487880     15738.2
    487920     15739.1
    487960     15740.6
    488000       15741
    488040     15742.5
    488080     15743.8
    488120     15745.1
    488160     15746.9
    488200     15747.2
    488240     15748.7
    488280     15751.1
    488320     15751.3
    488360     15753.2
    488400     15754.5
    488440     15755.8
    488480       15757
    488520     15758.1
    488560     15759.1
    488600     15760.9
    488640     15761.6
    488680     15764.1
    488720       15765
    488760     15766.6
    488800       15767
    488840     15768.5
    488880     15769.8
    488920       15771
    488960     15772.9
    489000     15773.2
    489040     15774.7
    489080       15777
    489120     15777.2
    489160     15779.2
    489200     15780.4
    489240     15781.7
    489280       15783
    489320     15784.1
    489360     15785.1
    489400     15786.9
    489440     15787.5
    489480     15790.1
    489520       15791
    489560     15792.5
    489600       15793
    489640     15794.4
    489680     15795.8
    489720       15797
    489760     15798.9
    489800     15799.1
    489840     15800.6
    489880       15803
    489920     15803.2
    489960     15805.1
    490000     15806.4
    490040     15807.6
    490080       15809
    490120       15810
    490160       15811
    490200     15812.9
    490240     15813.5
    490280     15816.1
    490320       15817
    490360     15818.5
    490400       15819
    490440     15820.4
    490480     15821.8
    490520       15823
    490560     15824.9
    490600     15825.1
    490640     15826.6
    490680     15828.9
    490720     15829.2
    490760     15831.1
    490800     15832.4
    490840     15833.6
    490880     15834.9
    490920       15836
    490960       15837
    491000     15838.8
    491040     15839.5
    491080     15842.1
    491120       15843
    491160     15844.5
    491200       15845
    491240     15846.4
    491280     15847.8
    491320     15848.9
    491360     15850.9
    491400     15851.1
    491440     15852.6
    491480     15854.9
    491520     15855.2
    491560     15857.1
    491600     15858.4
    491640     15859.6
    491680     15860.9
    491720       15862
    491760       15863
    491800     15864.9
    491840     15865.5
    491880     15868.1
    491920       15869
    491960     15870.6
    492000       15871
    492040     15872.4
    492080     15873.8
    492120       15875
    492160     15876.9
    492200     15877.2
    492240     15878.6
    492280     15880.9
    492320     15881.2
    492360     15883.2
    492400     15884.5
    492440     15885.7
    492480     15886.9
    492520     15888.1
    492560       15889
    492600     15890.9
    492640     15891.5
    492680     15894.2
    492720       15895
    492760     15896.6
    492800       15897
    492840     15898.5
    492880     15899.8
    492920       15901
    492960     15902.9
    493000     15903.2
    493040     15904.7
    493080       15907
    493120     15907.2
    493160     15909.2
    493200     15910.5
    493240     15911.7
    493280       15913
    493320     15914.1
    493360     15915.1
    493400     15916.9
    493440     15917.5
    493480     15920.3
    493520       15921
    493560     15922.7
    493600     15923.1
    493640     15924.5
    493680     15925.9
    493720       15927
    493760       15929
    493800     15929.3
    493840     15930.7
    493880       15933
    493920     15933.2
    493960     15935.3
    494000     15936.5
    494040     15937.7
    494080       15939
    494120     15940.2
    494160     15941.1
    494200     15942.9
    494240     15943.5
    494280     15946.3
    494320     15947.1
    494360     15948.7
    494400     15949.1
    494440     15950.5
    494480     15951.9
    494520       15953
    494560       15955
    494600     15955.2
    494640     15956.8
    494680     15958.9
    494720     15959.2
    494760     15961.3
    494800     15962.6
    494840     15963.8
    494880       15965
    494920     15966.2
    494960     15967.1
    495000       15969
    495040     15969.6
    495080     15972.3
    495120     15973.1
    495160     15974.7
    495200     15975.1
    495240     15976.5
    495280     15977.9
    495320       15979
    495360     15981.1
    495400     15981.3
    495440     15982.8
    495480       15985
    495520     15985.2
    495560     15987.3
    495600     15988.7
    495640     15989.8
    495680     15991.1
    495720     15992.2
    495760     15993.2
    495800       15995
    495840     15995.6
    495880     15998.4
    495920     15999.2
    495960     16000.8
    496000     16001.1
    496040     16002.6
    496080       16004
    496120     16005.1
    496160     16007.1
    496200     16007.3
    496240     16008.8
    496280       16011
    496320     16011.3
    496360     16013.3
    496400     16014.7
    496440     16015.8
    496480     16017.1
    496520     16018.2
    496560     16019.2
    496600       16021
    496640     16021.7
    496680     16024.4
    496720     16025.2
    496760     16026.8
    496800     16027.2
    496840     16028.6
    496880       16030
    496920     16031.1
    496960     16033.1
    497000     16033.3
    497040     16034.8
    497080     16037.1
    497120     16037.3
    497160     16039.4
    497200     16040.7
    497240     16041.9
    497280     16043.2
    497320     16044.2
    497360     16045.2
    497400       16047
    497440     16047.7
    497480     16050.4
    497520     16051.2
    497560     16052.8
    497600     16053.2
    497640     16054.6
    497680       16056
    497720     16057.1
    497760     16059.2
    497800     16059.3
    497840     16060.8
    497880     16063.1
    497920     16063.4
    497960     16065.4
    498000     16066.7
    498040     16067.9
    498080     16069.2
    498120     16070.2
    498160     16071.2
    498200       16073
    498240     16073.7
    498280     16076.4
    498320     16077.2
    498360     16078.8
    498400     16079.2
    498440     16080.6
    498480       16082
    498520     16083.1
    498560     16085.2
    498600     16085.3
    498640     16086.8
    498680       16089
    498720     16089.4
    498760     16091.3
    498800     16092.7
    498840     16093.8
    498880     16095.2
    498920     16096.1
    498960     16097.2
    499000       16099
    499040     16099.7
    499080     16102.4
    499120     16103.2
    499160     16104.8
    499200     16105.1
    499240     16106.5
    499280       16108
    499320     16109.1
    499360     16111.2
    499400     16111.3
    499440     16112.8
    499480       16115
    499520     16115.4
    499560     16117.3
    499600     16118.7
    499640     16119.8
    499680     16121.2
    499720     16122.1
    499760     16123.1
    499800       16125
    499840     16125.7
    499880     16128.3
    499920     16129.2
    499960     16130.7
    500000     16131.1
    500040     16132.5
    500080       16134
    500120     16135.1
    500160     16137.2
    500200     16137.3
    500240     16138.8
    500280     16141.1
    500320     16141.4
    500360     16143.3
    500400     16144.7
    500440     16145.9
    500480     16147.2
    500520     16148.1
    500560     16149.2
    500600       16151
    500640     16151.7
    500680     16154.4
    500720     16155.3
    500760     16156.8
    500800     16157.2
    500840     16158.5
    500880       16160
    500920     16161.1
    500960     16163.2
    501000     16163.4
    501040     16164.8
    501080     16167.1
    501120     16167.4
    501160     16169.3
    501200     16170.8
    501240     16171.8
    501280     16173.2
    501320     16174.1
    501360     16175.2
    501400       16177
    501440     16177.7
    501480     16180.4
    501520     16181.3
    501560     16182.8
    501600     16183.2
    501640     16184.5
    501680       16186
    501720     16187.1
    501760     16189.2
    501800     16189.3
    501840     16190.8
    501880     16193.1
    501920     16193.4
    501960     16195.4
    502000     16196.8
    502040     16197.9
    502080     16199.2
    502120     16200.1
    502160     16201.2
    502200       16203
    502240     16203.7
    502280     16206.3
    502320     16207.3
    502360     16208.7
    502400     16209.2
    502440     16210.5
    502480       16212
    502520     16213.1
    502560     16215.2
    502600     16215.3
    502640     16216.8
    502680     16219.2
    502720     16219.4
    502760     16221.4
    502800     16222.8
    502840     16223.8
    502880     16225.2
    502920     16226.1
    502960     16227.2
    503000       16229
    503040     16229.7
    503080     16232.4
    503120     16233.3
    503160     16234.8
    503200     16235.2
    503240     16236.5
    503280       16238
    503320     16239.1
    503360     16241.3
    503400     16241.3
    503440     16242.8
    503480     16245.2
    503520     16245.4
    503560     16247.4
    503600     16248.8
    503640     16249.8
    503680     16251.3
    503720     16252.1
    503760     16253.1
    503800       16255
    503840     16255.7
    503880     16258.3
    503920     16259.3
    503960     16260.8
    504000     16261.2
    504040     16262.5
    504080       16264
    504120     16265.1
    504160     16267.2
    504200     16267.3
    504240     16268.7
    504280     16271.1
    504320     16271.3
    504360     16273.4
    504400     16274.8
    504440     16275.7
    504480     16277.2
    504520       16278
    504560     16279.1
    504600       16281
    504640     16281.7
    504680     16284.3
    504720     16285.2
    504760     16286.7
    504800     16287.2
    504840     16288.4
    504880     16289.9
    504920     16291.1
    504960     16293.1
    505000     16293.2
    505040     16294.7
    505080     16297.1
    505120     16297.2
    505160     16299.3
    505200     16300.7
    505240     16301.7
    505280     16303.1
    505320     16303.9
    505360       16305
    505400     16306.9
    505440     16307.6
    505480     16310.2
    505520     16311.1
    505560     16312.7
    505600     16313.1
    505640     16314.4
    505680     16315.8
    505720       16317
    505760     16319.1
    505800     16319.1
    505840     16320.6
    505880       16323
    505920     16323.1
    505960     16325.2
    506000     16326.6
    506040     16327.6
    506080       16329
    506120     16329.8
    506160     16330.9
    506200     16332.8
    506240     16333.5
    506280     16336.1
    506320     16337.1
    506360     16338.6
    506400       16339
    506440     16340.3
    506480     16341.7
    506520     16342.9
    506560     16344.9
    506600       16345
    506640     16346.5
    506680     16348.9
    506720       16349
    506760     16351.1
    506800     16352.5
    506840     16353.4
    506880     16354.9
    506920     16355.7
    506960     16356.8
    507000     16358.7
    507040     16359.4
    507080       16362
    507120     16362.9
    507160     16364.4
    507200     16364.9
    507240     16366.1
    507280     16367.6
    507320     16368.8
    507360     16370.8
    507400     16370.9
    507440     16372.4
    507480     16374.8
    507520     16374.9
    507560       16377
    507600     16378.3
    507640     16379.3
    507680     16380.8
    507720     16381.6
    507760     16382.7
    507800     16384.6
    507840     16385.3
    507880     16387.9
    507920     16388.8
    507960     16390.3
    508000     16390.7
    508040       16392
    508080     16393.5
    508120     16394.7
    508160     16396.7
    508200     16396.8
    508240     16398.3
    508280     16400.6
    508320     16400.8
    508360     16402.8
    508400     16404.2
    508440     16405.1
    508480     16406.7
    508520     16407.4
    508560     16408.5
    508600     16410.4
    508640     16411.2
    508680     16413.7
    508720     16414.6
    508760     16416.2
    508800     16416.6
    508840     16417.8
    508880     16419.3
    508920     16420.6
    508960     16422.6
    509000     16422.7
    509040     16424.1
    509080     16426.5
    509120     16426.7
    509160     16428.7
    509200       16430
    509240       16431
    509280     16432.5
    509320     16433.3
    509360     16434.5
    509400     16436.2
    509440       16437
    509480     16439.7
    509520     16440.4
    509560       16442
    509600     16442.4
    509640     16443.7
    509680     16445.1
    509720     16446.4
    509760     16448.4
    509800     16448.5
    509840     16449.9
    509880     16452.3
    509920     16452.5
    509960     16454.5
    510000     16455.9
    510040     16456.8
    510080     16458.4
    510120     16459.2
    510160     16460.3
    510200     16462.1
    510240     16462.8
    510280     16465.6
    510320     16466.3
    510360     16467.9
    510400     16468.3
    510440     16469.5
    510480       16471
    510520     16472.3
    510560     16474.3
    510600     16474.4
    510640     16475.8
    510680     16478.2
    510720     16478.3
    510760     16480.3
    510800     16481.7
    510840     16482.6
    510880     16484.2
    510920       16485
    510960     16486.2
    511000     16487.9
    511040     16488.7
    511080     16491.4
    511120     16492.1
    511160     16493.8
    511200     16494.1
    511240     16495.3
    511280     16496.9
    511320     16498.1
    511360     16500.1
    511400     16500.2
    511440     16501.6
    511480       16504
    511520     16504.1
    511560     16506.2
    511600     16507.6
    511640     16508.4
    511680     16510.1
    511720     16510.8
    511760       16512
    511800     16513.7
    511840     16514.5
    511880     16517.1
    511920       16518
    511960     16519.6
    512000     16519.9
    512040     16521.1
    512080     16522.7
    512120     16523.9
    512160     16525.9
    512200       16526
    512240     16527.4
    512280     16529.7
    512320     16529.9
    512360     16531.9
    512400     16533.4
    512440     16534.2
    512480     16535.9
    512520     16536.6
    512560     16537.8
    512600     16539.5
    512640     16540.3
    512680       16543
    512720     16543.8
    512760     16545.4
    512800     16545.7
    512840     16546.9
    512880     16548.5
    512920     16549.7
    512960     16551.7
    513000     16551.8
    513040     16553.2
    513080     16555.6
    513120     16555.6
    513160     16557.7
    513200     16559.2
    513240     16560.1
    513280     16561.7
    513320     16562.4
    513360     16563.6
    513400     16565.3
    513440     16566.1
    513480     16568.8
    513520     16569.6
    513560     16571.2
    513600     16571.5
    513640     16572.7
    513680     16574.3
    513720     16575.6
    513760     16577.5
    513800     16577.6
    513840     16579.1
    513880     16581.5
    513920     16581.5
    513960     16583.6
    514000     16585.1
    514040     16585.9
    514080     16587.6
    514120     16588.3
    514160     16589.4
    514200     16591.2
    514240     16591.9
    514280     16594.7
    514320     16595.5
    514360     16597.1
    514400     16597.4
    514440     16598.6
    514480     16600.2
    514520     16601.5
    514560     16603.4
    514600     16603.5
    514640     16604.9
    514680     16607.3
    514720     16607.3
    514760     16609.5
    514800     16610.9
    514840     16611.8
    514880     16613.4
    514920     16614.2
    514960     16615.2
    515000       16617
    515040     16617.7
    515080     16620.5
    515120     16621.4
    515160     16622.9
    515200     16623.2
    515240     16624.5
    515280     16626.1
    515320     16627.4
    515360     16629.2
    515400     16629.4
    515440     16630.7
    515480     16633.1
    515520     16633.1
    515560     16635.4
    515600     16636.8
    515640     16637.6
    515680     16639.3
    515720       16640
    515760     16641.1
    515800     16642.9
    515840     16643.6
    515880     16646.4
    515920     16647.2
    515960     16648.8
    516000     16649.1
    516040     16650.3
    516080       16652
    516120     16653.2
    516160     16655.1
    516200     16655.3
    516240     16656.5
    516280       16659
    516320       16659
    516360     16661.2
    516400     16662.7
    516440     16663.5
    516480     16665.1
    516520     16665.9
    516560     16666.9
    516600     16668.7
    516640     16669.5
    516680     16672.3
    516720     16673.1
    516760     16674.7
    516800     16675.1
    516840     16676.2
    516880     16677.9
    516920     16679.1
    516960     16681.1
    517000     16681.1
    517040     16682.5
    517080     16684.9
    517120     16684.9
    517160     16687.2
    517200     16688.6
    517240     16689.4
    517280       16691
    517320     16691.8
    517360     16692.8
    517400     16694.6
    517440     16695.4
    517480     16698.2
    517520       16699
    517560     16700.5
    517600     16700.9
    517640     16702.1
    517680     16703.8
    517720       16705
    517760       16707
    517800     16707.1
    517840     16708.4
    517880     16710.8
    517920     16710.8
    517960       16713
    518000     16714.5
    518040     16715.2
    518080     16716.9
    518120     16717.7
    518160     16718.7
    518200     16720.5
    518240     16721.3
    518280     16724.1
    518320     16724.8
    518360     16726.4
    518400     16726.8
    518440       16728
    518480     16729.7
    518520     16730.9
    518560     16732.8
    518600       16733
    518640     16734.3
    518680     16736.6
    518720     16736.6
    518760     16738.9
    518800     16740.4
    518840     16741.1
    518880     16742.7
    518920     16743.6
    518960     16744.5
    519000     16746.3
    519040     16747.2
    519080       16750
    519120     16750.7
    519160     16752.2
    519200     16752.6
    519240     16753.8
    519280     16755.5
    519320     16756.7
    519360     16758.7
    519400     16758.8
    519440     16760.1
    519480     16762.5
    519520     16762.5
    519560     16764.7
    519600     16766.2
    519640     16766.9
    519680     16768.5
    519720     16769.4
    519760     16770.4
    519800     16772.2
    519840       16773
    519880     16775.8
    519920     16776.6
    519960     16778.1
    520000     16778.4
    520040     16779.6
    520080     16781.3
    520120     16782.6
    520160     16784.5
    520200     16784.7
    520240     16785.9
    520280     16788.3
    520320     16788.4
    520360     16790.5
    520400     16792.1
    520440     16792.8
    520480     16794.3
    520520     16795.3
    520560     16796.2
    520600       16798
    520640     16798.8
    520680     16801.7
    520720     16802.4
    520760       16804
    520800     16804.3
    520840     16805.5
    520880     16807.2
    520920     16808.5
    520960     16810.4
    521000     16810.6
    521040     16811.8
    521080     16814.2
    521120     16814.2
    521160     16816.4
    521200       16818
    521240     16818.6
    521280     16820.2
    521320     16821.2
    521360     16822.1
    521400     16823.9
    521440     16824.7
    521480     16827.5
    521520     16828.3
    521560     16829.8
    521600     16830.1
    521640     16831.3
    521680       16833
    521720     16834.3
    521760     16836.3
    521800     16836.5
    521840     16837.7
    521880       16840
    521920       16840
    521960     16842.3
    522000     16843.8
    522040     16844.5
    522080     16846.1
    522120       16847
    522160       16848
    522200     16849.8
    522240     16850.5
    522280     16853.4
    522320     16854.1
    522360     16855.6
    522400       16856
    522440     16857.2
    522480     16858.9
    522520     16860.2
    522560     16862.1
    522600     16862.3
    522640     16863.5
    522680     16865.8
    522720     16865.9
    522760     16868.1
    522800     16869.6
    522840     16870.4
    522880       16872
    522920     16872.8
    522960     16873.8
    523000     16875.6
    523040     16876.3
    523080     16879.2
    523120       16880
    523160     16881.5
    523200     16881.7
    523240       16883
    523280     16884.7
    523320       16886
    523360       16888
    523400     16888.1
    523440     16889.3
    523480     16891.7
    523520     16891.7
    523560     16893.9
    523600     16895.5
    523640     16896.2
    523680     16897.7
    523720     16898.6
    523760     16899.6
    523800     16901.4
    523840     16902.1
    523880       16905
    523920     16905.7
    523960     16907.3
    524000     16907.5
    524040     16908.8
    524080     16910.4
    524120     16911.8
    524160     16913.8
    524200     16913.9
    524240     16915.1
    524280     16917.5
    524320     16917.5
    524360     16919.7
    524400     16921.2
    524440       16922
    524480     16923.5
    524520     16924.4
    524560     16925.4
    524600     16927.2
    524640       16928
    524680     16930.7
    524720     16931.5
    524760     16933.1
    524800     16933.3
    524840     16934.6
    524880     16936.2
    524920     16937.6
    524960     16939.7
    525000     16939.7
    525040     16940.8
    525080     16943.3
    525120     16943.3
    525160     16945.4
    525200       16947
    525240     16947.8
    525280     16949.3
    525320     16950.2
    525360     16951.3
    525400       16953
    525440     16953.8
    525480     16956.5
    525520     16957.3
    525560     16958.9
    525600     16959.1
    525640     16960.4
    525680       16962
    525720     16963.5
    525760     16965.5
    525800     16965.5
    525840     16966.7
    525880     16969.1
    525920     16969.1
    525960     16971.2
    526000     16972.8
    526040     16973.6
    526080     16975.1
    526120       16976
    526160     16977.1
    526200     16978.8
    526240     16979.6
    526280     16982.3
    526320     16983.1
    526360     16984.7
    526400     16984.9
    526440     16986.2
    526480     16987.8
    526520     16989.2
    526560     16991.2
    526600     16991.2
    526640     16992.5
    526680     16994.9
    526720     16994.9
    526760       16997
    526800     16998.6
    526840     16999.4
    526880     17000.9
    526920     17001.7
    526960     17002.8
    527000     17004.6
    527040     17005.3
    527080     17008.1
    527120     17008.8
    527160     17010.5
    527200     17010.7
    527240     17012.1
    527280     17013.7
    527320       17015
    527360     17017.1
    527400     17017.1
    527440     17018.3
    527480     17020.7
    527520     17020.7
    527560     17022.8
    527600     17024.5
    527640     17025.2
    527680     17026.7
    527720     17027.6
    527760     17028.6
    527800     17030.4
    527840     17031.2
    527880       17034
    527920     17034.6
    527960     17036.3
    528000     17036.6
    528040     17037.9
    528080     17039.5
    528120     17040.9
    528160     17042.9
    528200     17042.9
    528240     17044.2
    528280     17046.5
    528320     17046.6
    528360     17048.6
    528400     17050.3
    528440     17051.1
    528480     17052.5
    528520     17053.4
    528560     17054.4
    528600     17056.2
    528640       17057
    528680     17059.8
    528720     17060.4
    528760     17062.1
    528800     17062.4
    528840     17063.7
    528880     17065.3
    528920     17066.7
    528960     17068.7
    529000     17068.7
    529040       17070
    529080     17072.4
    529120     17072.4
    529160     17074.4
    529200     17076.1
    529240     17076.9
    529280     17078.3
    529320     17079.2
    529360     17080.3
    529400     17082.1
    529440     17082.9
    529480     17085.6
    529520     17086.3
    529560     17087.9
    529600     17088.3
    529640     17089.6
    529680     17091.2
    529720     17092.5
    529760     17094.5
    529800     17094.6
    529840     17095.9
    529880     17098.2
    529920     17098.3
    529960     17100.3
    530000     17101.9
    530040     17102.8
    530080     17104.2
    530120     17105.1
    530160     17106.2
    530200     17107.9
    530240     17108.7
    530280     17111.5
    530320     17112.1
    530360     17113.8
    530400     17114.1
    530440     17115.4
    530480       17117
    530520     17118.4
    530560     17120.4
    530600     17120.5
    530640     17121.7
    530680     17124.1
    530720     17124.2
    530760     17126.2
    530800     17127.8
    530840     17128.7
    530880     17130.1
    530920     17130.9
    530960       17132
    531000     17133.8
    531040     17134.6
    531080     17137.3
    531120       17138
    531160     17139.7
    531200       17140
    531240     17141.3
    531280     17142.9
    531320     17144.3
    531360     17146.3
    531400     17146.3
    531440     17147.6
    531480     17149.9
    531520     17150.1
    531560       17152
    531600     17153.7
    531640     17154.6
    531680     17155.9
    531720     17156.8
    531760     17157.9
    531800     17159.7
    531840     17160.5
    531880     17163.2
    531920     17163.9
    531960     17165.6
    532000     17165.9
    532040     17167.2
    532080     17168.7
    532120     17170.2
    532160     17172.1
    532200     17172.2
    532240     17173.4
    532280     17175.7
    532320     17175.8
    532360     17177.8
    532400     17179.6
    532440     17180.4
    532480     17181.7
    532520     17182.6
    532560     17183.7
    532600     17185.5
    532640     17186.3
    532680       17189
    532720     17189.7
    532760     17191.4
    532800     17191.7
    532840       17193
    532880     17194.6
    532920       17196
    532960       17198
    533000       17198
    533040     17199.2
    533080     17201.5
    533120     17201.6
    533160     17203.7
    533200     17205.4
    533240     17206.2
    533280     17207.5
    533320     17208.4
    533360     17209.5
    533400     17211.3
    533440     17212.1
    533480     17214.8
    533520     17215.5
    533560     17217.2
    533600     17217.5
    533640     17218.8
    533680     17220.4
    533720     17221.8
    533760     17223.8
    533800     17223.9
    533840       17225
    533880     17227.3
    533920     17227.4
    533960     17229.5
    534000     17231.2
    534040       17232
    534080     17233.3
    534120     17234.2
    534160     17235.3
    534200       17237
    534240     17237.9
    534280     17240.6
    534320     17241.3
    534360     17242.9
    534400     17243.3
    534440     17244.7
    534480     17246.1
    534520     17247.5
    534560     17249.5
    534600     17249.6
    534640     17250.7
    534680     17253.1
    534720     17253.2
    534760     17255.2
    534800     17256.9
    534840     17257.8
    534880       17259
    534920     17259.9
    534960     17261.1
    535000     17262.8
    535040     17263.6
    535080     17266.3
    535120       17267
    535160     17268.6
    535200       17269
    535240     17270.4
    535280     17271.8
    535320     17273.3
    535360     17275.2
    535400     17275.4
    535440     17276.4
    535480     17278.9
    535520     17278.9
    535560       17281
    535600     17282.6
    535640     17283.5
    535680     17284.7
    535720     17285.6
    535760     17286.7
    535800     17288.5
    535840     17289.3
    535880       17292
    535920     17292.7
    535960     17294.4
    536000     17294.7
    536040     17296.2
    536080     17297.5
    536120       17299
    536160     17300.9
    536200     17301.1
    536240     17302.1
    536280     17304.5
    536320     17304.5
    536360     17306.6
    536400     17308.3
    536440     17309.2
    536480     17310.5
    536520     17311.3
    536560     17312.4
    536600     17314.3
    536640       17315
    536680     17317.7
    536720     17318.4
    536760       17320
    536800     17320.4
    536840     17321.9
    536880     17323.2
    536920     17324.6
    536960     17326.6
    537000     17326.7
    537040     17327.7
    537080     17330.1
    537120     17330.2
    537160     17332.2
    537200       17334
    537240     17334.8
    537280     17336.1
    537320     17336.9
    537360       17338
    537400     17339.8
    537440     17340.6
    537480     17343.3
    537520       17344
    537560     17345.6
    537600       17346
    537640     17347.5
    537680     17348.8
    537720     17350.2
    537760     17352.2
    537800     17352.3
    537840     17353.3
    537880     17355.8
    537920     17355.9
    537960     17357.8
    538000     17359.6
    538040     17360.5
    538080     17361.7
    538120     17362.6
    538160     17363.6
    538200     17365.4
    538240     17366.2
    538280     17368.9
    538320     17369.6
    538360     17371.1
    538400     17371.6
    538440     17373.1
    538480     17374.4
    538520     17375.8
    538560     17377.8
    538600     17377.9
    538640     17378.9
    538680     17381.3
    538720     17381.4
    538760     17383.4
    538800     17385.2
    538840       17386
    538880     17387.2
    538920       17388
    538960     17389.2
    539000     17390.9
    539040     17391.7
    539080     17394.5
    539120     17395.1
    539160     17396.7
    539200     17397.1
    539240     17398.7
    539280     17399.9
    539320     17401.3
    539360     17403.3
    539400     17403.4
    539440     17404.4
    539480     17406.8
    539520     17406.9
    539560     17408.9
    539600     17410.6
    539640     17411.5
    539680     17412.7
    539720     17413.6
    539760     17414.7
    539800     17416.4
    539840     17417.2
    539880       17420
    539920     17420.7
    539960     17422.1
    540000     17422.6
    540040     17424.2
    540080     17425.4
    540120     17426.8
    540160     17428.8
    540200       17429
    540240     17429.9
    540280     17432.3
    540320     17432.5
    540360     17434.4
    540400     17436.2
    540440     17437.1
    540480     17438.2
    540520     17439.1
    540560     17440.2
    540600     17441.9
    540640     17442.7
    540680     17445.6
    540720     17446.2
    540760     17447.7
    540800     17448.2
    540840     17449.7
    540880       17451
    540920     17452.3
    540960     17454.4
    541000     17454.5
    541040     17455.4
    541080     17457.8
    541120       17458
    541160     17459.9
    541200     17461.7
    541240     17462.7
    541280     17463.8
    541320     17464.6
    541360     17465.7
    541400     17467.5
    541440     17468.3
    541480     17471.1
    541520     17471.7
    541560     17473.3
    541600     17473.8
    541640     17475.2
    541680     17476.6
    541720     17477.8
    541760       17480
    541800     17480.1
    541840     17480.9
    541880     17483.5
    541920     17483.6
    541960     17485.5
    542000     17487.3
    542040     17488.3
    542080     17489.4
    542120     17490.3
    542160     17491.3
    542200     17493.1
    542240     17493.9
    542280     17496.7
    542320     17497.3
    542360     17498.9
    542400     17499.3
    542440     17500.8
    542480     17502.2
    542520     17503.4
    542560     17505.6
    542600     17505.6
    542640     17506.5
    542680       17509
    542720     17509.1
    542760       17511
    542800     17512.9
    542840     17513.8
    542880     17514.9
    542920     17515.8
    542960     17516.8
    543000     17518.6
    543040     17519.5
    543080     17522.2
    543120     17522.9
    543160     17524.5
    543200     17524.9
    543240     17526.3
    543280     17527.7
    543320     17528.9
    543360     17531.1
    543400     17531.1
    543440     17532.1
    543480     17534.6
    543520     17534.6
    543560     17536.6
    543600     17538.4
    543640     17539.4
    543680     17540.5
    543720     17541.3
    543760     17542.3
    543800     17544.1
    543840       17545
    543880     17547.8
    543920     17548.4
    543960       17550
    544000     17550.4
    544040     17551.8
    544080     17553.2
    544120     17554.4
    544160     17556.6
    544200     17556.7
    544240     17557.6
    544280     17560.1
    544320     17560.2
    544360     17562.1
    544400       17564
    544440       17565
    544480       17566
    544520     17566.8
    544560     17567.9
    544600     17569.7
    544640     17570.6
    544680     17573.3
    544720       17574
    544760     17575.6
    544800       17576
    544840     17577.3
    544880     17578.7
    544920     17579.9
    544960     17582.1
    545000     17582.2
    545040     17583.2
    545080     17585.6
    545120     17585.8
    545160     17587.7
    545200     17589.6
    545240     17590.5
    545280     17591.5
    545320     17592.4
    545360     17593.4
    545400     17595.2
    545440     17596.2
    545480     17598.9
    545520     17599.5
    545560     17601.1
    545600     17601.6
    545640     17602.9
    545680     17604.2
    545720     17605.5
    545760     17607.7
    545800     17607.8
    545840     17608.8
    545880     17611.2
    545920     17611.4
    545960     17613.3
    546000     17615.2
    546040     17616.1
    546080     17617.1
    546120       17618
    546160     17618.9
    546200     17620.8
    546240     17621.7
    546280     17624.5
    546320     17625.1
    546360     17626.8
    546400     17627.2
    546440     17628.5
    546480     17629.9
    546520     17631.1
    546560     17633.2
    546600     17633.3
    546640     17634.4
    546680     17636.8
    546720       17637
    546760     17638.9
    546800     17640.7
    546840     17641.7
    546880     17642.7
    546920     17643.5
    546960     17644.5
    547000     17646.4
    547040     17647.3
    547080     17650.1
    547120     17650.7
    547160     17652.3
    547200     17652.8
    547240     17654.1
    547280     17655.5
    547320     17656.7
    547360     17658.9
    547400       17659
    547440       17660
    547480     17662.4
    547520     17662.6
    547560     17664.5
    547600     17666.4
    547640     17667.3
    547680     17668.3
    547720     17669.2
    547760     17670.1
    547800     17672.1
    547840       17673
    547880     17675.7
    547920     17676.4
    547960       17678
    548000     17678.4
    548040     17679.8
    548080     17681.2
    548120     17682.4
    548160     17684.5
    548200     17684.7
    548240     17685.7
    548280     17688.1
    548320     17688.3
    548360     17690.2
    548400       17692
    548440       17693
    548480     17693.9
    548520     17694.8
    548560     17695.8
    548600     17697.7
    548640     17698.7
    548680     17701.4
    548720     17702.1
    548760     17703.6
    548800       17704
    548840     17705.5
    548880     17706.8
    548920       17708
    548960     17710.2
    549000     17710.3
    549040     17711.3
    549080     17713.7
    549120       17714
    549160     17715.9
    549200     17717.7
    549240     17718.7
    549280     17719.6
    549320     17720.5
    549360     17721.4
    549400     17723.4
    549440     17724.4
    549480       17727
    549520     17727.7
    549560     17729.2
    549600     17729.8
    549640     17731.1
    549680     17732.4
    549720     17733.7
    549760     17735.9
    549800       17736
    549840       17737
    549880     17739.4
    549920     17739.6
    549960     17741.6
    550000     17743.3
    550040     17744.3
    550080     17745.3
    550120     17746.2
    550160     17747.1
    550200       17749
    550240       17750
    550280     17752.8
    550320     17753.4
    550360     17754.9
    550400     17755.5
    550440     17756.8
    550480     17758.1
    550520     17759.4
    550560     17761.6
    550600     17761.6
    550640     17762.7
    550680       17765
    550720     17765.4
    550760     17767.3
    550800       17769
    550840       17770
    550880       17771
    550920     17771.8
    550960     17772.8
    551000     17774.6
    551040     17775.7
    551080     17778.4
    551120     17779.1
    551160     17780.5
    551200     17781.1
    551240     17782.5
    551280     17783.8
    551320       17785
    551360     17787.2
    551400     17787.3
    551440     17788.3
    551480     17790.7
    551520       17791
    551560     17792.9
    551600     17794.7
    551640     17795.7
    551680     17796.6
    551720     17797.4
    551760     17798.4
    551800     17800.3
    551840     17801.3
    551880     17804.1
    551920     17804.7
    551960     17806.2
    552000     17806.7
    552040     17808.1
    552080     17809.4
    552120     17810.7
    552160     17812.9
    552200     17812.8
    552240     17813.9
    552280     17816.3
    552320     17816.6
    552360     17818.6
    552400     17820.2
    552440     17821.3
    552480     17822.3
    552520       17823
    552560       17824
    552600       17826
    552640       17827
    552680     17829.8
    552720     17830.4
    552760     17831.8
    552800     17832.4
    552840     17833.8
    552880     17835.1
    552920     17836.4
    552960     17838.6
    553000     17838.5
    553040     17839.6
    553080       17842
    553120     17842.3
    553160     17844.3
    553200       17846
    553240       17847
    553280     17847.9
    553320     17848.7
    553360     17849.7
    553400     17851.7
    553440     17852.7
    553480     17855.5
    553520     17856.2
    553560     17857.6
    553600     17858.2
    553640     17859.5
    553680     17860.8
    553720     17862.1
    553760     17864.2
    553800     17864.2
    553840     17865.3
    553880     17867.7
    553920       17868
    553960     17870.1
    554000     17871.7
    554040     17872.7
    554080     17873.7
    554120     17874.4
    554160     17875.5
    554200     17877.5
    554240     17878.4
    554280     17881.2
    554320       17882
    554360     17883.3
    554400       17884
    554440     17885.3
    554480     17886.6
    554520     17887.9
    554560       17890
    554600       17890
    554640     17891.1
    554680     17893.4
    554720     17893.8
    554760     17895.9
    554800     17897.5
    554840     17898.5
    554880     17899.4
    554920     17900.2
    554960     17901.3
    555000     17903.3
    555040     17904.2
    555080       17907
    555120     17907.7
    555160       17909
    555200     17909.8
    555240       17911
    555280     17912.4
    555320     17913.6
    555360     17915.7
    555400     17915.8
    555440     17916.8
    555480     17919.2
    555520     17919.5
    555560     17921.6
    555600     17923.2
    555640     17924.3
    555680     17925.2
    555720       17926
    555760       17927
    555800       17929
    555840       17930
    555880     17932.7
    555920     17933.4
    555960     17934.8
    556000     17935.5
    556040     17936.7
    556080     17938.1
    556120     17939.2
    556160     17941.5
    556200     17941.5
    556240     17942.5
    556280     17944.9
    556320     17945.3
    556360     17947.3
    556400     17948.9
    556440       17950
    556480     17950.9
    556520     17951.7
    556560     17952.7
    556600     17954.7
    556640     17955.6
    556680     17958.4
    556720     17959.1
    556760     17960.4
    556800     17961.2
    556840     17962.4
    556880     17963.8
    556920     17964.9
    556960     17967.2
    557000     17967.1
    557040     17968.2
    557080     17970.6
    557120       17971
    557160       17973
    557200     17974.7
    557240     17975.8
    557280     17976.6
    557320     17977.4
    557360     17978.5
    557400     17980.5
    557440     17981.3
    557480       17984
    557520     17984.8
    557560     17986.2
    557600       17987
    557640     17988.1
    557680     17989.5
    557720     17990.6
    557760     17992.9
    557800     17992.8
    557840       17994
    557880     17996.2
    557920     17996.7
    557960     17998.7
    558000     18000.3
    558040     18001.4
    558080     18002.3
    558120       18003
    558160     18004.2
    558200     18006.1
    558240     18006.9
    558280     18009.8
    558320     18010.5
    558360     18011.9
    558400     18012.6
    558440     18013.8
    558480     18015.1
    558520     18016.3
    558560     18018.6
    558600     18018.4
    558640     18019.7
    558680     18021.9
    558720     18022.4
    558760     18024.3
    558800       18026
    558840     18027.1
    558880       18028
    558920     18028.7
    558960     18029.8
    559000     18031.8
    559040     18032.6
    559080     18035.5
    559120     18036.2
    559160     18037.6
    559200     18038.3
    559240     18039.5
    559280     18040.8
    559320       18042
    559360     18044.2
    559400     18044.2
    559440     18045.4
    559480     18047.7
    559520     18048.1
    559560       18050
    559600     18051.8
    559640     18052.9
    559680     18053.8
    559720     18054.5
    559760     18055.6
    559800     18057.6
    559840     18058.3
    559880     18061.3
    559920       18062
    559960     18063.4
    560000     18064.1
    560040     18065.2
    560080     18066.6
    560120     18067.7
    560160       18070
    560200     18069.9
    560240     18071.2
    560280     18073.4
    560320     18073.8
    560360     18075.8
    560400     18077.5
    560440     18078.6
    560480     18079.5
    560520     18080.1
    560560     18081.3
    560600     18083.3
    560640       18084
    560680       18087
    560720     18087.8
    560760     18089.1
    560800     18089.8
    560840     18090.9
    560880     18092.3
    560920     18093.4
    560960     18095.7
    561000     18095.7
    561040     18096.9
    561080     18099.2
    561120     18099.5
    561160     18101.5
    561200     18103.4
    561240     18104.3
    561280     18105.3
    561320     18105.9
    561360     18107.1
    561400       18109
    561440     18109.8
    561480     18112.8
    561520     18113.6
    561560     18114.9
    561600     18115.5
    561640     18116.7
    561680       18118
    561720     18119.2
    561760     18121.5
    561800     18121.4
    561840     18122.7
    561880       18125
    561920     18125.3
    561960     18127.3
    562000     18129.2
    562040     18130.1
    562080       18131
    562120     18131.6
    562160     18132.9
    562200     18134.8
    562240     18135.6
    562280     18138.6
    562320     18139.4
    562360     18140.7
    562400     18141.2
    562440     18142.4
    562480     18143.8
    562520       18145
    562560     18147.2
    562600     18147.2
    562640     18148.5
    562680     18150.7
    562720     18151.1
    562760     18153.1
    562800     18154.9
    562840     18155.9
    562880     18156.8
    562920     18157.3
    562960     18158.6
    563000     18160.6
    563040     18161.4
    563080     18164.4
    563120     18165.2
    563160     18166.4
    563200     18166.9
    563240     18168.2
    563280     18169.6
    563320     18170.7
    563360     18172.9
    563400       18173
    563440     18174.2
    563480     18176.5
    563520     18176.8
    563560     18178.8
    563600     18180.7
    563640     18181.6
    563680     18182.5
    563720     18183.1
    563760     18184.3
    563800     18186.3
    563840     18187.1
    563880     18190.1
    563920     18190.9
    563960     18192.2
    564000     18192.7
    564040     18193.9
    564080     18195.3
    564120     18196.5
    564160     18198.6
    564200     18198.8
    564240     18199.9
    564280     18202.3
    564320     18202.6
    564360     18204.6
    564400     18206.4
    564440     18207.3
    564480     18208.2
    564520     18208.9
    564560     18210.1
    564600       18212
    564640     18212.8
    564680     18215.8
    564720     18216.7
    564760       18218
    564800     18218.4
    564840     18219.6
    564880       18221
    564920     18222.3
    564960     18224.3
    565000     18224.5
    565040     18225.7
    565080       18228
    565120     18228.3
    565160     18230.4
    565200     18232.1
    565240       18233
    565280       18234
    565320     18234.6
    565360     18235.8
    565400     18237.8
    565440     18238.6
    565480     18241.5
    565520     18242.4
    565560     18243.7
    565600     18244.1
    565640     18245.3
    565680     18246.7
    565720       18248
    565760     18250.1
    565800     18250.2
    565840     18251.4
    565880     18253.7
    565920     18254.1
    565960     18256.1
    566000     18257.9
    566040     18258.7
    566080     18259.7
    566120     18260.4
    566160     18261.5
    566200     18263.5
    566240     18264.4
    566280     18267.3
    566320     18268.2
    566360     18269.4
    566400     18269.8
    566440       18271
    566480     18272.4
    566520     18273.7
    566560     18275.8
    566600       18276
    566640     18277.1
    566680     18279.3
    566720     18279.7
    566760     18281.8
    566800     18283.6
    566840     18284.5
    566880     18285.5
    566920       18286
    566960     18287.3
    567000     18289.3
    567040     18290.1
    567080       18293
    567120     18293.9
    567160     18295.2
    567200     18295.6
    567240     18296.8
    567280     18298.2
    567320     18299.5
    567360     18301.6
    567400     18301.7
    567440     18302.9
    567480     18305.1
    567520     18305.5
    567560     18307.5
    567600     18309.3
    567640     18310.2
    567680     18311.2
    567720     18311.7
    567760     18312.9
    567800       18315
    567840     18315.8
    567880     18318.6
    567920     18319.6
    567960     18320.9
    568000     18321.3
    568040     18322.5
    568080     18323.9
    568120     18325.2
    568160     18327.2
    568200     18327.4
    568240     18328.5
    568280     18330.7
    568320     18331.2
    568360     18333.2
    568400       18335
    568440     18335.9
    568480     18336.9
    568520     18337.4
    568560     18338.6
    568600     18340.6
    568640     18341.5
    568680     18344.4
    568720     18345.3
    568760     18346.6
    568800       18347
    568840     18348.2
    568880     18349.6
    568920     18350.9
    568960     18352.9
    569000     18353.1
    569040     18354.2
    569080     18356.4
    569120       18357
    569160     18358.9
    569200     18360.7
    569240     18361.6
    569280     18362.5
    569320     18363.1
    569360     18364.3
    569400     18366.3
    569440     18367.2
    569480     18370.1
    569520     18371.1
    569560     18372.2
    569600     18372.6
    569640     18373.9
    569680     18375.3
    569720     18376.5
    569760     18378.6
    569800     18378.8
    569840     18379.9
    569880     18382.1
    569920     18382.6
    569960     18384.5
    570000     18386.4
    570040     18387.3
    570080     18388.2
    570120     18388.8
    570160       18390
    570200       18392
    570240     18392.9
    570280     18395.8
    570320     18396.7
    570360     18397.9
    570400     18398.3
    570440     18399.6
    570480       18401
    570520     18402.2
    570560     18404.3
    570600     18404.5
    570640     18405.5
    570680     18407.7
    570720     18408.4
    570760     18410.2
    570800       18412
    570840     18412.9
    570880     18413.9
    570920     18414.5
    570960     18415.7
    571000     18417.7
    571040     18418.6
    571080     18421.4
    571120     18422.4
    571160     18423.5
    571200       18424
    571240     18425.3
    571280     18426.6
    571320     18427.8
    571360     18429.9
    571400     18430.1
    571440     18431.2
    571480     18433.4
    571520       18434
    571560     18435.8
    571600     18437.7
    571640     18438.6
    571680     18439.6
    571720     18440.1
    571760     18441.4
    571800     18443.3
    571840     18444.3
    571880     18447.1
    571920       18448
    571960     18449.2
    572000     18449.6
    572040       18451
    572080     18452.3
    572120     18453.5
    572160     18455.6
    572200     18455.8
    572240     18456.9
    572280     18459.1
    572320     18459.7
    572360     18461.6
    572400     18463.4
    572440     18464.3
    572480     18465.2
    572520     18465.8
    572560     18467.1
    572600       18469
    572640       18470
    572680     18472.8
    572720     18473.7
    572760     18474.9
    572800     18475.3
    572840     18476.7
    572880       18478
    572920     18479.2
    572960     18481.3
    573000     18481.5
    573040     18482.6
    573080     18484.7
    573120     18485.4
    573160     18487.2
    573200     18489.1
    573240       18490
    573280       18491
    573320     18491.5
    573360     18492.9
    573400     18494.7
    573440     18495.7
    573480     18498.5
    573520     18499.4
    573560     18500.6
    573600       18501
    573640     18502.4
    573680     18503.7
    573720     18504.9
    573760     18507.1
    573800     18507.2
    573840     18508.3
    573880     18510.4
    573920     18511.1
    573960       18513
    574000     18514.8
    574040     18515.7
    574080     18516.7
    574120     18517.2
    574160     18518.6
    574200     18520.4
    574240     18521.4
    574280     18524.2
    574320     18525.2
    574360     18526.3
    574400     18526.8
    574440     18528.1
    574480     18529.4
    574520     18530.6
    574560     18532.8
    574600     18532.9
    574640       18534
    574680     18536.1
    574720     18536.8
    574760     18538.7
    574800     18540.5
    574840     18541.4
    574880     18542.4
    574920     18542.9
    574960     18544.2
    575000     18546.1
    575040     18547.2
    575080     18549.9
    575120     18550.8
    575160       18552
    575200     18552.4
    575240     18553.7
    575280       18555
    575320     18556.2
    575360     18558.4
    575400     18558.6
    575440     18559.7
    575480     18561.8
    575520     18562.5
    575560     18564.4
    575600     18566.2
    575640     18566.9
    575680       18568
    575720     18568.5
    575760     18569.9
    575800     18571.7
    575840     18572.8
    575880     18575.4
    575920     18576.4
    575960     18577.6
    576000     18578.1
    576040     18579.4
    576080     18580.8
    576120     18581.9
    576160     18584.2
    576200     18584.3
    576240     18585.4
    576280     18587.4
    576320     18588.1
    576360     18590.1
    576400     18591.8
    576440     18592.6
    576480     18593.7
    576520     18594.2
    576560     18595.5
    576600     18597.5
    576640     18598.5
    576680     18601.1
    576720     18602.1
    576760     18603.3
    576800     18603.8
    576840     18605.1
    576880     18606.5
    576920     18607.5
    576960     18609.8
    577000       18610
    577040       18611
    577080     18613.1
    577120     18613.7
    577160     18615.8
    577200     18617.5
    577240     18618.2
    577280     18619.4
    577320     18619.9
    577360     18621.1
    577400     18623.2
    577440     18624.2
    577480     18626.7
    577520     18627.7
    577560       18629
    577600     18629.4
    577640     18630.8
    577680     18632.1
    577720     18633.2
    577760     18635.5
    577800     18635.6
    577840     18636.7
    577880     18638.8
    577920     18639.3
    577960     18641.4
    578000     18643.2
    578040     18643.9
    578080     18645.1
    578120     18645.5
    578160     18646.8
    578200     18648.8
    578240     18649.8
    578280     18652.4
    578320     18653.4
    578360     18654.6
    578400       18655
    578440     18656.4
    578480     18657.7
    578520     18658.9
    578560     18661.2
    578600     18661.2
    578640     18662.3
    578680     18664.3
    578720     18664.9
    578760       18667
    578800     18668.8
    578840     18669.5
    578880     18670.7
    578920     18671.1
    578960     18672.4
    579000     18674.3
    579040     18675.4
    579080       18678
    579120       18679
    579160     18680.2
    579200     18680.6
    579240       18682
    579280     18683.3
    579320     18684.4
    579360     18686.7
    579400     18686.8
    579440     18687.9
    579480     18689.9
    579520     18690.5
    579560     18692.6
    579600     18694.4
    579640     18695.1
    579680     18696.3
    579720     18696.7
    579760       18698
    579800     18699.9
    579840     18701.1
    579880     18703.6
    579920     18704.6
    579960     18705.8
    580000     18706.2
    580040     18707.5
    580080     18708.9
    580120       18710
    580160     18712.3
    580200     18712.4
    580240     18713.5
    580280     18715.5
    580320     18716.1
    580360     18718.2
    580400       18720
    580440     18720.6
    580480     18721.9
    580520     18722.2
    580560     18723.5
    580600     18725.5
    580640     18726.7
    580680     18729.1
    580720     18730.2
    580760     18731.3
    580800     18731.7
    580840       18733
    580880     18734.4
    580920     18735.5
    580960     18737.8
    581000       18738
    581040     18739.1
    581080       18741
    581120     18741.7
    581160     18743.8
    581200     18745.5
    581240     18746.1
    581280     18747.4
    581320     18747.7
    581360       18749
    581400       18751
    581440     18752.1
    581480     18754.7
    581520     18755.7
    581560     18756.9
    581600     18757.3
    581640     18758.6
    581680       18760
    581720     18761.1
    581760     18763.4
    581800     18763.5
    581840     18764.7
    581880     18766.6
    581920     18767.2
    581960     18769.3
    582000       18771
    582040     18771.7
    582080       18773
    582120     18773.3
    582160     18774.6
    582200     18776.5
    582240     18777.7
    582280     18780.3
    582320     18781.3
    582360     18782.4
    582400     18782.8
    582440     18784.1
    582480     18785.5
    582520     18786.7
    582560     18788.9
    582600     18789.1
    582640     18790.2
    582680     18792.1
    582720     18792.8
    582760     18794.9
    582800     18796.6
    582840     18797.3
    582880     18798.5
    582920     18798.9
    582960     18800.2
    583000     18802.2
    583040     18803.3
    583080     18805.9
    583120     18806.9
    583160       18808
    583200     18808.4
    583240     18809.7
    583280     18811.1
    583320     18812.3
    583360     18814.5
    583400     18814.7
    583440     18815.8
    583480     18817.7
    583520     18818.3
    583560     18820.6
    583600     18822.3
    583640     18822.9
    583680     18824.2
    583720     18824.5
    583760     18825.8
    583800     18827.8
    583840       18829
    583880     18831.5
    583920     18832.5
    583960     18833.7
    584000       18834
    584040     18835.3
    584080     18836.7
    584120     18837.8
    584160     18840.1
    584200     18840.3
    584240     18841.4
    584280     18843.4
    584320     18843.9
    584360     18846.2
    584400     18847.9
    584440     18848.5
    584480     18849.7
    584520     18850.1
    584560     18851.4
    584600     18853.4
    584640     18854.6
    584680     18857.1
    584720       18858
    584760     18859.2
    584800     18859.6
    584840     18860.9
    584880     18862.2
    584920     18863.4
    584960     18865.7
    585000     18865.8
    585040       18867
    585080     18868.9
    585120     18869.5
    585160     18871.8
    585200     18873.4
    585240       18874
    585280     18875.2
    585320     18875.6
    585360     18876.9
    585400     18878.9
    585440     18880.1
    585480     18882.6
    585520     18883.6
    585560     18884.7
    585600     18885.1
    585640     18886.5
    585680     18887.9
    585720       18889
    585760     18891.3
    585800     18891.4
    585840     18892.5
    585880     18894.5
    585920     18895.1
    585960     18897.3
    586000       18899
    586040     18899.6
    586080     18900.8
    586120     18901.2
    586160     18902.5
    586200     18904.5
    586240     18905.7
    586280     18908.2
    586320     18909.3
    586360     18910.5
    586400     18910.7
    586440     18912.1
    586480     18913.5
    586520     18914.7
    586560     18916.9
    586600     18917.1
    586640     18918.1
    586680     18920.1
    586720     18920.7
    586760     18922.9
    586800     18924.6
    586840     18925.3
    586880     18926.5
    586920     18926.9
    586960     18928.1
    587000     18930.1
    587040     18931.4
    587080     18933.9
    587120     18934.9
    587160     18936.1
    587200     18936.4
    587240     18937.7
    587280     18939.1
    587320     18940.3
    587360     18942.5
    587400     18942.7
    587440     18943.7
    587480     18945.7
    587520     18946.3
    587560     18948.5
    587600     18950.2
    587640     18950.9
    587680     18952.1
    587720     18952.5
    587760     18953.8
    587800     18955.8
    587840       18957
    587880     18959.6
    587920     18960.5
    587960     18961.8
    588000     18962.1
    588040     18963.4
    588080     18964.8
    588120     18965.9
    588160     18968.2
    588200     18968.5
    588240     18969.4
    588280     18971.3
    588320       18972
    588360     18974.2
    588400     18975.8
    588440     18976.5
    588480     18977.8
    588520     18978.2
    588560     18979.5
    588600     18981.4
    588640     18982.7
    588680     18985.2
    588720     18986.1
    588760     18987.4
    588800     18987.8
    588840       18989
    588880     18990.4
    588920     18991.5
    588960     18993.8
    589000     18994.1
    589040       18995
    589080       18997
    589120     18997.7
    589160     18999.8
    589200     19001.5
    589240     19002.1
    589280     19003.4
    589320     19003.8
    589360     19005.1
    589400       19007
    589440     19008.3
    589480     19010.8
    589520     19011.7
    589560       19013
    589600     19013.3
    589640     19014.6
    589680       19016
    589720     19017.1
    589760     19019.4
    589800     19019.7
    589840     19020.7
    589880     19022.6
    589920     19023.4
    589960     19025.4
    590000     19027.1
    590040     19027.7
    590080     19029.1
    590120     19029.5
    590160     19030.7
    590200     19032.6
    590240       19034
    590280     19036.3
    590320     19037.3
    590360     19038.6
    590400     19038.9
    590440     19040.2
    590480     19041.6
    590520     19042.8
    590560       19045
    590600     19045.3
    590640     19046.3
    590680     19048.3
    590720       19049
    590760     19051.1
    590800     19052.7
    590840     19053.3
    590880     19054.6
    590920     19055.1
    590960     19056.3
    591000     19058.3
    591040     19059.6
    591080       19062
    591120       19063
    591160     19064.2
    591200     19064.6
    591240     19065.7
    591280     19067.3
    591320     19068.5
    591360     19070.7
    591400     19070.9
    591440       19072
    591480     19073.9
    591520     19074.8
    591560     19076.6
    591600     19078.4
    591640       19079
    591680     19080.3
    591720     19080.7
    591760       19082
    591800     19083.9
    591840     19085.3
    591880     19087.7
    591920     19088.7
    591960     19089.9
    592000     19090.3
    592040     19091.4
    592080       19093
    592120     19094.1
    592160     19096.4
    592200     19096.6
    592240     19097.6
    592280     19099.5
    592320     19100.5
    592360     19102.3
    592400     19104.1
    592440     19104.7
    592480       19106
    592520     19106.4
    592560     19107.6
    592600     19109.5
    592640     19110.8
    592680     19113.3
    592720     19114.3
    592760     19115.5
    592800     19115.9
    592840       19117
    592880     19118.6
    592920     19119.7
    592960       19122
    593000     19122.3
    593040     19123.3
    593080     19125.2
    593120       19126
    593160     19127.9
    593200     19129.7
    593240     19130.3
    593280     19131.6
    593320       19132
    593360     19133.3
    593400     19135.2
    593440     19136.4
    593480     19138.9
    593520     19139.9
    593560     19141.1
    593600     19141.5
    593640     19142.6
    593680     19144.3
    593720     19145.3
    593760     19147.6
    593800     19147.8
    593840     19148.8
    593880     19150.7
    593920     19151.6
    593960     19153.4
    594000     19155.3
    594040     19155.9
    594080     19157.2
    594120     19157.6
    594160     19158.8
    594200     19160.8
    594240       19162
    594280     19164.4
    594320     19165.4
    594360     19166.7
    594400     19167.1
    594440     19168.2
    594480     19169.9
    594520     19170.9
    594560     19173.1
    594600     19173.4
    594640     19174.4
    594680     19176.3
    594720     19177.3
    594760       19179
    594800     19180.9
    594840     19181.5
    594880     19182.8
    594920     19183.2
    594960     19184.5
    595000     19186.4
    595040     19187.6
    595080     19190.1
    595120       19191
    595160     19192.3
    595200     19192.7
    595240     19193.9
    595280     19195.5
    595320     19196.5
    595360     19198.8
    595400       19199
    595440     19200.1
    595480     19201.9
    595520     19202.9
    595560     19204.6
    595600     19206.5
    595640     19207.1
    595680     19208.4
    595720     19208.8
    595760       19210
    595800     19211.9
    595840     19213.3
    595880     19215.7
    595920     19216.7
    595960     19217.9
    596000     19218.3
    596040     19219.5
    596080     19221.1
    596120     19222.1
    596160     19224.4
    596200     19224.6
    596240     19225.7
    596280     19227.5
    596320     19228.6
    596360     19230.2
    596400     19232.2
    596440     19232.8
    596480     19234.1
    596520     19234.5
    596560     19235.7
    596600     19237.6
    596640       19239
    596680     19241.4
    596720     19242.4
    596760     19243.6
    596800       19244
    596840     19245.2
    596880     19246.8
    596920     19247.8
    596960     19250.1
    597000     19250.2
    597040     19251.4
    597080     19253.2
    597120     19254.3
    597160     19255.9
    597200       19258
    597240     19258.5
    597280     19259.9
    597320     19260.2
    597360     19261.4
    597400     19263.2
    597440     19264.7
    597480     19267.1
    597520     19268.1
    597560     19269.3
    597600     19269.8
    597640     19270.9
    597680     19272.4
    597720     19273.4
    597760     19275.8
    597800       19276
    597840     19277.1
    597880     19278.9
    597920       19280
    597960     19281.6
    598000     19283.7
    598040     19284.3
    598080     19285.5
    598120     19285.9
    598160       19287
    598200     19288.9
    598240     19290.4
    598280     19292.8
    598320     19293.8
    598360       19295
    598400     19295.5
    598440     19296.6
    598480     19298.2
    598520     19299.2
    598560     19301.6
    598600     19301.7
    598640     19302.8
    598680     19304.7
    598720     19305.7
    598760     19307.3
    598800     19309.4
    598840       19310
    598880     19311.3
    598920     19311.6
    598960     19312.8
    599000     19314.7
    599040     19316.2
    599080     19318.5
    599120     19319.5
    599160     19320.8
    599200     19321.2
    599240     19322.4
    599280     19323.9
    599320     19324.9
    599360     19327.3
    599400     19327.5
    599440     19328.6
    599480     19330.4
    599520     19331.5
    599560       19333
    599600     19335.2
    599640     19335.8
    599680     19337.1
    599720     19337.4
    599760     19338.5
    599800     19340.5
    599840     19341.9
    599880     19344.3
    599920     19345.2
    599960     19346.6
    600000       19347
    600040     19348.2
    600080     19349.7
    600120     19350.7
    600160       19353
    600200     19353.2
    600240     19354.3
    600280     19356.1
    600320     19357.2
    600360     19358.7
    600400     19360.9
    600440     19361.5
    600480     19362.8
    600520     19363.1
    600560     19364.3
    600600     19366.3
    600640     19367.7
    600680     19370.1
    600720       19371
    600760     19372.4
    600800     19372.7
    600840     19373.9
    600880     19375.5
    600920     19376.5
    600960     19378.9
    601000       19379
    601040       19380
    601080     19381.9
    601120     19382.9
    601160     19384.5
    601200     19386.7
    601240     19387.3
    601280     19388.6
    601320     19388.9
    601360       19390
    601400       19392
    601440     19393.4
    601480     19395.9
    601520     19396.7
    601560     19398.1
    601600     19398.5
    601640     19399.7
    601680     19401.3
    601720     19402.3
    601760     19404.7
    601800     19404.7
    601840     19405.9
    601880     19407.7
    601920     19408.7
    601960     19410.3
    602000     19412.5
    602040       19413
    602080     19414.4
    602120     19414.6
    602160     19415.7
    602200     19417.7
    602240     19419.2
    602280     19421.6
    602320     19422.5
    602360     19423.9
    602400     19424.3
    602440     19425.5
    602480     19427.1
    602520       19428
    602560     19430.4
    602600     19430.5
    602640     19431.6
    602680     19433.4
    602720     19434.4
    602760       19436
    602800     19438.2
    602840     19438.8
    602880     19440.2
    602920     19440.4
    602960     19441.5
    603000     19443.4
    603040       19445
    603080     19447.3
    603120     19448.2
    603160     19449.6
    603200       19450
    603240     19451.2
    603280     19452.8
    603320     19453.7
    603360     19456.1
    603400     19456.2
    603440     19457.3
    603480     19459.1
    603520     19460.1
    603560     19461.7
    603600     19463.9
    603640     19464.5
    603680     19465.9
    603720     19466.1
    603760     19467.1
    603800     19469.1
    603840     19470.7
    603880     19473.1
    603920     19473.9
    603960     19475.4
    604000     19475.7
    604040     19476.9
    604080     19478.6
    604120     19479.4
    604160     19481.9
    604200     19481.9
    604240       19483
    604280     19484.8
    604320     19485.8
    604360     19487.5
    604400     19489.7
    604440     19490.2
    604480     19491.6
    604520     19491.8
    604560     19492.8
    604600     19494.8
    604640     19496.4
    604680     19498.8
    604720     19499.6
    604760     19501.1
    604800     19501.4
    604840     19502.6
    604880     19504.2
    604920     19505.1
    604960     19507.6
    605000     19507.6
    605040     19508.7
    605080     19510.5
    605120     19511.5
    605160     19513.2
    605200     19515.3
    605240     19515.9
    605280     19517.3
    605320     19517.5
    605360     19518.4
    605400     19520.5
    605440     19522.1
    605480     19524.5
    605520     19525.3
    605560     19526.8
    605600     19527.1
    605640     19528.3
    605680     19529.9
    605720     19530.8
    605760     19533.3
    605800     19533.3
    605840     19534.4
    605880     19536.1
    605920     19537.2
    605960     19538.9
    606000       19541
    606040     19541.6
    606080       19543
    606120     19543.2
    606160     19544.1
    606200     19546.2
    606240     19547.8
    606280     19550.1
    606320     19550.9
    606360     19552.4
    606400     19552.7
    606440       19554
    606480     19555.5
    606520     19556.5
    606560     19558.9
    606600       19559
    606640     19560.1
    606680     19561.7
    606720     19562.8
    606760     19564.5
    606800     19566.6
    606840     19567.2
    606880     19568.6
    606920     19568.9
    606960     19569.7
    607000     19571.7
    607040     19573.3
    607080     19575.7
    607120     19576.5
    607160     19577.9
    607200     19578.2
    607240     19579.5
    607280     19581.2
    607320       19582
    607360     19584.6
    607400     19584.6
    607440     19585.7
    607480     19587.3
    607520     19588.4
    607560     19590.2
    607600     19592.1
    607640     19592.8
    607680     19594.2
    607720     19594.5
    607760     19595.4
    607800     19597.3
    607840     19598.9
    607880     19601.3
    607920       19602
    607960     19603.6
    608000     19603.9
    608040     19605.1
    608080     19606.7
    608120     19607.7
    608160     19610.2
    608200     19610.2
    608240     19611.3
    608280     19612.9
    608320       19614
    608360     19615.8
    608400     19617.7
    608440     19618.4
    608480     19619.8
    608520     19620.1
    608560       19621
    608600       19623
    608640     19624.5
    608680     19626.9
    608720     19627.7
    608760     19629.2
    608800     19629.6
    608840     19630.7
    608880     19632.3
    608920     19633.3
    608960     19635.8
    609000     19635.8
    609040       19637
    609080     19638.5
    609120     19639.5
    609160     19641.3
    609200     19643.3
    609240       19644
    609280     19645.4
    609320     19645.7
    609360     19646.7
    609400     19648.5
    609440       19650
    609480     19652.4
    609520     19653.3
    609560     19654.8
    609600     19655.2
    609640     19656.3
    609680       19658
    609720     19658.9
    609760     19661.4
    609800     19661.4
    609840     19662.6
    609880     19664.1
    609920     19665.2
    609960       19667
    610000     19668.8
    610040     19669.5
    610080       19671
    610120     19671.3
    610160     19672.2
    610200     19674.2
    610240     19675.6
    610280       19678
    610320       19679
    610360     19680.4
    610400     19680.8
    610440     19681.9
    610480     19683.7
    610520     19684.6
    610560     19687.1
    610600       19687
    610640     19688.2
    610680     19689.8
    610720     19690.7
    610760     19692.6
    610800     19694.5
    610840       19695
    610880     19696.7
    610920     19696.9
    610960     19697.9
    611000     19699.9
    611040     19701.4
    611080     19703.7
    611120     19704.7
    611160       19706
    611200     19706.5
    611240     19707.6
    611280     19709.4
    611320     19710.2
    611360     19712.7
    611400     19712.7
    611440     19713.9
    611480     19715.4
    611520     19716.4
    611560     19718.3
    611600     19720.2
    611640     19720.7
    611680     19722.3
    611720     19722.6
    611760     19723.5
    611800     19725.4
    611840       19727
    611880     19729.4
    611920     19730.4
    611960     19731.7
    612000     19732.1
    612040     19733.2
    612080     19734.9
    612120     19735.8
    612160     19738.3
    612200     19738.3
    612240     19739.5
    612280     19741.1
    612320       19742
    612360     19743.9
    612400     19745.8
    612440     19746.4
    612480       19748
    612520     19748.1
    612560     19749.2
    612600       19751
    612640     19752.6
    612680     19755.1
    612720       19756
    612760     19757.3
    612800     19757.8
    612840     19758.8
    612880     19760.6
    612920     19761.5
    612960     19763.9
    613000       19764
    613040     19765.2
    613080     19766.8
    613120     19767.6
    613160     19769.5
    613200     19771.5
    613240       19772
    613280     19773.7
    613320     19773.8
    613360     19774.9
    613400     19776.7
    613440     19778.3
    613480     19780.7
    613520     19781.7
    613560     19783.1
    613600     19783.5
    613640     19784.5
    613680     19786.3
    613720     19787.2
    613760     19789.6
    613800     19789.6
    613840     19790.9
    613880     19792.4
    613920     19793.3
    613960     19795.2
    614000     19797.2
    614040     19797.7
    614080     19799.3
    614120     19799.4
    614160     19800.6
    614200     19802.4
    614240       19804
    614280     19806.4
    614320     19807.3
    614360     19808.7
    614400     19809.1
    614440     19810.2
    614480       19812
    614520     19812.9
    614560     19815.4
    614600     19815.4
    614640     19816.6
    614680     19818.2
    614720     19819.1
    614760     19820.9
    614800     19822.9
    614840     19823.4
    614880       19825
    614920     19825.1
    614960     19826.3
    615000     19828.1
    615040     19829.7
    615080     19832.1
    615120       19833
    615160     19834.4
    615200     19834.8
    615240     19835.9
    615280     19837.7
    615320     19838.5
    615360     19841.1
    615400     19841.1
    615440     19842.2
    615480     19843.9
    615520     19844.7
    615560     19846.5
    615600     19848.6
    615640     19849.1
    615680     19850.7
    615720     19850.8
    615760       19852
    615800     19853.8
    615840     19855.5
    615880     19857.8
    615920     19858.7
    615960     19860.1
    616000     19860.5
    616040     19861.6
    616080     19863.4
    616120     19864.2
    616160     19866.8
    616200     19866.7
    616240     19867.9
    616280     19869.5
    616320     19870.4
    616360     19872.3
    616400     19874.3
    616440     19874.8
    616480     19876.4
    616520     19876.5
    616560     19877.6
    616600     19879.5
    616640     19881.1
    616680     19883.5
    616720     19884.4
    616760     19885.8
    616800     19886.2
    616840     19887.2
    616880       19889
    616920     19889.9
    616960     19892.5
    617000     19892.4
    617040     19893.6
    617080     19895.1
    617120     19896.1
    617160     19897.9
    617200     19900.1
    617240     19900.4
    617280     19902.1
    617320     19902.2
    617360     19903.3
    617400     19905.2
    617440     19906.9
    617480     19909.2
    617520       19910
    617560     19911.6
    617600     19911.8
    617640     19912.9
    617680     19914.8
    617720     19915.6
    617760     19918.2
    617800     19918.1
    617840     19919.3
    617880     19920.8
    617920     19921.8
    617960     19923.7
    618000     19925.7
    618040     19926.2
    618080     19927.8
    618120     19927.9
    618160     19929.1
    618200     19930.9
    618240     19932.7
    618280       19935
    618320     19935.8
    618360     19937.3
    618400     19937.6
    618440     19938.7
    618480     19940.5
    618520     19941.3
    618560       19944
    618600     19943.8
    618640       19945
    618680     19946.5
    618720     19947.5
    618760     19949.4
    618800     19951.4
    618840     19951.9
    618880     19953.6
    618920     19953.7
    618960     19954.9
    619000     19956.6
    619040     19958.4
    619080     19960.7
    619120     19961.5
    619160     19963.1
    619200     19963.4
    619240     19964.5
    619280     19966.3
    619320     19967.1
    619360     19969.7
    619400     19969.5
    619440     19970.7
    619480     19972.3
    619520     19973.3
    619560     19975.1
    619600     19977.1
    619640     19977.6
    619680     19979.3
    619720     19979.5
    619760     19980.6
    619800     19982.3
    619840     19984.3
    619880     19986.5
    619920     19987.3
    619960     19988.9
    620000     19989.2
    620040     19990.3
    620080       19992
    620120     19992.9
    620160     19995.4
    620200     19995.2
    620240     19996.4
    620280       19998
    620320       19999
    620360     20000.8
    620400     20002.9
    620440     20003.3
    620480       20005
    620520     20005.3
    620560     20006.3
    620600       20008
    620640     20009.9
    620680     20012.2
    620720       20013
    620760     20014.6
    620800     20014.8
    620840       20016
    620880     20017.8
    620920     20018.5
    620960     20021.2
    621000     20020.9
    621040     20022.2
    621080     20023.6
    621120     20024.8
    621160     20026.4
    621200     20028.6
    621240       20029
    621280     20030.8
    621320       20031
    621360       20032
    621400     20033.7
    621440     20035.6
    621480       20038
    621520     20038.7
    621560     20040.3
    621600     20040.4
    621640     20041.8
    621680     20043.6
    621720     20044.3
    621760     20046.9
    621800     20046.6
    621840     20047.8
    621880     20049.3
    621920     20050.4
    621960     20052.1
    622000     20054.3
    622040     20054.9
    622080     20056.5
    622120     20056.7
    622160     20057.7
    622200     20059.4
    622240     20061.4
    622280     20063.7
    622320     20064.5
    622360       20066
    622400     20066.2
    622440     20067.5
    622480     20069.3
    622520       20070
    622560     20072.6
    622600     20072.3
    622640     20073.6
    622680     20075.1
    622720     20076.2
    622760     20077.8
    622800       20080
    622840     20080.6
    622880     20082.3
    622920     20082.4
    622960     20083.4
    623000     20085.2
    623040     20087.1
    623080     20089.5
    623120     20090.2
    623160     20091.7
    623200     20091.9
    623240     20093.1
    623280       20095
    623320     20095.8
    623360     20098.3
    623400     20097.9
    623440     20099.3
    623480     20100.7
    623520     20101.8
    623560     20103.5
    623600     20105.7
    623640     20106.2
    623680     20107.9
    623720     20108.1
    623760     20109.1
    623800     20110.8
    623840     20112.8
    623880       20115
    623920     20115.8
    623960     20117.4
    624000     20117.5
    624040     20118.8
    624080     20120.7
    624120     20121.5
    624160       20124
    624200     20123.7
    624240       20125
    624280     20126.4
    624320     20127.5
    624360     20129.2
    624400     20131.4
    624440     20131.9
    624480     20133.6
    624520     20133.8
    624560     20134.8
    624600     20136.6
    624640     20138.6
    624680     20140.8
    624720     20141.6
    624760     20143.1
    624800     20143.3
    624840     20144.5
    624880     20146.4
    624920     20147.2
    624960     20149.7
    625000     20149.3
    625040     20150.7
    625080     20152.2
    625120     20153.2
    625160     20154.9
    625200     20157.1
    625240     20157.6
    625280     20159.4
    625320     20159.6
    625360     20160.5
    625400     20162.3
    625440     20164.3
    625480     20166.5
    625520     20167.3
    625560     20168.9
    625600     20169.1
    625640     20170.3
    625680     20172.1
    625720     20172.9
    625760     20175.4
    625800       20175
    625840     20176.4
    625880     20177.9
    625920     20178.9
    625960     20180.7
    626000     20182.8
    626040     20183.4
    626080     20185.1
    626120     20185.3
    626160     20186.2
    626200       20188
    626240     20189.9
    626280     20192.1
    626320       20193
    626360     20194.5
    626400     20194.8
    626440       20196
    626480     20197.9
    626520     20198.7
    626560     20201.1
    626600     20200.8
    626640     20202.1
    626680     20203.6
    626720     20204.6
    626760     20206.4
    626800     20208.5
    626840     20209.2
    626880     20210.8
    626920     20210.9
    626960     20211.9
    627000     20213.7
    627040     20215.6
    627080     20217.8
    627120     20218.7
    627160     20220.2
    627200     20220.5
    627240     20221.7
    627280     20223.5
    627320     20224.3
    627360     20226.8
    627400     20226.4
    627440     20227.8
    627480     20229.2
    627520     20230.2
    627560       20232
    627600     20234.1
    627640     20234.8
    627680     20236.5
    627720     20236.5
    627760     20237.6
    627800     20239.4
    627840     20241.2
    627880     20243.5
    627920     20244.3
    627960     20245.8
    628000     20246.2
    628040     20247.3
    628080       20249
    628120     20249.9
    628160     20252.5
    628200     20252.1
    628240     20253.4
    628280     20254.8
    628320     20255.8
    628360     20257.7
    628400     20259.8
    628440     20260.5
    628480     20262.2
    628520     20262.2
    628560     20263.2
    628600       20265
    628640     20266.9
    628680     20269.2
    628720       20270
    628760     20271.5
    628800     20271.8
    628840       20273
    628880     20274.7
    628920     20275.7
    628960     20278.2
    629000     20277.9
    629040     20279.1
    629080     20280.5
    629120     20281.5
    629160     20283.4
    629200     20285.4
    629240     20286.1
    629280     20287.9
    629320     20287.9
    629360       20289
    629400     20290.6
    629440     20292.6
    629480     20294.8
    629520     20295.6
    629560     20297.1
    629600     20297.4
    629640     20298.6
    629680     20300.4
    629720     20301.4
    629760     20303.9
    629800     20303.5
    629840     20304.9
    629880     20306.1
    629920     20307.2
    629960     20309.1
    630000     20311.1
    630040     20311.7
    630080     20313.5
    630120     20313.5
    630160     20314.5
    630200     20316.2
    630240     20318.2
    630280     20320.5
    630320     20321.3
    630360     20322.8
    630400     20323.1
    630440     20324.3
    630480       20326
    630520       20327
    630560     20329.5
    630600     20329.1
    630640     20330.5
    630680     20331.7
    630720     20332.8
    630760     20334.7
    630800     20336.8
    630840     20337.3
    630880       20339
    630920     20339.1
    630960     20340.1
    631000     20341.8
    631040     20343.8
    631080       20346
    631120     20346.9
    631160     20348.4
    631200     20348.7
    631240     20349.8
    631280     20351.6
    631320     20352.5
    631360       20355
    631400     20354.7
    631440     20356.1
    631480     20357.2
    631520     20358.5
    631560     20360.2
    631600     20362.4
    631640     20362.9
    631680     20364.6
    631720     20364.7
    631760     20365.7
    631800     20367.4
    631840     20369.3
    631880     20371.7
    631920     20372.4
    631960       20374
    632000     20374.3
    632040     20375.5
    632080     20377.2
    632120     20378.1
    632160     20380.7
    632200     20380.4
    632240     20381.7
    632280     20382.9
    632320       20384
    632360     20385.9
    632400       20388
    632440     20388.5
    632480     20390.2
    632520     20390.3
    632560     20391.3
    632600     20393.1
    632640       20395
    632680     20397.3
    632720     20398.1
    632760     20399.6
    632800       20400
    632840     20401.2
    632880     20402.9
    632920     20403.8
    632960     20406.2
    633000     20406.1
    633040     20407.4
    633080     20408.5
    633120     20409.7
    633160     20411.5
    633200     20413.6
    633240     20414.1
    633280     20415.9
    633320     20415.9
    633360     20416.9
    633400     20418.7
    633440     20420.6
    633480     20422.9
    633520     20423.7
    633560     20425.3
    633600     20425.6
    633640     20426.8
    633680     20428.6
    633720     20429.4
    633760     20431.8
    633800     20431.8
    633840       20433
    633880     20434.1
    633920     20435.3
    633960       20437
    634000     20439.2
    634040     20439.7
    634080     20441.5
    634120     20441.5
    634160     20442.5
    634200     20444.3
    634240     20446.1
    634280     20448.5
    634320     20449.2
    634360     20450.8
    634400     20451.2
    634440     20452.4
    634480     20454.2
    634520       20455
    634560     20457.4
    634600     20457.4
    634640     20458.6
    634680     20459.8
    634720     20460.9
    634760     20462.6
    634800     20464.8
    634840     20465.2
    634880     20467.1
    634920     20467.2
    634960     20468.1
    635000       20470
    635040     20471.7
    635080     20474.1
    635120     20474.9
    635160     20476.5
    635200     20476.8
    635240       20478
    635280     20479.9
    635320     20480.7
    635360       20483
    635400     20482.9
    635440     20484.2
    635480     20485.4
    635520     20486.5
    635560     20488.3
    635600     20490.5
    635640     20490.9
    635680     20492.8
    635720     20492.9
    635760     20493.7
    635800     20495.6
    635840     20497.4
    635880     20499.8
    635920     20500.5
    635960     20502.1
    636000     20502.5
    636040     20503.6
    636080     20505.6
    636120     20506.4
    636160     20508.7
    636200     20508.6
    636240     20509.8
    636280     20511.1
    636320     20512.1
    636360     20513.9
    636400     20516.2
    636440     20516.5
    636480     20518.5
    636520     20518.5
    636560     20519.3
    636600     20521.3
    636640     20523.1
    636680     20525.5
    636720     20526.2
    636760     20527.8
    636800     20528.1
    636840     20529.3
    636880     20531.3
    636920       20532
    636960     20534.4
    637000     20534.3
    637040     20535.5
    637080     20536.7
    637120     20537.8
    637160     20539.7
    637200     20541.8
    637240     20542.3
    637280     20544.2
    637320     20544.2
    637360     20545.1
    637400       20547
    637440     20548.8
    637480     20551.2
    637520       20552
    637560     20553.4
    637600     20553.9
    637640       20555
    637680     20556.9
    637720     20557.7
    637760     20560.1
    637800     20559.9
    637840     20561.2
    637880     20562.4
    637920     20563.6
    637960     20565.4
    638000     20567.6
    638040     20567.9
    638080     20569.9
    638120     20569.8
    638160     20570.7
    638200     20572.7
    638240     20574.5
    638280     20576.8
    638320     20577.7
    638360     20579.1
    638400     20579.6
    638440     20580.7
    638480     20582.6
    638520     20583.4
    638560     20585.8
    638600     20585.7
    638640     20586.8
    638680     20588.1
    638720     20589.3
    638760     20591.1
    638800     20593.2
    638840     20593.7
    638880     20595.6
    638920     20595.5
    638960     20596.5
    639000     20598.5
    639040     20600.2
    639080     20602.5
    639120     20603.5
    639160     20604.8
    639200     20605.3
    639240     20606.5
    639280     20608.4
    639320       20609
    639360     20611.5
    639400     20611.4
    639440     20612.6
    639480     20613.8
    639520     20615.1
    639560     20616.8
    639600     20619.1
    639640     20619.4
    639680     20621.3
    639720     20621.3
    639760     20622.3
    639800     20624.3
    639840     20625.9
    639880     20628.3
    639920     20629.3
    639960     20630.6
    640000     20631.1
    640040     20632.3
    640080     20634.3
    640120     20634.8
    640160     20637.3
    640200     20637.2
    640240     20638.2
    640280     20639.6
    640320     20640.8
    640360     20642.7
    640400     20644.8
    640440     20645.2
    640480       20647
    640520       20647
    640560       20648
    640600       20650
    640640     20651.6
    640680       20654
    640720       20655
    640760     20656.3
    640800     20656.8
    640840     20658.1
    640880       20660
    640920     20660.6
    640960     20663.1
    641000     20662.9
    641040       20664
    641080     20665.4
    641120     20666.6
    641160     20668.4
    641200     20670.5
    641240     20670.9
    641280     20672.8
    641320     20672.8
    641360     20673.8
    641400     20675.7
    641440     20677.4
    641480     20679.7
    641520     20680.9
    641560     20682.1
    641600     20682.5
    641640     20683.9
    641680     20685.8
    641720     20686.3
    641760     20688.9
    641800     20688.7
    641840     20689.7
    641880     20691.2
    641920     20692.4
    641960     20694.2
    642000     20696.3
    642040     20696.7
    642080     20698.6
    642120     20698.6
    642160     20699.5
    642200     20701.5
    642240     20703.1
    642280     20705.4
    642320     20706.6
    642360     20707.9
    642400     20708.2
    642440     20709.6
    642480     20711.5
    642520     20711.9
    642560     20714.6
    642600     20714.4
    642640     20715.5
    642680     20716.9
    642720     20718.1
    642760     20719.8
    642800       20722
    642840     20722.4
    642880     20724.3
    642920     20724.3
    642960     20725.2
    643000     20727.2
    643040     20728.9
    643080     20731.1
    643120     20732.3
    643160     20733.6
    643200     20733.9
    643240     20735.3
    643280     20737.1
    643320     20737.6
    643360     20740.3
    643400     20740.1
    643440     20741.2
    643480     20742.6
    643520     20743.8
    643560     20745.5
    643600     20747.8
    643640     20748.1
    643680     20749.9
    643720       20750
    643760     20750.8
    643800     20752.9
    643840     20754.6
    643880     20756.8
    643920       20758
    643960     20759.3
    644000     20759.6
    644040     20760.9
    644080     20762.8
    644120     20763.2
    644160     20765.9
    644200     20765.6
    644240     20766.8
    644280     20768.3
    644320     20769.4
    644360     20771.1
    644400     20773.5
    644440     20773.8
    644480     20775.7
    644520     20775.6
    644560     20776.5
    644600     20778.6
    644640     20780.2
    644680     20782.5
    644720     20783.6
    644760       20785
    644800     20785.4
    644840     20786.5
    644880     20788.4
    644920     20788.9
    644960     20791.5
    645000     20791.3
    645040     20792.4
    645080     20793.9
    645120     20795.1
    645160     20796.7
    645200     20799.1
    645240     20799.3
    645280     20801.3
    645320     20801.2
    645360     20802.1
    645400     20804.2
    645440     20805.8
    645480     20808.1
    645520     20809.3
    645560     20810.6
    645600       20811
    645640     20812.2
    645680     20814.1
    645720     20814.7
    645760     20817.1
    645800       20817
    645840     20818.1
    645880     20819.5
    645920     20820.7
    645960     20822.3
    646000     20824.7
    646040     20824.9
    646080       20827
    646120     20826.9
    646160     20827.7
    646200     20829.9
    646240     20831.4
    646280     20833.7
    646320       20835
    646360     20836.3
    646400     20836.5
    646440     20837.8
    646480     20839.7
    646520     20840.3
    646560     20842.8
    646600     20842.6
    646640     20843.8
    646680     20845.1
    646720     20846.4
    646760     20847.9
    646800     20850.3
    646840     20850.5
    646880     20852.6
    646920     20852.5
    646960     20853.4
    647000     20855.4
    647040       20857
    647080     20859.3
    647120     20860.5
    647160     20861.9
    647200     20862.1
    647240     20863.4
    647280     20865.2
    647320     20865.9
    647360     20868.4
    647400     20868.2
    647440     20869.3
    647480     20870.6
    647520     20871.9
    647560     20873.4
    647600     20875.9
    647640     20876.1
    647680     20878.1
    647720       20878
    647760       20879
    647800       20881
    647840     20882.5
    647880     20884.9
    647920       20886
    647960     20887.4
    648000     20887.7
    648040     20888.9
    648080     20890.7
    648120     20891.5
    648160     20893.9
    648200     20893.7
    648240     20894.8
    648280     20896.1
    648320     20897.4
    648360       20899
    648400     20901.4
    648440     20901.7
    648480     20903.7
    648520     20903.6
    648560     20904.5
    648600     20906.5
    648640     20908.1
    648680     20910.4
    648720     20911.6
    648760     20912.9
    648800     20913.3
    648840     20914.4
    648880     20916.2
    648920       20917
    648960     20919.3
    649000     20919.2
    649040     20920.3
    649080     20921.6
    649120     20922.9
    649160     20924.5
    649200       20927
    649240     20927.2
    649280     20929.3
    649320     20929.1
    649360     20929.9
    649400     20932.1
    649440     20933.8
    649480       20936
    649520     20937.1
    649560     20938.4
    649600     20938.8
    649640       20940
    649680     20941.8
    649720     20942.5
    649760     20944.9
    649800     20944.7
    649840     20945.9
    649880     20947.2
    649920     20948.6
    649960     20950.1
    650000     20952.6
    650040     20952.8
    650080     20954.9
    650120     20954.8
    650160     20955.5
    650200     20957.7
    650240     20959.3
    650280     20961.6
    650320     20962.6
    650360     20964.1
    650400     20964.4
    650440     20965.5
    650480     20967.3
    650520     20968.1
    650560     20970.5
    650600     20970.2
    650640     20971.4
    650680     20972.8
    650720     20974.2
    650760     20975.8
    650800     20978.2
    650840     20978.3
    650880     20980.4
    650920     20980.3
    650960       20981
    651000     20983.4
    651040     20984.9
    651080     20987.2
    651120     20988.2
    651160     20989.6
    651200       20990
    651240     20990.9
    651280     20992.9
    651320     20993.7
    651360       20996
    651400     20995.7
    651440     20996.9
    651480     20998.4
    651520     20999.7
    651560     21001.3
    651600     21003.7
    651640     21003.9
    651680     21005.9
    651720     21005.7
    651760     21006.4
    651800     21008.9
    651840     21010.4
    651880     21012.7
    651920     21013.7
    651960     21015.2
    652000     21015.5
    652040     21016.5
    652080     21018.4
    652120     21019.2
    652160     21021.5
    652200     21021.2
    652240     21022.5
    652280     21023.8
    652320     21025.1
    652360     21026.8
    652400     21029.2
    652440     21029.4
    652480     21031.4
    652520     21031.3
    652560     21031.9
    652600     21034.4
    652640     21035.9
    652680     21038.2
    652720     21039.2
    652760     21040.7
    652800       21041
    652840       21042
    652880     21043.8
    652920     21044.6
    652960     21046.9
    653000     21046.8
    653040     21047.9
    653080     21049.3
    653120     21050.7
    653160     21052.3
    653200     21054.7
    653240     21054.9
    653280     21056.9
    653320     21056.7
    653360     21057.4
    653400     21059.9
    653440     21061.5
    653480     21063.8
    653520     21064.8
    653560     21066.2
    653600     21066.5
    653640     21067.5
    653680     21069.3
    653720     21070.2
    653760     21072.4
    653800     21072.2
    653840     21073.4
    653880     21074.9
    653920     21076.1
    653960     21077.7
    654000     21080.1
    654040     21080.3
    654080     21082.4
    654120     21082.1
    654160     21082.9
    654200     21085.3
    654240     21086.9
    654280     21089.2
    654320     21090.2
    654360     21091.6
    654400     21091.9
    654440     21092.9
    654480     21094.8
    654520     21095.5
    654560     21097.8
    654600     21097.6
    654640     21098.8
    654680     21100.3
    654720     21101.5
    654760     21103.2
    654800     21105.5
    654840     21105.7
    654880     21107.8
    654920     21107.5
    654960     21108.3
    655000     21110.7
    655040     21112.5
    655080     21114.6
    655120     21115.6
    655160     21117.2
    655200     21117.5
    655240     21118.4
    655280     21120.2
    655320       21121
    655360     21123.2
    655400       21123
    655440     21124.2
    655480     21125.8
    655520       21127
    655560     21128.6
    655600     21130.9
    655640     21131.2
    655680     21133.3
    655720       21133
    655760     21133.7
    655800     21136.1
    655840     21137.9
    655880     21140.1
    655920       21141
    655960     21142.6
    656000       21143
    656040     21143.8
    656080     21145.6
    656120     21146.5
    656160     21148.6
    656200     21148.5
    656240     21149.7
    656280     21151.1
    656320     21152.5
    656360     21154.2
    656400     21156.5
    656440     21156.7
    656480     21158.8
    656520     21158.5
    656560     21159.2
    656600     21161.6
    656640     21163.4
    656680     21165.6
    656720     21166.5
    656760       21168
    656800     21168.4
    656840     21169.1
    656880       21171
    656920     21171.9
    656960     21174.1
    657000     21173.9
    657040     21175.1
    657080     21176.5
    657120     21177.8
    657160     21179.6
    657200     21181.9
    657240     21182.1
    657280     21184.1
    657320     21183.8
    657360     21184.6
    657400       21187
    657440     21188.8
    657480       21191
    657520       21192
    657560     21193.4
    657600     21193.9
    657640     21194.6
    657680     21196.4
    657720     21197.2
    657760     21199.6
    657800     21199.3
    657840     21200.5
    657880     21201.9
    657920     21203.3
    657960       21205
    658000     21207.3
    658040     21207.5
    658080     21209.6
    658120     21209.2
    658160       21210
    658200     21212.4
    658240     21214.3
    658280     21216.4
    658320     21217.4
    658360     21218.9
    658400     21219.3
    658440       21220
    658480     21221.8
    658520     21222.6
    658560       21225
    658600     21224.8
    658640     21225.9
    658680     21227.4
    658720     21228.6
    658760     21230.5
    658800     21232.8
    658840     21232.9
    658880       21235
    658920     21234.6
    658960     21235.5
    659000     21237.8
    659040     21239.7
    659080     21241.8
    659120     21242.8
    659160     21244.3
    659200     21244.7
    659240     21245.4
    659280     21247.2
    659320       21248
    659360     21250.5
    659400     21250.1
    659440     21251.2
    659480     21252.8
    659520       21254
    659560     21255.7
    659600     21258.2
    659640     21258.3
    659680     21260.4
    659720       21260
    659760     21260.8
    659800     21263.2
    659840     21265.1
    659880     21267.3
    659920     21268.3
    659960     21269.7
    660000     21270.1
    660040     21270.7
    660080     21272.4
    660120     21273.4
    660160     21275.8
    660200     21275.5
    660240     21276.5
    660280     21278.2
    660320     21279.3
    660360     21281.1
    660400     21283.6
    660440     21283.7
    660480     21285.8
    660520     21285.3
    660560     21286.2
    660600     21288.6
    660640     21290.5
    660680     21292.6
    660720     21293.6
    660760       21295
    660800     21295.5
    660840     21296.1
    660880     21297.8
    660920     21298.8
    660960     21301.3
    661000     21300.9
    661040     21301.9
    661080     21303.6
    661120     21304.7
    661160     21306.5
    661200       21309
    661240       21309
    661280     21311.2
    661320     21310.7
    661360     21311.6
    661400     21313.8
    661440     21315.8
    661480       21318
    661520       21319
    661560     21320.4
    661600     21320.9
    661640     21321.4
    661680     21323.2
    661720     21324.2
    661760     21326.6
    661800     21326.3
    661840     21327.2
    661880       21329
    661920     21330.1
    661960     21331.8
    662000     21334.3
    662040     21334.5
    662080     21336.5
    662120     21336.1
    662160       21337
    662200     21339.2
    662240     21341.3
    662280     21343.4
    662320     21344.4
    662360     21345.7
    662400     21346.3
    662440     21346.8
    662480     21348.6
    662520     21349.6
    662560       21352
    662600     21351.6
    662640     21352.6
    662680     21354.3
    662720     21355.5
    662760     21357.2
    662800     21359.7
    662840     21359.8
    662880     21361.8
    662920     21361.4
    662960     21362.3
    663000     21364.6
    663040     21366.6
    663080     21368.8
    663120     21369.7
    663160       21371
    663200     21371.6
    663240     21372.1
    663280     21373.9
    663320       21375
    663360     21377.2
    663400     21376.9
    663440     21377.9
    663480     21379.6
    663520     21380.7
    663560     21382.4
    663600       21385
    663640     21385.2
    663680       21387
    663720     21386.7
    663760     21387.7
    663800     21389.8
    663840     21391.9
    663880       21394
    663920     21395.1
    663960     21396.3
    664000     21396.9
    664040     21397.3
    664080     21399.2
    664120     21400.3
    664160     21402.6
    664200     21402.2
    664240     21403.3
    664280     21404.8
    664320       21406
    664360     21407.7
    664400     21410.2
    664440     21410.5
    664480     21412.3
    664520     21411.9
    664560       21413
    664600     21415.1
    664640     21417.2
    664680     21419.3
    664720     21420.4
    664760     21421.6
    664800     21422.2
    664840     21422.5
    664880     21424.4
    664920     21425.6
    664960     21427.9
    665000     21427.6
    665040     21428.6
    665080     21430.1
    665120     21431.3
    665160     21432.9
    665200     21435.6
    665240     21435.8
    665280     21437.7
    665320     21437.3
    665360     21438.4
    665400     21440.4
    665440     21442.6
    665480     21444.7
    665520     21445.8
    665560     21446.9
    665600     21447.6
    665640     21447.9
    665680     21449.8
    665720     21450.9
    665760     21453.4
    665800     21452.9
    665840       21454
    665880     21455.5
    665920     21456.7
    665960     21458.3
    666000       21461
    666040     21461.2
    666080     21463.1
    666120     21462.7
    666160     21463.8
    666200     21465.8
    666240       21468
    666280     21470.2
    666320     21471.2
    666360     21472.3
    666400     21473.1
    666440     21473.2
    666480     21475.2
    666520     21476.3
    666560     21478.7
    666600     21478.3
    666640     21479.4
    666680     21480.9
    666720       21482
    666760     21483.7
    666800     21486.3
    666840     21486.7
    666880     21488.5
    666920     21488.1
    666960     21489.2
    667000     21491.3
    667040     21493.5
    667080     21495.5
    667120     21496.6
    667160     21497.8
    667200     21498.5
    667240     21498.6
    667280     21500.7
    667320     21501.7
    667360     21504.1
    667400     21503.8
    667440     21504.9
    667480     21506.4
    667520     21507.5
    667560     21509.2
    667600     21511.7
    667640     21512.1
    667680       21514
    667720     21513.5
    667760     21514.6
    667800     21516.7
    667840     21518.9
    667880       21521
    667920       21522
    667960     21523.3
    668000     21523.9
    668040     21524.2
    668080     21526.2
    668120     21527.3
    668160     21529.5
    668200     21529.2
    668240     21530.4
    668280     21531.9
    668320       21533
    668360     21534.8
    668400     21537.3
    668440     21537.7
    668480     21539.5
    668520     21539.1
    668560     21540.2
    668600     21542.3
    668640     21544.5
    668680     21546.5
    668720     21547.6
    668760     21548.9
    668800     21549.4
    668840     21549.6
    668880     21551.7
    668920     21552.9
    668960       21555
    669000     21554.7
    669040     21555.9
    669080     21557.4
    669120     21558.6
    669160     21560.3
    669200     21562.7
    669240     21563.2
    669280     21565.1
    669320     21564.7
    669360     21565.6
    669400     21567.8
    669440     21569.9
    669480       21572
    669520     21573.2
    669560     21574.4
    669600       21575
    669640     21575.2
    669680     21577.2
    669720     21578.5
    669760     21580.6
    669800     21580.3
    669840     21581.5
    669880     21583.1
    669920     21584.3
    669960     21585.9
    670000     21588.3
    670040     21588.7
    670080     21590.6
    670120     21590.3
    670160     21591.2
    670200     21593.4
    670240     21595.4
    670280     21597.6
    670320     21598.7
    670360       21600
    670400     21600.6
    670440     21600.7
    670480     21602.8
    670520     21603.9
    670560     21606.1
    670600     21605.8
    670640       21607
    670680     21608.6
    670720     21609.8
    670760     21611.3
    670800     21613.7
    670840     21614.2
    670880     21616.1
    670920     21615.8
    670960     21616.7
    671000     21618.9
    671040       21621
    671080     21623.1
    671120     21624.2
    671160     21625.6
    671200     21626.1
    671240     21626.3
    671280     21628.3
    671320     21629.3
    671360     21631.7
    671400     21631.3
    671440     21632.5
    671480       21634
    671520     21635.3
    671560     21636.8
    671600     21639.2
    671640     21639.7
    671680     21641.6
    671720     21641.2
    671760     21642.2
    671800     21644.3
    671840     21646.6
    671880     21648.6
    671920     21649.7
    671960     21651.1
    672000     21651.6
    672040     21651.8
    672080     21653.8
    672120     21654.9
    672160     21657.2
    672200     21656.8
    672240       21658
    672280     21659.6
    672320     21660.9
    672360     21662.3
    672400     21664.8
    672440     21665.3
    672480     21667.1
    672520     21666.8
    672560     21667.7
    672600     21669.8
    672640     21672.1
    672680     21674.1
    672720     21675.2
    672760     21676.5
    672800       21677
    672840     21677.3
    672880     21679.2
    672920     21680.3
    672960     21682.7
    673000     21682.2
    673040     21683.5
    673080       21685
    673120     21686.4
    673160     21687.8
    673200     21690.3
    673240     21690.8
    673280     21692.7
    673320     21692.2
    673360     21693.1
    673400     21695.2
    673440     21697.6
    673480     21699.6
    673520     21700.7
    673560     21702.1
    673600     21702.5
    673640     21702.8
    673680     21704.7
    673720     21705.7
    673760     21708.1
    673800     21707.6
    673840     21708.9
    673880     21710.5
    673920     21711.8
    673960     21713.2
    674000     21715.7
    674040     21716.2
    674080       21718
    674120     21717.6
    674160     21718.5
    674200     21720.7
    674240       21723
    674280     21725.1
    674320     21726.2
    674360     21727.6
    674400       21728
    674440     21728.2
    674480       21730
    674520     21731.1
    674560     21733.6
    674600     21733.1
    674640     21734.3
    674680       21736
    674720     21737.3
    674760     21738.6
    674800     21741.1
    674840     21741.5
    674880     21743.4
    674920       21743
    674960     21743.9
    675000     21746.1
    675040     21748.4
    675080     21750.6
    675120     21751.7
    675160       21753
    675200     21753.4
    675240     21753.5
    675280     21755.5
    675320     21756.6
    675360       21759
    675400     21758.6
    675440     21759.7
    675480     21761.3
    675520     21762.6
    675560     21764.1
    675600     21766.5
    675640       21767
    675680     21768.8
    675720     21768.4
    675760     21769.2
    675800     21771.5
    675840     21773.7
    675880     21775.9
    675920     21777.1
    675960     21778.4
    676000     21778.7
    676040     21778.8
    676080     21780.8
    676120     21781.9
    676160     21784.3
    676200       21784
    676240       21785
    676280     21786.7
    676320       21788
    676360     21789.4
    676400     21791.8
    676440     21792.4
    676480       21794
    676520     21793.8
    676560     21794.6
    676600     21796.8
    676640       21799
    676680     21801.2
    676720     21802.5
    676760     21803.6
    676800       21804
    676840     21804.1
    676880       21806
    676920     21807.2
    676960     21809.5
    677000     21809.3
    677040     21810.3
    677080     21811.9
    677120     21813.2
    677160     21814.7
    677200     21817.1
    677240     21817.7
    677280     21819.3
    677320     21819.1
    677360     21819.8
    677400     21822.1
    677440     21824.3
    677480     21826.4
    677520     21827.7
    677560     21828.9
    677600     21829.3
    677640     21829.3
    677680     21831.3
    677720     21832.5
    677760     21834.8
    677800     21834.6
    677840     21835.4
    677880     21837.2
    677920     21838.5
    677960     21839.9
    678000     21842.5
    678040       21843
    678080     21844.6
    678120     21844.3
    678160     21845.1
    678200     21847.3
    678240     21849.6
    678280     21851.8
    678320       21853
    678360     21854.2
    678400     21854.5
    678440     21854.6
    678480     21856.5
    678520     21857.7
    678560       21860
    678600     21859.9
    678640     21860.7
    678680     21862.5
    678720     21863.8
    678760     21865.1
    678800     21867.7
    678840     21868.3
    678880     21869.8
    678920     21869.7
    678960     21870.5
    679000     21872.6
    679040     21874.8
    679080       21877
    679120     21878.3
    679160     21879.5
    679200     21879.8
    679240     21879.9
    679280     21881.8
    679320       21883
    679360     21885.3
    679400     21885.2
    679440       21886
    679480     21887.7
    679520     21889.1
    679560     21890.4
    679600       21893
    679640     21893.6
    679680     21895.1
    679720     21894.9
    679760     21895.7
    679800     21897.9
    679840     21900.1
    679880     21902.3
    679920     21903.6
    679960     21904.8
    680000     21904.9
    680040     21905.2
    680080       21907
    680120     21908.1
    680160     21910.5
    680200     21910.4
    680240     21911.3
    680280       21913
    680320     21914.3
    680360     21915.6
    680400     21918.2
    680440       21919
    680480     21920.5
    680520     21920.2
    680560       21921
    680600     21923.2
    680640     21925.4
    680680     21927.6
    680720     21928.8
    680760       21930
    680800     21930.2
    680840     21930.3
    680880     21932.3
    680920     21933.4
    680960     21935.9
    681000     21935.7
    681040     21936.6
    681080     21938.3
    681120     21939.6
    681160     21940.9
    681200     21943.6
    681240     21944.3
    681280     21945.8
    681320     21945.5
    681360     21946.3
    681400     21948.4
    681440     21950.7
    681480     21952.8
    681520     21954.1
    681560     21955.4
    681600     21955.6
    681640     21955.6
    681680     21957.6
    681720     21958.7
    681760     21961.2
    681800       21961
    681840     21961.9
    681880     21963.6
    681920       21965
    681960     21966.3
    682000       21969
    682040     21969.6
    682080       21971
    682120     21970.9
    682160     21971.7
    682200     21973.7
    682240     21976.1
    682280     21978.2
    682320     21979.4
    682360     21980.7
    682400     21980.9
    682440       21981
    682480     21982.8
    682520       21984
    682560     21986.5
    682600     21986.3
    682640     21987.2
    682680     21988.9
    682720     21990.2
    682760     21991.6
    682800     21994.4
    682840     21994.9
    682880     21996.4
    682920     21996.1
    682960     21996.9
    683000       21999
    683040     22001.4
    683080     22003.4
    683120     22004.7
    683160       22006
    683200     22006.2
    683240     22006.3
    683280     22008.1
    683320     22009.2
    683360     22011.7
    683400     22011.5
    683440     22012.4
    683480     22014.1
    683520     22015.6
    683560     22016.8
    683600     22019.7
    683640     22020.1
    683680     22021.8
    683720     22021.3
    683760     22022.3
    683800     22024.2
    683840     22026.6
    683880     22028.7
    683920       22030
    683960     22031.3
    684000     22031.5
    684040     22031.6
    684080     22033.4
    684120     22034.4
    684160       22037
    684200     22036.7
    684240     22037.7
    684280     22039.3
    684320     22040.8
    684360       22042
    684400       22045
    684440     22045.4
    684480     22046.9
    684520     22046.6
    684560     22047.5
    684600     22049.3
    684640     22051.8
    684680     22053.9
    684720     22055.1
    684760     22056.5
    684800     22056.7
    684840     22056.9
    684880     22058.6
    684920     22059.7
    684960     22062.3
    685000       22062
    685040     22062.9
    685080     22064.5
    685120     22066.1
    685160     22067.3
    685200     22070.3
    685240     22070.6
    685280     22072.2
    685320     22071.8
    685360     22072.7
    685400     22074.6
    685440     22077.1
    685480     22079.1
    685520     22080.3
    685560     22081.7
    685600     22081.9
    685640       22082
    685680     22083.7
    685720     22084.8
    685760     22087.5
    685800     22087.2
    685840     22088.2
    685880     22089.7
    685920     22091.3
    685960     22092.6
    686000     22095.5
    686040       22096
    686080     22097.3
    686120     22096.9
    686160     22097.8
    686200     22099.9
    686240     22102.3
    686280     22104.3
    686320     22105.5
    686360       22107
    686400     22107.1
    686440     22107.2
    686480     22108.9
    686520       22110
    686560     22112.6
    686600     22112.5
    686640     22113.4
    686680     22114.8
    686720     22116.4
    686760     22117.7
    686800     22120.7
    686840     22121.2
    686880     22122.6
    686920     22122.1
    686960       22123
    687000       22125
    687040     22127.4
    687080     22129.4
    687120     22130.7
    687160     22132.1
    687200     22132.2
    687240     22132.3
    687280       22134
    687320     22135.2
    687360     22137.8
    687400     22137.6
    687440     22138.5
    687480       22140
    687520     22141.6
    687560     22142.7
    687600     22145.9
    687640     22146.4
    687680     22147.7
    687720     22147.2
    687760     22148.1
    687800     22150.2
    687840     22152.6
    687880     22154.6
    687920     22155.8
    687960     22157.2
    688000     22157.5
    688040     22157.6
    688080     22159.1
    688120     22160.3
    688160       22163
    688200     22162.8
    688240     22163.7
    688280     22165.1
    688320     22166.7
    688360       22168
    688400       22171
    688440     22171.6
    688480     22172.9
    688520     22172.4
    688560     22173.2
    688600     22175.4
    688640     22177.7
    688680     22179.8
    688720       22181
    688760     22182.4
    688800     22182.7
    688840     22182.8
    688880     22184.4
    688920     22185.6
    688960     22188.3
    689000     22188.1
    689040       22189
    689080     22190.5
    689120     22191.9
    689160     22193.2
    689200     22196.3
    689240       22197
    689280     22198.2
    689320     22197.7
    689360     22198.5
    689400     22200.7
    689440       22203
    689480       22205
    689520     22206.2
    689560     22207.7
    689600     22207.9
    689640     22207.9
    689680     22209.5
    689720     22210.9
    689760     22213.7
    689800     22213.3
    689840     22214.2
    689880     22215.8
    689920     22217.1
    689960     22218.5
    690000     22221.6
    690040     22222.3
    690080     22223.6
    690120     22222.9
    690160     22223.7
    690200     22225.9
    690240     22228.3
    690280     22230.4
    690320     22231.4
    690360     22232.9
    690400     22233.2
    690440     22233.3
    690480     22234.9
    690520     22236.2
    690560     22238.9
    690600     22238.6
    690640     22239.5
    690680     22241.2
    690720     22242.3
    690760     22243.8
    690800     22246.9
    690840     22247.6
    690880     22248.8
    690920     22248.2
    690960       22249
    691000     22251.3
    691040     22253.6
    691080     22255.6
    691120     22256.9
    691160     22258.3
    691200     22258.6
    691240     22258.6
    691280     22260.1
    691320     22261.6
    691360     22264.2
    691400     22263.9
    691440     22264.8
    691480     22266.5
    691520     22267.6
    691560     22269.1
    691600     22272.3
    691640     22272.9
    691680     22274.2
    691720     22273.5
    691760     22274.3
    691800     22276.6
    691840       22279
    691880       22281
    691920     22282.4
    691960     22283.7
    692000     22283.9
    692040     22283.9
    692080     22285.6
    692120       22287
    692160     22289.6
    692200     22289.2
    692240     22290.2
    692280     22291.8
    692320       22293
    692360     22294.4
    692400     22297.6
    692440     22298.3
    692480     22299.6
    692520     22298.8
    692560     22299.6
    692600     22301.9
    692640     22304.3
    692680     22306.3
    692720     22307.6
    692760     22308.9
    692800     22309.2
    692840     22309.2
    692880     22310.8
    692920     22312.3
    692960       22315
    693000     22314.5
    693040     22315.5
    693080     22317.3
    693120     22318.3
    693160     22319.8
    693200     22322.8
    693240     22323.6
    693280     22324.9
    693320     22324.1
    693360     22324.9
    693400     22327.3
    693440     22329.7
    693480     22331.5
    693520     22332.9
    693560     22334.3
    693600     22334.6
    693640     22334.6
    693680     22336.2
    693720     22337.7
    693760     22340.4
    693800     22339.9
    693840     22340.8
    693880     22342.6
    693920     22343.6
[truncated: 175,997 more chars]
