# Supplementary material for: Comment on 'Valid molecular dynamics simulations of human hemoglobin require a surprisingly large box size'
Source: eLife. 2019 Jun 20;8:e44718. doi: 10.7554/eLife.44718 (PMC6586461; doi:10.7554/eLife.44718)
Supplement: Figure 2—source data 1. — The zip archive contains a README file describing which source files correspond to the different panels. [file elife-44718-fig2-data1.zip › figure2/panel_B/120A/9/msd.xvg]

# This file was created Fri Mar  8 11:01:53 2019
# Created by:
#             :-) GROMACS - gmx msd, 2018.5-dev-20181129-d5972f7 (-:
# 
# Executable:   /usr/local/gromacs/2018/2018.4-impi2017-fftw337-gcc640-cuda91/bin/gmx
# Data prefix:  /usr/local/gromacs/2018/2018.4-impi2017-fftw337-gcc640-cuda91
# Working dir:  /home/vgapsys/project/hemoglobin/hemoglobin/Meuwly/120a-elife/eq9
# Command line:
#   gmx msd -s /netmount/energy/vgapsys/hemoglobin/hemoglobin/raw/120a-elife/topol.tpr -f /netmount/energy/vgapsys/hemoglobin/hemoglobin/raw/120a-elife/8/traj_comp.xtc -trestart 800 -n index.ndx -o msd.xvg
# gmx msd is part of G R O M A C S:
#
# GROwing Monsters And Cloning Shrimps
#
@    title "Mean Square Displacement"
@    xaxis  label "Time (ps)"
@    yaxis  label "MSD (nm\S2\N)"
@TYPE xy
# MSD gathered over 1e+06 ps with 1251 restarts
# Diffusion constants fitted from time 100000 to 900000 ps
# D[Water_&_OW] = 5.3825 (+/- 0.0205) (1e-5 cm^2/s)
         0           0
        40     1.32867
        80     2.65957
       120     3.98832
       160      5.3136
       200     6.63722
       240     7.95712
       280     9.27996
       320     10.6003
       360     11.9152
       400     13.2305
       440      14.547
       480     15.8619
       520     17.1758
       560     18.4878
       600     19.7982
       640     21.1062
       680     22.4143
       720     23.7214
       760      25.027
       800     26.3358
       840     27.6447
       880     28.9534
       920     30.2598
       960     31.5635
      1000     32.8652
      1040     34.1653
      1080      35.471
      1120     36.7736
      1160     38.0755
      1200      39.376
      1240     40.6787
      1280     41.9866
      1320     43.2884
      1360     44.5914
      1400     45.8943
      1440     47.1937
      1480     48.4957
      1520     49.7953
      1560     51.0958
      1600        52.4
      1640     53.7062
      1680     55.0108
      1720     56.3138
      1760     57.6105
      1800     58.9067
      1840     60.2007
      1880      61.501
      1920     62.7942
      1960     64.0885
      2000     65.3853
      2040     66.6851
      2080     67.9895
      2120     69.2828
      2160     70.5835
      2200     71.8861
      2240     73.1834
      2280     74.4828
      2320     75.7807
      2360     77.0807
      2400     78.3841
      2440     79.6916
      2480     80.9978
      2520     82.3039
      2560     83.5996
      2600     84.8952
      2640     86.1901
      2680     87.4939
      2720     88.7853
      2760      90.079
      2800     91.3748
      2840     92.6739
      2880      93.983
      2920     95.2708
      2960     96.5722
      3000      97.876
      3040     99.1726
      3080     100.472
      3120     101.767
      3160     103.066
      3200     104.368
      3240     105.673
      3280     106.981
      3320     108.289
      3360     109.584
      3400     110.878
      3440     112.171
      3480     113.476
      3520     114.763
      3560     116.056
      3600     117.351
      3640     118.648
      3680     119.961
      3720     121.246
      3760     122.547
      3800     123.847
      3840     125.145
      3880     126.445
      3920     127.744
      3960     129.043
      4000     130.344
      4040     131.647
      4080     132.953
      4120     134.261
      4160     135.552
      4200     136.842
      4240     138.132
      4280     139.437
      4320     140.726
      4360     142.018
      4400     143.311
      4440     144.609
      4480     145.925
      4520     147.204
      4560     148.501
      4600     149.803
      4640     151.099
      4680     152.402
      4720       153.7
      4760     154.999
      4800     156.298
      4840     157.605
      4880     158.911
      4920     160.223
      4960     161.516
      5000     162.806
      5040     164.098
      5080     165.403
      5120     166.692
      5160     167.989
      5200     169.283
      5240      170.58
      5280     171.897
      5320     173.173
      5360     174.467
      5400     175.766
      5440     177.058
      5480      178.36
      5520     179.658
      5560     180.956
      5600     182.253
      5640      183.56
      5680     184.867
      5720     186.184
      5760     187.478
      5800      188.77
      5840     190.066
      5880     191.373
      5920     192.663
      5960     193.961
      6000     195.259
      6040     196.555
      6080     197.879
      6120     199.153
      6160     200.449
      6200     201.747
      6240     203.034
      6280     204.342
      6320     205.641
      6360     206.941
      6400     208.238
      6440     209.545
      6480     210.853
      6520      212.17
      6560     213.463
      6600     214.753
      6640     216.048
      6680     217.354
      6720     218.642
      6760     219.937
      6800     221.231
      6840     222.525
      6880     223.851
      6920     225.124
      6960     226.423
      7000     227.724
      7040     229.011
      7080     230.319
      7120     231.615
      7160     232.914
      7200      234.21
      7240     235.518
      7280     236.825
      7320     238.141
      7360     239.431
      7400      240.72
      7440     242.014
      7480     243.321
      7520     244.608
      7560     245.903
      7600     247.201
      7640     248.495
      7680     249.827
      7720     251.094
      7760     252.392
      7800     253.694
      7840      254.98
      7880     256.288
      7920      257.58
      7960      258.88
      8000     260.176
      8040     261.486
      8080     262.792
      8120     264.108
      8160     265.395
      8200     266.683
      8240     267.974
      8280     269.283
      8320     270.567
      8360     271.863
      8400     273.159
      8440     274.451
      8480     275.782
      8520      277.05
      8560     278.351
      8600     279.654
      8640     280.941
      8680     282.247
      8720      283.54
      8760     284.841
      8800     286.137
      8840     287.444
      8880     288.748
      8920     290.065
      8960     291.354
      9000     292.646
      9040     293.936
      9080     295.242
      9120     296.525
      9160     297.822
      9200      299.12
      9240      300.41
      9280     301.744
      9320     303.007
      9360      304.31
      9400     305.613
      9440     306.896
      9480     308.203
      9520     309.496
      9560     310.796
      9600     312.089
      9640     313.392
      9680     314.695
      9720     316.013
      9760       317.3
      9800     318.589
      9840     319.881
      9880     321.188
      9920     322.467
      9960     323.764
     10000     325.064
     10040      326.35
     10080     327.684
     10120     328.944
     10160     330.249
     10200     331.552
     10240     332.833
     10280     334.143
     10320     335.432
     10360     336.734
     10400     338.027
     10440     339.335
     10480     340.637
     10520     341.955
     10560     343.241
     10600     344.528
     10640     345.818
     10680     347.124
     10720     348.403
     10760     349.701
     10800     351.004
     10840     352.289
     10880     353.623
     10920     354.882
     10960     356.186
     11000      357.49
     11040     358.768
     11080     360.076
     11120     361.365
     11160     362.663
     11200     363.956
     11240      365.26
     11280      366.56
     11320     367.879
     11360      369.16
     11400     370.444
     11440     371.733
     11480     373.042
     11520     374.322
     11560     375.622
     11600     376.926
     11640      378.21
     11680     379.543
     11720     380.798
     11760     382.103
     11800     383.407
     11840     384.684
     11880     385.996
     11920      387.29
     11960     388.588
     12000     389.878
     12040     391.185
     12080     392.485
     12120     393.805
     12160     395.086
     12200     396.367
     12240     397.653
     12280     398.963
     12320     400.246
     12360     401.549
     12400     402.855
     12440      404.14
     12480     405.477
     12520     406.731
     12560     408.041
     12600     409.348
     12640     410.627
     12680      411.94
     12720     413.234
     12760     414.534
     12800     415.825
     12840      417.13
     12880     418.433
     12920     419.756
     12960     421.037
     13000     422.316
     13040     423.601
     13080     424.914
     13120     426.198
     13160     427.504
     13200     428.812
     13240     430.095
     13280     431.434
     13320     432.683
     13360     433.993
     13400     435.301
     13440     436.579
     13480     437.896
     13520     439.195
     13560     440.497
     13600     441.787
     13640     443.093
     13680     444.397
     13720     445.725
     13760     447.007
     13800     448.285
     13840     449.569
     13880     450.884
     13920     452.168
     13960     453.474
     14000     454.785
     14040     456.066
     14080     457.406
     14120     458.656
     14160     459.968
     14200     461.275
     14240     462.551
     14280     463.871
     14320     465.171
     14360      466.47
     14400     467.761
     14440     469.067
     14480     470.369
     14520     471.698
     14560     472.978
     14600     474.256
     14640     475.542
     14680     476.856
     14720     478.142
     14760      479.45
     14800     480.761
     14840     482.043
     14880     483.384
     14920     484.634
     14960      485.95
     15000     487.261
     15040     488.536
     15080     489.854
     15120     491.148
     15160     492.448
     15200      493.74
     15240      495.05
     15280     496.356
     15320     497.688
     15360     498.966
     15400     500.243
     15440     501.528
     15480     502.844
     15520     504.126
     15560     505.437
     15600     506.752
     15640     508.038
     15680     509.385
     15720     510.634
     15760     511.954
     15800     513.266
     15840     514.538
     15880     515.857
     15920     517.151
     15960     518.452
     16000     519.741
     16040     521.055
     16080     522.363
     16120     523.698
     16160     524.975
     16200     526.251
     16240     527.538
     16280     528.857
     16320     530.139
     16360     531.451
     16400     532.768
     16440     534.053
     16480     535.401
     16520     536.649
     16560     537.972
     16600     539.284
     16640     540.553
     16680     541.873
     16720     543.165
     16760     544.468
     16800     545.758
     16840      547.07
     16880     548.375
     16920     549.705
     16960      550.98
     17000     552.256
     17040     553.541
     17080     554.858
     17120     556.139
     17160     557.449
     17200     558.765
     17240     560.045
     17280     561.395
     17320     562.642
     17360      563.97
     17400     565.281
     17440     566.546
     17480     567.864
     17520     569.154
     17560     570.454
     17600     571.744
     17640     573.057
     17680     574.363
     17720     575.695
     17760     576.972
     17800     578.245
     17840      579.53
     17880     580.848
     17920     582.127
     17960     583.435
     18000      584.75
     18040     586.032
     18080     587.387
     18120     588.632
     18160     589.962
     18200     591.274
     18240      592.54
     18280      593.86
     18320     595.151
     18360     596.452
     18400     597.741
     18440     599.051
     18480     600.355
     18520     601.688
     18560     602.968
     18600     604.243
     18640     605.529
     18680     606.849
     18720     608.128
     18760     609.437
     18800     610.752
     18840     612.032
     18880     613.386
     18920      614.63
     18960     615.957
     19000     617.268
     19040     618.531
     19080      619.85
     19120     621.139
     19160     622.439
     19200     623.728
     19240     625.037
     19280     626.341
     19320     627.678
     19360      628.96
     19400     630.235
     19440     631.517
     19480     632.837
     19520     634.114
     19560     635.421
     19600     636.736
     19640     638.011
     19680      639.37
     19720      640.61
     19760     641.937
     19800      643.25
     19840     644.512
     19880     645.834
     19920     647.125
     19960     648.428
     20000     649.718
     20040     651.029
     20080     652.332
     20120     653.672
     20160      654.95
     20200     656.224
     20240     657.504
     20280     658.826
     20320     660.098
     20360     661.405
     20400      662.72
     20440     663.994
     20480     665.351
     20520     666.586
     20560     667.915
     20600     669.234
     20640     670.496
     20680     671.822
     20720     673.115
     20760     674.421
     20800     675.714
     20840     677.025
     20880     678.325
     20920     679.663
     20960      680.94
     21000     682.213
     21040     683.493
     21080     684.817
     21120     686.086
     21160     687.388
     21200     688.702
     21240     689.975
     21280     691.334
     21320     692.566
     21360     693.894
     21400     695.212
     21440     696.473
     21480     697.798
     21520     699.088
     21560       700.4
     21600     701.694
     21640     703.005
     21680     704.304
     21720     705.641
     21760     706.918
     21800     708.189
     21840     709.469
     21880      710.79
     21920     712.058
     21960     713.359
     22000      714.67
     22040     715.941
     22080     717.299
     22120     718.524
     22160     719.852
     22200     721.171
     22240      722.43
     22280     723.757
     22320     725.051
     22360     726.363
     22400     727.658
     22440     728.971
     22480     730.266
     22520     731.603
     22560      732.88
     22600      734.15
     22640     735.428
     22680     736.753
     22720     738.022
     22760     739.323
     22800     740.634
     22840     741.901
     22880     743.258
     22920     744.481
     22960     745.808
     23000     747.128
     23040     748.384
     23080     749.714
     23120     751.005
     23160     752.318
     23200     753.619
     23240     754.929
     23280     756.228
     23320     757.569
     23360     758.849
     23400     760.118
     23440     761.396
     23480     762.723
     23520     763.993
     23560     765.295
     23600     766.606
     23640     767.871
     23680     769.229
     23720     770.446
     23760     771.773
     23800     773.091
     23840     774.346
     23880     775.677
     23920     776.967
     23960     778.279
     24000     779.583
     24040     780.894
     24080     782.196
     24120     783.542
     24160     784.825
     24200     786.094
     24240      787.37
     24280     788.695
     24320     789.962
     24360     791.267
     24400     792.578
     24440     793.846
     24480     795.206
     24520      796.42
     24560     797.747
     24600     799.066
     24640     800.319
     24680     801.649
     24720     802.938
     24760     804.248
     24800      805.55
     24840     806.864
     24880     808.167
     24920     809.517
     24960       810.8
     25000     812.072
     25040     813.347
     25080     814.675
     25120     815.942
     25160     817.245
     25200     818.556
     25240     819.826
     25280     821.192
     25320     822.401
     25360     823.727
     25400     825.049
     25440     826.299
     25480      827.63
     25520     828.916
     25560     830.227
     25600      831.53
     25640     832.847
     25680     834.147
     25720     835.504
     25760     836.784
     25800     838.056
     25840     839.328
     25880     840.659
     25920     841.922
     25960     843.227
     26000     844.542
     26040     845.812
     26080     847.178
     26120     848.385
     26160     849.712
     26200     851.034
     26240     852.289
     26280     853.615
     26320     854.897
     26360     856.205
     26400     857.505
     26440     858.826
     26480     860.128
     26520     861.487
     26560     862.765
     26600     864.033
     26640     865.301
     26680     866.631
     26720     867.893
     26760     869.197
     26800     870.513
     26840     871.781
     26880     873.149
     26920     874.356
     26960     875.684
     27000     877.003
     27040     878.253
     27080      879.58
     27120     880.857
     27160     882.161
     27200     883.457
     27240     884.774
     27280     886.076
     27320     887.439
     27360     888.721
     27400     889.988
     27440     891.258
     27480     892.593
     27520     893.853
     27560     895.152
     27600     896.464
     27640     897.729
     27680     899.101
     27720     900.305
     27760     901.636
     27800     902.956
     27840     904.207
     27880     905.534
     27920     906.807
     27960     908.108
     28000     909.402
     28040     910.718
     28080     912.023
     28120     913.383
     28160     914.666
     28200     915.929
     28240     917.195
     28280     918.528
     28320     919.787
     28360     921.083
     28400     922.395
     28440     923.658
     28480     925.032
     28520     926.232
     28560     927.563
     28600     928.881
     28640     930.132
     28680     931.459
     28720     932.735
     28760     934.033
     28800     935.326
     28840     936.644
     28880      937.95
     28920     939.313
     28960     940.594
     29000     941.856
     29040     943.118
     29080     944.452
     29120      945.71
     29160     947.006
     29200     948.315
     29240     949.581
     29280     950.958
     29320     952.156
     29360     953.489
     29400     954.809
     29440     956.058
     29480     957.387
     29520     958.663
     29560     959.964
     29600     961.255
     29640     962.572
     29680     963.875
     29720     965.241
     29760     966.519
     29800     967.776
     29840     969.036
     29880     970.372
     29920     971.631
     29960     972.924
     30000     974.238
     30040     975.504
     30080     976.885
     30120      978.08
     30160     979.414
     30200     980.732
     30240     981.978
     30280     983.307
     30320      984.58
     30360     985.879
     30400     987.168
     30440     988.484
     30480     989.788
     30520     991.156
     30560     992.434
     30600     993.686
     30640     994.945
     30680     996.281
     30720     997.538
     30760     998.832
     30800     1000.15
     30840     1001.41
     30880      1002.8
     30920        1004
     30960     1005.33
     31000     1006.64
     31040     1007.89
     31080     1009.22
     31120      1010.5
     31160      1011.8
     31200     1013.09
     31240      1014.4
     31280      1015.7
     31320     1017.07
     31360     1018.35
     31400      1019.6
     31440     1020.86
     31480      1022.2
     31520     1023.46
     31560     1024.75
     31600     1026.06
     31640     1027.33
     31680     1028.72
     31720     1029.91
     31760     1031.24
     31800     1032.56
     31840     1033.81
     31880     1035.14
     31920     1036.42
     31960     1037.71
     32000        1039
     32040     1040.31
     32080     1041.62
     32120     1042.99
     32160     1044.27
     32200     1045.52
     32240     1046.77
     32280     1048.11
     32320     1049.37
     32360     1050.67
     32400     1051.98
     32440     1053.25
     32480     1054.65
     32520     1055.84
     32560     1057.17
     32600     1058.49
     32640     1059.73
     32680     1061.07
     32720     1062.34
     32760     1063.64
     32800     1064.93
     32840     1066.24
     32880     1067.54
     32920     1068.92
     32960     1070.19
     33000     1071.44
     33040      1072.7
     33080     1074.04
     33120     1075.29
     33160     1076.58
     33200      1077.9
     33240     1079.16
     33280     1080.56
     33320     1081.75
     33360     1083.08
     33400     1084.41
     33440     1085.65
     33480     1086.98
     33520     1088.26
     33560     1089.55
     33600     1090.84
     33640     1092.15
     33680     1093.46
     33720     1094.83
     33760     1096.11
     33800     1097.36
     33840     1098.61
     33880     1099.95
     33920      1101.2
     33960     1102.49
     34000     1103.81
     34040     1105.08
     34080     1106.48
     34120     1107.66
     34160        1109
     34200     1110.32
     34240     1111.57
     34280     1112.91
     34320     1114.18
     34360     1115.48
     34400     1116.76
     34440     1118.08
     34480     1119.38
     34520     1120.75
     34560     1122.03
     34600     1123.28
     34640     1124.53
     34680     1125.87
     34720     1127.12
     34760     1128.42
     34800     1129.73
     34840        1131
     34880      1132.4
     34920     1133.59
     34960     1134.93
     35000     1136.26
     35040     1137.51
     35080     1138.85
     35120     1140.12
     35160     1141.42
     35200      1142.7
     35240     1144.02
     35280     1145.32
     35320     1146.69
     35360     1147.97
     35400     1149.22
     35440     1150.47
     35480     1151.81
     35520     1153.06
     35560     1154.36
     35600     1155.68
     35640     1156.94
     35680     1158.34
     35720     1159.53
     35760     1160.87
     35800      1162.2
     35840     1163.45
     35880     1164.79
     35920     1166.07
     35960     1167.36
     36000     1168.65
     36040     1169.96
     36080     1171.26
     36120     1172.64
     36160     1173.92
     36200     1175.16
     36240     1176.41
     36280     1177.76
     36320        1179
     36360      1180.3
     36400     1181.62
     36440     1182.88
     36480     1184.29
     36520     1185.47
     36560     1186.81
     36600     1188.14
     36640     1189.39
     36680     1190.73
     36720        1192
     36760     1193.29
     36800     1194.58
     36840      1195.9
     36880     1197.18
     36920     1198.56
     36960     1199.84
     37000     1201.09
     37040     1202.34
     37080     1203.69
     37120     1204.93
     37160     1206.23
     37200     1207.55
     37240     1208.81
     37280     1210.22
     37320      1211.4
     37360     1212.74
     37400     1214.08
     37440     1215.32
     37480     1216.66
     37520     1217.94
     37560     1219.23
     37600     1220.52
     37640     1221.83
     37680     1223.12
     37720      1224.5
     37760     1225.78
     37800     1227.03
     37840     1228.28
     37880     1229.63
     37920     1230.88
     37960     1232.18
     38000     1233.49
     38040     1234.76
     38080     1236.17
     38120     1237.35
     38160     1238.69
     38200     1240.02
     38240     1241.26
     38280      1242.6
     38320     1243.87
     38360     1245.16
     38400     1246.45
     38440     1247.76
     38480     1249.05
     38520     1250.43
     38560     1251.71
     38600     1252.96
     38640      1254.2
     38680     1255.56
     38720     1256.81
     38760     1258.11
     38800     1259.43
     38840     1260.69
     38880      1262.1
     38920     1263.28
     38960     1264.63
     39000     1265.97
     39040      1267.2
     39080     1268.54
     39120     1269.81
     39160     1271.11
     39200      1272.4
     39240     1273.71
     39280        1275
     39320     1276.38
     39360     1277.65
     39400      1278.9
     39440     1280.15
     39480      1281.5
     39520     1282.75
     39560     1284.05
     39600     1285.37
     39640     1286.63
     39680     1288.04
     39720     1289.22
     39760     1290.56
     39800      1291.9
     39840     1293.13
     39880     1294.47
     39920     1295.75
     39960     1297.04
     40000     1298.33
     40040     1299.64
     40080     1300.93
     40120     1302.31
     40160     1303.58
     40200     1304.83
     40240     1306.08
     40280     1307.43
     40320     1308.68
     40360     1309.98
     40400      1311.3
     40440     1312.55
     40480     1313.97
     40520     1315.14
     40560     1316.49
     40600     1317.82
     40640     1319.06
     40680     1320.41
     40720     1321.68
     40760     1322.97
     40800     1324.26
     40840     1325.56
     40880     1326.85
     40920     1328.23
     40960      1329.5
     41000     1330.75
     41040        1332
     41080     1333.35
     41120      1334.6
     41160      1335.9
     41200     1337.21
     41240     1338.47
     41280     1339.89
     41320     1341.05
     41360      1342.4
     41400     1343.74
     41440     1344.97
     41480     1346.32
     41520     1347.59
     41560     1348.89
     41600     1350.17
     41640     1351.47
     41680     1352.77
     41720     1354.15
     41760     1355.42
     41800     1356.67
     41840     1357.92
     41880     1359.27
     41920     1360.52
     41960     1361.81
     42000     1363.13
     42040     1364.39
     42080      1365.8
     42120     1366.97
     42160     1368.31
     42200     1369.65
     42240     1370.88
     42280     1372.23
     42320      1373.5
     42360     1374.79
     42400     1376.08
     42440     1377.37
     42480     1378.67
     42520     1380.06
     42560     1381.32
     42600     1382.57
     42640     1383.81
     42680     1385.17
     42720     1386.41
     42760     1387.71
     42800     1389.02
     42840     1390.28
     42880      1391.7
     42920     1392.86
     42960     1394.21
     43000     1395.55
     43040     1396.78
     43080     1398.13
     43120      1399.4
     43160     1400.69
     43200     1401.98
     43240     1403.27
     43280     1404.57
     43320     1405.95
     43360     1407.22
     43400     1408.46
     43440     1409.71
     43480     1411.07
     43520     1412.31
     43560      1413.6
     43600     1414.92
     43640     1416.18
     43680     1417.59
     43720     1418.75
     43760      1420.1
     43800     1421.44
     43840     1422.67
     43880     1424.02
     43920     1425.29
     43960     1426.58
     44000     1427.87
     44040     1429.16
     44080     1430.46
     44120     1431.85
     44160     1433.12
     44200     1434.37
     44240     1435.61
     44280     1436.97
     44320     1438.21
     44360      1439.5
     44400     1440.82
     44440     1442.08
     44480      1443.5
     44520     1444.66
     44560     1446.01
     44600     1447.35
     44640     1448.59
     44680     1449.94
     44720     1451.21
     44760      1452.5
     44800     1453.79
     44840     1455.08
     44880     1456.38
     44920     1457.77
     44960     1459.04
     45000     1460.29
     45040     1461.53
     45080      1462.9
     45120     1464.14
     45160     1465.43
     45200     1466.76
     45240     1468.01
     45280     1469.43
     45320     1470.59
     45360     1471.95
     45400     1473.29
     45440     1474.53
     45480     1475.88
     45520     1477.15
     45560     1478.44
     45600     1479.72
     45640     1481.02
     45680     1482.32
     45720     1483.71
     45760     1484.98
     45800     1486.23
     45840     1487.47
     45880     1488.83
     45920     1490.07
     45960     1491.36
     46000     1492.69
     46040     1493.95
     46080     1495.37
     46120     1496.53
     46160     1497.88
     46200     1499.22
     46240     1500.46
     46280     1501.81
     46320     1503.09
     46360     1504.37
     46400     1505.66
     46440     1506.95
     46480     1508.25
     46520     1509.64
     46560     1510.91
     46600     1512.16
     46640      1513.4
     46680     1514.77
     46720        1516
     46760     1517.29
     46800     1518.62
     46840     1519.88
     46880     1521.31
     46920     1522.46
     46960     1523.82
     47000     1525.16
     47040     1526.39
     47080     1527.74
     47120     1529.02
     47160     1530.31
     47200     1531.59
     47240      1532.9
     47280     1534.19
     47320     1535.59
     47360     1536.86
     47400     1538.11
     47440     1539.35
     47480     1540.72
     47520     1541.96
     47560     1543.25
     47600     1544.57
     47640     1545.83
     47680     1547.26
     47720      1548.4
     47760     1549.76
     47800      1551.1
     47840     1552.33
     47880     1553.69
     47920     1554.96
     47960     1556.25
     48000     1557.53
     48040     1558.83
     48080     1560.13
     48120     1561.53
     48160      1562.8
     48200     1564.05
     48240     1565.29
     48280     1566.66
     48320     1567.89
     48360     1569.19
     48400      1570.5
     48440     1571.75
     48480     1573.19
     48520     1574.32
     48560     1575.69
     48600     1577.03
     48640     1578.26
     48680     1579.61
     48720     1580.88
     48760     1582.17
     48800     1583.46
     48840     1584.76
     48880     1586.05
     48920     1587.45
     48960     1588.72
     49000     1589.98
     49040     1591.21
     49080     1592.58
     49120      1593.8
     49160      1595.1
     49200     1596.41
     49240     1597.66
     49280     1599.09
     49320     1600.23
     49360     1601.59
     49400     1602.93
     49440     1604.16
     49480     1605.51
     49520     1606.78
     49560     1608.07
     49600     1609.35
     49640     1610.66
     49680     1611.96
     49720     1613.35
     49760     1614.62
     49800     1615.88
     49840     1617.11
     49880     1618.48
     49920      1619.7
     49960        1621
     50000     1622.31
     50040     1623.56
     50080        1625
     50120     1626.12
     50160     1627.48
     50200     1628.81
     50240     1630.04
     50280     1631.39
     50320     1632.67
     50360     1633.95
     50400     1635.23
     50440     1636.54
     50480     1637.83
     50520     1639.23
     50560      1640.5
     50600     1641.76
     50640     1642.99
     50680     1644.36
     50720     1645.58
     50760     1646.88
     50800     1648.19
     50840     1649.44
     50880     1650.88
     50920     1652.01
     50960     1653.37
     51000      1654.7
     51040     1655.93
     51080     1657.28
     51120     1658.55
     51160     1659.83
     51200     1661.11
     51240     1662.42
     51280     1663.71
     51320     1665.11
     51360     1666.39
     51400     1667.64
     51440     1668.87
     51480     1670.24
     51520     1671.46
     51560     1672.76
     51600     1674.07
     51640     1675.33
     51680     1676.77
     51720     1677.89
     51760     1679.25
     51800     1680.58
     51840     1681.81
     51880     1683.17
     51920     1684.44
     51960     1685.72
     52000        1687
     52040      1688.3
     52080      1689.6
     52120        1691
     52160     1692.27
     52200     1693.53
     52240     1694.76
     52280     1696.12
     52320     1697.34
     52360     1698.64
     52400     1699.96
     52440     1701.21
     52480     1702.65
     52520     1703.77
     52560     1705.13
     52600     1706.47
     52640     1707.69
     52680     1709.05
     52720     1710.32
     52760     1711.59
     52800     1712.87
     52840     1714.17
     52880     1715.48
     52920     1716.88
     52960     1718.15
     53000     1719.41
     53040     1720.64
     53080     1722.01
     53120     1723.22
     53160     1724.52
     53200     1725.84
     53240     1727.09
     53280     1728.53
     53320     1729.64
     53360     1731.01
     53400     1732.34
     53440     1733.57
     53480     1734.93
     53520      1736.2
     53560     1737.47
     53600     1738.74
     53640     1740.05
     53680     1741.35
     53720     1742.75
     53760     1744.03
     53800     1745.29
     53840     1746.51
     53880     1747.88
     53920      1749.1
     53960     1750.39
     54000     1751.71
     54040     1752.96
     54080     1754.41
     54120     1755.52
     54160     1756.88
     54200     1758.22
     54240     1759.45
     54280     1760.81
     54320     1762.07
     54360     1763.34
     54400     1764.61
     54440     1765.92
     54480     1767.22
     54520     1768.62
     54560      1769.9
     54600     1771.15
     54640     1772.38
     54680     1773.75
     54720     1774.96
     54760     1776.27
     54800     1777.59
     54840     1778.84
     54880     1780.29
     54920     1781.39
     54960     1782.76
     55000      1784.1
     55040     1785.33
     55080     1786.69
     55120     1787.95
     55160     1789.22
     55200     1790.49
     55240      1791.8
     55280      1793.1
     55320      1794.5
     55360     1795.77
     55400     1797.03
     55440     1798.25
     55480     1799.62
     55520     1800.84
     55560     1802.14
     55600     1803.46
     55640      1804.7
     55680     1806.16
     55720     1807.26
     55760     1808.63
     55800     1809.97
     55840      1811.2
     55880     1812.56
     55920     1813.81
     55960     1815.08
     56000     1816.36
     56040     1817.66
     56080     1818.96
     56120     1820.37
     56160     1821.64
     56200     1822.89
     56240     1824.11
     56280     1825.48
     56320     1826.69
     56360        1828
     56400     1829.32
     56440     1830.56
     56480     1832.02
     56520     1833.12
     56560      1834.5
     56600     1835.84
     56640     1837.07
     56680     1838.42
     56720     1839.68
     56760     1840.95
     56800     1842.23
     56840     1843.52
     56880     1844.82
     56920     1846.23
     56960      1847.5
     57000     1848.75
     57040     1849.96
     57080     1851.32
     57120     1852.54
     57160     1853.85
     57200     1855.18
     57240     1856.41
     57280     1857.88
     57320     1858.98
     57360     1860.35
     57400     1861.69
     57440     1862.92
     57480     1864.28
     57520     1865.53
     57560      1866.8
     57600     1868.08
     57640     1869.37
     57680     1870.67
     57720     1872.09
     57760     1873.36
     57800     1874.61
     57840     1875.82
     57880     1877.18
     57920      1878.4
     57960     1879.71
     58000     1881.03
     58040     1882.28
     58080     1883.75
     58120     1884.84
     58160     1886.22
     58200     1887.55
     58240     1888.78
     58280     1890.15
     58320      1891.4
     58360     1892.67
     58400     1893.95
     58440     1895.25
     58480     1896.54
     58520     1897.95
     58560     1899.22
     58600     1900.47
     58640     1901.68
     58680     1903.05
     58720     1904.27
     58760     1905.58
     58800     1906.91
     58840     1908.15
     58880     1909.62
     58920     1910.71
     58960     1912.09
     59000     1913.43
     59040     1914.65
     59080     1916.02
     59120     1917.27
     59160     1918.55
     59200     1919.83
     59240     1921.12
     59280     1922.42
     59320     1923.83
     59360      1925.1
     59400     1926.35
     59440     1927.57
     59480     1928.94
     59520     1930.16
     59560     1931.46
     59600     1932.78
     59640     1934.03
     59680      1935.5
     59720     1936.59
     59760     1937.97
     59800     1939.31
     59840     1940.53
     59880      1941.9
     59920     1943.15
     59960     1944.42
     60000     1945.71
     60040        1947
     60080      1948.3
     60120     1949.71
     60160     1950.98
     60200     1952.24
     60240     1953.45
     60280     1954.82
     60320     1956.04
     60360     1957.35
     60400     1958.67
     60440     1959.92
     60480     1961.39
     60520     1962.47
     60560     1963.85
     60600     1965.19
     60640      1966.4
     60680     1967.79
     60720     1969.04
     60760     1970.31
     60800      1971.6
     60840     1972.89
     60880     1974.19
     60920      1975.6
     60960     1976.87
     61000     1978.12
     61040     1979.33
     61080      1980.7
     61120     1981.92
     61160     1983.23
     61200     1984.56
     61240      1985.8
     61280     1987.28
     61320     1988.36
     61360     1989.73
     61400     1991.08
     61440     1992.28
     61480     1993.67
     61520     1994.92
     61560     1996.19
     61600     1997.49
     61640     1998.77
     61680     2000.07
     61720     2001.47
     61760     2002.75
     61800        2004
     61840     2005.21
     61880     2006.59
     61920     2007.81
     61960     2009.11
     62000     2010.45
     62040     2011.69
     62080     2013.17
     62120     2014.25
     62160     2015.63
     62200     2016.97
     62240     2018.18
     62280     2019.57
     62320     2020.81
     62360     2022.09
     62400     2023.38
     62440     2024.67
     62480     2025.96
     62520     2027.38
     62560     2028.64
     62600      2029.9
     62640     2031.11
     62680     2032.48
     62720      2033.7
     62760     2035.01
     62800     2036.34
     62840     2037.58
     62880     2039.06
     62920     2040.13
     62960     2041.52
     63000     2042.86
     63040     2044.07
     63080     2045.46
     63120      2046.7
     63160     2047.98
     63200     2049.27
     63240     2050.56
     63280     2051.85
     63320     2053.27
     63360     2054.53
     63400     2055.79
     63440     2057.01
     63480     2058.38
     63520     2059.59
     63560      2060.9
     63600     2062.23
     63640     2063.47
     63680     2064.95
     63720     2066.02
     63760      2067.4
     63800     2068.75
     63840     2069.96
     63880     2071.35
     63920     2072.59
     63960     2073.86
     64000     2075.15
     64040     2076.44
     64080     2077.74
     64120     2079.15
     64160     2080.41
     64200     2081.67
     64240     2082.88
     64280     2084.25
     64320     2085.47
     64360     2086.77
     64400     2088.11
     64440     2089.34
     64480     2090.82
     64520     2091.89
     64560     2093.27
     64600     2094.62
     64640     2095.82
     64680     2097.21
     64720     2098.46
     64760     2099.73
     64800     2101.02
     64840     2102.31
     64880     2103.61
     64920     2105.02
     64960     2106.29
     65000     2107.54
     65040     2108.76
     65080     2110.13
     65120     2111.35
     65160     2112.66
     65200     2113.99
     65240     2115.22
     65280     2116.71
     65320     2117.77
     65360     2119.15
     65400      2120.5
     65440      2121.7
     65480      2123.1
     65520     2124.34
     65560     2125.61
     65600     2126.91
     65640      2128.2
     65680     2129.49
     65720      2130.9
     65760     2132.16
     65800     2133.42
     65840     2134.63
     65880     2136.01
     65920     2137.22
     65960     2138.53
     66000     2139.87
     66040      2141.1
     66080     2142.58
     66120     2143.65
     66160     2145.03
     66200     2146.38
     66240     2147.59
     66280     2148.98
     66320     2150.23
     66360     2151.49
     66400     2152.79
     66440     2154.08
     66480     2155.37
     66520     2156.79
     66560     2158.05
     66600      2159.3
     66640     2160.52
     66680     2161.89
     66720      2163.1
     66760     2164.41
     66800     2165.75
     66840     2166.98
     66880     2168.47
     66920     2169.54
     66960     2170.93
     67000     2172.28
     67040     2173.48
     67080     2174.87
     67120     2176.12
     67160     2177.39
     67200     2178.69
     67240     2179.97
     67280     2181.28
     67320     2182.69
     67360     2183.95
     67400     2185.21
     67440     2186.43
     67480     2187.79
     67520        2189
     67560     2190.32
     67600     2191.65
     67640     2192.88
     67680     2194.38
     67720     2195.45
     67760     2196.83
     67800     2198.19
     67840     2199.38
     67880     2200.77
     67920     2202.02
     67960     2203.28
     68000     2204.58
     68040     2205.86
     68080     2207.16
     68120     2208.57
     68160     2209.84
     68200     2211.09
     68240     2212.32
     68280     2213.68
     68320     2214.89
     68360      2216.2
     68400     2217.55
     68440     2218.77
     68480     2220.27
     68520     2221.33
     68560     2222.71
     68600     2224.07
     68640     2225.27
     68680     2226.65
     68720      2227.9
     68760     2229.16
     68800     2230.45
     68840     2231.74
     68880     2233.04
     68920     2234.45
     68960     2235.73
     69000     2236.98
     69040      2238.2
     69080     2239.56
     69120     2240.77
     69160     2242.08
     69200     2243.42
     69240     2244.64
     69280     2246.14
     69320     2247.19
     69360     2248.58
     69400     2249.94
     69440     2251.13
     69480     2252.52
     69520     2253.77
     69560     2255.02
     69600     2256.32
     69640     2257.61
     69680      2258.9
     69720     2260.32
     69760      2261.6
     69800     2262.85
     69840     2264.06
     69880     2265.42
     69920     2266.63
     69960     2267.94
     70000     2269.28
     70040      2270.5
     70080        2272
     70120     2273.06
     70160     2274.44
     70200      2275.8
     70240        2277
     70280     2278.39
     70320     2279.63
     70360     2280.88
     70400     2282.18
     70440     2283.46
     70480     2284.76
     70520     2286.18
     70560     2287.47
     70600     2288.71
     70640     2289.92
     70680     2291.29
     70720     2292.49
     70760      2293.8
     70800     2295.14
     70840     2296.36
     70880     2297.87
     70920     2298.92
     70960      2300.3
     71000     2301.66
     71040     2302.86
     71080     2304.26
     71120     2305.49
     71160     2306.74
     71200     2308.03
     71240     2309.32
     71280     2310.61
     71320     2312.03
     71360     2313.31
     71400     2314.56
     71440     2315.77
     71480     2317.14
     71520     2318.34
     71560     2319.65
     71600     2320.99
     71640      2322.2
     71680     2323.71
     71720     2324.75
     71760     2326.15
     71800     2327.51
     71840      2328.7
     71880      2330.1
     71920     2331.33
     71960     2332.59
     72000     2333.87
     72040     2335.17
     72080     2336.46
     72120     2337.88
     72160     2339.16
     72200     2340.41
     72240     2341.62
     72280     2342.98
     72320     2344.18
     72360      2345.5
     72400     2346.83
     72440     2348.05
     72480     2349.56
     72520      2350.6
     72560     2351.99
     72600     2353.36
     72640     2354.54
     72680     2355.94
     72720     2357.17
     72760     2358.42
     72800     2359.72
     72840     2361.01
     72880      2362.3
     72920     2363.72
     72960        2365
     73000     2366.25
     73040     2367.45
     73080     2368.82
     73120     2370.02
     73160     2371.34
     73200     2372.67
     73240     2373.88
     73280     2375.39
     73320     2376.43
     73360     2377.83
     73400     2379.19
     73440     2380.38
     73480     2381.78
     73520     2383.01
     73560     2384.26
     73600     2385.55
     73640     2386.84
     73680     2388.14
     73720     2389.55
     73760     2390.83
     73800     2392.08
     73840     2393.28
     73880     2394.65
     73920     2395.85
     73960     2397.16
     74000     2398.51
     74040     2399.72
     74080     2401.23
     74120     2402.27
     74160     2403.66
     74200     2405.03
     74240     2406.21
     74280     2407.61
     74320     2408.84
     74360      2410.1
     74400     2411.39
     74440     2412.68
     74480     2413.98
     74520      2415.4
     74560     2416.67
     74600     2417.92
     74640     2419.12
     74680     2420.48
     74720     2421.69
     74760        2423
     74800     2424.35
     74840     2425.56
     74880     2427.07
     74920      2428.1
     74960      2429.5
     75000     2430.88
     75040     2432.06
     75080     2433.45
     75120     2434.68
     75160     2435.94
     75200     2437.24
     75240     2438.52
     75280     2439.81
     75320     2441.24
     75360     2442.51
     75400     2443.76
     75440     2444.96
     75480     2446.33
     75520     2447.53
     75560     2448.86
     75600     2450.19
     75640     2451.41
     75680     2452.92
     75720     2453.95
     75760     2455.35
     75800     2456.72
     75840     2457.91
     75880     2459.31
     75920     2460.53
     75960     2461.78
     76000     2463.09
     76040     2464.37
     76080     2465.66
     76120     2467.09
     76160     2468.37
     76200     2469.62
     76240     2470.81
     76280     2472.18
     76320     2473.39
     76360      2474.7
     76400     2476.05
     76440     2477.26
     76480     2478.78
     76520      2479.8
     76560      2481.2
     76600     2482.58
     76640     2483.76
     76680     2485.16
     76720     2486.38
     76760     2487.63
     76800     2488.93
     76840     2490.21
     76880      2491.5
     76920     2492.93
     76960      2494.2
     77000     2495.45
     77040     2496.65
     77080     2498.01
     77120     2499.22
     77160     2500.53
     77200     2501.88
     77240     2503.08
     77280      2504.6
     77320     2505.63
     77360     2507.03
     77400     2508.39
     77440     2509.57
     77480     2510.98
     77520     2512.19
     77560     2513.45
     77600     2514.75
     77640     2516.03
     77680     2517.31
     77720     2518.75
     77760     2520.01
     77800     2521.26
     77840     2522.44
     77880     2523.82
     77920     2525.02
     77960     2526.34
     78000     2527.69
     78040     2528.89
     78080     2530.41
     78120     2531.44
     78160     2532.84
     78200     2534.22
     78240     2535.39
     78280      2536.8
     78320     2538.01
     78360     2539.27
     78400     2540.57
     78440     2541.84
     78480     2543.13
     78520     2544.56
     78560     2545.83
     78600     2547.08
     78640     2548.27
     78680     2549.64
     78720     2550.84
     78760     2552.16
     78800     2553.51
     78840      2554.7
     78880     2556.24
     78920     2557.26
     78960     2558.67
     79000     2560.05
     79040     2561.23
     79080     2562.62
     79120     2563.84
     79160     2565.09
     79200     2566.39
     79240     2567.67
     79280     2568.95
     79320     2570.39
     79360     2571.66
     79400      2572.9
     79440     2574.08
     79480     2575.46
     79520     2576.66
     79560     2577.99
     79600     2579.32
     79640     2580.51
     79680     2582.04
     79720     2583.07
     79760     2584.48
     79800     2585.86
     79840     2587.03
     79880     2588.44
     79920     2589.65
     79960      2590.9
     80000      2592.2
     80040     2593.49
     80080     2594.77
     80120      2596.2
     80160     2597.47
     80200     2598.71
     80240     2599.89
     80280     2601.26
     80320     2602.46
     80360     2603.78
     80400     2605.12
     80440      2606.3
     80480     2607.84
     80520     2608.86
     80560     2610.28
     80600     2611.65
     80640     2612.82
     80680     2614.23
     80720     2615.44
     80760     2616.69
     80800     2617.99
     80840     2619.27
     80880     2620.56
     80920     2621.99
     80960     2623.26
     81000      2624.5
     81040     2625.68
     81080     2627.06
     81120     2628.25
     81160     2629.57
     81200     2630.91
     81240      2632.1
     81280     2633.64
     81320     2634.66
     81360     2636.07
     81400     2637.44
     81440     2638.62
     81480     2640.02
     81520     2641.23
     81560     2642.49
     81600     2643.79
     81640     2645.06
     81680     2646.35
     81720     2647.78
     81760     2649.05
     81800     2650.29
     81840     2651.46
     81880     2652.85
     81920     2654.05
     81960     2655.36
     82000      2656.7
     82040     2657.89
     82080     2659.44
     82120     2660.46
     82160     2661.87
     82200     2663.24
     82240     2664.41
     82280     2665.81
     82320     2667.02
     82360     2668.28
     82400     2669.58
     82440     2670.86
     82480     2672.14
     82520     2673.57
     82560     2674.85
     82600     2676.08
     82640     2677.25
     82680     2678.64
     82720     2679.84
     82760     2681.16
     82800      2682.5
     82840     2683.69
     82880     2685.23
     82920     2686.24
     82960     2687.66
     83000     2689.02
     83040     2690.19
     83080      2691.6
     83120     2692.81
     83160     2694.07
     83200     2695.38
     83240     2696.66
     83280     2697.94
     83320     2699.37
     83360     2700.64
     83400     2701.88
     83440     2703.05
     83480     2704.45
     83520     2705.63
     83560     2706.96
     83600      2708.3
     83640     2709.49
     83680     2711.03
     83720     2712.04
     83760     2713.45
     83800     2714.81
     83840     2715.99
     83880      2717.4
     83920     2718.61
     83960     2719.87
     84000     2721.17
     84040     2722.45
     84080     2723.74
     84120     2725.17
     84160     2726.44
     84200     2727.67
     84240     2728.85
     84280     2730.25
     84320     2731.43
     84360     2732.76
     84400      2734.1
     84440     2735.28
     84480     2736.83
     84520     2737.83
     84560     2739.24
     84600     2740.61
     84640     2741.78
     84680      2743.2
     84720     2744.41
     84760     2745.67
     84800     2746.98
     84840     2748.26
     84880     2749.55
     84920     2750.98
     84960     2752.26
     85000     2753.49
     85040     2754.67
     85080     2756.06
     85120     2757.25
     85160     2758.57
     85200     2759.92
     85240      2761.1
     85280     2762.65
     85320     2763.65
     85360     2765.07
     85400     2766.44
     85440      2767.6
     85480     2769.02
     85520     2770.23
     85560     2771.49
     85600      2772.8
     85640     2774.08
     85680     2775.37
     85720     2776.81
     85760     2778.08
     85800     2779.31
     85840     2780.49
     85880     2781.89
     85920     2783.07
     85960      2784.4
     86000     2785.74
     86040     2786.93
     86080     2788.49
     86120     2789.49
     86160      2790.9
     86200     2792.27
     86240     2793.44
     86280     2794.86
     86320     2796.06
     86360     2797.33
     86400     2798.64
     86440     2799.92
     86480     2801.21
     86520     2802.65
     86560     2803.92
     86600     2805.16
     86640     2806.33
     86680     2807.72
     86720     2808.91
     86760     2810.24
     86800     2811.57
     86840     2812.76
     86880     2814.33
     86920     2815.32
     86960     2816.74
     87000     2818.11
     87040     2819.28
     87080     2820.71
     87120      2821.9
     87160     2823.17
     87200     2824.48
     87240     2825.76
     87280     2827.04
     87320     2828.49
     87360     2829.77
     87400        2831
     87440     2832.19
     87480     2833.58
     87520     2834.75
     87560     2836.09
     87600     2837.42
     87640      2838.6
     87680     2840.17
     87720     2841.16
     87760     2842.58
     87800     2843.94
     87840     2845.11
     87880     2846.54
     87920     2847.73
     87960     2849.01
     88000     2850.32
     88040      2851.6
     88080     2852.88
     88120     2854.33
     88160      2855.6
     88200     2856.83
     88240     2858.02
     88280      2859.4
     88320     2860.59
     88360     2861.92
     88400     2863.26
     88440     2864.44
     88480     2866.01
     88520        2867
     88560     2868.42
     88600     2869.79
     88640     2870.95
     88680     2872.39
     88720     2873.58
     88760     2874.85
     88800     2876.16
     88840     2877.44
     88880     2878.73
     88920     2880.18
     88960     2881.45
     89000     2882.68
     89040     2883.86
     89080     2885.26
     89120     2886.43
     89160     2887.77
     89200     2889.11
     89240     2890.29
     89280     2891.85
     89320     2892.85
     89360     2894.27
     89400     2895.63
     89440     2896.79
     89480     2898.23
     89520     2899.43
     89560     2900.69
     89600        2902
     89640     2903.29
     89680     2904.57
     89720     2906.02
     89760      2907.3
     89800     2908.53
     89840     2909.71
     89880     2911.11
     89920     2912.28
     89960     2913.62
     90000     2914.96
     90040     2916.13
     90080      2917.7
     90120     2918.69
     90160     2920.12
     90200     2921.49
     90240     2922.65
     90280     2924.08
     90320     2925.28
     90360     2926.55
     90400     2927.86
     90440     2929.15
     90480     2930.43
     90520     2931.89
     90560     2933.17
     90600     2934.39
     90640     2935.56
     90680     2936.96
     90720     2938.13
     90760     2939.48
     90800     2940.81
     90840     2941.99
     90880     2943.56
     90920     2944.56
     90960     2945.98
     91000     2947.35
     91040      2948.5
     91080     2949.94
     91120     2951.13
     91160      2952.4
     91200     2953.71
     91240        2955
     91280     2956.28
     91320     2957.73
     91360     2959.01
     91400     2960.24
     91440     2961.41
     91480     2962.81
     91520     2963.98
     91560     2965.32
     91600     2966.66
     91640     2967.84
     91680     2969.41
     91720     2970.41
     91760     2971.82
     91800      2973.2
     91840     2974.35
     91880     2975.79
     91920     2976.98
     91960     2978.25
     92000     2979.57
     92040     2980.86
     92080     2982.14
     92120     2983.59
     92160     2984.88
     92200     2986.09
     92240     2987.26
     92280     2988.66
     92320     2989.83
     92360     2991.17
     92400      2992.5
     92440     2993.68
     92480     2995.26
     92520     2996.25
     92560     2997.67
     92600     2999.05
     92640      3000.2
     92680     3001.64
     92720     3002.83
     92760     3004.09
     92800     3005.41
     92840     3006.71
     92880     3007.99
     92920     3009.45
     92960     3010.73
     93000     3011.94
     93040     3013.11
     93080      3014.5
     93120     3015.67
     93160     3017.01
     93200     3018.35
     93240     3019.52
     93280     3021.11
     93320     3022.09
     93360     3023.51
     93400     3024.89
     93440     3026.04
     93480     3027.48
     93520     3028.67
     93560     3029.93
     93600     3031.25
     93640     3032.56
     93680     3033.83
     93720     3035.29
     93760     3036.57
     93800     3037.78
     93840     3038.94
     93880     3040.35
     93920     3041.51
     93960     3042.85
     94000     3044.19
     94040     3045.36
     94080     3046.96
     94120     3047.94
     94160     3049.34
     94200     3050.72
     94240     3051.87
     94280     3053.32
     94320     3054.51
     94360     3055.77
     94400      3057.1
     94440     3058.39
     94480     3059.66
     94520     3061.13
     94560     3062.41
     94600     3063.61
     94640     3064.79
     94680     3066.19
     94720     3067.35
     94760      3068.7
     94800     3070.04
     94840     3071.21
     94880     3072.81
     94920     3073.78
     94960     3075.19
     95000     3076.57
     95040     3077.71
     95080     3079.16
     95120     3080.34
     95160     3081.62
     95200     3082.93
     95240     3084.23
     95280      3085.5
     95320     3086.96
     95360     3088.24
     95400     3089.45
     95440     3090.62
     95480     3092.02
     95520     3093.19
     95560     3094.54
     95600     3095.88
     95640     3097.04
     95680     3098.64
     95720     3099.61
     95760     3101.02
     95800     3102.39
     95840     3103.54
     95880     3104.99
     95920     3106.17
     95960     3107.44
     96000     3108.76
     96040     3110.05
     96080     3111.32
     96120     3112.79
     96160     3114.06
     96200     3115.27
     96240     3116.44
     96280     3117.85
     96320     3119.01
     96360     3120.36
     96400      3121.7
     96440     3122.86
     96480     3124.46
     96520     3125.42
     96560     3126.84
     96600     3128.21
     96640     3129.36
     96680      3130.8
     96720     3131.99
     96760     3133.26
     96800     3134.57
     96840     3135.87
     96880     3137.12
     96920     3138.59
     96960     3139.87
     97000     3141.08
     97040     3142.24
     97080     3143.66
     97120     3144.82
     97160     3146.17
     97200     3147.51
     97240     3148.68
     97280     3150.28
     97320     3151.24
     97360     3152.67
     97400     3154.03
     97440     3155.18
     97480     3156.62
     97520     3157.81
     97560     3159.08
     97600      3160.4
     97640     3161.69
     97680     3162.94
     97720     3164.42
     97760      3165.7
     97800     3166.91
     97840     3168.06
     97880     3169.47
     97920     3170.64
     97960     3171.99
     98000     3173.32
     98040     3174.49
     98080     3176.09
     98120     3177.05
     98160     3178.47
     98200     3179.84
     98240        3181
     98280     3182.43
     98320     3183.63
     98360     3184.89
     98400     3186.22
     98440     3187.51
     98480     3188.76
     98520     3190.24
     98560     3191.52
     98600     3192.73
     98640     3193.88
     98680     3195.31
     98720     3196.47
     98760     3197.83
     98800     3199.16
     98840     3200.33
     98880     3201.94
     98920     3202.89
     98960     3204.33
     99000     3205.69
     99040     3206.85
     99080     3208.29
     99120     3209.49
     99160     3210.75
     99200     3212.08
     99240     3213.37
     99280     3214.61
     99320      3216.1
     99360     3217.37
     99400     3218.58
     99440     3219.74
     99480     3221.16
     99520     3222.33
     99560     3223.68
     99600     3225.02
     99640     3226.19
     99680      3227.8
     99720     3228.76
     99760     3230.19
     99800     3231.56
     99840      3232.7
     99880     3234.14
     99920     3235.33
     99960      3236.6
    100000     3237.93
    100040     3239.21
    100080     3240.46
    100120     3241.95
    100160     3243.23
    100200     3244.44
    100240     3245.59
    100280     3247.02
    100320     3248.18
    100360     3249.53
    100400     3250.87
    100440     3252.04
    100480     3253.66
    100520      3254.6
    100560     3256.04
    100600     3257.41
    100640     3258.56
    100680     3259.99
    100720     3261.19
    100760     3262.45
    100800     3263.79
    100840     3265.06
    100880      3266.3
    100920      3267.8
    100960     3269.07
    101000     3270.29
    101040     3271.43
    101080     3272.86
    101120     3274.02
    101160     3275.37
    101200      3276.7
    101240     3277.87
    101280      3279.5
    101320     3280.43
    101360     3281.87
    101400     3283.24
    101440     3284.38
    101480     3285.81
    101520     3287.01
    101560     3288.26
    101600     3289.61
    101640     3290.87
    101680     3292.11
    101720     3293.61
    101760     3294.87
    101800     3296.09
    101840     3297.23
    101880     3298.65
    101920     3299.81
    101960     3301.16
    102000      3302.5
    102040     3303.67
    102080      3305.3
    102120     3306.22
    102160     3307.68
    102200     3309.04
    102240     3310.19
    102280     3311.61
    102320     3312.82
    102360     3314.07
    102400     3315.42
    102440     3316.67
    102480     3317.91
    102520     3319.41
    102560     3320.68
    102600     3321.88
    102640     3323.03
    102680     3324.45
    102720      3325.6
    102760     3326.96
    102800      3328.3
    102840     3329.46
    102880     3331.09
    102920     3332.02
    102960     3333.47
    103000     3334.84
    103040     3335.98
    103080     3337.41
    103120     3338.61
    103160     3339.87
    103200     3341.22
    103240     3342.47
    103280      3343.7
    103320     3345.21
    103360     3346.48
    103400     3347.68
    103440     3348.83
    103480     3350.24
    103520     3351.39
    103560     3352.75
    103600     3354.08
    103640     3355.24
    103680     3356.89
    103720      3357.8
    103760     3359.25
    103800     3360.62
    103840     3361.76
    103880     3363.19
    103920      3364.4
    103960     3365.65
    104000        3367
    104040     3368.26
    104080     3369.48
    104120        3371
    104160     3372.27
    104200     3373.47
    104240     3374.61
    104280     3376.03
    104320     3377.18
    104360     3378.53
    104400     3379.88
    104440     3381.03
    104480     3382.68
    104520     3383.59
    104560     3385.03
    104600      3386.4
    104640     3387.54
    104680     3388.97
    104720     3390.18
    104760     3391.43
    104800     3392.78
    104840     3394.03
    104880     3395.25
    104920     3396.78
    104960     3398.04
    105000     3399.24
    105040     3400.38
    105080      3401.8
    105120     3402.95
    105160     3404.29
    105200     3405.65
    105240      3406.8
    105280     3408.45
    105320     3409.35
    105360     3410.79
    105400     3412.16
    105440     3413.31
    105480     3414.74
    105520     3415.95
    105560     3417.19
    105600     3418.55
    105640      3419.8
    105680     3421.03
    105720     3422.55
    105760     3423.82
    105800     3425.01
    105840     3426.16
    105880     3427.58
    105920     3428.72
    105960     3430.08
    106000     3431.42
    106040     3432.56
    106080     3434.22
    106120     3435.12
    106160     3436.56
    106200     3437.94
    106240     3439.09
    106280     3440.51
    106320     3441.73
    106360     3442.97
    106400     3444.33
    106440      3445.6
    106480     3446.81
    106520     3448.33
    106560      3449.6
    106600      3450.8
    106640     3451.93
    106680     3453.37
    106720      3454.5
    106760     3455.85
    106800     3457.19
    106840     3458.34
    106880        3460
    106920     3460.89
    106960     3462.34
    107000     3463.71
    107040     3464.87
    107080     3466.29
    107120      3467.5
    107160     3468.75
    107200      3470.1
    107240     3471.35
    107280     3472.57
    107320      3474.1
    107360     3475.37
    107400     3476.56
    107440      3477.7
    107480     3479.13
    107520     3480.26
    107560     3481.62
    107600     3482.96
    107640      3484.1
    107680     3485.77
    107720     3486.66
    107760      3488.1
    107800     3489.47
    107840     3490.63
    107880     3492.05
    107920     3493.26
    107960     3494.51
    108000     3495.87
    108040     3497.12
    108080     3498.35
    108120     3499.88
    108160     3501.15
    108200     3502.34
    108240     3503.48
    108280     3504.91
    108320     3506.04
    108360      3507.4
    108400     3508.74
    108440     3509.88
    108480     3511.55
    108520     3512.43
    108560     3513.86
    108600     3515.24
    108640     3516.39
    108680     3517.81
    108720     3519.02
    108760     3520.27
    108800     3521.62
    108840     3522.88
    108880      3524.1
    108920     3525.63
    108960      3526.9
    109000      3528.1
    109040     3529.24
    109080     3530.68
    109120      3531.8
    109160     3533.15
    109200     3534.48
    109240     3535.62
    109280      3537.3
    109320     3538.17
    109360     3539.61
    109400     3540.98
    109440     3542.14
    109480     3543.56
    109520     3544.77
    109560     3546.01
    109600     3547.36
    109640     3548.61
    109680     3549.84
    109720     3551.37
    109760     3552.65
    109800     3553.84
    109840     3554.97
    109880     3556.43
    109920     3557.54
    109960      3558.9
    110000     3560.24
    110040     3561.37
    110080     3563.05
    110120     3563.92
    110160     3565.36
    110200     3566.73
    110240     3567.89
    110280      3569.3
    110320     3570.51
    110360     3571.75
    110400     3573.11
    110440     3574.36
    110480     3575.59
    110520     3577.12
    110560     3578.39
    110600     3579.58
    110640     3580.71
    110680     3582.16
    110720     3583.27
    110760     3584.63
    110800     3585.98
    110840     3587.11
    110880     3588.78
    110920     3589.64
    110960     3591.09
    111000     3592.46
    111040     3593.61
    111080     3595.03
    111120     3596.25
    111160     3597.48
    111200     3598.84
    111240     3600.09
    111280     3601.32
    111320     3602.86
    111360     3604.12
    111400     3605.31
    111440     3606.44
    111480      3607.9
    111520     3609.01
    111560     3610.36
    111600     3611.71
    111640     3612.84
    111680     3614.52
    111720     3615.38
    111760     3616.82
    111800      3618.2
    111840     3619.35
    111880     3620.77
    111920     3621.99
    111960     3623.22
    112000     3624.58
    112040     3625.84
    112080     3627.06
    112120      3628.6
    112160     3629.88
    112200     3631.05
    112240     3632.19
    112280     3633.66
    112320     3634.76
    112360     3636.13
    112400     3637.47
    112440      3638.6
    112480     3640.29
    112520     3641.15
    112560     3642.59
    112600     3643.96
    112640     3645.12
    112680     3646.54
    112720     3647.75
    112760     3648.99
    112800     3650.34
    112840     3651.61
    112880     3652.83
    112920     3654.37
    112960     3655.64
    113000     3656.82
    113040     3657.95
    113080     3659.42
    113120     3660.52
    113160     3661.89
    113200     3663.23
    113240     3664.36
    113280     3666.05
    113320      3666.9
    113360     3668.34
    113400     3669.71
    113440     3670.86
    113480     3672.28
    113520     3673.49
    113560     3674.73
    113600      3676.1
    113640     3677.35
    113680     3678.58
    113720     3680.11
    113760     3681.39
    113800     3682.56
    113840     3683.69
    113880     3685.16
    113920     3686.26
    113960     3687.64
    114000     3688.97
    114040      3690.1
    114080      3691.8
    114120     3692.64
    114160     3694.09
    114200     3695.45
    114240     3696.59
    114280     3698.01
    114320     3699.21
    114360     3700.46
    114400     3701.83
    114440     3703.08
    114480     3704.31
    114520     3705.84
    114560     3707.12
    114600     3708.29
    114640     3709.43
    114680      3710.9
    114720     3711.99
    114760     3713.38
    114800     3714.71
    114840     3715.84
    114880     3717.53
    114920     3718.37
    114960     3719.83
    115000     3721.18
    115040     3722.33
    115080     3723.75
    115120     3724.96
    115160      3726.2
    115200     3727.58
    115240     3728.83
    115280     3730.06
    115320     3731.58
    115360     3732.86
    115400     3734.03
    115440     3735.16
    115480     3736.63
    115520     3737.72
    115560      3739.1
    115600     3740.43
    115640     3741.56
    115680     3743.26
    115720     3744.08
    115760     3745.55
    115800     3746.91
    115840     3748.05
    115880     3749.48
    115920     3750.67
    115960     3751.92
    116000      3753.3
    116040     3754.55
    116080     3755.78
    116120     3757.29
    116160     3758.59
    116200     3759.75
    116240     3760.89
    116280     3762.36
    116320     3763.45
    116360     3764.83
    116400     3766.16
    116440      3767.3
    116480     3768.99
    116520     3769.83
    116560     3771.29
    116600     3772.64
    116640     3773.79
    116680     3775.21
    116720     3776.41
    116760     3777.66
    116800     3779.04
    116840      3780.3
    116880     3781.53
    116920     3783.04
    116960     3784.34
    117000     3785.49
    117040     3786.62
    117080      3788.1
    117120     3789.18
    117160     3790.56
    117200      3791.9
    117240     3793.03
    117280     3794.73
    117320     3795.55
    117360     3797.02
    117400     3798.38
    117440     3799.51
    117480     3800.94
    117520     3802.14
    117560     3803.39
    117600     3804.77
    117640     3806.02
    117680     3807.26
    117720     3808.76
    117760     3810.06
    117800     3811.22
    117840     3812.35
    117880     3813.83
    117920     3814.91
    117960     3816.29
    118000     3817.65
    118040     3818.77
    118080     3820.47
    118120      3821.3
    118160     3822.77
    118200     3824.13
    118240     3825.27
    118280      3826.7
    118320      3827.9
    118360     3829.14
    118400     3830.53
    118440     3831.78
    118480     3833.01
    118520     3834.52
    118560     3835.82
    118600     3836.97
    118640     3838.11
    118680     3839.58
    118720     3840.65
    118760     3842.03
    118800     3843.39
    118840     3844.51
    118880     3846.22
    118920     3847.03
    118960      3848.5
    119000     3849.86
    119040     3851.01
    119080     3852.43
    119120     3853.62
    119160     3854.88
    119200     3856.26
    119240     3857.51
    119280     3858.73
    119320     3860.24
    119360     3861.53
    119400     3862.69
    119440     3863.83
    119480     3865.31
    119520     3866.37
    119560     3867.74
    119600      3869.1
    119640     3870.22
    119680     3871.94
    119720     3872.74
    119760     3874.21
    119800     3875.56
    119840     3876.71
    119880     3878.13
    119920     3879.33
    119960     3880.58
    120000     3881.96
    120040     3883.22
    120080     3884.45
    120120     3885.95
    120160     3887.25
    120200     3888.38
    120240     3889.52
    120280     3891.02
    120320     3892.07
    120360     3893.46
    120400     3894.82
    120440     3895.93
    120480     3897.65
    120520     3898.45
    120560     3899.92
    120600     3901.27
    120640     3902.41
    120680     3903.83
    120720     3905.03
    120760     3906.28
    120800     3907.67
    120840     3908.93
    120880     3910.15
    120920     3911.67
    120960     3912.97
    121000      3914.1
    121040     3915.24
    121080     3916.73
    121120     3917.79
    121160     3919.18
    121200     3920.53
    121240     3921.65
    121280     3923.37
    121320     3924.16
    121360     3925.64
    121400        3927
    121440     3928.13
    121480     3929.54
    121520     3930.74
    121560     3931.99
    121600     3933.39
    121640     3934.64
    121680     3935.86
    121720     3937.37
    121760     3938.67
    121800     3939.81
    121840     3940.95
    121880     3942.45
    121920      3943.5
    121960     3944.89
    122000     3946.23
    122040     3947.35
    122080     3949.07
    122120     3949.86
    122160     3951.34
    122200     3952.69
    122240     3953.83
    122280     3955.25
    122320     3956.44
    122360     3957.68
    122400     3959.09
    122440     3960.34
    122480     3961.56
    122520     3963.06
    122560     3964.36
    122600     3965.49
    122640     3966.63
    122680     3968.13
    122720     3969.17
    122760     3970.55
    122800      3971.9
    122840     3973.03
    122880     3974.74
    122920     3975.53
    122960        3977
    123000     3978.36
    123040     3979.49
    123080     3980.91
    123120     3982.11
    123160     3983.34
    123200     3984.76
    123240     3986.01
    123280     3987.23
    123320     3988.73
    123360     3990.04
    123400     3991.16
    123440      3992.3
    123480     3993.79
    123520     3994.84
    123560     3996.22
    123600     3997.57
    123640     3998.69
    123680     4000.41
    123720     4001.19
    123760     4002.66
    123800     4004.02
    123840     4005.16
    123880     4006.58
    123920     4007.78
    123960     4009.02
    124000     4010.43
    124040     4011.68
    124080      4012.9
    124120     4014.42
    124160     4015.72
    124200     4016.85
    124240     4017.99
    124280     4019.48
    124320     4020.53
    124360     4021.91
    124400     4023.25
    124440     4024.36
    124480     4026.09
    124520     4026.87
    124560     4028.35
    124600     4029.71
    124640     4030.84
    124680     4032.26
    124720     4033.47
    124760     4034.69
    124800      4036.1
    124840     4037.37
    124880     4038.59
    124920      4040.1
    124960      4041.4
    125000     4042.54
    125040     4043.69
    125080     4045.17
    125120     4046.23
    125160     4047.62
    125200     4048.95
    125240     4050.07
    125280     4051.79
    125320     4052.57
    125360     4054.04
    125400     4055.41
    125440     4056.54
    125480     4057.96
    125520     4059.16
    125560     4060.39
    125600      4061.8
    125640     4063.06
    125680     4064.28
    125720      4065.8
    125760      4067.1
    125800     4068.23
    125840     4069.38
    125880     4070.88
    125920     4071.92
    125960     4073.31
    126000     4074.64
    126040     4075.78
    126080     4077.49
    126120     4078.28
    126160     4079.75
    126200     4081.12
    126240     4082.25
    126280     4083.66
    126320     4084.86
    126360     4086.09
    126400      4087.5
    126440     4088.77
    126480        4090
    126520     4091.51
    126560     4092.82
    126600     4093.96
    126640      4095.1
    126680      4096.6
    126720     4097.63
    126760     4099.03
    126800     4100.35
    126840     4101.49
    126880      4103.2
    126920        4104
    126960     4105.46
    127000     4106.83
    127040     4107.97
    127080     4109.38
    127120     4110.59
    127160      4111.8
    127200     4113.22
    127240     4114.48
    127280     4115.71
    127320     4117.23
    127360     4118.54
    127400     4119.67
    127440     4120.82
    127480     4122.32
    127520     4123.34
    127560     4124.74
    127600     4126.06
    127640      4127.2
    127680     4128.92
    127720     4129.71
    127760     4131.17
    127800     4132.54
    127840     4133.67
    127880     4135.09
    127920     4136.29
    127960     4137.51
    128000     4138.92
    128040      4140.2
    128080     4141.42
    128120     4142.93
    128160     4144.25
    128200     4145.39
    128240     4146.52
    128280     4148.02
    128320     4149.05
    128360     4150.47
    128400     4151.78
    128440     4152.92
    128480     4154.63
    128520     4155.43
    128560     4156.89
    128600     4158.25
    128640     4159.39
    128680      4160.8
    128720     4162.01
    128760     4163.22
    128800     4164.64
    128840     4165.91
    128880     4167.12
    128920     4168.65
    128960     4169.97
    129000      4171.1
    129040     4172.23
    129080     4173.74
    129120     4174.77
    129160     4176.17
    129200      4177.5
    129240     4178.63
    129280     4180.35
    129320     4181.14
    129360     4182.61
    129400     4183.97
    129440      4185.1
    129480     4186.52
    129520     4187.72
    129560     4188.93
    129600     4190.34
    129640     4191.64
    129680     4192.85
    129720     4194.38
    129760      4195.7
    129800     4196.84
    129840     4197.98
    129880     4199.47
    129920      4200.5
    129960     4201.91
    130000     4203.24
    130040     4204.37
    130080      4206.1
    130120     4206.89
    130160     4208.36
    130200     4209.72
    130240     4210.85
    130280     4212.28
    130320     4213.49
    130360     4214.69
    130400     4216.11
    130440      4217.4
    130480     4218.61
    130520     4220.15
    130560     4221.45
    130600      4222.6
    130640     4223.73
    130680     4225.23
    130720     4226.27
    130760     4227.67
    130800        4229
    130840     4230.14
    130880     4231.87
    130920     4232.66
    130960     4234.13
    131000      4235.5
    131040     4236.63
    131080     4238.06
    131120     4239.26
    131160     4240.47
    131200     4241.88
    131240     4243.16
    131280     4244.39
    131320     4245.92
    131360     4247.23
    131400     4248.37
    131440      4249.5
    131480     4251.01
    131520     4252.04
    131560     4253.45
    131600     4254.78
    131640     4255.91
    131680     4257.65
    131720     4258.44
    131760     4259.91
    131800     4261.28
    131840      4262.4
    131880     4263.83
    131920     4265.03
    131960     4266.25
    132000     4267.66
    132040     4268.94
    132080     4270.16
    132120      4271.7
    132160        4273
    132200     4274.13
    132240     4275.26
    132280     4276.77
    132320     4277.81
    132360     4279.21
    132400     4280.54
    132440     4281.67
    132480     4283.42
    132520      4284.2
    132560     4285.67
    132600     4287.04
    132640     4288.16
    132680     4289.61
    132720      4290.8
    132760        4292
    132800     4293.42
    132840      4294.7
    132880     4295.91
    132920     4297.45
    132960     4298.75
    133000     4299.88
    133040     4301.02
    133080     4302.52
    133120     4303.56
    133160     4304.95
    133200     4306.29
    133240     4307.41
    133280     4309.17
    133320     4309.95
    133360     4311.42
    133400      4312.8
    133440      4313.9
    133480     4315.35
    133520     4316.55
    133560     4317.75
    133600     4319.17
    133640     4320.44
    133680     4321.66
    133720     4323.21
    133760      4324.5
    133800     4325.62
    133840     4326.75
    133880     4328.26
    133920     4329.29
    133960     4330.68
    134000     4332.02
    134040     4333.15
    134080     4334.91
    134120     4335.68
    134160     4337.15
    134200     4338.53
    134240     4339.62
    134280     4341.08
    134320     4342.27
    134360     4343.47
    134400     4344.91
    134440     4346.18
    134480      4347.4
    134520     4348.95
    134560     4350.24
    134600     4351.37
    134640     4352.49
    134680     4353.99
    134720     4355.03
    134760     4356.41
    134800     4357.76
    134840     4358.88
    134880     4360.65
    134920      4361.4
    134960     4362.89
    135000     4364.26
    135040     4365.35
    135080     4366.81
    135120     4368.02
    135160      4369.2
    135200     4370.65
    135240     4371.91
    135280     4373.13
    135320     4374.69
    135360     4375.99
    135400      4377.1
    135440     4378.23
    135480     4379.73
    135520     4380.76
    135560     4382.15
    135600      4383.5
    135640     4384.62
    135680     4386.38
    135720     4387.13
    135760     4388.62
    135800     4389.99
    135840     4391.09
    135880     4392.54
    135920     4393.75
    135960     4394.94
    136000     4396.38
    136040     4397.65
    136080     4398.86
    136120     4400.41
    136160     4401.73
    136200     4402.83
    136240     4403.95
    136280     4405.46
    136320     4406.49
    136360     4407.87
    136400     4409.23
    136440     4410.34
    136480     4412.11
    136520     4412.88
    136560     4414.36
    136600     4415.73
    136640     4416.82
    136680     4418.27
    136720     4419.49
    136760     4420.68
    136800     4422.12
    136840     4423.39
    136880      4424.6
    136920     4426.16
    136960     4427.47
    137000     4428.57
    137040      4429.7
    137080     4431.21
    137120     4432.23
    137160     4433.62
    137200     4434.98
    137240      4436.1
    137280     4437.87
    137320     4438.62
    137360     4440.11
    137400     4441.48
    137440     4442.57
    137480     4444.03
    137520     4445.25
    137560     4446.43
    137600     4447.88
    137640     4449.15
    137680     4450.37
    137720     4451.93
    137760     4453.23
    137800     4454.33
    137840     4455.47
    137880     4456.96
    137920     4457.99
    137960     4459.37
    138000     4460.74
    138040     4461.86
    138080     4463.63
    138120     4464.38
    138160     4465.88
    138200     4467.26
    138240     4468.34
    138280      4469.8
    138320     4471.03
    138360     4472.21
    138400     4473.67
    138440     4474.94
    138480     4476.15
    138520     4477.71
    138560     4479.01
    138600     4480.11
    138640     4481.26
    138680     4482.76
    138720     4483.77
    138760     4485.15
    138800     4486.51
    138840     4487.64
    138880     4489.42
    138920     4490.16
    138960     4491.66
    139000     4493.03
    139040     4494.11
    139080     4495.57
    139120     4496.81
    139160     4497.99
    139200     4499.44
    139240     4500.71
    139280     4501.91
    139320     4503.47
    139360     4504.78
    139400     4505.88
    139440     4507.01
    139480     4508.51
    139520     4509.52
    139560     4510.91
    139600     4512.27
    139640     4513.39
    139680     4515.16
    139720      4515.9
    139760     4517.41
    139800     4518.78
    139840     4519.86
    139880     4521.31
    139920     4522.55
    139960     4523.75
    140000     4525.19
    140040     4526.47
    140080     4527.67
    140120     4529.23
    140160     4530.54
    140200     4531.64
    140240     4532.77
    140280     4534.26
    140320     4535.27
    140360     4536.66
    140400     4538.02
    140440     4539.14
    140480     4540.92
    140520     4541.65
    140560     4543.15
    140600     4544.53
    140640      4545.6
    140680     4547.06
    140720     4548.31
    140760     4549.49
    140800     4550.93
    140840     4552.21
    140880     4553.41
    140920     4554.98
    140960     4556.29
    141000     4557.39
    141040     4558.52
    141080     4560.01
    141120     4561.02
    141160      4562.4
    141200     4563.78
    141240     4564.89
    141280     4566.67
    141320      4567.4
    141360      4568.9
    141400     4570.28
    141440     4571.35
    141480      4572.8
    141520     4574.06
    141560     4575.24
    141600     4576.69
    141640     4577.97
    141680     4579.17
    141720     4580.73
    141760     4582.04
    141800     4583.14
    141840     4584.27
    141880     4585.78
    141920     4586.77
    141960     4588.16
    142000     4589.54
    142040     4590.65
    142080     4592.44
    142120     4593.15
    142160     4594.67
    142200     4596.04
    142240     4597.11
    142280     4598.56
    142320     4599.82
    142360     4600.99
    142400     4602.46
    142440     4603.72
    142480     4604.94
    142520      4606.5
    142560     4607.81
    142600      4608.9
    142640     4610.03
    142680     4611.53
    142720     4612.53
    142760     4613.92
    142800     4615.31
    142840      4616.4
    142880     4618.19
    142920     4618.91
    142960     4620.42
    143000      4621.8
    143040     4622.87
    143080     4624.33
    143120     4625.58
    143160     4626.77
    143200     4628.23
    143240     4629.51
    143280     4630.71
    143320     4632.27
    143360     4633.58
    143400     4634.69
    143440     4635.81
    143480     4637.31
    143520      4638.3
    143560      4639.7
    143600     4641.08
    143640     4642.18
    143680     4643.98
    143720      4644.7
    143760     4646.21
    143800      4647.6
    143840     4648.65
    143880     4650.12
    143920     4651.37
    143960     4652.56
    144000     4654.02
    144040     4655.29
    144080      4656.5
    144120     4658.06
    144160     4659.37
    144200     4660.46
    144240     4661.59
    144280     4663.08
    144320     4664.07
    144360     4665.47
    144400     4666.86
    144440     4667.96
    144480     4669.76
    144520     4670.47
    144560     4671.98
    144600     4673.38
    144640     4674.43
    144680      4675.9
    144720     4677.16
    144760     4678.33
    144800     4679.79
    144840     4681.07
    144880     4682.27
    144920     4683.84
    144960     4685.14
    145000     4686.24
    145040     4687.37
    145080     4688.86
    145120     4689.86
    145160     4691.24
    145200     4692.63
    145240     4693.74
    145280     4695.54
    145320     4696.24
    145360     4697.75
    145400     4699.15
    145440     4700.21
    145480     4701.67
    145520     4702.92
    145560     4704.09
    145600     4705.56
    145640     4706.84
    145680     4708.04
    145720     4709.61
    145760     4710.91
    145800     4712.01
    145840     4713.13
    145880     4714.63
    145920     4715.61
    145960        4717
    146000     4718.39
    146040     4719.49
    146080      4721.3
    146120     4722.01
    146160     4723.51
    146200     4724.93
    146240     4725.98
    146280     4727.43
    146320     4728.69
    146360     4729.87
    146400     4731.35
    146440     4732.61
    146480     4733.82
    146520     4735.39
    146560     4736.69
    146600     4737.78
    146640      4738.9
    146680      4740.4
    146720     4741.39
    146760     4742.79
    146800     4744.18
    146840     4745.28
    146880     4747.09
    146920      4747.8
    146960     4749.29
    147000     4750.72
    147040     4751.77
    147080     4753.23
    147120     4754.49
    147160     4755.66
    147200     4757.14
    147240     4758.42
    147280     4759.62
    147320     4761.21
    147360      4762.5
    147400      4763.6
    147440      4764.7
    147480     4766.21
    147520     4767.21
    147560      4768.6
    147600     4769.98
    147640     4771.09
    147680      4772.9
    147720      4773.6
    147760      4775.1
    147800     4776.52
    147840     4777.56
    147880     4779.03
    147920     4780.29
    147960     4781.46
    148000     4782.94
    148040     4784.22
    148080     4785.41
    148120        4787
    148160     4788.31
    148200     4789.39
    148240      4790.5
    148280     4792.01
    148320        4793
    148360      4794.4
    148400     4795.79
    148440      4796.9
    148480     4798.72
    148520     4799.41
    148560     4800.91
    148600     4802.32
    148640     4803.35
    148680     4804.83
    148720     4806.09
    148760     4807.26
    148800     4808.74
    148840     4810.02
    148880     4811.22
    148920     4812.79
    148960     4814.12
    149000      4815.2
    149040     4816.31
    149080     4817.83
    149120     4818.83
    149160     4820.22
    149200     4821.61
    149240     4822.72
    149280     4824.55
    149320     4825.23
    149360     4826.74
    149400     4828.15
    149440     4829.17
    149480     4830.65
    149520     4831.91
    149560     4833.08
    149600     4834.56
    149640     4835.84
    149680     4837.04
    149720     4838.62
    149760     4839.95
    149800     4841.04
    149840     4842.14
    149880     4843.66
    149920     4844.65
    149960     4846.05
    150000     4847.44
    150040     4848.54
    150080     4850.37
    150120     4851.04
    150160     4852.56
    150200     4853.96
    150240     4854.99
    150280     4856.49
    150320     4857.73
    150360     4858.91
    150400     4860.39
    150440     4861.65
    150480     4862.87
    150520     4864.44
    150560     4865.77
    150600     4866.87
    150640     4867.96
    150680     4869.48
    150720     4870.47
    150760     4871.88
    150800     4873.26
    150840     4874.36
    150880     4876.19
    150920     4876.87
    150960     4878.37
    151000     4879.78
    151040      4880.8
    151080     4882.32
    151120     4883.54
    151160     4884.72
    151200     4886.21
    151240     4887.47
    151280     4888.68
    151320     4890.26
    151360     4891.59
    151400     4892.67
    151440     4893.78
    151480     4895.29
    151520     4896.28
    151560     4897.68
    151600     4899.07
    151640     4900.16
    151680     4902.01
    151720     4902.67
    151760     4904.18
    151800     4905.58
    151840     4906.61
    151880     4908.12
    151920     4909.35
    151960     4910.53
    152000     4912.02
    152040     4913.28
    152080     4914.49
    152120     4916.07
    152160      4917.4
    152200     4918.49
    152240      4919.6
    152280     4921.11
    152320      4922.1
    152360     4923.51
    152400     4924.89
    152440     4925.98
    152480     4927.82
    152520     4928.49
    152560        4930
    152600     4931.41
    152640     4932.43
    152680     4933.94
    152720     4935.18
    152760     4936.35
    152800     4937.84
    152840     4939.09
    152880     4940.31
    152920     4941.89
    152960     4943.23
    153000     4944.31
    153040     4945.43
    153080     4946.93
    153120     4947.92
    153160     4949.34
    153200     4950.72
    153240      4951.8
    153280     4953.66
    153320     4954.32
    153360     4955.83
    153400     4957.23
    153440     4958.25
    153480     4959.76
    153520     4960.99
    153560     4962.16
    153600     4963.65
    153640     4964.91
    153680     4966.13
    153720      4967.7
    153760     4969.04
    153800     4970.11
    153840     4971.25
    153880     4972.76
    153920     4973.73
    153960     4975.15
    154000     4976.53
    154040     4977.61
    154080     4979.48
    154120     4980.13
    154160     4981.63
    154200     4983.05
    154240     4984.06
    154280     4985.57
    154320      4986.8
    154360     4987.97
    154400     4989.48
    154440     4990.73
    154480     4991.95
    154520     4993.54
    154560     4994.87
    154600     4995.95
    154640     4997.06
    154680     4998.58
    154720     4999.56
    154760     5000.98
    154800     5002.36
    154840     5003.44
    154880     5005.32
    154920     5005.96
    154960     5007.46
    155000     5008.87
    155040     5009.89
    155080     5011.41
    155120     5012.64
    155160      5013.8
    155200     5015.31
    155240     5016.56
    155280     5017.79
    155320     5019.38
    155360      5020.7
    155400     5021.78
    155440     5022.89
    155480      5024.4
    155520     5025.39
    155560     5026.81
    155600     5028.19
    155640     5029.27
    155680     5031.14
    155720      5031.8
    155760     5033.28
    155800      5034.7
    155840     5035.71
    155880     5037.23
    155920     5038.47
    155960     5039.62
    156000     5041.13
    156040     5042.38
    156080      5043.6
    156120      5045.2
    156160     5046.52
    156200     5047.59
    156240     5048.72
    156280     5050.23
    156320     5051.21
    156360     5052.64
    156400     5054.01
    156440     5055.11
    156480     5056.97
    156520     5057.62
    156560      5059.1
    156600     5060.52
    156640     5061.53
    156680     5063.05
    156720     5064.28
    156760     5065.44
    156800     5066.93
    156840     5068.19
    156880     5069.41
    156920     5071.02
    156960     5072.32
    157000     5073.41
    157040     5074.51
    157080     5076.03
    157120     5077.02
    157160     5078.45
    157200     5079.81
    157240     5080.92
    157280     5082.77
    157320     5083.43
    157360     5084.91
    157400     5086.33
    157440     5087.33
    157480     5088.85
    157520     5090.08
    157560     5091.24
    157600     5092.73
    157640        5094
    157680     5095.22
    157720     5096.83
    157760     5098.13
    157800     5099.22
    157840     5100.32
    157880     5101.84
    157920     5102.82
    157960     5104.25
    158000     5105.61
    158040     5106.72
    158080     5108.57
    158120     5109.22
    158160      5110.7
    158200     5112.12
    158240     5113.12
    158280     5114.65
    158320     5115.88
    158360     5117.04
    158400     5118.52
    158440      5119.8
    158480     5121.02
    158520     5122.62
    158560     5123.93
    158600     5125.01
    158640     5126.12
    158680     5127.65
    158720     5128.62
    158760     5130.04
    158800     5131.41
    158840     5132.52
    158880     5134.38
    158920     5135.01
    158960     5136.49
    159000     5137.92
    159040      5138.9
    159080     5140.44
    159120     5141.68
    159160     5142.84
    159200     5144.33
    159240     5145.58
    159280     5146.81
    159320     5148.42
    159360     5149.74
    159400     5150.81
    159440     5151.92
    159480     5153.45
    159520     5154.43
    159560     5155.84
    159600     5157.21
    159640     5158.33
    159680     5160.19
    159720     5160.82
    159760     5162.31
    159800     5163.73
    159840     5164.72
    159880     5166.26
    159920      5167.5
    159960     5168.65
    160000     5170.13
    160040     5171.39
    160080     5172.61
    160120     5174.24
    160160     5175.54
    160200     5176.62
    160240     5177.73
    160280     5179.26
    160320     5180.24
    160360     5181.65
    160400     5183.02
    160440     5184.14
    160480        5186
    160520     5186.63
    160560     5188.12
    160600     5189.55
    160640     5190.53
    160680     5192.08
    160720     5193.31
    160760     5194.46
    160800     5195.94
    160840     5197.19
    160880     5198.43
    160920     5200.06
    160960     5201.35
    161000     5202.44
    161040     5203.54
    161080     5205.08
    161120     5206.04
    161160     5207.46
    161200     5208.84
    161240     5209.95
    161280     5211.81
    161320     5212.43
    161360     5213.92
    161400     5215.36
    161440     5216.34
    161480     5217.89
    161520     5219.12
    161560     5220.27
    161600     5221.75
    161640     5223.01
    161680     5224.25
    161720     5225.87
    161760     5227.17
    161800     5228.25
    161840     5229.36
    161880     5230.89
    161920     5231.85
    161960     5233.28
    162000     5234.64
    162040     5235.76
    162080     5237.63
    162120     5238.25
    162160     5239.74
    162200     5241.18
    162240     5242.16
    162280      5243.7
    162320     5244.93
    162360     5246.07
    162400     5247.57
    162440     5248.83
    162480     5250.07
    162520      5251.7
    162560     5252.99
    162600     5254.09
    162640      5255.2
    162680     5256.71
    162720     5257.68
    162760     5259.12
    162800     5260.46
    162840     5261.57
    162880     5263.45
    162920     5264.06
    162960     5265.55
    163000        5267
    163040     5267.97
    163080     5269.53
    163120     5270.74
    163160     5271.89
    163200     5273.39
    163240     5274.65
    163280     5275.88
    163320     5277.52
    163360      5278.8
    163400     5279.88
    163440     5280.99
    163480     5282.51
    163520     5283.48
    163560     5284.91
    163600     5286.26
    163640     5287.37
    163680     5289.25
    163720     5289.86
    163760     5291.35
    163800     5292.81
    163840     5293.76
    163880     5295.32
    163920     5296.54
    163960     5297.69
    164000     5299.17
    164040     5300.44
    164080     5301.68
    164120     5303.31
    164160     5304.59
    164200     5305.67
    164240     5306.78
    164280     5308.31
    164320     5309.28
    164360     5310.71
    164400     5312.06
    164440     5313.16
    164480     5315.07
    164520     5315.67
    164560     5317.15
    164600     5318.61
    164640     5319.58
    164680     5321.13
    164720     5322.35
    164760     5323.49
    164800     5324.99
    164840     5326.24
    164880     5327.48
    164920     5329.13
    164960     5330.41
    165000     5331.49
    165040     5332.61
    165080     5334.13
    165120     5335.11
    165160     5336.53
    165200     5337.88
    165240        5339
    165280     5340.91
    165320     5341.49
    165360     5342.98
    165400     5344.44
    165440      5345.4
    165480     5346.94
    165520     5348.16
    165560      5349.3
    165600      5350.8
    165640     5352.05
    165680      5353.3
    165720     5354.95
    165760     5356.23
    165800     5357.31
    165840     5358.41
    165880     5359.94
    165920     5360.92
    165960     5362.34
    166000     5363.69
    166040      5364.8
    166080     5366.71
    166120     5367.29
    166160     5368.78
    166200     5370.24
    166240      5371.2
    166280     5372.74
    166320     5373.95
    166360      5375.1
    166400     5376.59
    166440     5377.85
    166480     5379.08
    166520     5380.74
    166560     5382.02
    166600      5383.1
    166640      5384.2
    166680     5385.74
    166720      5386.7
    166760     5388.12
    166800     5389.49
    166840      5390.6
    166880     5392.49
    166920     5393.08
    166960     5394.57
    167000     5396.03
    167040     5396.99
    167080     5398.54
    167120     5399.75
    167160      5400.9
    167200     5402.38
    167240     5403.63
    167280     5404.89
    167320     5406.54
    167360     5407.82
    167400     5408.89
    167440     5409.99
    167480     5411.53
    167520      5412.5
    167560     5413.92
    167600     5415.28
    167640     5416.38
    167680     5418.28
    167720     5418.87
    167760     5420.36
    167800     5421.82
    167840     5422.78
    167880     5424.33
    167920     5425.54
    167960     5426.69
    168000     5428.17
    168040     5429.43
    168080     5430.68
    168120     5432.33
    168160     5433.62
    168200     5434.67
    168240     5435.78
    168280     5437.32
    168320     5438.29
    168360     5439.71
    168400     5441.09
    168440     5442.18
    168480      5444.1
    168520     5444.69
    168560     5446.16
    168600     5447.62
    168640     5448.58
    168680     5450.12
    168720     5451.34
    168760     5452.49
    168800     5453.97
    168840     5455.23
    168880     5456.49
    168920     5458.14
    168960     5459.42
    169000     5460.47
    169040     5461.58
    169080     5463.12
    169120     5464.08
    169160     5465.51
    169200      5466.9
    169240     5467.98
    169280     5469.89
    169320     5470.48
    169360     5471.95
    169400     5473.43
    169440     5474.38
    169480     5475.91
    169520     5477.14
    169560     5478.27
    169600     5479.75
    169640     5481.02
    169680     5482.27
    169720     5483.93
    169760     5485.21
    169800     5486.27
    169840     5487.37
    169880     5488.92
    169920     5489.88
    169960     5491.31
    170000     5492.69
    170040     5493.76
    170080     5495.68
    170120     5496.27
    170160     5497.73
    170200     5499.21
    170240     5500.16
    170280      5501.7
    170320     5502.92
    170360     5504.06
    170400     5505.56
    170440     5506.79
    170480     5508.07
    170520     5509.72
    170560     5510.99
    170600     5512.06
    170640     5513.17
    170680     5514.72
    170720     5515.68
    170760     5517.11
    170800     5518.49
    170840     5519.56
    170880     5521.49
    170920     5522.07
    170960     5523.54
    171000     5525.02
    171040     5525.97
    171080      5527.5
    171120     5528.72
    171160     5529.86
    171200     5531.35
    171240     5532.58
    171280     5533.85
    171320     5535.53
    171360     5536.79
    171400     5537.85
    171440     5538.96
    171480     5540.53
    171520     5541.47
    171560     5542.91
    171600     5544.28
    171640     5545.35
    171680     5547.29
    171720     5547.88
    171760     5549.34
    171800      5550.8
    171840     5551.75
    171880     5553.28
    171920     5554.51
    171960     5555.65
    172000     5557.13
    172040     5558.37
    172080     5559.65
    172120     5561.32
    172160     5562.58
    172200     5563.64
    172240     5564.74
    172280     5566.31
    172320     5567.26
    172360     5568.69
    172400     5570.08
    172440     5571.15
    172480     5573.08
    172520     5573.68
    172560     5575.13
    172600      5576.6
    172640     5577.54
    172680     5579.09
    172720     5580.32
    172760     5581.45
    172800     5582.93
    172840     5584.18
    172880     5585.46
    172920     5587.12
    172960     5588.39
    173000     5589.44
    173040     5590.54
    173080     5592.13
    173120     5593.06
    173160      5594.5
    173200      5595.9
    173240     5596.96
    173280      5598.9
    173320     5599.49
    173360     5600.95
    173400     5602.42
    173440     5603.36
    173480     5604.92
    173520     5606.14
    173560     5607.27
    173600     5608.76
    173640     5610.02
    173680     5611.28
    173720     5612.95
    173760     5614.21
    173800     5615.27
    173840     5616.38
    173880     5617.95
    173920      5618.9
    173960     5620.34
    174000     5621.74
    174040      5622.8
    174080     5624.74
    174120     5625.33
    174160     5626.78
    174200     5628.25
    174240     5629.19
    174280     5630.75
    174320     5631.97
    174360     5633.09
    174400     5634.61
    174440     5635.84
    174480     5637.11
    174520     5638.78
    174560     5640.05
    174600     5641.11
    174640     5642.21
    174680     5643.77
    174720     5644.74
    174760     5646.19
    174800     5647.58
    174840     5648.63
    174880     5650.59
    174920     5651.15
    174960     5652.61
    175000     5654.08
    175040     5655.01
    175080     5656.57
    175120     5657.79
    175160     5658.91
    175200     5660.43
    175240     5661.67
    175280     5662.94
    175320     5664.61
    175360     5665.88
    175400     5666.94
    175440     5668.02
    175480     5669.61
    175520     5670.56
    175560     5672.01
    175600     5673.41
    175640     5674.45
    175680      5676.4
    175720     5676.98
    175760     5678.42
    175800      5679.9
    175840     5680.83
    175880     5682.39
    175920     5683.61
    175960     5684.72
    176000     5686.24
    176040     5687.49
    176080     5688.75
    176120     5690.42
    176160      5691.7
    176200     5692.74
    176240     5693.83
    176280     5695.41
    176320     5696.37
    176360     5697.81
    176400     5699.22
    176440     5700.25
    176480     5702.22
    176520     5702.78
    176560     5704.24
    176600      5705.7
    176640     5706.63
    176680     5708.19
    176720     5709.42
    176760     5710.52
    176800     5712.05
    176840     5713.29
    176880     5714.55
    176920     5716.22
    176960      5717.5
    177000     5718.55
    177040     5719.63
    177080     5721.21
    177120     5722.18
    177160     5723.61
    177200     5725.01
    177240     5726.06
    177280     5728.03
    177320     5728.59
    177360     5730.05
    177400     5731.51
    177440     5732.43
    177480     5733.99
    177520     5735.23
    177560     5736.35
    177600     5737.86
    177640      5739.1
    177680     5740.34
    177720     5742.03
    177760     5743.31
    177800     5744.37
    177840     5745.45
    177880     5747.03
    177920        5748
    177960     5749.41
    178000     5750.81
    178040     5751.86
    178080     5753.83
    178120     5754.39
    178160     5755.84
    178200     5757.31
    178240     5758.23
    178280     5759.81
    178320     5761.05
    178360     5762.15
    178400     5763.67
    178440     5764.92
    178480     5766.15
    178520     5767.86
    178560     5769.16
    178600     5770.18
    178640     5771.28
    178680     5772.86
    178720     5773.81
    178760     5775.24
    178800     5776.63
    178840     5777.68
    178880     5779.66
    178920     5780.19
    178960     5781.66
    179000     5783.13
    179040     5784.05
    179080     5785.62
    179120     5786.86
    179160     5787.98
    179200      5789.5
    179240     5790.75
    179280     5791.98
    179320     5793.69
    179360     5794.98
    179400     5796.02
    179440     5797.11
    179480     5798.68
    179520     5799.62
    179560     5801.05
    179600     5802.45
    179640      5803.5
    179680     5805.48
    179720     5806.02
    179760      5807.5
    179800     5808.95
    179840     5809.88
    179880     5811.44
    179920      5812.7
    179960     5813.81
    180000     5815.34
    180040     5816.59
    180080     5817.84
    180120     5819.53
    180160     5820.83
    180200     5821.87
    180240     5822.95
    180280     5824.52
    180320     5825.48
    180360     5826.91
    180400      5828.3
    180440     5829.33
    180480     5831.33
    180520     5831.87
    180560     5833.36
    180600     5834.81
    180640     5835.74
    180680      5837.3
    180720     5838.55
    180760     5839.66
    180800     5841.19
    180840     5842.44
    180880     5843.69
    180920     5845.39
    180960     5846.69
    181000     5847.73
    181040     5848.81
    181080     5850.39
    181120     5851.34
    181160     5852.76
    181200     5854.15
    181240     5855.19
    181280     5857.18
    181320     5857.73
    181360     5859.21
    181400     5860.67
    181440     5861.59
    181480     5863.17
    181520     5864.42
    181560     5865.54
    181600     5867.06
    181640     5868.29
    181680     5869.55
    181720     5871.25
    181760     5872.54
    181800      5873.6
    181840     5874.66
    181880     5876.25
    181920      5877.2
    181960     5878.62
    182000     5880.01
    182040     5881.04
    182080     5883.07
    182120      5883.6
    182160     5885.07
    182200     5886.53
    182240     5887.45
    182280     5889.02
    182320     5890.27
    182360      5891.4
    182400     5892.91
    182440     5894.14
    182480     5895.39
    182520      5897.1
    182560     5898.38
    182600     5899.43
    182640      5900.5
    182680     5902.08
    182720     5903.03
    182760     5904.46
    182800     5905.84
    182840     5906.88
    182880     5908.91
    182920     5909.43
    182960     5910.91
    183000     5912.36
    183040     5913.29
    183080     5914.87
    183120      5916.1
    183160     5917.24
    183200     5918.74
    183240     5919.98
    183280     5921.23
    183320     5922.95
    183360     5924.22
    183400     5925.28
    183440     5926.34
    183480     5927.93
    183520     5928.86
    183560     5930.31
    183600     5931.69
    183640     5932.74
    183680     5934.75
    183720     5935.27
    183760     5936.74
    183800     5938.21
    183840     5939.13
    183880     5940.71
    183920     5941.94
    183960     5943.08
    184000     5944.58
    184040     5945.82
    184080     5947.06
    184120      5948.8
    184160     5950.07
    184200     5951.11
    184240     5952.19
    184280     5953.78
    184320     5954.72
    184360     5956.15
    184400     5957.54
    184440     5958.58
    184480      5960.6
    184520     5961.13
    184560      5962.6
    184600     5964.07
    184640     5964.98
    184680     5966.57
    184720     5967.78
    184760     5968.94
    184800     5970.45
    184840     5971.67
    184880     5972.92
    184920     5974.67
    184960     5975.93
    185000     5976.97
    185040     5978.06
    185080     5979.63
    185120     5980.57
    185160     5982.02
    185200      5983.4
    185240     5984.44
    185280     5986.47
    185320     5986.98
    185360     5988.47
    185400     5989.94
    185440     5990.85
    185480     5992.45
    185520     5993.66
    185560     5994.79
    185600      5996.3
    185640     5997.52
    185680     5998.79
    185720     6000.52
    185760      6001.8
    185800     6002.83
    185840     6003.93
    185880      6005.5
    185920     6006.44
    185960     6007.89
    186000     6009.28
    186040     6010.31
    186080     6012.33
    186120     6012.85
    186160     6014.33
    186200      6015.8
    186240     6016.72
    186280     6018.31
    186320     6019.53
    186360     6020.67
    186400     6022.17
    186440      6023.4
    186480     6024.66
    186520      6026.4
    186560     6027.69
    186600     6028.71
    186640      6029.8
    186680     6031.38
    186720     6032.31
    186760     6033.77
    186800     6035.16
    186840     6036.18
    186880     6038.21
    186920     6038.72
    186960      6040.2
    187000     6041.69
    187040     6042.59
    187080     6044.19
    187120      6045.4
    187160     6046.53
    187200     6048.04
    187240     6049.26
    187280     6050.52
    187320     6052.27
    187360     6053.55
    187400     6054.57
    187440     6055.66
    187480     6057.24
    187520     6058.17
    187560      6059.6
    187600        6061
    187640     6062.04
    187680     6064.07
    187720     6064.56
    187760     6066.05
    187800     6067.53
    187840     6068.44
    187880     6070.03
    187920     6071.25
    187960     6072.38
    188000     6073.89
    188040     6075.12
    188080     6076.36
    188120      6078.1
    188160     6079.39
    188200     6080.41
    188240     6081.51
    188280     6083.09
    188320     6084.02
    188360     6085.46
    188400     6086.84
    188440      6087.9
    188480     6089.92
    188520     6090.42
    188560     6091.91
    188600      6093.4
    188640     6094.29
    188680      6095.9
    188720     6097.11
    188760     6098.23
    188800     6099.75
    188840     6100.97
    188880     6102.22
    188920     6103.97
    188960     6105.27
    189000     6106.27
    189040     6107.38
    189080     6108.98
    189120     6109.91
    189160     6111.35
    189200     6112.72
    189240     6113.77
    189280     6115.82
    189320     6116.29
    189360     6117.79
    189400     6119.27
    189440     6120.17
    189480     6121.77
    189520     6122.98
    189560      6124.1
    189600     6125.61
    189640     6126.84
    189680     6128.09
    189720     6129.84
    189760     6131.12
    189800     6132.14
    189840     6133.24
    189880     6134.85
    189920     6135.76
    189960      6137.2
    190000     6138.58
    190040     6139.63
    190080     6141.68
    190120     6142.15
    190160     6143.65
    190200     6145.13
    190240     6146.03
    190280     6147.62
    190320     6148.83
    190360     6149.94
    190400     6151.46
    190440     6152.68
    190480     6153.95
    190520      6155.7
    190560     6156.97
    190600     6157.99
    190640     6159.09
    190680     6160.69
    190720      6161.6
    190760     6163.04
    190800     6164.42
    190840     6165.47
    190880     6167.53
    190920     6167.98
    190960     6169.48
    191000     6170.97
    191040     6171.86
    191080     6173.44
    191120     6174.67
    191160     6175.78
    191200     6177.29
    191240     6178.53
    191280     6179.77
    191320     6181.54
    191360      6182.8
    191400     6183.83
    191440     6184.93
    191480     6186.53
    191520     6187.45
    191560     6188.87
    191600     6190.26
    191640     6191.31
    191680     6193.37
    191720     6193.82
    191760     6195.33
    191800     6196.82
    191840      6197.7
    191880      6199.3
    191920     6200.52
    191960     6201.63
    192000     6203.14
    192040     6204.36
    192080     6205.61
    192120     6207.38
    192160     6208.65
    192200     6209.68
    192240     6210.78
    192280     6212.38
    192320     6213.29
    192360     6214.72
    192400      6216.1
    192440     6217.15
    192480     6219.21
    192520     6219.64
    192560     6221.15
    192600     6222.64
    192640     6223.52
    192680     6225.14
    192720     6226.35
    192760     6227.44
    192800     6228.97
    192840      6230.2
    192880     6231.45
    192920     6233.21
    192960     6234.47
    193000      6235.5
    193040      6236.6
    193080      6238.2
    193120     6239.11
    193160     6240.54
    193200     6241.93
    193240     6242.98
    193280     6245.05
    193320     6245.48
    193360     6246.99
    193400     6248.45
    193440     6249.36
    193480     6250.96
    193520     6252.18
    193560     6253.28
    193600     6254.79
    193640     6256.02
    193680     6257.29
    193720     6259.07
    193760     6260.32
    193800     6261.34
    193840     6262.43
    193880     6264.05
    193920     6264.94
    193960     6266.39
    194000     6267.79
    194040     6268.83
    194080     6270.89
    194120     6271.32
    194160     6272.84
    194200      6274.3
    194240      6275.2
    194280     6276.81
    194320     6278.02
    194360     6279.12
    194400     6280.66
    194440     6281.87
    194480     6283.12
    194520      6284.9
    194560     6286.16
    194600     6287.17
    194640     6288.27
    194680      6289.9
    194720     6290.79
    194760     6292.24
    194800     6293.64
    194840     6294.67
    194880     6296.73
    194920     6297.17
    194960     6298.69
    195000     6300.17
    195040     6301.06
    195080     6302.68
    195120     6303.89
    195160     6304.99
    195200     6306.52
    195240     6307.75
    195280     6308.98
    195320     6310.77
    195360     6312.03
    195400     6313.03
    195440     6314.13
    195480     6315.75
    195520     6316.66
    195560      6318.1
    195600      6319.5
    195640     6320.56
    195680     6322.61
    195720     6323.04
    195760     6324.56
    195800     6326.05
    195840     6326.94
    195880     6328.56
    195920     6329.77
    195960     6330.87
    196000      6332.4
    196040     6333.65
    196080     6334.88
    196120     6336.65
    196160     6337.91
    196200     6338.92
    196240     6340.02
    196280     6341.65
    196320     6342.55
    196360        6344
    196400     6345.39
    196440     6346.46
    196480     6348.49
    196520     6348.94
    196560     6350.46
    196600     6351.95
    196640     6352.82
    196680     6354.44
    196720     6355.65
    196760     6356.77
    196800      6358.3
    196840     6359.54
    196880     6360.77
    196920     6362.54
    196960      6363.8
    197000     6364.82
    197040      6365.9
    197080     6367.54
    197120     6368.43
    197160     6369.88
    197200     6371.29
    197240     6372.35
    197280     6374.37
    197320     6374.82
    197360     6376.33
    197400     6377.82
    197440     6378.69
    197480     6380.32
    197520     6381.51
    197560     6382.62
    197600     6384.15
    197640     6385.41
    197680     6386.64
    197720     6388.41
    197760     6389.68
    197800     6390.69
    197840     6391.78
    197880     6393.43
    197920     6394.29
    197960     6395.74
    198000     6397.16
    198040     6398.22
    198080     6400.24
    198120     6400.69
    198160     6402.21
    198200     6403.69
    198240     6404.56
    198280     6406.18
    198320     6407.38
    198360     6408.49
    198400     6410.02
    198440     6411.27
    198480      6412.5
    198520     6414.27
    198560     6415.53
    198600     6416.54
    198640     6417.63
    198680     6419.28
    198720     6420.14
    198760     6421.59
    198800     6423.01
    198840     6424.07
    198880      6426.1
    198920     6426.54
    198960     6428.05
    199000     6429.55
    199040     6430.42
    199080     6432.04
    199120     6433.24
    199160     6434.35
    199200     6435.88
    199240     6437.12
    199280     6438.37
    199320     6440.13
    199360     6441.41
    199400     6442.42
    199440     6443.49
    199480     6445.15
    199520        6446
    199560     6447.46
    199600     6448.88
    199640     6449.94
    199680     6451.95
    199720     6452.41
    199760     6453.91
    199800     6455.42
    199840     6456.27
    199880      6457.9
    199920     6459.09
    199960     6460.21
    200000     6461.75
    200040     6462.98
    200080     6464.22
    200120     6465.98
    200160     6467.25
    200200     6468.26
    200240     6469.33
    200280        6471
    200320     6471.85
    200360      6473.3
    200400     6474.71
    200440     6475.76
    200480      6477.8
    200520     6478.24
    200560     6479.75
    200600     6481.27
    200640     6482.12
    200680     6483.74
    200720     6484.94
    200760     6486.04
    200800     6487.58
    200840     6488.81
    200880     6490.05
    200920      6491.8
    200960      6493.1
    201000     6494.09
    201040     6495.15
    201080     6496.83
    201120     6497.67
    201160     6499.11
    201200     6500.54
    201240     6501.59
    201280     6503.62
    201320     6504.06
    201360     6505.57
    201400     6507.07
    201440     6507.92
    201480     6509.55
    201520     6510.74
    201560     6511.84
    201600     6513.39
    201640     6514.61
    201680     6515.84
    201720     6517.62
    201760     6518.91
    201800     6519.91
    201840     6520.97
    201880     6522.63
    201920     6523.48
    201960     6524.92
    202000     6526.34
    202040     6527.39
    202080     6529.43
    202120     6529.87
    202160     6531.37
    202200     6532.88
    202240     6533.73
    202280     6535.36
    202320     6536.55
    202360     6537.65
    202400     6539.21
    202440     6540.43
    202480     6541.67
    202520     6543.45
    202560     6544.72
    202600     6545.73
    202640      6546.8
    202680     6548.43
    202720     6549.29
    202760     6550.73
    202800     6552.15
    202840     6553.21
    202880     6555.25
    202920     6555.69
    202960     6557.19
    203000      6558.7
    203040     6559.55
    203080     6561.19
    203120     6562.37
    203160     6563.47
    203200     6565.03
    203240     6566.25
    203280     6567.48
    203320     6569.26
    203360     6570.53
    203400     6571.54
    203440     6572.61
    203480     6574.25
    203520      6575.1
    203560     6576.54
    203600     6577.96
    203640     6579.02
    203680     6581.08
    203720      6581.5
    203760     6582.98
    203800     6584.51
    203840     6585.36
    203880        6587
    203920     6588.17
    203960     6589.26
    204000     6590.84
    204040     6592.03
    204080     6593.25
    204120     6595.04
    204160     6596.31
    204200     6597.33
    204240     6598.39
    204280     6600.02
    204320     6600.88
    204360      6602.3
    204400     6603.73
    204440     6604.79
    204480     6606.85
    204520     6607.28
    204560     6608.77
    204600     6610.29
    204640     6611.13
    204680     6612.78
    204720     6613.94
    204760     6615.04
    204800     6616.61
    204840     6617.81
    204880     6619.01
    204920     6620.82
    204960     6622.09
    205000      6623.1
    205040     6624.16
    205080     6625.81
    205120     6626.66
    205160     6628.08
    205200     6629.51
    205240     6630.57
    205280     6632.62
    205320     6633.06
    205360     6634.54
    205400     6636.07
    205440      6636.9
    205480     6638.55
    205520      6639.7
    205560     6640.81
    205600     6642.36
    205640     6643.58
    205680     6644.77
    205720     6646.57
    205760     6647.85
    205800     6648.86
    205840     6649.92
    205880     6651.57
    205920     6652.42
    205960     6653.82
    206000     6655.27
    206040     6656.32
    206080     6658.39
    206120     6658.82
    206160     6660.29
    206200     6661.82
    206240     6662.64
    206280     6664.29
    206320     6665.45
    206360     6666.56
    206400      6668.1
    206440     6669.34
    206480     6670.51
    206520     6672.32
    206560     6673.61
    206600     6674.62
    206640     6675.68
    206680     6677.33
    206720     6678.19
    206760     6679.58
    206800     6681.03
    206840     6682.08
    206880     6684.14
    206920     6684.56
    206960     6686.06
    207000     6687.58
    207040     6688.38
    207080     6690.05
    207120     6691.21
    207160      6692.3
    207200     6693.85
    207240     6695.08
    207280     6696.26
    207320     6698.07
    207360     6699.37
    207400     6700.37
    207440     6701.42
    207480     6703.09
    207520     6703.94
    207560     6705.34
    207600      6706.8
    207640     6707.85
    207680     6709.92
    207720     6710.34
    207760     6711.84
    207800     6713.36
    207840     6714.15
    207880     6715.83
    207920     6716.97
    207960     6718.09
    208000     6719.63
    208040     6720.87
    208080     6722.05
    208120     6723.84
    208160     6725.15
    208200     6726.17
    208240     6727.19
    208280     6728.87
    208320     6729.71
    208360     6731.13
    208400     6732.57
    208440     6733.64
    208480     6735.72
    208520     6736.12
    208560     6737.63
    208600     6739.15
    208640     6739.94
    208680     6741.62
    208720     6742.76
    208760     6743.88
    208800     6745.43
    208840     6746.68
    208880     6747.85
    208920     6749.65
    208960     6750.97
    209000     6751.98
    209040     6753.01
    209080     6754.68
    209120     6755.53
    209160     6756.95
    209200     6758.38
    209240     6759.45
    209280     6761.53
    209320     6761.94
    209360     6763.45
    209400     6764.95
    209440     6765.76
    209480     6767.44
    209520     6768.58
    209560      6769.7
    209600     6771.27
    209640     6772.51
    209680     6773.68
    209720     6775.46
    209760     6776.79
    209800     6777.78
    209840     6778.83
    209880     6780.51
    209920     6781.34
    209960     6782.78
    210000     6784.22
    210040     6785.27
    210080     6787.36
    210120     6787.77
    210160     6789.28
    210200     6790.78
    210240     6791.59
    210280     6793.26
    210320     6794.41
    210360     6795.52
    210400     6797.08
    210440     6798.33
    210480     6799.49
    210520     6801.27
    210560      6802.6
    210600     6803.58
    210640     6804.64
    210680     6806.32
    210720     6807.15
    210760      6808.6
    210800     6810.04
    210840      6811.1
    210880     6813.18
    210920     6813.59
    210960     6815.09
    211000      6816.6
    211040     6817.43
    211080     6819.09
    211120     6820.22
    211160     6821.34
    211200      6822.9
    211240     6824.13
    211280     6825.31
    211320     6827.08
    211360     6828.43
    211400     6829.41
    211440     6830.46
    211480     6832.15
    211520     6832.98
    211560     6834.43
    211600     6835.87
    211640     6836.91
    211680        6839
    211720     6839.42
    211760     6840.92
    211800     6842.43
    211840     6843.25
    211880     6844.92
    211920     6846.06
    211960     6847.17
    212000     6848.73
    212040     6849.96
    212080     6851.14
    212120     6852.91
    212160     6854.27
    212200     6855.25
    212240     6856.29
    212280     6857.98
    212320      6858.8
    212360     6860.25
    212400     6861.69
    212440     6862.74
    212480     6864.83
    212520     6865.24
    212560     6866.74
    212600     6868.28
    212640     6869.09
    212680     6870.75
    212720     6871.89
    212760     6873.01
    212800     6874.58
    212840     6875.81
    212880     6876.99
    212920     6878.75
    212960     6880.12
    213000     6881.09
    213040     6882.14
    213080     6883.83
    213120     6884.64
    213160     6886.11
    213200     6887.53
    213240     6888.58
    213280     6890.68
    213320     6891.07
    213360     6892.57
    213400     6894.11
    213440     6894.94
    213480     6896.58
    213520     6897.74
    213560     6898.86
    213600     6900.42
    213640     6901.65
    213680     6902.85
    213720     6904.61
    213760     6905.99
    213800     6906.95
    213840     6907.98
    213880     6909.69
    213920      6910.5
    213960     6911.97
    214000     6913.38
    214040     6914.44
    214080     6916.54
    214120     6916.92
    214160     6918.42
    214200     6919.96
    214240     6920.78
    214280     6922.43
    214320     6923.57
    214360     6924.71
    214400     6926.27
    214440      6927.5
    214480     6928.69
    214520     6930.44
    214560     6931.83
    214600     6932.81
    214640     6933.85
    214680     6935.55
    214720     6936.33
    214760     6937.81
    214800     6939.21
    214840     6940.27
    214880     6942.38
    214920     6942.77
    214960     6944.26
    215000     6945.82
    215040     6946.63
    215080     6948.29
    215120     6949.42
    215160     6950.56
    215200     6952.11
    215240     6953.36
    215280     6954.53
    215320     6956.28
    215360     6957.69
    215400     6958.66
    215440      6959.7
    215480      6961.4
    215520      6962.2
    215560     6963.65
    215600     6965.07
    215640     6966.13
    215680     6968.24
    215720     6968.61
    215760     6970.12
    215800     6971.67
    215840     6972.48
    215880     6974.15
    215920     6975.27
    215960     6976.42
    216000     6977.97
    216040     6979.21
    216080     6980.38
    216120     6982.15
    216160     6983.56
    216200     6984.53
    216240     6985.55
    216280     6987.26
    216320     6988.06
    216360     6989.52
    216400     6990.95
    216440     6992.01
    216480     6994.12
    216520     6994.46
    216560     6995.98
    216600     6997.54
    216640     6998.33
    216680        7000
    216720     7001.14
    216760     7002.28
    216800     7003.84
    216840     7005.07
    216880     7006.25
    216920     7008.01
    216960     7009.41
    217000      7010.4
    217040     7011.42
    217080     7013.12
    217120     7013.92
    217160     7015.38
    217200     7016.79
    217240     7017.87
    217280     7019.98
    217320     7020.33
    217360     7021.84
    217400     7023.41
    217440      7024.2
    217480     7025.88
    217520        7027
    217560     7028.12
    217600     7029.69
    217640     7030.93
    217680      7032.1
    217720     7033.86
    217760     7035.27
    217800     7036.27
    217840     7037.27
    217880     7038.96
    217920     7039.77
    217960     7041.25
    218000     7042.66
    218040     7043.73
    218080     7045.84
    218120     7046.17
    218160     7047.71
    218200     7049.28
    218240     7050.06
    218280     7051.74
    218320     7052.86
    218360     7053.98
    218400     7055.55
    218440     7056.78
    218480     7057.97
    218520     7059.72
    218560     7061.12
    218600     7062.11
    218640     7063.12
    218680     7064.82
    218720     7065.62
    218760      7067.1
    218800     7068.51
    218840     7069.58
    218880     7071.69
    218920     7072.04
    218960     7073.58
    219000     7075.15
    219040     7075.92
    219080      7077.6
    219120     7078.72
    219160     7079.82
    219200     7081.41
    219240     7082.64
    219280     7083.82
    219320     7085.58
    219360     7086.98
    219400     7087.97
    219440     7088.98
    219480     7090.68
    219520     7091.48
    219560     7092.95
    219600     7094.38
    219640     7095.44
    219680     7097.55
    219720     7097.88
    219760     7099.44
    219800     7100.99
    219840     7101.77
    219880     7103.46
    219920     7104.57
    219960     7105.68
    220000     7107.27
    220040      7108.5
    220080     7109.68
    220120     7111.45
    220160     7112.84
    220200     7113.84
    220240     7114.84
    220280     7116.54
    220320     7117.33
    220360     7118.81
    220400     7120.24
    220440     7121.29
    220480     7123.41
    220520     7123.74
    220560     7125.29
    220600     7126.84
    220640     7127.63
    220680      7129.3
    220720     7130.43
    220760     7131.53
    220800     7133.13
    220840     7134.36
    220880     7135.53
    220920     7137.31
    220960      7138.7
    221000     7139.69
    221040     7140.69
    221080     7142.42
    221120     7143.19
    221160     7144.66
    221200     7146.08
    221240     7147.12
    221280     7149.25
    221320     7149.57
    221360     7151.12
    221400     7152.66
    221440     7153.46
    221480     7155.13
    221520     7156.25
    221560     7157.36
    221600     7158.97
    221640     7160.18
    221680     7161.38
    221720     7163.13
    221760     7164.53
    221800     7165.52
    221840     7166.53
    221880     7168.25
    221920     7168.99
    221960     7170.47
    222000      7171.9
    222040     7172.94
    222080     7175.07
    222120     7175.36
    222160     7176.93
    222200     7178.48
    222240     7179.27
    222280     7180.96
    222320     7182.07
    222360     7183.17
    222400     7184.77
    222440        7186
    222480     7187.18
    222520     7188.95
    222560     7190.33
    222600     7191.33
    222640     7192.34
    222680     7194.06
    222720     7194.81
    222760     7196.28
    222800     7197.71
    222840     7198.76
    222880      7200.9
    222920      7201.2
    222960     7202.76
    223000      7204.3
    223040     7205.09
    223080     7206.77
    223120     7207.89
    223160        7209
    223200     7210.61
    223240     7211.82
    223280     7213.02
    223320     7214.77
    223360     7216.15
    223400     7217.15
    223440     7218.17
    223480     7219.89
    223520     7220.64
    223560     7222.11
    223600     7223.54
    223640     7224.59
    223680     7226.73
    223720     7227.02
    223760      7228.6
    223800     7230.13
    223840     7230.92
    223880     7232.61
    223920     7233.73
    223960     7234.85
    224000     7236.45
    224040     7237.67
    224080     7238.85
    224120     7240.61
    224160     7241.98
    224200        7243
    224240     7244.02
    224280     7245.73
    224320     7246.48
    224360     7247.93
    224400     7249.36
    224440     7250.42
    224480     7252.55
    224520     7252.85
    224560     7254.44
    224600     7255.96
    224640     7256.75
    224680     7258.44
    224720     7259.55
    224760     7260.67
    224800     7262.28
    224840     7263.49
    224880     7264.68
    224920     7266.43
    224960     7267.79
    225000     7268.83
    225040     7269.82
    225080     7271.54
    225120     7272.31
    225160     7273.72
    225200     7275.19
    225240     7276.25
    225280     7278.39
    225320     7278.67
    225360     7280.26
    225400     7281.78
    225440     7282.55
    225480     7284.25
    225520     7285.36
    225560     7286.48
    225600     7288.09
    225640     7289.29
    225680     7290.48
    225720     7292.24
    225760     7293.58
    225800     7294.63
    225840     7295.64
    225880     7297.36
    225920     7298.11
    225960     7299.54
    226000        7301
    226040     7302.06
    226080      7304.2
    226120     7304.47
    226160     7306.06
    226200     7307.58
    226240     7308.35
    226280     7310.04
    226320     7311.16
    226360     7312.28
    226400     7313.88
    226440     7315.08
    226480     7316.26
    226520     7318.02
    226560     7319.38
    226600     7320.44
    226640     7321.41
    226680     7323.16
    226720     7323.91
    226760     7325.34
    226800      7326.8
    226840     7327.86
    226880     7330.01
    226920     7330.28
    226960     7331.86
    227000     7333.38
    227040     7334.15
    227080     7335.82
    227120     7336.98
    227160     7338.07
    227200     7339.69
    227240     7340.86
    227280     7342.06
    227320     7343.82
    227360     7345.17
    227400     7346.23
    227440     7347.19
    227480     7348.96
    227520      7349.7
    227560     7351.14
    227600     7352.59
    227640     7353.66
    227680     7355.81
    227720     7356.07
    227760     7357.66
    227800     7359.16
    227840     7359.94
    227880     7361.61
    227920     7362.74
    227960     7363.85
    228000     7365.47
    228040     7366.65
    228080     7367.86
    228120     7369.62
    228160     7370.97
    228200     7372.03
    228240     7372.99
    228280     7374.76
    228320     7375.49
    228360     7376.94
    228400      7378.4
    228440     7379.46
    228480     7381.62
    228520     7381.86
    228560     7383.46
    228600     7384.99
    228640     7385.73
    228680     7387.41
    228720     7388.55
    228760     7389.65
    228800     7391.27
    228840     7392.45
    228880     7393.66
    228920     7395.44
    228960     7396.79
    229000     7397.83
    229040      7398.8
    229080     7400.57
    229120     7401.29
    229160     7402.75
    229200     7404.19
    229240     7405.25
    229280     7407.42
    229320     7407.68
    229360     7409.28
    229400     7410.79
    229440     7411.56
    229480     7413.24
    229520     7414.36
    229560     7415.46
    229600     7417.08
    229640     7418.27
    229680     7419.47
    229720     7421.24
    229760     7422.59
    229800     7423.64
    229840     7424.62
    229880     7426.38
    229920      7427.1
    229960     7428.54
    230000     7430.02
    230040     7431.07
    230080     7433.22
    230120     7433.49
    230160     7435.09
    230200     7436.59
    230240     7437.35
    230280     7439.03
    230320     7440.17
    230360     7441.26
    230400     7442.89
    230440     7444.09
    230480     7445.25
    230520     7447.06
    230560      7448.4
    230600     7449.44
    230640     7450.42
    230680     7452.19
    230720      7452.9
    230760     7454.36
    230800     7455.81
    230840     7456.88
    230880     7459.03
    230920     7459.29
    230960     7460.89
    231000      7462.4
    231040     7463.15
    231080     7464.83
    231120     7465.96
    231160     7467.06
    231200     7468.67
    231240     7469.85
    231280     7471.02
    231320     7472.84
    231360     7474.18
    231400     7475.22
    231440     7476.21
    231480     7477.97
    231520      7478.7
    231560     7480.13
    231600     7481.59
    231640     7482.66
    231680     7484.82
    231720     7485.06
    231760     7486.68
    231800     7488.19
    231840     7488.92
    231880     7490.61
    231920     7491.75
    231960     7492.84
    232000     7494.46
    232040     7495.64
    232080     7496.82
    232120     7498.64
    232160     7499.98
    232200        7501
    232240     7501.99
    232280     7503.76
    232320      7504.5
    232360     7505.91
    232400     7507.37
    232440     7508.44
    232480      7510.6
    232520     7510.85
    232560     7512.46
    232600     7513.96
    232640     7514.71
    232680     7516.38
    232720     7517.53
    232760     7518.61
    232800     7520.23
    232840     7521.43
    232880     7522.59
    232920     7524.43
    232960     7525.77
    233000     7526.79
    233040     7527.78
    233080     7529.54
    233120     7530.29
    233160     7531.72
    233200     7533.17
    233240     7534.23
    233280     7536.38
    233320     7536.64
    233360     7538.27
    233400     7539.77
    233440     7540.53
    233480      7542.2
    233520     7543.34
    233560     7544.44
    233600     7546.05
    233640     7547.24
    233680      7548.4
    233720     7550.24
    233760     7551.59
    233800     7552.61
    233840      7553.6
    233880     7555.36
    233920     7556.11
    233960     7557.55
    234000     7558.98
    234040     7560.07
    234080     7562.21
    234120     7562.46
    234160     7564.08
    234200     7565.58
    234240     7566.34
    234280     7568.01
    234320     7569.15
    234360     7570.23
    234400     7571.86
    234440     7573.06
    234480     7574.22
    234520     7576.04
    234560     7577.41
    234600     7578.43
    234640     7579.41
    234680     7581.16
    234720     7581.94
    234760     7583.37
    234800     7584.79
    234840     7585.87
    234880     7588.02
    234920     7588.26
    234960      7589.9
    235000      7591.4
    235040     7592.15
    235080      7593.8
    235120     7594.96
    235160     7596.04
    235200     7597.68
    235240     7598.86
    235280     7600.02
    235320     7601.86
    235360     7603.21
    235400     7604.25
    235440     7605.22
    235480     7606.98
    235520     7607.77
    235560     7609.19
    235600     7610.62
    235640     7611.69
    235680     7613.86
    235720     7614.07
    235760     7615.71
    235800     7617.22
    235840     7617.98
    235880     7619.64
    235920     7620.79
    235960     7621.88
    236000     7623.52
    236040      7624.7
    236080     7625.86
    236120     7627.71
    236160     7629.05
    236200      7630.1
    236240     7631.06
    236280     7632.81
    236320      7633.6
    236360     7635.02
    236400     7636.46
    236440     7637.52
    236480     7639.67
    236520      7639.9
    236560     7641.55
    236600     7643.06
    236640     7643.82
    236680     7645.48
    236720     7646.63
    236760      7647.7
    236800     7649.37
    236840     7650.53
    236880     7651.71
    236920     7653.54
    236960     7654.89
    237000     7655.95
    237040     7656.91
    237080     7658.66
    237120     7659.43
    237160     7660.86
    237200     7662.29
    237240     7663.36
    237280     7665.52
    237320     7665.73
    237360     7667.37
    237400     7668.91
    237440     7669.65
    237480     7671.29
    237520     7672.46
    237560     7673.52
    237600      7675.2
    237640     7676.36
    237680     7677.53
    237720     7679.38
    237760     7680.73
    237800     7681.78
    237840     7682.75
    237880      7684.5
    237920     7685.26
    237960     7686.69
    238000     7688.13
    238040     7689.19
    238080     7691.35
    238120     7691.55
    238160     7693.19
    238200     7694.73
    238240     7695.47
    238280     7697.09
    238320     7698.26
    238360     7699.34
    238400        7701
    238440     7702.17
    238480     7703.35
    238520     7705.19
    238560     7706.56
    238600      7707.6
    238640     7708.57
    238680     7710.31
    238720     7711.06
    238760      7712.5
    238800     7713.93
    238840        7715
    238880     7717.16
    238920     7717.36
    238960        7719
    239000     7720.53
    239040     7721.26
    239080     7722.89
    239120     7724.06
    239160     7725.14
    239200     7726.81
    239240        7728
    239280     7729.16
    239320     7730.99
    239360     7732.36
    239400     7733.41
    239440     7734.36
    239480     7736.14
    239520     7736.88
    239560      7738.3
    239600     7739.75
    239640     7740.79
    239680     7742.97
    239720     7743.16
    239760     7744.81
    239800     7746.34
    239840     7747.07
    239880      7748.7
    239920     7749.86
    239960     7750.95
    240000     7752.63
    240040     7753.82
    240080     7754.98
    240120     7756.79
    240160     7758.18
    240200     7759.21
    240240     7760.16
    240280     7761.96
    240320      7762.7
    240360     7764.12
    240400     7765.56
    240440     7766.61
    240480     7768.81
    240520     7768.95
    240560     7770.61
    240600     7772.14
    240640     7772.87
    240680     7774.53
    240720     7775.67
    240760     7776.76
    240800     7778.44
    240840     7779.64
    240880     7780.81
    240920     7782.61
    240960     7784.02
    241000     7785.03
    241040        7786
    241080     7787.78
    241120     7788.51
    241160     7789.95
    241200     7791.37
    241240     7792.42
    241280     7794.61
    241320     7794.77
    241360     7796.41
    241400     7797.94
    241440     7798.68
    241480     7800.33
    241520     7801.48
    241560     7802.56
    241600     7804.26
    241640     7805.46
    241680     7806.62
    241720     7808.42
    241760     7809.84
    241800     7810.87
    241840     7811.83
    241880     7813.62
    241920     7814.35
    241960     7815.78
    242000     7817.22
    242040     7818.23
    242080     7820.45
    242120     7820.61
    242160     7822.25
    242200     7823.77
    242240     7824.51
    242280     7826.17
    242320     7827.34
    242360     7828.41
    242400      7830.1
    242440     7831.29
    242480     7832.45
    242520     7834.26
    242560     7835.65
    242600     7836.69
    242640     7837.65
    242680     7839.43
    242720     7840.18
    242760      7841.6
    242800     7843.05
    242840     7844.08
    242880     7846.28
    242920     7846.42
    242960     7848.08
    243000      7849.6
    243040     7850.34
    243080        7852
    243120     7853.15
    243160     7854.25
    243200     7855.93
    243240     7857.09
    243280     7858.25
    243320     7860.07
    243360     7861.47
    243400     7862.51
    243440     7863.47
    243480     7865.25
    243520     7865.99
    243560     7867.42
    243600     7868.86
    243640      7869.9
    243680      7872.1
    243720     7872.22
    243760      7873.9
    243800     7875.41
    243840     7876.17
    243880     7877.82
    243920     7878.98
    243960     7880.05
    244000     7881.75
    244040     7882.92
    244080     7884.06
    244120     7885.89
    244160     7887.28
    244200     7888.31
    244240     7889.27
    244280     7891.05
    244320      7891.8
    244360     7893.22
    244400     7894.65
    244440      7895.7
    244480     7897.91
    244520     7898.02
    244560      7899.7
    244600     7901.22
    244640     7901.96
    244680      7903.6
    244720     7904.75
    244760     7905.84
    244800     7907.53
    244840      7908.7
    244880     7909.85
    244920     7911.69
    244960     7913.07
    245000     7914.12
    245040     7915.06
    245080     7916.86
    245120     7917.61
    245160     7919.01
    245200     7920.46
    245240      7921.5
    245280     7923.71
    245320     7923.81
    245360     7925.48
    245400     7927.02
    245440     7927.75
    245480      7929.4
    245520     7930.55
    245560     7931.64
    245600     7933.32
    245640     7934.53
    245680     7935.66
    245720     7937.51
    245760      7938.9
    245800     7939.92
    245840     7940.88
    245880     7942.67
    245920     7943.44
    245960     7944.85
    246000     7946.31
    246040     7947.36
    246080     7949.54
    246120     7949.66
    246160     7951.33
    246200     7952.88
    246240     7953.59
    246280     7955.24
    246320     7956.41
    246360     7957.48
    246400     7959.16
    246440     7960.36
    246480     7961.51
    246520     7963.34
    246560     7964.75
    246600     7965.77
    246640     7966.71
    246680     7968.53
    246720     7969.28
    246760     7970.69
    246800     7972.17
    246840     7973.21
    246880     7975.39
    246920      7975.5
    246960     7977.18
    247000     7978.73
    247040     7979.43
    247080     7981.11
    247120     7982.26
    247160     7983.33
    247200        7985
    247240     7986.21
    247280     7987.36
    247320     7989.23
    247360     7990.62
    247400     7991.63
    247440     7992.56
    247480     7994.39
    247520     7995.13
    247560     7996.57
    247600     7998.03
    247640     7999.06
    247680     8001.25
    247720     8001.38
    247760     8003.06
    247800     8004.62
    247840     8005.29
    247880     8006.98
    247920     8008.13
    247960      8009.2
    248000     8010.88
    248040     8012.07
    248080     8013.23
    248120     8015.09
    248160     8016.48
    248200      8017.5
    248240     8018.43
    248280     8020.26
    248320        8021
    248360     8022.44
    248400     8023.91
    248440     8024.94
    248480     8027.13
    248520     8027.25
    248560     8028.96
    248600     8030.51
    248640     8031.17
    248680     8032.87
    248720     8033.98
    248760     8035.07
    248800     8036.75
    248840     8037.96
    248880     8039.11
    248920     8040.96
    248960     8042.36
    249000     8043.38
    249040      8044.3
    249080     8046.14
    249120     8046.89
    249160     8048.32
    249200     8049.79
    249240     8050.81
    249280     8053.02
    249320     8053.15
    249360     8054.84
    249400     8056.37
    249440     8057.05
    249480     8058.74
    249520     8059.87
    249560     8060.92
    249600     8062.63
    249640     8063.82
    249680     8064.98
    249720     8066.81
    249760     8068.22
    249800     8069.25
    249840     8070.17
    249880     8071.99
    249920     8072.75
    249960     8074.17
    250000     8075.65
    250040     8076.67
    250080     8078.89
    250120     8078.98
    250160     8080.67
    250200     8082.22
    250240     8082.88
    250280     8084.57
    250320      8085.7
    250360     8086.77
    250400     8088.45
    250440     8089.67
    250480      8090.8
    250520     8092.64
    250560     8094.05
    250600     8095.08
    250640     8096.02
    250680     8097.83
    250720     8098.58
    250760        8100
    250800     8101.46
    250840      8102.5
    250880     8104.73
    250920     8104.83
    250960     8106.52
    251000     8108.05
    251040     8108.73
    251080      8110.4
    251120     8111.54
    251160     8112.61
    251200      8114.3
    251240      8115.5
    251280     8116.65
    251320      8118.5
    251360      8119.9
    251400     8120.91
    251440     8121.86
    251480     8123.66
    251520     8124.42
    251560     8125.86
    251600     8127.31
    251640     8128.36
    251680     8130.57
    251720     8130.67
    251760     8132.37
    251800     8133.89
    251840     8134.57
    251880     8136.25
    251920     8137.39
    251960     8138.47
    252000     8140.17
    252040     8141.36
    252080     8142.49
    252120     8144.34
    252160     8145.74
    252200     8146.76
    252240     8147.69
    252280     8149.52
    252320     8150.28
    252360      8151.7
    252400     8153.15
    252440      8154.2
    252480      8156.4
    252520     8156.51
    252560     8158.19
    252600     8159.75
    252640     8160.43
    252680     8162.09
    252720     8163.24
    252760     8164.32
    252800     8166.02
    252840     8167.22
    252880     8168.36
    252920     8170.19
    252960     8171.62
    253000     8172.62
    253040     8173.56
    253080     8175.39
    253120     8176.15
    253160     8177.56
    253200     8179.02
    253240     8180.06
    253280     8182.26
    253320     8182.38
    253360     8184.06
    253400     8185.62
    253440      8186.3
    253480     8187.95
    253520     8189.12
    253560     8190.19
    253600      8191.9
    253640     8193.09
    253680     8194.23
    253720     8196.07
    253760     8197.48
    253800     8198.49
    253840     8199.43
    253880     8201.27
    253920     8202.03
    253960     8203.43
    254000     8204.89
    254040     8205.93
    254080     8208.14
    254120     8208.26
    254160     8209.93
    254200     8211.48
    254240     8212.18
    254280     8213.83
    254320     8214.96
    254360     8216.04
    254400     8217.75
    254440     8218.93
    254480     8220.07
    254520     8221.92
    254560     8223.33
    254600     8224.34
    254640     8225.27
    254680     8227.11
    254720     8227.88
    254760     8229.26
    254800     8230.73
    254840     8231.76
    254880     8233.96
    254920      8234.1
    254960     8235.75
    255000     8237.32
    255040     8238.02
    255080     8239.68
    255120     8240.81
    255160     8241.86
    255200     8243.57
    255240     8244.76
    255280     8245.89
    255320     8247.75
    255360     8249.15
    255400     8250.15
    255440     8251.08
    255480     8252.91
    255520     8253.68
    255560     8255.07
    255600     8256.54
    255640     8257.55
    255680     8259.78
    255720     8259.91
    255760     8261.57
    255800     8263.13
    255840     8263.83
    255880      8265.5
    255920     8266.63
    255960     8267.69
    256000      8269.4
    256040     8270.59
    256080     8271.71
    256120     8273.58
    256160     8274.98
    256200     8275.99
    256240     8276.92
    256280     8278.76
    256320     8279.51
    256360     8280.91
    256400      8282.4
    256440      8283.4
    256480     8285.63
    256520     8285.74
    256560      8287.4
    256600     8288.97
    256640     8289.66
    256680     8291.35
    256720     8292.49
    256760     8293.53
    256800     8295.24
    256840     8296.45
    256880     8297.57
    256920     8299.42
    256960     8300.82
    257000     8301.83
    257040     8302.75
    257080      8304.6
    257120     8305.35
    257160     8306.76
    257200     8308.23
    257240     8309.25
    257280     8311.47
    257320     8311.57
    257360     8313.25
    257400      8314.8
    257440      8315.5
    257480     8317.18
    257520      8318.3
    257560     8319.32
    257600     8321.07
    257640     8322.28
    257680     8323.38
    257720     8325.24
    257760     8326.64
    257800     8327.65
    257840     8328.58
    257880      8330.4
    257920     8331.17
    257960     8332.58
    258000     8334.08
    258040     8335.06
    258080     8337.29
    258120     8337.38
    258160     8339.06
    258200     8340.63
    258240     8341.33
    258280     8343.01
    258320     8344.11
    258360     8345.14
    258400     8346.91
    258440     8348.09
    258480      8349.2
    258520     8351.07
    258560     8352.48
    258600     8353.46
    258640     8354.38
    258680     8356.23
    258720     8356.97
    258760     8358.41
    258800      8359.9
    258840     8360.88
    258880     8363.11
    258920      8363.2
    258960     8364.88
    259000     8366.46
    259040     8367.14
    259080     8368.83
    259120     8369.94
    259160     8370.96
    259200     8372.74
    259240     8373.92
    259280     8375.04
    259320     8376.89
    259360      8378.3
    259400     8379.29
    259440     8380.21
    259480     8382.05
    259520     8382.79
    259560     8384.23
    259600     8385.71
    259640      8386.7
    259680     8388.92
    259720     8389.02
    259760     8390.67
    259800     8392.27
    259840     8392.96
    259880     8394.64
    259920     8395.76
    259960     8396.78
    260000     8398.55
    260040     8399.74
    260080     8400.86
    260120      8402.7
    260160     8404.13
    260200     8405.12
    260240     8406.05
    260280     8407.89
    260320     8408.61
    260360     8410.06
    260400     8411.55
    260440     8412.54
    260480     8414.74
    260520     8414.83
    260560     8416.51
    260600     8418.11
    260640     8418.79
    260680     8420.49
    260720     8421.58
    260760      8422.6
    260800     8424.38
    260840     8425.57
    260880     8426.69
    260920     8428.53
    260960     8429.95
    261000     8430.94
    261040     8431.85
    261080     8433.71
    261120     8434.41
    261160     8435.88
    261200     8437.37
    261240     8438.36
    261280     8440.55
    261320     8440.65
    261360     8442.32
    261400     8443.93
    261440     8444.59
    261480     8446.33
    261520     8447.41
    261560     8448.43
    261600      8450.2
    261640     8451.41
    261680     8452.51
    261720     8454.38
    261760      8455.8
    261800     8456.77
    261840     8457.68
    261880     8459.54
    261920     8460.25
    261960     8461.72
    262000     8463.18
    262040     8464.18
    262080     8466.39
    262120     8466.47
    262160     8468.14
    262200     8469.77
    262240     8470.42
    262280     8472.14
    262320     8473.25
    262360     8474.24
    262400     8476.04
    262440     8477.24
    262480     8478.34
    262520     8480.21
    262560     8481.62
    262600     8482.61
    262640      8483.5
    262680     8485.36
    262720     8486.08
    262760     8487.54
    262800     8489.02
    262840        8490
    262880     8492.23
    262920      8492.3
    262960     8493.97
    263000     8495.61
    263040     8496.25
    263080        8498
    263120     8499.06
    263160     8500.07
    263200     8501.86
    263240     8503.07
    263280     8504.16
    263320     8506.05
    263360     8507.43
    263400     8508.42
    263440     8509.31
    263480     8511.17
    263520      8511.9
    263560     8513.36
    263600     8514.84
    263640     8515.83
    263680     8518.06
    263720     8518.14
    263760     8519.81
    263800     8521.45
    263840     8522.07
    263880     8523.84
    263920      8524.9
    263960     8525.89
    264000      8527.7
    264040      8528.9
    264080     8529.98
    264120      8531.9
    264160     8533.27
    264200     8534.26
    264240     8535.16
    264280        8537
    264320     8537.73
    264360     8539.19
    264400     8540.67
    264440     8541.65
    264480     8543.87
    264520     8543.98
    264560     8545.64
    264600     8547.28
    264640     8547.91
    264680     8549.66
    264720     8550.74
    264760     8551.72
    264800     8553.51
    264840     8554.72
    264880     8555.84
    264920     8557.72
    264960     8559.09
    265000     8560.08
    265040        8561
    265080     8562.84
    265120     8563.56
    265160     8565.02
    265200      8566.5
    265240      8567.5
    265280     8569.71
    265320     8569.81
    265360     8571.46
    265400     8573.12
    265440     8573.74
    265480     8575.49
    265520     8576.57
    265560     8577.54
    265600     8579.33
    265640     8580.55
    265680     8581.66
    265720     8583.56
    265760     8584.93
    265800     8585.92
    265840     8586.85
    265880     8588.69
    265920     8589.42
    265960     8590.87
    266000     8592.33
    266040     8593.32
    266080     8595.53
    266120     8595.65
    266160     8597.31
    266200     8598.97
    266240     8599.57
    266280     8601.33
    266320     8602.41
    266360     8603.38
    266400     8605.17
    266440      8606.4
    266480      8607.5
    266520     8609.42
    266560     8610.79
    266600     8611.77
    266640     8612.69
    266680     8614.55
    266720     8615.27
    266760     8616.73
    266800     8618.18
    266840     8619.18
    266880      8621.4
    266920     8621.51
    266960     8623.18
    267000     8624.83
    267040     8625.43
    267080     8627.19
    267120     8628.25
    267160     8629.26
    267200     8631.03
    267240     8632.25
    267280     8633.34
    267320     8635.26
    267360     8636.64
    267400     8637.62
    267440     8638.54
    267480      8640.4
    267520     8641.08
    267560     8642.57
    267600     8644.02
    267640     8645.03
    267680     8647.24
    267720     8647.34
    267760     8649.02
    267800     8650.66
    267840     8651.27
    267880     8653.03
    267920      8654.1
    267960      8655.1
    268000     8656.86
    268040     8658.09
    268080     8659.17
    268120      8661.1
    268160     8662.47
    268200     8663.45
    268240     8664.37
    268280     8666.22
    268320     8666.91
    268360     8668.39
    268400     8669.87
    268440     8670.85
    268480     8673.08
    268520     8673.17
    268560     8674.86
    268600      8676.5
    268640     8677.12
    268680     8678.88
    268720     8679.93
    268760     8680.93
    268800     8682.71
    268840     8683.95
    268880     8685.01
    268920     8686.92
    268960      8688.3
    269000      8689.3
    269040     8690.21
    269080     8692.07
    269120     8692.76
    269160     8694.23
    269200     8695.72
    269240      8696.7
    269280     8698.93
    269320     8699.01
    269360     8700.71
    269400     8702.36
    269440     8702.97
    269480     8704.74
    269520     8705.79
    269560     8706.77
    269600     8708.56
    269640     8709.81
    269680     8710.85
    269720     8712.76
    269760     8714.15
    269800     8715.12
    269840     8716.03
    269880     8717.89
    269920      8718.6
    269960     8720.08
    270000     8721.55
    270040     8722.56
    270080     8724.78
    270120     8724.83
    270160     8726.52
    270200     8728.19
    270240     8728.81
    270280     8730.58
    270320     8731.63
    270360      8732.6
    270400      8734.4
    270440     8735.66
    270480     8736.69
    270520      8738.6
    270560     8739.98
    270600     8740.96
    270640     8741.87
    270680     8743.74
    270720     8744.44
    270760     8745.92
    270800     8747.38
    270840      8748.4
    270880     8750.62
    270920     8750.67
    270960     8752.37
    271000     8754.02
    271040     8754.64
    271080     8756.42
    271120     8757.46
    271160     8758.44
    271200     8760.27
    271240      8761.5
    271280     8762.53
    271320     8764.44
    271360     8765.82
    271400      8766.8
    271440     8767.71
    271480     8769.57
    271520     8770.28
    271560     8771.77
    271600     8773.22
    271640     8774.25
    271680     8776.46
    271720      8776.5
    271760      8778.2
    271800     8779.87
    271840      8780.5
    271880     8782.26
    271920     8783.31
    271960     8784.27
    272000     8786.12
    272040     8787.35
    272080     8788.39
    272120     8790.28
    272160      8791.7
    272200     8792.67
    272240     8793.57
    272280     8795.43
    272320     8796.15
    272360     8797.61
    272400     8799.07
    272440     8800.09
    272480     8802.29
    272520     8802.34
    272560     8804.04
    272600     8805.72
    272640     8806.36
    272680      8808.1
    272720     8809.15
    272760     8810.13
    272800     8811.98
    272840     8813.23
    272880     8814.26
    272920     8816.16
    272960     8817.58
    273000     8818.54
    273040     8819.45
    273080     8821.29
    273120     8822.03
    273160     8823.49
    273200     8824.94
    273240     8825.96
    273280     8828.18
    273320     8828.23
    273360     8829.91
    273400     8831.61
    273440     8832.21
    273480     8833.96
    273520     8835.01
    273560     8835.99
    273600     8837.83
    273640      8839.1
    273680     8840.13
    273720     8842.02
    273760     8843.42
    273800      8844.4
    273840     8845.29
    273880     8847.13
    273920     8847.89
    273960     8849.33
    274000     8850.78
    274040     8851.79
    274080     8854.02
    274120     8854.05
    274160     8855.75
    274200     8857.44
    274240     8858.06
    274280     8859.81
    274320     8860.84
    274360     8861.81
    274400     8863.69
    274440     8864.96
    274480     8865.98
    274520     8867.88
    274560     8869.27
    274600     8870.26
    274640     8871.16
    274680        8873
    274720     8873.73
    274760     8875.19
    274800     8876.64
    274840     8877.64
    274880     8879.88
    274920      8879.9
    274960      8881.6
    275000     8883.29
    275040     8883.91
    275080     8885.65
    275120      8886.7
    275160     8887.67
    275200     8889.53
    275240     8890.82
    275280     8891.83
    275320     8893.72
    275360     8895.12
    275400     8896.09
    275440     8896.99
    275480     8898.85
    275520     8899.59
    275560     8901.03
    275600     8902.45
    275640     8903.49
    275680     8905.71
    275720     8905.75
    275760     8907.43
    275800     8909.13
    275840     8909.74
    275880     8911.49
    275920     8912.55
    275960     8913.51
    276000     8915.36
    276040     8916.67
    276080     8917.66
    276120     8919.55
    276160     8920.95
    276200     8921.94
    276240     8922.83
    276280     8924.67
    276320     8925.41
    276360     8926.86
    276400      8928.3
    276440     8929.32
    276480     8931.54
    276520      8931.6
    276560     8933.27
    276600     8934.95
    276640     8935.57
    276680     8937.32
    276720     8938.38
    276760     8939.35
    276800      8941.2
    276840     8942.49
    276880      8943.5
    276920     8945.39
    276960     8946.78
    277000     8947.76
    277040     8948.66
    277080     8950.49
    277120     8951.22
    277160     8952.68
    277200     8954.14
    277240     8955.15
    277280     8957.37
    277320     8957.43
    277360      8959.1
    277400     8960.78
    277440      8961.4
    277480     8963.14
    277520     8964.21
    277560     8965.16
    277600     8967.03
    277640     8968.31
    277680      8969.3
    277720      8971.2
    277760     8972.59
    277800     8973.57
    277840     8974.47
    277880     8976.29
    277920     8977.04
    277960     8978.48
    278000     8979.93
    278040     8980.96
    278080     8983.18
    278120     8983.23
    278160      8984.9
    278200     8986.58
    278240     8987.21
    278280     8988.93
    278320     8990.01
    278360     8990.98
    278400     8992.83
    278440     8994.11
    278480     8995.12
    278520     8997.01
    278560      8998.4
    278600     8999.39
    278640     9000.26
    278680     9002.11
    278720     9002.85
    278760     9004.29
    278800     9005.72
    278840     9006.78
    278880     9008.98
    278920     9009.02
    278960     9010.71
    279000     9012.38
    279040     9013.01
    279080     9014.75
    279120     9015.83
    279160     9016.78
    279200     9018.62
    279240     9019.92
    279280     9020.92
    279320      9022.8
    279360      9024.2
    279400     9025.17
    279440     9026.06
    279480     9027.92
    279520     9028.64
    279560     9030.06
    279600     9031.52
    279640     9032.58
    279680     9034.77
    279720     9034.79
    279760     9036.52
    279800     9038.17
    279840     9038.83
    279880     9040.55
    279920     9041.64
    279960     9042.59
    280000     9044.43
    280040     9045.75
    280080     9046.75
    280120     9048.62
    280160        9050
    280200     9050.97
    280240     9051.87
    280280     9053.71
    280320     9054.44
    280360     9055.86
    280400     9057.33
    280440     9058.39
    280480     9060.58
    280520     9060.59
    280560     9062.32
    280600     9063.97
    280640     9064.61
    280680     9066.36
    280720     9067.43
    280760     9068.39
    280800     9070.22
    280840     9071.57
    280880     9072.55
    280920     9074.42
    280960     9075.81
    281000     9076.76
    281040     9077.67
    281080     9079.53
    281120     9080.23
    281160     9081.67
    281200     9083.13
    281240     9084.17
    281280     9086.39
    281320     9086.41
    281360     9088.13
    281400     9089.79
    281440     9090.44
    281480     9092.18
    281520     9093.27
    281560     9094.23
    281600     9096.04
    281640     9097.39
    281680     9098.38
    281720     9100.26
    281760     9101.63
    281800     9102.62
    281840     9103.51
    281880     9105.37
    281920     9106.06
    281960     9107.49
    282000     9108.94
    282040     9110.01
    282080      9112.2
    282120     9112.23
    282160     9113.97
    282200     9115.61
    282240     9116.26
    282280        9118
    282320     9119.09
    282360     9120.06
    282400     9121.86
    282440     9123.24
    282480     9124.23
    282520      9126.1
    282560     9127.48
    282600     9128.45
    282640     9129.34
    282680     9131.21
    282720      9131.9
    282760     9133.34
    282800     9134.79
    282840     9135.87
    282880     9138.06
    282920     9138.09
    282960     9139.84
    283000     9141.47
    283040     9142.12
    283080     9143.88
    283120     9144.97
    283160     9145.93
    283200     9147.73
    283240     9149.11
    283280      9150.1
    283320     9151.96
    283360     9153.36
    283400     9154.33
    283440     9155.21
    283480     9157.08
    283520     9157.77
    283560     9159.21
    283600     9160.65
    283640     9161.74
    283680     9163.94
    283720     9163.94
    283760     9165.71
    283800     9167.34
    283840        9168
    283880     9169.73
    283920     9170.82
    283960     9171.78
    284000     9173.58
    284040     9174.98
    284080     9175.94
    284120     9177.83
    284160     9179.23
    284200      9180.2
    284240     9181.07
    284280     9182.96
    284320     9183.66
    284360     9185.08
    284400     9186.51
    284440      9187.6
    284480     9189.81
    284520     9189.82
    284560     9191.58
    284600      9193.2
    284640     9193.88
    284680     9195.62
    284720     9196.68
    284760     9197.64
    284800     9199.42
    284840     9200.86
    284880     9201.82
    284920      9203.7
    284960     9205.11
    285000     9206.06
    285040     9206.94
    285080     9208.82
    285120     9209.52
    285160     9210.96
    285200     9212.37
    285240     9213.46
    285280     9215.68
    285320     9215.68
    285360     9217.45
    285400     9219.06
    285440     9219.76
    285480     9221.49
    285520     9222.56
    285560     9223.49
    285600     9225.33
    285640     9226.71
    285680     9227.68
    285720     9229.57
    285760     9230.97
    285800     9231.91
    285840     9232.78
    285880     9234.68
    285920     9235.38
    285960     9236.83
    286000     9238.23
    286040     9239.34
    286080     9241.56
    286120     9241.54
    286160     9243.32
    286200     9244.93
    286240     9245.63
    286280     9247.38
    286320     9248.43
    286360     9249.37
    286400     9251.21
    286440     9252.58
    286480     9253.58
    286520     9255.45
    286560     9256.83
    286600     9257.77
    286640     9258.66
    286680     9260.53
    286720     9261.23
    286760      9262.7
    286800     9264.09
    286840     9265.21
    286880     9267.43
    286920     9267.42
    286960     9269.19
    287000     9270.81
    287040     9271.52
    287080     9273.26
    287120     9274.28
    287160     9275.25
    287200      9277.1
    287240     9278.47
    287280     9279.45
    287320     9281.33
    287360     9282.73
    287400     9283.65
    287440     9284.55
    287480     9286.43
    287520     9287.12
    287560     9288.59
    287600     9289.99
    287640     9291.09
    287680     9293.31
    287720     9293.29
    287760     9295.07
    287800     9296.69
    287840      9297.4
    287880     9299.15
    287920     9300.17
    287960     9301.14
    288000     9302.98
    288040     9304.36
    288080     9305.33
    288120     9307.22
    288160     9308.62
    288200     9309.56
    288240     9310.43
    288280     9312.34
    288320     9313.02
    288360     9314.49
    288400     9315.86
    288440     9316.98
    288480     9319.19
    288520     9319.17
    288560     9320.95
    288600      9322.6
    288640     9323.28
    288680     9325.02
    288720     9326.06
    288760     9327.03
    288800     9328.87
    288840     9330.27
    288880     9331.22
    288920      9333.1
    288960     9334.52
    289000     9335.42
    289040     9336.29
    289080      9338.2
    289120     9338.89
    289160     9340.34
    289200     9341.74
    289240     9342.86
    289280     9345.06
    289320     9345.04
    289360     9346.84
    289400     9348.47
    289440     9349.16
    289480     9350.87
    289520     9351.93
    289560      9352.9
    289600     9354.74
    289640     9356.12
    289680     9357.07
    289720     9358.96
    289760     9360.39
    289800      9361.3
    289840     9362.16
    289880     9364.08
    289920     9364.77
    289960     9366.21
    290000     9367.61
    290040     9368.72
    290080     9370.94
    290120     9370.93
    290160      9372.7
    290200     9374.33
    290240     9375.05
    290280     9376.75
    290320     9377.79
    290360     9378.75
    290400     9380.59
    290440        9382
    290480     9382.94
    290520     9384.83
    290560     9386.29
    290600     9387.17
    290640     9388.03
    290680     9389.97
    290720     9390.65
    290760     9392.13
    290800     9393.53
    290840     9394.63
    290880     9396.84
    290920     9396.82
    290960     9398.61
    291000     9400.24
    291040     9400.97
    291080     9402.67
    291120     9403.68
    291160     9404.64
    291200     9406.51
    291240     9407.88
    291280     9408.83
    291320     9410.72
    291360     9412.19
    291400     9413.07
    291440     9413.94
    291480     9415.87
    291520     9416.56
    291560     9418.03
    291600     9419.42
    291640     9420.55
    291680     9422.77
    291720     9422.74
    291760     9424.53
    291800     9426.15
    291840     9426.86
    291880     9428.61
    291920     9429.59
    291960     9430.53
    292000     9432.42
    292040     9433.77
    292080     9434.74
    292120     9436.63
    292160     9438.09
    292200     9438.98
    292240     9439.84
    292280     9441.79
    292320     9442.43
    292360     9443.92
    292400     9445.31
    292440     9446.45
    292480     9448.67
    292520     9448.64
    292560     9450.43
    292600     9452.04
    292640     9452.76
    292680     9454.49
    292720     9455.48
    292760     9456.43
    292800     9458.32
    292840     9459.67
    292880     9460.61
    292920     9462.54
    292960        9464
    293000     9464.87
    293040     9465.75
    293080     9467.71
    293120     9468.34
    293160     9469.83
    293200     9471.19
    293240     9472.33
    293280      9474.6
    293320     9474.56
    293360     9476.31
    293400     9477.94
    293440     9478.66
    293480     9480.41
    293520      9481.4
    293560     9482.32
    293600     9484.23
    293640      9485.6
    293680     9486.55
    293720     9488.47
    293760     9489.92
    293800      9490.8
    293840     9491.67
    293880     9493.64
    293920     9494.29
    293960     9495.76
    294000     9497.11
    294040     9498.25
    294080     9500.53
    294120     9500.47
    294160     9502.26
    294200     9503.89
    294240     9504.58
    294280     9506.35
    294320     9507.32
    294360     9508.26
    294400     9510.16
    294440     9511.53
    294480     9512.47
    294520     9514.41
    294560     9515.84
    294600     9516.71
    294640      9517.6
    294680     9519.56
    294720     9520.22
    294760     9521.69
    294800     9523.05
    294840      9524.2
    294880     9526.48
    294920     9526.39
    294960     9528.22
    295000     9529.81
    295040     9530.52
    295080      9532.3
    295120     9533.27
    295160     9534.19
    295200      9536.1
    295240     9537.47
    295280      9538.4
    295320     9540.35
    295360     9541.77
    295400     9542.64
    295440     9543.55
    295480     9545.49
    295520     9546.17
    295560     9547.64
    295600     9548.98
    295640     9550.12
    295680     9552.41
    295720     9552.31
    295760     9554.13
    295800     9555.73
    295840     9556.43
    295880     9558.22
    295920     9559.16
    295960     9560.08
    296000        9562
    296040     9563.37
    296080      9564.3
    296120     9566.28
    296160      9567.7
    296200     9568.55
    296240     9569.47
    296280     9571.41
    296320     9572.09
    296360     9573.54
    296400     9574.87
    296440     9576.04
    296480     9578.31
    296520     9578.23
    296560     9580.06
    296600     9581.62
    296640     9582.33
    296680     9584.11
    296720      9585.1
    296760        9586
    296800      9587.9
    296840     9589.28
    296880     9590.19
    296920     9592.18
    296960      9593.6
    297000     9594.46
    297040     9595.36
    297080      9597.3
    297120     9597.98
    297160     9599.43
    297200     9600.77
    297240     9601.94
    297280     9604.21
    297320     9604.12
    297360     9605.95
    297400     9607.51
    297440     9608.25
    297480     9610.01
    297520     9611.01
    297560     9611.89
    297600     9613.82
    297640     9615.19
    297680     9616.08
    297720     9618.08
    297760     9619.51
    297800     9620.38
    297840     9621.25
    297880     9623.18
    297920     9623.86
    297960     9625.32
    298000     9626.65
    298040     9627.83
    298080     9630.11
    298120     9630.02
    298160     9631.85
    298200     9633.42
    298240     9634.16
    298280      9635.9
    298320     9636.91
    298360     9637.76
    298400      9639.7
    298440     9641.06
    298480     9641.97
    298520     9643.96
    298560      9645.4
    298600     9646.27
    298640     9647.12
    298680     9649.08
    298720     9649.77
    298760     9651.22
    298800     9652.55
    298840     9653.73
    298880     9656.04
    298920      9655.9
    298960     9657.74
    299000     9659.33
    299040     9660.05
    299080      9661.8
    299120     9662.81
    299160     9663.67
    299200     9665.61
    299240     9666.95
    299280     9667.85
    299320     9669.86
    299360     9671.28
    299400     9672.15
    299440        9673
    299480     9674.98
    299520     9675.66
    299560     9677.12
    299600     9678.44
    299640     9679.61
    299680     9681.93
    299720     9681.76
    299760     9683.62
    299800     9685.19
    299840     9685.95
    299880     9687.67
    299920     9688.67
    299960     9689.54
    300000     9691.46
    300040     9692.83
    300080     9693.73
    300120     9695.74
    300160     9697.17
    300200     9698.01
    300240     9698.88
    300280     9700.88
    300320     9701.53
    300360     9702.99
    300400     9704.33
    300440     9705.52
    300480     9707.81
    300520     9707.63
    300560     9709.51
    300600     9711.09
    300640     9711.81
    300680     9713.55
    300720     9714.53
    300760     9715.41
    300800     9717.33
    300840     9718.72
    300880     9719.62
    300920     9721.62
    300960     9723.05
    301000     9723.88
    301040     9724.74
    301080     9726.73
    301120     9727.41
    301160     9728.88
    301200     9730.22
    301240     9731.37
    301280     9733.69
    301320     9733.48
    301360     9735.37
    301400     9736.94
    301440     9737.66
    301480      9739.4
    301520     9740.39
    301560     9741.27
    301600      9743.2
    301640     9744.56
    301680     9745.46
    301720     9747.48
    301760      9748.9
    301800     9749.73
    301840     9750.57
    301880     9752.55
    301920     9753.25
    301960     9754.71
    302000     9756.03
    302040     9757.21
    302080     9759.54
    302120     9759.32
    302160     9761.21
    302200     9762.77
    302240      9763.5
    302280     9765.24
    302320     9766.24
    302360      9767.1
    302400     9769.03
    302440     9770.38
    302480     9771.29
    302520     9773.32
    302560     9774.73
    302600     9775.59
    302640     9776.43
    302680      9778.4
    302720      9779.1
    302760     9780.55
    302800     9781.87
    302840     9783.06
    302880     9785.37
    302920     9785.17
    302960     9787.05
    303000     9788.62
    303040     9789.34
    303080      9791.1
    303120      9792.1
    303160     9792.94
    303200     9794.88
    303240     9796.22
    303280     9797.15
    303320     9799.17
    303360     9800.58
    303400     9801.44
    303440     9802.27
    303480     9804.24
    303520     9804.94
    303560     9806.38
    303600     9807.71
    303640     9808.88
    303680     9811.21
    303720     9810.98
    303760     9812.88
    303800     9814.43
    303840     9815.17
    303880      9816.9
    303920     9817.92
    303960     9818.74
    304000     9820.71
    304040     9822.04
    304080     9822.98
    304120     9824.99
    304160     9826.42
    304200     9827.24
    304240     9828.08
    304280     9830.04
    304320     9830.76
    304360     9832.21
    304400     9833.51
    304440     9834.72
    304480     9837.06
    304520     9836.82
    304560     9838.72
    304600     9840.26
    304640        9841
    304680     9842.74
    304720     9843.72
    304760     9844.58
    304800     9846.54
    304840     9847.88
    304880     9848.79
    304920     9850.81
    304960     9852.24
    305000     9853.05
    305040      9853.9
    305080     9855.87
    305120     9856.58
    305160     9858.03
    305200     9859.34
    305240     9860.55
    305280     9862.88
    305320     9862.67
    305360     9864.54
    305400     9866.08
    305440     9866.82
    305480     9868.55
    305520     9869.56
    305560     9870.38
    305600     9872.35
    305640     9873.69
    305680     9874.59
    305720     9876.65
    305760     9878.04
    305800     9878.88
    305840      9879.7
    305880      9881.7
    305920     9882.42
    305960     9883.83
    306000     9885.17
    306040     9886.36
    306080     9888.72
    306120     9888.49
    306160     9890.37
    306200      9891.9
    306240     9892.62
    306280     9894.38
    306320     9895.38
    306360     9896.19
    306400     9898.18
    306440      9899.5
    306480     9900.42
    306520     9902.47
    306560     9903.87
    306600      9904.7
    306640      9905.5
    306680     9907.51
    306720     9908.24
    306760     9909.66
    306800        9911
    306840      9912.2
    306880     9914.55
    306920     9914.31
    306960     9916.18
    307000     9917.72
    307040     9918.45
    307080     9920.21
    307120     9921.19
    307160        9922
    307200     9923.99
    307240      9925.3
    307280     9926.21
    307320     9928.28
    307360     9929.67
    307400      9930.5
    307440     9931.33
    307480     9933.34
    307520     9934.06
    307560     9935.47
    307600     9936.81
    307640        9938
    307680     9940.35
    307720      9940.1
    307760        9942
    307800     9943.55
    307840     9944.26
    307880     9946.06
    307920     9947.02
    307960     9947.84
    308000     9949.84
    308040     9951.14
    308080     9952.02
    308120     9954.12
    308160     9955.52
    308200     9956.32
    308240     9957.16
    308280     9959.17
    308320     9959.89
    308360     9961.31
    308400     9962.65
    308440     9963.83
    308480      9966.2
    308520     9965.95
    308560     9967.84
    308600     9969.37
    308640      9970.1
    308680     9971.89
    308720     9972.85
    308760     9973.68
    308800     9975.67
    308840     9976.97
    308880     9977.89
    308920     9979.96
    308960     9981.34
    309000     9982.15
    309040     9983.02
    309080     9985.03
    309120     9985.71
    309160     9987.16
    309200      9988.5
    309240     9989.67
    309280     9992.04
    309320      9991.8
    309360     9993.69
    309400      9995.2
    309440     9995.94
    309480     9997.74
    309520     9998.71
    309560     9999.55
    309600     10001.5
    309640     10002.8
    309680     10003.7
    309720     10005.8
    309760     10007.2
    309800       10008
    309840     10008.9
    309880     10010.9
    309920     10011.6
    309960       10013
    310000     10014.4
    310040     10015.5
    310080     10017.9
    310120     10017.7
    310160     10019.6
    310200     10021.1
    310240     10021.8
    310280     10023.6
    310320     10024.6
    310360     10025.4
    310400     10027.4
    310440     10028.7
    310480     10029.6
    310520     10031.7
    310560     10033.1
    310600     10033.8
    310640     10034.7
    310680     10036.8
    310720     10037.5
    310760     10038.9
    310800     10040.2
    310840     10041.4
    310880     10043.8
    310920     10043.5
    310960     10045.4
    311000     10046.9
    311040     10047.7
    311080     10049.5
    311120     10050.4
    311160     10051.3
    311200     10053.2
    311240     10054.5
    311280     10055.4
    311320     10057.5
    311360     10058.9
    311400     10059.7
    311440     10060.6
    311480     10062.6
    311520     10063.3
    311560     10064.8
    311600     10066.1
    311640     10067.2
    311680     10069.7
    311720     10069.4
    311760     10071.3
    311800     10072.8
    311840     10073.5
    311880     10075.3
    311920     10076.3
    311960     10077.1
    312000     10079.1
    312040     10080.4
    312080     10081.3
    312120     10083.4
    312160     10084.8
    312200     10085.5
    312240     10086.5
    312280     10088.5
    312320     10089.2
    312360     10090.6
    312400     10091.9
    312440     10093.1
    312480     10095.5
    312520     10095.3
    312560     10097.2
    312600     10098.6
    312640     10099.3
    312680     10101.2
    312720     10102.1
    312760       10103
    312800     10104.9
    312840     10106.2
    312880     10107.1
    312920     10109.2
    312960     10110.6
    313000     10111.4
    313040     10112.3
    313080     10114.3
    313120       10115
    313160     10116.5
    313200     10117.8
    313240     10118.9
    313280     10121.3
    313320     10121.1
    313360       10123
    313400     10124.4
    313440     10125.2
    313480       10127
    313520     10127.9
    313560     10128.8
    313600     10130.7
    313640     10132.1
    313680     10132.9
    313720     10135.1
    313760     10136.4
    313800     10137.2
    313840     10138.1
    313880     10140.1
    313920     10140.8
    313960     10142.3
    314000     10143.6
    314040     10144.8
    314080     10147.1
    314120     10146.9
    314160     10148.8
    314200     10150.2
    314240       10151
    314280     10152.8
    314320     10153.7
    314360     10154.6
    314400     10156.5
    314440     10157.9
    314480     10158.8
    314520     10160.9
    314560     10162.3
    314600       10163
    314640     10163.9
    314680       10166
    314720     10166.7
    314760     10168.1
    314800     10169.4
    314840     10170.6
    314880     10172.9
    314920     10172.7
    314960     10174.6
    315000     10176.1
    315040     10176.8
    315080     10178.6
    315120     10179.6
    315160     10180.4
    315200     10182.4
    315240     10183.7
    315280     10184.6
    315320     10186.7
    315360     10188.1
    315400     10188.8
    315440     10189.8
    315480     10191.8
    315520     10192.5
    315560       10194
    315600     10195.2
    315640     10196.4
    315680     10198.8
    315720     10198.5
    315760     10200.4
    315800     10201.9
    315840     10202.6
    315880     10204.4
    315920     10205.4
    315960     10206.2
    316000     10208.1
    316040     10209.5
    316080     10210.4
    316120     10212.6
    316160     10213.9
    316200     10214.6
    316240     10215.6
    316280     10217.6
    316320     10218.3
    316360     10219.8
    316400       10221
    316440     10222.2
    316480     10224.5
    316520     10224.3
    316560     10226.2
    316600     10227.6
    316640     10228.4
    316680     10230.2
    316720     10231.1
    316760       10232
    316800     10233.9
    316840     10235.3
    316880     10236.2
    316920     10238.4
    316960     10239.7
    317000     10240.4
    317040     10241.3
    317080     10243.4
    317120     10244.1
    317160     10245.6
    317200     10246.8
    317240       10248
    317280     10250.3
    317320     10250.1
    317360       10252
    317400     10253.5
    317440     10254.2
    317480       10256
    317520     10256.9
    317560     10257.8
    317600     10259.7
    317640     10261.1
    317680       10262
    317720     10264.2
    317760     10265.5
    317800     10266.2
    317840     10267.1
    317880     10269.2
    317920     10269.9
    317960     10271.4
    318000     10272.6
    318040     10273.8
    318080     10276.1
    318120     10275.9
    318160     10277.8
    318200     10279.3
    318240       10280
    318280     10281.8
    318320     10282.8
    318360     10283.6
    318400     10285.5
    318440     10286.9
    318480     10287.8
    318520       10290
    318560     10291.3
    318600       10292
    318640       10293
    318680       10295
    318720     10295.7
    318760     10297.2
    318800     10298.4
    318840     10299.6
    318880     10301.9
    318920     10301.7
    318960     10303.6
    319000     10305.1
    319040     10305.8
    319080     10307.6
    319120     10308.5
    319160     10309.4
    319200     10311.3
    319240     10312.7
    319280     10313.7
    319320     10315.8
    319360     10317.1
    319400     10317.8
    319440     10318.8
    319480     10320.8
    319520     10321.5
    319560       10323
    319600     10324.2
    319640     10325.4
    319680     10327.8
    319720     10327.5
    319760     10329.4
    319800     10330.9
    319840     10331.7
    319880     10333.4
    319920     10334.4
    319960     10335.2
    320000     10337.2
    320040     10338.5
    320080     10339.5
    320120     10341.6
    320160     10342.9
    320200     10343.6
    320240     10344.6
    320280     10346.6
    320320     10347.3
    320360     10348.8
    320400     10350.1
    320440     10351.2
    320480     10353.6
    320520     10353.4
    320560     10355.3
    320600     10356.7
    320640     10357.5
    320680     10359.2
    320720     10360.2
    320760     10361.1
    320800       10363
    320840     10364.3
    320880     10365.3
    320920     10367.5
    320960     10368.8
    321000     10369.5
    321040     10370.4
    321080     10372.4
    321120     10373.1
    321160     10374.7
    321200     10375.9
    321240       10377
    321280     10379.4
    321320     10379.2
    321360     10381.1
    321400     10382.5
    321440     10383.3
    321480       10385
    321520       10386
    321560     10386.9
    321600     10388.8
    321640     10390.1
    321680     10391.1
    321720     10393.3
    321760     10394.6
    321800     10395.3
    321840     10396.2
    321880     10398.2
    321920       10399
    321960     10400.5
    322000     10401.7
    322040     10402.8
    322080     10405.2
    322120       10405
    322160     10406.9
    322200     10408.4
    322240     10409.2
    322280     10410.8
    322320     10411.8
    322360     10412.7
    322400     10414.6
    322440     10415.9
    322480     10416.9
    322520     10419.1
    322560     10420.4
    322600     10421.1
    322640       10422
    322680     10424.1
    322720     10424.8
    322760     10426.2
    322800     10427.5
    322840     10428.6
    322880       10431
    322920     10430.8
    322960     10432.7
    323000     10434.2
    323040       10435
    323080     10436.7
    323120     10437.6
    323160     10438.5
    323200     10440.4
    323240     10441.7
    323280     10442.7
    323320     10444.9
    323360     10446.2
    323400     10446.9
    323440     10447.9
    323480     10449.9
    323520     10450.6
    323560     10452.1
    323600     10453.3
    323640     10454.4
    323680     10456.8
    323720     10456.6
    323760     10458.5
    323800       10460
    323840     10460.8
    323880     10462.5
    323920     10463.5
    323960     10464.3
    324000     10466.3
    324040     10467.6
    324080     10468.5
    324120     10470.7
    324160       10472
    324200     10472.7
    324240     10473.7
    324280     10475.7
    324320     10476.4
    324360     10477.9
    324400     10479.2
    324440     10480.2
    324480     10482.7
    324520     10482.4
    324560     10484.3
    324600     10485.8
    324640     10486.6
    324680     10488.3
    324720     10489.3
    324760     10490.2
    324800     10492.1
    324840     10493.4
    324880     10494.4
    324920     10496.6
    324960     10497.9
    325000     10498.6
    325040     10499.5
    325080     10501.6
    325120     10502.3
    325160     10503.7
    325200       10505
    325240     10506.1
    325280     10508.5
    325320     10508.3
    325360     10510.2
    325400     10511.7
    325440     10512.5
    325480     10514.2
    325520     10515.2
    325560       10516
    325600     10517.9
    325640     10519.3
    325680     10520.2
    325720     10522.4
    325760     10523.7
    325800     10524.4
    325840     10525.4
    325880     10527.4
    325920     10528.1
    325960     10529.6
    326000     10530.9
    326040       10532
    326080     10534.4
    326120     10534.1
    326160       10536
    326200     10537.6
    326240     10538.3
    326280       10540
    326320       10541
    326360     10541.9
    326400     10543.8
    326440     10545.1
    326480     10546.1
    326520     10548.3
    326560     10549.6
    326600     10550.3
    326640     10551.3
    326680     10553.3
    326720       10554
    326760     10555.4
    326800     10556.7
    326840     10557.8
    326880     10560.3
    326920       10560
    326960     10561.9
    327000     10563.4
    327040     10564.2
    327080     10565.9
    327120     10566.9
    327160     10567.7
    327200     10569.7
    327240       10571
    327280       10572
    327320     10574.2
    327360     10575.5
    327400     10576.1
    327440     10577.1
    327480     10579.1
    327520     10579.8
    327560     10581.3
    327600     10582.6
    327640     10583.6
    327680     10586.1
    327720     10585.8
    327760     10587.7
    327800     10589.3
    327840       10590
    327880     10591.7
    327920     10592.7
    327960     10593.6
    328000     10595.5
    328040     10596.8
    328080     10597.8
    328120       10600
    328160     10601.3
    328200       10602
    328240     10602.9
    328280       10605
    328320     10605.7
    328360     10607.1
    328400     10608.4
    328440     10609.5
    328480     10611.9
    328520     10611.6
    328560     10613.6
    328600     10615.1
    328640     10615.9
    328680     10617.5
    328720     10618.5
    328760     10619.4
    328800     10621.3
    328840     10622.6
    328880     10623.7
    328920     10625.8
    328960     10627.1
    329000     10627.8
    329040     10628.8
    329080     10630.8
    329120     10631.5
    329160       10633
    329200     10634.2
    329240     10635.3
    329280     10637.7
    329320     10637.5
    329360     10639.4
    329400     10640.9
    329440     10641.7
    329480     10643.4
    329520     10644.3
    329560     10645.2
    329600     10647.1
    329640     10648.5
    329680     10649.5
    329720     10651.7
    329760     10652.9
    329800     10653.6
    329840     10654.6
    329880     10656.6
    329920     10657.3
    329960     10658.8
    330000     10660.1
    330040     10661.1
    330080     10663.6
    330120     10663.3
    330160     10665.2
    330200     10666.8
    330240     10667.5
    330280     10669.2
    330320     10670.2
    330360     10671.1
    330400       10673
    330440     10674.3
    330480     10675.3
    330520     10677.5
    330560     10678.8
    330600     10679.5
    330640     10680.4
    330680     10682.5
    330720     10683.2
    330760     10684.6
    330800     10685.9
    330840       10687
    330880     10689.4
    330920     10689.2
    330960     10691.1
    331000     10692.6
    331040     10693.4
    331080       10695
    331120       10696
    331160     10696.9
    331200     10698.8
    331240     10700.1
    331280     10701.1
    331320     10703.3
    331360     10704.6
    331400     10705.3
    331440     10706.3
    331480     10708.3
    331520       10709
    331560     10710.4
    331600     10711.7
    331640     10712.8
    331680     10715.3
    331720       10715
    331760     10716.9
    331800     10718.4
    331840     10719.2
    331880     10720.9
    331920     10721.9
    331960     10722.7
    332000     10724.7
    332040       10726
    332080       10727
    332120     10729.2
    332160     10730.4
    332200     10731.1
    332240     10732.1
    332280     10734.1
    332320     10734.8
    332360     10736.3
    332400     10737.5
    332440     10738.7
    332480     10741.1
    332520     10740.9
    332560     10742.7
    332600     10744.3
    332640     10745.1
    332680     10746.8
    332720     10747.7
    332760     10748.6
    332800     10750.5
    332840     10751.9
    332880     10752.8
    332920     10755.1
    332960     10756.3
    333000       10757
    333040     10757.9
    333080     10759.9
    333120     10760.7
    333160     10762.1
    333200     10763.4
    333240     10764.5
    333280     10766.9
    333320     10766.7
    333360     10768.6
    333400     10770.1
    333440     10770.9
    333480     10772.6
    333520     10773.6
    333560     10774.4
    333600     10776.4
    333640     10777.7
    333680     10778.7
    333720     10780.9
    333760     10782.2
    333800     10782.8
    333840     10783.8
    333880     10785.8
    333920     10786.5
    333960       10788
    334000     10789.2
    334040     10790.4
    334080     10792.8
    334120     10792.6
    334160     10794.4
    334200       10796
    334240     10796.7
    334280     10798.4
    334320     10799.4
    334360     10800.2
    334400     10802.2
    334440     10803.6
    334480     10804.5
    334520     10806.8
    334560       10808
    334600     10808.7
    334640     10809.6
    334680     10811.6
    334720     10812.4
    334760     10813.8
    334800     10815.1
    334840     10816.2
    334880     10818.6
    334920     10818.4
    334960     10820.2
    335000     10821.8
    335040     10822.6
    335080     10824.3
    335120     10825.2
    335160     10826.1
    335200       10828
    335240     10829.3
    335280     10830.3
    335320     10832.6
    335360     10833.8
    335400     10834.5
    335440     10835.4
    335480     10837.4
    335520     10838.2
    335560     10839.6
    335600     10840.9
    335640       10842
    335680     10844.4
    335720     10844.2
    335760     10846.1
    335800     10847.6
    335840     10848.4
    335880     10850.1
    335920       10851
    335960     10851.9
    336000     10853.9
    336040     10855.2
    336080     10856.2
    336120     10858.4
    336160     10859.7
    336200     10860.3
    336240     10861.3
    336280     10863.2
    336320       10864
    336360     10865.4
    336400     10866.7
    336440     10867.8
    336480     10870.2
    336520       10870
    336560     10871.9
    336600     10873.4
    336640     10874.1
    336680     10875.9
    336720     10876.8
    336760     10877.7
    336800     10879.6
    336840       10881
    336880     10881.9
    336920     10884.2
    336960     10885.4
    337000       10886
    337040       10887
    337080       10889
    337120     10889.8
    337160     10891.2
    337200     10892.5
    337240     10893.6
    337280       10896
    337320     10895.8
    337360     10897.7
    337400     10899.2
    337440     10899.9
    337480     10901.6
    337520     10902.6
    337560     10903.5
    337600     10905.4
    337640     10906.7
    337680     10907.7
    337720     10909.9
    337760     10911.2
    337800     10911.8
    337840     10912.8
    337880     10914.8
    337920     10915.5
    337960       10917
    338000     10918.2
    338040     10919.4
    338080     10921.8
    338120     10921.6
    338160     10923.4
    338200       10925
    338240     10925.7
    338280     10927.4
    338320     10928.3
    338360     10929.2
    338400     10931.2
    338440     10932.5
    338480     10933.5
    338520     10935.7
    338560       10937
    338600     10937.6
    338640     10938.6
    338680     10940.6
    338720     10941.3
    338760     10942.8
    338800       10944
    338840     10945.2
    338880     10947.6
    338920     10947.3
    338960     10949.2
    339000     10950.7
    339040     10951.4
    339080     10953.2
    339120     10954.1
    339160       10955
    339200     10956.9
    339240     10958.3
    339280     10959.2
    339320     10961.5
    339360     10962.7
    339400     10963.4
    339440     10964.3
    339480     10966.3
    339520     10967.1
    339560     10968.5
    339600     10969.8
    339640     10970.9
    339680     10973.3
    339720     10973.1
    339760     10974.9
    339800     10976.5
    339840     10977.2
    339880     10978.9
    339920     10979.8
    339960     10980.7
    340000     10982.7
    340040       10984
    340080       10985
    340120     10987.2
    340160     10988.5
    340200     10989.1
    340240       10990
    340280       10992
    340320     10992.8
    340360     10994.2
    340400     10995.5
    340440     10996.7
    340480     10999.1
    340520     10998.8
    340560     11000.7
    340600     11002.2
    340640     11002.9
    340680     11004.6
    340720     11005.5
    340760     11006.4
    340800     11008.4
    340840     11009.7
    340880     11010.7
    340920     11012.9
    340960     11014.2
    341000     11014.8
    341040     11015.8
    341080     11017.8
    341120     11018.5
    341160       11020
    341200     11021.3
    341240     11022.4
    341280     11024.8
    341320     11024.6
    341360     11026.4
    341400     11027.9
    341440     11028.6
    341480     11030.4
    341520     11031.3
    341560     11032.1
    341600     11034.1
    341640     11035.5
    341680     11036.4
    341720     11038.6
    341760     11039.9
    341800     11040.6
    341840     11041.5
    341880     11043.5
    341920     11044.2
    341960     11045.7
    342000       11047
    342040     11048.1
    342080     11050.5
    342120     11050.2
    342160     11052.1
    342200     11053.6
    342240     11054.4
    342280     11056.1
    342320       11057
    342360     11057.9
    342400     11059.8
    342440     11061.2
    342480     11062.1
    342520     11064.3
    342560     11065.7
    342600     11066.3
    342640     11067.2
    342680     11069.2
    342720     11069.9
    342760     11071.4
    342800     11072.7
    342840     11073.8
    342880     11076.2
    342920       11076
    342960     11077.8
    343000     11079.4
    343040     11080.1
    343080     11081.8
    343120     11082.7
    343160     11083.6
    343200     11085.6
    343240     11086.9
    343280     11087.8
    343320       11090
    343360     11091.4
    343400       11092
    343440       11093
    343480       11095
    343520     11095.7
    343560     11097.1
    343600     11098.4
    343640     11099.5
    343680     11101.9
    343720     11101.7
    343760     11103.5
    343800     11105.1
    343840     11105.8
    343880     11107.6
    343920     11108.4
    343960     11109.3
    344000     11111.3
    344040     11112.6
    344080     11113.5
    344120     11115.8
    344160     11117.1
    344200     11117.7
    344240     11118.7
    344280     11120.7
    344320     11121.4
    344360     11122.9
    344400     11124.1
    344440     11125.2
    344480     11127.6
    344520     11127.4
    344560     11129.2
    344600     11130.8
    344640     11131.5
    344680     11133.3
    344720     11134.2
    344760       11135
    344800       11137
    344840     11138.3
    344880     11139.2
    344920     11141.5
    344960     11142.8
    345000     11143.4
    345040     11144.4
    345080     11146.4
    345120     11147.1
    345160     11148.6
    345200     11149.9
    345240     11150.9
    345280     11153.3
    345320     11153.2
    345360       11155
    345400     11156.5
    345440     11157.3
    345480       11159
    345520     11159.9
    345560     11160.8
    345600     11162.7
    345640     11164.1
    345680     11164.9
    345720     11167.2
    345760     11168.6
    345800     11169.1
    345840     11170.1
    345880     11172.1
    345920     11172.8
    345960     11174.3
    346000     11175.6
    346040     11176.6
    346080     11179.1
    346120     11178.9
    346160     11180.7
    346200     11182.2
    346240     11182.9
    346280     11184.7
    346320     11185.6
    346360     11186.5
    346400     11188.4
    346440     11189.8
    346480     11190.7
    346520     11192.9
    346560     11194.3
    346600     11194.9
    346640     11195.8
    346680     11197.8
    346720     11198.5
    346760       11200
    346800     11201.3
    346840     11202.3
    346880     11204.8
    346920     11204.6
    346960     11206.4
    347000       11208
    347040     11208.6
    347080     11210.4
    347120     11211.3
    347160     11212.2
    347200     11214.1
    347240     11215.5
    347280     11216.3
    347320     11218.6
    347360       11220
    347400     11220.5
    347440     11221.5
    347480     11223.5
    347520     11224.2
    347560     11225.7
    347600       11227
    347640       11228
    347680     11230.4
    347720     11230.2
    347760       11232
    347800     11233.6
    347840     11234.3
    347880     11236.1
    347920       11237
    347960     11237.8
    348000     11239.8
    348040     11241.2
    348080     11242.1
    348120     11244.3
    348160     11245.7
    348200     11246.2
    348240     11247.2
    348280     11249.2
    348320     11249.9
    348360     11251.4
    348400     11252.7
    348440     11253.7
    348480     11256.2
    348520     11255.9
    348560     11257.7
    348600     11259.3
    348640       11260
    348680     11261.8
    348720     11262.6
    348760     11263.5
    348800     11265.5
    348840     11266.9
    348880     11267.7
    348920       11270
    348960     11271.4
    349000     11271.9
    349040     11272.9
    349080     11274.8
    349120     11275.6
    349160     11277.1
    349200     11278.4
    349240     11279.4
    349280     11281.9
    349320     11281.6
    349360     11283.4
    349400       11285
    349440     11285.7
    349480     11287.5
    349520     11288.3
    349560     11289.2
    349600     11291.2
    349640     11292.5
    349680     11293.4
    349720     11295.6
    349760     11297.1
    349800     11297.6
    349840     11298.5
    349880     11300.5
    349920     11301.3
    349960     11302.8
    350000       11304
    350040     11305.1
    350080     11307.5
    350120     11307.2
    350160     11309.1
    350200     11310.6
    350240     11311.4
    350280     11313.1
    350320       11314
    350360     11314.8
    350400     11316.9
    350440     11318.2
    350480     11319.1
    350520     11321.3
    350560     11322.8
    350600     11323.2
    350640     11324.2
    350680     11326.2
    350720     11326.9
    350760     11328.5
    350800     11329.7
    350840     11330.8
    350880     11333.2
    350920     11332.9
    350960     11334.7
    351000     11336.3
    351040       11337
    351080     11338.8
    351120     11339.6
    351160     11340.5
    351200     11342.5
    351240     11343.9
    351280     11344.7
    351320       11347
    351360     11348.4
    351400     11348.9
    351440     11349.9
    351480     11351.9
    351520     11352.6
    351560     11354.2
    351600     11355.4
    351640     11356.5
    351680     11358.9
    351720     11358.6
    351760     11360.4
    351800       11362
    351840     11362.7
    351880     11364.5
    351920     11365.3
    351960     11366.2
    352000     11368.2
    352040     11369.6
    352080     11370.4
    352120     11372.7
    352160     11374.1
    352200     11374.6
    352240     11375.6
    352280     11377.5
    352320     11378.3
    352360     11379.9
    352400     11381.1
    352440     11382.1
    352480     11384.6
    352520     11384.3
    352560     11386.1
    352600     11387.7
    352640     11388.4
    352680     11390.2
    352720       11391
    352760     11391.9
    352800     11393.9
    352840     11395.2
    352880     11396.1
    352920     11398.4
    352960     11399.8
    353000     11400.3
    353040     11401.2
    353080     11403.2
    353120       11404
    353160     11405.6
    353200     11406.8
    353240     11407.8
    353280     11410.2
    353320       11410
    353360     11411.8
    353400     11413.4
    353440     11414.1
    353480     11415.8
    353520     11416.7
    353560     11417.5
    353600     11419.6
    353640     11420.9
    353680     11421.7
    353720     11424.1
    353760     11425.5
    353800       11426
    353840     11426.9
    353880     11428.9
    353920     11429.7
    353960     11431.3
    354000     11432.5
    354040     11433.5
    354080     11435.9
    354120     11435.7
    354160     11437.5
    354200     11439.1
    354240     11439.8
    354280     11441.5
    354320     11442.4
    354360     11443.2
    354400     11445.3
    354440     11446.6
    354480     11447.4
    354520     11449.7
    354560     11451.2
    354600     11451.6
    354640     11452.6
    354680     11454.6
    354720     11455.3
    354760     11456.9
    354800     11458.1
    354840     11459.2
    354880     11461.6
    354920     11461.3
    354960     11463.2
    355000     11464.8
    355040     11465.4
    355080     11467.2
    355120       11468
    355160     11468.9
    355200     11470.9
    355240     11472.3
    355280       11473
    355320     11475.4
    355360     11476.8
    355400     11477.3
    355440     11478.2
    355480     11480.2
    355520     11480.9
    355560     11482.6
    355600     11483.7
    355640     11484.8
    355680     11487.3
    355720       11487
    355760     11488.8
    355800     11490.4
    355840     11491.1
    355880     11492.8
    355920     11493.6
    355960     11494.5
    356000     11496.5
    356040     11497.9
    356080     11498.7
    356120       11501
    356160     11502.4
    356200     11502.9
    356240     11503.9
    356280     11505.8
    356320     11506.6
    356360     11508.2
    356400     11509.4
    356440     11510.4
    356480     11512.9
    356520     11512.6
    356560     11514.4
    356600       11516
    356640     11516.7
    356680     11518.5
    356720     11519.3
    356760     11520.1
    356800     11522.2
    356840     11523.5
    356880     11524.3
    356920     11526.7
    356960     11528.1
    357000     11528.6
    357040     11529.5
    357080     11531.5
    357120     11532.3
    357160     11533.8
    357200       11535
    357240     11536.1
    357280     11538.6
    357320     11538.3
    357360     11540.1
    357400     11541.7
    357440     11542.4
    357480     11544.1
    357520     11544.9
    357560     11545.8
    357600     11547.9
    357640     11549.2
    357680       11550
    357720     11552.4
    357760     11553.8
    357800     11554.3
    357840     11555.2
    357880     11557.2
    357920     11557.9
    357960     11559.6
    358000     11560.7
    358040     11561.8
    358080     11564.3
    358120       11564
    358160     11565.8
    358200     11567.4
    358240     11568.1
    358280     11569.8
    358320     11570.6
    358360     11571.5
    358400     11573.6
    358440     11574.9
    358480     11575.7
    358520     11578.1
    358560     11579.5
    358600       11580
    358640       11581
    358680     11582.9
    358720     11583.6
    358760     11585.3
    358800     11586.4
    358840     11587.5
    358880       11590
    358920     11589.8
    358960     11591.5
    359000     11593.1
    359040     11593.8
    359080     11595.6
    359120     11596.3
    359160     11597.2
    359200     11599.3
    359240     11600.6
    359280     11601.4
    359320     11603.8
    359360     11605.2
    359400     11605.7
    359440     11606.7
    359480     11608.6
    359520     11609.3
    359560       11611
    359600     11612.1
    359640     11613.2
    359680     11615.7
    359720     11615.4
    359760     11617.2
    359800     11618.8
    359840     11619.5
    359880     11621.2
    359920       11622
    359960     11622.9
    360000       11625
    360040     11626.3
    360080     11627.1
    360120     11629.5
    360160     11630.9
    360200     11631.4
    360240     11632.4
    360280     11634.3
    360320       11635
    360360     11636.7
    360400     11637.9
    360440     11638.9
    360480     11641.4
    360520     11641.1
    360560     11642.9
    360600     11644.5
    360640     11645.2
    360680       11647
    360720     11647.7
    360760     11648.6
    360800     11650.7
    360840       11652
    360880     11652.9
    360920     11655.2
    360960     11656.6
    361000     11657.1
    361040       11658
    361080       11660
    361120     11660.7
    361160     11662.4
    361200     11663.5
    361240     11664.6
    361280     11667.1
    361320     11666.8
    361360     11668.6
    361400     11670.2
    361440     11670.9
    361480     11672.7
    361520     11673.4
    361560     11674.3
    361600     11676.4
    361640     11677.7
    361680     11678.6
    361720     11680.9
    361760     11682.3
    361800     11682.8
    361840     11683.7
    361880     11685.8
    361920     11686.4
    361960     11688.1
    362000     11689.3
    362040     11690.3
    362080     11692.8
    362120     11692.5
    362160     11694.3
    362200     11695.9
    362240     11696.6
    362280     11698.3
    362320     11699.1
    362360     11700.1
    362400     11702.1
    362440     11703.4
    362480     11704.2
    362520     11706.6
    362560       11708
    362600     11708.5
    362640     11709.4
    362680     11711.4
    362720     11712.1
    362760     11713.7
    362800     11714.9
    362840       11716
    362880     11718.4
    362920     11718.2
    362960       11720
    363000     11721.5
    363040     11722.3
    363080       11724
    363120     11724.7
    363160     11725.7
    363200     11727.7
    363240     11729.1
    363280     11729.9
    363320     11732.3
    363360     11733.7
    363400     11734.2
    363440     11735.1
    363480     11737.1
    363520     11737.8
    363560     11739.4
    363600     11740.6
    363640     11741.7
    363680     11744.2
    363720     11743.9
    363760     11745.7
    363800     11747.2
    363840       11748
    363880     11749.8
    363920     11750.4
    363960     11751.4
    364000     11753.4
    364040     11754.9
    364080     11755.7
    364120       11758
    364160     11759.4
    364200     11759.9
    364240     11760.8
    364280     11762.8
    364320     11763.5
    364360     11765.1
    364400     11766.3
    364440     11767.4
    364480     11769.9
    364520     11769.6
    364560     11771.3
    364600     11772.9
    364640     11773.7
    364680     11775.5
    364720     11776.1
    364760     11777.1
    364800     11779.1
    364840     11780.5
    364880     11781.4
    364920     11783.7
    364960     11785.1
    365000     11785.6
    365040     11786.5
    365080     11788.5
    365120     11789.2
    365160     11790.8
    365200       11792
    365240     11793.1
    365280     11795.6
    365320     11795.3
    365360     11797.1
    365400     11798.7
    365440     11799.4
    365480     11801.2
    365520     11801.8
    365560     11802.8
    365600     11804.8
    365640     11806.2
    365680       11807
    365720     11809.4
    365760     11810.8
    365800     11811.3
    365840     11812.2
    365880     11814.3
    365920     11814.9
    365960     11816.5
    366000     11817.7
    366040     11818.8
    366080     11821.3
    366120       11821
    366160     11822.8
    366200     11824.4
    366240     11825.1
    366280     11826.9
    366320     11827.6
    366360     11828.5
    366400     11830.6
    366440     11831.9
    366480     11832.8
    366520     11835.1
    366560     11836.5
    366600       11837
    366640     11837.9
    366680       11840
    366720     11840.6
    366760     11842.2
    366800     11843.4
    366840     11844.5
    366880       11847
    366920     11846.7
    366960     11848.5
    367000     11850.1
    367040     11850.8
    367080     11852.6
    367120     11853.3
    367160     11854.3
    367200     11856.3
    367240     11857.6
    367280     11858.5
    367320     11860.8
    367360     11862.2
    367400     11862.8
    367440     11863.6
    367480     11865.7
    367520     11866.3
    367560     11867.9
    367600     11869.1
    367640     11870.3
    367680     11872.7
    367720     11872.4
    367760     11874.2
    367800     11875.8
    367840     11876.5
    367880     11878.3
    367920       11879
    367960     11879.9
    368000       11882
    368040     11883.4
    368080     11884.2
    368120     11886.5
    368160     11887.9
    368200     11888.5
    368240     11889.3
    368280     11891.4
    368320       11892
    368360     11893.6
    368400     11894.8
    368440       11896
    368480     11898.4
    368520     11898.2
    368560     11899.9
    368600     11901.5
    368640     11902.3
    368680       11904
    368720     11904.7
    368760     11905.6
    368800     11907.7
    368840     11909.1
    368880     11909.9
    368920     11912.3
    368960     11913.7
    369000     11914.2
    369040     11915.1
    369080     11917.2
    369120     11917.8
    369160     11919.3
    369200     11920.6
    369240     11921.8
    369280     11924.2
    369320     11923.9
    369360     11925.7
    369400     11927.3
    369440       11928
    369480     11929.8
    369520     11930.4
    369560     11931.4
    369600     11933.5
    369640     11934.8
    369680     11935.7
    369720       11938
    369760     11939.5
    369800       11940
    369840     11940.9
    369880       11943
    369920     11943.5
    369960     11945.1
    370000     11946.4
    370040     11947.5
    370080       11950
    370120     11949.7
    370160     11951.5
    370200     11953.1
    370240     11953.8
    370280     11955.6
    370320     11956.2
    370360     11957.2
    370400     11959.2
    370440     11960.6
    370480     11961.5
    370520     11963.8
    370560     11965.3
    370600     11965.7
    370640     11966.6
    370680     11968.7
    370720     11969.3
    370760     11970.9
    370800     11972.1
    370840     11973.3
    370880     11975.8
    370920     11975.4
    370960     11977.3
    371000     11978.9
    371040     11979.6
    371080     11981.3
    371120       11982
    371160       11983
    371200       11985
    371240     11986.4
    371280     11987.2
    371320     11989.6
    371360       11991
    371400     11991.5
    371440     11992.4
    371480     11994.5
    371520     11995.1
    371560     11996.6
    371600     11997.9
    371640     11999.1
    371680     12001.6
    371720     12001.2
    371760     12003.1
    371800     12004.6
    371840     12005.3
    371880     12007.1
    371920     12007.7
    371960     12008.7
    372000     12010.7
    372040     12012.1
    372080       12013
    372120     12015.3
    372160     12016.8
    372200     12017.3
    372240     12018.2
    372280     12020.2
    372320     12020.8
    372360     12022.4
    372400     12023.7
    372440     12024.8
    372480     12027.3
    372520     12026.9
    372560     12028.8
    372600     12030.4
    372640     12031.1
    372680     12032.8
    372720     12033.5
    372760     12034.5
    372800     12036.5
    372840     12037.9
    372880     12038.7
    372920     12041.1
    372960     12042.6
    373000     12043.1
    373040       12044
    373080       12046
    373120     12046.5
    373160     12048.2
    373200     12049.4
    373240     12050.6
    373280     12053.1
    373320     12052.6
    373360     12054.6
    373400     12056.1
    373440     12056.9
    373480     12058.6
    373520     12059.3
    373560     12060.2
    373600     12062.3
    373640     12063.6
    373680     12064.5
    373720     12066.8
    373760     12068.3
    373800     12068.8
    373840     12069.7
    373880     12071.8
    373920     12072.3
    373960     12073.9
    374000     12075.2
    374040     12076.3
    374080     12078.9
    374120     12078.4
    374160     12080.3
    374200     12081.9
    374240     12082.6
    374280     12084.3
    374320       12085
    374360       12086
    374400       12088
    374440     12089.4
    374480     12090.2
    374520     12092.6
    374560     12094.1
    374600     12094.5
    374640     12095.4
    374680     12097.5
    374720       12098
    374760     12099.7
    374800     12100.9
    374840     12102.1
    374880     12104.6
    374920     12104.1
    374960       12106
    375000     12107.6
    375040     12108.3
    375080     12110.1
    375120     12110.7
    375160     12111.7
    375200     12113.7
    375240     12115.1
    375280     12115.9
    375320     12118.3
    375360     12119.8
    375400     12120.2
    375440     12121.2
    375480     12123.2
    375520     12123.7
    375560     12125.4
    375600     12126.7
    375640     12127.8
    375680     12130.3
    375720     12129.8
    375760     12131.7
    375800     12133.4
    375840       12134
    375880     12135.8
    375920     12136.4
    375960     12137.4
    376000     12139.5
    376040     12140.8
    376080     12141.6
    376120       12144
    376160     12145.5
    376200       12146
    376240     12146.9
    376280     12148.9
    376320     12149.5
    376360     12151.1
    376400     12152.4
    376440     12153.5
    376480     12156.1
    376520     12155.5
    376560     12157.4
    376600     12159.1
    376640     12159.7
    376680     12161.5
    376720     12162.2
    376760     12163.1
    376800     12165.2
    376840     12166.5
    376880     12167.3
    376920     12169.8
    376960     12171.2
    377000     12171.7
    377040     12172.6
    377080     12174.7
    377120     12175.2
    377160     12176.8
    377200     12178.1
    377240     12179.2
    377280     12181.8
    377320     12181.3
    377360     12183.2
    377400     12184.8
    377440     12185.4
    377480     12187.2
    377520     12187.8
    377560     12188.9
    377600     12190.9
    377640     12192.2
    377680     12193.1
    377720     12195.5
    377760     12196.9
    377800     12197.4
    377840     12198.3
    377880     12200.4
    377920     12200.9
    377960     12202.6
    378000     12203.8
    378040       12205
    378080     12207.5
    378120       12207
    378160     12208.9
    378200     12210.5
    378240     12211.1
    378280     12212.9
    378320     12213.5
    378360     12214.6
    378400     12216.6
    378440     12217.9
    378480     12218.7
    378520     12221.2
    378560     12222.6
    378600     12223.1
    378640       12224
    378680     12226.1
    378720     12226.6
    378760     12228.2
    378800     12229.5
    378840     12230.7
    378880     12233.2
    378920     12232.7
    378960     12234.6
    379000     12236.2
    379040     12236.8
    379080     12238.6
    379120     12239.3
    379160     12240.3
    379200     12242.4
    379240     12243.6
    379280     12244.4
    379320     12246.9
    379360     12248.4
    379400     12248.8
    379440     12249.7
    379480     12251.8
    379520     12252.3
    379560     12253.9
    379600     12255.2
    379640     12256.3
    379680     12258.9
    379720     12258.4
    379760     12260.3
    379800     12261.9
    379840     12262.5
    379880     12264.3
    379920       12265
    379960       12266
    380000     12268.1
    380040     12269.3
    380080     12270.2
    380120     12272.6
    380160     12274.1
    380200     12274.5
    380240     12275.4
    380280     12277.5
    380320       12278
    380360     12279.7
    380400     12280.9
    380440     12282.1
    380480     12284.6
    380520     12284.1
    380560       12286
    380600     12287.6
    380640     12288.2
    380680     12290.1
    380720     12290.7
    380760     12291.7
    380800     12293.8
    380840       12295
    380880     12295.9
    380920     12298.3
    380960     12299.8
    381000     12300.2
    381040     12301.1
    381080     12303.2
    381120     12303.7
    381160     12305.4
    381200     12306.6
    381240     12307.8
    381280     12310.3
    381320     12309.9
    381360     12311.8
    381400     12313.4
    381440       12314
    381480     12315.8
    381520     12316.4
    381560     12317.4
    381600     12319.6
    381640     12320.8
    381680     12321.6
    381720     12324.1
    381760     12325.5
    381800     12325.9
    381840     12326.9
    381880       12329
    381920     12329.4
    381960     12331.1
    382000     12332.4
    382040     12333.5
    382080     12336.1
    382120     12335.6
    382160     12337.5
    382200     12339.1
    382240     12339.7
    382280     12341.5
    382320     12342.2
    382360     12343.2
    382400     12345.3
    382440     12346.5
    382480     12347.3
    382520     12349.8
    382560     12351.3
    382600     12351.6
    382640     12352.6
    382680     12354.7
    382720     12355.1
    382760     12356.8
    382800     12358.1
    382840     12359.3
    382880     12361.8
    382920     12361.4
    382960     12363.3
    383000     12364.8
    383040     12365.4
    383080     12367.3
    383120     12367.9
    383160     12368.9
    383200       12371
    383240     12372.2
    383280       12373
    383320     12375.5
    383360       12377
    383400     12377.4
    383440     12378.3
    383480     12380.4
    383520     12380.9
    383560     12382.5
    383600     12383.8
    383640       12385
    383680     12387.6
    383720     12387.1
    383760       12389
    383800     12390.5
    383840     12391.1
    383880       12393
    383920     12393.6
    383960     12394.6
    384000     12396.7
    384040     12397.9
    384080     12398.7
    384120     12401.2
    384160     12402.7
    384200     12403.1
    384240       12404
    384280     12406.1
    384320     12406.5
    384360     12408.2
    384400     12409.5
    384440     12410.7
    384480     12413.2
    384520     12412.8
    384560     12414.6
    384600     12416.2
    384640     12416.8
    384680     12418.7
    384720     12419.2
    384760     12420.2
    384800     12422.4
    384840     12423.5
    384880     12424.4
    384920     12426.9
    384960     12428.3
    385000     12428.7
    385040     12429.6
    385080     12431.8
    385120     12432.2
    385160     12433.9
    385200     12435.2
    385240     12436.4
    385280     12438.9
    385320     12438.4
    385360     12440.3
    385400     12441.9
    385440     12442.5
    385480     12444.3
    385520     12444.9
    385560     12445.9
    385600       12448
    385640     12449.2
    385680       12450
    385720     12452.5
    385760       12454
    385800     12454.4
    385840     12455.3
    385880     12457.5
    385920     12457.9
    385960     12459.6
    386000     12460.8
    386040       12462
    386080     12464.5
    386120       12464
    386160       12466
    386200     12467.6
    386240     12468.2
    386280       12470
    386320     12470.6
    386360     12471.6
    386400     12473.7
    386440     12474.8
    386480     12475.7
    386520     12478.2
    386560     12479.6
    386600       12480
    386640       12481
    386680     12483.1
    386720     12483.5
    386760     12485.2
    386800     12486.4
    386840     12487.7
    386880     12490.2
    386920     12489.7
    386960     12491.6
    387000     12493.2
    387040     12493.8
    387080     12495.7
    387120     12496.2
    387160     12497.2
    387200     12499.3
    387240     12500.5
    387280     12501.3
    387320     12503.9
    387360     12505.3
    387400     12505.6
    387440     12506.6
    387480     12508.8
    387520     12509.2
    387560     12510.9
    387600     12512.1
    387640     12513.3
    387680     12515.8
    387720     12515.3
    387760     12517.3
    387800     12518.8
    387840     12519.4
    387880     12521.3
    387920     12521.8
    387960     12522.9
    388000       12525
    388040     12526.1
    388080     12526.9
    388120     12529.5
    388160       12531
    388200     12531.3
    388240     12532.3
    388280     12534.4
    388320     12534.8
    388360     12536.5
    388400     12537.8
    388440       12539
    388480     12541.5
    388520       12541
    388560     12542.9
    388600     12544.5
    388640     12545.1
    388680       12547
    388720     12547.5
    388760     12548.5
    388800     12550.6
    388840     12551.8
    388880     12552.6
    388920     12555.2
    388960     12556.6
    389000       12557
    389040       12558
    389080     12560.1
    389120     12560.5
    389160     12562.2
    389200     12563.4
    389240     12564.7
    389280     12567.2
    389320     12566.7
    389360     12568.7
    389400     12570.2
    389440     12570.8
    389480     12572.7
    389520     12573.2
    389560     12574.3
    389600     12576.3
    389640     12577.5
    389680     12578.3
    389720     12580.9
    389760     12582.3
    389800     12582.6
    389840     12583.6
    389880     12585.8
    389920     12586.2
    389960     12587.9
    390000     12589.1
    390040     12590.3
    390080     12592.9
    390120     12592.4
    390160     12594.3
    390200     12595.9
    390240     12596.5
    390280     12598.4
    390320     12598.9
    390360     12599.9
    390400       12602
    390440     12603.1
    390480       12604
    390520     12606.6
    390560       12608
    390600     12608.4
    390640     12609.3
    390680     12611.5
    390720     12611.9
    390760     12613.6
    390800     12614.8
    390840     12616.1
    390880     12618.6
    390920     12618.1
    390960       12620
    391000     12621.6
    391040     12622.2
    391080     12624.1
    391120     12624.6
    391160     12625.6
    391200     12627.8
    391240     12628.8
    391280     12629.7
    391320     12632.2
    391360     12633.7
    391400       12634
    391440       12635
    391480     12637.2
    391520     12637.5
    391560     12639.3
    391600     12640.5
    391640     12641.7
    391680     12644.3
    391720     12643.8
    391760     12645.7
    391800     12647.2
    391840     12647.9
    391880     12649.8
    391920     12650.3
    391960     12651.3
    392000     12653.4
    392040     12654.5
    392080     12655.4
    392120       12658
    392160     12659.3
    392200     12659.7
    392240     12660.7
    392280     12662.8
    392320     12663.2
    392360       12665
    392400     12666.2
    392440     12667.4
    392480       12670
    392520     12669.5
    392560     12671.4
    392600     12672.9
    392640     12673.6
    392680     12675.5
    392720       12676
    392760       12677
    392800     12679.1
    392840     12680.3
    392880     12681.1
    392920     12683.7
    392960     12685.1
    393000     12685.5
    393040     12686.5
    393080     12688.6
    393120     12688.9
    393160     12690.7
    393200     12691.9
    393240     12693.2
    393280     12695.7
    393320     12695.2
    393360     12697.1
    393400     12698.7
    393440     12699.3
    393480     12701.2
    393520     12701.7
    393560     12702.7
    393600     12704.8
    393640       12706
    393680     12706.8
    393720     12709.4
    393760     12710.8
    393800     12711.2
    393840     12712.2
    393880     12714.3
    393920     12714.7
    393960     12716.4
    394000     12717.6
    394040     12718.9
    394080     12721.5
    394120       12721
    394160     12722.9
    394200     12724.5
    394240       12725
    394280     12726.9
    394320     12727.4
    394360     12728.5
    394400     12730.6
    394440     12731.7
    394480     12732.6
    394520     12735.1
    394560     12736.5
    394600     12736.9
    394640     12737.9
    394680       12740
    394720     12740.5
    394760     12742.2
    394800     12743.3
    394840     12744.7
    394880     12747.3
    394920     12746.7
    394960     12748.6
    395000     12750.2
    395040     12750.8
    395080     12752.7
    395120     12753.2
    395160     12754.2
    395200     12756.3
    395240     12757.4
    395280     12758.3
    395320     12760.8
    395360     12762.2
    395400     12762.6
    395440     12763.7
    395480     12765.8
    395520     12766.2
    395560     12767.9
    395600     12769.1
    395640     12770.4
    395680       12773
    395720     12772.4
    395760     12774.4
    395800       12776
    395840     12776.5
    395880     12778.4
    395920     12778.9
    395960       12780
    396000     12782.1
    396040     12783.1
    396080       12784
    396120     12786.6
    396160       12788
    396200     12788.4
    396240     12789.4
    396280     12791.5
    396320       12792
    396360     12793.7
    396400     12794.9
    396440     12796.1
    396480     12798.7
    396520     12798.1
    396560     12800.1
    396600     12801.7
    396640     12802.2
    396680     12804.1
    396720     12804.6
    396760     12805.7
    396800     12807.8
    396840     12808.8
    396880     12809.7
    396920     12812.3
    396960     12813.6
    397000     12814.1
    397040     12815.1
    397080     12817.2
    397120     12817.6
    397160     12819.4
    397200     12820.6
    397240     12821.9
    397280     12824.4
    397320     12823.8
    397360     12825.8
    397400     12827.4
    397440     12827.9
    397480     12829.8
    397520     12830.3
    397560     12831.4
    397600     12833.5
    397640     12834.5
    397680     12835.4
    397720       12838
    397760     12839.3
    397800     12839.8
    397840     12840.8
    397880     12842.9
    397920     12843.3
    397960     12845.1
    398000     12846.2
    398040     12847.5
    398080     12850.1
    398120     12849.5
    398160     12851.4
    398200       12853
    398240     12853.6
    398280     12855.5
    398320       12856
    398360       12857
    398400     12859.2
    398440     12860.2
    398480     12861.1
    398520     12863.6
    398560       12865
    398600     12865.4
    398640     12866.4
    398680     12868.5
    398720       12869
    398760     12870.7
    398800     12871.9
    398840     12873.2
    398880     12875.7
    398920     12875.1
    398960     12877.1
    399000     12878.7
    399040     12879.3
    399080     12881.1
    399120     12881.6
    399160     12882.7
    399200     12884.8
    399240     12885.8
    399280     12886.7
    399320     12889.3
    399360     12890.6
    399400     12891.1
    399440     12892.1
    399480     12894.1
    399520     12894.6
    399560     12896.4
    399600     12897.5
    399640     12898.9
    399680     12901.4
    399720     12900.8
    399760     12902.8
    399800     12904.4
    399840     12904.9
    399880     12906.8
    399920     12907.3
    399960     12908.3
    400000     12910.5
    400040     12911.5
    400080     12912.4
    400120       12915
    400160     12916.3
    400200     12916.7
    400240     12917.7
    400280     12919.8
    400320     12920.3
    400360     12922.1
    400400     12923.2
    400440     12924.6
    400480     12927.1
    400520     12926.5
    400560     12928.5
    400600       12930
    400640     12930.6
    400680     12932.5
    400720       12933
    400760       12934
    400800     12936.2
    400840     12937.2
    400880     12938.1
    400920     12940.7
    400960       12942
    401000     12942.4
    401040     12943.4
    401080     12945.5
    401120       12946
    401160     12947.8
    401200     12948.9
    401240     12950.3
    401280     12952.8
    401320     12952.2
    401360     12954.1
    401400     12955.7
    401440     12956.3
    401480     12958.2
    401520     12958.7
    401560     12959.7
    401600     12961.9
    401640     12962.8
    401680     12963.8
    401720     12966.4
    401760     12967.7
    401800     12968.2
    401840     12969.2
    401880     12971.2
    401920     12971.7
    401960     12973.5
    402000     12974.6
    402040       12976
    402080     12978.5
    402120     12977.9
    402160     12979.9
    402200     12981.4
    402240       12982
    402280       12984
    402320     12984.3
    402360     12985.4
    402400     12987.5
    402440     12988.5
    402480     12989.5
    402520     12992.1
    402560     12993.4
    402600     12993.9
    402640     12994.8
    402680     12996.9
    402720     12997.4
    402760     12999.2
    402800     13000.3
    402840     13001.7
    402880     13004.2
    402920     13003.6
    402960     13005.6
    403000     13007.1
    403040     13007.7
    403080     13009.7
    403120       13010
    403160     13011.1
    403200     13013.3
    403240     13014.2
    403280     13015.2
    403320     13017.8
    403360     13019.1
    403400     13019.6
    403440     13020.5
    403480     13022.6
    403520     13023.2
    403560     13024.9
    403600     13025.9
    403640     13027.4
    403680     13029.9
    403720     13029.4
    403760     13031.3
    403800     13032.9
    403840     13033.4
    403880     13035.4
    403920     13035.7
    403960     13036.8
    404000       13039
    404040       13040
    404080     13040.9
    404120     13043.5
    404160     13044.8
    404200     13045.3
    404240     13046.3
    404280     13048.3
    404320     13048.9
    404360     13050.6
    404400     13051.6
    404440     13053.1
    404480     13055.6
    404520     13055.1
    404560       13057
    404600     13058.6
    404640     13059.1
    404680     13061.1
    404720     13061.4
    404760     13062.5
    404800     13064.7
    404840     13065.7
    404880     13066.5
    404920     13069.1
    404960     13070.5
    405000     13070.9
    405040     13071.9
    405080       13074
    405120     13074.5
    405160     13076.3
    405200     13077.3
    405240     13078.7
    405280     13081.3
    405320     13080.7
    405360     13082.6
    405400     13084.2
    405440     13084.7
    405480     13086.7
    405520     13087.1
    405560     13088.1
    405600     13090.3
    405640     13091.3
    405680     13092.2
    405720     13094.8
    405760     13096.1
    405800     13096.6
    405840     13097.6
    405880     13099.6
    405920     13100.2
    405960     13101.9
    406000     13102.9
    406040     13104.4
    406080     13106.9
    406120     13106.4
    406160     13108.3
    406200     13109.9
    406240     13110.4
    406280     13112.4
    406320     13112.7
    406360     13113.8
    406400       13116
    406440       13117
    406480     13117.9
    406520     13120.5
    406560     13121.8
    406600     13122.3
    406640     13123.3
    406680     13125.4
    406720     13125.9
    406760     13127.6
    406800     13128.6
    406840       13130
    406880     13132.6
    406920     13132.1
    406960       13134
    407000     13135.5
    407040     13136.1
    407080     13138.1
    407120     13138.4
    407160     13139.5
    407200     13141.7
    407240     13142.7
    407280     13143.6
    407320     13146.1
    407360     13147.5
    407400       13148
    407440     13148.9
    407480     13151.1
    407520     13151.6
    407560     13153.3
    407600     13154.3
    407640     13155.8
    407680     13158.3
    407720     13157.8
    407760     13159.7
    407800     13161.2
    407840     13161.8
    407880     13163.8
    407920     13164.1
    407960     13165.2
    408000     13167.4
    408040     13168.4
    408080     13169.3
    408120     13171.9
    408160     13173.2
    408200     13173.7
    408240     13174.6
    408280     13176.8
    408320     13177.3
    408360       13179
    408400     13180.1
    408440     13181.5
    408480       13184
    408520     13183.5
    408560     13185.4
    408600       13187
    408640     13187.5
    408680     13189.6
    408720     13189.9
    408760     13190.9
    408800     13193.1
    408840     13194.1
    408880       13195
    408920     13197.6
    408960     13198.9
    409000     13199.4
    409040     13200.4
    409080     13202.5
    409120     13203.1
    409160     13204.7
    409200     13205.8
    409240     13207.3
    409280     13209.8
    409320     13209.2
    409360     13211.2
    409400     13212.7
    409440     13213.3
    409480     13215.3
    409520     13215.6
    409560     13216.7
    409600     13218.8
    409640     13219.9
    409680     13220.7
    409720     13223.3
    409760     13224.7
    409800     13225.2
    409840     13226.2
    409880     13228.3
    409920     13228.8
    409960     13230.4
    410000     13231.5
    410040       13233
    410080     13235.5
    410120     13234.9
    410160     13236.9
    410200     13238.4
    410240       13239
    410280       13241
    410320     13241.3
    410360     13242.4
    410400     13244.6
    410440     13245.6
    410480     13246.4
    410520     13249.1
    410560     13250.4
    410600     13250.9
    410640     13251.8
    410680       13254
    410720     13254.5
    410760     13256.2
    410800     13257.3
    410840     13258.7
    410880     13261.3
    410920     13260.6
    410960     13262.6
    411000     13264.1
    411040     13264.7
    411080     13266.8
    411120       13267
    411160     13268.2
    411200     13270.3
    411240     13271.3
    411280     13272.2
    411320     13274.8
    411360     13276.1
    411400     13276.6
    411440     13277.6
    411480     13279.7
    411520     13280.2
    411560     13281.9
    411600       13283
    411640     13284.4
    411680       13287
    411720     13286.4
    411760     13288.3
    411800     13289.8
    411840     13290.4
    411880     13292.5
    411920     13292.8
    411960     13293.9
    412000       13296
    412040     13297.1
    412080     13297.9
    412120     13300.5
    412160     13301.8
    412200     13302.3
    412240     13303.3
    412280     13305.4
    412320     13305.9
    412360     13307.6
    412400     13308.7
    412440     13310.1
    412480     13312.7
    412520     13312.1
    412560     13314.1
    412600     13315.6
    412640     13316.1
    412680     13318.2
    412720     13318.4
    412760     13319.6
    412800     13321.7
    412840     13322.7
    412880     13323.5
    412920     13326.2
    412960     13327.5
    413000       13328
    413040       13329
    413080     13331.2
    413120     13331.6
    413160     13333.3
    413200     13334.4
    413240     13335.8
    413280     13338.4
    413320     13337.8
    413360     13339.7
    413400     13341.2
    413440     13341.8
    413480     13343.9
    413520     13344.1
    413560     13345.3
    413600     13347.5
    413640     13348.4
    413680     13349.2
    413720     13351.8
    413760     13353.1
    413800     13353.6
    413840     13354.6
    413880     13356.8
    413920     13357.3
    413960     13358.9
    414000       13360
    414040     13361.5
    414080     13364.1
    414120     13363.5
    414160     13365.5
    414200     13366.9
    414240     13367.5
    414280     13369.6
    414320     13369.8
    414360       13371
    414400     13373.1
    414440     13374.1
    414480     13374.9
    414520     13377.5
    414560     13378.9
    414600     13379.3
    414640     13380.3
    414680     13382.5
    414720       13383
    414760     13384.6
    414800     13385.7
    414840     13387.2
    414880     13389.8
    414920     13389.1
    414960     13391.1
    415000     13392.6
    415040     13393.2
    415080     13395.3
    415120     13395.5
    415160     13396.6
    415200     13398.9
    415240     13399.8
    415280     13400.6
    415320     13403.2
    415360     13404.5
    415400       13405
    415440       13406
    415480     13408.2
    415520     13408.7
    415560     13410.3
    415600     13411.4
    415640     13412.9
    415680     13415.5
    415720     13414.9
    415760     13416.8
    415800     13418.3
    415840     13418.9
    415880       13421
    415920     13421.2
    415960     13422.3
    416000     13424.5
    416040     13425.5
    416080     13426.3
    416120     13428.9
    416160     13430.2
    416200     13430.7
    416240     13431.7
    416280     13433.9
    416320     13434.4
    416360       13436
    416400     13437.1
    416440     13438.5
    416480     13441.2
    416520     13440.5
    416560     13442.5
    416600       13444
    416640     13444.5
    416680     13446.6
    416720     13446.9
    416760       13448
    416800     13450.2
    416840     13451.2
    416880       13452
    416920     13454.6
    416960     13455.9
    417000     13456.4
    417040     13457.4
    417080     13459.6
    417120     13460.1
    417160     13461.7
    417200     13462.8
    417240     13464.2
    417280     13466.9
    417320     13466.2
    417360     13468.2
    417400     13469.7
    417440     13470.2
    417480     13472.4
    417520     13472.6
    417560     13473.7
    417600     13475.9
    417640     13476.9
    417680     13477.7
    417720     13480.3
    417760     13481.6
    417800     13482.1
    417840     13483.1
    417880     13485.2
    417920     13485.8
    417960     13487.4
    418000     13488.5
    418040     13489.9
    418080     13492.6
    418120     13491.9
    418160     13493.8
    418200     13495.4
    418240     13495.9
    418280       13498
    418320     13498.3
    418360     13499.4
    418400     13501.6
    418440     13502.5
    418480     13503.4
    418520       13506
    418560     13507.3
    418600     13507.7
    418640     13508.7
    418680     13510.9
    418720     13511.5
    418760     13513.1
    418800     13514.2
    418840     13515.6
    418880     13518.2
    418920     13517.6
    418960     13519.5
    419000     13521.1
    419040     13521.6
    419080     13523.7
    419120       13524
    419160     13525.1
    419200     13527.3
    419240     13528.2
    419280     13529.1
    419320     13531.7
    419360       13533
    419400     13533.4
    419440     13534.4
    419480     13536.6
    419520     13537.2
    419560     13538.8
    419600     13539.9
    419640     13541.3
    419680     13543.9
    419720     13543.3
    419760     13545.2
    419800     13546.8
    419840     13547.3
    419880     13549.4
    419920     13549.7
    419960     13550.8
    420000     13553.1
    420040     13553.9
    420080     13554.8
    420120     13557.4
    420160     13558.8
    420200     13559.1
    420240     13560.2
    420280     13562.4
    420320     13562.9
    420360     13564.6
    420400     13565.7
    420440       13567
    420480     13569.6
    420520       13569
    420560       13571
    420600     13572.5
    420640       13573
    420680     13575.2
    420720     13575.4
    420760     13576.5
    420800     13578.8
    420840     13579.6
    420880     13580.5
    420920     13583.2
    420960     13584.5
    421000     13584.8
    421040     13585.9
    421080     13588.1
    421120     13588.6
    421160     13590.3
    421200     13591.4
    421240     13592.8
    421280     13595.4
    421320     13594.7
    421360     13596.7
    421400     13598.2
    421440     13598.8
    421480     13600.9
    421520     13601.2
    421560     13602.3
    421600     13604.6
    421640     13605.3
    421680     13606.2
    421720     13608.9
    421760     13610.2
    421800     13610.6
    421840     13611.7
    421880     13613.8
    421920     13614.4
    421960       13616
    422000     13617.2
    422040     13618.5
    422080     13621.2
    422120     13620.5
    422160     13622.4
    422200       13624
    422240     13624.5
    422280     13626.6
    422320     13626.9
    422360       13628
    422400     13630.3
    422440     13631.1
    422480       13632
    422520     13634.7
    422560       13636
    422600     13636.4
    422640     13637.4
    422680     13639.6
    422720     13640.1
    422760     13641.7
    422800     13642.9
    422840     13644.3
    422880     13646.9
    422920     13646.2
    422960     13648.1
    423000     13649.7
    423040     13650.2
    423080     13652.3
    423120     13652.7
    423160     13653.8
    423200       13656
    423240     13656.8
    423280     13657.7
    423320     13660.4
    423360     13661.7
    423400     13662.1
    423440     13663.1
    423480     13665.3
    423520     13665.8
    423560     13667.5
    423600     13668.7
    423640       13670
    423680     13672.7
    423720       13672
    423760     13673.9
    423800     13675.5
    423840     13675.9
    423880     13678.1
    423920     13678.4
    423960     13679.6
    424000     13681.7
    424040     13682.5
    424080     13683.4
    424120     13686.2
    424160     13687.5
    424200     13687.8
    424240     13688.9
    424280       13691
    424320     13691.6
    424360     13693.2
    424400     13694.4
    424440     13695.7
    424480     13698.4
    424520     13697.7
    424560     13699.6
    424600     13701.2
    424640     13701.6
    424680     13703.8
    424720     13704.2
    424760     13705.3
    424800     13707.5
    424840     13708.3
    424880     13709.2
    424920       13712
    424960     13713.2
    425000     13713.6
    425040     13714.6
    425080     13716.8
    425120     13717.3
    425160     13718.9
    425200     13720.2
    425240     13721.5
    425280     13724.2
    425320     13723.5
    425360     13725.4
    425400       13727
    425440     13727.4
    425480     13729.6
    425520       13730
    425560       13731
    425600     13733.2
    425640       13734
    425680     13734.9
    425720     13737.8
    425760     13738.9
    425800     13739.4
    425840     13740.4
    425880     13742.5
    425920     13743.1
    425960     13744.7
    426000       13746
    426040     13747.3
    426080       13750
    426120     13749.2
    426160     13751.2
    426200     13752.8
    426240     13753.2
    426280     13755.4
    426320     13755.8
    426360     13756.8
    426400       13759
    426440     13759.8
    426480     13760.7
    426520     13763.5
    426560     13764.7
    426600     13765.1
    426640     13766.1
    426680     13768.3
    426720     13768.9
    426760     13770.5
    426800     13771.8
    426840     13773.1
    426880     13775.8
    426920       13775
    426960       13777
    427000     13778.5
    427040     13778.9
    427080     13781.2
    427120     13781.5
    427160     13782.6
    427200     13784.8
    427240     13785.6
    427280     13786.5
    427320     13789.3
    427360     13790.5
    427400     13790.9
    427440     13791.9
    427480     13794.1
    427520     13794.7
    427560     13796.3
    427600     13797.5
    427640     13798.9
    427680     13801.5
    427720     13800.8
    427760     13802.7
    427800     13804.3
    427840     13804.7
    427880     13806.9
    427920     13807.3
    427960     13808.3
    428000     13810.5
    428040     13811.3
    428080     13812.3
    428120       13815
    428160     13816.2
    428200     13816.6
    428240     13817.6
    428280     13819.8
    428320     13820.3
    428360       13822
    428400     13823.2
    428440     13824.6
    428480     13827.3
    428520     13826.5
    428560     13828.5
    428600       13830
    428640     13830.4
    428680     13832.7
    428720     13833.1
    428760     13834.1
    428800     13836.3
    428840     13837.1
    428880       13838
    428920     13840.8
    428960     13841.9
    429000     13842.4
    429040     13843.3
    429080     13845.6
    429120     13846.1
    429160     13847.8
    429200       13849
    429240     13850.4
    429280       13853
    429320     13852.2
    429360     13854.2
    429400     13855.8
    429440     13856.2
    429480     13858.4
    429520     13858.8
    429560     13859.8
    429600       13862
    429640     13862.8
    429680     13863.8
    429720     13866.5
    429760     13867.7
    429800     13868.2
    429840     13869.1
    429880     13871.3
    429920     13871.8
    429960     13873.5
    430000     13874.7
    430040     13876.1
    430080     13878.8
    430120       13878
    430160     13879.9
    430200     13881.5
    430240     13881.9
    430280     13884.1
    430320     13884.5
    430360     13885.5
    430400     13887.7
    430440     13888.5
    430480     13889.5
    430520     13892.3
    430560     13893.4
    430600     13893.9
    430640     13894.8
    430680       13897
    430720     13897.6
    430760     13899.2
    430800     13900.4
    430840     13901.8
    430880     13904.5
    430920     13903.7
    430960     13905.6
    431000     13907.2
    431040     13907.7
    431080     13909.9
    431120     13910.3
    431160     13911.3
    431200     13913.5
    431240     13914.3
    431280     13915.2
    431320       13918
    431360     13919.1
    431400     13919.6
    431440     13920.6
    431480     13922.8
    431520     13923.3
    431560       13925
    431600     13926.1
    431640     13927.6
    431680     13930.2
    431720     13929.5
    431760     13931.4
    431800     13932.9
    431840     13933.4
    431880     13935.7
    431920       13936
    431960       13937
    432000     13939.3
    432040     13940.1
    432080       13941
    432120     13943.8
    432160     13944.9
    432200     13945.4
    432240     13946.3
    432280     13948.5
    432320     13949.1
    432360     13950.7
    432400     13951.9
    432440     13953.3
    432480       13956
    432520     13955.2
    432560     13957.1
    432600     13958.7
    432640     13959.1
    432680     13961.5
    432720     13961.8
    432760     13962.8
    432800       13965
    432840     13965.8
    432880     13966.8
    432920     13969.5
    432960     13970.7
    433000     13971.1
    433040       13972
    433080     13974.3
    433120     13974.8
    433160     13976.5
    433200     13977.7
    433240     13979.1
    433280     13981.7
    433320       13981
    433360     13982.9
    433400     13984.5
    433440     13984.9
    433480     13987.2
    433520     13987.6
    433560     13988.5
    433600     13990.7
    433640     13991.6
    433680     13992.5
    433720     13995.3
    433760     13996.4
    433800     13996.9
    433840     13997.8
    433880       14000
    433920     14000.6
    433960     14002.2
    434000     14003.4
    434040     14004.9
    434080     14007.4
    434120     14006.7
    434160     14008.6
    434200     14010.2
    434240     14010.7
    434280       14013
    434320     14013.3
    434360     14014.3
    434400     14016.5
    434440     14017.4
    434480     14018.3
    434520     14021.1
    434560     14022.2
    434600     14022.6
    434640     14023.6
    434680     14025.8
    434720     14026.3
    434760       14028
    434800     14029.2
    434840     14030.7
    434880     14033.2
    434920     14032.5
    434960     14034.4
    435000       14036
    435040     14036.4
    435080     14038.7
    435120     14039.1
    435160       14040
    435200     14042.3
    435240     14043.2
    435280       14044
    435320     14046.9
    435360     14047.9
    435400     14048.4
    435440     14049.3
    435480     14051.5
    435520     14052.1
    435560     14053.7
    435600       14055
    435640     14056.4
    435680     14058.9
    435720     14058.3
    435760     14060.2
    435800     14061.8
    435840     14062.2
    435880     14064.5
    435920     14064.9
    435960     14065.8
    436000     14068.1
    436040     14068.9
    436080     14069.8
    436120     14072.6
    436160     14073.7
    436200     14074.1
    436240     14075.1
    436280     14077.2
    436320     14077.9
    436360     14079.5
    436400     14080.8
    436440     14082.2
    436480     14084.7
    436520       14084
    436560     14085.9
    436600     14087.5
    436640     14087.9
    436680     14090.3
    436720     14090.6
    436760     14091.6
    436800     14093.8
    436840     14094.6
    436880     14095.5
    436920     14098.3
    436960     14099.4
    437000     14099.8
    437040     14100.8
    437080     14102.9
    437120     14103.6
    437160     14105.2
    437200     14106.5
    437240     14107.9
    437280     14110.4
    437320     14109.7
    437360     14111.6
    437400     14113.3
    437440     14113.7
    437480       14116
    437520     14116.4
    437560     14117.3
    437600     14119.5
    437640     14120.4
    437680     14121.3
    437720     14124.1
    437760     14125.2
    437800     14125.6
    437840     14126.5
    437880     14128.8
    437920     14129.4
    437960       14131
    438000     14132.2
    438040     14133.6
    438080     14136.1
    438120     14135.4
    438160     14137.4
    438200       14139
    438240     14139.4
    438280     14141.8
    438320     14142.1
    438360     14143.1
    438400     14145.2
    438440     14146.1
    438480     14147.1
    438520     14149.9
    438560     14150.9
    438600     14151.4
    438640     14152.3
    438680     14154.5
    438720     14155.1
    438760     14156.7
    438800       14158
    438840     14159.3
    438880     14161.9
    438920     14161.2
    438960     14163.1
    439000     14164.8
    439040     14165.1
    439080     14167.5
    439120     14167.8
    439160     14168.8
    439200     14171.1
    439240     14171.9
    439280     14172.8
    439320     14175.6
    439360     14176.7
    439400     14177.1
    439440       14178
    439480     14180.3
    439520     14180.9
    439560     14182.5
    439600     14183.8
    439640     14185.1
    439680     14187.6
    439720     14186.9
    439760     14188.9
    439800     14190.6
    439840     14190.9
    439880     14193.3
    439920     14193.6
    439960     14194.7
    440000     14196.8
    440040     14197.7
    440080     14198.6
    440120     14201.4
    440160     14202.5
    440200     14202.9
    440240     14203.8
    440280     14206.1
    440320     14206.6
    440360     14208.3
    440400     14209.6
    440440     14210.9
    440480     14213.4
    440520     14212.7
    440560     14214.7
    440600     14216.4
    440640     14216.7
    440680     14219.1
    440720     14219.4
    440760     14220.4
    440800     14222.7
    440840     14223.5
    440880     14224.4
    440920     14227.2
    440960     14228.3
    441000     14228.7
    441040     14229.6
    441080     14231.9
    441120     14232.4
    441160     14234.1
    441200     14235.4
    441240     14236.6
    441280     14239.3
    441320     14238.5
    441360     14240.6
    441400     14242.2
    441440     14242.5
    441480     14244.9
    441520     14245.2
    441560     14246.3
    441600     14248.4
    441640     14249.3
    441680     14250.3
    441720       14253
    441760     14254.1
    441800     14254.5
    441840     14255.4
    441880     14257.6
    441920     14258.2
    441960     14259.9
    442000     14261.2
    442040     14262.5
    442080     14265.1
    442120     14264.4
    442160     14266.3
    442200       14268
    442240     14268.3
    442280     14270.7
    442320       14271
    442360       14272
    442400     14274.2
    442440     14275.1
    442480       14276
    442520     14278.8
    442560     14279.9
    442600     14280.3
    442640     14281.2
    442680     14283.5
    442720       14284
    442760     14285.7
    442800       14287
    442840     14288.3
    442880     14290.9
    442920     14290.2
    442960     14292.1
    443000     14293.8
    443040     14294.1
    443080     14296.5
    443120     14296.8
    443160     14297.8
    443200       14300
    443240     14300.9
    443280     14301.9
    443320     14304.6
    443360     14305.8
    443400     14306.1
    443440       14307
    443480     14309.3
    443520     14309.8
    443560     14311.5
    443600     14312.8
    443640     14314.1
    443680     14316.7
    443720       14316
    443760     14317.9
    443800     14319.6
    443840     14319.9
    443880     14322.3
    443920     14322.6
    443960     14323.6
    444000     14325.9
    444040     14326.7
    444080     14327.6
    444120     14330.5
    444160     14331.6
    444200     14331.9
    444240     14332.9
    444280     14335.1
    444320     14335.6
    444360     14337.3
    444400     14338.7
    444440     14339.9
    444480     14342.5
    444520     14341.8
    444560     14343.7
    444600     14345.5
    444640     14345.7
    444680     14348.1
    444720     14348.5
    444760     14349.5
    444800     14351.7
    444840     14352.5
    444880     14353.5
    444920     14356.3
    444960     14357.4
    445000     14357.8
    445040     14358.7
    445080     14360.9
    445120     14361.5
    445160     14363.2
    445200     14364.5
    445240     14365.8
    445280     14368.4
    445320     14367.7
    445360     14369.6
    445400     14371.4
    445440     14371.6
    445480       14374
    445520     14374.3
    445560     14375.3
    445600     14377.5
    445640     14378.4
    445680     14379.4
    445720     14382.2
    445760     14383.3
    445800     14383.6
    445840     14384.6
    445880     14386.8
    445920     14387.3
    445960     14389.1
    446000     14390.4
    446040     14391.7
    446080     14394.2
    446120     14393.6
    446160     14395.5
    446200     14397.2
    446240     14397.5
    446280     14399.9
    446320     14400.2
    446360     14401.2
    446400     14403.4
    446440     14404.2
    446480     14405.2
    446520       14408
    446560     14409.1
    446600     14409.4
    446640     14410.4
    446680     14412.6
    446720     14413.2
    446760     14414.9
    446800     14416.2
    446840     14417.5
    446880     14420.1
    446920     14419.3
    446960     14421.3
    447000       14423
    447040     14423.3
    447080     14425.7
    447120       14426
    447160       14427
    447200     14429.2
    447240       14430
    447280       14431
    447320     14433.9
    447360     14434.9
    447400     14435.3
    447440     14436.2
    447480     14438.4
    447520       14439
    447560     14440.7
    447600     14442.1
    447640     14443.3
    447680     14445.9
    447720     14445.2
    447760     14447.1
    447800     14448.9
    447840     14449.1
    447880     14451.5
    447920     14451.8
    447960     14452.8
    448000     14455.1
    448040     14455.8
    448080     14456.8
    448120     14459.7
    448160     14460.8
    448200     14461.1
    448240     14462.1
    448280     14464.3
    448320     14464.8
    448360     14466.6
    448400     14467.9
    448440     14469.2
    448480     14471.8
    448520       14471
    448560     14472.9
    448600     14474.7
    448640     14474.9
    448680     14477.3
    448720     14477.6
    448760     14478.6
    448800     14480.9
    448840     14481.7
    448880     14482.6
    448920     14485.5
    448960     14486.6
    449000     14486.9
    449040     14487.9
    449080     14490.1
    449120     14490.6
    449160     14492.3
    449200     14493.7
    449240       14495
    449280     14497.6
    449320     14496.8
    449360     14498.7
    449400     14500.5
    449440     14500.7
    449480     14503.1
    449520     14503.4
    449560     14504.4
    449600     14506.7
    449640     14507.4
    449680     14508.4
    449720     14511.3
    449760     14512.4
    449800     14512.7
    449840     14513.7
    449880     14515.9
    449920     14516.4
    449960     14518.1
    450000     14519.6
    450040     14520.8
    450080     14523.4
    450120     14522.6
    450160     14524.5
    450200     14526.3
    450240     14526.5
    450280     14528.9
    450320     14529.2
    450360     14530.2
    450400     14532.5
    450440     14533.2
    450480     14534.2
    450520     14537.1
    450560     14538.2
    450600     14538.5
    450640     14539.5
    450680     14541.7
    450720     14542.3
    450760     14543.9
    450800     14545.4
    450840     14546.6
    450880     14549.2
    450920     14548.4
    450960     14550.3
    451000     14552.1
    451040     14552.3
    451080     14554.7
    451120       14555
    451160       14556
    451200     14558.3
    451240     14559.1
    451280       14560
    451320     14562.9
    451360       14564
    451400     14564.3
    451440     14565.3
    451480     14567.5
    451520     14568.1
    451560     14569.7
    451600     14571.2
    451640     14572.4
    451680       14575
    451720     14574.2
    451760     14576.1
    451800     14577.9
    451840     14578.1
    451880     14580.5
    451920     14580.7
    451960     14581.8
    452000     14584.1
    452040     14584.9
    452080     14585.8
    452120     14588.7
    452160     14589.9
    452200     14590.1
    452240     14591.1
    452280     14593.4
    452320     14593.9
    452360     14595.5
    452400       14597
    452440     14598.2
    452480     14600.8
    452520       14600
    452560     14601.9
    452600     14603.7
    452640       14604
    452680     14606.3
    452720     14606.5
    452760     14607.6
    452800     14609.9
    452840     14610.7
    452880     14611.6
    452920     14614.6
    452960     14615.6
    453000     14615.9
    453040     14616.9
    453080     14619.2
    453120     14619.7
    453160     14621.3
    453200     14622.8
    453240       14624
    453280     14626.6
    453320     14625.8
    453360     14627.7
    453400     14629.5
    453440     14629.8
    453480     14632.1
    453520     14632.4
    453560     14633.4
    453600     14635.7
    453640     14636.5
    453680     14637.4
    453720     14640.4
    453760     14641.4
    453800     14641.7
    453840     14642.8
    453880       14645
    453920     14645.5
    453960     14647.2
    454000     14648.6
    454040     14649.9
    454080     14652.5
    454120     14651.7
    454160     14653.6
    454200     14655.4
    454240     14655.6
    454280     14657.9
    454320     14658.2
    454360     14659.3
    454400     14661.6
    454440     14662.4
    454480     14663.3
    454520     14666.3
    454560     14667.3
    454600     14667.5
    454640     14668.7
    454680     14670.8
    454720     14671.4
    454760       14673
    454800     14674.5
    454840     14675.8
    454880     14678.4
    454920     14677.5
    454960     14679.4
    455000     14681.3
    455040     14681.5
    455080     14683.8
    455120     14684.1
    455160     14685.2
    455200     14687.5
    455240     14688.2
    455280     14689.2
    455320     14692.1
    455360     14693.2
    455400     14693.4
    455440     14694.5
    455480     14696.7
    455520     14697.2
    455560     14698.9
    455600     14700.4
    455640     14701.7
    455680     14704.3
    455720     14703.4
    455760     14705.3
    455800     14707.2
    455840     14707.4
    455880     14709.7
    455920       14710
    455960       14711
    456000     14713.3
    456040     14714.1
    456080     14715.1
    456120     14718.1
    456160       14719
    456200     14719.3
    456240     14720.4
    456280     14722.6
    456320     14723.1
    456360     14724.8
    456400     14726.3
    456440     14727.5
    456480     14730.1
    456520     14729.3
    456560     14731.1
    456600     14733.1
    456640     14733.3
    456680     14735.6
    456720     14735.8
    456760     14736.9
    456800     14739.2
    456840       14740
    456880       14741
    456920     14743.9
    456960     14744.9
    457000     14745.2
    457040     14746.3
    457080     14748.5
    457120       14749
    457160     14750.7
    457200     14752.1
    457240     14753.4
    457280       14756
    457320     14755.2
    457360       14757
    457400     14758.9
    457440     14759.2
    457480     14761.5
    457520     14761.7
    457560     14762.8
    457600     14765.1
    457640     14765.9
    457680     14766.8
    457720     14769.8
    457760     14770.8
    457800     14771.1
    457840     14772.2
    457880     14774.3
    457920     14774.8
    457960     14776.6
    458000       14778
    458040     14779.2
    458080     14781.8
    458120       14781
    458160     14782.9
    458200     14784.8
    458240       14785
    458280     14787.4
    458320     14787.6
    458360     14788.7
    458400       14791
    458440     14791.7
    458480     14792.6
    458520     14795.6
    458560     14796.6
    458600       14797
    458640       14798
    458680     14800.2
    458720     14800.6
    458760     14802.4
    458800     14803.8
    458840     14805.1
    458880     14807.7
    458920     14806.8
    458960     14808.7
    459000     14810.7
    459040     14810.9
    459080     14813.2
    459120     14813.4
    459160     14814.5
    459200     14816.9
    459240     14817.6
    459280     14818.4
    459320     14821.5
    459360     14822.5
    459400     14822.8
    459440     14823.9
    459480       14826
    459520     14826.5
    459560     14828.3
    459600     14829.7
    459640     14830.9
    459680     14833.5
    459720     14832.7
    459760     14834.6
    459800     14836.5
    459840     14836.8
    459880       14839
    459920     14839.3
    459960     14840.4
    460000     14842.7
    460040     14843.4
    460080     14844.3
    460120     14847.4
    460160     14848.3
    460200     14848.7
    460240     14849.7
    460280     14851.9
    460320     14852.3
    460360     14854.1
    460400     14855.6
    460440     14856.8
    460480     14859.4
    460520     14858.5
    460560     14860.4
    460600     14862.3
    460640     14862.6
    460680     14864.9
    460720     14865.2
    460760     14866.2
    460800     14868.6
    460840     14869.3
    460880     14870.2
    460920     14873.2
    460960     14874.2
    461000     14874.5
    461040     14875.5
    461080     14877.7
    461120     14878.2
    461160       14880
    461200     14881.4
    461240     14882.6
    461280     14885.3
    461320     14884.3
    461360     14886.2
    461400     14888.2
    461440     14888.5
    461480     14890.8
    461520       14891
    461560     14892.1
    461600     14894.4
    461640     14895.1
    461680       14896
    461720     14899.1
    461760       14900
    461800     14900.4
    461840     14901.4
    461880     14903.6
    461920     14904.1
    461960     14905.8
    462000     14907.2
    462040     14908.5
    462080     14911.1
    462120     14910.2
    462160     14912.1
    462200       14914
    462240     14914.3
    462280     14916.6
    462320     14916.9
    462360     14917.9
    462400     14920.3
    462440       14921
    462480     14921.9
    462520       14925
    462560       14926
    462600     14926.2
    462640     14927.3
    462680     14929.4
    462720       14930
    462760     14931.7
    462800     14933.2
    462840     14934.3
    462880       14937
    462920     14936.1
    462960       14938
    463000     14939.9
    463040     14940.2
    463080     14942.5
    463120     14942.7
    463160     14943.8
    463200     14946.2
    463240     14946.9
    463280     14947.8
    463320     14950.9
    463360     14951.8
    463400     14952.1
    463440     14953.1
    463480     14955.3
    463520     14955.8
    463560     14957.5
    463600       14959
    463640     14960.2
    463680     14962.9
    463720     14961.9
    463760     14963.9
    463800     14965.7
    463840       14966
    463880     14968.4
    463920     14968.6
    463960     14969.7
    464000     14972.1
    464040     14972.8
    464080     14973.7
    464120     14976.8
    464160     14977.7
    464200       14978
    464240       14979
    464280     14981.2
    464320     14981.7
    464360     14983.4
    464400     14984.9
    464440     14986.1
    464480     14988.7
    464520     14987.8
    464560     14989.7
    464600     14991.6
    464640     14991.9
    464680     14994.2
    464720     14994.5
    464760     14995.5
    464800     14997.9
    464840     14998.6
    464880     14999.5
    464920     15002.7
    464960     15003.6
    465000     15003.8
    465040     15004.9
    465080     15007.1
    465120     15007.5
    465160     15009.3
    465200     15010.7
    465240     15011.9
    465280     15014.6
    465320     15013.6
    465360     15015.6
    465400     15017.5
    465440     15017.8
    465480     15020.1
    465520     15020.3
    465560     15021.3
    465600     15023.7
    465640     15024.4
    465680     15025.4
    465720     15028.5
    465760     15029.4
    465800     15029.6
    465840     15030.7
    465880     15032.9
    465920     15033.4
    465960     15035.1
    466000     15036.5
    466040     15037.7
    466080     15040.4
    466120     15039.5
    466160     15041.4
    466200     15043.3
    466240     15043.6
    466280     15045.9
    466320     15046.1
    466360     15047.2
    466400     15049.6
    466440     15050.3
    466480     15051.2
    466520     15054.4
    466560     15055.3
    466600     15055.5
    466640     15056.5
    466680     15058.8
    466720     15059.2
    466760       15061
    466800     15062.4
    466840     15063.6
    466880     15066.2
    466920     15065.3
    466960     15067.3
    467000     15069.2
    467040     15069.5
    467080     15071.7
    467120     15071.9
    467160       15073
    467200     15075.4
    467240     15076.1
    467280     15077.1
    467320     15080.3
    467360     15081.2
    467400     15081.3
    467440     15082.3
    467480     15084.6
    467520     15085.1
    467560     15086.8
    467600     15088.2
    467640     15089.4
    467680     15092.1
    467720     15091.1
    467760     15093.1
    467800       15095
    467840     15095.3
    467880     15097.6
    467920     15097.7
    467960     15098.8
    468000     15101.3
    468040       15102
    468080     15102.9
    468120     15106.1
    468160       15107
    468200     15107.2
    468240     15108.2
    468280     15110.5
    468320     15110.9
    468360     15112.7
    468400     15114.1
    468440     15115.3
    468480     15117.9
    468520       15117
    468560     15118.9
    468600     15120.8
    468640     15121.2
    468680     15123.4
    468720     15123.6
    468760     15124.7
    468800     15127.1
    468840     15127.8
    468880     15128.8
    468920       15132
    468960     15132.8
    469000     15133.1
    469040       15134
    469080     15136.4
    469120     15136.8
    469160     15138.6
    469200       15140
    469240     15141.1
    469280     15143.8
    469320     15142.9
    469360     15144.8
    469400     15146.7
    469440       15147
    469480     15149.3
    469520     15149.5
    469560     15150.6
    469600       15153
    469640     15153.7
    469680     15154.7
    469720     15157.9
    469760     15158.7
    469800       15159
    469840     15159.8
    469880     15162.3
    469920     15162.7
    469960     15164.4
    470000     15165.9
    470040       15167
    470080     15169.7
    470120     15168.8
    470160     15170.7
    470200     15172.5
    470240     15172.9
    470280     15175.1
    470320     15175.3
    470360     15176.5
    470400     15178.9
    470440     15179.6
    470480     15180.5
    470520     15183.7
    470560     15184.5
    470600     15184.8
    470640     15185.7
    470680     15188.1
    470720     15188.6
    470760     15190.2
    470800     15191.7
    470840     15192.8
    470880     15195.5
    470920     15194.6
    470960     15196.5
    471000     15198.3
    471040     15198.7
    471080       15201
    471120     15201.1
    471160     15202.3
    471200     15204.7
    471240     15205.4
    471280     15206.3
    471320     15209.6
    471360     15210.4
    471400     15210.6
    471440     15211.5
    471480     15213.9
    471520     15214.5
    471560     15216.1
    471600     15217.5
    471640     15218.7
    471680     15221.3
    471720     15220.4
    471760     15222.3
    471800     15224.2
    471840     15224.6
    471880     15226.8
    471920       15227
    471960     15228.2
    472000     15230.5
    472040     15231.2
    472080     15232.2
    472120     15235.4
    472160     15236.2
    472200     15236.5
    472240     15237.3
    472280     15239.8
    472320     15240.3
    472360     15241.9
    472400     15243.3
    472440     15244.5
    472480     15247.2
    472520     15246.2
    472560     15248.1
    472600       15250
    472640     15250.4
    472680     15252.7
    472720     15252.8
    472760       15254
    472800     15256.4
    472840     15257.1
    472880       15258
    472920     15261.3
    472960       15262
    473000     15262.3
    473040     15263.1
    473080     15265.6
    473120     15266.1
    473160     15267.8
    473200     15269.1
    473240     15270.3
    473280       15273
    473320       15272
    473360       15274
    473400     15275.8
    473440     15276.2
    473480     15278.5
    473520     15278.6
    473560     15279.8
    473600     15282.2
    473640     15282.9
    473680     15283.8
    473720     15287.1
    473760     15287.9
    473800     15288.1
    473840       15289
    473880     15291.4
    473920       15292
    473960     15293.6
    474000     15294.9
    474040     15296.2
    474080     15298.8
    474120     15297.8
    474160     15299.8
    474200     15301.6
    474240       15302
    474280     15304.3
    474320     15304.4
    474360     15305.6
    474400       15308
    474440     15308.8
    474480     15309.7
    474520       15313
    474560     15313.8
    474600       15314
    474640     15314.8
    474680     15317.3
    474720     15317.8
    474760     15319.5
    474800     15320.8
    474840       15322
    474880     15324.7
    474920     15323.7
    474960     15325.7
    475000     15327.5
    475040     15327.9
    475080     15330.2
    475120     15330.3
    475160     15331.5
    475200     15333.9
    475240     15334.6
    475280     15335.5
    475320     15338.9
    475360     15339.6
    475400     15339.8
    475440     15340.6
    475480     15343.1
    475520     15343.6
    475560     15345.3
    475600     15346.7
    475640     15347.9
    475680     15350.6
    475720     15349.6
    475760     15351.6
    475800     15353.4
    475840     15353.8
    475880       15356
    475920     15356.2
    475960     15357.4
    476000     15359.7
    476040     15360.4
    476080     15361.4
    476120     15364.7
    476160     15365.5
    476200     15365.6
    476240     15366.5
    476280       15369
    476320     15369.5
    476360     15371.2
    476400     15372.5
    476440     15373.7
    476480     15376.4
    476520     15375.4
    476560     15377.4
    476600     15379.2
    476640     15379.6
    476680     15381.8
    476720       15382
    476760     15383.2
    476800     15385.5
    476840     15386.3
    476880     15387.2
    476920     15390.6
    476960     15391.3
    477000     15391.5
    477040     15392.4
    477080     15394.9
    477120     15395.4
    477160     15397.1
    477200     15398.4
    477240     15399.5
    477280     15402.2
    477320     15401.2
    477360     15403.3
    477400       15405
    477440     15405.5
    477480     15407.7
    477520     15407.9
    477560     15409.1
    477600     15411.4
    477640     15412.1
    477680     15413.1
    477720     15416.5
    477760     15417.2
    477800     15417.4
    477840     15418.3
    477880     15420.8
    477920     15421.3
    477960       15423
    478000     15424.3
    478040     15425.4
    478080     15428.1
    478120     15427.1
    478160     15429.2
    478200     15430.9
    478240     15431.4
    478280     15433.6
    478320     15433.8
    478360       15435
    478400     15437.3
    478440     15438.1
    478480       15439
    478520     15442.4
    478560     15443.1
    478600     15443.3
    478640     15444.3
    478680     15446.7
    478720     15447.2
    478760     15448.9
    478800     15450.2
    478840     15451.4
    478880     15454.1
    478920     15453.1
    478960     15455.1
    479000     15456.9
    479040     15457.3
    479080     15459.5
    479120     15459.7
    479160     15460.9
    479200     15463.2
    479240       15464
    479280     15464.9
    479320     15468.3
    479360       15469
    479400     15469.2
    479440     15470.2
    479480     15472.6
    479520     15473.1
    479560     15474.9
    479600     15476.1
    479640     15477.3
    479680       15480
    479720       15479
    479760       15481
    479800     15482.7
    479840     15483.3
    479880     15485.4
    479920     15485.6
    479960     15486.8
    480000     15489.2
    480040     15489.9
    480080     15490.8
    480120     15494.3
    480160     15494.9
    480200     15495.2
    480240     15496.1
    480280     15498.4
    480320       15499
    480360     15500.8
    480400     15501.9
    480440     15503.2
    480480     15505.9
    480520     15504.8
    480560     15506.9
    480600     15508.7
    480640     15509.1
    480680     15511.3
    480720     15511.5
    480760     15512.7
    480800     15515.1
    480840     15515.8
    480880     15516.7
    480920     15520.1
    480960     15520.8
    481000       15521
    481040       15522
    481080     15524.3
    481120     15524.9
    481160     15526.6
    481200     15527.8
    481240       15529
    481280     15531.8
    481320     15530.7
    481360     15532.8
    481400     15534.5
    481440       15535
    481480     15537.2
    481520     15537.3
    481560     15538.5
    481600     15540.9
    481640     15541.7
    481680     15542.6
    481720     15546.1
    481760     15546.7
    481800     15546.9
    481840     15547.8
    481880     15550.2
    481920     15550.8
    481960     15552.5
    482000     15553.7
    482040       15555
    482080     15557.7
    482120     15556.6
    482160     15558.7
    482200     15560.4
    482240     15560.9
    482280     15563.1
    482320     15563.2
    482360     15564.4
    482400     15566.8
    482440     15567.6
    482480     15568.5
    482520       15572
    482560     15572.6
    482600     15572.8
    482640     15573.7
    482680     15576.1
    482720     15576.7
    482760     15578.4
    482800     15579.5
    482840     15580.8
    482880     15583.6
    482920     15582.5
    482960     15584.6
    483000     15586.2
    483040     15586.7
    483080     15588.9
    483120     15589.1
    483160     15590.3
    483200     15592.7
    483240     15593.5
    483280     15594.4
    483320     15597.8
    483360     15598.4
    483400     15598.7
    483440     15599.6
    483480     15601.9
    483520     15602.5
    483560     15604.2
    483600     15605.4
    483640     15606.7
    483680     15609.4
    483720     15608.3
    483760     15610.5
    483800     15612.1
    483840     15612.6
    483880     15614.8
    483920     15614.9
    483960     15616.1
    484000     15618.5
    484040     15619.3
    484080     15620.3
    484120     15623.7
    484160     15624.3
    484200     15624.6
    484240     15625.4
    484280     15627.8
    484320     15628.4
    484360     15630.1
    484400     15631.3
    484440     15632.6
    484480     15635.3
    484520     15634.2
    484560     15636.4
    484600       15638
    484640     15638.5
    484680     15640.7
    484720     15640.8
    484760     15642.1
    484800     15644.4
    484840     15645.2
    484880     15646.2
    484920     15649.6
    484960     15650.2
    485000     15650.5
    485040     15651.3
    485080     15653.6
    485120     15654.3
    485160     15655.9
    485200     15657.2
    485240     15658.4
    485280     15661.1
    485320       15660
    485360     15662.2
    485400     15663.8
    485440     15664.3
    485480     15666.5
    485520     15666.7
    485560     15667.9
    485600     15670.2
    485640       15671
    485680       15672
    485720     15675.4
    485760       15676
    485800     15676.3
    485840     15677.1
    485880     15679.4
    485920     15680.1
    485960     15681.8
    486000     15683.1
    486040     15684.2
    486080       15687
    486120     15685.8
    486160       15688
    486200     15689.6
    486240     15690.1
    486280     15692.3
    486320     15692.5
    486360     15693.7
    486400     15696.1
    486440     15696.9
    486480     15697.9
    486520     15701.3
    486560     15701.9
    486600     15702.1
    486640     15702.9
    486680     15705.3
    486720     15705.9
    486760     15707.6
    486800     15708.9
    486840     15710.1
    486880     15712.8
    486920     15711.7
    486960     15713.9
    487000     15715.5
    487040       15716
    487080     15718.2
    487120     15718.3
    487160     15719.6
    487200     15721.9
    487240     15722.8
    487280     15723.7
    487320     15727.1
    487360     15727.7
    487400       15728
    487440     15728.8
    487480     15731.2
    487520     15731.8
    487560     15733.5
    487600     15734.8
    487640       15736
    487680     15738.7
    487720     15737.5
    487760     15739.8
    487800     15741.3
    487840     15741.8
    487880       15744
    487920     15744.2
    487960     15745.4
    488000     15747.8
    488040     15748.6
    488080     15749.6
    488120       15753
    488160     15753.6
    488200     15753.8
    488240     15754.6
    488280       15757
    488320     15757.7
    488360     15759.4
    488400     15760.6
    488440     15761.8
    488480     15764.6
    488520     15763.4
    488560     15765.6
    488600     15767.2
    488640     15767.7
    488680     15769.9
    488720     15770.1
    488760     15771.3
    488800     15773.7
    488840     15774.5
    488880     15775.4
    488920     15778.9
    488960     15779.5
    489000     15779.7
    489040     15780.5
    489080       15783
    489120     15783.5
    489160     15785.2
    489200     15786.5
    489240     15787.7
    489280     15790.5
    489320     15789.3
    489360     15791.5
    489400     15793.2
    489440     15793.6
    489480     15795.8
    489520       15796
    489560     15797.2
    489600     15799.6
    489640     15800.4
    489680     15801.3
    489720     15804.8
    489760     15805.4
    489800     15805.6
    489840     15806.4
    489880     15808.8
    489920     15809.4
    489960     15811.1
    490000     15812.4
    490040     15813.5
    490080     15816.4
    490120     15815.2
    490160     15817.3
    490200     15819.1
    490240     15819.5
    490280     15821.7
    490320     15821.8
    490360     15823.1
    490400     15825.5
    490440     15826.3
    490480     15827.2
    490520     15830.7
    490560     15831.3
    490600     15831.5
    490640     15832.2
    490680     15834.7
    490720     15835.3
    490760       15837
    490800     15838.3
    490840     15839.4
    490880     15842.3
    490920       15841
    490960     15843.2
    491000       15845
    491040     15845.4
    491080     15847.6
    491120     15847.7
    491160     15848.9
    491200     15851.3
    491240     15852.1
    491280     15853.1
    491320     15856.5
    491360       15857
    491400     15857.3
    491440     15858.1
    491480     15860.6
    491520     15861.2
    491560     15862.8
    491600     15864.1
    491640     15865.2
    491680     15868.2
    491720     15866.9
    491760       15869
    491800     15870.8
    491840     15871.2
    491880     15873.4
    491920     15873.6
    491960     15874.8
    492000     15877.2
    492040       15878
    492080       15879
    492120     15882.3
    492160     15882.9
    492200     15883.2
    492240       15884
    492280     15886.4
    492320       15887
    492360     15888.7
    492400       15890
    492440     15891.1
    492480       15894
    492520     15892.8
    492560     15894.9
    492600     15896.7
    492640     15897.1
    492680     15899.3
    492720     15899.5
    492760     15900.7
    492800     15903.1
    492840     15903.9
    492880     15904.9
    492920     15908.2
    492960     15908.8
    493000     15909.1
    493040     15909.9
    493080     15912.3
    493120     15912.9
    493160     15914.6
    493200     15915.9
    493240       15917
    493280     15919.9
    493320     15918.6
    493360     15920.7
    493400     15922.5
    493440       15923
    493480     15925.2
    493520     15925.3
    493560     15926.6
    493600       15929
    493640     15929.8
    493680     15930.7
    493720     15934.2
    493760     15934.7
    493800       15935
    493840     15935.8
    493880     15938.2
    493920     15938.7
    493960     15940.5
    494000     15941.8
    494040     15942.8
    494080     15945.8
    494120     15944.5
    494160     15946.6
    494200     15948.4
    494240     15948.9
    494280     15951.1
    494320     15951.2
    494360     15952.4
    494400     15954.8
    494440     15955.6
    494480     15956.6
    494520       15960
    494560     15960.5
    494600     15960.8
    494640     15961.6
    494680       15964
    494720     15964.5
    494760     15966.3
    494800     15967.6
    494840     15968.6
    494880     15971.6
    494920     15970.3
    494960     15972.5
    495000     15974.2
    495040     15974.7
    495080     15976.9
    495120       15977
    495160     15978.2
    495200     15980.7
    495240     15981.4
    495280     15982.4
    495320     15985.9
    495360     15986.3
    495400     15986.6
    495440     15987.4
    495480     15989.8
    495520     15990.3
    495560     15992.1
    495600     15993.4
    495640     15994.5
    495680     15997.4
    495720     15996.1
    495760     15998.3
    495800       16000
    495840     16000.5
    495880     16002.7
    495920     16002.8
    495960       16004
    496000     16006.5
    496040     16007.3
    496080     16008.2
    496120     16011.7
    496160     16012.1
    496200     16012.4
    496240     16013.2
    496280     16015.6
    496320     16016.2
    496360     16017.9
    496400     16019.3
    496440     16020.2
    496480     16023.2
    496520     16021.9
    496560     16024.1
    496600     16025.8
    496640     16026.3
    496680     16028.5
    496720     16028.6
    496760     16029.9
    496800     16032.3
    496840     16033.1
    496880     16034.1
    496920     16037.6
    496960       16038
    497000     16038.3
    497040       16039
    497080     16041.5
    497120     16042.1
    497160     16043.7
    497200     16045.1
    497240     16046.1
    497280     16049.1
    497320     16047.7
    497360       16050
    497400     16051.6
    497440     16052.2
    497480     16054.4
    497520     16054.5
    497560     16055.7
    497600     16058.2
    497640       16059
    497680       16060
    497720     16063.4
    497760     16063.9
    497800     16064.1
    497840       16065
    497880     16067.4
    497920       16068
    497960     16069.6
    498000       16071
    498040     16072.1
    498080       16075
    498120     16073.6
    498160     16075.9
    498200     16077.5
    498240       16078
    498280     16080.3
    498320     16080.4
    498360     16081.6
    498400     16084.1
    498440     16084.9
    498480     16085.8
    498520     16089.4
    498560     16089.7
    498600       16090
    498640     16090.8
    498680     16093.3
    498720     16093.9
    498760     16095.5
    498800     16096.9
    498840       16098
    498880     16100.9
    498920     16099.5
    498960     16101.8
    499000     16103.4
    499040     16103.9
    499080     16106.2
    499120     16106.3
    499160     16107.5
    499200       16110
    499240     16110.8
    499280     16111.7
    499320     16115.3
    499360     16115.6
    499400       16116
    499440     16116.7
    499480     16119.2
    499520     16119.8
    499560     16121.4
    499600     16122.8
    499640     16123.8
    499680     16126.8
    499720     16125.4
    499760     16127.7
    499800     16129.3
    499840     16129.9
    499880     16132.1
    499920     16132.2
    499960     16133.4
    500000     16135.9
    500040     16136.7
    500080     16137.6
    500120     16141.3
    500160     16141.5
    500200     16141.9
    500240     16142.6
    500280     16145.1
    500320     16145.8
    500360     16147.3
    500400     16148.7
    500440     16149.7
    500480     16152.6
    500520     16151.3
    500560     16153.7
    500600     16155.3
    500640     16155.8
    500680       16158
    500720     16158.1
    500760     16159.3
    500800     16161.7
    500840     16162.6
    500880     16163.6
    500920     16167.2
    500960     16167.4
    501000     16167.8
    501040     16168.6
    501080       16171
    501120     16171.7
    501160     16173.3
    501200     16174.6
    501240     16175.6
    501280     16178.6
    501320     16177.2
    501360     16179.6
    501400     16181.2
    501440     16181.7
    501480     16183.9
    501520       16184
    501560     16185.2
    501600     16187.6
    501640     16188.5
    501680     16189.4
    501720     16193.1
    501760     16193.3
    501800     16193.7
    501840     16194.4
    501880     16196.9
    501920     16197.5
    501960     16199.1
    502000     16200.5
    502040     16201.6
    502080     16204.5
    502120     16203.1
    502160     16205.5
    502200     16207.1
    502240     16207.6
    502280     16209.8
    502320     16209.9
    502360     16211.1
    502400     16213.5
    502440     16214.5
    502480     16215.4
    502520       16219
    502560     16219.1
    502600     16219.6
    502640     16220.4
    502680     16222.8
    502720     16223.5
    502760     16225.1
    502800     16226.5
    502840     16227.4
    502880     16230.4
    502920       16229
    502960     16231.3
    503000       16233
    503040     16233.5
    503080     16235.8
    503120     16235.8
    503160     16237.1
    503200     16239.4
    503240     16240.4
    503280     16241.3
    503320       16245
    503360     16245.1
    503400     16245.5
    503440     16246.3
    503480     16248.7
    503520     16249.4
    503560       16251
    503600     16252.4
    503640     16253.4
    503680     16256.4
    503720     16254.9
    503760     16257.3
    503800     16258.9
    503840     16259.4
    503880     16261.7
    503920     16261.7
    503960       16263
    504000     16265.4
    504040     16266.3
    504080     16267.3
    504120     16270.9
    504160       16271
    504200     16271.4
    504240     16272.2
    504280     16274.6
    504320     16275.3
    504360       16277
    504400     16278.3
    504440     16279.3
    504480     16282.3
    504520     16280.8
    504560     16283.3
    504600     16284.9
    504640     16285.4
    504680     16287.6
    504720     16287.6
    504760     16288.9
    504800     16291.3
    504840     16292.3
    504880     16293.2
    504920     16296.9
    504960       16297
    505000     16297.4
    505040     16298.2
    505080     16300.6
    505120     16301.3
    505160     16302.9
    505200     16304.3
    505240     16305.2
    505280     16308.2
    505320     16306.8
    505360     16309.2
    505400     16310.9
    505440     16311.4
    505480     16313.6
    505520     16313.6
    505560     16314.9
    505600     16317.2
    505640     16318.2
    505680     16319.2
    505720     16322.9
    505760       16323
    505800     16323.4
    505840     16324.2
    505880     16326.6
    505920     16327.3
    505960     16328.8
    506000     16330.3
    506040     16331.2
    506080     16334.2
    506120     16332.8
    506160     16335.2
    506200     16336.8
    506240     16337.3
    506280     16339.6
    506320     16339.5
    506360     16340.8
    506400     16343.2
    506440     16344.2
    506480     16345.2
    506520     16348.9
    506560     16348.9
    506600     16349.4
    506640     16350.1
    506680     16352.5
    506720     16353.3
    506760     16354.8
    506800     16356.2
    506840     16357.2
    506880     16360.1
    506920     16358.8
    506960     16361.1
    507000     16362.8
    507040     16363.3
    507080     16365.5
    507120     16365.5
    507160     16366.8
    507200     16369.1
    507240     16370.2
    507280     16371.2
    507320     16374.8
    507360     16374.8
    507400     16375.3
    507440     16376.1
    507480     16378.5
    507520     16379.3
    507560     16380.8
    507600     16382.2
    507640     16383.1
    507680     16386.1
    507720     16384.8
    507760     16387.1
    507800     16388.8
    507840     16389.3
    507880     16391.5
    507920     16391.5
    507960     16392.7
    508000     16395.1
    508040     16396.1
    508080     16397.2
    508120     16400.8
    508160     16400.9
    508200     16401.3
    508240       16402
    508280     16404.5
    508320     16405.2
    508360     16406.7
    508400     16408.2
    508440     16409.1
    508480     16412.1
    508520     16410.8
    508560     16413.1
    508600     16414.8
    508640     16415.2
    508680     16417.4
    508720     16417.5
    508760     16418.7
    508800     16421.1
    508840     16422.1
    508880     16423.2
    508920     16426.8
    508960     16426.8
    509000     16427.3
    509040       16428
    509080     16430.5
    509120     16431.2
    509160     16432.7
    509200     16434.1
    509240       16435
    509280       16438
    509320     16436.7
    509360     16439.1
    509400     16440.8
    509440     16441.2
    509480     16443.4
    509520     16443.4
    509560     16444.7
    509600       16447
    509640     16448.1
    509680     16449.1
    509720     16452.8
    509760     16452.8
    509800     16453.2
    509840       16454
    509880     16456.4
    509920     16457.1
    509960     16458.7
    510000     16460.1
    510040       16461
    510080       16464
    510120     16462.7
    510160       16465
    510200     16466.8
    510240     16467.2
    510280     16469.3
    510320     16469.3
    510360     16470.6
    510400       16473
    510440     16474.1
    510480       16475
    510520     16478.8
    510560     16478.7
    510600     16479.2
    510640     16479.9
    510680     16482.4
    510720       16483
    510760     16484.6
    510800       16486
    510840     16486.9
    510880     16489.9
    510920     16488.7
    510960       16491
    511000     16492.8
    511040     16493.2
    511080     16495.3
    511120     16495.3
    511160     16496.5
    511200       16499
    511240       16500
    511280       16501
    511320     16504.7
    511360     16504.7
    511400     16505.2
    511440     16505.8
    511480     16508.3
    511520       16509
    511560     16510.6
    511600       16512
    511640     16512.9
    511680     16515.9
    511720     16514.7
    511760       16517
    511800     16518.8
    511840     16519.2
    511880     16521.3
    511920     16521.3
    511960     16522.5
    512000       16525
    512040       16526
    512080     16526.9
    512120     16530.6
    512160     16530.7
    512200     16531.2
    512240     16531.8
    512280     16534.3
    512320       16535
    512360     16536.5
    512400       16538
    512440     16538.9
    512480     16541.9
    512520     16540.6
    512560       16543
    512600     16544.8
    512640     16545.1
    512680     16547.2
    512720     16547.3
    512760     16548.5
    512800       16551
    512840     16551.9
    512880     16552.9
    512920     16556.6
    512960     16556.6
    513000     16557.1
    513040     16557.7
    513080     16560.2
    513120     16560.9
    513160     16562.5
    513200     16563.9
    513240     16564.8
    513280     16567.8
    513320     16566.6
    513360     16568.9
    513400     16570.7
    513440     16571.1
    513480     16573.2
    513520     16573.2
    513560     16574.4
    513600     16576.9
    513640     16577.9
    513680     16578.8
    513720     16582.6
    513760     16582.6
    513800       16583
    513840     16583.6
    513880     16586.2
    513920     16586.8
    513960     16588.3
    514000     16589.8
    514040     16590.7
    514080     16593.7
    514120     16592.5
    514160     16594.8
    514200     16596.6
    514240     16596.9
    514280     16599.1
    514320     16599.1
    514360     16600.3
    514400     16602.8
    514440     16603.8
    514480     16604.7
    514520     16608.5
    514560     16608.5
    514600     16608.9
    514640     16609.5
    514680       16612
    514720     16612.7
    514760     16614.3
    514800     16615.7
    514840     16616.7
    514880     16619.6
    514920     16618.5
    514960     16620.7
    515000     16622.5
    515040     16622.8
    515080       16625
    515120       16625
    515160     16626.2
    515200     16628.7
    515240     16629.7
    515280     16630.6
    515320     16634.4
    515360     16634.4
    515400     16634.8
    515440     16635.4
    515480     16637.9
    515520     16638.7
    515560     16640.2
    515600     16641.6
    515640     16642.6
    515680     16645.5
    515720     16644.4
    515760     16646.6
    515800     16648.4
    515840     16648.7
    515880     16650.9
    515920     16650.9
    515960     16652.1
    516000     16654.6
    516040     16655.6
    516080     16656.5
    516120     16660.3
    516160     16660.4
    516200     16660.7
    516240     16661.4
    516280     16663.9
    516320     16664.6
    516360     16666.1
    516400     16667.5
    516440     16668.6
    516480     16671.4
    516520     16670.3
    516560     16672.5
    516600     16674.3
    516640     16674.7
    516680     16676.8
    516720     16676.9
    516760       16678
    516800     16680.5
    516840     16681.5
    516880     16682.5
    516920     16686.3
    516960     16686.3
    517000     16686.6
    517040     16687.3
    517080     16689.8
    517120     16690.5
    517160       16692
    517200     16693.4
    517240     16694.5
    517280     16697.4
    517320     16696.2
    517360     16698.5
    517400     16700.2
    517440     16700.5
    517480     16702.7
    517520     16702.8
    517560     16703.9
    517600     16706.4
    517640     16707.4
    517680     16708.4
    517720     16712.2
    517760     16712.2
    517800     16712.5
    517840     16713.1
    517880     16715.7
    517920     16716.4
    517960     16717.9
    518000     16719.4
    518040     16720.4
    518080     16723.3
    518120     16722.1
    518160     16724.5
    518200     16726.1
    518240     16726.5
    518280     16728.6
    518320     16728.7
    518360     16729.9
    518400     16732.3
    518440     16733.4
    518480     16734.4
    518520     16738.1
    518560     16738.1
    518600     16738.4
    518640     16739.1
    518680     16741.6
    518720     16742.4
    518760     16743.9
    518800     16745.4
    518840     16746.3
    518880     16749.2
    518920     16748.1
    518960     16750.4
    519000     16752.1
    519040     16752.5
    519080     16754.6
    519120     16754.7
    519160     16755.8
    519200     16758.3
    519240     16759.3
    519280     16760.3
    519320     16764.1
    519360     16764.1
    519400     16764.4
    519440       16765
    519480     16767.6
    519520     16768.3
    519560     16769.9
    519600     16771.2
    519640     16772.2
    519680     16775.1
    519720     16774.1
    519760     16776.4
    519800     16777.9
    519840     16778.4
    519880     16780.5
    519920     16780.6
    519960     16781.8
    520000     16784.2
    520040     16785.2
    520080     16786.2
    520120       16790
    520160       16790
    520200     16790.2
    520240     16790.9
    520280     16793.4
    520320     16794.1
    520360     16795.7
    520400     16797.1
    520440     16798.1
    520480       16801
    520520       16800
    520560     16802.3
    520600     16803.8
    520640     16804.3
    520680     16806.4
    520720     16806.5
    520760     16807.7
    520800     16810.1
    520840     16811.1
    520880     16812.1
    520920     16815.9
    520960     16815.9
    521000     16816.2
    521040     16816.9
    521080     16819.3
    521120       16820
    521160     16821.6
    521200       16823
    521240       16824
    521280     16826.9
    521320     16825.9
    521360     16828.2
    521400     16829.8
    521440     16830.2
    521480     16832.3
    521520     16832.4
    521560     16833.6
    521600       16836
    521640       16837
    521680       16838
    521720     16841.8
    521760     16841.9
    521800     16842.1
    521840     16842.8
    521880     16845.2
    521920     16845.9
    521960     16847.5
    522000     16848.9
    522040     16849.9
    522080     16852.8
    522120     16851.7
    522160     16854.1
    522200     16855.7
    522240     16856.1
    522280     16858.2
    522320     16858.3
    522360     16859.4
    522400     16861.8
    522440     16862.9
    522480     16863.9
    522520     16867.7
    522560     16867.8
    522600     16867.9
    522640     16868.6
    522680       16871
    522720     16871.7
    522760     16873.4
    522800     16874.7
    522840     16875.8
    522880     16878.7
    522920     16877.7
    522960       16880
    523000     16881.6
    523040       16882
    523080     16884.1
    523120     16884.2
    523160     16885.3
    523200     16887.7
    523240     16888.8
    523280     16889.8
    523320     16893.6
    523360     16893.6
    523400     16893.8
    523440     16894.5
    523480     16896.9
    523520     16897.6
    523560     16899.2
    523600     16900.6
    523640     16901.7
    523680     16904.5
    523720     16903.5
    523760     16905.7
    523800     16907.4
    523840     16907.9
    523880     16909.9
    523920       16910
    523960     16911.1
    524000     16913.5
    524040     16914.6
    524080     16915.6
    524120     16919.4
    524160     16919.4
    524200     16919.5
    524240     16920.3
    524280     16922.7
    524320     16923.4
    524360       16925
    524400     16926.4
    524440     16927.4
    524480     16930.3
    524520     16929.3
    524560     16931.5
    524600     16933.1
    524640     16933.6
    524680     16935.7
    524720     16935.8
    524760     16936.9
    524800     16939.3
    524840     16940.3
    524880     16941.4
    524920     16945.2
    524960     16945.2
    525000     16945.3
    525040     16946.1
    525080     16948.5
    525120     16949.2
    525160     16950.8
    525200     16952.1
    525240     16953.2
    525280     16956.1
    525320     16955.1
    525360     16957.3
    525400     16958.9
    525440     16959.4
    525480     16961.4
    525520     16961.5
    525560     16962.7
    525600       16965
    525640     16966.1
    525680     16967.1
    525720     16970.9
    525760       16971
    525800       16971
    525840     16971.9
    525880     16974.3
    525920     16974.9
    525960     16976.6
    526000     16977.9
    526040       16979
    526080     16981.9
    526120     16980.8
    526160     16983.1
    526200     16984.7
    526240     16985.2
    526280     16987.2
    526320     16987.3
    526360     16988.5
    526400     16990.8
    526440     16991.9
    526480     16992.9
    526520     16996.8
    526560     16996.8
    526600     16996.8
    526640     16997.7
    526680       17000
    526720     17000.7
    526760     17002.4
    526800     17003.7
    526840     17004.7
    526880     17007.7
    526920     17006.6
    526960     17008.9
    527000     17010.4
    527040       17011
    527080       17013
    527120     17013.1
    527160     17014.2
    527200     17016.5
    527240     17017.6
    527280     17018.6
    527320     17022.5
    527360     17022.5
    527400     17022.5
    527440     17023.4
    527480     17025.7
    527520     17026.4
    527560     17028.1
    527600     17029.5
    527640     17030.5
    527680     17033.4
    527720     17032.3
    527760     17034.6
    527800     17036.1
    527840     17036.7
    527880     17038.8
    527920     17038.8
    527960       17040
    528000     17042.3
    528040     17043.4
    528080     17044.4
    528120     17048.3
    528160     17048.2
    528200     17048.2
    528240     17049.1
    528280     17051.5
    528320     17052.2
    528360     17053.9
    528400     17055.2
    528440     17056.2
    528480     17059.2
    528520       17058
    528560     17060.4
    528600     17061.8
    528640     17062.4
    528680     17064.5
    528720     17064.6
    528760     17065.7
    528800       17068
    528840     17069.1
    528880     17070.1
    528920       17074
    528960       17074
    529000       17074
    529040     17074.8
    529080     17077.2
    529120       17078
    529160     17079.6
    529200     17080.9
    529240       17082
    529280     17084.9
    529320     17083.8
    529360     17086.2
    529400     17087.6
    529440     17088.2
    529480     17090.2
    529520     17090.3
    529560     17091.4
    529600     17093.8
    529640     17094.8
    529680     17095.9
    529720     17099.8
    529760     17099.8
    529800     17099.8
    529840     17100.7
    529880       17103
    529920     17103.7
    529960     17105.4
    530000     17106.7
    530040     17107.8
    530080     17110.7
    530120     17109.5
    530160     17111.9
    530200     17113.3
    530240     17113.9
    530280     17115.9
    530320       17116
    530360     17117.1
    530400     17119.5
    530440     17120.6
    530480     17121.6
    530520     17125.5
    530560     17125.5
    530600     17125.5
    530640     17126.4
    530680     17128.7
    530720     17129.5
    530760     17131.1
    530800     17132.5
    530840     17133.5
    530880     17136.4
    530920     17135.3
    530960     17137.6
    531000       17139
    531040     17139.7
    531080     17141.7
    531120     17141.7
    531160     17142.8
    531200     17145.3
    531240     17146.3
    531280     17147.4
    531320     17151.3
    531360     17151.3
    531400     17151.3
    531440     17152.2
    531480     17154.5
    531520     17155.2
    531560     17156.8
    531600     17158.2
    531640     17159.3
    531680     17162.1
    531720     17161.1
    531760     17163.4
    531800     17164.7
    531840     17165.4
    531880     17167.4
    531920     17167.5
    531960     17168.5
    532000       17171
    532040       17172
    532080       17173
    532120       17177
    532160       17177
    532200       17177
    532240     17177.9
    532280     17180.2
    532320       17181
    532360     17182.6
    532400     17183.9
    532440       17185
    532480     17187.9
    532520     17186.8
    532560     17189.1
    532600     17190.4
    532640     17191.1
    532680     17193.2
    532720     17193.2
    532760     17194.3
    532800     17196.8
    532840     17197.8
    532880     17198.7
    532920     17202.7
    532960     17202.7
    533000     17202.7
    533040     17203.6
    533080       17206
    533120     17206.7
    533160     17208.3
    533200     17209.6
    533240     17210.8
    533280     17213.6
    533320     17212.6
    533360     17214.9
    533400     17216.2
    533440     17216.9
    533480     17218.9
    533520       17219
    533560       17220
    533600     17222.5
    533640     17223.6
    533680     17224.4
    533720     17228.4
    533760     17228.5
    533800     17228.4
    533840     17229.4
    533880     17231.7
    533920     17232.4
    533960       17234
    534000     17235.3
    534040     17236.6
    534080     17239.3
    534120     17238.3
    534160     17240.7
    534200     17241.9
    534240     17242.7
    534280     17244.6
    534320     17244.7
    534360     17245.7
    534400     17248.2
    534440     17249.3
    534480     17250.2
    534520     17254.1
    534560     17254.3
    534600     17254.2
    534640     17255.1
    534680     17257.5
    534720     17258.1
    534760     17259.7
    534800       17261
    534840     17262.2
    534880       17265
    534920       17264
    534960     17266.4
    535000     17267.6
    535040     17268.3
    535080     17270.4
    535120     17270.4
    535160     17271.5
    535200       17274
    535240       17275
    535280     17275.9
    535320     17279.9
    535360     17279.9
    535400     17279.9
    535440     17280.8
    535480     17283.1
    535520     17283.9
    535560     17285.4
    535600     17286.7
    535640       17288
    535680     17290.8
    535720     17289.7
    535760     17292.2
    535800     17293.3
    535840     17294.1
    535880     17296.1
    535920     17296.1
    535960     17297.2
    536000     17299.7
    536040     17300.8
    536080     17301.6
    536120     17305.6
    536160     17305.7
    536200     17305.6
    536240     17306.5
    536280     17308.9
    536320     17309.6
    536360     17311.1
    536400     17312.4
    536440     17313.7
    536480     17316.5
    536520     17315.4
    536560     17317.8
    536600     17319.1
    536640     17319.8
    536680     17321.8
    536720     17321.8
    536760       17323
    536800     17325.4
    536840     17326.5
    536880     17327.3
    536920     17331.3
    536960     17331.4
    537000     17331.3
    537040     17332.3
    537080     17334.6
    537120     17335.4
    537160     17336.8
    537200     17338.2
    537240     17339.4
    537280     17342.2
    537320     17341.1
    537360     17343.6
    537400     17344.8
    537440     17345.5
    537480     17347.5
    537520     17347.6
    537560     17348.7
    537600     17351.1
    537640     17352.1
    537680     17352.9
    537720       17357
    537760     17357.1
    537800       17357
    537840       17358
    537880     17360.3
    537920     17361.1
    537960     17362.4
    538000     17363.9
    538040     17365.1
    538080     17367.9
    538120     17366.8
    538160     17369.3
    538200     17370.4
    538240     17371.2
    538280     17373.2
    538320     17373.2
    538360     17374.3
    538400     17376.8
    538440     17377.9
    538480     17378.6
    538520     17382.7
    538560     17382.7
    538600     17382.7
    538640     17383.7
    538680       17386
    538720     17386.8
    538760     17388.1
    538800     17389.6
    538840     17390.8
    538880     17393.6
    538920     17392.4
    538960       17395
    539000     17396.2
    539040     17396.9
    539080     17398.9
    539120       17399
    539160       17400
    539200     17402.5
    539240     17403.6
    539280     17404.3
    539320     17408.4
    539360     17408.5
    539400     17408.5
    539440     17409.4
    539480     17411.7
    539520     17412.5
    539560     17413.9
    539600     17415.3
    539640     17416.5
    539680     17419.4
    539720     17418.1
    539760     17420.7
    539800     17421.9
    539840     17422.6
    539880     17424.7
    539920     17424.6
    539960     17425.7
    540000     17428.2
    540040     17429.4
    540080     17430.1
    540120     17434.1
    540160     17434.3
    540200     17434.2
    540240     17435.2
    540280     17437.5
    540320     17438.3
    540360     17439.6
    540400       17441
    540440     17442.2
    540480     17445.1
    540520     17443.9
    540560     17446.4
    540600     17447.6
    540640     17448.4
    540680     17450.4
    540720     17450.3
    540760     17451.4
    540800     17453.9
    540840     17455.1
    540880     17455.8
    540920     17459.9
    540960       17460
    541000     17459.9
    541040     17460.9
    541080     17463.2
    541120       17464
    541160     17465.3
    541200     17466.8
    541240       17468
    541280     17470.9
    541320     17469.6
    541360     17472.1
    541400     17473.4
    541440     17474.1
    541480     17476.1
    541520       17476
    541560     17477.2
    541600     17479.7
    541640     17480.8
    541680     17481.5
    541720     17485.6
    541760     17485.7
    541800     17485.6
    541840     17486.6
    541880     17488.9
    541920     17489.7
    541960       17491
    542000     17492.5
    542040     17493.7
    542080     17496.6
    542120     17495.4
    542160     17497.9
    542200     17499.1
    542240     17499.8
    542280     17501.9
    542320     17501.7
    542360     17502.9
    542400     17505.4
    542440     17506.5
    542480     17507.2
    542520     17511.3
    542560     17511.5
    542600     17511.3
    542640     17512.4
    542680     17514.6
    542720     17515.4
    542760     17516.8
    542800     17518.3
    542840     17519.4
    542880     17522.3
    542920     17521.1
    542960     17523.6
    543000     17524.8
    543040     17525.6
    543080     17527.6
    543120     17527.5
    543160     17528.7
    543200     17531.1
    543240     17532.2
    543280       17533
    543320     17537.1
    543360     17537.2
    543400     17537.1
    543440     17538.1
    543480     17540.4
    543520     17541.2
    543560     17542.5
    543600     17543.9
    543640     17545.2
    543680     17548.1
    543720     17546.9
    543760     17549.4
    543800     17550.6
    543840     17551.4
    543880     17553.4
    543920     17553.2
    543960     17554.4
    544000     17556.8
    544040       17558
    544080     17558.8
    544120     17562.8
    544160       17563
    544200     17562.8
    544240     17563.9
    544280     17566.2
    544320     17566.9
    544360     17568.2
    544400     17569.7
    544440       17571
    544480     17573.8
    544520     17572.6
    544560     17575.1
    544600     17576.3
    544640     17577.1
    544680     17579.1
    544720       17579
    544760     17580.1
    544800     17582.6
    544840     17583.8
    544880     17584.6
    544920     17588.6
    544960     17588.7
    545000     17588.6
    545040     17589.7
    545080     17591.9
    545120     17592.7
    545160     17593.9
    545200     17595.5
    545240     17596.7
    545280     17599.5
    545320     17598.3
    545360     17600.9
    545400       17602
    545440     17602.8
    545480     17604.9
    545520     17604.7
    545560     17605.9
    545600     17608.3
    545640     17609.5
    545680     17610.3
    545720     17614.3
    545760     17614.5
    545800     17614.3
    545840     17615.4
    545880     17617.7
    545920     17618.4
    545960     17619.7
    546000     17621.2
    546040     17622.5
    546080     17625.3
    546120     17624.1
    546160     17626.7
    546200     17627.8
    546240     17628.5
    546280     17630.6
    546320     17630.4
    546360     17631.6
    546400     17634.1
    546440     17635.2
    546480       17636
    546520     17640.1
    546560     17640.3
    546600     17640.1
    546640     17641.1
    546680     17643.3
    546720     17644.2
    546760     17645.4
    546800     17646.9
    546840     17648.3
    546880       17651
    546920     17649.8
    546960     17652.4
    547000     17653.6
    547040     17654.3
    547080     17656.4
    547120     17656.2
    547160     17657.4
    547200     17659.9
    547240       17661
    547280     17661.8
    547320     17665.8
    547360       17666
    547400     17665.9
    547440     17666.9
    547480       17669
    547520     17669.9
    547560     17671.2
    547600     17672.6
    547640     17674.1
    547680     17676.7
    547720     17675.5
    547760     17678.1
    547800     17679.3
    547840       17680
    547880     17682.1
    547920     17681.9
    547960     17683.1
    548000     17685.6
    548040     17686.7
    548080     17687.5
    548120     17691.6
    548160     17691.7
    548200     17691.6
    548240     17692.5
    548280     17694.7
    548320     17695.7
    548360     17696.9
    548400     17698.3
    548440     17699.7
    548480     17702.4
    548520     17701.1
    548560     17703.8
    548600     17704.9
    548640     17705.6
    548680     17707.7
    548720     17707.5
    548760     17708.7
    548800     17711.2
    548840     17712.4
    548880     17713.2
    548920     17717.2
    548960     17717.3
    549000     17717.2
    549040     17718.2
    549080     17720.4
    549120     17721.4
    549160     17722.6
    549200     17723.9
    549240     17725.4
    549280     17728.1
    549320     17726.8
    549360     17729.5
    549400     17730.6
    549440     17731.3
    549480     17733.4
    549520     17733.2
    549560     17734.4
    549600     17736.8
    549640       17738
    549680     17738.9
    549720     17742.9
    549760     17743.1
    549800     17742.9
    549840     17743.9
    549880     17746.1
    549920       17747
    549960     17748.3
    550000     17749.6
    550040     17751.1
    550080     17753.8
    550120     17752.4
    550160     17755.1
    550200     17756.2
    550240       17757
    550280     17759.1
    550320     17758.9
    550360       17760
    550400     17762.5
    550440     17763.7
    550480     17764.6
    550520     17768.6
    550560     17768.8
    550600     17768.6
    550640     17769.6
    550680     17771.8
    550720     17772.7
    550760     17773.9
    550800     17775.3
    550840     17776.8
    550880     17779.5
    550920     17778.1
    550960     17780.8
    551000     17781.9
    551040     17782.7
    551080     17784.8
    551120     17784.6
    551160     17785.7
    551200     17788.2
    551240     17789.4
    551280     17790.4
    551320     17794.3
    551360     17794.5
    551400     17794.3
    551440     17795.3
    551480     17797.5
    551520     17798.5
    551560     17799.6
    551600       17801
    551640     17802.5
    551680     17805.2
    551720     17803.8
    551760     17806.5
    551800     17807.7
    551840     17808.4
    551880     17810.5
    551920     17810.4
    551960     17811.5
    552000       17814
    552040     17815.1
    552080     17816.1
    552120       17820
    552160     17820.2
    552200       17820
    552240       17821
    552280     17823.2
    552320     17824.1
    552360     17825.3
    552400     17826.7
    552440     17828.2
    552480     17830.9
    552520     17829.5
    552560     17832.2
    552600     17833.3
    552640     17834.1
    552680     17836.3
    552720       17836
    552760     17837.2
    552800     17839.7
    552840     17840.8
    552880     17841.9
    552920     17845.7
    552960     17845.9
    553000     17845.7
    553040     17846.6
    553080     17848.9
    553120     17849.8
    553160       17851
    553200     17852.4
    553240     17853.9
    553280     17856.7
    553320     17855.2
    553360     17857.9
    553400       17859
    553440     17859.8
    553480     17861.9
    553520     17861.7
    553560     17862.8
    553600     17865.4
    553640     17866.4
    553680     17867.6
    553720     17871.4
    553760     17871.5
    553800     17871.4
    553840     17872.3
    553880     17874.6
    553920     17875.5
    553960     17876.7
    554000     17878.1
    554040     17879.6
    554080     17882.4
    554120     17880.8
    554160     17883.5
    554200     17884.6
    554240     17885.4
    554280     17887.5
    554320     17887.4
    554360     17888.5
    554400       17891
    554440     17892.1
    554480     17893.3
    554520     17897.1
    554560     17897.2
    554600     17897.1
    554640       17898
    554680     17900.3
    554720     17901.2
    554760     17902.5
    554800     17903.9
    554840     17905.3
    554880     17908.1
    554920     17906.5
    554960     17909.3
    555000     17910.3
    555040     17911.2
    555080     17913.3
    555120     17913.1
    555160     17914.2
    555200     17916.7
    555240     17917.8
    555280       17919
    555320     17922.8
    555360     17922.9
    555400     17922.9
    555440     17923.7
    555480     17926.1
    555520     17926.9
    555560     17928.2
    555600     17929.6
    555640       17931
    555680     17933.8
    555720     17932.2
    555760       17935
    555800     17936.1
    555840       17937
    555880       17939
    555920     17938.9
    555960     17939.9
    556000     17942.4
    556040     17943.5
    556080     17944.7
    556120     17948.5
    556160     17948.7
    556200     17948.6
    556240     17949.4
    556280     17951.8
    556320     17952.5
    556360     17953.9
    556400     17955.3
    556440     17956.8
    556480     17959.6
    556520     17957.9
    556560     17960.7
    556600     17961.8
    556640     17962.7
    556680     17964.7
    556720     17964.6
    556760     17965.6
    556800     17968.1
    556840     17969.1
    556880     17970.3
    556920     17974.2
    556960     17974.3
    557000     17974.2
    557040     17975.1
    557080     17977.4
    557120     17978.2
    557160     17979.5
    557200     17980.9
    557240     17982.4
    557280     17985.2
    557320     17983.5
    557360     17986.3
    557400     17987.4
    557440     17988.3
    557480     17990.4
    557520     17990.1
    557560     17991.2
    557600     17993.7
    557640     17994.8
    557680       17996
    557720     17999.8
    557760       18000
    557800     17999.9
    557840     18000.8
    557880     18003.1
    557920     18003.9
    557960     18005.2
    558000     18006.5
    558040     18008.1
    558080     18010.9
    558120     18009.1
    558160       18012
    558200       18013
    558240     18013.9
    558280       18016
    558320     18015.8
    558360     18016.9
    558400     18019.2
    558440     18020.4
    558480     18021.7
    558520     18025.5
    558560     18025.7
    558600     18025.6
    558640     18026.4
    558680     18028.7
    558720     18029.5
    558760     18030.8
    558800     18032.2
    558840     18033.7
    558880     18036.4
    558920     18034.8
    558960     18037.5
    559000     18038.6
    559040     18039.5
    559080     18041.7
    559120     18041.4
    559160     18042.5
    559200     18044.8
    559240     18045.9
    559280     18047.2
    559320       18051
    559360     18051.3
    559400     18051.2
    559440     18052.1
    559480     18054.3
    559520     18055.1
    559560     18056.4
    559600     18057.8
    559640     18059.3
    559680       18062
    559720     18060.3
    559760     18063.1
    559800     18064.2
    559840     18065.1
    559880     18067.2
    559920     18067.1
    559960     18068.1
    560000     18070.5
    560040     18071.5
    560080     18072.8
    560120     18076.6
    560160     18076.8
    560200     18076.8
    560240     18077.6
    560280     18079.9
    560320     18080.7
    560360     18081.9
    560400     18083.4
    560440     18084.8
    560480     18087.6
    560520     18085.9
    560560     18088.7
    560600     18089.7
    560640     18090.7
    560680     18092.8
    560720     18092.6
    560760     18093.6
    560800       18096
    560840     18097.1
    560880     18098.3
    560920     18102.3
    560960     18102.5
    561000     18102.4
    561040     18103.2
    561080     18105.6
    561120     18106.3
    561160     18107.4
    561200       18109
    561240     18110.4
    561280     18113.2
    561320     18111.5
    561360     18114.3
    561400     18115.4
    561440     18116.2
    561480     18118.4
    561520     18118.3
    561560     18119.3
    561600     18121.6
    561640     18122.7
    561680       18124
    561720     18127.9
    561760     18128.1
    561800       18128
    561840     18128.8
    561880     18131.2
    561920     18131.9
    561960       18133
    562000     18134.6
    562040     18136.1
    562080     18138.8
    562120     18137.1
    562160     18139.8
    562200       18141
    562240     18141.8
    562280       18144
    562320     18143.9
    562360     18144.9
    562400     18147.3
    562440     18148.4
    562480     18149.6
    562520     18153.4
    562560     18153.6
    562600     18153.5
    562640     18154.4
    562680     18156.8
    562720     18157.5
    562760     18158.6
    562800     18160.2
    562840     18161.7
    562880     18164.5
    562920     18162.7
    562960     18165.5
    563000     18166.6
    563040     18167.5
    563080     18169.6
    563120     18169.5
    563160     18170.5
    563200     18172.9
    563240       18174
    563280     18175.2
    563320     18179.1
    563360     18179.3
    563400     18179.2
    563440       18180
    563480     18182.5
    563520     18183.1
    563560     18184.3
    563600     18185.8
    563640     18187.3
    563680     18190.1
    563720     18188.3
    563760     18191.2
    563800     18192.3
    563840     18193.1
    563880     18195.3
    563920     18195.1
    563960     18196.1
    564000     18198.6
    564040     18199.6
    564080     18200.8
    564120     18204.7
    564160     18204.9
    564200     18204.8
    564240     18205.7
    564280     18208.2
    564320     18208.8
    564360     18209.9
    564400     18211.4
    564440       18213
    564480     18215.8
    564520       18214
    564560     18216.8
    564600       18218
    564640     18218.7
    564680     18220.9
    564720     18220.8
    564760     18221.7
    564800     18224.2
    564840     18225.2
    564880     18226.4
    564920     18230.4
    564960     18230.5
    565000     18230.5
    565040     18231.4
    565080     18233.9
    565120     18234.5
    565160     18235.6
    565200     18237.1
    565240     18238.7
    565280     18241.5
    565320     18239.7
    565360     18242.5
    565400     18243.6
    565440     18244.4
    565480     18246.6
    565520     18246.4
    565560     18247.4
    565600     18249.9
    565640     18250.9
    565680     18252.1
    565720       18256
    565760     18256.2
    565800     18256.2
    565840       18257
    565880     18259.5
    565920     18260.1
    565960     18261.2
    566000     18262.8
    566040     18264.3
    566080     18267.2
    566120     18265.4
    566160     18268.1
    566200     18269.3
    566240       18270
    566280     18272.3
    566320       18272
    566360       18273
    566400     18275.6
    566440     18276.5
    566480     18277.7
    566520     18281.6
    566560     18281.9
    566600     18281.8
    566640     18282.7
    566680     18285.1
    566720     18285.8
    566760     18286.8
    566800     18288.4
    566840       18290
    566880     18292.8
    566920     18291.1
    566960     18293.8
    567000       18295
    567040     18295.7
    567080     18297.9
    567120     18297.7
    567160     18298.7
    567200     18301.3
    567240     18302.2
    567280     18303.4
    567320     18307.3
    567360     18307.5
    567400     18307.5
    567440     18308.4
    567480     18310.8
    567520     18311.4
    567560     18312.5
    567600       18314
    567640     18315.6
    567680     18318.5
    567720     18316.7
    567760     18319.3
    567800     18320.5
    567840     18321.3
    567880     18323.5
    567920     18323.3
    567960     18324.3
    568000       18327
    568040     18327.8
    568080     18329.2
    568120     18332.9
    568160     18333.2
    568200     18333.1
    568240       18334
    568280     18336.5
    568320     18337.1
    568360     18338.1
    568400     18339.7
    568440     18341.3
    568480     18344.2
    568520     18342.4
    568560       18345
    568600     18346.2
    568640       18347
    568680     18349.2
    568720       18349
    568760       18350
    568800     18352.6
    568840     18353.5
    568880     18354.8
    568920     18358.6
    568960     18358.9
    569000     18358.8
    569040     18359.7
    569080     18362.2
    569120     18362.8
    569160     18363.8
    569200     18365.4
    569240       18367
    569280     18369.9
    569320     18368.1
    569360     18370.7
    569400     18371.9
    569440     18372.8
    569480       18375
    569520     18374.7
    569560     18375.7
    569600     18378.4
    569640     18379.3
    569680     18380.5
    569720     18384.3
    569760     18384.6
    569800     18384.5
    569840     18385.5
    569880     18387.9
    569920     18388.5
    569960     18389.5
    570000     18391.1
    570040     18392.8
    570080     18395.6
    570120     18393.8
    570160     18396.4
    570200     18397.6
    570240     18398.5
    570280     18400.8
    570320     18400.4
    570360     18401.4
    570400     18404.1
    570440       18405
    570480     18406.3
    570520       18410
    570560     18410.3
    570600     18410.3
    570640     18411.1
    570680     18413.7
    570720     18414.2
    570760     18415.3
    570800     18416.9
    570840     18418.5
    570880     18421.3
    570920     18419.5
    570960     18422.2
    571000     18423.3
    571040     18424.2
    571080     18426.5
    571120     18426.1
    571160     18427.1
    571200     18429.9
    571240     18430.7
    571280     18431.9
    571320     18435.7
    571360       18436
    571400     18435.9
    571440     18436.8
    571480     18439.3
    571520     18439.8
    571560     18440.9
    571600     18442.6
    571640     18444.2
    571680       18447
    571720     18445.1
    571760     18447.8
    571800       18449
    571840     18449.9
    571880     18452.2
    571920     18451.8
    571960     18452.8
    572000     18455.6
    572040     18456.4
    572080     18457.6
    572120     18461.4
    572160     18461.6
    572200     18461.6
    572240     18462.4
    572280     18464.9
    572320     18465.4
    572360     18466.5
    572400     18468.2
    572440     18469.8
    572480     18472.6
    572520     18470.7
    572560     18473.4
    572600     18474.6
    572640     18475.5
    572680     18477.7
    572720     18477.4
    572760     18478.4
    572800     18481.2
    572840       18482
    572880     18483.2
    572920       18487
    572960     18487.2
    573000     18487.2
    573040     18487.9
    573080     18490.4
    573120       18491
    573160     18492.1
    573200     18493.7
    573240     18495.4
    573280     18498.2
    573320     18496.3
    573360       18499
    573400     18500.2
    573440       18501
    573480     18503.3
    573520       18503
    573560     18503.9
    573600     18506.8
    573640     18507.6
    573680     18508.7
    573720     18512.6
    573760     18512.8
    573800     18512.8
    573840     18513.5
    573880       18516
    573920     18516.6
    573960     18517.7
    574000     18519.3
    574040       18521
    574080     18523.8
    574120     18521.8
    574160     18524.6
    574200     18525.7
    574240     18526.6
    574280     18528.9
    574320     18528.5
    574360     18529.5
    574400     18532.4
    574440     18533.1
    574480     18534.2
    574520     18538.1
    574560     18538.3
    574600     18538.2
    574640       18539
    574680     18541.6
    574720     18542.1
    574760     18543.2
    574800     18544.9
    574840     18546.6
    574880     18549.4
    574920     18547.4
    574960     18550.2
    575000     18551.3
    575040     18552.1
    575080     18554.4
    575120     18554.1
    575160     18555.1
    575200     18557.9
    575240     18558.6
    575280     18559.7
    575320     18563.6
    575360     18563.9
    575400     18563.9
    575440     18564.5
    575480     18567.2
    575520     18567.7
    575560     18568.8
    575600     18570.4
    575640       18572
    575680     18574.9
    575720     18572.9
    575760     18575.7
    575800     18576.8
    575840     18577.7
    575880     18579.9
    575920     18579.7
    575960     18580.7
    576000     18583.4
    576040     18584.2
    576080     18585.2
    576120     18589.2
    576160     18589.4
    576200     18589.3
    576240     18590.1
    576280     18592.7
    576320     18593.1
    576360     18594.3
    576400       18596
    576440     18597.5
    576480     18600.5
    576520     18598.4
    576560     18601.3
    576600     18602.3
    576640     18603.2
    576680     18605.5
    576720     18605.3
    576760     18606.2
    576800       18609
    576840     18609.8
    576880     18610.8
    576920     18614.7
    576960       18615
    577000     18614.9
    577040     18615.6
    577080     18618.2
    577120     18618.7
    577160     18619.8
    577200     18621.5
    577240     18623.1
    577280       18626
    577320       18624
    577360     18626.8
    577400     18627.8
    577440     18628.8
    577480       18631
    577520     18630.8
    577560     18631.7
    577600     18634.5
    577640     18635.3
    577680     18636.4
    577720     18640.3
    577760     18640.5
    577800     18640.4
    577840     18641.1
    577880     18643.8
    577920     18644.2
    577960     18645.4
    578000     18647.1
    578040     18648.6
    578080     18651.6
    578120     18649.5
    578160     18652.4
    578200     18653.3
    578240     18654.4
    578280     18656.5
    578320     18656.4
    578360     18657.2
    578400       18660
    578440     18660.9
    578480       18662
    578520     18665.8
    578560     18666.1
    578600       18666
    578640     18666.7
    578680     18669.4
    578720     18669.8
    578760       18671
    578800     18672.6
    578840     18674.3
    578880     18677.2
    578920     18675.1
    578960       18678
    579000     18678.8
    579040       18680
    579080     18682.2
    579120     18681.9
    579160     18682.8
    579200     18685.6
    579240     18686.4
    579280     18687.5
    579320     18691.4
    579360     18691.6
    579400     18691.6
    579440     18692.3
    579480       18695
    579520     18695.4
    579560     18696.6
    579600     18698.2
    579640     18699.8
    579680     18702.7
    579720     18700.7
    579760     18703.6
    579800     18704.4
    579840     18705.6
    579880     18707.8
    579920     18707.5
    579960     18708.4
    580000     18711.2
    580040     18712.1
    580080     18713.1
    580120       18717
    580160     18717.2
    580200     18717.3
    580240     18717.8
    580280     18720.6
    580320       18721
    580360     18722.2
    580400     18723.8
    580440     18725.4
    580480     18728.3
    580520     18726.3
    580560     18729.2
    580600       18730
    580640     18731.2
    580680     18733.4
    580720     18733.1
    580760       18734
    580800     18736.8
    580840     18737.7
    580880     18738.8
    580920     18742.7
    580960     18742.9
    581000     18742.8
    581040     18743.4
    581080     18746.3
    581120     18746.6
    581160     18747.8
    581200     18749.4
    581240       18751
    581280     18753.9
    581320       18752
    581360     18754.9
    581400     18755.6
    581440     18756.8
    581480       18759
    581520     18758.8
    581560     18759.6
    581600     18762.5
    581640     18763.4
    581680     18764.4
    581720     18768.3
    581760     18768.5
    581800     18768.5
    581840     18769.1
    581880     18771.9
    581920     18772.3
    581960     18773.4
    582000       18775
    582040     18776.7
    582080     18779.5
    582120     18777.6
    582160     18780.5
    582200     18781.3
    582240     18782.5
    582280     18784.6
    582320     18784.4
    582360     18785.3
    582400     18788.1
    582440     18789.1
    582480     18790.1
    582520       18794
    582560     18794.2
    582600     18794.2
    582640     18794.8
    582680     18797.6
    582720       18798
    582760     18799.1
    582800     18800.7
    582840     18802.3
    582880     18805.2
    582920     18803.3
    582960     18806.1
    583000     18806.9
    583040     18808.1
    583080     18810.2
    583120     18810.1
    583160     18810.9
    583200     18813.7
    583240     18814.7
    583280     18815.8
    583320     18819.6
    583360     18819.9
    583400     18819.9
    583440     18820.4
    583480     18823.3
    583520     18823.6
    583560     18824.7
    583600     18826.4
    583640     18827.9
    583680     18830.8
    583720     18828.9
    583760     18831.8
    583800     18832.5
    583840     18833.7
    583880     18835.8
    583920     18835.8
    583960     18836.5
    584000     18839.5
    584040     18840.3
    584080     18841.5
    584120     18845.3
    584160     18845.6
    584200     18845.6
    584240     18846.1
    584280     18848.9
    584320     18849.3
    584360     18850.4
    584400     18852.1
    584440     18853.6
    584480     18856.6
    584520     18854.7
    584560     18857.5
    584600     18858.2
    584640     18859.4
    584680     18861.5
    584720     18861.4
    584760     18862.2
    584800     18865.1
    584840       18866
    584880     18867.2
    584920       18871
    584960     18871.3
    585000     18871.2
    585040     18871.8
    585080     18874.7
    585120       18875
    585160     18876.1
    585200     18877.8
    585240     18879.3
    585280     18882.3
    585320     18880.3
    585360     18883.2
    585400     18883.9
    585440       18885
    585480     18887.2
    585520     18887.1
    585560     18887.8
    585600     18890.8
    585640     18891.7
    585680     18892.8
    585720     18896.7
    585760       18897
    585800       18897
    585840     18897.6
    585880     18900.3
    585920     18900.7
    585960     18901.8
    586000     18903.4
    586040       18905
    586080     18908.1
    586120     18906.1
    586160     18908.9
    586200     18909.7
    586240     18910.8
    586280     18912.9
    586320     18912.8
    586360     18913.5
    586400     18916.5
    586440     18917.4
    586480     18918.6
    586520     18922.4
    586560     18922.7
    586600     18922.6
    586640     18923.3
    586680     18926.1
    586720     18926.4
    586760     18927.4
    586800     18929.1
    586840     18930.8
    586880     18933.8
    586920     18931.8
    586960     18934.8
    587000     18935.4
    587040     18936.6
    587080     18938.7
    587120     18938.5
    587160     18939.3
    587200     18942.3
    587240     18943.1
    587280     18944.3
    587320     18948.2
    587360     18948.5
    587400     18948.4
    587440       18949
    587480     18951.9
    587520     18952.2
    587560     18953.2
    587600       18955
    587640     18956.5
    587680     18959.6
    587720     18957.6
    587760     18960.5
    587800     18961.2
    587840     18962.4
    587880     18964.5
    587920     18964.4
    587960     18965.1
    588000     18968.1
    588040       18969
    588080       18970
    588120     18973.9
    588160     18974.3
    588200     18974.2
    588240     18974.8
    588280     18977.7
    588320     18978.1
    588360       18979
    588400     18980.8
    588440     18982.3
    588480     18985.4
    588520     18983.4
    588560     18986.3
    588600       18987
    588640     18988.3
    588680     18990.3
    588720     18990.2
    588760     18990.9
    588800     18993.8
    588840     18994.9
    588880     18995.9
    588920     18999.7
    588960     19000.2
    589000     19000.1
    589040     19000.7
    589080     19003.6
    589120     19003.9
    589160     19004.8
    589200     19006.7
    589240     19008.1
    589280     19011.3
    589320     19009.3
    589360     19012.2
    589400     19012.8
    589440     19014.2
    589480     19016.2
    589520     19016.1
    589560     19016.7
    589600     19019.8
    589640     19020.7
    589680     19021.7
    589720     19025.6
    589760       19026
    589800     19025.9
    589840     19026.6
    589880     19029.5
    589920     19029.8
    589960     19030.7
    590000     19032.5
    590040       19034
    590080     19037.1
    590120     19035.1
    590160       19038
    590200     19038.6
    590240       19040
    590280       19042
    590320     19041.9
    590360     19042.6
    590400     19045.6
    590440     19046.5
    590480     19047.5
    590520     19051.5
    590560     19051.8
    590600     19051.7
    590640     19052.4
    590680     19055.3
    590720     19055.6
    590760     19056.5
    590800     19058.3
    590840     19059.9
    590880       19063
    590920     19060.9
    590960     19063.8
    591000     19064.5
    591040     19065.8
    591080     19067.9
    591120     19067.7
    591160     19068.4
    591200     19071.4
    591240     19072.4
    591280     19073.4
    591320     19077.4
    591360     19077.7
    591400     19077.6
    591440     19078.4
    591480     19081.1
    591520     19081.5
    591560     19082.3
    591600     19084.3
    591640     19085.7
    591680     19088.9
    591720     19086.7
    591760     19089.7
    591800     19090.3
    591840     19091.7
    591880     19093.7
    591920     19093.6
    591960     19094.3
    592000     19097.3
    592040     19098.3
    592080     19099.4
    592120     19103.3
    592160     19103.6
    592200     19103.5
    592240     19104.3
    592280     19107.1
    592320     19107.4
    592360     19108.2
    592400     19110.2
    592440     19111.6
    592480     19114.8
    592520     19112.7
    592560     19115.7
    592600     19116.2
    592640     19117.6
    592680     19119.6
    592720     19119.5
    592760     19120.2
    592800     19123.2
    592840     19124.2
    592880     19125.2
    592920     19129.2
    592960     19129.4
    593000     19129.4
    593040     19130.1
    593080       19133
    593120     19133.3
    593160     19134.1
    593200     19136.1
    593240     19137.6
    593280     19140.7
    593320     19138.6
    593360     19141.6
    593400     19142.2
    593440     19143.5
    593480     19145.5
    593520     19145.4
    593560     19146.1
    593600       19149
    593640     19150.1
    593680     19151.1
    593720     19155.1
    593760     19155.3
    593800     19155.3
    593840     19155.9
    593880     19158.9
    593920     19159.2
    593960       19160
    594000     19161.9
    594040     19163.5
    594080     19166.5
    594120     19164.5
    594160     19167.4
    594200       19168
    594240     19169.4
    594280     19171.4
    594320     19171.3
    594360       19172
    594400     19174.9
    594440       19176
    594480       19177
    594520       19181
    594560     19181.2
    594600     19181.2
    594640     19181.9
    594680     19184.7
    594720     19185.1
    594760     19185.9
    594800     19187.8
    594840     19189.4
    594880     19192.5
    594920     19190.4
    594960     19193.3
    595000     19193.9
    595040     19195.3
    595080     19197.3
    595120     19197.1
    595160     19197.9
    595200     19200.8
    595240     19201.9
    595280     19202.9
    595320     19206.9
    595360     19207.1
    595400     19207.1
    595440     19207.8
    595480     19210.7
    595520       19211
    595560     19211.8
    595600     19213.7
    595640     19215.3
    595680     19218.4
    595720     19216.3
    595760     19219.2
    595800     19219.8
    595840     19221.3
    595880     19223.2
    595920     19223.1
    595960     19223.8
    596000     19226.7
    596040     19227.8
    596080     19228.8
    596120     19232.8
    596160     19233.1
    596200       19233
    596240     19233.7
    596280     19236.6
    596320     19236.9
    596360     19237.7
    596400     19239.7
    596440     19241.2
    596480     19244.2
    596520     19242.1
    596560     19245.1
    596600     19245.7
    596640     19247.2
    596680     19249.1
    596720       19249
    596760     19249.7
    596800     19252.7
    596840     19253.7
    596880     19254.8
    596920     19258.7
    596960       19259
    597000     19258.9
    597040     19259.6
    597080     19262.5
    597120     19262.9
    597160     19263.7
    597200     19265.6
    597240     19267.1
    597280     19270.2
    597320     19268.1
    597360       19271
    597400     19271.7
    597440       19273
    597480       19275
    597520     19274.9
    597560     19275.6
    597600     19278.6
    597640     19279.6
    597680     19280.7
    597720     19284.7
    597760     19284.9
    597800     19284.9
    597840     19285.5
    597880     19288.4
    597920     19288.8
    597960     19289.6
    598000     19291.5
    598040     19292.9
    598080     19296.1
    598120     19293.9
    598160     19296.9
    598200     19297.5
    598240     19298.9
    598280     19300.9
    598320     19300.8
    598360     19301.5
    598400     19304.5
    598440     19305.5
    598480     19306.5
    598520     19310.6
    598560     19310.8
    598600     19310.8
    598640     19311.4
    598680     19314.3
    598720     19314.6
    598760     19315.4
    598800     19317.3
    598840     19318.8
    598880       19322
    598920     19319.9
    598960     19322.8
    599000     19323.5
    599040     19324.9
    599080     19326.8
    599120     19326.7
    599160     19327.4
    599200     19330.4
    599240     19331.5
    599280     19332.4
    599320     19336.5
    599360     19336.6
    599400     19336.7
    599440     19337.4
    599480     19340.3
    599520     19340.6
    599560     19341.4
    599600     19343.2
    599640     19344.7
    599680       19348
    599720     19345.7
    599760     19348.8
    599800     19349.4
    599840     19350.8
    599880     19352.6
    599920     19352.6
    599960     19353.4
    600000     19356.4
    600040     19357.4
    600080     19358.4
    600120     19362.4
    600160     19362.6
    600200     19362.7
    600240     19363.3
    600280     19366.2
    600320     19366.5
    600360     19367.3
    600400     19369.2
    600440     19370.7
    600480     19373.9
    600520     19371.7
    600560     19374.7
    600600     19375.3
    600640     19376.7
    600680     19378.6
    600720     19378.4
    600760     19379.3
    600800     19382.3
    600840     19383.3
    600880     19384.4
    600920     19388.3
    600960     19388.5
    601000     19388.5
    601040     19389.2
    601080     19392.1
    601120     19392.4
    601160     19393.2
    601200       19395
    601240     19396.6
    601280     19399.9
    601320     19397.6
    601360     19400.7
    601400     19401.3
    601440     19402.7
    601480     19404.6
    601520     19404.4
    601560     19405.3
    601600     19408.2
    601640     19409.3
    601680     19410.3
    601720     19414.3
    601760     19414.5
    601800     19414.5
    601840     19415.2
    601880       19418
    601920     19418.3
    601960     19419.2
    602000       19421
    602040     19422.6
    602080     19425.8
    602120     19423.5
    602160     19426.7
    602200     19427.3
    602240     19428.6
    602280     19430.5
    602320     19430.4
    602360     19431.2
    602400     19434.2
    602440     19435.2
    602480     19436.2
    602520     19440.2
    602560     19440.4
    602600     19440.5
    602640     19441.1
    602680     19443.8
    602720     19444.2
    602760     19445.1
    602800     19446.9
    602840     19448.5
    602880     19451.8
    602920     19449.4
    602960     19452.6
    603000     19453.2
    603040     19454.5
    603080     19456.4
    603120     19456.2
    603160       19457
    603200     19460.1
    603240     19461.1
    603280     19462.2
    603320     19466.1
    603360     19466.3
    603400     19466.4
    603440       19467
    603480     19469.7
    603520       19470
    603560     19471.1
    603600     19472.8
    603640     19474.5
    603680     19477.7
    603720     19475.3
    603760     19478.6
    603800     19479.1
    603840     19480.4
    603880     19482.3
    603920     19482.2
    603960       19483
    604000       19486
    604040       19487
    604080     19488.1
    604120       19492
    604160     19492.2
    604200     19492.3
    604240     19492.9
    604280     19495.6
    604320     19495.9
    604360     19496.9
    604400     19498.8
    604440     19500.4
    604480     19503.6
    604520     19501.2
    604560     19504.5
    604600       19505
    604640     19506.3
    604680     19508.2
    604720     19508.1
    604760     19508.8
    604800     19511.8
    604840     19512.8
    604880     19513.9
    604920     19517.8
    604960     19518.1
    605000     19518.2
    605040     19518.8
    605080     19521.4
    605120     19521.8
    605160     19522.7
    605200     19524.6
    605240     19526.3
    605280     19529.4
    605320     19527.1
    605360     19530.4
    605400     19530.9
    605440     19532.2
    605480     19534.1
    605520     19533.9
    605560     19534.7
    605600     19537.7
    605640     19538.8
    605680     19539.9
    605720     19543.7
    605760     19543.9
    605800       19544
    605840     19544.7
    605880     19547.4
    605920     19547.7
    605960     19548.6
    606000     19550.5
    606040     19552.2
    606080     19555.3
    606120       19553
    606160     19556.3
    606200     19556.9
    606240     19558.1
    606280       19560
    606320     19559.8
    606360     19560.7
    606400     19563.6
    606440     19564.7
    606480     19565.8
    606520     19569.6
    606560     19569.8
    606600     19569.9
    606640     19570.6
    606680     19573.3
    606720     19573.6
    606760     19574.5
    606800     19576.4
    606840     19578.1
    606880     19581.2
    606920     19578.8
    606960     19582.2
    607000     19582.7
    607040       19584
    607080     19585.9
    607120     19585.7
    607160     19586.6
    607200     19589.5
    607240     19590.6
    607280     19591.7
    607320     19595.5
    607360     19595.8
    607400     19595.9
    607440     19596.5
    607480     19599.2
    607520     19599.5
    607560     19600.5
    607600     19602.4
    607640     19604.1
    607680     19607.1
    607720     19604.8
    607760     19608.1
    607800     19608.7
    607840     19609.9
    607880     19611.7
    607920     19611.6
    607960     19612.4
    608000     19615.4
    608040     19616.6
    608080     19617.6
    608120     19621.5
    608160     19621.7
    608200     19621.9
    608240     19622.4
    608280     19625.2
    608320     19625.4
    608360     19626.4
    608400     19628.3
    608440       19630
    608480       19633
    608520     19630.7
    608560     19634.1
    608600     19634.7
    608640     19635.7
    608680     19637.6
    608720     19637.5
    608760     19638.3
    608800     19641.4
    608840     19642.5
    608880     19643.5
    608920     19647.4
    608960     19647.6
    609000       19648
    609040     19648.4
    609080     19651.1
    609120     19651.3
    609160     19652.3
    609200     19654.2
    609240     19655.9
    609280     19658.9
    609320     19656.6
    609360       19660
    609400     19660.6
    609440     19661.7
    609480     19663.6
    609520     19663.4
    609560     19664.2
    609600     19667.3
    609640     19668.4
    609680     19669.4
    609720     19673.3
    609760     19673.5
    609800     19673.8
    609840     19674.2
    609880       19677
    609920     19677.1
    609960     19678.1
    610000     19680.1
    610040     19681.7
    610080     19684.8
    610120     19682.4
    610160     19685.8
    610200     19686.5
    610240     19687.5
    610280     19689.5
    610320     19689.2
    610360       19690
    610400     19693.2
    610440     19694.2
    610480     19695.2
    610520     19699.1
    610560     19699.2
    610600     19699.5
    610640     19700.1
    610680     19702.8
    610720     19702.9
    610760       19704
    610800     19705.9
    610840     19707.5
    610880     19710.7
    610920     19708.2
    610960     19711.6
    611000     19712.3
    611040     19713.3
    611080     19715.3
    611120     19715.1
    611160     19715.9
    611200     19718.9
    611240       19720
    611280       19721
    611320     19724.9
    611360     19725.1
    611400     19725.3
    611440     19725.9
    611480     19728.6
    611520     19728.8
    611560     19729.8
    611600     19731.8
    611640     19733.3
    611680     19736.5
    611720       19734
    611760     19737.5
    611800     19738.2
    611840     19739.1
    611880     19741.1
    611920     19740.9
    611960     19741.7
    612000     19744.8
    612040     19745.8
    612080     19746.8
    612120     19750.8
    612160     19750.9
    612200     19751.1
    612240     19751.7
    612280     19754.4
    612320     19754.7
    612360     19755.5
    612400     19757.5
    612440     19759.1
    612480     19762.3
    612520     19759.8
    612560     19763.3
    612600       19764
    612640     19764.9
    612680     19766.8
    612720     19766.8
    612760     19767.5
    612800     19770.7
    612840     19771.6
    612880     19772.6
    612920     19776.6
    612960     19776.7
    613000       19777
    613040     19777.6
    613080     19780.2
    613120     19780.5
    613160     19781.4
    613200     19783.4
    613240     19784.9
    613280     19788.2
    613320     19785.6
    613360     19789.1
    613400     19789.8
    613440     19790.8
    613480     19792.6
    613520     19792.5
    613560     19793.4
    613600     19796.4
    613640     19797.4
    613680     19798.4
    613720     19802.4
    613760     19802.6
    613800     19802.8
    613840     19803.4
    613880     19806.1
    613920     19806.3
    613960     19807.3
    614000     19809.3
    614040     19810.7
    614080       19814
    614120     19811.4
    614160     19814.9
    614200     19815.7
    614240     19816.6
    614280     19818.5
    614320     19818.4
    614360     19819.2
    614400     19822.3
    614440     19823.3
    614480     19824.3
    614520     19828.3
    614560     19828.5
    614600     19828.6
    614640     19829.3
    614680       19832
    614720     19832.2
    614760     19833.1
    614800     19835.2
    614840     19836.6
    614880     19839.9
    614920     19837.3
    614960     19840.7
    615000     19841.6
    615040     19842.6
    615080     19844.4
    615120     19844.2
    615160     19845.1
    615200     19848.2
    615240     19849.2
    615280     19850.1
    615320     19854.1
    615360     19854.4
    615400     19854.5
    615440     19855.3
    615480     19857.8
    615520       19858
    615560       19859
    615600     19861.1
    615640     19862.4
    615680     19865.8
    615720     19863.2
    615760     19866.6
    615800     19867.5
    615840     19868.4
    615880     19870.2
    615920     19870.1
    615960     19870.9
    616000       19874
    616040       19875
    616080       19876
    616120       19880
    616160     19880.2
    616200     19880.3
    616240     19881.1
    616280     19883.6
    616320     19883.9
    616360     19884.8
    616400       19887
    616440     19888.3
    616480     19891.6
    616520       19889
    616560     19892.4
    616600     19893.3
    616640     19894.2
    616680     19896.1
    616720       19896
    616760     19896.8
    616800     19899.8
    616840     19900.8
    616880     19901.8
    616920     19905.8
    616960     19905.9
    617000     19906.2
    617040     19906.9
    617080     19909.4
    617120     19909.7
    617160     19910.7
    617200     19912.8
    617240     19914.1
    617280     19917.5
    617320     19914.9
    617360     19918.3
    617400     19919.2
    617440       19920
    617480     19921.8
    617520     19921.7
    617560     19922.5
    617600     19925.6
    617640     19926.6
    617680     19927.6
    617720     19931.6
    617760     19931.8
    617800       19932
    617840     19932.8
    617880     19935.2
    617920     19935.6
    617960     19936.6
    618000     19938.7
    618040       19940
    618080     19943.3
    618120     19940.7
    618160     19944.1
    618200     19945.1
    618240     19945.9
    618280     19947.6
    618320     19947.6
    618360     19948.4
    618400     19951.5
    618440     19952.5
    618480     19953.4
    618520     19957.5
    618560     19957.6
    618600     19957.9
    618640     19958.6
    618680     19961.1
    618720     19961.5
    618760     19962.4
    618800     19964.6
    618840     19965.8
    618880     19969.2
    618920     19966.6
    618960     19969.9
    619000     19970.8
    619040     19971.7
    619080     19973.5
    619120     19973.3
    619160     19974.2
    619200     19977.3
    619240     19978.3
    619280     19979.2
    619320     19983.4
    619360     19983.4
    619400     19983.7
    619440     19984.4
    619480     19986.9
    619520     19987.4
    619560     19988.3
    619600     19990.4
    619640     19991.6
    619680       19995
    619720     19992.5
    619760     19995.7
    619800     19996.6
    619840     19997.6
    619880     19999.3
    619920     19999.3
    619960       20000
    620000     20003.2
    620040     20004.3
    620080     20005.1
    620120     20009.2
    620160     20009.3
    620200     20009.6
    620240     20010.3
    620280     20012.8
    620320     20013.2
    620360     20014.2
    620400     20016.2
    620440     20017.5
    620480     20020.9
    620520     20018.3
    620560     20021.5
    620600     20022.5
    620640     20023.5
    620680     20025.2
    620720     20025.2
    620760     20025.9
    620800     20029.1
    620840     20030.1
    620880       20031
    620920     20035.1
    620960     20035.2
    621000     20035.4
    621040     20036.3
    621080     20038.7
    621120     20039.2
    621160     20040.1
    621200     20042.2
    621240     20043.4
    621280     20046.8
    621320     20044.2
    621360     20047.4
    621400     20048.4
    621440     20049.5
    621480     20051.2
    621520       20051
    621560     20051.8
    621600     20054.9
    621640       20056
    621680     20056.9
    621720     20061.1
    621760     20061.1
    621800     20061.3
    621840     20062.3
    621880     20064.7
    621920     20065.1
    621960     20066.1
    622000     20068.1
    622040     20069.4
    622080     20072.7
    622120       20070
    622160     20073.3
    622200     20074.2
    622240     20075.4
    622280     20077.1
    622320     20076.9
    622360     20077.8
    622400     20080.8
    622440     20081.9
    622480     20082.8
    622520     20086.9
    622560     20087.1
    622600     20087.1
    622640     20088.2
    622680     20090.5
    622720     20090.9
    622760       20092
    622800     20093.9
    622840     20095.1
    622880     20098.5
    622920     20095.9
    622960     20099.2
    623000     20100.1
    623040     20101.2
    623080       20103
    623120     20102.8
    623160     20103.6
    623200     20106.7
    623240     20107.8
    623280     20108.7
    623320     20112.8
    623360     20113.1
    623400     20113.1
    623440     20114.1
    623480     20116.4
    623520     20116.9
    623560     20117.8
    623600     20119.8
    623640       20121
    623680     20124.5
    623720     20121.8
    623760     20125.2
    623800     20126.1
    623840     20127.2
    623880       20129
    623920     20128.8
    623960     20129.5
    624000     20132.6
    624040     20133.7
    624080     20134.6
    624120     20138.7
    624160       20139
    624200       20139
    624240     20140.1
    624280     20142.3
    624320     20142.8
    624360     20143.8
    624400     20145.8
    624440     20146.9
    624480     20150.5
    624520     20147.7
    624560     20151.1
    624600       20152
    624640     20153.1
    624680     20154.9
    624720     20154.7
    624760     20155.5
    624800     20158.5
    624840     20159.6
    624880     20160.6
    624920     20164.7
    624960     20164.9
    625000     20164.9
    625040       20166
    625080     20168.2
    625120     20168.7
    625160     20169.7
    625200     20171.7
    625240     20172.8
    625280     20176.4
    625320     20173.5
    625360       20177
    625400     20177.8
    625440       20179
    625480     20180.8
    625520     20180.6
    625560     20181.3
    625600     20184.4
    625640     20185.5
    625680     20186.5
    625720     20190.6
    625760     20190.8
    625800     20190.8
    625840     20191.9
    625880     20194.2
    625920     20194.7
    625960     20195.6
    626000     20197.7
    626040     20198.6
    626080     20202.2
    626120     20199.4
    626160     20202.9
    626200     20203.7
    626240     20204.9
    626280     20206.7
    626320     20206.4
    626360     20207.2
    626400     20210.3
    626440     20211.4
    626480     20212.4
    626520     20216.5
    626560     20216.6
    626600     20216.6
    626640     20217.7
    626680       20220
    626720     20220.6
    626760     20221.5
    626800     20223.6
    626840     20224.5
    626880     20228.1
    626920     20225.3
    626960     20228.7
    627000     20229.5
    627040     20230.7
    627080     20232.5
    627120     20232.3
    627160       20233
    627200     20236.1
    627240     20237.3
    627280     20238.3
    627320     20242.4
    627360     20242.5
    627400     20242.4
    627440     20243.6
    627480     20245.9
    627520     20246.5
    627560     20247.4
    627600     20249.5
    627640     20250.5
    627680     20253.9
    627720     20251.3
    627760     20254.6
    627800     20255.5
    627840     20256.6
    627880     20258.4
    627920     20258.2
    627960     20258.9
    628000     20262.1
    628040     20263.2
    628080     20264.2
    628120     20268.3
    628160     20268.4
    628200     20268.5
    628240     20269.6
    628280     20271.8
    628320     20272.5
    628360     20273.3
    628400     20275.4
    628440     20276.4
    628480     20279.8
    628520     20277.2
    628560     20280.6
    628600     20281.4
    628640     20282.4
    628680     20284.3
    628720     20284.1
    628760     20284.8
    628800       20288
    628840     20289.1
    628880     20290.2
    628920     20294.2
    628960     20294.5
    629000     20294.4
    629040     20295.6
    629080     20297.9
    629120     20298.4
    629160     20299.3
    629200     20301.3
    629240     20302.4
    629280     20305.8
    629320     20303.2
    629360     20306.4
    629400     20307.3
    629440     20308.4
    629480     20310.2
    629520     20309.9
    629560     20310.8
    629600       20314
    629640     20315.1
    629680     20316.1
    629720     20320.2
    629760     20320.3
    629800     20320.4
    629840     20321.5
    629880     20323.8
    629920     20324.3
    629960     20325.1
    630000     20327.2
    630040     20328.3
    630080     20331.7
    630120     20329.1
    630160     20332.3
    630200     20333.2
    630240     20334.3
    630280     20336.1
    630320     20335.9
    630360     20336.7
    630400     20339.9
    630440     20340.9
    630480       20342
    630520       20346
    630560     20346.2
    630600     20346.4
    630640     20347.4
    630680     20349.7
    630720     20350.3
    630760       20351
    630800     20353.2
    630840     20354.3
    630880     20357.7
    630920       20355
    630960     20358.3
    631000     20359.2
    631040     20360.3
    631080     20362.1
    631120     20361.8
    631160     20362.7
    631200     20365.8
    631240     20366.9
    631280     20367.9
    631320       20372
    631360     20372.3
    631400     20372.4
    631440     20373.5
    631480     20375.7
    631520     20376.2
    631560     20377.1
    631600     20379.1
    631640     20380.3
    631680     20383.7
    631720       20381
    631760     20384.2
    631800     20385.2
    631840     20386.3
    631880     20388.2
    631920     20387.9
    631960     20388.7
    632000     20391.8
    632040     20392.9
    632080       20394
    632120       20398
    632160     20398.2
    632200     20398.4
    632240     20399.4
    632280     20401.6
    632320     20402.1
    632360       20403
    632400     20405.1
    632440     20406.2
    632480     20409.7
    632520       20407
    632560     20410.3
    632600     20411.2
    632640     20412.2
    632680     20414.1
    632720     20413.9
    632760     20414.5
    632800     20417.7
    632840     20418.8
    632880     20419.9
    632920     20423.9
    632960     20424.1
    633000     20424.3
    633040     20425.4
    633080     20427.6
    633120     20428.1
    633160     20429.1
    633200       20431
    633240     20432.2
    633280     20435.7
    633320     20432.9
    633360     20436.2
    633400     20437.2
    633440     20438.2
    633480     20440.1
    633520     20439.8
    633560     20440.5
    633600     20443.7
    633640     20444.8
    633680     20445.9
    633720     20449.9
    633760     20450.2
    633800     20450.4
    633840     20451.4
    633880     20453.6
    633920     20454.1
    633960     20455.1
    634000       20457
    634040     20458.2
    634080     20461.6
    634120       20459
    634160     20462.2
    634200     20463.2
    634240     20464.2
    634280       20466
    634320     20465.8
    634360     20466.4
    634400     20469.7
    634440     20470.8
    634480     20471.9
    634520     20475.9
    634560     20476.2
    634600     20476.4
    634640     20477.4
    634680     20479.7
    634720     20480.1
    634760     20481.1
    634800       20483
    634840     20484.3
    634880     20487.6
    634920     20484.9
    634960     20488.2
    635000     20489.2
    635040     20490.1
    635080       20492
    635120     20491.8
    635160     20492.4
    635200     20495.7
    635240     20496.7
    635280     20497.9
    635320     20501.9
    635360     20502.2
    635400     20502.2
    635440     20503.4
    635480     20505.6
    635520     20506.1
    635560       20507
    635600       20509
    635640     20510.2
    635680     20513.6
    635720     20510.9
    635760     20514.1
    635800     20515.2
    635840       20516
    635880       20518
    635920     20517.8
    635960     20518.4
    636000     20521.7
    636040     20522.7
    636080     20523.8
    636120     20527.9
    636160     20528.2
    636200     20528.3
    636240     20529.4
    636280     20531.5
    636320       20532
    636360       20533
    636400       20535
    636440     20536.1
    636480     20539.4
    636520     20536.8
    636560     20540.2
    636600     20541.1
    636640     20541.9
    636680       20544
    636720     20543.7
    636760     20544.3
    636800     20547.6
    636840     20548.6
    636880     20549.7
    636920     20553.8
    636960       20554
    637000     20554.1
    637040     20555.2
    637080     20557.4
    637120     20557.8
    637160     20558.8
    637200     20560.8
    637240       20562
    637280     20565.3
    637320     20562.7
    637360       20566
    637400       20567
    637440     20567.7
    637480     20569.8
    637520     20569.5
    637560     20570.2
    637600     20573.5
    637640     20574.5
    637680     20575.5
    637720     20579.7
    637760     20579.9
    637800     20579.9
    637840       20581
    637880     20583.3
    637920     20583.7
    637960     20584.6
    638000     20586.6
    638040     20587.8
    638080     20591.1
    638120     20588.5
    638160     20591.9
    638200     20592.8
    638240     20593.6
    638280     20595.6
    638320     20595.4
    638360       20596
    638400     20599.3
    638440     20600.3
    638480     20601.4
    638520     20605.5
    638560     20605.9
    638600     20605.8
    638640     20606.9
    638680     20609.2
    638720     20609.6
    638760     20610.6
    638800     20612.5
    638840     20613.7
    638880       20617
    638920     20614.4
    638960     20617.9
    639000     20618.7
    639040     20619.5
    639080     20621.6
    639120     20621.3
    639160     20621.9
    639200     20625.2
    639240     20626.2
    639280     20627.3
    639320     20631.4
    639360     20631.7
    639400     20631.7
    639440     20632.8
    639480     20635.2
    639520     20635.5
    639560     20636.6
    639600     20638.4
    639640     20639.6
    639680       20643
    639720     20640.3
    639760     20643.8
    639800     20644.6
    639840     20645.4
    639880     20647.5
    639920     20647.2
    639960     20647.8
    640000     20651.1
    640040     20652.1
    640080     20653.3
    640120     20657.3
    640160     20657.6
    640200     20657.6
    640240     20658.6
    640280       20661
    640320     20661.4
    640360     20662.5
    640400     20664.4
    640440     20665.5
    640480     20668.9
    640520     20666.2
    640560     20669.7
    640600     20670.5
    640640     20671.3
    640680     20673.4
    640720     20673.2
    640760     20673.7
    640800       20677
    640840       20678
    640880     20679.1
    640920     20683.1
    640960     20683.5
    641000     20683.4
    641040     20684.6
    641080     20686.9
    641120     20687.2
    641160     20688.5
    641200     20690.3
    641240     20691.4
    641280     20694.8
    641320       20692
    641360     20695.6
    641400     20696.4
    641440     20697.2
    641480     20699.3
    641520       20699
    641560     20699.6
    641600     20702.9
    641640     20703.8
    641680       20705
    641720       20709
    641760     20709.4
    641800     20709.3
    641840     20710.4
    641880     20712.9
    641920     20713.2
    641960     20714.3
    642000     20716.2
    642040     20717.3
    642080     20720.7
    642120     20717.9
    642160     20721.5
    642200     20722.3
    642240     20723.1
    642280     20725.1
    642320     20724.9
    642360     20725.5
    642400     20728.8
    642440     20729.6
    642480     20730.8
    642520     20734.9
    642560     20735.3
    642600     20735.3
    642640     20736.3
    642680     20738.6
    642720       20739
    642760     20740.1
    642800       20742
    642840     20743.2
    642880     20746.6
    642920     20743.9
    642960     20747.3
    643000     20748.3
    643040       20749
    643080     20750.9
    643120     20750.8
    643160     20751.4
    643200     20754.7
    643240     20755.5
    643280     20756.7
    643320     20760.7
    643360     20761.1
    643400     20761.1
    643440     20762.1
    643480     20764.5
    643520     20764.8
    643560       20766
    643600     20767.9
    643640       20769
    643680     20772.3
    643720     20769.6
    643760     20773.1
    643800     20774.1
    643840     20774.7
    643880     20776.8
    643920     20776.6
    643960     20777.3
    644000     20780.5
    644040     20781.2
    644080     20782.6
    644120     20786.5
    644160       20787
    644200     20786.9
    644240     20787.8
    644280     20790.3
    644320     20790.7
    644360     20791.8
    644400     20793.6
    644440     20794.9
    644480     20798.2
    644520     20795.4
    644560       20799
    644600     20799.9
    644640     20800.6
    644680     20802.6
    644720     20802.4
    644760     20803.1
    644800     20806.4
    644840       20807
    644880     20808.4
    644920     20812.3
    644960     20812.8
    645000     20812.8
    645040     20813.6
    645080     20816.1
    645120     20816.5
    645160     20817.6
    645200     20819.5
    645240     20820.5
    645280       20824
    645320     20821.3
    645360     20824.8
    645400     20825.6
    645440     20826.4
    645480     20828.4
    645520     20828.2
    645560       20829
    645600     20832.3
    645640     20832.9
    645680     20834.2
    645720     20838.2
    645760     20838.6
    645800     20838.6
    645840     20839.5
    645880     20841.9
    645920     20842.2
    645960     20843.4
    646000     20845.3
    646040     20846.5
    646080     20849.9
    646120     20847.2
    646160     20850.7
    646200     20851.6
    646240     20852.3
    646280     20854.4
    646320     20854.2
    646360       20855
    646400     20858.2
    646440     20858.9
    646480     20860.1
    646520     20864.1
    646560     20864.5
    646600     20864.6
    646640     20865.5
    646680     20867.9
    646720     20868.2
    646760     20869.3
    646800     20871.2
    646840     20872.5
    646880       20876
    646920     20873.2
    646960     20876.7
    647000     20877.6
    647040     20878.3
    647080     20880.4
    647120     20880.2
    647160       20881
    647200     20884.2
    647240     20884.9
    647280     20886.1
    647320       20890
    647360     20890.6
    647400     20890.6
    647440     20891.5
    647480     20893.9
    647520     20894.2
    647560     20895.3
    647600     20897.3
    647640     20898.5
    647680       20902
    647720     20899.2
    647760     20902.7
    647800     20903.6
    647840     20904.2
    647880     20906.5
    647920     20906.2
    647960     20906.9
    648000     20910.3
    648040     20910.8
    648080     20912.1
    648120       20916
    648160     20916.6
    648200     20916.5
    648240     20917.5
    648280     20919.9
    648320     20920.2
    648360     20921.3
    648400     20923.3
    648440     20924.4
    648480     20927.9
    648520     20925.2
    648560     20928.8
    648600     20929.6
    648640     20930.3
    648680     20932.5
    648720     20932.2
    648760     20933.1
    648800     20936.3
    648840     20936.8
    648880     20938.1
    648920     20941.9
    648960     20942.6
    649000     20942.6
    649040     20943.5
    649080     20945.8
    649120     20946.2
    649160     20947.2
    649200     20949.3
    649240     20950.4
    649280     20953.9
    649320     20951.2
    649360     20954.8
    649400     20955.6
    649440     20956.3
    649480     20958.5
    649520     20958.2
    649560     20959.1
    649600     20962.3
    649640     20962.8
    649680     20964.1
    649720       20968
    649760     20968.6
    649800     20968.6
    649840     20969.4
    649880     20971.8
    649920     20972.3
    649960     20973.3
    650000     20975.3
    650040     20976.4
    650080     20979.9
    650120     20977.2
    650160     20980.7
    650200     20981.6
    650240     20982.2
    650280     20984.5
    650320     20984.2
    650360     20985.1
    650400     20988.2
    650440     20988.8
    650480     20990.2
    650520       20994
    650560     20994.7
    650600     20994.7
    650640     20995.4
    650680     20997.8
    650720     20998.2
    650760     20999.2
    650800     21001.3
    650840     21002.4
    650880     21005.9
    650920     21003.2
    650960     21006.7
    651000     21007.6
    651040     21008.3
    651080     21010.6
    651120     21010.3
    651160     21011.1
    651200     21014.3
    651240     21014.8
    651280     21016.3
    651320     21020.1
    651360     21020.8
    651400     21020.7
    651440     21021.5
    651480     21023.8
    651520     21024.3
    651560     21025.2
    651600     21027.4
    651640     21028.5
    651680       21032
    651720     21029.3
    651760     21032.9
    651800     21033.7
    651840     21034.4
    651880     21036.7
    651920     21036.5
    651960     21037.2
    652000     21040.4
    652040       21041
    652080     21042.5
    652120     21046.2
    652160     21046.9
    652200     21046.9
    652240     21047.7
    652280       21050
    652320     21050.4
    652360     21051.4
    652400     21053.5
    652440     21054.7
    652480     21058.1
    652520     21055.5
    652560     21059.1
    652600     21059.8
    652640     21060.6
    652680     21062.8
    652720     21062.7
    652760     21063.3
    652800     21066.5
    652840     21067.1
    652880     21068.5
    652920     21072.3
    652960     21073.1
    653000     21073.1
    653040     21073.8
    653080     21076.1
    653120     21076.6
    653160     21077.6
    653200     21079.7
    653240     21080.8
    653280     21084.2
    653320     21081.6
    653360     21085.2
    653400     21085.9
    653440     21086.7
    653480       21089
    653520     21088.8
    653560     21089.3
    653600     21092.6
    653640     21093.2
    653680     21094.6
    653720     21098.4
    653760     21099.2
    653800     21099.2
    653840       21100
    653880     21102.1
    653920     21102.8
    653960     21103.8
    654000     21105.8
    654040     21106.8
    654080     21110.4
    654120     21107.6
    654160     21111.4
    654200       21112
    654240     21112.8
    654280     21115.1
    654320     21114.9
    654360     21115.4
    654400     21118.8
    654440     21119.4
    654480     21120.7
    654520     21124.6
    654560     21125.5
    654600     21125.3
    654640     21126.2
    654680     21128.3
    654720     21128.9
    654760     21130.1
    654800       21132
    654840     21133.1
    654880     21136.6
    654920     21133.7
    654960     21137.6
    655000     21138.1
    655040       21139
    655080     21141.2
    655120     21141.1
    655160     21141.6
    655200     21144.9
    655240     21145.6
    655280     21146.9
    655320     21150.7
    655360     21151.6
    655400     21151.4
    655440     21152.2
    655480     21154.4
    655520     21155.1
    655560     21156.2
    655600     21158.1
    655640     21159.2
    655680     21162.8
    655720     21159.9
    655760     21163.8
    655800     21164.2
    655840     21165.1
    655880     21167.4
    655920     21167.2
    655960     21167.7
    656000       21171
    656040     21171.8
    656080     21173.1
    656120     21176.8
    656160     21177.9
    656200     21177.7
    656240     21178.5
    656280     21180.6
    656320     21181.3
    656360     21182.4
    656400     21184.3
    656440     21185.4
    656480       21189
    656520     21186.1
    656560       21190
    656600     21190.5
    656640     21191.4
    656680     21193.6
    656720     21193.4
    656760     21193.9
    656800     21197.3
    656840     21198.1
    656880     21199.3
    656920       21203
    656960     21204.1
    657000     21203.8
    657040     21204.7
    657080     21206.8
    657120     21207.6
    657160     21208.6
    657200     21210.6
    657240     21211.6
    657280     21215.2
    657320     21212.4
    657360     21216.2
    657400     21216.7
    657440     21217.7
    657480     21219.9
    657520     21219.7
    657560     21220.1
    657600     21223.6
    657640     21224.2
    657680     21225.5
    657720     21229.3
    657760     21230.4
    657800       21230
    657840     21230.9
    657880     21233.1
    657920     21233.8
    657960     21234.8
    658000     21236.8
    658040     21237.8
    658080     21241.5
    658120     21238.6
    658160     21242.5
    658200     21242.8
    658240     21243.8
    658280       21246
    658320     21245.9
    658360     21246.3
    658400     21249.7
    658440     21250.3
    658480     21251.7
    658520     21255.5
    658560     21256.5
    658600     21256.2
    658640     21257.2
    658680     21259.4
    658720     21260.1
    658760       21261
    658800     21263.1
    658840     21264.1
    658880     21267.8
    658920     21264.8
    658960     21268.8
    659000       21269
    659040     21270.1
    659080     21272.2
    659120     21272.2
    659160     21272.6
    659200     21276.1
    659240     21276.6
    659280       21278
    659320     21281.8
    659360     21282.9
    659400     21282.6
    659440     21283.6
    659480     21285.7
    659520     21286.4
    659560     21287.3
    659600     21289.4
    659640     21290.5
    659680     21294.1
    659720     21291.2
    659760     21295.1
    659800     21295.3
    659840     21296.5
    659880     21298.6
    659920     21298.5
    659960       21299
    660000     21302.5
    660040     21302.9
    660080     21304.3
    660120     21308.1
    660160     21309.2
    660200       21309
    660240     21309.8
    660280       21312
    660320     21312.7
    660360     21313.6
    660400     21315.7
    660440     21316.8
    660480     21320.4
    660520     21317.4
    660560     21321.4
    660600     21321.7
    660640     21322.8
    660680     21324.9
    660720     21324.7
    660760     21325.3
    660800     21328.8
    660840     21329.2
    660880     21330.5
    660920     21334.5
    660960     21335.6
    661000     21335.3
    661040     21336.1
    661080     21338.3
    661120       21339
    661160     21339.9
    661200       21342
    661240       21343
    661280     21346.7
    661320     21343.8
    661360     21347.6
    661400     21347.9
    661440       21349
    661480     21351.2
    661520       21351
    661560     21351.6
    661600     21355.1
    661640     21355.5
    661680     21356.8
    661720     21360.7
    661760     21361.9
    661800     21361.6
    661840     21362.5
    661880     21364.5
    661920     21365.3
    661960     21366.2
    662000     21368.2
    662040     21369.3
    662080       21373
    662120       21370
    662160     21373.9
    662200     21374.2
    662240     21375.2
    662280     21377.5
    662320     21377.4
    662360     21377.8
    662400     21381.3
    662440     21381.7
    662480       21383
    662520     21386.9
    662560     21388.1
    662600     21387.8
    662640     21388.6
    662680     21390.8
    662720     21391.5
    662760     21392.4
    662800     21394.4
    662840     21395.5
    662880     21399.3
    662920     21396.3
    662960     21400.1
    663000     21400.4
    663040     21401.4
    663080     21403.7
    663120     21403.6
    663160       21404
    663200     21407.6
    663240       21408
    663280     21409.2
    663320     21413.2
    663360     21414.4
    663400       21414
    663440     21414.8
    663480     21416.9
    663520     21417.7
    663560     21418.5
    663600     21420.6
    663640     21421.7
    663680     21425.5
    663720     21422.4
    663760     21426.3
    663800     21426.6
    663840     21427.6
    663880       21430
    663920     21429.8
    663960     21430.1
    664000     21433.8
    664040     21434.2
    664080     21435.4
    664120     21439.4
    664160     21440.6
    664200     21440.3
    664240     21441.1
    664280     21443.2
    664320     21443.9
    664360     21444.8
    664400     21446.9
    664440     21447.9
    664480     21451.7
    664520     21448.7
    664560     21452.6
    664600     21452.9
    664640     21453.8
    664680     21456.2
    664720     21456.1
    664760     21456.3
    664800       21460
    664840     21460.5
    664880     21461.7
    664920     21465.6
    664960     21466.8
    665000     21466.5
    665040     21467.3
    665080     21469.4
    665120       21470
    665160     21470.9
    665200     21473.1
    665240     21474.1
    665280       21478
    665320     21474.9
    665360     21478.9
    665400     21479.1
    665440       21480
    665480     21482.4
    665520     21482.3
    665560     21482.6
    665600     21486.3
    665640     21486.7
    665680     21487.8
    665720     21491.8
    665760     21492.9
    665800     21492.7
    665840     21493.5
    665880     21495.6
    665920     21496.2
    665960     21497.1
    666000     21499.2
    666040     21500.2
    666080     21504.1
    666120       21501
    666160       21505
    666200     21505.3
    666240     21506.2
    666280     21508.5
    666320     21508.5
    666360     21508.7
    666400     21512.5
    666440     21512.9
    666480       21514
    666520     21517.9
    666560     21519.2
    666600     21518.9
    666640     21519.7
    666680     21521.9
    666720     21522.4
    666760     21523.3
    666800     21525.4
    666840     21526.4
    666880     21530.3
    666920     21527.2
    666960     21531.3
    667000     21531.5
    667040     21532.5
    667080     21534.7
    667120     21534.7
    667160     21534.9
    667200     21538.7
    667240     21539.2
    667280     21540.2
    667320     21544.1
    667360     21545.4
    667400     21545.2
    667440     21545.9
    667480     21548.1
    667520     21548.6
    667560     21549.5
    667600     21551.6
    667640     21552.5
    667680     21556.5
    667720     21553.4
    667760     21557.4
    667800     21557.7
    667840     21558.8
    667880     21560.9
    667920     21560.9
    667960       21561
    668000     21564.8
    668040     21565.4
    668080     21566.4
    668120     21570.3
    668160     21571.6
    668200     21571.4
    668240       21572
    668280     21574.3
    668320     21574.8
    668360     21575.8
    668400     21577.8
    668440     21578.8
    668480     21582.6
    668520     21579.6
    668560     21583.7
    668600     21583.9
    668640       21585
    668680     21587.1
    668720     21587.1
    668760     21587.2
    668800     21590.9
    668840     21591.6
    668880     21592.6
    668920     21596.6
    668960     21597.8
    669000     21597.6
    669040     21598.2
    669080     21600.4
    669120       21601
    669160       21602
    669200     21604.1
    669240     21604.9
    669280     21608.7
    669320     21605.8
    669360     21609.9
    669400     21610.2
    669440     21611.1
    669480     21613.3
    669520     21613.3
    669560     21613.4
    669600     21617.2
    669640     21617.8
    669680     21618.8
    669720     21622.7
    669760       21624
    669800     21623.7
    669840     21624.4
    669880     21626.6
    669920     21627.3
    669960     21628.2
    670000     21630.2
    670040     21631.1
    670080     21634.8
    670120       21632
    670160       21636
    670200     21636.4
    670240     21637.2
    670280     21639.5
    670320     21639.4
    670360     21639.6
    670400     21643.4
    670440       21644
    670480     21645.1
    670520       21649
    670560     21650.1
    670600       21650
    670640     21650.6
    670680     21652.8
    670720     21653.5
    670760     21654.5
    670800     21656.3
    670840     21657.3
    670880       21661
    670920     21658.2
    670960     21662.3
    671000     21662.6
    671040     21663.5
    671080     21665.8
    671120     21665.6
    671160     21665.7
    671200     21669.6
    671240     21670.2
    671280     21671.1
    671320     21675.2
    671360     21676.3
    671400     21676.1
    671440     21676.8
    671480       21679
    671520     21679.6
    671560     21680.7
    671600     21682.6
    671640     21683.4
    671680     21687.2
    671720     21684.4
    671760     21688.5
    671800     21688.8
    671840     21689.6
    671880       21692
    671920     21691.9
    671960     21691.9
    672000     21695.8
    672040     21696.4
    672080     21697.4
    672120     21701.4
    672160     21702.5
    672200     21702.4
    672240     21703.1
    672280     21705.2
    672320     21705.9
    672360       21707
    672400     21708.7
    672440     21709.7
    672480     21713.4
    672520     21710.7
    672560     21714.7
    672600     21715.1
    672640     21715.9
    672680     21718.3
    672720     21718.2
    672760     21718.2
    672800       21722
    672840     21722.6
    672880     21723.6
    672920     21727.7
    672960     21728.7
    673000     21728.6
    673040     21729.3
    673080     21731.4
    673120     21732.2
    673160     21733.2
    673200       21735
    673240     21735.9
    673280     21739.7
    673320     21736.9
    673360     21740.8
    673400     21741.2
    673440     21742.2
    673480     21744.5
    673520     21744.5
    673560     21744.4
    673600     21748.2
    673640     21748.8
    673680     21749.8
    673720     21753.7
    673760     21754.9
    673800     21754.8
    673840     21755.5
    673880     21757.6
    673920     21758.4
    673960     21759.4
    674000     21761.2
    674040     21762.1
    674080     21765.9
    674120     21763.1
    674160     21766.9
    674200     21767.3
    674240     21768.4
    674280     21770.7
    674320     21770.7
    674360     21770.5
    674400     21774.4
    674440       21775
    674480     21776.1
    674520     21779.9
    674560       21781
    674600       21781
    674640     21781.6
    674680     21783.9
    674720     21784.5
    674760     21785.6
    674800     21787.4
    674840     21788.2
    674880     21791.9
    674920     21789.2
    674960       21793
    675000     21793.3
    675040     21794.4
    675080     21796.9
    675120     21796.8
    675160     21796.6
    675200     21800.5
    675240     21801.1
    675280     21802.2
    675320     21806.1
    675360     21807.2
    675400     21807.1
    675440     21807.7
    675480       21810
    675520     21810.5
    675560     21811.7
    675600     21813.5
    675640     21814.3
    675680       21818
    675720     21815.3
    675760     21819.2
    675800     21819.4
    675840     21820.4
    675880       21823
    675920     21822.9
    675960     21822.7
    676000     21826.5
    676040     21827.2
    676080     21828.3
    676120     21832.2
    676160     21833.2
    676200     21833.2
    676240     21833.8
    676280     21836.1
    676320     21836.6
    676360     21837.9
    676400     21839.7
    676440     21840.3
    676480     21844.1
    676520     21841.4
    676560     21845.2
    676600     21845.5
    676640     21846.5
    676680     21849.1
    676720       21849
    676760     21848.8
    676800     21852.5
    676840     21853.3
    676880     21854.3
    676920     21858.3
    676960     21859.3
    677000     21859.2
    677040     21859.8
    677080     21862.2
    677120     21862.7
    677160     21863.9
    677200     21865.7
    677240     21866.3
    677280     21870.2
    677320     21867.5
    677360     21871.4
    677400     21871.6
    677440     21872.7
    677480     21875.2
    677520     21875.1
    677560     21874.8
    677600     21878.7
    677640     21879.3
    677680     21880.5
    677720     21884.5
    677760     21885.4
    677800     21885.4
    677840     21885.9
    677880     21888.4
    677920     21888.8
    677960       21890
    678000     21891.9
    678040     21892.4
    678080     21896.3
    678120     21893.7
    678160     21897.5
    678200     21897.8
    678240     21898.8
    678280     21901.3
    678320     21901.3
    678360     21900.9
    678400     21904.9
    678440     21905.5
    678480     21906.7
    678520     21910.7
    678560     21911.6
    678600     21911.6
    678640     21912.1
    678680     21914.6
    678720       21915
    678760     21916.1
    678800     21918.1
    678840     21918.6
    678880     21922.5
    678920     21919.9
    678960     21923.7
    679000       21924
    679040     21924.9
    679080     21927.6
    679120     21927.4
    679160       21927
    679200       21931
    679240     21931.6
    679280     21932.8
    679320     21936.9
    679360     21937.7
    679400     21937.8
    679440     21938.2
    679480     21940.8
    679520     21941.2
    679560     21942.3
    679600     21944.3
    679640     21944.7
    679680     21948.6
    679720     21946.1
    679760     21949.8
    679800     21950.1
    679840     21951.1
    679880     21953.6
    679920     21953.6
    679960     21953.2
    680000     21957.1
    680040     21957.7
    680080     21958.9
    680120     21962.9
    680160     21963.8
    680200     21963.9
    680240     21964.4
    680280     21966.9
    680320     21967.3
    680360     21968.5
    680400     21970.5
    680440     21970.9
    680480     21974.8
    680520     21972.2
    680560       21976
    680600     21976.2
    680640     21977.2
    680680     21979.8
    680720     21979.7
    680760     21979.3
    680800     21983.2
    680840     21983.9
    680880       21985
    680920     21989.1
    680960       21990
    681000     21990.2
    681040     21990.5
    681080     21993.1
    681120     21993.5
    681160     21994.6
    681200     21996.7
    681240       21997
    681280       22001
    681320     21998.4
    681360     22002.1
    681400     22002.3
    681440     22003.4
    681480       22006
    681520     22005.8
    681560     22005.5
    681600     22009.4
    681640     22010.1
    681680     22011.2
    681720     22015.3
    681760     22016.1
    681800     22016.3
    681840     22016.7
    681880     22019.3
    681920     22019.6
    681960     22020.8
    682000     22022.8
    682040     22023.2
    682080     22027.2
    682120     22024.6
    682160     22028.3
    682200     22028.5
    682240     22029.5
    682280     22032.1
    682320     22032.1
    682360     22031.7
    682400     22035.5
    682440     22036.2
    682480     22037.4
    682520     22041.4
    682560     22042.3
    682600     22042.6
    682640     22042.8
    682680     22045.3
    682720     22045.7
    682760       22047
    682800       22049
    682840     22049.4
    682880     22053.3
    682920     22050.7
    682960     22054.6
    683000     22054.7
    683040     22055.6
    683080     22058.2
    683120     22058.3
    683160     22057.9
    683200     22061.7
    683240     22062.3
    683280     22063.4
    683320     22067.5
    683360     22068.5
    683400     22068.6
    683440       22069
    683480     22071.5
    683520     22071.9
    683560     22073.1
    683600     22075.1
    683640     22075.7
    683680     22079.5
    683720     22076.8
    683760     22080.8
    683800     22080.7
    683840     22081.8
    683880     22084.3
    683920     22084.5
    683960       22084
    684000     22087.8
    684040     22088.4
    684080     22089.6
    684120     22093.7
    684160     22094.6
    684200     22094.8
    684240     22095.1
    684280     22097.7
    684320     22098.1
    684360     22099.3
    684400     22101.2
    684440     22101.8
    684480     22105.7
    684520       22103
    684560       22107
    684600     22106.9
    684640     22107.8
    684680     22110.6
    684720     22110.6
    684760     22110.2
    684800       22114
    684840     22114.6
    684880     22115.8
    684920     22119.9
    684960     22120.8
    685000     22120.9
    685040     22121.3
    685080     22123.7
    685120     22124.2
    685160     22125.3
    685200     22127.3
    685240     22127.8
    685280     22131.9
    685320     22129.1
    685360     22133.1
    685400     22133.1
    685440     22134.1
    685480     22136.7
    685520     22136.7
    685560     22136.3
    685600     22140.1
    685640     22140.7
    685680     22141.9
    685720       22146
    685760       22147
    685800     22147.1
    685840     22147.4
    685880     22149.8
    685920     22150.5
    685960     22151.5
    686000     22153.4
    686040       22154
    686080     22158.1
    686120     22155.3
    686160     22159.2
    686200     22159.3
    686240     22160.3
    686280       22163
    686320     22162.9
    686360     22162.4
    686400     22166.4
    686440     22166.8
    686480       22168
    686520     22172.2
    686560     22173.1
    686600     22173.2
    686640     22173.6
    686680     22175.9
    686720     22176.6
    686760     22177.7
    686800     22179.6
    686840     22180.2
    686880     22184.2
    686920     22181.4
    686960     22185.4
    687000     22185.3
    687040     22186.5
    687080       22189
    687120       22189
    687160     22188.4
    687200     22192.5
    687240     22192.9
    687280     22194.1
    687320     22198.4
    687360     22199.3
    687400     22199.3
    687440     22199.8
    687480     22202.1
    687520     22202.8
    687560     22203.8
    687600     22205.9
    687640     22206.4
    687680     22210.4
    687720     22207.5
    687760     22211.3
    687800     22211.5
    687840     22212.7
    687880     22215.1
    687920     22215.2
    687960     22214.6
    688000     22218.8
    688040     22219.1
    688080     22220.3
    688120     22224.5
    688160     22225.4
    688200     22225.5
    688240       22226
    688280     22228.1
    688320     22228.9
    688360     22229.9
    688400     22231.9
    688440     22232.4
    688480     22236.5
    688520     22233.6
    688560     22237.4
    688600     22237.7
    688640     22238.8
    688680     22241.2
    688720     22241.2
    688760     22240.7
    688800     22244.9
    688840     22245.2
    688880     22246.4
    688920     22250.6
    688960     22251.6
    689000     22251.5
    689040     22252.1
    689080     22254.1
    689120     22254.9
    689160       22256
    689200     22257.9
    689240     22258.5
    689280     22262.6
    689320     22259.7
    689360     22263.4
    689400     22263.7
    689440     22264.7
    689480     22267.2
    689520     22267.2
    689560     22266.7
    689600       22271
    689640     22271.3
    689680     22272.4
    689720     22276.6
    689760     22277.8
    689800     22277.6
    689840     22278.1
    689880     22280.1
    689920     22280.9
    689960     22282.1
    690000     22283.9
    690040     22284.5
    690080     22288.6
    690120     22285.7
    690160     22289.5
    690200     22289.8
    690240     22290.8
    690280     22293.3
    690320     22293.2
    690360     22292.6
    690400     22297.1
    690440     22297.4
    690480     22298.4
    690520     22302.7
    690560     22303.9
    690600     22303.6
    690640     22304.2
    690680     22306.2
    690720       22307
    690760     22308.2
    690800     22309.9
    690840     22310.6
    690880     22314.6
    690920     22311.8
    690960     22315.5
    691000     22315.8
    691040     22316.9
    691080     22319.3
    691120     22319.2
    691160     22318.7
    691200     22323.3
    691240     22323.4
    691280     22324.3
    691320     22328.7
    691360       22330
    691400     22329.6
    691440     22330.2
    691480     22332.3
    691520       22333
    691560     22334.2
    691600     22335.9
    691640     22336.7
    691680     22340.6
    691720     22337.7
    691760     22341.6
    691800     22341.8
    691840       22343
    691880     22345.3
    691920     22345.3
    691960     22344.7
    692000     22349.2
    692040     22349.4
    692080     22350.4
    692120     22354.8
    692160       22356
    692200     22355.6
    692240     22356.2
    692280     22358.2
    692320     22359.1
    692360     22360.2
    692400     22361.9
    692440     22362.6
    692480     22366.5
    692520     22363.6
    692560     22367.6
    692600     22367.8
    692640     22368.8
    692680     22371.2
    692720     22371.4
    692760     22370.7
    692800     22375.1
    692840     22375.4
    692880     22376.4
    692920     22380.7
    692960       22382
    693000     22381.6
    693040     22382.1
    693080     22384.2
    693120       22385
    693160     22386.2
    693200     22387.9
    693240     22388.5
    693280     22392.4
    693320     22389.6
    693360     22393.5
    693400     22393.7
    693440     22394.7
    693480     22397.4
    693520     22397.3
    693560     22396.8
    693600     22401.1
    693640     22401.3
    693680     22402.3
    693720     22406.5
    693760     22407.9
    693800     22407.5
    693840       22408
    693880     22410.1
    693920     22410.9
[truncated: 175,997 more chars]
