# Supplementary material for: Comment on 'Valid molecular dynamics simulations of human hemoglobin require a surprisingly large box size'
Source: eLife. 2019 Jun 20;8:e44718. doi: 10.7554/eLife.44718 (PMC6586461; doi:10.7554/eLife.44718)
Supplement: Figure 2—source data 1. — The zip archive contains a README file describing which source files correspond to the different panels. [file elife-44718-fig2-data1.zip › figure2/panel_B/120A/8/msd.xvg]

# This file was created Fri Mar  8 09:48:35 2019
# Created by:
#             :-) GROMACS - gmx msd, 2018.5-dev-20181129-d5972f7 (-:
# 
# Executable:   /usr/local/gromacs/2018/2018.4-impi2017-fftw337-gcc640-cuda91/bin/gmx
# Data prefix:  /usr/local/gromacs/2018/2018.4-impi2017-fftw337-gcc640-cuda91
# Working dir:  /home/vgapsys/project/hemoglobin/hemoglobin/Meuwly/120a-elife/eq8
# Command line:
#   gmx msd -s /netmount/energy/vgapsys/hemoglobin/hemoglobin/raw/120a-elife/topol.tpr -f /netmount/energy/vgapsys/hemoglobin/hemoglobin/raw/120a-elife/7/traj_comp.xtc -trestart 800 -n index.ndx -o msd.xvg
# gmx msd is part of G R O M A C S:
#
# Glycine aRginine prOline Methionine Alanine Cystine Serine
#
@    title "Mean Square Displacement"
@    xaxis  label "Time (ps)"
@    yaxis  label "MSD (nm\S2\N)"
@TYPE xy
# MSD gathered over 1e+06 ps with 1251 restarts
# Diffusion constants fitted from time 100000 to 900000 ps
# D[Water_&_OW] = 5.3625 (+/- 0.0082) (1e-5 cm^2/s)
         0           0
        40     1.32831
        80     2.65821
       120     3.98566
       160     5.31154
       200     6.63294
       240     7.95194
       280     9.26848
       320     10.5856
       360     11.8994
       400     13.2137
       440     14.5252
       480     15.8412
       520      17.155
       560     18.4687
       600      19.782
       640      21.093
       680     22.4001
       720      23.707
       760     25.0108
       800      26.315
       840     27.6145
       880     28.9171
       920     30.2215
       960     31.5257
      1000     32.8271
      1040     34.1278
      1080     35.4266
      1120     36.7293
      1160     38.0338
      1200     39.3357
      1240     40.6369
      1280     41.9427
      1320     43.2499
      1360     44.5566
      1400     45.8632
      1440     47.1667
      1480     48.4668
      1520     49.7651
      1560     51.0614
      1600     52.3621
      1640     53.6572
      1680     54.9546
      1720     56.2518
      1760     57.5534
      1800     58.8496
      1840     60.1448
      1880     61.4374
      1920     62.7355
      1960     64.0358
      2000     65.3342
      2040     66.6328
      2080     67.9339
      2120     69.2376
      2160     70.5427
      2200     71.8437
      2240     73.1441
      2280     74.4419
      2320     75.7358
      2360     77.0278
      2400     78.3271
      2440     79.6197
      2480     80.9156
      2520     82.2117
      2560     83.5129
      2600     84.8074
      2640     86.1014
      2680     87.3931
      2720     88.6912
      2760     89.9893
      2800     91.2854
      2840     92.5792
      2880     93.8801
      2920     95.1848
      2960     96.4908
      3000     97.7893
      3040     99.0884
      3080     100.385
      3120     101.679
      3160     102.968
      3200     104.269
      3240     105.558
      3280     106.853
      3320     108.147
      3360     109.449
      3400     110.739
      3440     112.032
      3480     113.323
      3520     114.623
      3560     115.921
      3600     117.216
      3640     118.508
      3680     119.807
      3720      121.11
      3760     122.414
      3800     123.709
      3840     125.006
      3880     126.304
      3920     127.597
      3960     128.886
      4000     130.187
      4040     131.474
      4080     132.769
      4120     134.062
      4160     135.365
      4200     136.655
      4240     137.949
      4280      139.24
      4320      140.54
      4360     141.839
      4400     143.137
      4440      144.43
      4480      145.73
      4520     147.031
      4560     148.339
      4600     149.635
      4640     150.934
      4680     152.236
      4720     153.534
      4760     154.822
      4800     156.124
      4840     157.409
      4880     158.706
      4920     160.002
      4960     161.307
      5000     162.599
      5040     163.894
      5080     165.185
      5120     166.485
      5160     167.785
      5200     169.082
      5240     170.376
      5280     171.675
      5320     172.974
      5360      174.28
      5400     175.575
      5440     176.875
      5480     178.177
      5520     179.476
      5560     180.761
      5600     182.064
      5640     183.349
      5680     184.648
      5720     185.942
      5760     187.251
      5800     188.542
      5840      189.84
      5880     191.128
      5920     192.428
      5960     193.725
      6000     195.023
      6040     196.313
      6080     197.609
      6120     198.904
      6160      200.21
      6200     201.504
      6240     202.809
      6280     204.112
      6320      205.41
      6360     206.691
      6400     207.994
      6440     209.277
      6480     210.577
      6520     211.871
      6560     213.179
      6600     214.471
      6640      215.77
      6680      217.06
      6720      218.36
      6760     219.659
      6800     220.959
      6840     222.247
      6880     223.545
      6920      224.84
      6960     226.147
      7000      227.44
      7040     228.742
      7080     230.047
      7120     231.345
      7160     232.622
      7200     233.925
      7240     235.208
      7280     236.506
      7320       237.8
      7360     239.107
      7400     240.398
      7440     241.697
      7480     242.986
      7520     244.284
      7560     245.582
      7600     246.883
      7640      248.17
      7680     249.468
      7720     250.761
      7760     252.069
      7800     253.362
      7840     254.666
      7880     255.975
      7920      257.27
      7960     258.548
      8000     259.852
      8040     261.133
      8080     262.431
      8120     263.723
      8160     265.029
      8200     266.318
      8240     267.618
      8280     268.905
      8320     270.208
      8360     271.508
      8400     272.808
      8440     274.095
      8480      275.39
      8520     276.679
      8560     277.987
      8600     279.279
      8640     280.581
      8680     281.889
      8720     283.183
      8760     284.463
      8800      285.77
      8840      287.05
      8880     288.352
      8920     289.647
      8960     290.956
      9000     292.245
      9040     293.546
      9080     294.831
      9120     296.135
      9160     297.435
      9200     298.736
      9240     300.023
      9280     301.315
      9320       302.6
      9360      303.91
      9400     305.202
      9440      306.51
      9480     307.818
      9520     309.113
      9560      310.39
      9600     311.696
      9640     312.972
      9680     314.275
      9720     315.568
      9760     316.875
      9800     318.163
      9840     319.464
      9880      320.75
      9920     322.053
      9960     323.353
     10000     324.655
     10040     325.941
     10080     327.235
     10120     328.518
     10160     329.826
     10200     331.117
     10240     332.425
     10280     333.734
     10320     335.029
     10360     336.302
     10400     337.608
     10440     338.881
     10480     340.185
     10520      341.48
     10560     342.789
     10600     344.077
     10640     345.377
     10680     346.665
     10720      347.97
     10760     349.274
     10800     350.577
     10840     351.862
     10880     353.156
     10920      354.44
     10960     355.751
     11000     357.041
     11040      358.35
     11080      359.66
     11120     360.953
     11160     362.221
     11200     363.528
     11240     364.801
     11280     366.107
     11320     367.402
     11360     368.712
     11400     370.003
     11440     371.303
     11480     372.587
     11520     373.892
     11560     375.196
     11600     376.496
     11640     377.777
     11680      379.07
     11720     380.357
     11760     381.669
     11800     382.956
     11840      384.26
     11880     385.567
     11920     386.858
     11960     388.126
     12000     389.433
     12040     390.704
     12080     392.011
     12120     393.307
     12160     394.615
     12200     395.904
     12240     397.201
     12280      398.48
     12320     399.784
     12360     401.087
     12400      402.39
     12440     403.668
     12480     404.956
     12520     406.238
     12560     407.546
     12600      408.83
     12640     410.134
     12680     411.443
     12720     412.735
     12760     414.002
     12800     415.309
     12840     416.578
     12880     417.885
     12920     419.187
     12960     420.499
     13000     421.789
     13040     423.086
     13080     424.365
     13120     425.668
     13160     426.969
     13200     428.273
     13240     429.549
     13280     430.838
     13320     432.118
     13360     433.425
     13400     434.707
     13440     436.014
     13480     437.323
     13520     438.616
     13560     439.879
     13600     441.186
     13640     442.456
     13680     443.766
     13720     445.065
     13760     446.378
     13800     447.665
     13840     448.963
     13880     450.245
     13920     451.548
     13960     452.849
     14000     454.147
     14040     455.418
     14080     456.707
     14120     457.986
     14160     459.294
     14200     460.579
     14240      461.89
     14280     463.203
     14320     464.493
     14360     465.749
     14400     467.056
     14440     468.326
     14480     469.637
     14520     470.936
     14560     472.252
     14600     473.536
     14640     474.835
     14680      476.12
     14720     477.423
     14760     478.723
     14800     480.021
     14840     481.292
     14880     482.582
     14920      483.86
     14960      485.17
     15000     486.456
     15040     487.769
     15080     489.082
     15120     490.373
     15160     491.627
     15200     492.935
     15240      494.21
     15280     495.519
     15320     496.818
     15360     498.134
     15400     499.416
     15440     500.718
     15480     502.003
     15520     503.305
     15560     504.613
     15600     505.914
     15640     507.188
     15680      508.48
     15720     509.757
     15760     511.072
     15800      512.36
     15840     513.677
     15880     514.992
     15920      516.28
     15960     517.532
     16000     518.843
     16040      520.12
     16080     521.427
     16120     522.726
     16160     524.042
     16200     525.325
     16240     526.628
     16280     527.913
     16320     529.217
     16360     530.527
     16400     531.828
     16440       533.1
     16480     534.392
     16520     535.667
     16560     536.982
     16600     538.267
     16640     539.586
     16680       540.9
     16720     542.191
     16760     543.441
     16800     544.752
     16840     546.027
     16880     547.333
     16920     548.632
     16960     549.948
     17000      551.23
     17040     552.533
     17080     553.819
     17120     555.127
     17160     556.437
     17200     557.739
     17240     559.008
     17280       560.3
     17320     561.576
     17360     562.892
     17400     564.178
     17440     565.499
     17480     566.813
     17520     568.102
     17560     569.352
     17600     570.663
     17640     571.936
     17680     573.247
     17720     574.544
     17760     575.862
     17800      577.14
     17840     578.444
     17880     579.726
     17920     581.031
     17960      582.34
     18000     583.638
     18040     584.903
     18080     586.194
     18120     587.471
     18160     588.788
     18200     590.073
     18240     591.396
     18280     592.713
     18320      594.01
     18360      595.26
     18400     596.572
     18440     597.846
     18480     599.153
     18520      600.45
     18560     601.768
     18600     603.045
     18640     604.345
     18680     605.627
     18720     606.933
     18760     608.241
     18800     609.543
     18840     610.807
     18880     612.096
     18920     613.373
     18960     614.689
     19000     615.976
     19040       617.3
     19080     618.617
     19120     619.912
     19160     621.158
     19200     622.467
     19240     623.737
     19280     625.045
     19320     626.342
     19360     627.657
     19400     628.932
     19440     630.229
     19480     631.509
     19520     632.814
     19560     634.124
     19600     635.425
     19640     636.693
     19680     637.982
     19720     639.259
     19760     640.576
     19800     641.863
     19840     643.187
     19880     644.504
     19920     645.799
     19960     647.045
     20000     648.353
     20040     649.626
     20080     650.935
     20120     652.228
     20160     653.543
     20200     654.818
     20240     656.117
     20280     657.397
     20320     658.703
     20360     660.011
     20400     661.309
     20440     662.576
     20480     663.868
     20520     665.145
     20560     666.463
     20600     667.751
     20640     669.075
     20680     670.395
     20720     671.693
     20760     672.939
     20800     674.248
     20840     675.521
     20880     676.829
     20920     678.122
     20960     679.437
     21000     680.711
     21040     682.011
     21080     683.292
     21120     684.598
     21160     685.908
     21200     687.207
     21240     688.476
     21280     689.767
     21320     691.042
     21360     692.362
     21400      693.65
     21440     694.973
     21480     696.295
     21520     697.595
     21560     698.842
     21600      700.15
     21640     701.422
     21680     702.729
     21720     704.025
     21760     705.342
     21800     706.616
     21840     707.916
     21880     709.196
     21920     710.497
     21960     711.804
     22000     713.106
     22040     714.375
     22080     715.663
     22120     716.935
     22160     718.256
     22200     719.538
     22240     720.861
     22280     722.187
     22320     723.489
     22360     724.735
     22400     726.047
     22440     727.316
     22480     728.625
     22520      729.92
     22560     731.232
     22600     732.504
     22640     733.801
     22680     735.077
     22720     736.373
     22760     737.683
     22800     738.982
     22840     740.244
     22880     741.531
     22920     742.801
     22960     744.122
     23000     745.404
     23040     746.727
     23080     748.052
     23120     749.357
     23160       750.6
     23200     751.915
     23240     753.186
     23280     754.497
     23320     755.791
     23360       757.1
     23400     758.371
     23440     759.667
     23480     760.941
     23520     762.238
     23560     763.548
     23600     764.847
     23640     766.111
     23680     767.398
     23720     768.668
     23760     769.992
     23800     771.273
     23840     772.596
     23880     773.925
     23920     775.227
     23960     776.471
     24000     777.788
     24040     779.058
     24080     780.369
     24120     781.662
     24160     782.976
     24200     784.249
     24240     785.542
     24280     786.816
     24320     788.115
     24360     789.427
     24400     790.728
     24440     791.991
     24480     793.277
     24520     794.547
     24560     795.871
     24600     797.157
     24640     798.482
     24680     799.814
     24720     801.118
     24760     802.361
     24800     803.682
     24840     804.952
     24880     806.261
     24920     807.552
     24960     808.864
     25000     810.132
     25040     811.424
     25080     812.702
     25120     813.999
     25160     815.308
     25200     816.611
     25240     817.877
     25280     819.163
     25320     820.432
     25360     821.752
     25400     823.039
     25440     824.365
     25480     825.697
     25520     827.003
     25560     828.245
     25600     829.567
     25640     830.837
     25680     832.146
     25720     833.438
     25760     834.751
     25800     836.016
     25840     837.309
     25880     838.588
     25920     839.885
     25960     841.195
     26000     842.496
     26040     843.757
     26080     845.041
     26120      846.31
     26160     847.629
     26200     848.914
     26240     850.241
     26280     851.577
     26320     852.884
     26360     854.121
     26400     855.448
     26440     856.719
     26480      858.03
     26520     859.319
     26560     860.634
     26600     861.895
     26640     863.188
     26680     864.467
     26720     865.765
     26760     867.072
     26800     868.374
     26840     869.633
     26880     870.915
     26920     872.188
     26960     873.505
     27000     874.788
     27040     876.118
     27080     877.456
     27120     878.764
     27160     880.004
     27200     881.332
     27240     882.606
     27280     883.919
     27320     885.204
     27360     886.514
     27400     887.776
     27440     889.067
     27480     890.342
     27520     891.638
     27560     892.942
     27600     894.243
     27640     895.502
     27680     896.783
     27720     898.055
     27760     899.376
     27800     900.658
     27840     901.986
     27880     903.328
     27920     904.635
     27960     905.875
     28000     907.205
     28040     908.479
     28080     909.791
     28120     911.075
     28160      912.39
     28200     913.651
     28240     914.942
     28280      916.22
     28320     917.514
     28360     918.823
     28400     920.123
     28440     921.378
     28480     922.659
     28520     923.927
     28560     925.243
     28600     926.524
     28640     927.855
     28680     929.201
     28720     930.506
     28760     931.747
     28800      933.08
     28840     934.352
     28880     935.664
     28920      936.95
     28960     938.266
     29000     939.525
     29040     940.814
     29080     942.088
     29120     943.383
     29160     944.692
     29200     945.993
     29240     947.246
     29280     948.525
     29320      949.79
     29360     951.105
     29400     952.385
     29440     953.718
     29480     955.064
     29520     956.369
     29560     957.609
     29600     958.943
     29640     960.212
     29680     961.523
     29720     962.807
     29760     964.122
     29800     965.379
     29840     966.667
     29880     967.941
     29920     969.239
     29960     970.552
     30000     971.857
     30040     973.112
     30080     974.385
     30120     975.647
     30160     976.959
     30200     978.233
     30240     979.562
     30280      980.91
     30320     982.211
     30360      983.45
     30400     984.786
     30440     986.055
     30480     987.368
     30520     988.657
     30560     989.979
     30600     991.235
     30640     992.523
     30680     993.797
     30720     995.099
     30760     996.412
     30800     997.716
     30840     998.972
     30880     1000.24
     30920      1001.5
     30960     1002.82
     31000     1004.09
     31040     1005.42
     31080     1006.77
     31120     1008.07
     31160     1009.31
     31200     1010.64
     31240     1011.91
     31280     1013.23
     31320     1014.52
     31360     1015.84
     31400     1017.09
     31440     1018.39
     31480     1019.66
     31520     1020.96
     31560     1022.28
     31600     1023.58
     31640     1024.84
     31680     1026.11
     31720     1027.37
     31760     1028.69
     31800     1029.96
     31840     1031.28
     31880     1032.63
     31920     1033.93
     31960     1035.17
     32000     1036.51
     32040     1037.78
     32080      1039.1
     32120     1040.39
     32160     1041.71
     32200     1042.97
     32240     1044.26
     32280     1045.53
     32320     1046.83
     32360     1048.15
     32400     1049.46
     32440     1050.71
     32480     1051.99
     32520     1053.24
     32560     1054.56
     32600     1055.82
     32640     1057.15
     32680      1058.5
     32720      1059.8
     32760     1061.03
     32800     1062.38
     32840     1063.64
     32880     1064.96
     32920     1066.25
     32960     1067.57
     33000     1068.83
     33040     1070.12
     33080      1071.4
     33120      1072.7
     33160     1074.01
     33200     1075.32
     33240     1076.57
     33280     1077.84
     33320      1079.1
     33360     1080.41
     33400     1081.68
     33440        1083
     33480     1084.36
     33520     1085.66
     33560     1086.89
     33600     1088.24
     33640     1089.51
     33680     1090.82
     33720     1092.11
     33760     1093.43
     33800     1094.69
     33840     1095.98
     33880     1097.25
     33920     1098.55
     33960     1099.87
     34000     1101.17
     34040     1102.43
     34080      1103.7
     34120     1104.96
     34160     1106.27
     34200     1107.53
     34240     1108.86
     34280     1110.22
     34320     1111.52
     34360     1112.75
     34400      1114.1
     34440     1115.36
     34480     1116.68
     34520     1117.96
     34560     1119.29
     34600     1120.55
     34640     1121.84
     34680     1123.11
     34720     1124.42
     34760     1125.73
     34800     1127.04
     34840     1128.29
     34880     1129.56
     34920     1130.82
     34960     1132.13
     35000     1133.39
     35040     1134.72
     35080     1136.08
     35120     1137.38
     35160      1138.6
     35200     1139.95
     35240     1141.22
     35280     1142.54
     35320     1143.82
     35360     1145.15
     35400     1146.41
     35440      1147.7
     35480     1148.97
     35520     1150.28
     35560      1151.6
     35600      1152.9
     35640     1154.15
     35680     1155.43
     35720     1156.68
     35760        1158
     35800     1159.25
     35840     1160.59
     35880     1161.94
     35920     1163.25
     35960     1164.47
     36000     1165.82
     36040     1167.09
     36080     1168.41
     36120      1169.7
     36160     1171.02
     36200     1172.29
     36240     1173.58
     36280     1174.85
     36320     1176.16
     36360     1177.47
     36400     1178.78
     36440     1180.02
     36480      1181.3
     36520     1182.56
     36560     1183.87
     36600     1185.13
     36640     1186.46
     36680     1187.82
     36720     1189.13
     36760     1190.35
     36800      1191.7
     36840     1192.97
     36880     1194.29
     36920     1195.58
     36960     1196.91
     37000     1198.17
     37040     1199.46
     37080     1200.74
     37120     1202.04
     37160     1203.36
     37200     1204.66
     37240      1205.9
     37280     1207.18
     37320     1208.43
     37360     1209.75
     37400     1211.01
     37440     1212.34
     37480      1213.7
     37520     1215.01
     37560     1216.23
     37600     1217.59
     37640     1218.84
     37680     1220.16
     37720     1221.45
     37760     1222.78
     37800     1224.04
     37840     1225.34
     37880     1226.61
     37920     1227.91
     37960     1229.23
     38000     1230.53
     38040     1231.78
     38080     1233.05
     38120     1234.31
     38160     1235.62
     38200     1236.88
     38240     1238.22
     38280     1239.58
     38320     1240.88
     38360      1242.1
     38400     1243.46
     38440     1244.71
     38480     1246.03
     38520     1247.32
     38560     1248.64
     38600     1249.91
     38640     1251.19
     38680     1252.46
     38720     1253.77
     38760     1255.09
     38800     1256.39
     38840     1257.63
     38880     1258.91
     38920     1260.16
     38960     1261.48
     39000     1262.73
     39040     1264.06
     39080     1265.42
     39120     1266.72
     39160     1267.94
     39200      1269.3
     39240     1270.56
     39280     1271.88
     39320     1273.16
     39360     1274.49
     39400     1275.76
     39440     1277.05
     39480     1278.31
     39520     1279.62
     39560     1280.94
     39600     1282.25
     39640     1283.49
     39680     1284.77
     39720     1286.02
     39760     1287.33
     39800     1288.59
     39840     1289.92
     39880     1291.28
     39920     1292.59
     39960      1293.8
     40000     1295.16
     40040     1296.41
     40080     1297.73
     40120     1299.02
     40160     1300.35
     40200     1301.61
     40240      1302.9
     40280     1304.16
     40320     1305.47
     40360      1306.8
     40400      1308.1
     40440     1309.34
     40480     1310.62
     40520     1311.86
     40560     1313.18
     40600     1314.44
     40640     1315.78
     40680     1317.14
     40720     1318.45
     40760     1319.66
     40800     1321.02
     40840     1322.27
     40880     1323.58
     40920     1324.88
     40960     1326.21
     41000     1327.48
     41040     1328.77
     41080     1330.03
     41120     1331.35
     41160     1332.67
     41200     1333.97
     41240     1335.22
     41280     1336.49
     41320     1337.74
     41360     1339.05
     41400     1340.31
     41440     1341.65
     41480     1343.02
     41520     1344.32
     41560     1345.54
     41600     1346.89
     41640     1348.14
     41680     1349.46
     41720     1350.75
     41760     1352.09
     41800     1353.36
     41840     1354.64
     41880     1355.91
     41920     1357.23
     41960     1358.55
     42000     1359.85
     42040      1361.1
     42080     1362.37
     42120     1363.62
     42160     1364.93
     42200     1366.19
     42240     1367.53
     42280      1368.9
     42320     1370.21
     42360     1371.42
     42400     1372.78
     42440     1374.02
     42480     1375.34
     42520     1376.64
     42560     1377.98
     42600     1379.25
     42640     1380.53
     42680      1381.8
     42720     1383.12
     42760     1384.44
     42800     1385.74
     42840     1386.98
     42880     1388.25
     42920      1389.5
     42960     1390.82
     43000     1392.08
     43040     1393.43
     43080      1394.8
     43120      1396.1
     43160     1397.32
     43200     1398.68
     43240     1399.92
     43280     1401.24
     43320     1402.54
     43360     1403.88
     43400     1405.15
     43440     1406.43
     43480      1407.7
     43520     1409.02
     43560     1410.34
     43600     1411.65
     43640     1412.89
     43680     1414.15
     43720     1415.41
     43760     1416.72
     43800     1417.98
     43840     1419.32
     43880      1420.7
     43920        1422
     43960     1423.22
     44000     1424.58
     44040     1425.82
     44080     1427.14
     44120     1428.44
     44160     1429.78
     44200     1431.05
     44240     1432.33
     44280      1433.6
     44320     1434.92
     44360     1436.25
     44400     1437.56
     44440      1438.8
     44480     1440.06
     44520     1441.31
     44560     1442.63
     44600     1443.89
     44640     1445.22
     44680      1446.6
     44720     1447.91
     44760     1449.12
     44800     1450.48
     44840     1451.72
     44880     1453.04
     44920     1454.34
     44960     1455.69
     45000     1456.96
     45040     1458.24
     45080     1459.51
     45120     1460.83
     45160     1462.16
     45200     1463.47
     45240      1464.7
     45280     1465.97
     45320     1467.22
     45360     1468.54
     45400      1469.8
     45440     1471.14
     45480     1472.52
     45520     1473.82
     45560     1475.02
     45600     1476.39
     45640     1477.63
     45680     1478.95
     45720     1480.25
     45760      1481.6
     45800     1482.87
     45840     1484.15
     45880     1485.42
     45920     1486.74
     45960     1488.07
     46000     1489.37
     46040     1490.61
     46080     1491.88
     46120     1493.13
     46160     1494.45
     46200      1495.7
     46240     1497.04
     46280     1498.42
     46320     1499.72
     46360     1500.93
     46400     1502.29
     46440     1503.53
     46480     1504.86
     46520     1506.16
     46560     1507.51
     46600     1508.78
     46640     1510.06
     46680     1511.33
     46720     1512.65
     46760     1513.97
     46800     1515.28
     46840     1516.51
     46880     1517.78
     46920     1519.03
     46960     1520.36
     47000      1521.6
     47040     1522.94
     47080     1524.32
     47120     1525.62
     47160     1526.83
     47200     1528.19
     47240     1529.43
     47280     1530.75
     47320     1532.06
     47360     1533.41
     47400     1534.68
     47440     1535.96
     47480     1537.23
     47520     1538.55
     47560     1539.87
     47600     1541.18
     47640     1542.41
     47680     1543.68
     47720     1544.93
     47760     1546.25
     47800     1547.49
     47840     1548.83
     47880     1550.21
     47920     1551.51
     47960     1552.71
     48000     1554.07
     48040     1555.31
     48080     1556.64
     48120     1557.94
     48160     1559.29
     48200     1560.56
     48240     1561.84
     48280      1563.1
     48320     1564.42
     48360     1565.75
     48400     1567.06
     48440     1568.29
     48480     1569.56
     48520     1570.81
     48560     1572.13
     48600     1573.38
     48640     1574.72
     48680      1576.1
     48720      1577.4
     48760     1578.59
     48800     1579.96
     48840     1581.19
     48880     1582.52
     48920     1583.82
     48960     1585.17
     49000     1586.44
     49040     1587.72
     49080     1588.98
     49120     1590.31
     49160     1591.64
     49200     1592.95
     49240     1594.18
     49280     1595.45
     49320      1596.7
     49360     1598.02
     49400     1599.27
     49440      1600.6
     49480     1601.99
     49520     1603.28
     49560     1604.47
     49600     1605.84
     49640     1607.07
     49680      1608.4
     49720     1609.71
     49760     1611.05
     49800     1612.32
     49840     1613.61
     49880     1614.86
     49920     1616.19
     49960     1617.52
     50000     1618.82
     50040     1620.05
     50080     1621.33
     50120     1622.57
     50160     1623.89
     50200     1625.14
     50240     1626.48
     50280     1627.86
     50320     1629.15
     50360     1630.34
     50400     1631.71
     50440     1632.94
     50480     1634.26
     50520     1635.57
     50560     1636.91
     50600     1638.19
     50640     1639.47
     50680     1640.73
     50720     1642.05
     50760     1643.38
     50800     1644.69
     50840     1645.93
     50880      1647.2
     50920     1648.44
     50960     1649.77
     51000     1651.02
     51040     1652.36
     51080     1653.75
     51120     1655.04
     51160     1656.22
     51200      1657.6
     51240     1658.82
     51280     1660.15
     51320     1661.45
     51360      1662.8
     51400     1664.07
     51440     1665.35
     51480     1666.62
     51520     1667.94
     51560     1669.27
     51600     1670.58
     51640     1671.81
     51680     1673.09
     51720     1674.33
     51760     1675.66
     51800     1676.91
     51840     1678.26
     51880     1679.65
     51920     1680.94
     51960     1682.13
     52000      1683.5
     52040     1684.73
     52080     1686.05
     52120     1687.36
     52160      1688.7
     52200     1689.98
     52240     1691.26
     52280     1692.52
     52320     1693.84
     52360     1695.17
     52400     1696.48
     52440     1697.71
     52480     1698.99
     52520     1700.24
     52560     1701.57
     52600     1702.81
     52640     1704.16
     52680     1705.56
     52720     1706.85
     52760     1708.04
     52800     1709.41
     52840     1710.63
     52880     1711.96
     52920     1713.27
     52960     1714.61
     53000     1715.89
     53040     1717.17
     53080     1718.43
     53120     1719.76
     53160     1721.09
     53200      1722.4
     53240     1723.62
     53280     1724.91
     53320     1726.15
     53360     1727.48
     53400     1728.73
     53440     1730.08
     53480     1731.48
     53520     1732.77
     53560     1733.96
     53600     1735.34
     53640     1736.56
     53680     1737.89
     53720      1739.2
     53760     1740.54
     53800     1741.83
     53840     1743.11
     53880     1744.36
     53920     1745.69
     53960     1747.01
     54000     1748.33
     54040     1749.55
     54080     1750.83
     54120     1752.08
     54160     1753.42
     54200     1754.66
     54240     1756.01
     54280     1757.41
     54320      1758.7
     54360     1759.88
     54400     1761.26
     54440     1762.48
     54480     1763.81
     54520     1765.12
     54560     1766.46
     54600     1767.74
     54640     1769.02
     54680     1770.28
     54720     1771.61
     54760     1772.93
     54800     1774.24
     54840     1775.46
     54880     1776.74
     54920     1777.98
     54960     1779.32
     55000     1780.57
     55040     1781.92
     55080     1783.32
     55120      1784.6
     55160     1785.78
     55200     1787.16
     55240     1788.38
     55280     1789.71
     55320     1791.02
     55360     1792.37
     55400     1793.64
     55440     1794.93
     55480     1796.19
     55520     1797.52
     55560     1798.84
     55600     1800.15
     55640     1801.36
     55680     1802.64
     55720     1803.89
     55760     1805.23
     55800     1806.47
     55840     1807.83
     55880     1809.23
     55920     1810.51
     55960     1811.69
     56000     1813.07
     56040     1814.29
     56080     1815.61
     56120     1816.93
     56160     1818.28
     56200     1819.55
     56240     1820.83
     56280     1822.09
     56320     1823.42
     56360     1824.75
     56400     1826.05
     56440     1827.27
     56480     1828.54
     56520     1829.79
     56560     1831.13
     56600     1832.37
     56640     1833.73
     56680     1835.13
     56720     1836.42
     56760     1837.59
     56800     1838.98
     56840     1840.19
     56880     1841.53
     56920     1842.84
     56960     1844.18
     57000     1845.46
     57040     1846.74
     57080        1848
     57120     1849.33
     57160     1850.65
     57200     1851.97
     57240     1853.18
     57280     1854.46
     57320      1855.7
     57360     1857.04
     57400     1858.28
     57440     1859.64
     57480     1861.04
     57520     1862.32
     57560      1863.5
     57600     1864.88
     57640      1866.1
     57680     1867.43
     57720     1868.75
     57760      1870.1
     57800     1871.37
     57840     1872.65
     57880     1873.91
     57920     1875.24
     57960     1876.56
     58000     1877.88
     58040     1879.08
     58080     1880.36
     58120      1881.6
     58160     1882.94
     58200     1884.18
     58240     1885.54
     58280     1886.94
     58320     1888.23
     58360      1889.4
     58400     1890.78
     58440        1892
     58480     1893.33
     58520     1894.64
     58560     1895.99
     58600     1897.26
     58640     1898.54
     58680      1899.8
     58720     1901.12
     58760     1902.45
     58800     1903.77
     58840     1904.97
     58880     1906.25
     58920     1907.49
     58960     1908.83
     59000     1910.06
     59040     1911.42
     59080     1912.83
     59120     1914.11
     59160     1915.28
     59200     1916.67
     59240     1917.88
     59280     1919.21
     59320     1920.52
     59360     1921.87
     59400     1923.14
     59440     1924.42
     59480     1925.69
     59520     1927.01
     59560     1928.34
     59600     1929.65
     59640     1930.85
     59680     1932.13
     59720     1933.37
     59760     1934.71
     59800     1935.95
     59840      1937.3
     59880     1938.71
     59920        1940
     59960     1941.17
     60000     1942.56
     60040     1943.77
     60080     1945.11
     60120     1946.42
     60160     1947.78
     60200     1949.05
     60240     1950.33
     60280     1951.59
     60320     1952.92
     60360     1954.24
     60400     1955.56
     60440     1956.76
     60480     1958.05
     60520     1959.28
     60560     1960.62
     60600     1961.85
     60640     1963.21
     60680     1964.63
     60720     1965.91
     60760     1967.08
     60800     1968.48
     60840     1969.69
     60880     1971.02
     60920     1972.34
     60960     1973.69
     61000     1974.96
     61040     1976.23
     61080      1977.5
     61120     1978.82
     61160     1980.15
     61200     1981.47
     61240     1982.67
     61280     1983.96
     61320     1985.19
     61360     1986.53
     61400     1987.76
     61440     1989.13
     61480     1990.55
     61520     1991.83
     61560        1993
     61600      1994.4
     61640     1995.61
     61680     1996.93
     61720     1998.25
     61760      1999.6
     61800     2000.87
     61840     2002.14
     61880     2003.41
     61920     2004.73
     61960     2006.06
     62000     2007.38
     62040     2008.59
     62080     2009.87
     62120      2011.1
     62160     2012.44
     62200     2013.67
     62240     2015.03
     62280     2016.46
     62320     2017.74
     62360      2018.9
     62400      2020.3
     62440     2021.52
     62480     2022.84
     62520     2024.16
     62560     2025.52
     62600     2026.79
     62640     2028.05
     62680     2029.32
     62720     2030.64
     62760     2031.97
     62800     2033.28
     62840     2034.48
     62880     2035.76
     62920        2037
     62960     2038.34
     63000     2039.56
     63040     2040.93
     63080     2042.35
     63120     2043.62
     63160     2044.79
     63200     2046.19
     63240      2047.4
     63280     2048.73
     63320     2050.05
     63360      2051.4
     63400     2052.67
     63440     2053.93
     63480      2055.2
     63520     2056.51
     63560     2057.84
     63600     2059.16
     63640     2060.36
     63680     2061.63
     63720     2062.86
     63760     2064.21
     63800     2065.43
     63840      2066.8
     63880     2068.21
     63920     2069.49
     63960     2070.65
     64000     2072.05
     64040     2073.26
     64080     2074.59
     64120     2075.91
     64160     2077.26
     64200     2078.52
     64240     2079.78
     64280     2081.04
     64320     2082.35
     64360     2083.68
     64400        2085
     64440     2086.19
     64480     2087.46
     64520      2088.7
     64560     2090.04
     64600     2091.26
     64640     2092.62
     64680     2094.05
     64720     2095.33
     64760     2096.49
     64800     2097.89
     64840      2099.1
     64880     2100.43
     64920     2101.74
     64960     2103.09
     65000     2104.36
     65040     2105.61
     65080     2106.87
     65120     2108.18
     65160     2109.51
     65200     2110.83
     65240     2112.03
     65280     2113.29
     65320     2114.52
     65360     2115.86
     65400     2117.08
     65440     2118.44
     65480     2119.87
     65520     2121.15
     65560     2122.31
     65600     2123.71
     65640     2124.92
     65680     2126.25
     65720     2127.57
     65760     2128.92
     65800     2130.18
     65840     2131.44
     65880      2132.7
     65920     2134.01
     65960     2135.34
     66000     2136.67
     66040     2137.86
     66080     2139.12
     66120     2140.35
     66160     2141.69
     66200     2142.91
     66240     2144.27
     66280      2145.7
     66320     2146.97
     66360     2148.14
     66400     2149.54
     66440     2150.74
     66480     2152.07
     66520     2153.38
     66560     2154.74
     66600        2156
     66640     2157.26
     66680     2158.52
     66720     2159.83
     66760     2161.16
     66800     2162.48
     66840     2163.67
     66880     2164.94
     66920     2166.17
     66960     2167.52
     67000     2168.73
     67040      2170.1
     67080     2171.52
     67120     2172.79
     67160     2173.96
     67200     2175.36
     67240     2176.56
     67280     2177.89
     67320     2179.21
     67360     2180.55
     67400     2181.81
     67440     2183.06
     67480     2184.33
     67520     2185.64
     67560     2186.97
     67600     2188.29
     67640     2189.47
     67680     2190.74
     67720     2191.97
     67760     2193.32
     67800     2194.53
     67840      2195.9
     67880     2197.33
     67920     2198.59
     67960     2199.76
     68000     2201.16
     68040     2202.36
     68080      2203.7
     68120        2205
     68160     2206.35
     68200     2207.61
     68240     2208.86
     68280     2210.12
     68320     2211.42
     68360     2212.76
     68400     2214.07
     68440     2215.25
     68480     2216.53
     68520     2217.76
     68560     2219.11
     68600     2220.31
     68640     2221.68
     68680     2223.11
     68720     2224.38
     68760     2225.55
     68800     2226.96
     68840     2228.16
     68880      2229.5
     68920     2230.79
     68960     2232.15
     69000     2233.41
     69040     2234.66
     69080     2235.92
     69120     2237.22
     69160     2238.55
     69200     2239.87
     69240     2241.05
     69280     2242.32
     69320     2243.55
     69360      2244.9
     69400     2246.11
     69440     2247.48
     69480     2248.91
     69520     2250.18
     69560     2251.34
     69600     2252.76
     69640     2253.95
     69680     2255.29
     69720      2256.6
     69760     2257.94
     69800     2259.21
     69840     2260.45
     69880     2261.71
     69920     2263.02
     69960     2264.34
     70000     2265.66
     70040     2266.84
     70080     2268.11
     70120     2269.34
     70160      2270.7
     70200     2271.91
     70240     2273.28
     70280     2274.71
     70320     2275.99
     70360     2277.15
     70400     2278.56
     70440     2279.75
     70480     2281.09
     70520      2282.4
     70560     2283.75
     70600        2285
     70640     2286.25
     70680      2287.5
     70720      2288.8
     70760     2290.13
     70800     2291.45
     70840     2292.64
     70880      2293.9
     70920     2295.13
     70960     2296.49
     71000      2297.7
     71040     2299.08
     71080     2300.51
     71120     2301.79
     71160     2302.94
     71200     2304.36
     71240     2305.55
     71280     2306.89
     71320     2308.19
     71360     2309.54
     71400     2310.79
     71440     2312.04
     71480     2313.29
     71520     2314.59
     71560     2315.92
     71600     2317.24
     71640     2318.43
     71680     2319.69
     71720     2320.93
     71760     2322.29
     71800      2323.5
     71840     2324.87
     71880      2326.3
     71920     2327.58
     71960     2328.74
     72000     2330.16
     72040     2331.35
     72080      2332.7
     72120        2334
     72160     2335.34
     72200     2336.59
     72240     2337.84
     72280     2339.09
     72320      2340.4
     72360     2341.73
     72400     2343.04
     72440     2344.23
     72480     2345.49
     72520     2346.73
     72560     2348.09
     72600     2349.29
     72640     2350.67
     72680     2352.11
     72720     2353.38
     72760     2354.54
     72800     2355.96
     72840     2357.15
     72880      2358.5
     72920      2359.8
     72960     2361.14
     73000     2362.39
     73040     2363.64
     73080     2364.88
     73120     2366.19
     73160     2367.53
     73200     2368.84
     73240     2370.03
     73280      2371.3
     73320     2372.52
     73360     2373.89
     73400      2375.1
     73440     2376.48
     73480     2377.91
     73520     2379.19
     73560     2380.34
     73600     2381.76
     73640     2382.95
     73680      2384.3
     73720      2385.6
     73760     2386.95
     73800     2388.19
     73840     2389.43
     73880     2390.68
     73920     2391.99
     73960     2393.32
     74000     2394.64
     74040     2395.83
     74080     2397.08
     74120     2398.31
     74160     2399.68
     74200     2400.88
     74240     2402.26
     74280      2403.7
     74320     2404.98
     74360     2406.13
     74400     2407.56
     74440     2408.75
     74480      2410.1
     74520     2411.41
     74560     2412.75
     74600        2414
     74640     2415.24
     74680     2416.48
     74720      2417.8
     74760     2419.14
     74800     2420.45
     74840     2421.64
     74880      2422.9
     74920     2424.14
     74960     2425.51
     75000     2426.71
     75040     2428.09
     75080     2429.53
     75120     2430.81
     75160     2431.96
     75200      2433.4
     75240     2434.59
     75280     2435.94
     75320     2437.25
     75360     2438.59
     75400     2439.83
     75440     2441.07
     75480     2442.32
     75520     2443.63
     75560     2444.97
     75600     2446.29
     75640     2447.48
     75680     2448.75
     75720     2449.97
     75760     2451.34
     75800     2452.55
     75840     2453.93
     75880     2455.37
     75920     2456.65
     75960     2457.81
     76000     2459.24
     76040     2460.43
     76080     2461.79
     76120     2463.09
     76160     2464.43
     76200     2465.67
     76240     2466.91
     76280     2468.15
     76320     2469.46
     76360      2470.8
     76400     2472.11
     76440     2473.31
     76480     2474.57
     76520      2475.8
     76560     2477.17
     76600     2478.38
     76640     2479.76
     76680      2481.2
     76720     2482.48
     76760     2483.63
     76800     2485.06
     76840     2486.26
     76880     2487.62
     76920     2488.92
     76960     2490.26
     77000     2491.51
     77040     2492.74
     77080     2493.99
     77120      2495.3
     77160     2496.64
     77200     2497.95
     77240     2499.15
     77280     2500.41
     77320     2501.63
     77360        2503
     77400      2504.2
     77440     2505.58
     77480     2507.02
     77520      2508.3
     77560     2509.45
     77600     2510.88
     77640     2512.08
     77680     2513.44
     77720     2514.73
     77760     2516.08
     77800     2517.33
     77840     2518.57
     77880      2519.8
     77920     2521.12
     77960     2522.45
     78000     2523.78
     78040     2524.97
     78080     2526.23
     78120     2527.45
     78160     2528.83
     78200     2530.02
     78240     2531.41
     78280     2532.85
     78320     2534.13
     78360     2535.28
     78400     2536.72
     78440     2537.91
     78480     2539.27
     78520     2540.56
     78560     2541.91
     78600     2543.15
     78640     2544.39
     78680     2545.63
     78720     2546.94
     78760     2548.28
     78800     2549.61
     78840      2550.8
     78880     2552.06
     78920     2553.27
     78960     2554.65
     79000     2555.85
     79040     2557.23
     79080     2558.67
     79120     2559.95
     79160      2561.1
     79200     2562.54
     79240     2563.73
     79280     2565.09
     79320     2566.38
     79360     2567.74
     79400     2568.97
     79440     2570.21
     79480     2571.45
     79520     2572.75
     79560     2574.09
     79600     2575.42
     79640     2576.62
     79680     2577.87
     79720     2579.09
     79760     2580.47
     79800     2581.66
     79840     2583.05
     79880      2584.5
     79920     2585.77
     79960     2586.92
     80000     2588.35
     80040     2589.55
     80080     2590.92
     80120     2592.21
     80160     2593.56
     80200      2594.8
     80240     2596.04
     80280     2597.28
     80320     2598.59
     80360     2599.93
     80400     2601.26
     80440     2602.45
     80480      2603.7
     80520     2604.91
     80560     2606.29
     80600     2607.49
     80640     2608.88
     80680     2610.33
     80720     2611.59
     80760     2612.75
     80800     2614.18
     80840     2615.37
     80880     2616.74
     80920     2618.03
     80960     2619.39
     81000     2620.63
     81040     2621.87
     81080     2623.11
     81120     2624.42
     81160     2625.76
     81200     2627.09
     81240     2628.28
     81280     2629.53
     81320     2630.75
     81360     2632.13
     81400     2633.32
     81440      2634.7
     81480     2636.16
     81520     2637.42
     81560     2638.56
     81600        2640
     81640     2641.19
     81680     2642.56
     81720     2643.85
     81760     2645.22
     81800     2646.46
     81840     2647.69
     81880     2648.93
     81920     2650.24
     81960     2651.58
     82000     2652.92
     82040      2654.1
     82080     2655.35
     82120     2656.57
     82160     2657.96
     82200     2659.15
     82240     2660.53
     82280     2661.99
     82320     2663.25
     82360     2664.39
     82400     2665.83
     82440     2667.02
     82480     2668.38
     82520     2669.67
     82560     2671.04
     82600     2672.28
     82640     2673.51
     82680     2674.75
     82720     2676.07
     82760     2677.41
     82800     2678.75
     82840     2679.94
     82880     2681.18
     82920     2682.39
     82960     2683.78
     83000     2684.97
     83040     2686.36
     83080     2687.82
     83120     2689.08
     83160     2690.22
     83200     2691.66
     83240     2692.85
     83280     2694.22
     83320     2695.51
     83360     2696.87
     83400     2698.12
     83440     2699.34
     83480     2700.58
     83520     2701.91
     83560     2703.26
     83600     2704.59
     83640     2705.77
     83680     2707.02
     83720     2708.22
     83760     2709.62
     83800     2710.81
     83840      2712.2
     83880     2713.66
     83920     2714.93
     83960     2716.06
     84000     2717.51
     84040      2718.7
     84080     2720.07
     84120     2721.36
     84160     2722.72
     84200     2723.97
     84240      2725.2
     84280     2726.43
     84320     2727.76
     84360     2729.11
     84400     2730.45
     84440     2731.63
     84480     2732.88
     84520     2734.08
     84560     2735.48
     84600     2736.67
     84640     2738.06
     84680     2739.52
     84720      2740.8
     84760     2741.93
     84800     2743.37
     84840     2744.57
     84880     2745.93
     84920     2747.22
     84960     2748.58
     85000     2749.83
     85040     2751.05
     85080     2752.28
     85120      2753.6
     85160     2754.96
     85200     2756.29
     85240     2757.48
     85280     2758.73
     85320     2759.93
     85360     2761.33
     85400     2762.51
     85440     2763.91
     85480     2765.37
     85520     2766.65
     85560     2767.77
     85600     2769.22
     85640     2770.41
     85680     2771.78
     85720     2773.06
     85760     2774.43
     85800     2775.68
     85840     2776.89
     85880     2778.13
     85920     2779.45
     85960     2780.81
     86000     2782.15
     86040     2783.33
     86080     2784.58
     86120     2785.78
     86160     2787.18
     86200     2788.36
     86240     2789.75
     86280     2791.22
     86320      2792.5
     86360     2793.62
     86400     2795.06
     86440     2796.27
     86480     2797.64
     86520     2798.92
     86560     2800.28
     86600     2801.54
     86640     2802.75
     86680     2803.99
     86720     2805.31
     86760     2806.66
     86800     2808.01
     86840      2809.2
     86880     2810.44
     86920     2811.64
     86960     2813.04
     87000     2814.22
     87040     2815.61
     87080     2817.08
     87120     2818.36
     87160     2819.47
     87200     2820.93
     87240     2822.12
     87280     2823.49
     87320     2824.78
     87360     2826.14
     87400     2827.39
     87440     2828.61
     87480     2829.84
     87520     2831.16
     87560     2832.52
     87600     2833.86
     87640     2835.04
     87680     2836.29
     87720     2837.49
     87760      2838.9
     87800     2840.08
     87840     2841.46
     87880     2842.94
     87920     2844.22
     87960     2845.33
     88000      2846.8
     88040        2848
     88080     2849.36
     88120     2850.66
     88160     2852.01
     88200     2853.27
     88240     2854.48
     88280     2855.72
     88320     2857.04
     88360      2858.4
     88400     2859.74
     88440     2860.92
     88480     2862.17
     88520     2863.38
     88560     2864.78
     88600     2865.96
     88640     2867.36
     88680     2868.84
     88720     2870.12
     88760     2871.23
     88800     2872.69
     88840     2873.89
     88880     2875.25
     88920     2876.55
     88960     2877.91
     89000     2879.16
     89040     2880.38
     89080     2881.62
     89120     2882.93
     89160     2884.29
     89200     2885.63
     89240     2886.82
     89280     2888.07
     89320     2889.28
     89360     2890.68
     89400     2891.86
     89440     2893.26
     89480     2894.74
     89520     2896.02
     89560     2897.12
     89600     2898.59
     89640     2899.79
     89680     2901.15
     89720     2902.44
     89760      2903.8
     89800     2905.06
     89840     2906.28
     89880     2907.51
     89920     2908.83
     89960      2910.2
     90000     2911.54
     90040     2912.72
     90080     2913.97
     90120     2915.17
     90160     2916.58
     90200     2917.76
     90240     2919.15
     90280     2920.63
     90320     2921.91
     90360     2923.01
     90400     2924.48
     90440     2925.68
     90480     2927.04
     90520     2928.34
     90560      2929.7
     90600     2930.96
     90640     2932.18
     90680     2933.41
     90720     2934.73
     90760      2936.1
     90800     2937.44
     90840     2938.62
     90880     2939.87
     90920     2941.06
     90960     2942.47
     91000     2943.65
     91040     2945.04
     91080     2946.52
     91120      2947.8
     91160     2948.89
     91200     2950.37
     91240     2951.57
     91280     2952.93
     91320     2954.22
     91360     2955.58
     91400     2956.84
     91440     2958.06
     91480      2959.3
     91520     2960.61
     91560     2961.98
     91600     2963.32
     91640     2964.51
     91680     2965.75
     91720     2966.95
     91760     2968.35
     91800     2969.53
     91840     2970.92
     91880      2972.4
     91920     2973.68
     91960     2974.77
     92000     2976.25
     92040     2977.45
     92080      2978.8
     92120     2980.09
     92160     2981.46
     92200     2982.71
     92240     2983.93
     92280     2985.17
     92320     2986.48
     92360     2987.85
     92400     2989.19
     92440     2990.39
     92480     2991.63
     92520     2992.82
     92560     2994.22
     92600      2995.4
     92640     2996.78
     92680     2998.27
     92720     2999.55
     92760     3000.63
     92800     3002.12
     92840     3003.31
     92880     3004.66
     92920     3005.96
     92960     3007.32
     93000     3008.58
     93040      3009.8
     93080     3011.04
     93120     3012.34
     93160     3013.71
     93200     3015.06
     93240     3016.25
     93280     3017.49
     93320     3018.68
     93360     3020.09
     93400     3021.26
     93440     3022.65
     93480     3024.14
     93520     3025.42
     93560      3026.5
     93600     3027.98
     93640     3029.18
     93680     3030.53
     93720     3031.83
     93760     3033.19
     93800     3034.45
     93840     3035.66
     93880      3036.9
     93920     3038.21
     93960     3039.58
     94000     3040.93
     94040     3042.13
     94080     3043.37
     94120     3044.55
     94160     3045.96
     94200     3047.13
     94240     3048.52
     94280     3050.01
     94320     3051.29
     94360     3052.37
     94400     3053.85
     94440     3055.05
     94480      3056.4
     94520      3057.7
     94560     3059.06
     94600     3060.32
     94640     3061.55
     94680     3062.78
     94720     3064.09
     94760     3065.47
     94800     3066.81
     94840     3068.01
     94880     3069.25
     94920     3070.44
     94960     3071.84
     95000     3073.02
     95040     3074.41
     95080      3075.9
     95120     3077.18
     95160     3078.26
     95200     3079.74
     95240     3080.93
     95280     3082.29
     95320     3083.59
     95360     3084.94
     95400     3086.21
     95440     3087.44
     95480     3088.66
     95520     3089.97
     95560     3091.36
     95600     3092.69
     95640     3093.89
     95680     3095.13
     95720     3096.32
     95760     3097.73
     95800      3098.9
     95840      3100.3
     95880     3101.79
     95920     3103.06
     95960     3104.15
     96000     3105.63
     96040     3106.82
     96080     3108.18
     96120     3109.47
     96160     3110.83
     96200      3112.1
     96240     3113.32
     96280     3114.55
     96320     3115.86
     96360     3117.25
     96400     3118.59
     96440     3119.79
     96480     3121.04
     96520     3122.22
     96560     3123.63
     96600      3124.8
     96640      3126.2
     96680     3127.68
     96720     3128.96
     96760     3130.04
     96800     3131.52
     96840     3132.72
     96880     3134.08
     96920     3135.38
     96960     3136.74
     97000        3138
     97040     3139.22
     97080     3140.46
     97120     3141.75
     97160     3143.15
     97200     3144.48
     97240      3145.7
     97280     3146.93
     97320     3148.11
     97360     3149.53
     97400      3150.7
     97440     3152.09
     97480     3153.59
     97520     3154.87
     97560     3155.94
     97600     3157.43
     97640     3158.63
     97680     3159.98
     97720     3161.28
     97760     3162.63
     97800      3163.9
     97840     3165.12
     97880     3166.36
     97920     3167.66
     97960     3169.05
     98000     3170.39
     98040     3171.59
     98080     3172.84
     98120     3174.01
     98160     3175.44
     98200     3176.61
     98240     3177.99
     98280     3179.49
     98320     3180.77
     98360     3181.85
     98400     3183.33
     98440     3184.53
     98480     3185.88
     98520     3187.17
     98560     3188.53
     98600      3189.8
     98640     3191.01
     98680     3192.25
     98720     3193.56
     98760     3194.94
     98800     3196.29
     98840     3197.49
     98880     3198.73
     98920     3199.92
     98960     3201.34
     99000     3202.51
     99040     3203.89
     99080     3205.39
     99120     3206.67
     99160     3207.75
     99200     3209.22
     99240     3210.43
     99280     3211.78
     99320     3213.08
     99360     3214.43
     99400      3215.7
     99440     3216.92
     99480     3218.16
     99520     3219.47
     99560     3220.86
     99600      3222.2
     99640     3223.41
     99680     3224.65
     99720     3225.83
     99760     3227.26
     99800     3228.42
     99840     3229.81
     99880     3231.31
     99920     3232.59
     99960     3233.66
    100000     3235.14
    100040     3236.34
    100080     3237.69
    100120        3239
    100160     3240.36
    100200     3241.63
    100240     3242.84
    100280     3244.08
    100320     3245.39
    100360     3246.78
    100400     3248.13
    100440     3249.33
    100480     3250.57
    100520     3251.75
    100560     3253.18
    100600     3254.34
    100640     3255.73
    100680     3257.24
    100720     3258.51
    100760     3259.59
    100800     3261.07
    100840     3262.27
    100880     3263.62
    100920     3264.93
    100960     3266.29
    101000     3267.56
    101040     3268.77
    101080     3270.01
    101120     3271.31
    101160     3272.71
    101200     3274.05
    101240     3275.25
    101280     3276.48
    101320     3277.66
    101360     3279.09
    101400     3280.26
    101440     3281.65
    101480     3283.15
    101520     3284.43
    101560      3285.5
    101600     3286.98
    101640     3288.18
    101680     3289.54
    101720     3290.84
    101760      3292.2
    101800     3293.47
    101840     3294.69
    101880     3295.93
    101920     3297.23
    101960     3298.63
    102000     3299.97
    102040     3301.17
    102080     3302.41
    102120     3303.59
    102160     3305.02
    102200     3306.18
    102240     3307.58
    102280     3309.08
    102320     3310.36
    102360     3311.43
    102400     3312.92
    102440     3314.12
    102480     3315.48
    102520     3316.77
    102560     3318.14
    102600      3319.4
    102640     3320.62
    102680     3321.86
    102720     3323.16
    102760     3324.55
    102800     3325.89
    102840     3327.09
    102880     3328.34
    102920     3329.51
    102960     3330.95
    103000     3332.12
    103040     3333.52
    103080     3335.01
    103120      3336.3
    103160     3337.37
    103200     3338.86
    103240     3340.05
    103280     3341.42
    103320     3342.71
    103360     3344.07
    103400     3345.35
    103440     3346.55
    103480      3347.8
    103520     3349.11
    103560     3350.49
    103600     3351.84
    103640     3353.04
    103680     3354.29
    103720     3355.45
    103760      3356.9
    103800     3358.07
    103840     3359.47
    103880     3360.96
    103920     3362.24
    103960     3363.32
    104000      3364.8
    104040        3366
    104080     3367.36
    104120     3368.66
    104160     3370.02
    104200     3371.29
    104240      3372.5
    104280     3373.74
    104320     3375.05
    104360     3376.45
    104400     3377.79
    104440     3378.99
    104480     3380.23
    104520     3381.39
    104560     3382.85
    104600     3384.01
    104640     3385.41
    104680     3386.89
    104720     3388.18
    104760     3389.25
    104800     3390.74
    104840     3391.94
    104880      3393.3
    104920      3394.6
    104960     3395.97
    105000     3397.23
    105040     3398.43
    105080     3399.67
    105120     3400.99
    105160     3402.38
    105200     3403.74
    105240     3404.93
    105280     3406.18
    105320     3407.33
    105360     3408.79
    105400     3409.94
    105440     3411.34
    105480     3412.83
    105520     3414.12
    105560     3415.19
    105600     3416.68
    105640     3417.87
    105680     3419.23
    105720     3420.54
    105760     3421.91
    105800     3423.17
    105840     3424.37
    105880     3425.62
    105920     3426.92
    105960     3428.32
    106000     3429.67
    106040     3430.87
    106080     3432.12
    106120     3433.27
    106160     3434.74
    106200     3435.88
    106240     3437.29
    106280     3438.77
    106320     3440.07
    106360     3441.14
    106400     3442.62
    106440     3443.83
    106480     3445.19
    106520      3446.5
    106560     3447.87
    106600     3449.13
    106640     3450.32
    106680     3451.57
    106720     3452.88
    106760     3454.27
    106800     3455.62
    106840     3456.82
    106880     3458.07
    106920     3459.22
    106960      3460.7
    107000     3461.83
    107040     3463.24
    107080     3464.72
    107120     3466.02
    107160     3467.08
    107200     3468.57
    107240     3469.77
    107280     3471.13
    107320     3472.44
    107360     3473.81
    107400     3475.08
    107440     3476.28
    107480     3477.52
    107520     3478.84
    107560     3480.23
    107600     3481.58
    107640     3482.77
    107680     3484.02
    107720     3485.17
    107760     3486.63
    107800     3487.78
    107840     3489.19
    107880     3490.67
    107920     3491.97
    107960     3493.02
    108000     3494.51
    108040      3495.7
    108080     3497.07
    108120     3498.37
    108160     3499.75
    108200     3501.01
    108240     3502.21
    108280     3503.46
    108320     3504.78
    108360     3506.16
    108400      3507.5
    108440      3508.7
    108480     3509.95
    108520     3511.11
    108560     3512.56
    108600     3513.71
    108640     3515.12
    108680     3516.61
    108720      3517.9
    108760     3518.96
    108800     3520.44
    108840     3521.64
    108880        3523
    108920      3524.3
    108960     3525.69
    109000     3526.94
    109040     3528.14
    109080      3529.4
    109120     3530.72
    109160     3532.11
    109200     3533.44
    109240     3534.64
    109280     3535.89
    109320     3537.04
    109360     3538.51
    109400     3539.65
    109440     3541.07
    109480     3542.55
    109520     3543.85
    109560     3544.89
    109600     3546.38
    109640     3547.58
    109680     3548.94
    109720     3550.24
    109760     3551.62
    109800     3552.87
    109840     3554.07
    109880     3555.33
    109920     3556.65
    109960     3558.04
    110000     3559.38
    110040     3560.57
    110080     3561.83
    110120     3562.97
    110160     3564.44
    110200     3565.58
    110240        3567
    110280     3568.48
    110320     3569.78
    110360     3570.82
    110400     3572.31
    110440      3573.5
    110480     3574.86
    110520     3576.16
    110560     3577.53
    110600     3578.79
    110640     3579.99
    110680     3581.24
    110720     3582.56
    110760     3583.95
    110800     3585.29
    110840     3586.49
    110880     3587.74
    110920     3588.89
    110960     3590.36
    111000      3591.5
    111040     3592.91
    111080     3594.41
    111120      3595.7
    111160     3596.74
    111200     3598.22
    111240     3599.42
    111280     3600.79
    111320     3602.08
    111360     3603.45
    111400     3604.71
    111440      3605.9
    111480     3607.15
    111520     3608.47
    111560     3609.86
    111600      3611.2
    111640     3612.39
    111680     3613.65
    111720      3614.8
    111760     3616.28
    111800     3617.42
    111840     3618.83
    111880     3620.32
    111920     3621.62
    111960     3622.65
    112000     3624.14
    112040     3625.35
    112080      3626.7
    112120        3628
    112160     3629.37
    112200     3630.62
    112240     3631.82
    112280     3633.07
    112320     3634.39
    112360     3635.77
    112400      3637.1
    112440      3638.3
    112480     3639.56
    112520     3640.71
    112560     3642.18
    112600     3643.32
    112640     3644.74
    112680     3646.23
    112720     3647.52
    112760     3648.55
    112800     3650.05
    112840     3651.25
    112880     3652.61
    112920      3653.9
    112960     3655.27
    113000     3656.52
    113040     3657.72
    113080     3658.97
    113120     3660.28
    113160     3661.67
    113200     3662.99
    113240     3664.19
    113280     3665.44
    113320     3666.61
    113360     3668.08
    113400     3669.21
    113440     3670.64
    113480     3672.13
    113520     3673.42
    113560     3674.45
    113600     3675.95
    113640     3677.14
    113680     3678.51
    113720      3679.8
    113760     3681.17
    113800     3682.43
    113840     3683.62
    113880     3684.87
    113920     3686.18
    113960     3687.57
    114000     3688.89
    114040     3690.09
    114080     3691.34
    114120      3692.5
    114160     3693.97
    114200      3695.1
    114240     3696.53
    114280     3698.03
    114320     3699.31
    114360     3700.34
    114400     3701.84
    114440     3703.03
    114480      3704.4
    114520     3705.69
    114560     3707.07
    114600     3708.32
    114640     3709.51
    114680     3710.76
    114720     3712.08
    114760     3713.46
    114800     3714.78
    114840     3715.99
    114880     3717.23
    114920     3718.39
    114960     3719.85
    115000     3720.99
    115040     3722.42
    115080     3723.91
    115120      3725.2
    115160     3726.23
    115200     3727.73
    115240      3728.9
    115280     3730.28
    115320     3731.56
    115360     3732.94
    115400     3734.19
    115440     3735.39
    115480     3736.65
    115520     3737.96
    115560     3739.35
    115600     3740.67
    115640     3741.87
    115680     3743.11
    115720     3744.26
    115760     3745.73
    115800     3746.87
    115840      3748.3
    115880     3749.79
    115920     3751.07
    115960     3752.11
    116000     3753.61
    116040     3754.78
    116080     3756.17
    116120     3757.45
    116160     3758.82
    116200     3760.08
    116240     3761.27
    116280     3762.53
    116320     3763.85
    116360     3765.23
    116400     3766.56
    116440     3767.75
    116480     3769.01
    116520     3770.16
    116560     3771.62
    116600     3772.75
    116640     3774.19
    116680     3775.67
    116720     3776.96
    116760        3778
    116800      3779.5
    116840     3780.67
    116880     3782.05
    116920     3783.33
    116960     3784.72
    117000     3785.96
    117040     3787.15
    117080     3788.41
    117120     3789.73
    117160     3791.11
    117200     3792.44
    117240     3793.64
    117280     3794.89
    117320     3796.03
    117360     3797.49
    117400     3798.63
    117440     3800.06
    117480     3801.55
    117520     3802.84
    117560     3803.87
    117600     3805.38
    117640     3806.55
    117680     3807.93
    117720     3809.21
    117760      3810.6
    117800     3811.84
    117840     3813.02
    117880      3814.3
    117920     3815.61
    117960        3817
    118000     3818.33
    118040     3819.52
    118080     3820.77
    118120     3821.92
    118160     3823.38
    118200     3824.51
    118240     3825.95
    118280     3827.44
    118320     3828.72
    118360     3829.76
    118400     3831.28
    118440     3832.46
    118480     3833.82
    118520      3835.1
    118560     3836.49
    118600     3837.75
    118640     3838.92
    118680     3840.19
    118720     3841.51
    118760     3842.89
    118800     3844.22
    118840     3845.42
    118880     3846.66
    118920     3847.81
    118960     3849.28
    119000     3850.39
    119040     3851.83
    119080     3853.33
    119120     3854.61
    119160     3855.65
    119200     3857.15
    119240     3858.34
    119280     3859.71
    119320     3860.98
    119360     3862.37
    119400     3863.63
    119440     3864.79
    119480     3866.06
    119520     3867.38
    119560     3868.76
    119600      3870.1
    119640     3871.29
    119680     3872.54
    119720     3873.69
    119760     3875.15
    119800     3876.26
    119840     3877.71
    119880      3879.2
    119920     3880.47
    119960     3881.52
    120000     3883.03
    120040     3884.22
    120080     3885.59
    120120     3886.86
    120160     3888.25
    120200      3889.5
    120240     3890.66
    120280     3891.93
    120320     3893.26
    120360     3894.63
    120400     3895.97
    120440     3897.17
    120480     3898.42
    120520     3899.57
    120560     3901.03
    120600     3902.15
    120640     3903.59
    120680     3905.09
    120720     3906.35
    120760     3907.39
    120800     3908.91
    120840      3910.1
    120880     3911.47
    120920     3912.74
    120960     3914.12
    121000     3915.38
    121040     3916.54
    121080     3917.82
    121120     3919.13
    121160     3920.53
    121200     3921.85
    121240     3923.06
    121280      3924.3
    121320     3925.46
    121360     3926.92
    121400     3928.04
    121440     3929.48
    121480     3930.98
    121520     3932.26
    121560     3933.28
    121600     3934.81
    121640     3935.99
    121680     3937.36
    121720     3938.63
    121760     3940.02
    121800     3941.26
    121840     3942.43
    121880     3943.72
    121920     3945.03
    121960     3946.42
    122000     3947.75
    122040     3948.96
    122080      3950.2
    122120     3951.37
    122160     3952.84
    122200     3953.94
    122240     3955.39
    122280     3956.89
    122320     3958.16
    122360     3959.19
    122400     3960.72
    122440      3961.9
    122480     3963.27
    122520     3964.54
    122560     3965.93
    122600     3967.17
    122640     3968.34
    122680     3969.63
    122720     3970.92
    122760     3972.33
    122800     3973.66
    122840     3974.86
    122880     3976.11
    122920     3977.27
    122960     3978.74
    123000     3979.84
    123040      3981.3
    123080     3982.79
    123120     3984.06
    123160     3985.09
    123200     3986.62
    123240      3987.8
    123280     3989.17
    123320     3990.45
    123360     3991.83
    123400     3993.08
    123440     3994.24
    123480     3995.54
    123520     3996.83
    123560     3998.24
    123600     3999.57
    123640     4000.77
    123680     4002.01
    123720     4003.17
    123760     4004.64
    123800     4005.74
    123840      4007.2
    123880     4008.69
    123920     4009.97
    123960        4011
    124000     4012.53
    124040      4013.7
    124080     4015.06
    124120     4016.34
    124160     4017.73
    124200     4018.99
    124240     4020.14
    124280     4021.45
    124320     4022.74
    124360     4024.14
    124400     4025.47
    124440     4026.67
    124480     4027.91
    124520     4029.06
    124560     4030.53
    124600     4031.64
    124640     4033.09
    124680     4034.59
    124720     4035.86
    124760     4036.89
    124800     4038.41
    124840     4039.59
    124880     4040.95
    124920     4042.24
    124960     4043.62
    125000     4044.87
    125040     4046.02
    125080     4047.33
    125120     4048.62
    125160     4050.02
    125200     4051.35
    125240     4052.55
    125280     4053.79
    125320     4054.95
    125360     4056.42
    125400     4057.52
    125440     4058.97
    125480     4060.47
    125520     4061.75
    125560     4062.77
    125600      4064.3
    125640     4065.48
    125680     4066.84
    125720     4068.12
    125760     4069.51
    125800     4070.76
    125840     4071.91
    125880     4073.22
    125920     4074.51
    125960     4075.92
    126000     4077.25
    126040     4078.46
    126080     4079.68
    126120     4080.84
    126160     4082.31
    126200     4083.41
    126240     4084.87
    126280     4086.37
    126320     4087.65
    126360     4088.65
    126400     4090.19
    126440     4091.37
    126480     4092.73
    126520     4094.01
    126560     4095.39
    126600     4096.65
    126640      4097.8
    126680     4099.11
    126720      4100.4
    126760     4101.81
    126800     4103.14
    126840     4104.34
    126880     4105.58
    126920     4106.74
    126960     4108.21
    127000     4109.31
    127040     4110.76
    127080     4112.26
    127120     4113.54
    127160     4114.55
    127200     4116.08
    127240     4117.25
    127280     4118.62
    127320      4119.9
    127360     4121.28
    127400     4122.53
    127440     4123.68
    127480        4125
    127520      4126.3
    127560     4127.69
    127600     4129.02
    127640     4130.24
    127680     4131.47
    127720     4132.62
    127760      4134.1
    127800     4135.21
    127840     4136.65
    127880     4138.16
    127920     4139.43
    127960     4140.43
    128000     4141.97
    128040     4143.15
    128080      4144.5
    128120     4145.78
    128160     4147.17
    128200     4148.41
    128240     4149.57
    128280     4150.88
    128320     4152.19
    128360     4153.59
    128400     4154.92
    128440     4156.14
    128480     4157.36
    128520     4158.52
    128560        4160
    128600      4161.1
    128640     4162.54
    128680     4164.05
    128720     4165.33
    128760     4166.33
    128800     4167.86
    128840     4169.04
    128880      4170.4
    128920     4171.68
    128960     4173.07
    129000     4174.31
    129040     4175.46
    129080     4176.76
    129120     4178.07
    129160     4179.46
    129200      4180.8
    129240     4182.02
    129280     4183.24
    129320     4184.39
    129360     4185.88
    129400     4186.98
    129440     4188.43
    129480     4189.94
    129520     4191.21
    129560     4192.21
    129600     4193.74
    129640     4194.91
    129680     4196.27
    129720     4197.56
    129760     4198.95
    129800     4200.19
    129840     4201.34
    129880     4202.64
    129920     4203.94
    129960     4205.34
    130000     4206.67
    130040     4207.89
    130080     4209.11
    130120     4210.26
    130160     4211.76
    130200     4212.87
    130240     4214.31
    130280     4215.82
    130320     4217.08
    130360     4218.09
    130400     4219.63
    130440     4220.78
    130480     4222.14
    130520     4223.42
    130560     4224.81
    130600     4226.06
    130640     4227.21
    130680     4228.51
    130720     4229.81
    130760     4231.21
    130800     4232.54
    130840     4233.77
    130880     4234.99
    130920     4236.13
    130960     4237.63
    131000     4238.73
    131040     4240.17
    131080     4241.69
    131120     4242.95
    131160     4243.96
    131200      4245.5
    131240     4246.65
    131280     4248.01
    131320     4249.28
    131360     4250.69
    131400     4251.93
    131440     4253.09
    131480     4254.38
    131520     4255.68
    131560     4257.09
    131600     4258.42
    131640     4259.65
    131680     4260.87
    131720     4262.01
    131760      4263.5
    131800     4264.61
    131840     4266.05
    131880     4267.57
    131920     4268.83
    131960     4269.84
    132000     4271.37
    132040     4272.53
    132080     4273.88
    132120     4275.16
    132160     4276.57
    132200      4277.8
    132240     4278.97
    132280     4280.27
    132320     4281.57
    132360     4282.97
    132400     4284.29
    132440     4285.51
    132480     4286.74
    132520     4287.89
    132560     4289.37
    132600     4290.49
    132640     4291.92
    132680     4293.45
    132720     4294.71
    132760     4295.72
    132800     4297.25
    132840      4298.4
    132880     4299.75
    132920     4301.04
    132960     4302.44
    133000     4303.68
    133040     4304.83
    133080     4306.13
    133120     4307.44
    133160     4308.85
    133200     4310.17
    133240     4311.39
    133280     4312.63
    133320     4313.77
    133360     4315.26
    133400     4316.36
    133440      4317.8
    133480     4319.33
    133520     4320.59
    133560     4321.59
    133600     4323.13
    133640     4324.28
    133680     4325.64
    133720     4326.91
    133760     4328.33
    133800     4329.56
    133840     4330.72
    133880     4332.01
    133920     4333.31
    133960     4334.72
    134000     4336.05
    134040     4337.27
    134080      4338.5
    134120     4339.65
    134160     4341.14
    134200     4342.24
    134240     4343.67
    134280      4345.2
    134320     4346.46
    134360     4347.46
    134400        4349
    134440     4350.15
    134480     4351.52
    134520      4352.8
    134560      4354.2
    134600     4355.43
    134640      4356.6
    134680     4357.88
    134720     4359.19
    134760     4360.61
    134800     4361.93
    134840     4363.15
    134880     4364.39
    134920     4365.54
    134960     4367.03
    135000     4368.13
    135040     4369.57
    135080     4371.08
    135120     4372.34
    135160     4373.35
    135200     4374.88
    135240     4376.02
    135280     4377.39
    135320     4378.67
    135360     4380.07
    135400     4381.31
    135440     4382.47
    135480     4383.75
    135520     4385.05
    135560     4386.48
    135600      4387.8
    135640     4389.03
    135680     4390.26
    135720     4391.41
    135760      4392.9
    135800     4394.01
    135840     4395.44
    135880     4396.96
    135920     4398.23
    135960     4399.24
    136000     4400.76
    136040      4401.9
    136080     4403.27
    136120     4404.54
    136160     4405.96
    136200     4407.18
    136240     4408.35
    136280     4409.64
    136320     4410.93
    136360     4412.36
    136400     4413.68
    136440     4414.91
    136480     4416.14
    136520     4417.29
    136560     4418.79
    136600     4419.88
    136640     4421.33
    136680     4422.84
    136720     4424.11
    136760     4425.12
    136800     4426.66
    136840     4427.79
    136880     4429.16
    136920     4430.43
    136960     4431.84
    137000     4433.07
    137040     4434.24
    137080     4435.52
    137120     4436.82
    137160     4438.25
    137200     4439.58
    137240      4440.8
    137280     4442.03
    137320     4443.17
    137360     4444.68
    137400     4445.77
    137440     4447.21
    137480     4448.73
    137520     4449.99
    137560     4451.01
    137600     4452.55
    137640     4453.68
    137680     4455.05
    137720     4456.32
    137760     4457.73
    137800     4458.96
    137840     4460.12
    137880      4461.4
    137920      4462.7
    137960     4464.14
    138000     4465.46
    138040     4466.68
    138080     4467.92
    138120     4469.06
    138160     4470.57
    138200     4471.66
    138240     4473.11
    138280     4474.62
    138320     4475.89
    138360     4476.89
    138400     4478.43
    138440     4479.56
    138480     4480.92
    138520     4482.19
    138560     4483.61
    138600     4484.84
    138640     4485.99
    138680     4487.27
    138720     4488.58
    138760        4490
    138800     4491.34
    138840     4492.55
    138880     4493.78
    138920     4494.94
    138960     4496.45
    139000     4497.53
    139040     4498.98
    139080      4500.5
    139120     4501.77
    139160     4502.77
    139200     4504.31
    139240     4505.43
    139280     4506.81
    139320     4508.07
    139360     4509.48
    139400     4510.72
    139440     4511.87
    139480     4513.15
    139520     4514.46
    139560     4515.89
    139600     4517.21
    139640     4518.43
    139680     4519.66
    139720     4520.81
    139760     4522.32
    139800     4523.41
    139840     4524.86
    139880     4526.38
    139920     4527.65
    139960     4528.65
    140000      4530.2
    140040     4531.32
    140080      4532.7
    140120     4533.95
    140160     4535.38
    140200     4536.61
    140240     4537.74
    140280     4539.03
    140320     4540.34
    140360     4541.77
    140400      4543.1
    140440     4544.32
    140480     4545.56
    140520     4546.71
    140560     4548.23
    140600      4549.3
    140640     4550.76
    140680     4552.28
    140720     4553.54
    140760     4554.55
    140800     4556.11
    140840     4557.23
    140880      4558.6
    140920     4559.86
    140960     4561.29
    141000     4562.52
    141040     4563.66
    141080     4564.95
    141120     4566.25
    141160     4567.68
    141200     4569.01
    141240     4570.22
    141280     4571.47
    141320     4572.61
    141360     4574.14
    141400     4575.21
    141440     4576.67
    141480     4578.19
    141520     4579.44
    141560     4580.45
    141600     4582.01
    141640     4583.13
    141680     4584.51
    141720     4585.77
    141760     4587.19
    141800     4588.43
    141840     4589.56
    141880     4590.85
    141920     4592.16
    141960      4593.6
    142000     4594.91
    142040     4596.12
    142080     4597.37
    142120     4598.51
    142160     4600.05
    142200     4601.12
    142240     4602.57
    142280      4604.1
    142320     4605.36
    142360     4606.35
    142400     4607.91
    142440     4609.02
    142480     4610.39
    142520     4611.66
    142560     4613.08
    142600     4614.31
    142640     4615.45
    142680     4616.74
    142720     4618.04
    142760     4619.49
    142800     4620.81
    142840     4622.01
    142880     4623.27
    142920     4624.41
    142960     4625.94
    143000     4627.01
    143040     4628.46
    143080     4629.99
    143120     4631.24
    143160     4632.24
    143200     4633.79
    143240     4634.89
    143280     4636.28
    143320     4637.55
    143360     4638.97
    143400      4640.2
    143440     4641.33
    143480     4642.62
    143520     4643.93
    143560     4645.37
    143600      4646.7
    143640      4647.9
    143680     4649.17
    143720     4650.29
    143760     4651.82
    143800     4652.89
    143840     4654.35
    143880     4655.87
    143920     4657.13
    143960     4658.12
    144000     4659.68
    144040     4660.78
    144080     4662.17
    144120     4663.44
    144160     4664.86
    144200      4666.1
    144240     4667.22
    144280     4668.51
    144320     4669.81
    144360     4671.26
    144400     4672.58
    144440     4673.78
    144480     4675.05
    144520     4676.18
    144560     4677.72
    144600     4678.78
    144640     4680.24
    144680     4681.77
    144720     4683.02
    144760     4684.03
    144800     4685.58
    144840     4686.68
    144880     4688.06
    144920     4689.33
    144960     4690.76
    145000     4691.99
    145040     4693.12
    145080     4694.41
    145120     4695.71
    145160     4697.15
    145200     4698.48
    145240     4699.69
    145280     4700.95
    145320     4702.07
    145360      4703.6
    145400     4704.66
    145440     4706.12
    145480     4707.66
    145520     4708.91
    145560     4709.92
    145600     4711.47
    145640     4712.57
    145680     4713.95
    145720     4715.21
    145760     4716.63
    145800     4717.86
    145840        4719
    145880     4720.28
    145920     4721.58
    145960     4723.03
    146000     4724.36
    146040     4725.55
    146080     4726.82
    146120     4727.93
    146160     4729.46
    146200     4730.52
    146240     4731.98
    146280     4733.52
    146320     4734.77
    146360     4735.79
    146400     4737.33
    146440     4738.43
    146480     4739.81
    146520     4741.06
    146560      4742.5
    146600     4743.73
    146640     4744.85
    146680     4746.16
    146720     4747.45
    146760     4748.89
    146800     4750.22
    146840      4751.4
    146880     4752.67
    146920     4753.78
    146960     4755.33
    147000     4756.37
    147040     4757.84
    147080     4759.38
    147120     4760.62
    147160     4761.63
    147200     4763.19
    147240     4764.29
    147280     4765.66
    147320     4766.92
    147360     4768.36
    147400     4769.58
    147440     4770.71
    147480        4772
    147520     4773.29
    147560     4774.74
    147600     4776.07
    147640     4777.25
    147680     4778.52
    147720     4779.63
    147760     4781.18
    147800     4782.22
    147840     4783.69
    147880     4785.23
    147920     4786.47
    147960     4787.47
    148000     4789.04
    148040     4790.14
    148080     4791.52
    148120     4792.79
    148160     4794.23
    148200     4795.45
    148240     4796.57
    148280     4797.86
    148320     4799.17
    148360     4800.61
    148400     4801.94
    148440     4803.12
    148480      4804.4
    148520      4805.5
    148560     4807.05
    148600     4808.09
    148640     4809.56
    148680     4811.11
    148720     4812.36
    148760     4813.36
    148800     4814.91
    148840     4816.02
    148880     4817.39
    148920     4818.67
    148960      4820.1
    149000     4821.33
    149040     4822.44
    149080     4823.74
    149120     4825.04
    149160     4826.48
    149200     4827.81
    149240     4828.98
    149280     4830.29
    149320     4831.38
    149360     4832.93
    149400     4833.96
    149440     4835.43
    149480     4836.98
    149520     4838.22
    149560     4839.22
    149600     4840.78
    149640     4841.89
    149680     4843.27
    149720     4844.54
    149760     4845.97
    149800     4847.21
    149840     4848.31
    149880     4849.62
    149920     4850.91
    149960     4852.34
    150000     4853.68
    150040     4854.86
    150080     4856.15
    150120     4857.24
    150160     4858.81
    150200     4859.83
    150240      4861.3
    150280     4862.85
    150320     4864.09
    150360     4865.08
    150400     4866.64
    150440     4867.75
    150480     4869.13
    150520     4870.39
    150560     4871.83
    150600     4873.07
    150640     4874.17
    150680     4875.47
    150720     4876.76
    150760     4878.22
    150800     4879.55
    150840     4880.72
    150880     4882.01
    150920     4883.11
    150960     4884.66
    151000     4885.69
    151040     4887.18
    151080      4888.7
    151120     4889.94
    151160     4890.94
    151200     4892.51
    151240     4893.61
    151280     4894.99
    151320     4896.25
    151360      4897.7
    151400     4898.93
    151440     4900.03
    151480     4901.32
    151520     4902.61
    151560     4904.07
    151600      4905.4
    151640     4906.57
    151680     4907.86
    151720     4908.97
    151760     4910.52
    151800     4911.53
    151840     4913.02
    151880     4914.56
    151920     4915.79
    151960     4916.78
    152000     4918.36
    152040     4919.47
    152080     4920.85
    152120     4922.11
    152160     4923.56
    152200     4924.78
    152240     4925.89
    152280     4927.18
    152320     4928.46
    152360     4929.93
    152400     4931.25
    152440     4932.42
    152480     4933.71
    152520     4934.82
    152560     4936.38
    152600      4937.4
    152640     4938.88
    152680     4940.42
    152720     4941.67
    152760     4942.64
    152800     4944.23
    152840     4945.33
    152880     4946.72
    152920     4947.97
    152960     4949.42
    153000     4950.65
    153040     4951.76
    153080     4953.05
    153120     4954.34
    153160     4955.81
    153200     4957.13
    153240     4958.28
    153280     4959.57
    153320     4960.68
    153360     4962.25
    153400     4963.27
    153440     4964.75
    153480      4966.3
    153520     4967.55
    153560     4968.52
    153600     4970.11
    153640     4971.21
    153680     4972.59
    153720     4973.85
    153760      4975.3
    153800     4976.51
    153840     4977.62
    153880      4978.9
    153920      4980.2
    153960     4981.66
    154000        4983
    154040     4984.15
    154080     4985.43
    154120     4986.55
    154160     4988.11
    154200     4989.13
    154240     4990.62
    154280     4992.16
    154320     4993.41
    154360     4994.38
    154400     4995.97
    154440     4997.07
    154480     4998.45
    154520     4999.71
    154560     5001.16
    154600     5002.38
    154640     5003.47
    154680     5004.76
    154720     5006.06
    154760     5007.51
    154800     5008.85
    154840        5010
    154880     5011.28
    154920      5012.4
    154960     5013.96
    155000     5014.98
    155040     5016.46
    155080     5018.02
    155120     5019.27
    155160     5020.24
    155200     5021.83
    155240     5022.92
    155280      5024.3
    155320     5025.57
    155360     5027.01
    155400     5028.23
    155440     5029.33
    155480     5030.59
    155520      5031.9
    155560     5033.35
    155600     5034.69
    155640     5035.83
    155680     5037.12
    155720     5038.26
    155760     5039.81
    155800     5040.82
    155840     5042.31
    155880     5043.86
    155920     5045.12
    155960     5046.07
    156000     5047.67
    156040     5048.78
    156080     5050.15
    156120     5051.42
    156160     5052.85
    156200     5054.08
    156240     5055.18
    156280     5056.45
    156320     5057.75
    156360     5059.22
    156400     5060.55
    156440      5061.7
    156480     5062.99
    156520     5064.11
    156560     5065.66
    156600     5066.69
    156640     5068.18
    156680     5069.73
    156720     5070.99
    156760     5071.94
    156800     5073.53
    156840     5074.65
    156880     5076.02
    156920     5077.29
    156960     5078.72
    157000     5079.94
    157040     5081.03
    157080      5082.3
    157120     5083.59
    157160     5085.07
    157200     5086.41
    157240     5087.56
    157280     5088.85
    157320     5089.98
    157360     5091.52
    157400     5092.55
    157440     5094.03
    157480     5095.58
    157520     5096.84
    157560     5097.79
    157600     5099.39
    157640     5100.51
    157680     5101.86
    157720     5103.14
    157760     5104.57
    157800      5105.8
    157840      5106.9
    157880     5108.16
    157920     5109.44
    157960     5110.92
    158000     5112.26
    158040      5113.4
    158080     5114.69
    158120     5115.82
    158160     5117.36
    158200     5118.37
    158240     5119.87
    158280     5121.41
    158320     5122.67
    158360     5123.62
    158400     5125.22
    158440     5126.33
    158480     5127.69
    158520     5128.98
    158560      5130.4
    158600     5131.63
    158640     5132.72
    158680     5133.99
    158720     5135.28
    158760     5136.75
    158800     5138.09
    158840     5139.25
    158880     5140.53
    158920     5141.66
    158960      5143.2
    159000     5144.19
    159040      5145.7
    159080     5147.24
    159120      5148.5
    159160     5149.45
    159200     5151.03
    159240     5152.16
    159280     5153.51
    159320     5154.81
    159360     5156.23
    159400     5157.45
    159440     5158.54
    159480     5159.81
    159520      5161.1
    159560     5162.57
    159600     5163.91
    159640     5165.07
    159680     5166.35
    159720     5167.47
    159760     5169.02
    159800     5170.02
    159840     5171.52
    159880     5173.05
    159920     5174.32
    159960     5175.27
    160000     5176.87
    160040     5177.98
    160080     5179.35
    160120     5180.64
    160160     5182.05
    160200     5183.28
    160240     5184.36
    160280     5185.64
    160320     5186.93
    160360      5188.4
    160400     5189.74
    160440     5190.89
    160480     5192.17
    160520     5193.29
    160560     5194.84
    160600     5195.84
    160640     5197.34
    160680     5198.88
    160720     5200.15
    160760      5201.1
    160800      5202.7
    160840     5203.81
    160880     5205.18
    160920     5206.47
    160960     5207.88
    161000      5209.1
    161040     5210.18
    161080     5211.47
    161120     5212.74
    161160     5214.22
    161200     5215.55
    161240      5216.7
    161280     5217.98
    161320      5219.1
    161360     5220.63
    161400     5221.64
    161440     5223.15
    161480     5224.68
    161520     5225.96
    161560     5226.91
    161600     5228.51
    161640     5229.63
    161680        5231
    161720     5232.28
    161760      5233.7
    161800     5234.92
    161840     5235.99
    161880     5237.29
    161920     5238.57
    161960     5240.04
    162000     5241.37
    162040     5242.51
    162080     5243.81
    162120     5244.92
    162160     5246.46
    162200     5247.46
    162240     5248.97
    162280      5250.5
    162320     5251.78
    162360     5252.73
    162400     5254.34
    162440     5255.45
    162480     5256.82
    162520     5258.11
    162560     5259.53
    162600     5260.74
    162640     5261.82
    162680     5263.12
    162720      5264.4
    162760     5265.86
    162800      5267.2
    162840     5268.33
    162880     5269.62
    162920     5270.74
    162960     5272.29
    163000     5273.29
    163040     5274.79
    163080     5276.34
    163120     5277.61
    163160     5278.56
    163200     5280.17
    163240     5281.27
    163280     5282.64
    163320     5283.92
    163360     5285.36
    163400     5286.58
    163440     5287.65
    163480     5288.94
    163520     5290.21
    163560     5291.68
    163600     5293.02
    163640     5294.14
    163680     5295.43
    163720     5296.55
    163760      5298.1
    163800      5299.1
    163840     5300.61
    163880     5302.15
    163920     5303.42
    163960     5304.38
    164000     5305.98
    164040     5307.09
    164080     5308.46
    164120     5309.73
    164160     5311.16
    164200     5312.37
    164240     5313.45
    164280     5314.76
    164320     5316.03
    164360      5317.5
    164400     5318.83
    164440     5319.96
    164480     5321.25
    164520     5322.36
    164560     5323.92
    164600      5324.9
    164640     5326.43
    164680     5327.97
    164720     5329.23
    164760     5330.18
    164800     5331.79
    164840      5332.9
    164880     5334.29
    164920     5335.55
    164960     5336.99
    165000      5338.2
    165040     5339.28
    165080     5340.58
    165120     5341.85
    165160     5343.32
    165200     5344.66
    165240     5345.78
    165280     5347.08
    165320     5348.19
    165360     5349.76
    165400     5350.74
    165440     5352.26
    165480      5353.8
    165520     5355.05
    165560     5356.01
    165600     5357.63
    165640     5358.73
    165680     5360.12
    165720     5361.39
    165760     5362.83
    165800     5364.03
    165840     5365.11
    165880     5366.41
    165920      5367.7
    165960     5369.16
    166000     5370.51
    166040     5371.64
    166080     5372.92
    166120     5374.04
    166160      5375.6
    166200     5376.58
    166240      5378.1
    166280     5379.65
    166320      5380.9
    166360     5381.85
    166400     5383.47
    166440     5384.57
    166480     5385.96
    166520     5387.24
    166560     5388.67
    166600     5389.88
    166640     5390.96
    166680     5392.27
    166720     5393.54
    166760     5395.02
    166800     5396.36
    166840     5397.49
    166880     5398.79
    166920      5399.9
    166960     5401.45
    167000     5402.44
    167040     5403.97
    167080     5405.53
    167120     5406.78
    167160     5407.73
    167200     5409.36
    167240     5410.45
    167280     5411.85
    167320      5413.1
    167360     5414.55
    167400     5415.75
    167440     5416.85
    167480     5418.15
    167520     5419.43
    167560      5420.9
    167600     5422.25
    167640     5423.38
    167680     5424.67
    167720     5425.79
    167760     5427.34
    167800     5428.33
    167840     5429.85
    167880     5431.42
    167920     5432.67
    167960     5433.61
    168000     5435.25
    168040     5436.33
    168080     5437.73
    168120        5439
    168160     5440.45
    168200     5441.66
    168240     5442.75
    168280     5444.04
    168320     5445.33
    168360      5446.8
    168400     5448.16
    168440     5449.27
    168480     5450.57
    168520     5451.69
    168560     5453.25
    168600     5454.24
    168640     5455.75
    168680     5457.33
    168720     5458.56
    168760     5459.51
    168800     5461.15
    168840     5462.24
    168880     5463.64
    168920     5464.91
    168960     5466.35
    169000     5467.57
    169040     5468.65
    169080     5469.94
    169120     5471.23
    169160     5472.71
    169200     5474.06
    169240     5475.17
    169280     5476.47
    169320     5477.58
    169360     5479.16
    169400     5480.14
    169440     5481.66
    169480     5483.24
    169520     5484.48
    169560     5485.42
    169600     5487.06
    169640     5488.15
    169680     5489.55
    169720     5490.81
    169760     5492.27
    169800     5493.46
    169840     5494.55
    169880     5495.84
    169920     5497.13
    169960     5498.61
    170000     5499.96
    170040     5501.07
    170080     5502.37
    170120     5503.48
    170160     5505.05
    170200     5506.02
    170240     5507.55
    170280     5509.14
    170320     5510.38
    170360     5511.32
    170400     5512.96
    170440     5514.04
    170480     5515.43
    170520      5516.7
    170560     5518.16
    170600     5519.36
    170640     5520.44
    170680     5521.73
    170720     5523.02
    170760      5524.5
    170800     5525.86
    170840     5526.96
    170880     5528.26
    170920     5529.37
    170960     5530.95
    171000     5531.91
    171040     5533.44
    171080     5535.03
    171120     5536.27
    171160     5537.21
    171200     5538.86
    171240     5539.94
    171280     5541.34
    171320      5542.6
    171360     5544.07
    171400     5545.27
    171440     5546.34
    171480     5547.64
    171520     5548.92
    171560     5550.42
    171600     5551.76
    171640     5552.87
    171680     5554.18
    171720     5555.27
    171760     5556.85
    171800     5557.82
    171840     5559.34
    171880     5560.94
    171920     5562.18
    171960     5563.12
    172000     5564.77
    172040     5565.85
    172080     5567.24
    172120     5568.51
    172160     5569.98
    172200     5571.18
    172240     5572.26
    172280     5573.55
    172320     5574.84
    172360     5576.33
    172400     5577.68
    172440     5578.78
    172480     5580.08
    172520     5581.18
    172560     5582.77
    172600     5583.73
    172640     5585.26
    172680     5586.86
    172720     5588.09
    172760     5589.04
    172800     5590.68
    172840     5591.77
    172880     5593.16
    172920     5594.43
    172960     5595.88
    173000     5597.09
    173040     5598.18
    173080     5599.47
    173120     5600.75
    173160     5602.24
    173200     5603.59
    173240      5604.7
    173280     5605.99
    173320     5607.09
    173360     5608.68
    173400     5609.64
    173440     5611.18
    173480     5612.77
    173520     5614.01
    173560     5614.96
    173600      5616.6
    173640     5617.68
    173680     5619.07
    173720     5620.35
    173760     5621.81
    173800     5623.02
    173840     5624.09
    173880      5625.4
    173920     5626.67
    173960     5628.15
    174000     5629.51
    174040      5630.6
    174080     5631.92
    174120     5633.01
    174160     5634.59
    174200     5635.55
    174240     5637.08
    174280     5638.69
    174320     5639.93
    174360     5640.87
    174400     5642.52
    174440      5643.6
    174480     5644.99
    174520     5646.27
    174560     5647.73
    174600     5648.94
    174640     5650.02
    174680     5651.32
    174720     5652.59
    174760     5654.08
    174800     5655.43
    174840     5656.52
    174880     5657.83
    174920     5658.93
    174960     5660.51
    175000     5661.48
    175040     5663.02
    175080     5664.62
    175120     5665.84
    175160     5666.79
    175200     5668.45
    175240     5669.53
    175280     5670.92
    175320     5672.19
    175360     5673.66
    175400     5674.87
    175440     5675.94
    175480     5677.24
    175520     5678.51
    175560     5680.01
    175600     5681.36
    175640     5682.43
    175680     5683.75
    175720     5684.86
    175760     5686.42
    175800      5687.4
    175840     5688.94
    175880     5690.53
    175920     5691.77
    175960     5692.71
    176000     5694.36
    176040     5695.43
    176080     5696.82
    176120      5698.1
    176160     5699.57
    176200     5700.77
    176240     5701.85
    176280     5703.14
    176320     5704.41
    176360     5705.91
    176400     5707.26
    176440     5708.33
    176480     5709.65
    176520     5710.75
    176560     5712.32
    176600     5713.31
    176640     5714.86
    176680     5716.44
    176720     5717.69
    176760     5718.62
    176800     5720.25
    176840     5721.34
    176880     5722.72
    176920     5724.01
    176960     5725.47
    177000     5726.68
    177040     5727.76
    177080     5729.04
    177120     5730.33
    177160     5731.83
    177200     5733.18
    177240     5734.25
    177280     5735.56
    177320     5736.68
    177360     5738.25
    177400     5739.23
    177440     5740.77
    177480     5742.36
    177520     5743.62
    177560     5744.56
    177600     5746.18
    177640     5747.26
    177680     5748.64
    177720     5749.94
    177760     5751.39
    177800     5752.61
    177840     5753.68
    177880     5754.97
    177920     5756.25
    177960     5757.75
    178000      5759.1
    178040     5760.17
    178080     5761.47
    178120     5762.59
    178160     5764.17
    178200     5765.14
    178240      5766.7
    178280     5768.29
    178320     5769.53
    178360     5770.48
    178400     5772.12
    178440     5773.19
    178480     5774.56
    178520     5775.87
    178560     5777.33
    178600     5778.53
    178640      5779.6
    178680     5780.88
    178720     5782.15
    178760     5783.67
    178800        5785
    178840     5786.07
    178880     5787.39
    178920     5788.49
    178960     5790.06
    179000     5791.05
    179040     5792.61
    179080     5794.18
    179120     5795.44
    179160     5796.38
    179200     5798.02
    179240     5799.09
    179280     5800.47
    179320     5801.78
    179360     5803.24
    179400     5804.42
    179440      5805.5
    179480     5806.78
    179520     5808.06
    179560     5809.56
    179600     5810.92
    179640     5811.97
    179680      5813.3
    179720      5814.4
    179760     5815.97
    179800     5816.95
    179840     5818.51
    179880     5820.09
    179920     5821.34
    179960      5822.3
    180000     5823.92
    180040        5825
    180080     5826.39
    180120     5827.68
    180160     5829.15
    180200     5830.34
    180240     5831.41
    180280     5832.69
    180320     5833.98
    180360     5835.47
    180400     5836.83
    180440     5837.88
    180480     5839.21
    180520     5840.32
    180560     5841.89
    180600     5842.85
    180640     5844.42
    180680     5846.01
    180720     5847.25
    180760     5848.21
    180800     5849.84
    180840     5850.92
    180880     5852.31
    180920     5853.61
    180960     5855.06
    181000     5856.25
    181040     5857.34
    181080     5858.62
    181120      5859.9
    181160     5861.39
    181200     5862.76
    181240     5863.82
    181280     5865.14
    181320     5866.23
    181360     5867.82
    181400     5868.79
    181440     5870.37
    181480     5871.94
    181520     5873.18
    181560     5874.14
    181600     5875.77
    181640     5876.86
    181680     5878.23
    181720     5879.53
    181760     5880.99
    181800     5882.17
    181840     5883.26
    181880     5884.54
    181920     5885.82
    181960     5887.32
    182000     5888.68
    182040     5889.73
    182080     5891.06
    182120     5892.14
    182160     5893.74
    182200     5894.71
    182240     5896.28
    182280     5897.86
    182320      5899.1
    182360     5900.05
    182400     5901.69
    182440     5902.77
    182480     5904.16
    182520     5905.46
    182560     5906.92
    182600     5908.11
    182640      5909.2
    182680     5910.47
    182720     5911.76
    182760     5913.27
    182800     5914.62
    182840     5915.67
    182880        5917
    182920      5918.1
    182960     5919.68
    183000     5920.66
    183040     5922.22
    183080      5923.8
    183120     5925.03
    183160     5925.99
    183200     5927.63
    183240      5928.7
    183280     5930.09
    183320      5931.4
    183360     5932.85
    183400     5934.04
    183440     5935.14
    183480     5936.41
    183520      5937.7
    183560      5939.2
    183600     5940.55
    183640      5941.6
    183680     5942.94
    183720     5944.03
    183760     5945.62
    183800     5946.58
    183840     5948.16
    183880     5949.74
    183920     5950.97
    183960     5951.92
    184000     5953.57
    184040     5954.63
    184080     5956.01
    184120     5957.32
    184160     5958.79
    184200     5959.97
    184240     5961.06
    184280     5962.35
    184320     5963.63
    184360     5965.14
    184400     5966.46
    184440     5967.52
    184480     5968.86
    184520     5969.95
    184560     5971.55
    184600     5972.51
    184640     5974.08
    184680     5975.67
    184720     5976.91
    184760     5977.83
    184800      5979.5
    184840     5980.57
    184880     5981.95
    184920     5983.26
    184960     5984.72
    185000      5985.9
    185040        5987
    185080     5988.29
    185120     5989.58
    185160     5991.07
    185200      5992.4
    185240     5993.46
    185280      5994.8
    185320      5995.9
    185360      5997.5
    185400     5998.45
    185440     6000.02
    185480     6001.62
    185520     6002.85
    185560     6003.79
    185600     6005.45
    185640     6006.53
    185680      6007.9
    185720      6009.2
    185760     6010.67
    185800     6011.85
    185840     6012.96
    185880     6014.24
    185920     6015.52
    185960     6017.02
    186000     6018.34
    186040     6019.41
    186080     6020.75
    186120     6021.84
    186160     6023.44
    186200     6024.41
    186240     6025.97
    186280     6027.56
    186320      6028.8
    186360     6029.72
    186400      6031.4
    186440     6032.48
    186480     6033.82
    186520     6035.14
    186560     6036.61
    186600     6037.78
    186640      6038.9
    186680     6040.16
    186720     6041.45
    186760     6042.95
    186800     6044.28
    186840     6045.35
    186880      6046.7
    186920     6047.78
    186960     6049.39
    187000     6050.35
    187040     6051.92
    187080     6053.52
    187120     6054.74
    187160     6055.66
    187200     6057.35
    187240     6058.43
    187280     6059.75
    187320     6061.09
    187360     6062.54
    187400     6063.72
    187440     6064.84
    187480     6066.09
    187520     6067.39
    187560     6068.89
    187600     6070.21
    187640     6071.29
    187680     6072.63
    187720     6073.71
    187760     6075.32
    187800     6076.29
    187840     6077.85
    187880     6079.45
    187920     6080.66
    187960      6081.6
    188000     6083.29
    188040     6084.37
    188080      6085.7
    188120     6087.03
    188160     6088.47
    188200     6089.65
    188240     6090.77
    188280     6092.03
    188320     6093.32
    188360     6094.83
    188400     6096.13
    188440     6097.23
    188480     6098.58
    188520     6099.65
    188560     6101.26
    188600     6102.24
    188640     6103.79
    188680      6105.4
    188720     6106.62
    188760     6107.54
    188800     6109.24
    188840     6110.31
    188880     6111.64
    188920     6112.98
    188960     6114.42
    189000     6115.59
    189040     6116.71
    189080     6117.97
    189120     6119.27
    189160     6120.78
    189200     6122.09
    189240     6123.18
    189280     6124.52
    189320     6125.61
    189360     6127.21
    189400     6128.17
    189440     6129.74
    189480     6131.35
    189520     6132.57
    189560     6133.48
    189600     6135.18
    189640     6136.24
    189680     6137.58
    189720     6138.91
    189760     6140.36
    189800     6141.56
    189840     6142.67
    189880     6143.92
    189920     6145.23
    189960     6146.74
    190000     6148.06
    190040     6149.13
    190080     6150.47
    190120     6151.55
    190160     6153.15
    190200     6154.12
    190240     6155.68
    190280     6157.29
    190320     6158.51
    190360     6159.41
    190400     6161.12
    190440     6162.19
    190480     6163.52
    190520     6164.86
    190560     6166.31
    190600      6167.5
    190640     6168.62
    190680     6169.86
    190720     6171.17
    190760     6172.68
    190800     6174.01
    190840     6175.07
    190880     6176.42
    190920     6177.49
    190960     6179.09
    191000     6180.08
    191040     6181.63
    191080     6183.25
    191120     6184.46
    191160     6185.37
    191200     6187.08
    191240     6188.15
    191280     6189.49
    191320     6190.83
    191360     6192.28
    191400     6193.45
    191440     6194.57
    191480     6195.81
    191520     6197.12
    191560     6198.62
    191600     6199.95
    191640     6201.02
    191680     6202.37
    191720     6203.44
    191760     6205.04
    191800     6206.02
    191840     6207.57
    191880     6209.21
    191920     6210.41
    191960     6211.33
    192000     6213.04
    192040      6214.1
    192080     6215.45
    192120     6216.78
    192160     6218.23
    192200     6219.42
    192240     6220.53
    192280     6221.78
    192320     6223.08
    192360     6224.59
    192400     6225.92
    192440     6226.98
    192480     6228.34
    192520     6229.41
    192560        6231
    192600     6231.99
    192640     6233.56
    192680     6235.17
    192720     6236.39
    192760     6237.29
    192800     6239.02
    192840     6240.07
    192880     6241.44
    192920     6242.75
    192960     6244.21
    193000     6245.39
    193040      6246.5
    193080     6247.74
    193120     6249.07
    193160     6250.56
    193200     6251.89
    193240     6252.95
    193280      6254.3
    193320     6255.38
    193360     6256.97
    193400     6257.96
    193440     6259.51
    193480     6261.14
    193520     6262.36
    193560     6263.26
    193600     6264.99
    193640     6266.04
    193680     6267.39
    193720     6268.71
    193760     6270.17
    193800     6271.35
    193840     6272.46
    193880      6273.7
    193920     6275.04
    193960     6276.53
    194000     6277.85
    194040     6278.92
    194080     6280.27
    194120     6281.35
    194160     6282.94
    194200     6283.91
    194240     6285.47
    194280      6287.1
    194320     6288.31
    194360     6289.21
    194400     6290.96
    194440        6292
    194480     6293.35
    194520     6294.68
    194560     6296.15
    194600     6297.31
    194640     6298.42
    194680     6299.64
    194720     6300.99
    194760     6302.47
    194800     6303.79
    194840     6304.87
    194880     6306.22
    194920     6307.29
    194960     6308.89
    195000     6309.88
    195040     6311.43
    195080     6313.06
    195120     6314.25
    195160     6315.17
    195200     6316.91
    195240     6317.96
    195280      6319.3
    195320     6320.65
    195360     6322.12
    195400     6323.27
    195440     6324.38
    195480     6325.61
    195520     6326.95
    195560     6328.42
    195600     6329.74
    195640     6330.81
    195680     6332.17
    195720     6333.24
    195760     6334.84
    195800     6335.82
    195840     6337.37
    195880     6339.02
    195920     6340.21
    195960     6341.12
    196000     6342.87
    196040     6343.91
    196080     6345.25
    196120     6346.59
    196160     6348.05
    196200     6349.21
    196240     6350.32
    196280     6351.55
    196320     6352.89
    196360     6354.38
    196400     6355.69
    196440     6356.76
    196480     6358.12
    196520     6359.21
    196560      6360.8
    196600     6361.76
    196640     6363.34
    196680     6364.97
    196720     6366.16
    196760     6367.07
    196800     6368.82
    196840     6369.86
    196880     6371.21
    196920     6372.54
    196960        6374
    197000     6375.18
    197040     6376.27
    197080     6377.52
    197120     6378.84
    197160     6380.32
    197200     6381.65
    197240      6382.7
    197280     6384.07
    197320     6385.15
    197360     6386.74
    197400      6387.7
    197440     6389.28
    197480     6390.92
    197520     6392.11
    197560        6393
    197600     6394.77
    197640     6395.82
    197680     6397.15
    197720     6398.49
    197760     6399.95
    197800     6401.13
    197840     6402.23
    197880     6403.48
    197920      6404.8
    197960     6406.27
    198000      6407.6
    198040     6408.65
    198080     6410.03
    198120     6411.09
    198160     6412.69
    198200     6413.65
    198240     6415.24
    198280     6416.87
    198320     6418.07
    198360     6418.96
    198400     6420.72
    198440     6421.77
    198480     6423.11
    198520     6424.44
    198560      6425.9
    198600     6427.09
    198640     6428.17
    198680     6429.41
    198720     6430.75
    198760     6432.21
    198800     6433.53
    198840     6434.61
    198880     6435.96
    198920     6437.04
    198960     6438.62
    199000     6439.58
    199040     6441.18
    199080      6442.8
    199120        6444
    199160     6444.88
    199200     6446.66
    199240     6447.69
    199280     6449.05
    199320     6450.39
    199360     6451.85
    199400     6453.03
    199440     6454.12
    199480     6455.36
    199520     6456.69
    199560     6458.16
    199600     6459.47
    199640     6460.54
    199680      6461.9
    199720     6462.98
    199760     6464.56
    199800     6465.52
    199840     6467.13
    199880     6468.75
    199920     6469.96
    199960     6470.84
    200000     6472.61
    200040     6473.64
    200080     6475.01
    200120     6476.33
    200160      6477.8
    200200     6478.97
    200240     6480.06
    200280      6481.3
    200320     6482.64
    200360      6484.1
    200400     6485.42
    200440     6486.48
    200480     6487.84
    200520     6488.93
    200560     6490.52
    200600     6491.48
    200640     6493.06
    200680     6494.69
    200720      6495.9
    200760     6496.78
    200800     6498.54
    200840     6499.57
    200880     6500.93
    200920     6502.28
    200960     6503.75
    201000     6504.92
    201040     6506.02
    201080     6507.25
    201120      6508.6
    201160     6510.06
    201200     6511.35
    201240     6512.43
    201280     6513.78
    201320     6514.87
    201360     6516.45
    201400     6517.42
    201440        6519
    201480     6520.65
    201520     6521.84
    201560     6522.72
    201600     6524.48
    201640     6525.51
    201680     6526.89
    201720     6528.23
    201760     6529.69
    201800     6530.87
    201840     6531.96
    201880     6533.18
    201920     6534.53
    201960     6535.99
    202000      6537.3
    202040     6538.38
    202080     6539.73
    202120     6540.83
    202160     6542.41
    202200     6543.39
    202240     6544.95
    202280     6546.61
    202320      6547.8
    202360     6548.68
    202400     6550.44
    202440     6551.49
    202480     6552.84
    202520     6554.19
    202560     6555.66
    202600     6556.83
    202640     6557.91
    202680     6559.14
    202720     6560.49
    202760     6561.96
    202800     6563.26
    202840     6564.33
    202880     6565.69
    202920     6566.78
    202960     6568.37
    203000     6569.34
    203040     6570.93
    203080     6572.58
    203120     6573.75
    203160     6574.65
    203200     6576.41
    203240     6577.44
    203280      6578.8
    203320     6580.15
    203360     6581.62
    203400      6582.8
    203440     6583.86
    203480     6585.09
    203520     6586.45
    203560     6587.92
    203600     6589.21
    203640     6590.29
    203680     6591.64
    203720     6592.74
    203760     6594.34
    203800     6595.32
    203840     6596.89
    203880     6598.55
    203920     6599.73
    203960     6600.62
    204000     6602.39
    204040     6603.39
    204080     6604.77
    204120     6606.13
    204160      6607.6
    204200     6608.76
    204240     6609.84
    204280     6611.05
    204320     6612.41
    204360     6613.89
    204400      6615.2
    204440     6616.26
    204480      6617.6
    204520      6618.7
    204560     6620.31
    204600      6621.3
    204640     6622.87
    204680     6624.54
    204720     6625.71
    204760     6626.59
    204800     6628.38
    204840     6629.38
    204880     6630.75
    204920     6632.11
    204960     6633.58
    205000     6634.74
    205040     6635.82
    205080     6637.04
    205120     6638.41
    205160     6639.88
    205200     6641.21
    205240     6642.26
    205280     6643.58
    205320      6644.7
    205360     6646.31
    205400      6647.3
    205440     6648.86
    205480     6650.54
    205520     6651.72
    205560     6652.59
    205600     6654.38
    205640     6655.37
    205680     6656.76
    205720     6658.11
    205760     6659.58
    205800     6660.76
    205840     6661.82
    205880     6663.05
    205920      6664.4
    205960     6665.89
    206000     6667.21
    206040     6668.26
    206080     6669.56
    206120     6670.69
    206160     6672.29
    206200     6673.28
    206240     6674.84
    206280     6676.52
    206320     6677.71
    206360     6678.58
    206400     6680.38
    206440     6681.36
    206480     6682.74
    206520     6684.11
    206560     6685.56
    206600     6686.74
    206640     6687.79
    206680        6689
    206720     6690.38
    206760     6691.88
    206800     6693.18
    206840     6694.24
    206880     6695.54
    206920     6696.67
    206960     6698.29
    207000     6699.25
    207040     6700.82
    207080      6702.5
    207120     6703.68
    207160     6704.54
    207200     6706.34
    207240     6707.35
    207280     6708.71
    207320     6710.08
    207360     6711.53
    207400     6712.71
    207440     6713.77
    207480     6714.98
    207520     6716.36
    207560     6717.84
    207600     6719.17
    207640      6720.2
    207680      6721.5
    207720     6722.63
    207760     6724.27
    207800     6725.22
    207840     6726.79
    207880     6728.48
    207920     6729.66
    207960     6730.52
    208000     6732.32
    208040     6733.32
    208080      6734.7
    208120     6736.06
    208160     6737.52
    208200      6738.7
    208240     6739.75
    208280     6740.97
    208320     6742.34
    208360     6743.83
    208400     6745.16
    208440     6746.19
    208480      6747.5
    208520     6748.62
    208560     6750.27
    208600     6751.23
    208640     6752.78
    208680     6754.47
    208720     6755.68
    208760     6756.53
    208800     6758.34
    208840     6759.34
    208880     6760.71
    208920     6762.08
    208960     6763.52
    209000     6764.71
    209040     6765.76
    209080     6766.97
    209120     6768.35
    209160     6769.84
    209200     6771.18
    209240     6772.21
    209280     6773.51
    209320     6774.63
    209360     6776.28
    209400     6777.23
    209440     6778.79
    209480     6780.47
    209520     6781.69
    209560     6782.53
    209600     6784.33
    209640     6785.34
    209680      6786.7
    209720     6788.07
    209760      6789.5
    209800     6790.72
    209840     6791.74
    209880     6792.95
    209920     6794.34
    209960     6795.84
    210000     6797.16
    210040     6798.19
    210080      6799.5
    210120     6800.61
    210160     6802.26
    210200     6803.21
    210240     6804.78
    210280     6806.46
    210320     6807.68
    210360     6808.53
    210400     6810.32
    210440     6811.32
    210480     6812.69
    210520     6814.06
    210560     6815.48
    210600     6816.72
    210640     6817.73
    210680     6818.94
    210720     6820.32
    210760     6821.82
    210800     6823.14
    210840     6824.17
    210880     6825.48
    210920     6826.58
    210960     6828.25
    211000      6829.2
    211040     6830.77
    211080     6832.44
    211120     6833.66
    211160     6834.49
    211200     6836.29
    211240     6837.28
    211280     6838.67
    211320     6840.03
    211360     6841.45
    211400      6842.7
    211440     6843.71
    211480     6844.92
    211520      6846.3
    211560     6847.79
    211600     6849.12
    211640     6850.14
    211680     6851.44
    211720     6852.56
    211760     6854.22
    211800     6855.16
    211840     6856.74
    211880      6858.4
    211920     6859.62
    211960     6860.46
    212000     6862.27
    212040     6863.25
    212080     6864.65
    212120        6866
    212160     6867.43
    212200     6868.67
    212240     6869.68
    212280     6870.87
    212320     6872.27
    212360     6873.75
    212400      6875.1
    212440     6876.11
    212480     6877.42
    212520     6878.54
    212560     6880.19
    212600     6881.14
    212640      6882.7
    212680     6884.37
    212720      6885.6
    212760     6886.43
    212800     6888.24
    212840     6889.23
    212880     6890.64
    212920     6891.99
    212960     6893.41
    213000     6894.67
    213040     6895.67
    213080     6896.87
    213120     6898.25
    213160     6899.74
    213200     6901.09
    213240     6902.11
    213280     6903.38
    213320     6904.52
    213360     6906.17
    213400     6907.12
    213440     6908.71
    213480     6910.36
    213520     6911.58
    213560     6912.42
    213600     6914.23
    213640     6915.21
    213680     6916.61
    213720     6917.97
    213760      6919.4
    213800     6920.66
    213840     6921.64
    213880     6922.85
    213920     6924.23
    213960     6925.72
    214000     6927.05
    214040     6928.07
    214080     6929.34
    214120     6930.48
    214160     6932.14
    214200      6933.1
    214240     6934.66
    214280     6936.32
    214320     6937.55
    214360     6938.38
    214400     6940.22
    214440     6941.17
    214480     6942.59
    214520     6943.95
    214560     6945.37
    214600     6946.64
    214640     6947.62
    214680     6948.81
    214720     6950.19
    214760     6951.68
    214800     6953.03
    214840     6954.04
    214880     6955.32
    214920     6956.45
    214960     6958.11
    215000     6959.07
    215040     6960.62
    215080     6962.29
    215120     6963.53
    215160     6964.34
    215200     6966.18
    215240     6967.13
    215280     6968.56
    215320     6969.91
    215360     6971.33
    215400      6972.6
    215440     6973.58
    215480     6974.79
    215520     6976.15
    215560     6977.65
    215600     6978.98
    215640     6980.01
    215680     6981.28
    215720     6982.41
    215760     6984.07
    215800     6985.03
    215840      6986.6
    215880     6988.26
    215920     6989.48
    215960     6990.29
    216000     6992.13
    216040     6993.08
    216080      6994.5
    216120     6995.86
    216160     6997.28
    216200     6998.56
    216240     6999.55
    216280     7000.75
    216320     7002.11
    216360     7003.61
    216400     7004.95
    216440     7005.96
    216480     7007.24
    216520     7008.35
    216560     7010.01
    216600     7010.99
    216640     7012.55
    216680      7014.2
    216720     7015.44
    216760     7016.25
    216800      7018.1
    216840     7019.03
    216880     7020.46
    216920     7021.81
    216960     7023.24
    217000      7024.5
    217040     7025.49
    217080     7026.69
    217120     7028.06
    217160     7029.54
    217200      7030.9
    217240     7031.91
    217280     7033.19
    217320      7034.3
    217360     7035.97
    217400     7036.96
    217440      7038.5
    217480     7040.17
    217520     7041.39
    217560     7042.19
    217600     7044.04
    217640     7044.96
    217680      7046.4
    217720     7047.74
    217760     7049.18
    217800     7050.44
    217840     7051.42
    217880     7052.63
    217920     7054.01
    217960     7055.48
    218000     7056.83
    218040     7057.84
    218080     7059.13
    218120     7060.24
    218160     7061.91
    218200      7062.9
    218240     7064.43
    218280     7066.12
    218320     7067.35
    218360     7068.14
    218400     7069.97
    218440      7070.9
    218480     7072.33
    218520     7073.68
    218560     7075.11
    218600     7076.38
    218640     7077.36
    218680     7078.56
    218720     7079.95
    218760     7081.43
    218800     7082.78
    218840     7083.79
    218880     7085.06
    218920     7086.17
    218960     7087.85
    219000     7088.83
    219040     7090.36
    219080     7092.05
    219120     7093.28
    219160     7094.06
    219200     7095.91
    219240     7096.82
    219280     7098.26
    219320     7099.59
    219360     7101.03
    219400      7102.3
    219440     7103.29
    219480      7104.5
    219520     7105.87
    219560     7107.35
    219600     7108.72
    219640     7109.72
    219680        7111
    219720     7112.09
    219760     7113.77
    219800     7114.76
    219840     7116.28
    219880     7117.98
    219920     7119.23
    219960        7120
    220000     7121.83
    220040     7122.77
    220080     7124.19
    220120     7125.53
    220160     7126.98
    220200     7128.25
    220240     7129.23
    220280     7130.46
    220320     7131.81
    220360     7133.28
    220400     7134.65
    220440     7135.67
    220480     7136.93
    220520     7138.02
    220560      7139.7
    220600     7140.69
    220640      7142.2
    220680     7143.91
    220720     7145.16
    220760     7145.92
    220800     7147.78
    220840      7148.7
    220880     7150.13
    220920     7151.46
    220960     7152.91
    221000     7154.19
    221040     7155.16
    221080     7156.38
    221120     7157.72
    221160     7159.21
    221200     7160.57
    221240     7161.57
    221280     7162.85
    221320     7163.95
    221360     7165.62
    221400     7166.61
    221440     7168.13
    221480     7169.83
    221520      7171.1
    221560     7171.85
    221600     7173.69
    221640     7174.65
    221680     7176.05
    221720     7177.38
    221760     7178.83
    221800      7180.1
    221840     7181.08
    221880      7182.3
    221920     7183.64
    221960     7185.14
    222000     7186.51
    222040     7187.51
    222080     7188.78
    222120     7189.87
    222160     7191.56
    222200     7192.54
    222240     7194.05
    222280     7195.76
    222320     7197.03
    222360     7197.79
    222400     7199.64
    222440     7200.59
    222480        7202
    222520     7203.33
    222560     7204.77
    222600     7206.02
    222640     7207.01
    222680     7208.23
    222720     7209.58
    222760     7211.05
    222800     7212.43
    222840     7213.44
    222880     7214.71
    222920      7215.8
    222960     7217.49
    223000     7218.47
    223040     7219.97
    223080     7221.68
    223120     7222.98
    223160     7223.71
    223200     7225.57
    223240     7226.51
    223280     7227.93
    223320     7229.26
    223360     7230.69
    223400     7231.96
    223440     7232.94
    223480     7234.15
    223520     7235.49
    223560     7236.98
    223600     7238.36
    223640     7239.37
    223680     7240.65
    223720     7241.75
    223760     7243.44
    223800     7244.41
    223840     7245.92
    223880     7247.62
    223920     7248.91
    223960     7249.66
    224000     7251.52
    224040     7252.45
    224080     7253.88
    224120      7255.2
    224160     7256.64
    224200     7257.89
    224240     7258.87
    224280     7260.08
    224320     7261.44
    224360     7262.93
    224400     7264.31
    224440     7265.31
    224480     7266.59
    224520     7267.69
    224560     7269.39
    224600     7270.35
    224640     7271.87
    224680     7273.57
    224720     7274.87
    224760     7275.61
    224800     7277.47
    224840     7278.38
    224880     7279.81
    224920     7281.13
    224960     7282.55
    225000     7283.81
    225040     7284.79
    225080     7286.01
    225120     7287.35
    225160     7288.86
    225200     7290.23
    225240     7291.22
    225280     7292.52
    225320     7293.61
    225360     7295.32
    225400      7296.3
    225440     7297.82
    225480     7299.52
    225520     7300.82
    225560     7301.55
    225600     7303.41
    225640     7304.32
    225680     7305.77
    225720     7307.08
    225760     7308.51
    225800     7309.78
    225840     7310.76
    225880     7311.95
    225920      7313.3
    225960     7314.82
    226000     7316.19
    226040     7317.17
    226080     7318.48
    226120     7319.58
    226160     7321.28
    226200     7322.25
    226240     7323.78
    226280     7325.48
    226320     7326.79
    226360     7327.51
    226400     7329.37
    226440      7330.3
    226480     7331.73
    226520     7333.02
    226560     7334.47
    226600     7335.74
    226640     7336.72
    226680     7337.92
    226720     7339.27
    226760     7340.79
    226800     7342.16
    226840     7343.14
    226880     7344.46
    226920     7345.54
    226960     7347.26
    227000     7348.23
    227040     7349.76
    227080     7351.47
    227120     7352.78
    227160     7353.49
    227200     7355.36
    227240     7356.28
    227280     7357.73
    227320     7358.99
    227360     7360.45
    227400     7361.74
    227440      7362.7
    227480      7363.9
    227520     7365.23
    227560     7366.76
    227600     7368.15
    227640     7369.13
    227680     7370.43
    227720     7371.52
    227760     7373.23
    227800     7374.18
    227840     7375.72
    227880     7377.45
    227920     7378.76
    227960     7379.47
    228000     7381.35
    228040     7382.27
    228080     7383.71
    228120     7384.98
    228160     7386.44
    228200     7387.72
    228240     7388.69
    228280     7389.89
    228320     7391.24
    228360     7392.77
    228400     7394.15
    228440     7395.14
    228480     7396.44
    228520     7397.54
    228560     7399.24
    228600     7400.19
    228640     7401.74
    228680     7403.45
    228720     7404.77
    228760     7405.47
    228800     7407.38
    228840     7408.27
    228880     7409.71
    228920     7410.98
    228960     7412.45
    229000     7413.73
    229040     7414.69
    229080     7415.89
    229120     7417.23
    229160     7418.76
    229200     7420.13
    229240     7421.12
    229280     7422.42
    229320     7423.53
    229360     7425.24
    229400      7426.2
    229440     7427.73
    229480     7429.45
    229520     7430.78
    229560     7431.48
    229600     7433.38
    229640     7434.25
    229680     7435.71
    229720     7436.97
    229760     7438.45
    229800     7439.74
    229840     7440.69
    229880     7441.88
    229920     7443.23
    229960     7444.77
    230000     7446.14
    230040     7447.13
    230080     7448.42
    230120     7449.52
    230160     7451.25
    230200      7452.2
    230240     7453.72
    230280     7455.44
    230320     7456.78
    230360     7457.47
    230400     7459.36
    230440     7460.25
    230480      7461.7
    230520     7462.98
    230560     7464.44
    230600     7465.73
    230640     7466.69
    230680     7467.88
    230720     7469.23
    230760     7470.77
    230800     7472.14
    230840     7473.14
    230880     7474.42
    230920     7475.52
    230960     7477.26
    231000      7478.2
    231040     7479.74
    231080     7481.45
    231120     7482.81
    231160     7483.48
    231200     7485.37
    231240     7486.24
    231280      7487.7
    231320     7488.98
    231360     7490.44
    231400     7491.74
    231440     7492.69
    231480     7493.88
    231520     7495.24
    231560     7496.77
    231600     7498.13
    231640     7499.13
    231680     7500.43
    231720     7501.52
    231760     7503.25
    231800     7504.19
    231840     7505.73
    231880     7507.45
    231920     7508.81
    231960     7509.49
    232000     7511.38
    232040     7512.24
    232080      7513.7
    232120        7515
    232160     7516.45
    232200     7517.73
    232240     7518.71
    232280     7519.88
    232320     7521.24
    232360     7522.77
    232400     7524.14
    232440     7525.12
    232480     7526.42
    232520      7527.5
    232560     7529.23
    232600     7530.19
    232640      7531.7
    232680     7533.42
    232720      7534.8
    232760     7535.48
    232800     7537.37
    232840     7538.22
    232880     7539.69
    232920        7541
    232960     7542.43
    233000     7543.71
    233040      7544.7
    233080     7545.87
    233120     7547.22
    233160     7548.77
    233200     7550.15
    233240     7551.12
    233280     7552.41
    233320      7553.5
    233360     7555.23
    233400     7556.17
    233440     7557.69
    233480     7559.43
    233520     7560.79
    233560     7561.47
    233600     7563.36
    233640     7564.21
    233680     7565.68
    233720     7566.98
    233760     7568.43
    233800      7569.7
    233840     7570.69
    233880     7571.85
    233920     7573.22
    233960     7574.76
    234000     7576.13
    234040     7577.11
    234080      7578.4
    234120      7579.5
    234160     7581.23
    234200     7582.16
    234240     7583.67
    234280     7585.41
    234320     7586.78
    234360     7587.45
    234400     7589.36
    234440     7590.19
    234480     7591.65
    234520     7592.96
    234560      7594.4
    234600      7595.7
    234640     7596.68
    234680     7597.82
    234720      7599.2
    234760     7600.74
    234800     7602.13
    234840     7603.11
    234880     7604.39
    234920     7605.48
    234960     7607.21
    235000     7608.16
    235040     7609.66
    235080     7611.41
    235120     7612.78
    235160     7613.44
    235200     7615.36
    235240     7616.17
    235280     7617.64
    235320     7618.95
    235360     7620.39
    235400     7621.68
    235440     7622.65
    235480      7623.8
    235520     7625.18
    235560     7626.72
    235600     7628.11
    235640     7629.08
    235680     7630.37
    235720     7631.45
    235760     7633.18
    235800     7634.13
    235840     7635.63
    235880     7637.39
    235920     7638.76
    235960      7639.4
    236000     7641.34
    236040     7642.15
    236080     7643.63
    236120     7644.95
    236160     7646.37
    236200     7647.67
    236240     7648.66
    236280     7649.79
    236320     7651.19
    236360      7652.7
    236400     7654.11
    236440     7655.08
    236480     7656.38
    236520     7657.44
    236560     7659.18
    236600     7660.13
    236640     7661.62
    236680     7663.39
    236720     7664.76
    236760     7665.41
    236800     7667.33
    236840     7668.12
    236880      7669.6
    236920     7670.92
    236960     7672.34
    237000     7673.65
    237040     7674.63
    237080     7675.78
    237120     7677.14
    237160     7678.67
    237200     7680.07
    237240     7681.04
    237280     7682.34
    237320      7683.4
    237360     7685.14
    237400     7686.09
    237440      7687.6
    237480     7689.35
    237520     7690.73
    237560     7691.38
    237600     7693.31
    237640     7694.09
    237680     7695.58
    237720     7696.89
    237760     7698.34
    237800     7699.64
    237840     7700.62
    237880     7701.77
    237920     7703.13
    237960     7704.66
    238000     7706.06
    238040     7707.04
    238080     7708.33
    238120     7709.41
    238160     7711.15
    238200      7712.1
    238240     7713.59
    238280     7715.36
    238320     7716.73
    238360     7717.36
    238400      7719.3
    238440      7720.1
    238480     7721.56
    238520     7722.88
    238560     7724.33
    238600     7725.64
    238640     7726.63
    238680     7727.78
    238720     7729.14
    238760     7730.67
    238800     7732.08
    238840     7733.05
    238880     7734.33
    238920     7735.41
    238960     7737.14
    239000     7738.08
    239040     7739.58
    239080     7741.35
    239120     7742.74
    239160     7743.36
    239200      7745.3
    239240      7746.1
    239280     7747.56
    239320     7748.87
    239360     7750.34
    239400     7751.63
    239440     7752.63
    239480     7753.78
    239520     7755.12
    239560     7756.67
    239600     7758.08
    239640     7759.04
    239680     7760.33
    239720     7761.38
    239760     7763.14
    239800     7764.08
    239840     7765.57
    239880     7767.34
    239920     7768.73
    239960     7769.33
    240000     7771.28
    240040     7772.09
    240080     7773.55
    240120     7774.86
    240160     7776.33
    240200     7777.61
    240240     7778.61
    240280     7779.76
    240320      7781.1
    240360     7782.65
    240400     7784.06
    240440     7785.01
    240480     7786.31
    240520     7787.36
    240560     7789.13
    240600     7790.04
    240640     7791.55
    240680     7793.32
    240720      7794.7
    240760     7795.31
    240800     7797.26
    240840     7798.07
    240880     7799.53
    240920     7800.84
    240960      7802.3
    241000     7803.59
    241040     7804.59
    241080     7805.74
    241120     7807.09
    241160     7808.64
    241200     7810.04
    241240     7810.99
    241280     7812.28
    241320     7813.32
    241360      7815.1
    241400     7816.02
    241440     7817.51
    241480     7819.28
    241520     7820.67
    241560     7821.27
    241600     7823.23
    241640     7824.04
    241680     7825.51
    241720      7826.8
    241760     7828.27
    241800     7829.54
    241840     7830.54
    241880     7831.69
    241920     7833.03
    241960     7834.57
    242000     7835.98
    242040     7836.92
    242080     7838.22
    242120     7839.27
    242160     7841.03
    242200     7841.97
    242240     7843.45
    242280     7845.24
    242320     7846.61
    242360     7847.21
    242400     7849.16
    242440     7849.98
    242480     7851.44
    242520     7852.74
    242560     7854.21
    242600     7855.48
    242640     7856.48
    242680     7857.63
    242720     7858.98
    242760     7860.52
    242800     7861.93
    242840     7862.87
    242880     7864.16
    242920     7865.23
    242960     7866.98
    243000     7867.93
    243040     7869.38
    243080      7871.2
    243120     7872.55
    243160     7873.16
    243200     7875.12
    243240     7875.92
    243280     7877.37
    243320     7878.66
    243360     7880.12
    243400     7881.41
    243440     7882.41
    243480     7883.56
    243520     7884.89
    243560     7886.45
    243600     7887.85
    243640     7888.79
    243680     7890.08
    243720     7891.14
    243760     7892.88
    243800     7893.83
    243840     7895.31
    243880     7897.12
    243920     7898.47
    243960     7899.07
    244000     7901.02
    244040     7901.83
    244080     7903.29
    244120     7904.56
    244160     7906.03
    244200     7907.34
    244240     7908.32
    244280     7909.46
    244320     7910.79
    244360     7912.35
    244400     7913.76
    244440     7914.69
    244480     7915.99
    244520     7917.06
    244560     7918.78
    244600     7919.72
    244640     7921.22
    244680     7923.04
    244720     7924.38
    244760        7925
    244800     7926.96
    244840     7927.76
    244880     7929.22
    244920     7930.49
    244960     7931.96
    245000     7933.27
    245040     7934.25
    245080      7935.4
    245120     7936.74
    245160      7938.3
    245200     7939.69
    245240     7940.64
    245280     7941.94
    245320     7942.98
    245360     7944.72
    245400     7945.65
    245440     7947.15
    245480     7948.98
    245520     7950.33
    245560     7950.93
    245600     7952.88
    245640     7953.69
    245680     7955.16
    245720     7956.43
    245760     7957.88
    245800      7959.2
    245840     7960.19
    245880     7961.34
    245920     7962.67
    245960     7964.23
    246000     7965.63
    246040     7966.57
    246080     7967.88
    246120     7968.91
    246160     7970.67
    246200     7971.59
    246240      7973.1
    246280     7974.93
    246320     7976.27
    246360     7976.89
    246400     7978.84
    246440     7979.64
    246480     7981.11
    246520     7982.39
    246560     7983.84
    246600     7985.16
    246640     7986.14
    246680     7987.31
    246720     7988.65
    246760      7990.2
    246800      7991.6
    246840     7992.55
    246880     7993.86
    246920     7994.89
    246960     7996.62
    247000     7997.57
    247040     7999.05
    247080     8000.89
    247120     8002.22
    247160     8002.84
    247200     8004.77
    247240     8005.59
    247280     8007.05
    247320     8008.33
    247360     8009.79
    247400      8011.1
    247440     8012.09
    247480     8013.24
    247520     8014.58
    247560     8016.12
    247600     8017.54
    247640     8018.49
    247680     8019.79
    247720     8020.83
    247760     8022.58
    247800     8023.49
    247840        8025
    247880     8026.82
    247920     8028.16
    247960     8028.77
    248000     8030.71
    248040     8031.51
    248080     8032.98
    248120     8034.26
    248160      8035.7
    248200     8037.01
    248240     8038.01
    248280     8039.17
    248320     8040.51
    248360     8042.06
    248400     8043.47
    248440      8044.4
    248480     8045.72
    248520     8046.76
    248560     8048.53
    248600     8049.41
    248640     8050.92
    248680     8052.73
    248720     8054.08
    248760      8054.7
    248800     8056.63
    248840     8057.42
    248880     8058.89
    248920     8060.17
    248960     8061.62
    249000     8062.92
    249040     8063.92
    249080     8065.09
    249120     8066.42
    249160     8067.98
    249200     8069.39
    249240     8070.31
    249280     8071.63
    249320     8072.67
    249360     8074.44
    249400     8075.31
    249440     8076.84
    249480     8078.64
    249520     8079.99
    249560     8080.62
    249600     8082.56
    249640     8083.35
    249680      8084.8
    249720     8086.08
    249760     8087.54
    249800     8088.83
    249840     8089.83
    249880     8091.02
    249920     8092.34
    249960      8093.9
    250000     8095.29
    250040     8096.22
    250080     8097.53
    250120     8098.57
    250160     8100.35
    250200     8101.21
    250240     8102.75
    250280     8104.55
    250320      8105.9
    250360     8106.55
    250400     8108.44
    250440     8109.25
    250480     8110.71
    250520     8111.97
    250560     8113.44
    250600     8114.74
    250640     8115.71
    250680     8116.92
    250720     8118.23
    250760      8119.8
    250800     8121.18
    250840     8122.15
    250880     8123.43
    250920     8124.49
    250960     8126.26
    251000     8127.11
    251040     8128.67
    251080     8130.45
    251120      8131.8
    251160     8132.45
    251200     8134.34
    251240     8135.18
    251280     8136.63
    251320     8137.89
    251360     8139.34
    251400     8140.65
    251440     8141.63
    251480     8142.82
    251520     8144.15
    251560     8145.71
    251600     8147.12
    251640     8148.06
    251680     8149.34
    251720      8150.4
    251760     8152.16
    251800        8153
    251840     8154.57
    251880     8156.35
    251920     8157.71
    251960     8158.36
    252000     8160.26
    252040     8161.05
    252080     8162.54
    252120      8163.8
    252160     8165.25
    252200     8166.55
    252240     8167.52
    252280     8168.71
    252320     8170.05
    252360     8171.61
    252400     8173.03
    252440     8173.97
    252480     8175.22
    252520     8176.29
    252560     8178.05
    252600      8178.9
    252640     8180.47
    252680     8182.26
    252720     8183.61
    252760     8184.26
    252800     8186.16
    252840     8186.97
    252880     8188.46
    252920     8189.71
    252960     8191.17
    253000     8192.46
    253040     8193.43
    253080     8194.63
    253120     8195.95
    253160     8197.54
    253200     8198.94
    253240     8199.88
    253280     8201.12
    253320     8202.21
    253360     8203.97
    253400     8204.82
    253440     8206.38
    253480     8208.15
    253520     8209.51
    253560     8210.15
    253600     8212.05
    253640     8212.88
    253680     8214.35
    253720     8215.61
    253760     8217.08
    253800     8218.36
    253840     8219.34
    253880     8220.53
    253920     8221.85
    253960     8223.44
    254000     8224.84
    254040     8225.78
    254080     8227.01
    254120      8228.1
    254160     8229.86
    254200     8230.72
    254240     8232.25
    254280     8234.05
    254320      8235.4
    254360     8236.04
    254400     8237.93
    254440     8238.75
    254480     8240.24
    254520     8241.48
    254560     8242.96
    254600     8244.24
    254640     8245.23
    254680     8246.42
    254720     8247.74
    254760     8249.33
    254800     8250.73
    254840     8251.67
    254880      8252.9
    254920     8253.98
    254960     8255.75
    255000     8256.62
    255040     8258.15
    255080     8259.96
    255120      8261.3
    255160     8261.93
    255200     8263.81
    255240     8264.63
    255280     8266.14
    255320     8267.36
    255360     8268.86
    255400     8270.13
    255440     8271.12
    255480     8272.33
    255520     8273.66
    255560     8275.23
    255600     8276.64
    255640     8277.58
    255680     8278.79
    255720      8279.9
    255760     8281.67
    255800     8282.53
    255840     8284.06
    255880     8285.85
    255920     8287.22
    255960     8287.84
    256000     8289.73
    256040     8290.52
    256080     8292.05
    256120     8293.28
    256160     8294.75
    256200     8296.04
    256240     8297.03
    256280     8298.24
    256320     8299.56
    256360     8301.14
    256400     8302.55
    256440     8303.49
    256480     8304.69
    256520     8305.81
    256560     8307.57
    256600     8308.42
    256640     8309.96
    256680     8311.76
    256720     8313.13
    256760     8313.74
    256800     8315.63
    256840     8316.42
    256880     8317.95
    256920     8319.16
    256960     8320.65
    257000     8321.95
    257040     8322.93
    257080     8324.15
    257120     8325.46
    257160     8327.03
    257200     8328.44
    257240     8329.38
    257280     8330.59
    257320     8331.69
    257360     8333.47
    257400     8334.32
    257440     8335.84
    257480     8337.65
    257520     8339.02
    257560     8339.63
    257600     8341.52
    257640     8342.33
    257680     8343.84
    257720     8345.05
    257760     8346.55
    257800     8347.86
    257840     8348.84
    257880     8350.05
    257920     8351.37
    257960     8352.94
    258000     8354.34
    258040     8355.28
    258080     8356.48
    258120     8357.58
    258160     8359.37
    258200     8360.23
    258240     8361.74
    258280     8363.59
    258320     8364.94
    258360     8365.54
    258400     8367.45
    258440     8368.23
    258480     8369.75
    258520     8370.94
    258560     8372.44
    258600     8373.74
    258640     8374.73
    258680     8375.91
    258720     8377.25
    258760     8378.83
    258800     8380.21
    258840     8381.17
    258880     8382.35
    258920     8383.46
    258960     8385.23
    259000     8386.11
    259040     8387.63
    259080     8389.47
    259120     8390.83
    259160     8391.43
    259200     8393.33
    259240     8394.13
    259280     8395.64
    259320     8396.83
    259360     8398.32
    259400     8399.62
    259440      8400.6
    259480     8401.79
    259520     8403.12
    259560     8404.72
    259600     8406.09
    259640     8407.04
    259680     8408.23
    259720     8409.33
    259760     8411.12
    259800     8411.99
    259840      8413.5
    259880     8415.34
    259920      8416.7
    259960     8417.32
    260000     8419.22
    260040     8419.99
    260080     8421.53
    260120      8422.7
    260160     8424.19
    260200     8425.49
    260240     8426.46
    260280     8427.65
    260320     8428.97
    260360     8430.59
    260400     8431.95
    260440     8432.92
    260480     8434.09
    260520      8435.2
    260560     8436.97
    260600     8437.86
    260640     8439.35
    260680     8441.21
    260720     8442.56
    260760     8443.19
    260800     8445.09
    260840     8445.85
    260880     8447.39
    260920     8448.55
    260960     8450.04
    261000     8451.35
    261040     8452.32
    261080      8453.5
    261120     8454.82
    261160     8456.47
    261200     8457.77
    261240     8458.76
    261280     8459.92
    261320     8461.03
    261360     8462.82
    261400     8463.69
    261440     8465.18
    261480     8467.06
    261520     8468.38
    261560     8469.02
    261600     8470.94
    261640      8471.7
    261680     8473.24
    261720     8474.39
    261760     8475.86
    261800     8477.16
    261840     8478.16
    261880     8479.34
    261920     8480.67
    261960     8482.34
    262000      8483.6
    262040     8484.61
    262080     8485.75
    262120     8486.87
    262160     8488.66
    262200     8489.52
    262240     8491.03
    262280     8492.91
    262320     8494.22
    262360     8494.86
    262400     8496.77
    262440     8497.53
    262480     8499.08
    262520     8500.22
    262560      8501.7
    262600     8502.99
    262640     8503.99
    262680     8505.18
    262720      8506.5
    262760     8508.15
    262800     8509.45
    262840     8510.42
    262880     8511.58
    262920     8512.69
    262960     8514.49
    263000     8515.34
    263040     8516.86
    263080     8518.74
    263120     8520.05
    263160     8520.68
    263200     8522.63
    263240     8523.37
    263280     8524.92
    263320     8526.02
    263360     8527.53
    263400     8528.83
    263440     8529.83
    263480     8531.01
    263520      8532.3
    263560     8534.01
    263600      8535.3
    263640     8536.25
    263680     8537.42
    263720     8538.52
    263760     8540.32
    263800     8541.17
    263840      8542.7
    263880     8544.58
    263920     8545.89
    263960     8546.51
    264000     8548.48
    264040      8549.2
    264080     8550.74
    264120     8551.85
    264160     8553.36
    264200     8554.64
    264240     8555.63
    264280     8556.84
    264320     8558.13
    264360     8559.82
    264400     8561.13
    264440     8562.06
    264480     8563.23
    264520     8564.32
    264560     8566.13
    264600     8566.96
    264640     8568.51
    264680     8570.38
    264720     8571.71
    264760     8572.32
    264800      8574.3
    264840     8575.02
    264880     8576.54
    264920     8577.68
    264960     8579.16
    265000     8580.45
    265040     8581.44
    265080     8582.65
    265120     8583.94
    265160     8585.62
    265200     8586.94
    265240     8587.86
    265280     8589.02
    265320     8590.12
    265360     8591.92
    265400     8592.75
    265440     8594.31
    265480     8596.18
    265520      8597.5
    265560     8598.13
    265600     8600.09
    265640     8600.81
    265680     8602.35
    265720     8603.47
    265760     8604.98
    265800     8606.27
    265840     8607.23
    265880     8608.46
    265920     8609.73
    265960     8611.41
    266000     8612.73
    266040     8613.66
    266080     8614.81
    266120     8615.93
    266160     8617.72
    266200     8618.55
    266240     8620.12
    266280     8621.98
    266320     8623.29
    266360     8623.93
    266400      8625.9
    266440     8626.61
    266480     8628.13
    266520     8629.26
    266560     8630.77
    266600     8632.06
    266640     8633.04
    266680     8634.23
    266720     8635.52
    266760     8637.22
    266800     8638.52
    266840     8639.43
    266880     8640.58
    266920     8641.71
    266960      8643.5
    267000     8644.34
    267040     8645.89
    267080     8647.76
    267120     8649.08
    267160     8649.71
    267200     8651.68
    267240      8652.4
    267280     8653.91
    267320     8655.03
    267360     8656.55
    267400     8657.85
    267440     8658.81
    267480     8660.03
    267520     8661.29
    267560        8663
    267600      8664.3
    267640     8665.22
    267680     8666.37
    267720     8667.49
    267760     8669.27
    267800     8670.12
    267840     8671.67
    267880     8673.54
    267920     8674.87
    267960      8675.5
    268000     8677.46
    268040     8678.17
    268080     8679.71
    268120     8680.83
    268160     8682.32
    268200     8683.66
    268240      8684.6
    268280     8685.82
    268320     8687.08
    268360      8688.8
    268400     8690.09
    268440     8691.04
    268480     8692.16
    268520     8693.29
    268560     8695.07
    268600     8695.91
    268640     8697.47
    268680     8699.33
    268720     8700.67
    268760      8701.3
    268800     8703.26
    268840     8703.97
    268880      8705.5
    268920     8706.63
    268960     8708.12
    269000     8709.45
    269040     8710.38
    269080      8711.6
    269120     8712.88
    269160     8714.59
    269200     8715.86
    269240     8716.83
    269280     8717.93
    269320     8719.08
    269360     8720.88
    269400      8721.7
    269440     8723.26
    269480     8725.12
    269520     8726.47
    269560     8727.07
    269600     8729.04
    269640     8729.76
    269680     8731.29
    269720     8732.43
    269760     8733.93
    269800     8735.25
    269840     8736.17
    269880     8737.39
    269920     8738.66
    269960     8740.37
    270000     8741.66
    270040     8742.62
    270080     8743.71
    270120     8744.87
    270160     8746.66
    270200     8747.48
    270240     8749.06
    270280     8750.91
    270320     8752.25
    270360      8752.9
    270400     8754.85
    270440     8755.56
    270480     8757.09
    270520     8758.21
    270560     8759.72
    270600     8761.04
    270640     8761.97
    270680     8763.18
    270720     8764.46
    270760     8766.19
    270800     8767.44
    270840     8768.39
    270880      8769.5
    270920     8770.65
    270960     8772.44
    271000     8773.27
    271040     8774.83
    271080     8776.69
    271120     8778.05
    271160     8778.68
    271200     8780.64
    271240     8781.36
    271280     8782.89
    271320     8784.02
    271360     8785.52
    271400     8786.83
    271440     8787.77
    271480     8788.97
    271520     8790.26
    271560     8791.97
    271600     8793.24
    271640     8794.18
    271680     8795.31
    271720     8796.46
    271760     8798.27
    271800     8799.09
    271840     8800.65
    271880     8802.51
    271920     8803.85
    271960      8804.5
    272000     8806.46
    272040     8807.18
    272080      8808.7
    272120     8809.84
    272160     8811.34
    272200     8812.65
    272240      8813.6
    272280     8814.79
    272320     8816.09
    272360      8817.8
    272400     8819.05
    272440        8820
    272480     8821.12
    272520     8822.28
    272560     8824.09
    272600     8824.89
    272640     8826.49
    272680     8828.36
    272720     8829.68
    272760     8830.33
    272800     8832.28
    272840        8833
    272880     8834.54
    272920     8835.67
    272960     8837.16
    273000      8838.5
    273040     8839.42
    273080     8840.63
    273120     8841.91
    273160     8843.64
    273200     8844.89
    273240     8845.85
    273280     8846.96
    273320      8848.1
    273360      8849.9
    273400     8850.71
    273440      8852.3
    273480      8854.2
    273520     8855.51
    273560     8856.16
    273600     8858.13
    273640     8858.83
    273680     8860.36
    273720     8861.48
    273760     8862.98
    273800     8864.31
    273840     8865.25
    273880     8866.47
    273920     8867.73
    273960     8869.46
    274000     8870.72
    274040     8871.66
    274080     8872.78
    274120     8873.92
    274160     8875.74
    274200     8876.53
    274240     8878.12
    274280     8880.02
    274320     8881.32
    274360     8881.98
    274400     8883.95
    274440     8884.68
    274480     8886.22
    274520     8887.32
    274560     8888.81
    274600     8890.17
    274640     8891.08
    274680     8892.31
    274720     8893.57
    274760     8895.31
    274800     8896.56
    274840      8897.5
    274880     8898.62
    274920     8899.75
    274960     8901.58
    275000     8902.36
    275040     8903.97
    275080     8905.86
    275120     8907.16
    275160     8907.82
    275200     8909.81
    275240     8910.54
    275280     8912.07
    275320     8913.19
    275360     8914.69
    275400     8916.04
    275440     8916.97
    275480     8918.18
    275520     8919.45
    275560     8921.17
    275600     8922.44
    275640     8923.37
    275680      8924.5
    275720     8925.62
    275760     8927.47
    275800     8928.27
    275840     8929.87
    275880     8931.75
    275920     8933.08
    275960     8933.72
    276000     8935.71
    276040      8936.4
    276080     8937.96
    276120     8939.07
    276160     8940.59
    276200     8941.94
    276240     8942.84
    276280     8944.05
    276320     8945.33
    276360     8947.05
    276400     8948.31
    276440     8949.25
    276480     8950.36
    276520     8951.52
    276560     8953.34
    276600     8954.15
    276640     8955.73
    276680     8957.62
    276720     8958.95
    276760     8959.61
    276800     8961.58
    276840     8962.29
    276880     8963.86
    276920     8964.96
    276960     8966.48
    277000     8967.83
    277040     8968.73
    277080     8969.95
    277120     8971.22
    277160     8972.95
    277200     8974.21
    277240     8975.14
    277280     8976.26
    277320     8977.41
    277360     8979.25
    277400     8980.04
    277440     8981.62
    277480     8983.53
    277520     8984.86
    277560      8985.5
    277600     8987.47
    277640     8988.18
    277680     8989.73
    277720     8990.83
    277760     8992.37
    277800     8993.69
    277840     8994.59
    277880     8995.83
    277920     8997.08
    277960      8998.8
    278000     9000.07
    278040     9001.01
    278080     9002.14
    278120     9003.29
    278160     9005.13
    278200     9005.91
    278240     9007.51
    278280     9009.39
    278320     9010.72
    278360     9011.36
    278400     9013.34
    278440     9014.05
    278480      9015.6
    278520     9016.68
    278560     9018.24
    278600     9019.58
    278640     9020.46
    278680     9021.71
    278720     9022.95
    278760     9024.67
    278800     9025.93
    278840     9026.89
    278880        9028
    278920     9029.15
    278960        9031
    279000     9031.81
    279040     9033.37
    279080     9035.26
    279120      9036.6
    279160     9037.24
    279200     9039.21
    279240     9039.94
    279280     9041.49
    279320     9042.57
    279360     9044.13
    279400     9045.47
    279440     9046.35
    279480     9047.59
    279520     9048.83
    279560     9050.56
    279600      9051.8
    279640     9052.76
    279680     9053.88
    279720     9055.02
    279760     9056.87
    279800     9057.68
    279840     9059.25
    279880     9061.15
    279920      9062.5
    279960     9063.12
    280000     9065.12
    280040     9065.85
    280080     9067.42
    280120     9068.48
    280160     9070.04
    280200     9071.37
    280240     9072.25
    280280      9073.5
    280320     9074.74
    280360     9076.45
    280400      9077.7
    280440     9078.67
    280480     9079.78
    280520     9080.92
    280560     9082.77
    280600     9083.59
    280640     9085.15
    280680     9087.04
    280720      9088.4
    280760     9089.02
    280800     9091.01
    280840     9091.73
    280880     9093.29
    280920     9094.36
    280960     9095.92
    281000     9097.25
    281040     9098.13
    281080     9099.39
    281120     9100.63
    281160     9102.34
    281200     9103.59
    281240     9104.53
    281280     9105.65
    281320     9106.79
    281360     9108.64
    281400     9109.46
    281440     9111.04
    281480     9112.92
    281520     9114.28
    281560     9114.89
    281600     9116.89
    281640     9117.61
    281680     9119.15
    281720     9120.22
    281760     9121.79
    281800     9123.12
    281840     9123.99
    281880     9125.27
    281920      9126.5
    281960     9128.22
    282000     9129.45
    282040      9130.4
    282080     9131.51
    282120     9132.68
    282160     9134.51
    282200     9135.34
    282240      9136.9
    282280     9138.81
    282320     9140.18
    282360     9140.79
    282400      9142.8
    282440      9143.5
    282480     9145.03
    282520     9146.12
    282560     9147.66
    282600        9149
    282640     9149.88
    282680     9151.12
    282720     9152.39
    282760     9154.09
    282800     9155.33
    282840     9156.29
    282880     9157.38
    282920     9158.54
    282960     9160.39
    283000     9161.22
    283040     9162.76
    283080     9164.71
    283120     9166.07
    283160     9166.65
    283200     9168.67
    283240     9169.37
    283280     9170.89
    283320     9171.98
    283360     9173.52
    283400     9174.87
    283440     9175.74
    283480     9176.98
    283520     9178.25
    283560     9179.96
    283600      9181.2
    283640     9182.12
    283680     9183.23
    283720     9184.39
    283760     9186.25
    283800     9187.08
    283840     9188.63
    283880     9190.57
    283920     9191.94
    283960      9192.5
    284000     9194.52
    284040     9195.22
    284080     9196.76
    284120     9197.83
    284160     9199.36
    284200     9200.71
    284240     9201.58
    284280     9202.81
    284320     9204.08
    284360     9205.79
    284400     9207.04
    284440     9207.96
    284480     9209.08
    284520     9210.23
    284560     9212.08
    284600     9212.92
    284640     9214.47
    284680     9216.43
    284720     9217.78
    284760     9218.35
    284800     9220.37
    284840     9221.07
    284880      9222.6
    284920     9223.68
    284960     9225.19
    285000     9226.54
    285040     9227.43
    285080     9228.64
    285120     9229.92
    285160     9231.62
    285200     9232.91
    285240     9233.79
    285280     9234.91
    285320     9236.06
    285360     9237.93
    285400     9238.77
    285440     9240.31
    285480     9242.27
    285520     9243.61
    285560     9244.18
    285600      9246.2
    285640      9246.9
    285680     9248.45
    285720     9249.52
    285760     9251.03
    285800     9252.38
    285840     9253.28
    285880     9254.46
    285920     9255.76
    285960     9257.46
    286000     9258.76
    286040     9259.66
    286080     9260.75
    286120      9261.9
    286160      9263.8
    286200      9264.6
    286240     9266.16
    286280      9268.1
    286320     9269.46
    286360     9270.02
    286400     9272.03
    286440     9272.73
    286480     9274.27
    286520     9275.34
    286560     9276.86
    286600     9278.21
    286640     9279.11
    286680     9280.29
    286720     9281.57
    286760     9283.27
    286800      9284.6
    286840     9285.48
    286880     9286.57
    286920      9287.7
    286960     9289.61
    287000      9290.4
    287040     9291.97
    287080     9293.93
    287120     9295.27
    287160     9295.84
    287200     9297.85
    287240     9298.54
    287280     9300.07
    287320     9301.13
    287360     9302.65
    287400     9304.01
    287440     9304.91
    287480      9306.1
    287520     9307.37
    287560      9309.1
    287600     9310.41
    287640     9311.31
    287680     9312.39
    287720     9313.49
    287760     9315.41
    287800     9316.21
    287840     9317.78
    287880     9319.75
    287920     9321.09
    287960     9321.66
    288000     9323.65
    288040     9324.37
    288080     9325.88
    288120     9326.94
    288160     9328.46
    288200     9329.84
    288240     9330.73
    288280     9331.92
    288320     9333.18
    288360      9334.9
    288400     9336.22
    288440     9337.13
    288480      9338.2
    288520     9339.33
    288560     9341.23
    288600     9342.04
    288640      9343.6
    288680     9345.55
    288720      9346.9
    288760     9347.49
    288800     9349.45
    288840      9350.2
    288880     9351.68
    288920     9352.76
    288960     9354.27
    289000     9355.66
    289040     9356.54
    289080     9357.74
    289120     9358.98
    289160     9360.71
    289200     9362.03
    289240     9362.96
    289280     9364.02
    289320     9365.12
    289360     9367.05
    289400     9367.86
    289440     9369.42
    289480     9371.35
    289520     9372.71
    289560     9373.28
    289600     9375.28
    289640     9375.98
    289680      9377.5
    289720     9378.57
    289760     9380.07
    289800     9381.46
    289840     9382.35
    289880     9383.55
    289920     9384.79
    289960     9386.52
    290000     9387.83
    290040     9388.77
    290080     9389.83
    290120     9390.95
    290160     9392.88
    290200     9393.69
    290240     9395.23
    290280     9397.15
    290320     9398.52
    290360     9399.08
    290400      9401.1
    290440      9401.8
    290480      9403.3
    290520     9404.38
    290560      9405.9
    290600     9407.27
    290640     9408.18
    290680     9409.36
    290720     9410.62
    290760     9412.34
    290800     9413.64
    290840     9414.59
    290880     9415.64
    290920     9416.77
    290960     9418.69
    291000     9419.48
    291040     9421.04
    291080     9422.96
    291120     9424.31
    291160     9424.89
    291200      9426.9
    291240     9427.59
    291280      9429.1
    291320     9430.18
    291360     9431.71
    291400     9433.09
    291440        9434
    291480     9435.19
    291520     9436.45
    291560     9438.17
    291600     9439.48
    291640     9440.39
    291680     9441.48
    291720     9442.59
    291760     9444.51
    291800     9445.32
    291840     9446.85
    291880     9448.81
    291920     9450.15
    291960     9450.73
    292000     9452.76
    292040     9453.45
    292080     9454.95
    292120     9456.01
    292160     9457.57
    292200     9458.95
    292240     9459.87
    292280     9461.04
    292320      9462.3
    292360        9464
    292400     9465.32
    292440     9466.25
    292480     9467.32
    292520     9468.44
    292560     9470.35
    292600     9471.16
    292640     9472.71
    292680     9474.66
    292720     9475.97
    292760     9476.57
    292800     9478.59
    292840      9479.3
    292880     9480.79
    292920     9481.86
    292960     9483.38
    293000     9484.77
    293040     9485.68
    293080     9486.86
    293120     9488.11
    293160     9489.84
    293200     9491.15
    293240     9492.07
    293280     9493.15
    293320     9494.25
    293360     9496.16
    293400     9496.99
    293440     9498.55
    293480     9500.48
    293520     9501.77
    293560     9502.37
    293600      9504.4
    293640      9505.1
    293680     9506.56
    293720     9507.66
    293760     9509.19
    293800     9510.58
    293840     9511.49
    293880     9512.66
    293920     9513.92
    293960     9515.65
    294000     9516.95
    294040     9517.86
    294080     9518.94
    294120     9520.05
    294160     9521.97
    294200     9522.79
    294240     9524.34
    294280     9526.28
    294320      9527.6
    294360     9528.18
    294400      9530.2
    294440     9530.91
    294480     9532.36
    294520     9533.46
    294560     9534.99
    294600     9536.39
    294640     9537.29
    294680     9538.46
    294720     9539.73
    294760     9541.46
    294800     9542.72
    294840     9543.62
    294880     9544.72
    294920     9545.83
    294960     9547.75
    295000     9548.59
    295040     9550.11
    295080     9552.08
    295120     9553.37
    295160     9553.98
    295200     9555.99
    295240     9556.71
    295280     9558.15
    295320     9559.25
    295360     9560.78
    295400     9562.19
    295440     9563.06
    295480     9564.27
    295520     9565.52
    295560     9567.25
    295600      9568.5
    295640     9569.39
    295680      9570.5
    295720     9571.62
    295760     9573.55
    295800     9574.39
    295840      9575.9
    295880     9577.86
    295920     9579.15
    295960     9579.76
    296000     9581.79
    296040      9582.5
    296080     9583.94
    296120     9585.03
    296160     9586.57
    296200     9587.98
    296240     9588.86
    296280     9590.04
    296320     9591.31
    296360     9593.04
    296400     9594.28
    296440     9595.16
    296480     9596.29
    296520     9597.39
    296560     9599.32
    296600     9600.18
    296640      9601.7
    296680     9603.65
    296720     9604.95
    296760     9605.58
    296800      9607.6
    296840     9608.32
    296880     9609.77
    296920     9610.83
    296960      9612.4
    297000     9613.79
    297040     9614.66
    297080     9615.86
    297120     9617.13
    297160     9618.84
    297200      9620.1
    297240     9620.97
    297280      9622.1
    297320     9623.19
    297360     9625.14
    297400     9625.99
    297440     9627.52
    297480     9629.45
    297520     9630.79
    297560      9631.4
    297600     9633.42
    297640     9634.13
    297680     9635.59
    297720     9636.67
    297760     9638.21
    297800     9639.59
    297840      9640.5
    297880     9641.69
    297920     9642.97
    297960     9644.68
    298000     9645.93
    298040     9646.83
    298080     9647.91
    298120     9649.01
    298160     9650.99
    298200     9651.83
    298240     9653.35
    298280     9655.27
    298320     9656.64
    298360     9657.22
    298400     9659.25
    298440     9659.99
    298480     9661.43
    298520     9662.49
    298560     9664.02
    298600     9665.44
    298640     9666.34
    298680     9667.52
    298720      9668.8
    298760     9670.51
    298800     9671.77
    298840     9672.65
    298880     9673.75
    298920     9674.81
    298960     9676.82
    299000     9677.68
    299040     9679.18
    299080     9681.11
    299120     9682.44
    299160     9683.05
    299200     9685.08
    299240     9685.82
    299280     9687.25
    299320     9688.32
    299360     9689.88
    299400     9691.27
    299440     9692.16
    299480     9693.35
    299520     9694.65
    299560     9696.36
    299600     9697.62
    299640      9698.5
    299680     9699.61
    299720     9700.66
    299760     9702.66
    299800     9703.53
    299840     9705.03
    299880     9706.95
    299920      9708.3
    299960     9708.89
    300000     9710.93
    300040     9711.67
    300080     9713.11
    300120     9714.16
    300160     9715.71
    300200     9717.14
    300240     9718.02
    300280     9719.21
    300320     9720.52
    300360     9722.21
    300400     9723.47
    300440     9724.34
    300480     9725.46
    300520     9726.52
    300560     9728.52
    300600      9729.4
    300640      9730.9
    300680     9732.81
    300720     9734.17
    300760     9734.77
    300800     9736.79
    300840     9737.52
    300880     9738.94
    300920     9739.99
    300960     9741.57
    301000     9742.96
    301040     9743.88
    301080     9745.05
    301120     9746.35
    301160     9748.05
    301200     9749.31
    301240      9750.2
    301280     9751.31
    301320     9752.38
    301360     9754.38
    301400     9755.25
    301440     9756.75
    301480     9758.69
    301520     9760.02
    301560      9760.6
    301600     9762.65
    301640      9763.4
    301680     9764.81
    301720     9765.85
    301760     9767.44
    301800     9768.84
    301840     9769.74
    301880     9770.92
    301920     9772.24
    301960     9773.94
    302000     9775.19
    302040     9776.06
    302080     9777.17
    302120     9778.25
    302160     9780.25
    302200      9781.1
    302240     9782.62
    302280     9784.55
    302320      9785.9
    302360     9786.48
    302400     9788.53
    302440     9789.28
    302480     9790.68
    302520     9791.75
    302560     9793.32
    302600     9794.73
    302640     9795.62
    302680     9796.79
    302720     9798.12
    302760      9799.8
    302800     9801.07
    302840     9801.94
    302880     9803.04
    302920     9804.12
    302960     9806.14
    303000     9806.98
    303040     9808.53
    303080     9810.46
    303120     9811.79
    303160     9812.39
    303200     9814.44
    303240      9815.2
    303280     9816.58
    303320     9817.65
    303360     9819.24
    303400     9820.63
    303440     9821.53
    303480     9822.71
    303520     9824.06
    303560     9825.72
    303600     9826.99
    303640     9827.83
    303680     9828.94
    303720     9830.03
    303760     9832.07
    303800     9832.89
    303840     9834.45
    303880     9836.39
    303920     9837.71
    303960      9838.3
    304000     9840.36
    304040     9841.11
    304080      9842.5
    304120     9843.54
    304160     9845.14
    304200     9846.52
    304240     9847.43
    304280     9848.59
    304320     9849.95
    304360     9851.63
    304400     9852.88
    304440     9853.72
    304480     9854.85
    304520     9855.92
    304560     9857.96
    304600     9858.81
    304640     9860.35
    304680      9862.3
    304720      9863.6
    304760      9864.2
    304800     9866.26
    304840     9867.02
    304880      9868.4
    304920     9869.44
    304960     9871.06
    305000     9872.42
    305040     9873.34
    305080      9874.5
    305120     9875.86
    305160     9877.51
    305200     9878.77
    305240     9879.64
    305280     9880.75
    305320      9881.8
    305360     9883.84
    305400     9884.69
    305440     9886.22
    305480     9888.18
    305520     9889.48
    305560     9890.07
    305600     9892.14
    305640     9892.89
    305680     9894.29
    305720     9895.34
    305760     9896.92
    305800      9898.3
    305840     9899.23
    305880      9900.4
    305920     9901.75
    305960      9903.4
    306000     9904.65
    306040     9905.52
    306080     9906.63
    306120     9907.67
    306160     9909.71
    306200     9910.58
    306240     9912.09
    306280     9914.08
    306320     9915.37
    306360     9915.96
    306400     9918.04
    306440      9918.8
    306480     9920.19
    306520     9921.24
    306560     9922.82
    306600     9924.19
    306640     9925.12
    306680     9926.31
    306720     9927.62
    306760     9929.29
    306800     9930.55
    306840     9931.43
    306880     9932.51
    306920     9933.58
    306960     9935.61
    307000     9936.47
    307040     9937.97
    307080     9939.97
    307120     9941.26
    307160     9941.86
    307200     9943.91
    307240     9944.69
    307280     9946.07
    307320     9947.13
    307360      9948.7
    307400     9950.05
    307440     9951.02
    307480     9952.16
    307520     9953.48
    307560     9955.14
    307600     9956.44
    307640     9957.29
    307680      9958.4
    307720     9959.45
    307760     9961.48
    307800     9962.34
    307840     9963.85
    307880     9965.84
    307920     9967.14
    307960     9967.74
    308000     9969.78
    308040     9970.55
    308080     9971.94
    308120     9973.01
    308160     9974.55
    308200     9975.93
    308240     9976.89
    308280     9978.03
    308320     9979.35
    308360     9981.01
    308400     9982.29
    308440     9983.17
    308480     9984.27
    308520     9985.32
    308560     9987.34
    308600     9988.25
    308640     9989.73
    308680     9991.71
    308720     9993.03
    308760     9993.62
    308800     9995.68
    308840     9996.45
    308880     9997.81
    308920     9998.88
    308960     10000.4
    309000     10001.8
    309040     10002.8
    309080     10003.9
    309120     10005.2
    309160     10006.9
    309200     10008.2
    309240       10009
    309280     10010.1
    309320     10011.2
    309360     10013.2
    309400     10014.1
    309440     10015.6
    309480     10017.6
    309520     10018.9
    309560     10019.5
    309600     10021.5
    309640     10022.3
    309680     10023.7
    309720     10024.7
    309760     10026.3
    309800     10027.7
    309840     10028.6
    309880     10029.7
    309920     10031.1
    309960     10032.7
    310000       10034
    310040     10034.9
    310080       10036
    310120       10037
    310160       10039
    310200       10040
    310240     10041.5
    310280     10043.5
    310320     10044.8
    310360     10045.3
    310400     10047.4
    310440     10048.2
    310480     10049.5
    310520     10050.6
    310560     10052.2
    310600     10053.5
    310640     10054.5
    310680     10055.6
    310720     10056.9
    310760     10058.6
    310800     10059.9
    310840     10060.8
    310880     10061.9
    310920     10062.9
    310960     10064.9
    311000     10065.8
    311040     10067.3
    311080     10069.3
    311120     10070.6
    311160     10071.2
    311200     10073.2
    311240       10074
    311280     10075.4
    311320     10076.4
    311360       10078
    311400     10079.4
    311440     10080.3
    311480     10081.5
    311520     10082.8
    311560     10084.5
    311600     10085.7
    311640     10086.6
    311680     10087.7
    311720     10088.7
    311760     10090.7
    311800     10091.7
    311840     10093.1
    311880     10095.1
    311920     10096.4
    311960       10097
    312000     10099.1
    312040     10099.8
    312080     10101.2
    312120     10102.2
    312160     10103.8
    312200     10105.2
    312240     10106.2
    312280     10107.3
    312320     10108.6
    312360     10110.3
    312400     10111.5
    312440     10112.4
    312480     10113.5
    312520     10114.5
    312560     10116.6
    312600     10117.5
    312640     10118.9
    312680       10121
    312720     10122.3
    312760     10122.8
    312800     10124.9
    312840     10125.6
    312880     10127.1
    312920     10128.1
    312960     10129.7
    313000       10131
    313040       10132
    313080     10133.1
    313120     10134.4
    313160     10136.1
    313200     10137.4
    313240     10138.2
    313280     10139.3
    313320     10140.4
    313360     10142.4
    313400     10143.3
    313440     10144.8
    313480     10146.8
    313520     10148.1
    313560     10148.6
    313600     10150.7
    313640     10151.5
    313680     10152.9
    313720     10153.9
    313760     10155.5
    313800     10156.9
    313840     10157.8
    313880     10158.9
    313920     10160.3
    313960     10161.9
    314000     10163.2
    314040       10164
    314080     10165.1
    314120     10166.2
    314160     10168.2
    314200     10169.1
    314240     10170.6
    314280     10172.6
    314320     10173.9
    314360     10174.5
    314400     10176.6
    314440     10177.3
    314480     10178.8
    314520     10179.7
    314560     10181.3
    314600     10182.7
    314640     10183.6
    314680     10184.7
    314720     10186.1
    314760     10187.8
    314800       10189
    314840     10189.9
    314880       10191
    314920     10192.1
    314960       10194
    315000       10195
    315040     10196.4
    315080     10198.5
    315120     10199.7
    315160     10200.3
    315200     10202.4
    315240     10203.1
    315280     10204.6
    315320     10205.6
    315360     10207.2
    315400     10208.5
    315440     10209.4
    315480     10210.5
    315520     10211.9
    315560     10213.6
    315600     10214.8
    315640     10215.7
    315680     10216.8
    315720     10217.9
    315760     10219.9
    315800     10220.8
    315840     10222.3
    315880     10224.3
    315920     10225.6
    315960     10226.1
    316000     10228.2
    316040       10229
    316080     10230.4
    316120     10231.4
    316160       10233
    316200     10234.3
    316240     10235.2
    316280     10236.4
    316320     10237.7
    316360     10239.4
    316400     10240.7
    316440     10241.5
    316480     10242.6
    316520     10243.7
    316560     10245.6
    316600     10246.6
    316640     10248.1
    316680     10250.1
    316720     10251.4
    316760     10251.9
    316800       10254
    316840     10254.8
    316880     10256.2
    316920     10257.2
    316960     10258.8
    317000     10260.1
    317040       10261
    317080     10262.1
    317120     10263.5
    317160     10265.2
    317200     10266.4
    317240     10267.3
    317280     10268.4
    317320     10269.5
    317360     10271.4
    317400     10272.4
    317440     10273.9
    317480     10275.8
    317520     10277.1
    317560     10277.7
    317600     10279.8
    317640     10280.6
    317680       10282
    317720       10283
    317760     10284.6
    317800     10285.9
    317840     10286.8
    317880       10288
    317920     10289.3
    317960       10291
    318000     10292.2
    318040     10293.1
    318080     10294.2
    318120     10295.2
    318160     10297.2
    318200     10298.2
    318240     10299.6
    318280     10301.6
    318320     10302.9
    318360     10303.5
    318400     10305.6
    318440     10306.4
    318480     10307.8
    318520     10308.8
    318560     10310.3
    318600     10311.7
    318640     10312.6
    318680     10313.8
    318720     10315.1
    318760     10316.8
    318800     10318.1
    318840     10318.9
    318880       10320
    318920       10321
    318960       10323
    319000       10324
    319040     10325.5
    319080     10327.4
    319120     10328.7
    319160     10329.3
    319200     10331.4
    319240     10332.2
    319280     10333.6
    319320     10334.6
    319360     10336.1
    319400     10337.5
    319440     10338.4
    319480     10339.6
    319520     10340.9
    319560     10342.6
    319600     10343.8
    319640     10344.7
    319680     10345.8
    319720     10346.8
    319760     10348.8
    319800     10349.8
    319840     10351.3
    319880     10353.2
    319920     10354.5
    319960     10355.1
    320000     10357.2
    320040       10358
    320080     10359.4
    320120     10360.4
    320160     10361.9
    320200     10363.3
    320240     10364.2
    320280     10365.3
    320320     10366.7
    320360     10368.4
    320400     10369.6
    320440     10370.4
    320480     10371.6
    320520     10372.6
    320560     10374.6
    320600     10375.5
    320640       10377
    320680       10379
    320720     10380.3
    320760     10380.9
    320800       10383
    320840     10383.7
    320880     10385.1
    320920     10386.2
    320960     10387.7
    321000     10389.1
    321040       10390
    321080     10391.1
    321120     10392.5
    321160     10394.1
    321200     10395.4
    321240     10396.2
    321280     10397.3
    321320     10398.4
    321360     10400.3
    321400     10401.3
    321440     10402.8
    321480     10404.8
    321520     10406.1
    321560     10406.6
    321600     10408.7
    321640     10409.5
    321680     10410.9
    321720     10411.9
    321760     10413.5
    321800     10414.8
    321840     10415.7
    321880     10416.8
    321920     10418.2
    321960     10419.9
    322000     10421.1
    322040     10421.9
    322080     10423.1
    322120     10424.1
    322160     10426.1
    322200     10427.1
    322240     10428.5
    322280     10430.5
    322320     10431.8
    322360     10432.3
    322400     10434.4
    322440     10435.2
    322480     10436.6
    322520     10437.6
    322560     10439.2
    322600     10440.6
    322640     10441.4
    322680     10442.6
    322720     10443.9
    322760     10445.6
    322800     10446.8
    322840     10447.6
    322880     10448.8
    322920     10449.8
    322960     10451.8
    323000     10452.8
    323040     10454.2
    323080     10456.2
    323120     10457.5
    323160     10458.1
    323200     10460.2
    323240       10461
    323280     10462.3
    323320     10463.4
    323360     10464.9
    323400     10466.3
    323440     10467.2
    323480     10468.3
    323520     10469.7
    323560     10471.3
    323600     10472.5
    323640     10473.4
    323680     10474.5
    323720     10475.6
    323760     10477.5
    323800     10478.5
    323840       10480
    323880       10482
    323920     10483.3
    323960     10483.8
    324000     10485.9
    324040     10486.7
    324080     10488.1
    324120     10489.1
    324160     10490.7
    324200       10492
    324240     10492.9
    324280       10494
    324320     10495.4
    324360     10497.1
    324400     10498.3
    324440     10499.1
    324480     10500.3
    324520     10501.3
    324560     10503.3
    324600     10504.2
    324640     10505.7
    324680     10507.7
    324720       10509
    324760     10509.5
    324800     10511.7
    324840     10512.4
    324880     10513.8
    324920     10514.8
    324960     10516.4
    325000     10517.8
    325040     10518.7
    325080     10519.8
    325120     10521.2
    325160     10522.8
    325200       10524
    325240     10524.9
    325280       10526
    325320     10527.1
    325360       10529
    325400       10530
    325440     10531.5
    325480     10533.4
    325520     10534.8
    325560     10535.3
    325600     10537.4
    325640     10538.2
    325680     10539.6
    325720     10540.6
    325760     10542.2
    325800     10543.5
    325840     10544.5
    325880     10545.5
    325920     10546.9
    325960     10548.6
    326000     10549.8
    326040     10550.6
    326080     10551.8
    326120     10552.8
    326160     10554.8
    326200     10555.7
    326240     10557.2
    326280     10559.2
    326320     10560.5
    326360       10561
    326400     10563.2
    326440     10563.9
    326480     10565.3
    326520     10566.4
    326560     10567.9
    326600     10569.3
    326640     10570.2
    326680     10571.3
    326720     10572.7
    326760     10574.4
    326800     10575.5
    326840     10576.4
    326880     10577.5
    326920     10578.6
    326960     10580.5
    327000     10581.5
    327040       10583
    327080       10585
    327120     10586.3
    327160     10586.8
    327200       10589
    327240     10589.7
    327280     10591.1
    327320     10592.1
    327360     10593.7
    327400       10595
    327440       10596
    327480     10597.1
    327520     10598.4
    327560     10600.1
    327600     10601.3
    327640     10602.1
    327680     10603.3
    327720     10604.4
    327760     10606.3
    327800     10607.2
    327840     10608.7
    327880     10610.7
    327920       10612
    327960     10612.6
    328000     10614.7
    328040     10615.5
    328080     10616.9
    328120     10617.9
    328160     10619.4
    328200     10620.8
    328240     10621.7
    328280     10622.8
    328320     10624.2
    328360     10625.9
    328400     10627.1
    328440     10627.8
    328480       10629
    328520     10630.1
    328560       10632
    328600       10633
    328640     10634.5
    328680     10636.5
    328720     10637.8
    328760     10638.3
    328800     10640.5
    328840     10641.2
    328880     10642.6
    328920     10643.6
    328960     10645.2
    329000     10646.5
    329040     10647.5
    329080     10648.6
    329120     10649.9
    329160     10651.6
    329200     10652.8
    329240     10653.6
    329280     10654.7
    329320     10655.8
    329360     10657.8
    329400     10658.7
    329440     10660.2
    329480     10662.2
    329520     10663.5
    329560       10664
    329600     10666.2
    329640     10666.9
    329680     10668.3
    329720     10669.3
    329760     10670.9
    329800     10672.3
    329840     10673.2
    329880     10674.3
    329920     10675.6
    329960     10677.3
    330000     10678.5
    330040     10679.3
    330080     10680.5
    330120     10681.6
    330160     10683.5
    330200     10684.4
    330240     10685.9
    330280       10688
    330320     10689.2
    330360     10689.8
    330400     10691.9
    330440     10692.7
    330480       10694
    330520     10695.1
    330560     10696.6
    330600       10698
    330640     10698.9
    330680       10700
    330720     10701.4
    330760     10703.1
    330800     10704.3
    330840       10705
    330880     10706.2
    330920     10707.3
    330960     10709.2
    331000     10710.2
    331040     10711.6
    331080     10713.7
    331120     10714.9
    331160     10715.5
    331200     10717.6
    331240     10718.4
    331280     10719.8
    331320     10720.8
    331360     10722.3
    331400     10723.7
    331440     10724.7
    331480     10725.8
    331520     10727.1
    331560     10728.8
    331600       10730
    331640     10730.8
    331680       10732
    331720       10733
    331760     10734.9
    331800     10735.9
    331840     10737.4
    331880     10739.4
    331920     10740.7
    331960     10741.2
    332000     10743.4
    332040     10744.1
    332080     10745.5
    332120     10746.5
    332160       10748
    332200     10749.5
    332240     10750.4
    332280     10751.5
    332320     10752.8
    332360     10754.5
    332400     10755.7
    332440     10756.5
    332480     10757.7
    332520     10758.8
    332560     10760.7
    332600     10761.6
    332640     10763.1
    332680     10765.2
    332720     10766.4
    332760       10767
    332800     10769.1
    332840     10769.9
    332880     10771.2
    332920     10772.3
    332960     10773.8
    333000     10775.2
    333040     10776.1
    333080     10777.2
    333120     10778.6
    333160     10780.2
    333200     10781.5
    333240     10782.3
    333280     10783.5
    333320     10784.5
    333360     10786.4
    333400     10787.4
    333440     10788.9
    333480     10790.9
    333520     10792.2
    333560     10792.7
    333600     10794.9
    333640     10795.6
    333680       10797
    333720       10798
    333760     10799.6
    333800       10801
    333840     10801.9
    333880       10803
    333920     10804.3
    333960       10806
    334000     10807.2
    334040       10808
    334080     10809.2
    334120     10810.3
    334160     10812.2
    334200     10813.1
    334240     10814.7
    334280     10816.7
    334320       10818
    334360     10818.5
    334400     10820.6
    334440     10821.4
    334480     10822.8
    334520     10823.8
    334560     10825.4
    334600     10826.8
    334640     10827.7
    334680     10828.7
    334720     10830.1
    334760     10831.8
    334800       10833
    334840     10833.8
    334880       10835
    334920     10836.1
    334960       10838
    335000     10838.9
    335040     10840.4
    335080     10842.5
    335120     10843.7
    335160     10844.3
    335200     10846.5
    335240     10847.2
    335280     10848.5
    335320     10849.6
    335360     10851.1
    335400     10852.6
    335440     10853.5
    335480     10854.5
    335520     10855.9
    335560     10857.6
    335600     10858.8
    335640     10859.6
    335680     10860.8
    335720     10861.9
    335760     10863.8
    335800     10864.7
    335840     10866.2
    335880     10868.3
    335920     10869.5
    335960     10870.1
    336000     10872.2
    336040       10873
    336080     10874.3
    336120     10875.4
    336160       10877
    336200     10878.4
    336240     10879.3
    336280     10880.3
    336320     10881.6
    336360     10883.4
    336400     10884.6
    336440     10885.4
    336480     10886.6
    336520     10887.7
    336560     10889.6
    336600     10890.5
    336640       10892
    336680     10894.1
    336720     10895.3
    336760     10895.9
    336800       10898
    336840     10898.8
    336880     10900.1
    336920     10901.2
    336960     10902.7
    337000     10904.2
    337040       10905
    337080     10906.1
    337120     10907.5
    337160     10909.2
    337200     10910.3
    337240     10911.2
    337280     10912.4
    337320     10913.4
    337360     10915.4
    337400     10916.3
    337440     10917.8
    337480     10919.8
    337520     10921.1
    337560     10921.7
    337600     10923.8
    337640     10924.6
    337680     10925.9
    337720       10927
    337760     10928.5
    337800       10930
    337840     10930.9
    337880     10931.9
    337920     10933.3
    337960       10935
    338000     10936.2
    338040       10937
    338080     10938.2
    338120     10939.2
    338160     10941.1
    338200       10942
    338240     10943.7
    338280     10945.7
    338320       10947
    338360     10947.5
    338400     10949.7
    338440     10950.4
    338480     10951.7
    338520     10952.8
    338560     10954.3
    338600     10955.8
    338640     10956.7
    338680     10957.7
    338720       10959
    338760     10960.8
    338800     10961.9
    338840     10962.8
    338880       10964
    338920       10965
    338960     10966.9
    339000     10967.8
    339040     10969.4
    339080     10971.4
    339120     10972.7
    339160     10973.3
    339200     10975.4
    339240     10976.2
    339280     10977.5
    339320     10978.6
    339360     10980.1
    339400     10981.5
    339440     10982.4
    339480     10983.5
    339520     10984.8
    339560     10986.5
    339600     10987.7
    339640     10988.6
    339680     10989.7
    339720     10990.8
    339760     10992.7
    339800     10993.6
    339840     10995.2
    339880     10997.2
    339920     10998.5
    339960       10999
    340000     11001.2
    340040     11001.9
    340080     11003.3
    340120     11004.3
    340160     11005.8
    340200     11007.3
    340240     11008.2
    340280     11009.2
    340320     11010.6
    340360     11012.3
    340400     11013.5
    340440     11014.3
    340480     11015.5
    340520     11016.5
    340560     11018.4
    340600     11019.3
    340640     11020.9
    340680       11023
    340720     11024.2
    340760     11024.8
    340800     11026.9
    340840     11027.6
    340880     11029.1
    340920     11030.1
    340960     11031.6
    341000       11033
    341040     11033.9
    341080       11035
    341120     11036.3
    341160       11038
    341200     11039.2
    341240       11040
    341280     11041.2
    341320     11042.3
    341360     11044.2
    341400     11045.1
    341440     11046.7
    341480     11048.7
    341520       11050
    341560     11050.5
    341600     11052.6
    341640     11053.4
    341680     11054.8
    341720     11055.8
    341760     11057.3
    341800     11058.8
    341840     11059.7
    341880     11060.7
    341920     11062.1
    341960     11063.8
    342000     11064.9
    342040     11065.8
    342080       11067
    342120       11068
    342160     11069.9
    342200     11070.8
    342240     11072.4
    342280     11074.5
    342320     11075.7
    342360     11076.3
    342400     11078.4
    342440     11079.1
    342480     11080.6
    342520     11081.5
    342560     11083.1
    342600     11084.5
    342640     11085.5
    342680     11086.5
    342720     11087.8
    342760     11089.5
    342800     11090.7
    342840     11091.5
    342880     11092.7
    342920     11093.8
    342960     11095.6
    343000     11096.6
    343040     11098.1
    343080     11100.2
    343120     11101.5
    343160       11102
    343200     11104.1
    343240     11104.8
    343280     11106.3
    343320     11107.3
    343360     11108.8
    343400     11110.2
    343440     11111.2
    343480     11112.2
    343520     11113.5
    343560     11115.2
    343600     11116.4
    343640     11117.2
    343680     11118.5
    343720     11119.4
    343760     11121.3
    343800     11122.3
    343840     11123.8
    343880     11125.9
    343920     11127.2
    343960     11127.7
    344000     11129.8
    344040     11130.5
    344080       11132
    344120       11133
    344160     11134.4
    344200     11135.9
    344240     11136.8
    344280     11137.9
    344320     11139.1
    344360     11140.9
    344400     11142.1
    344440     11142.9
    344480     11144.2
    344520     11145.2
    344560     11147.1
    344600       11148
    344640     11149.5
    344680     11151.6
    344720     11152.9
    344760     11153.4
    344800     11155.5
    344840     11156.2
    344880     11157.7
    344920     11158.7
    344960     11160.2
    345000     11161.6
    345040     11162.6
    345080     11163.6
    345120     11164.9
    345160     11166.6
    345200     11167.8
    345240     11168.6
    345280     11169.8
    345320     11170.9
    345360     11172.8
    345400     11173.7
    345440     11175.2
    345480     11177.3
    345520     11178.6
    345560     11179.1
    345600     11181.2
    345640     11181.9
    345680     11183.3
    345720     11184.3
    345760     11185.8
    345800     11187.2
    345840     11188.2
    345880     11189.2
    345920     11190.5
    345960     11192.3
    346000     11193.4
    346040     11194.3
    346080     11195.5
    346120     11196.5
    346160     11198.4
    346200     11199.3
    346240     11200.9
    346280     11202.9
    346320     11204.3
    346360     11204.8
    346400     11206.9
    346440     11207.6
    346480       11209
    346520       11210
    346560     11211.5
    346600     11212.9
    346640     11213.9
    346680     11214.9
    346720     11216.2
    346760     11217.9
    346800     11219.1
    346840     11219.9
    346880     11221.1
    346920     11222.2
    346960     11224.1
    347000       11225
    347040     11226.5
    347080     11228.6
    347120     11229.9
    347160     11230.4
    347200     11232.5
    347240     11233.2
    347280     11234.7
    347320     11235.6
    347360     11237.2
    347400     11238.5
    347440     11239.5
    347480     11240.5
    347520     11241.9
    347560     11243.6
    347600     11244.7
    347640     11245.5
    347680     11246.8
    347720     11247.8
    347760     11249.7
    347800     11250.6
    347840     11252.1
    347880     11254.2
    347920     11255.5
    347960       11256
    348000     11258.2
    348040     11258.8
    348080     11260.3
    348120     11261.3
    348160     11262.8
    348200     11264.1
    348240     11265.2
    348280     11266.1
    348320     11267.5
    348360     11269.2
    348400     11270.4
    348440     11271.2
    348480     11272.4
    348520     11273.5
    348560     11275.4
    348600     11276.2
    348640     11277.8
    348680     11279.9
    348720     11281.2
    348760     11281.7
    348800     11283.8
    348840     11284.5
    348880       11286
    348920     11286.9
    348960     11288.5
    349000     11289.8
    349040     11290.8
    349080     11291.8
    349120     11293.1
    349160     11294.9
    349200       11296
    349240     11296.8
    349280     11298.1
    349320     11299.1
    349360       11301
    349400     11301.9
    349440     11303.5
    349480     11305.6
    349520     11306.9
    349560     11307.4
    349600     11309.5
    349640     11310.2
    349680     11311.7
    349720     11312.6
    349760     11314.2
    349800     11315.5
    349840     11316.5
    349880     11317.5
    349920     11318.8
    349960     11320.6
    350000     11321.7
    350040     11322.6
    350080     11323.8
    350120     11324.8
    350160     11326.7
    350200     11327.5
    350240     11329.2
    350280     11331.3
    350320     11332.6
    350360     11333.1
    350400     11335.2
    350440     11335.8
    350480     11337.3
    350520     11338.4
    350560     11339.9
    350600     11341.2
    350640     11342.2
    350680     11343.1
    350720     11344.5
    350760     11346.3
    350800     11347.4
    350840     11348.2
    350880     11349.4
    350920     11350.5
    350960     11352.4
    351000     11353.2
    351040     11354.8
    351080       11357
    351120     11358.2
    351160     11358.7
    351200     11360.9
    351240     11361.5
    351280       11363
    351320       11364
    351360     11365.6
    351400     11366.8
    351440     11367.9
    351480     11368.8
    351520     11370.2
    351560     11371.9
    351600     11373.1
    351640     11373.9
    351680     11375.1
    351720     11376.1
    351760     11378.1
    351800     11378.9
    351840     11380.5
    351880     11382.6
    351920     11383.9
    351960     11384.4
    352000     11386.5
    352040     11387.2
    352080     11388.6
    352120     11389.7
    352160     11391.2
    352200     11392.4
    352240     11393.5
    352280     11394.5
    352320     11395.8
    352360     11397.5
    352400     11398.7
    352440     11399.5
    352480     11400.8
    352520     11401.8
    352560     11403.7
    352600     11404.5
    352640     11406.1
    352680     11408.3
    352720     11409.5
    352760       11410
    352800     11412.2
    352840     11412.8
    352880     11414.3
    352920     11415.3
    352960     11416.9
    353000     11418.1
    353040     11419.2
    353080     11420.1
    353120     11421.5
    353160     11423.2
    353200     11424.4
    353240     11425.2
    353280     11426.4
    353320     11427.4
    353360     11429.4
    353400     11430.2
    353440     11431.8
    353480     11433.9
    353520     11435.2
    353560     11435.7
    353600     11437.9
    353640     11438.5
    353680       11440
    353720       11441
    353760     11442.6
    353800     11443.8
    353840     11444.8
    353880     11445.8
    353920     11447.2
    353960     11448.9
    354000     11450.1
    354040     11450.9
    354080     11452.1
    354120     11453.1
    354160       11455
    354200     11455.8
    354240     11457.4
    354280     11459.6
    354320     11460.8
    354360     11461.3
    354400     11463.5
    354440     11464.1
    354480     11465.6
    354520     11466.6
    354560     11468.2
    354600     11469.4
    354640     11470.5
    354680     11471.4
    354720     11472.8
    354760     11474.5
    354800     11475.7
    354840     11476.5
    354880     11477.7
    354920     11478.7
    354960     11480.7
    355000     11481.5
    355040       11483
    355080     11485.2
    355120     11486.4
    355160     11486.9
    355200     11489.1
    355240     11489.8
    355280     11491.2
    355320     11492.2
    355360     11493.8
    355400     11495.1
    355440     11496.1
    355480       11497
    355520     11498.4
    355560     11500.1
    355600     11501.3
    355640     11502.1
    355680     11503.3
    355720     11504.3
    355760     11506.3
    355800     11507.1
    355840     11508.7
    355880     11510.8
    355920     11512.1
    355960     11512.5
    356000     11514.7
    356040     11515.4
    356080     11516.8
    356120     11517.8
    356160     11519.4
    356200     11520.6
    356240     11521.7
    356280     11522.6
    356320       11524
    356360     11525.7
    356400     11526.9
    356440     11527.7
    356480     11528.9
    356520     11529.9
    356560     11531.9
    356600     11532.6
    356640     11534.3
    356680     11536.4
    356720     11537.6
    356760     11538.1
    356800     11540.3
    356840       11541
    356880     11542.4
    356920     11543.4
    356960     11544.9
    357000     11546.2
    357040     11547.2
    357080     11548.2
    357120     11549.5
    357160     11551.3
    357200     11552.5
    357240     11553.2
    357280     11554.5
    357320     11555.5
    357360     11557.4
    357400     11558.2
    357440     11559.9
    357480       11562
    357520     11563.2
    357560     11563.7
    357600     11565.9
    357640     11566.6
    357680       11568
    357720       11569
    357760     11570.5
    357800     11571.8
    357840     11572.8
    357880     11573.8
    357920     11575.1
    357960     11576.9
    358000     11578.1
    358040     11578.9
    358080     11580.1
    358120     11581.1
    358160       11583
    358200     11583.8
    358240     11585.5
    358280     11587.6
    358320     11588.8
    358360     11589.3
    358400     11591.5
    358440     11592.2
    358480     11593.6
    358520     11594.6
    358560     11596.2
    358600     11597.4
    358640     11598.4
    358680     11599.5
    358720     11600.8
    358760     11602.6
    358800     11603.8
    358840     11604.5
    358880     11605.7
    358920     11606.7
    358960     11608.7
    359000     11609.5
    359040     11611.1
    359080     11613.3
    359120     11614.5
    359160       11615
    359200     11617.2
    359240     11617.9
    359280     11619.3
    359320     11620.3
    359360     11621.8
    359400     11623.1
    359440     11624.1
    359480     11625.1
    359520     11626.4
    359560     11628.2
    359600     11629.4
    359640     11630.1
    359680     11631.3
    359720     11632.4
    359760     11634.3
    359800     11635.1
    359840     11636.8
    359880     11638.9
    359920     11640.1
    359960     11640.7
    360000     11642.9
    360040     11643.5
    360080     11644.9
    360120     11645.9
    360160     11647.5
    360200     11648.8
    360240     11649.7
    360280     11650.8
    360320     11652.1
    360360     11653.9
    360400       11655
    360440     11655.8
    360480       11657
    360520       11658
    360560       11660
    360600     11660.8
    360640     11662.5
    360680     11664.6
    360720     11665.8
    360760     11666.3
    360800     11668.5
    360840     11669.2
    360880     11670.6
    360920     11671.6
    360960     11673.2
    361000     11674.4
    361040     11675.4
    361080     11676.5
    361120     11677.7
    361160     11679.5
    361200     11680.7
    361240     11681.5
    361280     11682.6
    361320     11683.7
    361360     11685.6
    361400     11686.4
    361440     11688.1
    361480     11690.2
    361520     11691.4
    361560       11692
    361600     11694.2
    361640     11694.8
    361680     11696.2
    361720     11697.2
    361760     11698.8
    361800     11700.1
    361840       11701
    361880     11702.1
    361920     11703.4
    361960     11705.2
    362000     11706.4
    362040     11707.1
    362080     11708.3
    362120     11709.4
    362160     11711.3
    362200     11712.1
    362240     11713.8
    362280     11715.9
    362320     11717.1
    362360     11717.6
    362400     11719.9
    362440     11720.5
    362480     11721.9
    362520     11722.9
    362560     11724.5
    362600     11725.8
    362640     11726.7
    362680     11727.8
    362720     11729.1
    362760     11730.9
    362800     11732.1
    362840     11732.8
    362880       11734
    362920       11735
    362960     11736.9
    363000     11737.8
    363040     11739.4
    363080     11741.5
    363120     11742.7
    363160     11743.3
    363200     11745.5
    363240     11746.1
    363280     11747.6
    363320     11748.6
    363360     11750.1
    363400     11751.4
    363440     11752.3
    363480     11753.5
    363520     11754.7
    363560     11756.5
    363600     11757.8
    363640     11758.4
    363680     11759.7
    363720     11760.7
    363760     11762.6
    363800     11763.4
    363840     11765.1
    363880     11767.2
    363920     11768.4
    363960     11768.9
    364000     11771.2
    364040     11771.8
    364080     11773.2
    364120     11774.2
    364160     11775.8
    364200     11777.1
    364240       11778
    364280     11779.1
    364320     11780.4
    364360     11782.2
    364400     11783.4
    364440     11784.1
    364480     11785.3
    364520     11786.3
    364560     11788.2
    364600     11789.1
    364640     11790.7
    364680     11792.8
    364720       11794
    364760     11794.6
    364800     11796.8
    364840     11797.5
    364880     11798.9
    364920     11799.9
    364960     11801.4
    365000     11802.8
    365040     11803.6
    365080     11804.8
    365120     11806.1
    365160     11807.8
    365200     11809.1
    365240     11809.7
    365280       11811
    365320       11812
    365360     11813.9
    365400     11814.7
    365440     11816.4
    365480     11818.5
    365520     11819.7
    365560     11820.2
    365600     11822.5
    365640     11823.1
    365680     11824.6
    365720     11825.6
    365760     11827.1
    365800     11828.4
    365840     11829.3
    365880     11830.4
    365920     11831.7
    365960     11833.5
    366000     11834.8
    366040     11835.4
    366080     11836.7
    366120     11837.7
    366160     11839.6
    366200     11840.4
    366240     11842.1
    366280     11844.2
    366320     11845.4
    366360     11845.9
    366400     11848.2
    366440     11848.9
    366480     11850.3
    366520     11851.3
    366560     11852.8
    366600     11854.1
    366640       11855
    366680     11856.1
    366720     11857.4
    366760     11859.2
    366800     11860.5
    366840     11861.1
    366880     11862.4
    366920     11863.4
    366960     11865.2
    367000     11866.1
    367040     11867.7
    367080     11869.9
    367120     11871.1
    367160     11871.6
    367200     11873.9
    367240     11874.5
    367280       11876
    367320     11876.9
    367360     11878.5
    367400     11879.8
    367440     11880.7
    367480     11881.8
    367520     11883.1
    367560     11884.9
    367600     11886.1
    367640     11886.8
    367680       11888
    367720     11889.1
    367760     11890.9
    367800     11891.8
    367840     11893.4
    367880     11895.5
    367920     11896.8
    367960     11897.3
    368000     11899.5
    368040     11900.2
    368080     11901.7
    368120     11902.6
    368160     11904.2
    368200     11905.4
    368240     11906.4
    368280     11907.5
    368320     11908.8
    368360     11910.5
    368400     11911.8
    368440     11912.5
    368480     11913.7
    368520     11914.8
    368560     11916.6
    368600     11917.5
    368640     11919.1
    368680     11921.2
    368720     11922.5
    368760       11923
    368800     11925.2
    368840     11925.9
    368880     11927.4
    368920     11928.3
    368960     11929.9
    369000     11931.1
    369040     11932.1
    369080     11933.2
    369120     11934.5
    369160     11936.2
    369200     11937.5
    369240     11938.2
    369280     11939.4
    369320     11940.5
    369360     11942.3
    369400     11943.1
    369440     11944.8
    369480     11946.9
    369520     11948.2
    369560     11948.7
    369600     11950.9
    369640     11951.6
    369680       11953
    369720       11954
    369760     11955.6
    369800     11956.8
    369840     11957.8
    369880     11958.8
    369920     11960.2
    369960     11961.9
    370000     11963.2
    370040     11963.9
    370080     11965.1
    370120     11966.1
    370160     11967.9
    370200     11968.8
    370240     11970.4
    370280     11972.6
    370320     11973.8
    370360     11974.3
    370400     11976.6
    370440     11977.3
    370480     11978.7
    370520     11979.6
    370560     11981.2
    370600     11982.4
    370640     11983.5
    370680     11984.4
    370720     11985.8
    370760     11987.5
    370800     11988.9
    370840     11989.5
    370880     11990.7
    370920     11991.7
    370960     11993.5
    371000     11994.4
    371040     11996.1
    371080     11998.2
    371120     11999.5
    371160       12000
    371200     12002.2
    371240     12002.9
    371280     12004.3
    371320     12005.2
    371360     12006.9
    371400       12008
    371440     12009.1
    371480     12010.1
    371520     12011.4
    371560     12013.2
    371600     12014.5
    371640     12015.1
    371680     12016.3
    371720     12017.4
    371760     12019.2
    371800     12020.1
    371840     12021.7
    371880     12023.8
    371920     12025.1
    371960     12025.6
    372000     12027.8
    372040     12028.5
    372080     12029.9
    372120     12030.9
    372160     12032.5
    372200     12033.7
    372240     12034.7
    372280     12035.7
    372320       12037
    372360     12038.8
    372400     12040.1
    372440     12040.8
    372480       12042
    372520       12043
    372560     12044.8
    372600     12045.7
    372640     12047.3
    372680     12049.4
    372720     12050.7
    372760     12051.2
    372800     12053.4
    372840     12054.1
    372880     12055.5
    372920     12056.5
    372960     12058.1
    373000     12059.3
    373040     12060.3
    373080     12061.3
    373120     12062.6
    373160     12064.4
    373200     12065.8
    373240     12066.4
    373280     12067.6
    373320     12068.6
    373360     12070.4
    373400     12071.3
    373440     12072.9
    373480     12075.1
    373520     12076.3
    373560     12076.8
    373600       12079
    373640     12079.7
    373680     12081.1
    373720     12082.1
    373760     12083.7
    373800     12084.9
    373840     12085.9
    373880     12086.9
    373920     12088.2
    373960       12090
    374000     12091.4
    374040     12091.9
    374080     12093.2
    374120     12094.2
    374160       12096
    374200     12096.9
    374240     12098.5
    374280     12100.7
    374320     12101.9
    374360     12102.3
    374400     12104.6
    374440     12105.3
    374480     12106.7
    374520     12107.7
    374560     12109.3
    374600     12110.5
    374640     12111.5
    374680     12112.5
    374720     12113.8
    374760     12115.6
    374800       12117
    374840     12117.5
    374880     12118.8
    374920     12119.8
    374960     12121.6
    375000     12122.5
    375040     12124.1
    375080     12126.2
    375120     12127.5
    375160       12128
    375200     12130.2
    375240     12130.9
    375280     12132.3
    375320     12133.2
    375360     12134.9
    375400     12136.1
    375440     12137.1
    375480     12138.1
    375520     12139.4
    375560     12141.2
    375600     12142.6
    375640     12143.1
    375680     12144.4
    375720     12145.4
    375760     12147.2
    375800     12148.1
    375840     12149.7
    375880     12151.9
    375920     12153.1
    375960     12153.6
    376000     12155.8
    376040     12156.5
    376080     12157.9
    376120     12158.9
    376160     12160.5
    376200     12161.7
    376240     12162.7
    376280     12163.7
    376320       12165
    376360     12166.8
    376400     12168.2
    376440     12168.8
    376480       12170
    376520     12171.1
    376560     12172.9
    376600     12173.8
    376640     12175.4
    376680     12177.5
    376720     12178.8
    376760     12179.2
    376800     12181.5
    376840     12182.2
    376880     12183.6
    376920     12184.5
    376960     12186.2
    377000     12187.4
    377040     12188.3
    377080     12189.3
    377120     12190.7
    377160     12192.4
    377200     12193.8
    377240     12194.4
    377280     12195.7
    377320     12196.7
    377360     12198.5
    377400     12199.4
    377440       12201
    377480     12203.2
    377520     12204.4
    377560     12204.9
    377600     12207.1
    377640     12207.8
    377680     12209.3
    377720     12210.1
    377760     12211.8
    377800       12213
    377840       12214
    377880       12215
    377920     12216.3
    377960     12218.1
    378000     12219.5
    378040     12220.1
    378080     12221.3
    378120     12222.4
    378160     12224.2
    378200     12225.1
    378240     12226.7
    378280     12228.8
    378320     12230.1
    378360     12230.6
    378400     12232.8
    378440     12233.5
    378480     12234.9
    378520     12235.8
    378560     12237.5
    378600     12238.7
    378640     12239.7
    378680     12240.7
    378720       12242
    378760     12243.7
    378800     12245.1
    378840     12245.7
    378880       12247
    378920       12248
    378960     12249.8
    379000     12250.8
    379040     12252.3
    379080     12254.5
    379120     12255.7
    379160     12256.2
    379200     12258.5
    379240     12259.2
    379280     12260.6
    379320     12261.4
    379360     12263.2
    379400     12264.3
    379440     12265.3
    379480     12266.3
    379520     12267.6
    379560     12269.4
    379600     12270.8
    379640     12271.3
    379680     12272.6
    379720     12273.7
    379760     12275.5
    379800     12276.4
    379840       12278
    379880     12280.1
    379920     12281.3
    379960     12281.9
    380000     12284.2
    380040     12284.8
    380080     12286.2
    380120     12287.1
    380160     12288.8
    380200       12290
    380240       12291
    380280       12292
    380320     12293.3
    380360     12295.1
    380400     12296.4
    380440       12297
    380480     12298.3
    380520     12299.4
    380560     12301.2
    380600     12302.1
    380640     12303.6
    380680     12305.8
    380720       12307
    380760     12307.5
    380800     12309.8
    380840     12310.4
    380880     12311.9
    380920     12312.8
    380960     12314.5
    381000     12315.7
    381040     12316.7
    381080     12317.6
    381120     12318.9
    381160     12320.8
    381200     12322.1
    381240     12322.7
    381280       12324
    381320       12325
    381360     12326.8
    381400     12327.7
    381440     12329.3
    381480     12331.5
    381520     12332.7
    381560     12333.1
    381600     12335.5
    381640     12336.1
    381680     12337.5
    381720     12338.4
    381760     12340.1
    381800     12341.3
    381840     12342.3
    381880     12343.3
    381920     12344.6
    381960     12346.4
    382000     12347.7
    382040     12348.3
    382080     12349.6
    382120     12350.7
    382160     12352.5
    382200     12353.4
    382240     12354.9
    382280     12357.1
    382320     12358.3
    382360     12358.8
    382400     12361.1
    382440     12361.7
    382480     12363.2
    382520       12364
    382560     12365.8
    382600     12366.9
    382640     12367.9
    382680     12368.9
    382720     12370.2
    382760       12372
    382800     12373.3
    382840       12374
    382880     12375.2
    382920     12376.3
    382960     12378.1
    383000       12379
    383040     12380.6
    383080     12382.8
    383120     12383.9
    383160     12384.4
    383200     12386.8
    383240     12387.3
    383280     12388.8
    383320     12389.7
    383360     12391.4
    383400     12392.6
    383440     12393.6
    383480     12394.5
    383520     12395.9
    383560     12397.6
    383600     12398.9
    383640     12399.6
    383680     12400.9
    383720     12401.9
    383760     12403.7
    383800     12404.6
    383840     12406.2
    383880     12408.4
    383920     12409.6
    383960       12410
    384000     12412.4
    384040       12413
    384080     12414.4
    384120     12415.3
    384160     12417.1
    384200     12418.2
    384240     12419.2
    384280     12420.2
    384320     12421.5
    384360     12423.2
    384400     12424.6
    384440     12425.3
    384480     12426.5
    384520     12427.6
    384560     12429.3
    384600     12430.2
    384640     12431.8
    384680     12434.1
    384720     12435.2
    384760     12435.7
    384800       12438
    384840     12438.6
    384880       12440
    384920     12440.9
    384960     12442.7
    385000     12443.8
    385040     12444.8
    385080     12445.8
    385120     12447.1
    385160     12448.9
    385200     12450.2
    385240     12450.9
    385280     12452.1
    385320     12453.2
    385360       12455
    385400     12455.9
    385440     12457.4
    385480     12459.7
    385520     12460.8
    385560     12461.3
    385600     12463.6
    385640     12464.2
    385680     12465.6
    385720     12466.5
    385760     12468.3
    385800     12469.4
    385840     12470.4
    385880     12471.4
    385920     12472.7
    385960     12474.4
    386000     12475.8
    386040     12476.5
    386080     12477.7
    386120     12478.8
    386160     12480.5
    386200     12481.5
    386240       12483
    386280     12485.3
    386320     12486.3
    386360     12486.9
    386400     12489.2
    386440     12489.8
    386480     12491.2
    386520     12492.1
    386560     12493.9
    386600       12495
    386640       12496
    386680       12497
    386720     12498.3
    386760     12500.1
    386800     12501.4
    386840     12502.1
    386880     12503.3
    386920     12504.3
    386960     12506.1
    387000     12507.1
    387040     12508.6
    387080     12510.9
    387120       12512
    387160     12512.4
    387200     12514.8
    387240     12515.4
    387280     12516.8
    387320     12517.7
    387360     12519.5
    387400     12520.6
    387440     12521.6
    387480     12522.6
    387520     12523.9
    387560     12525.7
    387600       12527
    387640     12527.6
    387680     12528.9
    387720       12530
    387760     12531.7
    387800     12532.7
    387840     12534.2
    387880     12536.5
    387920     12537.5
    387960     12538.1
    388000     12540.4
    388040       12541
    388080     12542.4
    388120     12543.3
    388160       12545
    388200     12546.1
    388240     12547.2
    388280     12548.2
    388320     12549.5
    388360     12551.3
    388400     12552.6
    388440     12553.2
    388480     12554.5
    388520     12555.6
    388560     12557.3
    388600     12558.2
    388640     12559.8
    388680     12562.1
    388720     12563.1
    388760     12563.7
    388800       12566
    388840     12566.6
    388880     12568.1
    388920     12568.9
    388960     12570.7
    389000     12571.7
    389040     12572.8
    389080     12573.8
    389120     12575.2
    389160     12576.9
    389200     12578.2
    389240     12578.8
    389280     12580.1
    389320     12581.2
    389360     12582.9
    389400     12583.9
    389440     12585.4
    389480     12587.7
    389520     12588.7
    389560     12589.3
    389600     12591.6
    389640     12592.2
    389680     12593.7
    389720     12594.5
    389760     12596.3
    389800     12597.4
    389840     12598.5
    389880     12599.4
    389920     12600.8
    389960     12602.5
    390000     12603.8
    390040     12604.4
    390080     12605.7
    390120     12606.8
    390160     12608.5
    390200     12609.5
    390240       12611
    390280     12613.3
    390320     12614.3
    390360     12614.9
    390400     12617.2
    390440     12617.8
    390480     12619.2
    390520     12620.1
    390560     12621.9
    390600       12623
    390640     12624.1
    390680     12625.1
    390720     12626.4
    390760     12628.1
    390800     12629.4
    390840       12630
    390880     12631.4
    390920     12632.4
    390960     12634.1
    391000     12635.1
    391040     12636.7
    391080     12638.9
    391120     12639.9
    391160     12640.5
    391200     12642.8
    391240     12643.4
    391280     12644.9
    391320     12645.7
    391360     12647.5
    391400     12648.6
    391440     12649.7
    391480     12650.7
    391520       12652
    391560     12653.7
    391600       12655
    391640     12655.6
    391680       12657
    391720       12658
    391760     12659.7
    391800     12660.6
    391840     12662.3
    391880     12664.6
    391920     12665.5
    391960     12666.1
    392000     12668.4
    392040       12669
    392080     12670.5
    392120     12671.4
    392160     12673.1
    392200     12674.2
    392240     12675.3
    392280     12676.4
    392320     12677.6
    392360     12679.3
    392400     12680.7
    392440     12681.2
    392480     12682.6
    392520     12683.6
    392560     12685.3
    392600     12686.3
    392640     12687.9
    392680     12690.2
    392720     12691.2
    392760     12691.7
    392800       12694
    392840     12694.6
    392880     12696.1
    392920       12697
    392960     12698.7
    393000     12699.8
    393040     12700.9
    393080     12701.9
    393120     12703.2
    393160     12704.9
    393200     12706.3
    393240     12706.9
    393280     12708.2
    393320     12709.2
    393360     12710.9
    393400     12711.9
    393440     12713.5
    393480     12715.8
    393520     12716.8
    393560     12717.3
    393600     12719.6
    393640     12720.2
    393680     12721.7
    393720     12722.6
    393760     12724.3
    393800     12725.5
    393840     12726.5
    393880     12727.6
    393920     12728.8
    393960     12730.5
    394000     12731.9
    394040     12732.5
    394080     12733.8
    394120     12734.8
    394160     12736.6
    394200     12737.5
    394240     12739.1
    394280     12741.4
    394320     12742.4
    394360       12743
    394400     12745.2
    394440     12745.8
    394480     12747.3
    394520     12748.2
    394560     12749.9
    394600     12751.1
    394640     12752.2
    394680     12753.2
    394720     12754.5
    394760     12756.1
    394800     12757.5
    394840     12758.1
    394880     12759.4
    394920     12760.4
    394960     12762.2
    395000     12763.1
    395040     12764.7
    395080       12767
    395120       12768
    395160     12768.6
    395200     12770.8
    395240     12771.5
    395280     12772.9
    395320     12773.8
    395360     12775.5
    395400     12776.7
    395440     12777.8
    395480     12778.8
    395520     12780.1
    395560     12781.7
    395600     12783.1
    395640     12783.7
    395680     12785.1
    395720       12786
    395760     12787.8
    395800     12788.8
    395840     12790.3
    395880     12792.7
    395920     12793.6
    395960     12794.2
    396000     12796.4
    396040     12797.1
    396080     12798.5
    396120     12799.4
    396160     12801.1
    396200     12802.3
    396240     12803.4
    396280     12804.4
    396320     12805.6
    396360     12807.3
    396400     12808.7
    396440     12809.3
    396480     12810.7
    396520     12811.7
    396560     12813.4
    396600     12814.4
    396640     12815.9
    396680     12818.3
    396720     12819.1
    396760     12819.8
    396800       12822
    396840     12822.7
    396880     12824.1
    396920       12825
    396960     12826.7
    397000     12827.9
    397040       12829
    397080       12830
    397120     12831.2
    397160       12833
    397200     12834.3
    397240     12834.9
    397280     12836.3
    397320     12837.3
    397360       12839
    397400       12840
    397440     12841.5
    397480     12843.9
    397520     12844.7
    397560     12845.4
    397600     12847.6
    397640     12848.3
    397680     12849.7
    397720     12850.6
    397760     12852.4
    397800     12853.5
    397840     12854.5
    397880     12855.6
    397920     12856.8
    397960     12858.5
    398000     12859.9
    398040     12860.5
    398080     12861.9
    398120     12862.9
    398160     12864.6
    398200     12865.6
    398240     12867.1
    398280     12869.5
    398320     12870.3
    398360       12871
    398400     12873.3
    398440     12873.9
    398480     12875.3
    398520     12876.2
    398560     12877.9
    398600     12879.1
    398640     12880.1
    398680     12881.2
    398720     12882.4
    398760     12884.1
    398800     12885.5
    398840     12886.1
    398880     12887.5
    398920     12888.4
    398960     12890.2
    399000     12891.1
    399040     12892.7
    399080     12895.1
    399120     12895.9
    399160     12896.5
    399200     12898.8
    399240     12899.5
    399280     12900.9
    399320     12901.8
    399360     12903.5
    399400     12904.7
    399440     12905.7
    399480     12906.8
    399520       12908
    399560     12909.7
    399600     12911.1
    399640     12911.7
    399680       12913
    399720       12914
    399760     12915.8
    399800     12916.7
    399840     12918.3
    399880     12920.6
    399920     12921.5
    399960     12922.1
    400000     12924.4
    400040     12925.1
    400080     12926.5
    400120     12927.4
    400160     12929.1
    400200     12930.3
    400240     12931.2
    400280     12932.4
    400320     12933.5
    400360     12935.3
    400400     12936.7
    400440     12937.2
    400480     12938.6
    400520     12939.5
    400560     12941.3
    400600     12942.3
    400640     12943.8
    400680     12946.2
    400720       12947
    400760     12947.7
    400800       12950
    400840     12950.6
    400880     12952.1
    400920       12953
    400960     12954.7
    401000     12955.9
    401040     12956.8
    401080     12957.9
    401120     12959.1
    401160     12960.8
    401200     12962.3
    401240     12962.8
    401280     12964.2
    401320     12965.1
    401360     12966.9
    401400     12967.9
    401440     12969.4
    401480     12971.8
    401520     12972.6
    401560     12973.3
    401600     12975.7
    401640     12976.2
    401680     12977.7
    401720     12978.6
    401760     12980.3
    401800     12981.5
    401840     12982.5
    401880     12983.5
    401920     12984.7
    401960     12986.4
    402000     12987.9
    402040     12988.4
    402080     12989.7
    402120     12990.7
    402160     12992.5
    402200     12993.5
    402240       12995
    402280     12997.4
    402320     12998.3
    402360     12998.9
    402400     13001.3
    402440     13001.8
    402480     13003.3
    402520     13004.2
    402560     13005.9
    402600     13007.1
    402640       13008
    402680     13009.2
    402720     13010.3
    402760     13012.1
    402800     13013.5
    402840     13014.1
    402880     13015.3
    402920     13016.3
    402960     13018.1
    403000     13019.1
    403040     13020.7
    403080     13023.1
    403120     13023.9
    403160     13024.5
    403200     13026.9
    403240     13027.5
    403280     13028.9
    403320     13029.8
    403360     13031.5
    403400     13032.7
    403440     13033.7
    403480     13034.8
    403520       13036
    403560     13037.7
    403600     13039.1
    403640     13039.7
    403680       13041
    403720       13042
    403760     13043.7
    403800     13044.8
    403840     13046.3
    403880     13048.7
    403920     13049.5
    403960     13050.2
    404000     13052.5
    404040     13053.1
    404080     13054.6
    404120     13055.4
    404160     13057.1
    404200     13058.4
    404240     13059.3
    404280     13060.4
    404320     13061.6
    404360     13063.3
    404400     13064.7
    404440     13065.3
    404480     13066.6
    404520     13067.6
    404560     13069.4
    404600     13070.4
    404640     13071.9
    404680     13074.3
    404720     13075.2
    404760     13075.8
    404800     13078.1
    404840     13078.7
    404880     13080.2
    404920     13081.1
    404960     13082.8
    405000       13084
    405040     13084.9
    405080       13086
    405120     13087.2
    405160     13088.9
    405200     13090.3
    405240     13090.9
    405280     13092.2
    405320     13093.2
    405360       13095
    405400       13096
    405440     13097.5
    405480     13099.9
    405520     13100.8
    405560     13101.4
    405600     13103.7
    405640     13104.3
    405680     13105.8
    405720     13106.7
    405760     13108.4
    405800     13109.6
    405840     13110.5
    405880     13111.6
    405920     13112.8
    405960     13114.5
    406000     13115.9
    406040     13116.5
    406080     13117.8
    406120     13118.8
    406160     13120.5
    406200     13121.6
    406240     13123.1
    406280     13125.5
    406320     13126.3
    406360       13127
    406400     13129.3
    406440     13129.9
    406480     13131.3
    406520     13132.2
    406560       13134
    406600     13135.1
    406640       13136
    406680     13137.2
    406720     13138.3
    406760     13140.1
    406800     13141.4
    406840     13142.1
    406880     13143.4
    406920     13144.3
    406960     13146.1
    407000     13147.1
    407040     13148.7
    407080       13151
    407120     13151.9
    407160     13152.5
    407200     13154.9
    407240     13155.4
    407280     13156.9
    407320     13157.8
    407360     13159.5
    407400     13160.7
    407440     13161.6
    407480     13162.8
    407520     13163.9
    407560     13165.7
    407600       13167
    407640     13167.7
    407680       13169
    407720     13169.9
    407760     13171.6
    407800     13172.7
    407840     13174.2
    407880     13176.6
    407920     13177.5
    407960     13178.1
    408000     13180.5
    408040       13181
    408080     13182.5
    408120     13183.4
    408160     13185.1
    408200     13186.3
    408240     13187.2
    408280     13188.3
    408320     13189.5
    408360     13191.2
    408400     13192.6
    408440     13193.3
    408480     13194.5
    408520     13195.5
    408560     13197.2
    408600     13198.3
    408640     13199.8
    408680     13202.2
    408720     13203.1
    408760     13203.7
    408800       13206
    408840     13206.6
    408880       13208
    408920       13209
    408960     13210.7
    409000     13211.9
    409040     13212.7
    409080     13213.9
    409120     13215.1
    409160     13216.8
    409200     13218.2
    409240     13218.9
    409280     13220.1
    409320     13221.1
    409360     13222.8
    409400     13223.8
    409440     13225.4
    409480     13227.7
    409520     13228.7
    409560     13229.3
    409600     13231.6
    409640     13232.2
    409680     13233.6
    409720     13234.5
    409760     13236.2
    409800     13237.4
    409840     13238.3
    409880     13239.5
    409920     13240.6
    409960     13242.4
    410000     13243.8
    410040     13244.4
    410080     13245.7
    410120     13246.6
    410160     13248.4
    410200     13249.4
    410240     13250.9
    410280     13253.3
    410320     13254.2
    410360     13254.9
    410400     13257.2
    410440     13257.7
    410480     13259.1
    410520     13260.1
    410560     13261.8
    410600       13263
    410640     13263.9
    410680       13265
    410720     13266.2
    410760       13268
    410800     13269.4
    410840       13270
    410880     13271.3
    410920     13272.2
    410960       13274
    411000       13275
    411040     13276.5
    411080     13278.9
    411120     13279.8
    411160     13280.5
    411200     13282.8
    411240     13283.3
    411280     13284.7
    411320     13285.7
    411360     13287.5
    411400     13288.6
    411440     13289.5
    411480     13290.7
    411520     13291.9
    411560     13293.7
    411600       13295
    411640     13295.7
    411680     13296.9
    411720     13297.9
    411760     13299.6
    411800     13300.6
    411840     13302.1
    411880     13304.5
    411920     13305.5
    411960     13306.1
    412000     13308.4
    412040       13309
    412080     13310.4
    412120     13311.3
    412160     13313.2
    412200     13314.3
    412240     13315.1
    412280     13316.3
    412320     13317.5
    412360     13319.3
    412400     13320.6
    412440     13321.3
    412480     13322.5
    412520     13323.5
    412560     13325.2
    412600     13326.3
    412640     13327.8
    412680     13330.2
    412720     13331.1
    412760     13331.8
    412800     13334.1
    412840     13334.6
    412880       13336
    412920       13337
    412960     13338.7
    413000     13339.9
    413040     13340.7
    413080     13341.9
    413120     13343.1
    413160     13344.9
    413200     13346.3
    413240     13346.9
    413280     13348.1
    413320     13349.1
    413360     13350.9
    413400     13351.9
    413440     13353.3
    413480     13355.8
    413520     13356.7
    413560     13357.4
    413600     13359.7
    413640     13360.2
    413680     13361.6
    413720     13362.5
    413760     13364.4
    413800     13365.5
    413840     13366.4
    413880     13367.6
    413920     13368.8
    413960     13370.6
    414000     13371.9
    414040     13372.5
    414080     13373.8
    414120     13374.7
    414160     13376.5
    414200     13377.5
    414240       13379
    414280     13381.4
    414320     13382.3
    414360       13383
    414400     13385.3
    414440     13385.8
    414480     13387.2
    414520     13388.2
    414560       13390
    414600     13391.1
    414640       13392
    414680     13393.2
    414720     13394.4
    414760     13396.2
    414800     13397.5
    414840     13398.2
    414880     13399.4
    414920     13400.4
    414960     13402.2
    415000     13403.2
    415040     13404.7
    415080     13407.1
    415120       13408
    415160     13408.7
    415200       13411
    415240     13411.5
    415280     13412.9
    415320     13413.8
    415360     13415.7
    415400     13416.8
    415440     13417.7
    415480     13418.9
    415520     13420.1
    415560     13421.9
    415600     13423.2
    415640     13423.8
    415680     13425.1
    415720       13426
    415760     13427.8
    415800     13428.8
    415840     13430.3
    415880     13432.7
    415920     13433.6
    415960     13434.3
    416000     13436.6
    416040     13437.1
    416080     13438.5
    416120     13439.5
    416160     13441.3
    416200     13442.5
    416240     13443.3
    416280     13444.5
    416320     13445.8
    416360     13447.5
    416400     13448.8
    416440     13449.5
    416480     13450.7
    416520     13451.6
    416560     13453.4
    416600     13454.5
    416640     13455.9
    416680     13458.3
    416720     13459.3
    416760     13459.9
    416800     13462.3
    416840     13462.8
    416880     13464.1
    416920     13465.1
    416960       13467
    417000     13468.1
    417040       13469
    417080     13470.1
    417120     13471.4
    417160     13473.2
    417200     13474.5
    417240     13475.1
    417280     13476.4
    417320     13477.3
    417360     13479.1
    417400     13480.1
    417440     13481.6
    417480       13484
    417520     13484.9
    417560     13485.5
    417600     13487.9
    417640     13488.4
    417680     13489.8
    417720     13490.8
    417760     13492.6
    417800     13493.7
    417840     13494.6
    417880     13495.8
    417920     13497.1
    417960     13498.9
    418000     13500.2
    418040     13500.8
    418080     13502.1
    418120       13503
    418160     13504.8
    418200     13505.8
    418240     13507.3
    418280     13509.7
    418320     13510.6
    418360     13511.2
    418400     13513.6
    418440     13514.1
    418480     13515.5
    418520     13516.5
    418560     13518.3
    418600     13519.4
    418640     13520.3
    418680     13521.5
    418720     13522.8
    418760     13524.6
    418800     13525.9
    418840     13526.4
    418880     13527.8
    418920     13528.7
    418960     13530.5
    419000     13531.5
    419040       13533
    419080     13535.4
    419120     13536.3
    419160     13536.9
    419200     13539.3
    419240     13539.8
    419280     13541.2
    419320     13542.2
    419360       13544
    419400     13545.1
    419440       13546
    419480     13547.2
    419520     13548.5
    419560     13550.4
    419600     13551.6
    419640     13552.2
    419680     13553.4
    419720     13554.4
    419760     13556.2
    419800     13557.3
    419840     13558.7
    419880     13561.1
    419920       13562
    419960     13562.6
    420000       13565
    420040     13565.5
    420080     13566.9
    420120     13567.9
    420160     13569.7
    420200     13570.9
    420240     13571.7
    420280     13572.9
    420320     13574.2
    420360     13576.1
    420400     13577.3
    420440     13577.9
    420480     13579.1
    420520     13580.1
    420560     13581.9
    420600     13582.9
    420640     13584.4
    420680     13586.7
    420720     13587.7
    420760     13588.3
    420800     13590.7
    420840     13591.2
    420880     13592.6
    420920     13593.5
    420960     13595.4
    421000     13596.5
    421040     13597.3
    421080     13598.6
    421120     13599.9
    421160     13601.7
    421200     13602.9
    421240     13603.5
    421280     13604.8
    421320     13605.8
    421360     13607.6
    421400     13608.6
    421440       13610
    421480     13612.4
    421520     13613.3
    421560       13614
    421600     13616.4
    421640     13616.9
    421680     13618.2
    421720     13619.2
    421760       13621
    421800     13622.2
    421840       13623
    421880     13624.2
    421920     13625.6
    421960     13627.4
    422000     13628.6
    422040     13629.2
    422080     13630.4
    422120     13631.4
    422160     13633.3
    422200     13634.3
    422240     13635.7
    422280     13638.1
    422320       13639
    422360     13639.7
    422400     13642.1
    422440     13642.5
    422480     13643.9
    422520     13644.8
    422560     13646.7
    422600     13647.8
    422640     13648.7
    422680     13649.8
    422720     13651.2
    422760     13653.1
    422800     13654.3
    422840     13654.9
    422880     13656.1
    422920     13657.1
    422960     13658.9
    423000       13660
    423040     13661.4
    423080     13663.8
    423120     13664.7
    423160     13665.3
    423200     13667.7
    423240     13668.2
    423280     13669.6
    423320     13670.5
    423360     13672.4
    423400     13673.5
    423440     13674.3
    423480     13675.5
    423520     13676.9
    423560     13678.7
    423600       13680
    423640     13680.5
    423680     13681.7
    423720     13682.7
    423760     13684.6
    423800     13685.7
    423840       13687
    423880     13689.5
    423920     13690.3
    423960       13691
    424000     13693.4
    424040     13693.9
    424080     13695.2
    424120     13696.2
    424160     13698.1
    424200     13699.2
    424240       13700
    424280     13701.2
    424320     13702.6
    424360     13704.4
    424400     13705.6
    424440     13706.2
    424480     13707.4
    424520     13708.4
    424560     13710.3
    424600     13711.3
    424640     13712.7
    424680     13715.2
    424720       13716
    424760     13716.6
    424800     13719.1
    424840     13719.5
    424880     13720.9
    424920     13721.8
    424960     13723.7
    425000     13724.8
    425040     13725.7
    425080     13726.8
    425120     13728.2
    425160     13730.1
    425200     13731.3
    425240     13731.8
    425280     13733.1
    425320       13734
    425360     13735.9
    425400       13737
    425440     13738.4
    425480     13740.8
    425520     13741.6
    425560     13742.3
    425600     13744.7
    425640     13745.2
    425680     13746.6
    425720     13747.5
    425760     13749.4
    425800     13750.5
    425840     13751.3
    425880     13752.5
    425920     13753.9
    425960     13755.7
    426000     13756.9
    426040     13757.5
    426080     13758.7
    426120     13759.7
    426160     13761.6
    426200     13762.6
    426240       13764
    426280     13766.5
    426320     13767.2
    426360     13767.9
    426400     13770.4
    426440     13770.8
    426480     13772.2
    426520     13773.1
    426560       13775
    426600     13776.1
    426640       13777
    426680     13778.2
    426720     13779.5
    426760     13781.4
    426800     13782.6
    426840     13783.1
    426880     13784.4
    426920     13785.3
    426960     13787.2
    427000     13788.2
    427040     13789.6
    427080     13792.1
    427120     13792.9
    427160     13793.6
    427200       13796
    427240     13796.5
    427280     13797.9
    427320     13798.7
    427360     13800.7
    427400     13801.8
    427440     13802.7
    427480     13803.8
    427520     13805.2
    427560       13807
    427600     13808.2
    427640     13808.8
    427680       13810
    427720       13811
    427760     13812.9
    427800     13813.9
    427840     13815.3
    427880     13817.8
    427920     13818.5
    427960     13819.2
    428000     13821.7
    428040     13822.1
    428080     13823.5
    428120     13824.4
    428160     13826.4
    428200     13827.4
    428240     13828.3
    428280     13829.5
    428320     13830.8
    428360     13832.7
    428400     13833.8
    428440     13834.4
    428480     13835.7
    428520     13836.7
    428560     13838.6
    428600     13839.6
    428640     13840.9
    428680     13843.4
    428720     13844.1
    428760     13844.9
    428800     13847.4
    428840     13847.8
    428880     13849.2
    428920     13850.1
    428960       13852
    429000     13853.1
    429040       13854
    429080     13855.2
    429120     13856.4
    429160     13858.4
    429200     13859.5
    429240       13860
    429280     13861.3
    429320     13862.3
    429360     13864.2
    429400     13865.3
    429440     13866.6
    429480     13869.1
    429520     13869.8
    429560     13870.5
    429600     13873.1
    429640     13873.5
    429680     13874.9
    429720     13875.7
    429760     13877.7
    429800     13878.8
    429840     13879.6
    429880     13880.8
    429920     13882.1
    429960       13884
    430000     13885.1
    430040     13885.6
    430080       13887
    430120     13887.9
    430160     13889.8
    430200     13890.9
    430240     13892.2
    430280     13894.7
    430320     13895.5
    430360     13896.2
    430400     13898.7
    430440     13899.1
    430480     13900.5
    430520     13901.3
    430560     13903.3
    430600     13904.4
    430640     13905.2
    430680     13906.4
    430720     13907.7
    430760     13909.7
    430800     13910.8
    430840     13911.2
    430880     13912.6
    430920     13913.5
    430960     13915.4
    431000     13916.5
    431040     13917.8
    431080     13920.4
    431120     13921.1
    431160     13921.8
    431200     13924.3
    431240     13924.7
    431280     13926.1
    431320     13926.9
    431360     13928.9
    431400       13930
    431440     13930.8
    431480       13932
    431520     13933.3
    431560     13935.3
    431600     13936.4
    431640     13936.9
    431680     13938.2
    431720     13939.2
    431760     13941.1
    431800     13942.1
    431840     13943.4
    431880       13946
    431920     13946.7
    431960     13947.4
    432000     13949.9
    432040     13950.4
    432080     13951.8
    432120     13952.6
    432160     13954.5
    432200     13955.6
    432240     13956.5
    432280     13957.6
    432320     13958.9
    432360     13960.9
    432400       13962
    432440     13962.5
    432480     13963.8
    432520     13964.8
    432560     13966.6
    432600     13967.7
    432640       13969
    432680     13971.6
    432720     13972.3
    432760       13973
    432800     13975.5
    432840       13976
    432880     13977.4
    432920     13978.2
    432960     13980.1
    433000     13981.2
    433040     13982.1
    433080     13983.2
    433120     13984.5
    433160     13986.5
    433200     13987.6
    433240     13988.1
    433280     13989.4
    433320     13990.4
    433360     13992.3
    433400     13993.3
    433440     13994.6
    433480     13997.2
    433520     13997.9
    433560     13998.6
    433600     14001.1
    433640     14001.6
    433680       14003
    433720     14003.7
    433760     14005.7
    433800     14006.8
    433840     14007.7
    433880     14008.8
    433920     14010.1
    433960     14012.1
    434000     14013.2
    434040     14013.7
    434080       14015
    434120     14015.9
    434160     14017.8
    434200     14018.9
    434240     14020.2
    434280     14022.7
    434320     14023.5
    434360     14024.2
    434400     14026.7
    434440     14027.2
    434480     14028.6
    434520     14029.3
    434560     14031.3
    434600     14032.4
    434640     14033.2
    434680     14034.5
    434720     14035.7
    434760     14037.7
    434800     14038.8
    434840     14039.3
    434880     14040.6
    434920     14041.5
    434960     14043.4
    435000     14044.5
    435040     14045.8
    435080     14048.4
    435120     14049.1
    435160     14049.8
    435200     14052.3
    435240     14052.8
    435280     14054.1
    435320     14054.9
    435360     14056.9
    435400       14058
    435440     14058.8
    435480       14060
    435520     14061.3
    435560     14063.3
    435600     14064.3
    435640     14064.9
    435680     14066.1
    435720     14067.1
    435760       14069
    435800     14070.1
    435840     14071.4
    435880     14073.9
    435920     14074.6
    435960     14075.4
    436000     14077.9
    436040     14078.4
    436080     14079.7
    436120     14080.5
    436160     14082.5
    436200     14083.6
    436240     14084.4
    436280     14085.6
    436320     14086.9
    436360     14088.8
    436400     14089.9
    436440     14090.5
    436480     14091.7
    436520     14092.7
    436560     14094.6
    436600     14095.7
    436640       14097
    436680     14099.5
    436720     14100.2
    436760       14101
    436800     14103.5
    436840     14103.9
    436880     14105.3
    436920     14106.1
    436960       14108
    437000     14109.2
    437040       14110
    437080     14111.2
    437120     14112.5
    437160     14114.5
    437200     14115.5
    437240       14116
    437280     14117.3
    437320     14118.3
    437360     14120.2
    437400     14121.3
    437440     14122.6
    437480     14125.2
    437520     14125.8
    437560     14126.6
    437600     14129.2
    437640     14129.6
    437680     14130.9
    437720     14131.7
    437760     14133.7
    437800     14134.8
    437840     14135.6
    437880     14136.9
    437920     14138.1
    437960     14140.1
    438000     14141.2
    438040     14141.7
    438080       14143
    438120     14143.9
    438160     14145.9
    438200       14147
    438240     14148.2
    438280     14150.8
    438320     14151.5
    438360     14152.3
    438400     14154.8
    438440     14155.2
    438480     14156.6
    438520     14157.4
    438560     14159.3
    438600     14160.5
    438640     14161.3
    438680     14162.5
    438720     14163.7
    438760     14165.7
    438800     14166.8
    438840     14167.4
    438880     14168.6
    438920     14169.6
    438960     14171.5
    439000     14172.6
    439040     14173.9
    439080     14176.5
    439120     14177.1
    439160     14177.9
    439200     14180.5
    439240     14180.9
    439280     14182.3
    439320       14183
    439360       14185
    439400     14186.1
    439440       14187
    439480     14188.2
    439520     14189.4
    439560     14191.4
    439600     14192.5
    439640       14193
    439680     14194.3
    439720     14195.2
    439760     14197.2
    439800     14198.3
    439840     14199.5
    439880     14202.1
    439920     14202.8
    439960     14203.6
    440000     14206.2
    440040     14206.5
    440080     14207.9
    440120     14208.6
    440160     14210.6
    440200     14211.7
    440240     14212.6
    440280     14213.8
    440320       14215
    440360     14217.1
    440400     14218.1
    440440     14218.7
    440480     14219.9
    440520     14220.9
    440560     14222.9
    440600       14224
    440640     14225.2
    440680     14227.8
    440720     14228.4
    440760     14229.2
    440800     14231.8
    440840     14232.1
    440880     14233.6
    440920     14234.3
    440960     14236.3
    441000     14237.4
    441040     14238.2
    441080     14239.4
    441120     14240.6
    441160     14242.7
    441200     14243.7
    441240     14244.3
    441280     14245.6
    441320     14246.5
    441360     14248.5
    441400     14249.7
    441440     14250.8
    441480     14253.4
    441520     14254.1
    441560     14254.9
    441600     14257.5
    441640     14257.8
    441680     14259.2
    441720       14260
    441760     14261.9
    441800       14263
    441840     14263.9
    441880     14265.1
    441920     14266.3
    441960     14268.3
    442000     14269.4
    442040     14269.9
    442080     14271.2
    442120     14272.1
    442160     14274.1
    442200     14275.3
    442240     14276.5
    442280       14279
    442320     14279.8
    442360     14280.5
    442400     14283.1
    442440     14283.4
    442480     14284.8
    442520     14285.6
    442560     14287.5
    442600     14288.6
    442640     14289.5
    442680     14290.7
    442720     14291.9
    442760       14294
    442800       14295
    442840     14295.6
    442880     14296.8
    442920     14297.8
    442960     14299.7
    443000     14300.9
    443040     14302.1
    443080     14304.7
    443120     14305.4
    443160     14306.2
    443200     14308.7
    443240       14309
    443280     14310.5
    443320     14311.2
    443360     14313.2
    443400     14314.2
    443440     14315.1
    443480     14316.4
    443520     14317.5
    443560     14319.6
    443600     14320.6
    443640     14321.2
    443680     14322.4
    443720     14323.3
    443760     14325.3
    443800     14326.5
    443840     14327.7
    443880     14330.3
    443920       14331
    443960     14331.7
    444000     14334.3
    444040     14334.6
    444080     14336.1
    444120     14336.8
    444160     14338.7
    444200     14339.9
    444240     14340.7
    444280       14342
    444320     14343.1
    444360     14345.2
    444400     14346.2
    444440     14346.8
    444480       14348
    444520     14348.9
    444560     14350.9
    444600     14352.1
    444640     14353.3
    444680     14355.9
    444720     14356.6
    444760     14357.3
    444800     14359.9
    444840     14360.3
    444880     14361.7
    444920     14362.4
    444960     14364.4
    445000     14365.5
    445040     14366.3
    445080     14367.6
    445120     14368.7
    445160     14370.8
    445200     14371.8
    445240     14372.4
    445280     14373.6
    445320     14374.5
    445360     14376.6
    445400     14377.7
    445440     14378.9
    445480     14381.5
    445520     14382.2
    445560       14383
    445600     14385.5
    445640     14385.9
    445680     14387.3
    445720       14388
    445760       14390
    445800     14391.1
    445840       14392
    445880     14393.2
    445920     14394.3
    445960     14396.5
    446000     14397.5
    446040     14398.1
    446080     14399.3
    446120     14400.2
    446160     14402.2
    446200     14403.3
    446240     14404.5
    446280     14407.1
    446320     14407.9
    446360     14408.6
    446400     14411.2
    446440     14411.5
    446480       14413
    446520     14413.7
    446560     14415.7
    446600     14416.8
    446640     14417.6
    446680     14418.9
    446720       14420
    446760     14422.1
    446800     14423.2
    446840     14423.8
    446880     14424.9
    446920     14425.9
    446960     14427.9
    447000       14429
    447040     14430.2
    447080     14432.8
    447120     14433.6
    447160     14434.3
    447200     14436.9
    447240     14437.2
    447280     14438.6
    447320     14439.4
    447360     14441.3
    447400     14442.5
    447440     14443.3
    447480     14444.6
    447520     14445.7
    447560     14447.9
    447600     14448.9
    447640     14449.5
    447680     14450.6
    447720     14451.6
    447760     14453.6
    447800     14454.8
    447840     14455.9
    447880     14458.5
    447920     14459.2
    447960       14460
    448000     14462.6
    448040     14462.9
    448080     14464.3
    448120     14465.1
    448160       14467
    448200     14468.2
    448240       14469
    448280     14470.3
    448320     14471.4
    448360     14473.6
    448400     14474.7
    448440     14475.1
    448480     14476.3
    448520     14477.3
    448560     14479.3
    448600     14480.5
    448640     14481.6
    448680     14484.2
    448720     14484.9
    448760     14485.7
    448800     14488.3
    448840     14488.6
    448880       14490
    448920     14490.8
    448960     14492.8
    449000       14494
    449040     14494.8
    449080     14496.1
    449120     14497.1
    449160     14499.3
    449200     14500.4
    449240     14500.8
    449280       14502
    449320       14503
    449360       14505
    449400     14506.2
    449440     14507.3
    449480     14509.9
    449520     14510.6
    449560     14511.4
    449600       14514
    449640     14514.3
    449680     14515.7
    449720     14516.5
    449760     14518.5
    449800     14519.7
    449840     14520.5
    449880     14521.8
    449920     14522.9
    449960       14525
    450000     14526.1
    450040     14526.5
    450080     14527.7
    450120     14528.7
    450160     14530.7
    450200     14531.9
    450240       14533
    450280     14535.6
    450320     14536.3
    450360     14537.1
    450400     14539.7
    450440       14540
    450480     14541.4
    450520     14542.2
    450560     14544.2
    450600     14545.4
    450640     14546.2
    450680     14547.5
    450720     14548.6
    450760     14550.7
    450800     14551.8
    450840     14552.2
    450880     14553.4
    450920     14554.5
    450960     14556.5
    451000     14557.6
    451040     14558.7
    451080     14561.4
    451120       14562
    451160     14562.8
    451200     14565.4
    451240     14565.8
    451280     14567.2
    451320       14568
    451360     14569.9
    451400     14571.2
    451440     14571.9
    451480     14573.3
    451520     14574.4
    451560     14576.4
    451600     14577.5
    451640       14578
    451680     14579.1
    451720     14580.2
    451760     14582.2
    451800     14583.3
    451840     14584.4
    451880     14587.1
    451920     14587.7
    451960     14588.5
    452000     14591.1
    452040     14591.5
    452080       14593
    452120     14593.7
    452160     14595.6
    452200     14596.9
    452240     14597.6
    452280       14599
    452320     14600.1
    452360     14602.1
    452400     14603.3
    452440     14603.7
    452480     14604.8
    452520       14606
    452560     14607.9
    452600     14609.1
    452640     14610.2
    452680     14612.8
    452720     14613.4
    452760     14614.3
    452800     14616.9
    452840     14617.2
    452880     14618.7
    452920     14619.5
    452960     14621.4
    453000     14622.6
    453040     14623.5
    453080     14624.7
    453120     14625.8
    453160     14627.8
    453200       14629
    453240     14629.5
    453280     14630.6
    453320     14631.7
    453360     14633.6
    453400     14634.8
    453440     14635.9
    453480     14638.6
    453520     14639.2
    453560     14640.1
    453600     14642.7
    453640     14642.9
    453680     14644.4
    453720     14645.2
    453760     14647.1
    453800     14648.4
    453840     14649.2
    453880     14650.5
    453920     14651.6
    453960     14653.6
    454000     14654.8
    454040     14655.2
    454080     14656.4
    454120     14657.4
    454160     14659.4
    454200     14660.6
    454240     14661.6
    454280     14664.4
    454320     14664.9
    454360     14665.8
    454400     14668.4
    454440     14668.7
    454480     14670.2
    454520       14671
    454560     14672.9
    454600     14674.1
    454640     14674.9
    454680     14676.2
    454720     14677.3
    454760     14679.3
    454800     14680.5
    454840       14681
    454880     14682.2
    454920     14683.1
    454960     14685.1
    455000     14686.3
    455040     14687.4
    455080     14690.1
    455120     14690.7
    455160     14691.6
    455200     14694.2
    455240     14694.5
    455280       14696
    455320     14696.7
    455360     14698.6
    455400     14699.9
    455440     14700.7
    455480       14702
    455520     14703.1
    455560     14705.1
    455600     14706.2
    455640     14706.7
    455680     14707.9
    455720     14708.9
    455760     14710.8
    455800     14712.1
    455840     14713.1
    455880     14715.9
    455920     14716.5
    455960     14717.4
    456000     14719.9
    456040     14720.2
    456080     14721.7
    456120     14722.5
    456160     14724.3
    456200     14725.7
    456240     14726.5
    456280     14727.8
    456320     14728.9
    456360     14730.9
    456400       14732
    456440     14732.4
    456480     14733.6
    456520     14734.6
    456560     14736.6
    456600     14737.8
    456640     14738.9
    456680     14741.6
    456720     14742.2
    456760     14743.1
    456800     14745.6
    456840     14745.9
    456880     14747.4
    456920     14748.2
    456960     14750.1
    457000     14751.4
    457040     14752.2
    457080     14753.5
    457120     14754.6
    457160     14756.7
    457200     14757.8
    457240     14758.2
    457280     14759.4
    457320     14760.4
    457360     14762.3
    457400     14763.5
    457440     14764.6
    457480     14767.4
    457520       14768
    457560     14768.8
    457600     14771.3
    457640     14771.6
    457680     14773.1
    457720     14773.9
    457760     14775.8
    457800     14777.1
    457840       14778
    457880     14779.2
    457920     14780.3
    457960     14782.4
    458000     14783.5
    458040     14783.9
    458080     14785.1
    458120     14786.1
    458160       14788
    458200     14789.3
    458240     14790.3
    458280     14793.1
    458320     14793.7
    458360     14794.5
    458400     14797.1
    458440     14797.3
    458480     14798.8
    458520     14799.6
    458560     14801.5
    458600     14802.8
    458640     14803.8
    458680       14805
    458720       14806
    458760     14808.1
    458800     14809.2
    458840     14809.6
    458880     14810.8
    458920     14811.8
    458960     14813.8
    459000       14815
    459040       14816
    459080     14818.8
    459120     14819.4
    459160     14820.2
    459200     14822.7
    459240       14823
    459280     14824.5
    459320     14825.3
    459360     14827.2
    459400     14828.5
    459440     14829.4
    459480     14830.6
    459520     14831.7
    459560     14833.8
    459600     14834.8
    459640     14835.3
    459680     14836.5
    459720     14837.4
    459760     14839.4
    459800     14840.7
    459840     14841.7
    459880     14844.5
    459920     14845.1
    459960     14845.9
    460000     14848.4
    460040     14848.7
    460080     14850.2
    460120       14851
    460160     14852.9
    460200     14854.1
    460240     14855.1
    460280     14856.3
    460320     14857.4
    460360     14859.5
    460400     14860.5
    460440       14861
    460480     14862.2
    460520     14863.1
    460560     14865.1
    460600     14866.3
    460640     14867.4
    460680     14870.2
    460720     14870.7
    460760     14871.5
    460800     14874.1
    460840     14874.4
    460880     14875.9
    460920     14876.7
    460960     14878.5
    461000     14879.8
    461040     14880.7
    461080     14881.9
    461120     14883.1
    461160     14885.1
    461200     14886.2
    461240     14886.6
    461280     14887.9
    461320     14888.8
    461360     14890.8
    461400       14892
    461440     14893.1
    461480     14895.8
    461520     14896.4
    461560     14897.2
    461600     14899.7
    461640       14900
    461680     14901.6
    461720     14902.4
    461760     14904.2
    461800     14905.5
    461840     14906.4
    461880     14907.6
    461920     14908.8
    461960     14910.8
    462000     14911.9
    462040     14912.3
    462080     14913.5
    462120     14914.5
    462160     14916.5
    462200     14917.7
    462240     14918.7
    462280     14921.5
    462320       14922
    462360     14922.9
    462400     14925.4
    462440     14925.7
    462480     14927.2
    462520       14928
    462560     14929.9
    462600     14931.1
    462640     14932.1
    462680     14933.3
    462720     14934.4
    462760     14936.5
    462800     14937.6
    462840       14938
    462880     14939.2
    462920     14940.1
    462960     14942.1
    463000     14943.4
    463040     14944.4
    463080     14947.1
    463120     14947.7
    463160     14948.5
    463200     14951.1
    463240     14951.3
    463280     14952.8
    463320     14953.7
    463360     14955.5
    463400     14956.8
    463440     14957.7
    463480       14959
    463520     14960.1
    463560     14962.1
    463600     14963.2
    463640     14963.6
    463680     14964.8
    463720     14965.8
    463760     14967.8
    463800       14969
    463840     14970.1
    463880     14972.7
    463920     14973.3
    463960     14974.1
    464000     14976.8
    464040       14977
    464080     14978.4
    464120     14979.3
    464160     14981.2
    464200     14982.4
    464240     14983.4
    464280     14984.6
    464320     14985.8
    464360     14987.8
    464400     14988.9
    464440     14989.3
    464480     14990.4
    464520     14991.5
    464560     14993.4
    464600     14994.6
    464640     14995.7
    464680     14998.4
    464720       14999
    464760     14999.8
    464800     15002.4
    464840     15002.7
    464880     15004.1
    464920       15005
    464960     15006.9
    465000     15008.1
    465040     15009.1
    465080     15010.3
    465120     15011.4
    465160     15013.5
    465200     15014.6
    465240     15014.9
    465280     15016.1
    465320     15017.1
    465360     15019.1
    465400     15020.3
    465440     15021.4
    465480     15024.1
    465520     15024.6
    465560     15025.5
    465600     15028.2
    465640     15028.5
    465680     15029.9
    465720     15030.7
    465760     15032.6
    465800     15033.8
    465840     15034.8
    465880       15036
    465920     15037.2
    465960     15039.2
    466000     15040.3
    466040     15040.7
    466080     15041.8
    466120     15042.9
    466160     15044.8
    466200       15046
    466240     15047.1
    466280     15049.8
    466320     15050.3
    466360     15051.3
    466400     15053.9
    466440     15054.2
    466480     15055.6
    466520     15056.5
    466560     15058.4
    466600     15059.6
    466640     15060.6
    466680     15061.8
    466720     15062.9
    466760     15064.9
    466800       15066
    466840     15066.4
    466880     15067.6
    466920     15068.6
    466960     15070.5
    467000     15071.8
    467040     15072.8
    467080     15075.5
    467120       15076
    467160       15077
    467200     15079.6
    467240     15079.9
    467280     15081.3
    467320     15082.2
    467360       15084
    467400     15085.3
    467440     15086.3
    467480     15087.5
    467520     15088.6
    467560     15090.6
    467600     15091.7
    467640       15092
    467680     15093.2
    467720     15094.3
    467760     15096.1
    467800     15097.4
    467840     15098.5
    467880     15101.1
    467920     15101.7
    467960     15102.7
    468000     15105.3
    468040     15105.5
    468080       15107
    468120     15107.9
    468160     15109.8
    468200       15111
    468240       15112
    468280     15113.2
    468320     15114.3
    468360     15116.3
    468400     15117.4
    468440     15117.7
    468480     15118.9
    468520     15119.9
    468560     15121.8
    468600     15123.2
    468640     15124.2
    468680     15126.8
    468720     15127.4
    468760     15128.4
    468800       15131
    468840     15131.2
    468880     15132.7
    468920     15133.6
    468960     15135.4
    469000     15136.6
    469040     15137.6
    469080     15138.8
    469120     15139.9
    469160       15142
    469200     15143.1
    469240     15143.4
    469280     15144.6
    469320     15145.6
    469360     15147.5
    469400     15148.9
    469440     15149.9
    469480     15152.5
    469520     15153.1
    469560       15154
    469600     15156.7
    469640     15156.9
    469680     15158.4
    469720     15159.3
    469760     15161.1
    469800     15162.3
    469840     15163.3
    469880     15164.5
    469920     15165.6
    469960     15167.7
    470000     15168.8
    470040     15169.1
    470080     15170.3
    470120     15171.2
    470160     15173.1
    470200     15174.5
    470240     15175.5
    470280     15178.2
    470320     15178.8
    470360     15179.7
    470400     15182.3
    470440     15182.5
    470480     15184.1
    470520     15184.9
    470560     15186.8
    470600       15188
    470640       15189
    470680     15190.2
    470720     15191.2
    470760     15193.4
    470800     15194.4
    470840     15194.7
    470880       15196
    470920     15196.9
    470960     15198.8
    471000     15200.2
    471040     15201.2
    471080     15203.9
    471120     15204.4
    471160     15205.4
    471200       15208
    471240     15208.1
    471280     15209.7
    471320     15210.6
    471360     15212.5
    471400     15213.6
    471440     15214.7
    471480     15215.9
    471520     15216.9
    471560       15219
    471600     15220.1
    471640     15220.4
    471680     15221.6
    471720     15222.6
    471760     15224.5
    471800     15225.9
    471840     15226.9
    471880     15229.5
    471920     15230.1
    471960     15231.1
    472000     15233.7
    472040     15233.8
    472080     15235.3
    472120     15236.2
    472160     15238.1
    472200     15239.3
    472240     15240.3
    472280     15241.4
    472320     15242.6
    472360     15244.7
    472400     15245.8
    472440     15246.1
    472480     15247.2
    472520     15248.3
    472560     15250.1
    472600     15251.5
    472640     15252.6
    472680     15255.2
    472720     15255.7
    472760     15256.7
    472800     15259.3
    472840     15259.4
    472880       15261
    472920     15261.8
    472960     15263.7
    473000     15264.9
    473040     15265.9
    473080       15267
    473120     15268.2
    473160     15270.3
    473200     15271.4
    473240     15271.7
    473280     15272.8
    473320     15273.8
    473360     15275.7
    473400     15277.2
    473440     15278.2
    473480     15280.8
    473520     15281.3
    473560     15282.3
    473600     15284.9
    473640       15285
    473680     15286.5
    473720     15287.4
    473760     15289.3
    473800     15290.5
    473840     15291.5
    473880     15292.6
    473920     15293.7
    473960     15295.8
    474000     15296.9
    474040     15297.3
    474080     15298.4
    474120     15299.4
    474160     15301.3
    474200     15302.7
    474240     15303.7
    474280     15306.4
    474320       15307
    474360     15307.8
    474400     15310.5
    474440     15310.6
    474480     15312.1
    474520       15313
    474560     15314.9
    474600     15316.1
    474640       15317
    474680     15318.2
    474720     15319.3
    474760     15321.4
    474800     15322.6
    474840     15322.8
    474880       15324
    474920       15325
    474960     15326.9
    475000     15328.3
    475040     15329.3
    475080       15332
    475120     15332.5
    475160     15333.4
    475200     15336.1
    475240     15336.1
    475280     15337.7
    475320     15338.6
    475360     15340.4
    475400     15341.7
    475440     15342.6
    475480     15343.8
    475520     15344.9
    475560       15347
    475600     15348.2
    475640     15348.4
    475680     15349.5
    475720     15350.5
    475760     15352.4
    475800     15353.8
    475840     15354.9
    475880     15357.5
    475920     15358.1
    475960       15359
    476000     15361.7
    476040     15361.7
    476080     15363.2
    476120     15364.1
    476160       15366
    476200     15367.2
    476240     15368.2
    476280     15369.3
    476320     15370.5
    476360     15372.5
    476400     15373.7
    476440       15374
    476480     15375.1
    476520     15376.1
    476560       15378
    476600     15379.4
    476640     15380.4
    476680     15383.1
    476720     15383.6
    476760     15384.5
    476800     15387.2
    476840     15387.2
    476880     15388.8
    476920     15389.7
    476960     15391.5
    477000     15392.7
    477040     15393.7
    477080     15394.8
    477120       15396
    477160     15398.1
    477200     15399.2
    477240     15399.6
    477280     15400.6
    477320     15401.6
    477360     15403.5
    477400     15404.9
    477440       15406
    477480     15408.6
    477520     15409.2
    477560       15410
    477600     15412.8
    477640     15412.8
    477680     15414.2
    477720     15415.2
    477760       15417
    477800     15418.3
    477840     15419.3
    477880     15420.4
    477920     15421.5
    477960     15423.6
    478000     15424.8
    478040     15425.1
    478080     15426.2
    478120     15427.1
    478160     15429.1
    478200     15430.5
    478240     15431.5
    478280     15434.2
    478320     15434.7
    478360     15435.6
    478400     15438.3
    478440     15438.3
    478480     15439.7
    478520     15440.7
    478560     15442.5
    478600     15443.8
    478640     15444.8
    478680     15445.9
    478720     15447.1
    478760     15449.1
    478800     15450.2
    478840     15450.6
    478880     15451.7
    478920     15452.7
    478960     15454.5
    479000     15455.9
    479040       15457
    479080     15459.7
    479120     15460.2
    479160     15461.1
    479200     15463.9
    479240     15463.8
    479280     15465.2
    479320     15466.2
    479360     15468.1
    479400     15469.4
    479440     15470.3
    479480     15471.4
    479520     15472.6
    479560     15474.7
    479600     15475.8
    479640     15476.1
    479680     15477.2
    479720     15478.2
    479760     15480.1
    479800     15481.5
    479840     15482.5
    479880     15485.2
    479920     15485.8
    479960     15486.6
    480000     15489.4
    480040     15489.4
    480080     15490.7
    480120     15491.8
    480160     15493.6
    480200     15494.9
    480240     15495.8
    480280     15496.9
    480320     15498.2
    480360     15500.2
    480400     15501.3
    480440     15501.6
    480480     15502.7
    480520     15503.7
    480560     15505.6
    480600       15507
    480640     15508.1
    480680     15510.8
    480720     15511.3
    480760     15512.2
    480800       15515
    480840     15514.9
    480880     15516.4
    480920     15517.4
    480960     15519.2
    481000     15520.5
    481040     15521.4
    481080     15522.5
    481120     15523.8
    481160     15525.8
    481200     15526.9
    481240     15527.2
    481280     15528.3
    481320     15529.3
    481360     15531.2
    481400     15532.6
    481440     15533.6
    481480     15536.4
    481520     15536.9
    481560     15537.7
    481600     15540.5
    481640     15540.5
    481680     15541.9
    481720     15542.9
    481760     15544.8
    481800       15546
    481840       15547
    481880     15548.1
    481920     15549.3
    481960     15551.3
    482000     15552.5
    482040     15552.7
    482080     15553.8
    482120     15554.8
    482160     15556.7
    482200     15558.2
    482240     15559.2
    482280     15561.9
    482320     15562.4
    482360     15563.2
    482400     15566.1
    482440       15566
    482480     15567.5
    482520     15568.4
    482560     15570.3
    482600     15571.6
    482640     15572.5
    482680     15573.6
    482720     15574.9
    482760     15576.8
    482800       15578
    482840     15578.3
    482880     15579.4
    482920     15580.4
    482960     15582.2
    483000     15583.7
    483040     15584.7
    483080     15587.5
    483120     15587.9
    483160     15588.8
    483200     15591.6
    483240     15591.6
    483280     15593.1
    483320       15594
    483360     15595.8
    483400     15597.1
    483440     15598.1
    483480     15599.1
    483520     15600.4
    483560     15602.4
    483600     15603.5
    483640     15603.8
    483680     15604.9
    483720       15606
    483760     15607.8
    483800     15609.3
    483840     15610.3
    483880       15613
    483920     15613.5
    483960     15614.3
    484000     15617.2
    484040     15617.1
    484080     15618.6
    484120     15619.5
    484160     15621.4
    484200     15622.7
    484240     15623.6
    484280     15624.7
    484320       15626
    484360     15627.8
    484400     15629.1
    484440     15629.3
    484480     15630.5
    484520     15631.5
    484560     15633.3
    484600     15634.8
    484640     15635.8
    484680     15638.6
    484720       15639
    484760     15639.8
    484800     15642.7
    484840     15642.6
    484880     15644.1
    484920       15645
    484960     15646.9
    485000     15648.2
    485040     15649.1
    485080     15650.1
    485120     15651.4
    485160     15653.3
    485200     15654.6
    485240     15654.8
    485280       15656
    485320       15657
    485360     15658.8
    485400     15660.2
    485440     15661.2
    485480       15664
    485520     15664.5
    485560     15665.3
    485600     15668.1
    485640     15668.1
    485680     15669.6
    485720     15670.4
    485760     15672.4
    485800     15673.6
    485840     15674.6
    485880     15675.6
    485920     15676.9
    485960     15678.8
    486000     15680.1
    486040     15680.3
    486080     15681.5
    486120     15682.4
    486160     15684.2
    486200     15685.7
    486240     15686.7
    486280     15689.5
    486320       15690
    486360     15690.7
    486400     15693.6
    486440     15693.6
    486480       15695
    486520     15695.9
    486560     15697.8
    486600     15699.1
    486640       15700
    486680     15701.1
    486720     15702.4
    486760     15704.3
    486800     15705.5
    486840     15705.7
    486880     15706.9
    486920     15707.9
    486960     15709.7
    487000     15711.2
    487040     15712.2
    487080       15715
    487120     15715.5
    487160     15716.2
    487200     15719.1
    487240     15719.1
    487280     15720.5
    487320     15721.4
    487360     15723.3
    487400     15724.6
    487440     15725.5
    487480     15726.7
    487520     15727.8
    487560     15729.8
    487600       15731
    487640     15731.1
    487680     15732.4
    487720     15733.4
    487760     15735.2
    487800     15736.7
    487840     15737.7
    487880     15740.5
    487920       15741
    487960     15741.8
    488000     15744.6
    488040     15744.7
    488080     15746.1
    488120     15746.9
    488160     15748.8
    488200     15750.2
    488240     15751.1
    488280     15752.1
    488320     15753.3
    488360     15755.3
    488400     15756.5
    488440     15756.6
    488480     15757.9
    488520     15758.8
    488560     15760.7
    488600     15762.2
    488640     15763.2
    488680       15766
    488720     15766.5
    488760     15767.3
    488800     15770.1
    488840     15770.2
    488880     15771.6
    488920     15772.4
    488960     15774.3
    489000     15775.6
    489040     15776.6
    489080     15777.7
    489120     15778.8
    489160     15780.8
    489200       15782
    489240     15782.1
    489280     15783.4
    489320     15784.4
    489360     15786.2
    489400     15787.6
    489440     15788.7
    489480     15791.5
    489520       15792
    489560     15792.8
    489600     15795.6
    489640     15795.7
    489680       15797
    489720       15798
    489760     15799.8
    489800     15801.2
    489840     15802.1
    489880     15803.1
    489920     15804.3
    489960     15806.3
    490000     15807.5
    490040     15807.6
    490080     15808.9
    490120     15809.9
    490160     15811.7
    490200     15813.1
    490240     15814.2
    490280       15817
    490320     15817.5
    490360     15818.3
    490400     15821.1
    490440     15821.2
    490480     15822.6
    490520     15823.5
    490560     15825.4
    490600     15826.7
    490640     15827.6
    490680     15828.7
    490720     15829.8
    490760     15831.8
    490800     15833.1
    490840     15833.1
    490880     15834.4
    490920     15835.4
    490960     15837.2
    491000     15838.7
    491040     15839.7
    491080     15842.5
    491120     15843.1
    491160     15843.8
    491200     15846.7
    491240     15846.7
    491280     15848.1
    491320       15849
    491360     15850.9
    491400     15852.2
    491440     15853.1
    491480     15854.2
    491520     15855.4
    491560     15857.3
    491600     15858.6
    491640     15858.7
    491680     15859.9
    491720       15861
    491760     15862.7
    491800     15864.3
    491840     15865.2
    491880     15868.1
    491920     15868.6
    491960     15869.3
    492000     15872.3
    492040     15872.2
    492080     15873.7
    492120     15874.5
    492160     15876.4
    492200     15877.8
    492240     15878.7
    492280     15879.8
    492320       15881
    492360     15882.9
    492400     15884.2
    492440     15884.2
    492480     15885.5
    492520     15886.6
    492560     15888.3
    492600     15889.8
    492640     15890.8
    492680     15893.7
    492720     15894.2
    492760     15894.9
    492800     15897.9
    492840     15897.8
    492880     15899.3
    492920     15900.1
    492960     15901.9
    493000     15903.4
    493040     15904.2
    493080     15905.3
    493120     15906.5
    493160     15908.4
    493200     15909.8
    493240     15909.8
    493280       15911
    493320     15912.1
    493360     15913.8
    493400     15915.4
    493440     15916.3
    493480     15919.2
    493520     15919.8
    493560     15920.5
    493600     15923.4
    493640     15923.3
    493680     15924.8
    493720     15925.7
    493760     15927.5
    493800       15929
    493840     15929.8
    493880     15930.9
    493920     15932.1
    493960       15934
    494000     15935.4
    494040     15935.3
    494080     15936.6
    494120     15937.7
    494160     15939.4
    494200       15941
    494240     15941.9
    494280     15944.8
    494320     15945.3
    494360       15946
    494400       15949
    494440     15948.9
    494480     15950.4
    494520     15951.2
    494560       15953
    494600     15954.6
    494640     15955.4
    494680     15956.5
    494720     15957.7
    494760     15959.6
    494800     15960.9
    494840     15960.9
    494880     15962.2
    494920     15963.2
    494960     15964.9
    495000     15966.6
    495040     15967.5
    495080     15970.3
    495120     15970.9
    495160     15971.6
    495200     15974.5
    495240     15974.5
    495280       15976
    495320     15976.8
    495360     15978.6
    495400     15980.1
    495440     15980.9
    495480     15982.1
    495520     15983.2
    495560     15985.1
    495600     15986.5
    495640     15986.5
    495680     15987.7
    495720     15988.8
    495760     15990.5
    495800     15992.2
    495840       15993
    495880     15995.9
    495920     15996.5
    495960     15997.2
    496000     16000.1
    496040       16000
    496080     16001.5
    496120     16002.4
    496160     16004.2
    496200     16005.7
    496240     16006.5
    496280     16007.7
    496320     16008.8
    496360     16010.7
    496400     16012.1
    496440     16012.1
    496480     16013.4
    496520     16014.5
    496560     16016.1
    496600     16017.8
    496640     16018.7
    496680     16021.5
    496720     16022.1
    496760     16022.8
    496800     16025.7
    496840     16025.7
    496880     16027.1
    496920     16027.9
    496960     16029.8
    497000     16031.3
    497040     16032.1
    497080     16033.3
    497120     16034.4
    497160     16036.4
    497200     16037.7
    497240     16037.7
    497280     16038.9
    497320     16040.1
    497360     16041.7
    497400     16043.4
    497440     16044.3
    497480     16047.1
    497520     16047.6
    497560     16048.4
    497600     16051.2
    497640     16051.2
    497680     16052.7
    497720     16053.5
    497760     16055.4
    497800     16056.9
    497840     16057.7
    497880       16059
    497920       16060
    497960       16062
    498000     16063.4
    498040     16063.3
    498080     16064.5
    498120     16065.7
    498160     16067.3
    498200       16069
    498240     16069.9
    498280     16072.7
    498320     16073.3
    498360       16074
    498400     16076.9
    498440     16076.9
    498480     16078.4
    498520     16079.2
    498560       16081
    498600     16082.5
    498640     16083.3
    498680     16084.6
    498720     16085.7
    498760     16087.6
    498800       16089
    498840       16089
    498880     16090.2
    498920     16091.3
    498960       16093
    499000     16094.6
    499040     16095.5
    499080     16098.3
    499120     16098.9
    499160     16099.7
    499200     16102.5
    499240     16102.5
    499280       16104
    499320     16104.8
    499360     16106.7
    499400     16108.2
    499440       16109
    499480     16110.2
    499520     16111.3
    499560     16113.3
    499600     16114.6
    499640     16114.6
    499680     16115.9
    499720       16117
    499760     16118.6
    499800     16120.3
    499840     16121.1
    499880     16123.9
    499920     16124.6
    499960     16125.3
    500000     16128.1
    500040     16128.2
    500080     16129.7
    500120     16130.5
    500160     16132.3
    500200     16133.8
    500240     16134.7
    500280     16135.9
    500320       16137
    500360       16139
    500400     16140.3
    500440     16140.2
    500480     16141.6
    500520     16142.6
    500560     16144.3
    500600     16145.9
    500640     16146.8
    500680     16149.6
    500720     16150.2
    500760       16151
    500800     16153.7
    500840     16153.8
    500880     16155.3
    500920     16156.1
    500960       16158
    501000     16159.5
    501040     16160.3
    501080     16161.5
    501120     16162.6
    501160     16164.6
    501200       16166
    501240     16165.9
    501280     16167.2
    501320     16168.3
    501360     16169.9
    501400     16171.6
    501440     16172.5
    501480     16175.2
    501520     16175.8
    501560     16176.6
    501600     16179.4
    501640     16179.4
    501680     16180.9
    501720     16181.8
    501760     16183.6
    501800     16185.1
    501840     16185.8
    501880     16187.2
    501920     16188.2
    501960     16190.3
    502000     16191.6
    502040     16191.5
    502080     16192.8
    502120     16193.9
    502160     16195.5
    502200     16197.2
    502240     16198.1
    502280     16200.9
    502320     16201.5
    502360     16202.2
    502400       16205
    502440     16205.1
    502480     16206.5
    502520     16207.4
    502560     16209.1
    502600     16210.7
    502640     16211.5
    502680     16212.8
    502720     16213.9
    502760     16215.9
    502800     16217.2
    502840     16217.2
    502880     16218.4
    502920     16219.5
    502960     16221.1
    503000     16222.8
    503040     16223.7
    503080     16226.5
    503120     16227.1
    503160     16227.8
    503200     16230.6
    503240     16230.7
    503280     16232.1
    503320       16233
    503360     16234.8
    503400     16236.3
    503440     16237.1
    503480     16238.5
    503520     16239.5
    503560     16241.5
    503600     16242.8
    503640     16242.7
    503680       16244
    503720     16245.1
    503760     16246.7
    503800     16248.4
    503840     16249.3
    503880     16252.1
    503920     16252.8
    503960     16253.4
    504000     16256.3
    504040     16256.3
    504080     16257.8
    504120     16258.7
    504160     16260.4
    504200       16262
    504240     16262.8
    504280     16264.2
    504320     16265.1
    504360     16267.2
    504400     16268.5
    504440     16268.4
    504480     16269.7
    504520     16270.8
    504560     16272.4
    504600     16274.1
    504640     16274.9
    504680     16277.7
    504720     16278.4
    504760     16279.1
    504800     16281.9
    504840       16282
    504880     16283.4
    504920     16284.4
    504960       16286
    505000     16287.6
    505040     16288.4
    505080     16289.7
    505120     16290.7
    505160     16292.8
    505200     16294.1
    505240       16294
    505280     16295.3
    505320     16296.4
    505360       16298
    505400     16299.6
    505440     16300.6
    505480     16303.3
    505520     16304.1
    505560     16304.7
    505600     16307.4
    505640     16307.6
    505680       16309
    505720     16309.9
    505760     16311.6
    505800     16313.2
    505840       16314
    505880     16315.3
    505920     16316.3
    505960     16318.4
    506000     16319.7
    506040     16319.6
    506080     16320.8
    506120       16322
    506160     16323.6
    506200     16325.2
    506240     16326.2
    506280     16328.9
    506320     16329.7
    506360     16330.3
    506400     16333.1
    506440     16333.2
    506480     16334.6
    506520     16335.6
    506560     16337.3
    506600     16338.8
    506640     16339.6
    506680       16341
    506720     16341.9
    506760       16344
    506800     16345.3
    506840     16345.2
    506880     16346.5
    506920     16347.6
    506960     16349.2
    507000     16350.9
    507040     16351.8
    507080     16354.5
    507120     16355.3
    507160     16355.9
    507200     16358.7
    507240     16358.8
    507280     16360.3
    507320     16361.2
    507360     16362.9
    507400     16364.5
    507440     16365.3
    507480     16366.6
    507520     16367.5
    507560     16369.7
    507600       16371
    507640     16370.9
    507680     16372.2
    507720     16373.2
    507760     16374.8
    507800     16376.5
    507840     16377.4
    507880     16380.1
    507920     16380.9
    507960     16381.5
    508000     16384.3
    508040     16384.5
    508080     16385.9
    508120     16386.9
    508160     16388.6
    508200     16390.1
    508240       16391
    508280     16392.3
    508320     16393.2
    508360     16395.3
    508400     16396.7
    508440     16396.6
    508480     16397.8
    508520     16398.9
    508560     16400.5
    508600     16402.2
    508640     16403.1
    508680     16405.8
    508720     16406.5
    508760     16407.2
    508800       16410
    508840     16410.2
    508880     16411.6
    508920     16412.5
    508960     16414.2
    509000     16415.8
    509040     16416.6
    509080     16417.9
    509120     16418.9
    509160       16421
    509200     16422.3
    509240     16422.2
    509280     16423.4
    509320     16424.5
    509360     16426.2
    509400     16427.8
    509440     16428.7
    509480     16431.4
    509520     16432.1
    509560     16432.8
    509600     16435.6
    509640     16435.8
    509680     16437.3
    509720     16438.1
    509760     16439.9
    509800     16441.4
    509840     16442.3
    509880     16443.5
    509920     16444.5
    509960     16446.6
    510000       16448
    510040     16447.8
    510080     16449.1
    510120     16450.2
    510160     16451.9
    510200     16453.5
    510240     16454.4
    510280     16457.1
    510320     16457.8
    510360     16458.4
    510400     16461.3
    510440     16461.5
    510480     16462.9
    510520     16463.8
    510560     16465.5
    510600       16467
    510640     16467.9
    510680     16469.2
    510720     16470.1
    510760     16472.2
    510800     16473.6
    510840     16473.5
    510880     16474.7
    510920     16475.9
    510960     16477.5
    511000     16479.2
    511040       16480
    511080     16482.7
    511120     16483.4
    511160     16484.1
    511200       16487
    511240     16487.1
    511280     16488.5
    511320     16489.5
    511360     16491.2
    511400     16492.7
    511440     16493.6
    511480     16494.8
    511520     16495.8
    511560     16497.9
    511600     16499.3
    511640     16499.2
    511680     16500.3
    511720     16501.5
    511760     16503.1
    511800     16504.8
    511840     16505.7
    511880     16508.4
    511920     16509.1
    511960     16509.8
    512000     16512.6
    512040     16512.8
    512080     16514.2
    512120     16515.2
    512160     16516.8
    512200     16518.3
    512240     16519.2
    512280     16520.5
    512320     16521.4
    512360     16523.5
    512400     16524.9
    512440     16524.8
    512480     16526.1
    512520     16527.1
    512560     16528.8
    512600     16530.5
    512640     16531.3
    512680     16534.1
    512720     16534.7
    512760     16535.4
    512800     16538.2
    512840     16538.4
    512880     16539.8
    512920     16540.8
    512960     16542.5
    513000       16544
    513040     16544.9
    513080     16546.1
    513120     16547.1
    513160     16549.2
    513200     16550.6
    513240     16550.5
    513280     16551.7
    513320     16552.8
    513360     16554.4
    513400     16556.1
    513440     16556.9
    513480     16559.7
    513520     16560.4
    513560       16561
    513600     16563.9
    513640     16564.1
    513680     16565.5
    513720     16566.4
    513760     16568.1
    513800     16569.6
    513840     16570.5
    513880     16571.8
    513920     16572.7
    513960     16574.8
    514000     16576.2
    514040     16576.1
    514080     16577.3
    514120     16578.4
    514160     16580.1
    514200     16581.8
    514240     16582.6
    514280     16585.5
    514320     16586.1
    514360     16586.7
    514400     16589.6
    514440     16589.8
    514480     16591.2
    514520     16592.1
    514560     16593.8
    514600     16595.3
    514640     16596.2
    514680     16597.4
    514720     16598.4
    514760     16600.5
    514800     16601.9
    514840     16601.8
    514880       16603
    514920     16604.1
    514960     16605.8
    515000     16607.4
    515040     16608.3
    515080     16611.1
    515120     16611.8
    515160     16612.4
    515200     16615.3
    515240     16615.5
    515280     16616.9
    515320     16617.7
    515360     16619.5
    515400       16621
    515440     16621.8
    515480     16623.1
    515520       16624
    515560     16626.2
    515600     16627.5
    515640     16627.5
    515680     16628.7
    515720     16629.8
    515760     16631.5
    515800     16633.1
    515840       16634
    515880     16636.8
    515920     16637.4
    515960       16638
    516000       16641
    516040     16641.2
    516080     16642.5
    516120     16643.4
    516160     16645.2
    516200     16646.6
    516240     16647.5
    516280     16648.8
    516320     16649.7
    516360     16651.9
    516400     16653.2
    516440     16653.1
    516480     16654.4
    516520     16655.6
    516560     16657.2
    516600     16658.8
    516640     16659.6
    516680     16662.5
    516720     16663.1
    516760     16663.6
    516800     16666.6
    516840     16666.8
    516880     16668.2
    516920     16669.1
    516960     16670.8
    517000     16672.3
    517040     16673.1
    517080     16674.4
    517120     16675.4
    517160     16677.5
    517200     16678.8
    517240     16678.8
    517280       16680
    517320     16681.2
    517360     16682.9
    517400     16684.4
    517440     16685.2
    517480     16688.1
    517520     16688.7
    517560     16689.3
    517600     16692.3
    517640     16692.5
    517680     16693.8
    517720     16694.8
    517760     16696.5
    517800       16698
    517840     16698.8
    517880     16700.1
    517920       16701
    517960     16703.2
    518000     16704.5
    518040     16704.4
    518080     16705.6
    518120     16706.8
    518160     16708.6
    518200     16710.1
    518240       16711
    518280     16713.8
    518320     16714.4
    518360       16715
    518400     16717.9
    518440     16718.1
    518480     16719.5
    518520     16720.4
    518560     16722.1
    518600     16723.6
    518640     16724.4
    518680     16725.7
    518720     16726.7
    518760     16728.8
    518800     16730.1
    518840       16730
    518880     16731.3
    518920     16732.4
    518960     16734.2
    519000     16735.7
    519040     16736.6
    519080     16739.4
    519120       16740
    519160     16740.6
    519200     16743.5
    519240     16743.8
    519280     16745.1
    519320     16746.1
    519360     16747.8
    519400     16749.3
    519440     16750.1
    519480     16751.4
    519520     16752.3
    519560     16754.4
    519600     16755.7
    519640     16755.6
    519680     16756.8
    519720     16758.1
    519760     16759.8
    519800     16761.3
    519840     16762.3
    519880       16765
    519920     16765.7
    519960     16766.3
    520000     16769.2
    520040     16769.5
    520080     16770.7
    520120     16771.7
    520160     16773.4
    520200     16774.9
    520240     16775.8
    520280       16777
    520320       16778
    520360     16780.1
    520400     16781.4
    520440     16781.2
    520480     16782.5
    520520     16783.7
    520560     16785.5
    520600       16787
    520640     16787.9
    520680     16790.7
    520720     16791.3
    520760     16791.9
    520800     16794.8
    520840     16795.1
    520880     16796.4
    520920     16797.3
    520960       16799
    521000     16800.6
    521040     16801.4
    521080     16802.6
    521120     16803.7
    521160     16805.7
    521200       16807
    521240     16806.9
    521280     16808.1
    521320     16809.3
    521360     16811.2
    521400     16812.6
    521440     16813.5
    521480     16816.3
    521520       16817
    521560     16817.5
    521600     16820.4
    521640     16820.8
    521680       16822
    521720       16823
    521760     16824.7
    521800     16826.2
    521840     16827.1
    521880     16828.3
    521920     16829.3
    521960     16831.3
    522000     16832.6
    522040     16832.5
    522080     16833.8
    522120     16834.9
    522160     16836.8
    522200     16838.2
    522240     16839.1
    522280       16842
    522320     16842.6
    522360     16843.1
    522400       16846
    522440     16846.4
    522480     16847.6
    522520     16848.6
    522560     16850.4
    522600     16851.8
    522640     16852.7
    522680     16853.9
    522720     16854.9
    522760       16857
    522800     16858.3
    522840     16858.2
    522880     16859.4
    522920     16860.6
    522960     16862.5
    523000     16863.9
    523040     16864.8
    523080     16867.6
    523120     16868.2
    523160     16868.7
    523200     16871.7
    523240     16872.1
    523280     16873.3
    523320     16874.3
    523360     16876.1
    523400     16877.5
    523440     16878.4
    523480     16879.6
    523520     16880.7
    523560     16882.6
    523600       16884
    523640     16883.9
    523680     16885.1
    523720     16886.3
    523760     16888.2
    523800     16889.6
    523840     16890.5
    523880     16893.4
    523920     16893.9
    523960     16894.4
    524000     16897.4
    524040     16897.8
    524080     16898.9
    524120       16900
    524160     16901.8
    524200     16903.2
    524240     16904.1
    524280     16905.3
    524320     16906.4
    524360     16908.3
    524400     16909.7
    524440     16909.5
    524480     16910.8
    524520     16911.9
    524560     16913.8
    524600     16915.3
    524640     16916.1
    524680       16919
    524720     16919.6
    524760     16920.1
    524800     16923.1
    524840     16923.4
    524880     16924.6
    524920     16925.7
    524960     16927.5
    525000     16928.9
    525040     16929.8
    525080       16931
    525120     16932.1
    525160     16933.9
    525200     16935.4
    525240     16935.2
    525280     16936.5
    525320     16937.7
    525360     16939.5
    525400       16941
    525440     16941.8
    525480     16944.7
    525520     16945.3
    525560     16945.8
    525600     16948.8
    525640     16949.1
    525680     16950.3
    525720     16951.4
    525760     16953.1
    525800     16954.6
    525840     16955.5
    525880     16956.7
    525920     16957.8
    525960     16959.6
    526000     16961.1
    526040     16960.9
    526080     16962.2
    526120     16963.4
    526160     16965.2
    526200     16966.7
    526240     16967.5
    526280     16970.5
    526320       16971
    526360     16971.5
    526400     16974.5
    526440     16974.7
    526480       16976
    526520     16977.1
    526560     16978.9
    526600     16980.3
    526640     16981.2
    526680     16982.4
    526720     16983.4
    526760     16985.3
    526800     16986.8
    526840     16986.6
    526880     16987.8
    526920     16989.1
    526960     16990.9
    527000     16992.4
    527040     16993.2
    527080     16996.2
    527120     16996.7
    527160     16997.2
    527200     17000.2
    527240     17000.4
    527280     17001.7
    527320     17002.8
    527360     17004.6
    527400       17006
    527440     17006.9
    527480     17008.1
    527520     17009.1
    527560       17011
    527600     17012.5
    527640     17012.3
    527680     17013.5
    527720     17014.8
    527760     17016.6
    527800     17018.1
    527840     17018.9
    527880     17021.9
    527920     17022.4
    527960     17022.9
    528000     17025.9
    528040     17026.2
    528080     17027.4
    528120     17028.5
    528160     17030.3
    528200     17031.7
    528240     17032.6
    528280     17033.8
    528320     17034.8
    528360     17036.7
    528400     17038.1
    528440     17037.9
    528480     17039.2
    528520     17040.5
    528560     17042.4
    528600     17043.8
    528640     17044.6
    528680     17047.6
    528720     17048.1
    528760     17048.6
    528800     17051.6
    528840     17051.9
    528880     17053.1
    528920     17054.2
    528960     17055.9
    529000     17057.4
    529040     17058.2
    529080     17059.4
    529120     17060.5
    529160     17062.4
    529200     17063.7
    529240     17063.6
    529280     17064.9
    529320     17066.1
    529360       17068
    529400     17069.4
    529440     17070.2
    529480     17073.2
    529520     17073.8
    529560     17074.2
    529600     17077.3
    529640     17077.6
    529680     17078.7
    529720     17079.9
    529760     17081.6
    529800       17083
    529840     17083.9
    529880     17085.1
    529920     17086.1
    529960       17088
    530000     17089.4
    530040     17089.2
    530080     17090.6
    530120     17091.7
    530160     17093.7
    530200     17095.1
    530240       17096
    530280     17098.9
    530320     17099.4
    530360     17099.9
    530400     17102.9
    530440     17103.3
    530480     17104.4
    530520     17105.5
    530560     17107.2
    530600     17108.7
    530640     17109.6
    530680     17110.7
    530720     17111.8
    530760     17113.7
    530800     17115.1
    530840     17114.9
    530880     17116.3
    530920     17117.4
    530960     17119.4
    531000     17120.8
    531040     17121.6
    531080     17124.6
    531120     17125.1
    531160     17125.5
    531200     17128.6
    531240     17128.9
    531280     17130.1
    531320     17131.2
    531360     17132.9
    531400     17134.3
    531440     17135.2
    531480     17136.4
    531520     17137.4
    531560     17139.3
    531600     17140.7
    531640     17140.6
    531680     17141.9
    531720     17143.1
    531760       17145
    531800     17146.4
    531840     17147.3
    531880     17150.2
    531920     17150.7
    531960     17151.2
    532000     17154.2
    532040     17154.6
    532080     17155.8
    532120     17156.8
    532160     17158.5
    532200     17159.9
    532240     17160.9
    532280       17162
    532320     17163.1
    532360       17165
    532400     17166.3
    532440     17166.2
    532480     17167.6
    532520     17168.7
    532560     17170.6
    532600     17172.1
    532640     17172.8
    532680     17175.8
    532720     17176.3
    532760     17176.8
    532800     17179.8
    532840     17180.1
    532880     17181.3
    532920     17182.4
    532960     17184.1
    533000     17185.5
    533040     17186.5
    533080     17187.6
    533120     17188.7
    533160     17190.6
    533200     17191.9
    533240     17191.9
    533280     17193.2
    533320     17194.4
    533360     17196.2
    533400     17197.6
    533440     17198.4
    533480     17201.5
    533520     17201.9
    533560     17202.4
    533600     17205.4
    533640     17205.7
    533680     17206.9
    533720       17208
    533760     17209.7
    533800     17211.1
    533840     17212.1
    533880     17213.3
    533920     17214.3
    533960     17216.3
    534000     17217.5
    534040     17217.5
    534080     17218.8
    534120       17220
    534160     17221.8
    534200     17223.3
    534240     17224.1
    534280     17227.1
    534320     17227.5
    534360       17228
    534400       17231
    534440     17231.3
    534480     17232.6
    534520     17233.6
    534560     17235.4
    534600     17236.7
    534640     17237.7
    534680     17238.9
    534720     17239.9
    534760     17241.9
    534800     17243.2
    534840     17243.2
    534880     17244.5
    534920     17245.7
    534960     17247.4
    535000     17248.9
    535040     17249.7
    535080     17252.7
    535120     17253.2
    535160     17253.6
    535200     17256.6
    535240     17256.9
    535280     17258.2
    535320     17259.2
    535360       17261
    535400     17262.3
    535440     17263.3
    535480     17264.4
    535520     17265.5
    535560     17267.5
    535600     17268.8
    535640     17268.7
    535680     17270.1
    535720     17271.2
    535760       17273
    535800     17274.5
    535840     17275.3
    535880     17278.3
    535920     17278.8
    535960     17279.3
    536000     17282.2
    536040     17282.5
    536080     17283.9
    536120     17284.9
    536160     17286.6
    536200       17288
    536240     17288.8
    536280       17290
    536320     17291.1
    536360     17293.1
    536400     17294.4
    536440     17294.3
    536480     17295.7
    536520     17296.8
    536560     17298.6
    536600     17300.1
    536640     17300.9
    536680     17303.9
    536720     17304.4
    536760     17304.9
    536800     17307.8
    536840     17308.1
    536880     17309.5
    536920     17310.5
    536960     17312.1
    537000     17313.6
    537040     17314.4
    537080     17315.7
    537120     17316.7
    537160     17318.7
    537200       17320
    537240       17320
    537280     17321.3
    537320     17322.5
    537360     17324.2
    537400     17325.7
    537440     17326.6
    537480     17329.6
    537520       17330
    537560     17330.5
    537600     17333.4
    537640     17333.7
    537680     17335.1
    537720     17336.1
    537760     17337.8
    537800     17339.2
    537840     17340.1
    537880     17341.3
    537920     17342.3
    537960     17344.3
    538000     17345.6
    538040     17345.6
    538080       17347
    538120     17348.1
    538160     17349.9
    538200     17351.3
    538240     17352.2
    538280     17355.3
    538320     17355.6
    538360     17356.2
    538400     17359.1
    538440     17359.4
    538480     17360.7
    538520     17361.8
    538560     17363.4
    538600     17364.9
    538640     17365.8
    538680       17367
    538720       17368
    538760       17370
    538800     17371.3
    538840     17371.3
    538880     17372.7
    538920     17373.7
    538960     17375.5
    539000       17377
    539040     17377.9
    539080     17380.9
    539120     17381.3
    539160     17381.8
    539200     17384.7
    539240       17385
    539280     17386.4
    539320     17387.5
    539360     17389.1
    539400     17390.5
    539440     17391.4
    539480     17392.7
    539520     17393.6
    539560     17395.7
    539600     17396.9
    539640     17396.9
    539680     17398.3
    539720     17399.3
    539760     17401.2
    539800     17402.6
    539840     17403.5
    539880     17406.5
    539920     17406.9
    539960     17407.4
    540000     17410.4
    540040     17410.8
    540080     17412.2
    540120     17413.1
    540160     17414.8
    540200     17416.2
    540240     17417.1
    540280     17418.4
    540320     17419.3
    540360     17421.4
    540400     17422.6
    540440     17422.6
    540480       17424
    540520       17425
    540560     17426.9
    540600     17428.3
    540640     17429.2
    540680     17432.2
    540720     17432.6
    540760     17433.1
    540800       17436
    540840     17436.5
    540880     17437.9
    540920     17438.8
    540960     17440.5
    541000     17441.9
    541040     17442.8
    541080     17444.1
    541120     17445.1
    541160     17447.1
    541200     17448.3
    541240     17448.3
    541280     17449.7
    541320     17450.7
    541360     17452.6
    541400       17454
    541440     17454.9
    541480     17457.9
    541520     17458.4
    541560     17458.8
    541600     17461.7
    541640     17462.1
    541680     17463.6
    541720     17464.5
    541760     17466.2
    541800     17467.6
    541840     17468.4
    541880     17469.8
    541920     17470.8
    541960     17472.8
    542000       17474
    542040     17473.9
    542080     17475.3
    542120     17476.4
    542160     17478.3
    542200     17479.7
    542240     17480.5
    542280     17483.6
    542320       17484
    542360     17484.4
    542400     17487.5
    542440     17487.8
    542480     17489.2
    542520     17490.1
    542560     17491.8
    542600     17493.3
    542640     17494.1
    542680     17495.4
    542720     17496.5
    542760     17498.5
    542800     17499.7
    542840     17499.6
    542880       17501
    542920     17502.1
    542960     17504.1
    543000     17505.4
    543040     17506.2
    543080     17509.3
    543120     17509.7
    543160     17510.1
    543200     17513.2
    543240     17513.5
    543280     17514.9
    543320     17515.9
    543360     17517.5
    543400     17518.9
    543440     17519.9
    543480     17521.1
    543520     17522.2
    543560     17524.1
    543600     17525.4
    543640     17525.3
    543680     17526.7
    543720     17527.8
    543760     17529.7
    543800       17531
    543840       17532
    543880       17535
    543920     17535.4
    543960     17535.7
    544000     17538.9
    544040     17539.1
    544080     17540.6
    544120     17541.6
    544160     17543.2
    544200     17544.5
    544240     17545.6
    544280     17546.8
    544320     17547.9
    544360     17549.8
    544400     17551.1
    544440       17551
    544480     17552.4
    544520     17553.5
    544560     17555.4
    544600     17556.8
    544640     17557.7
    544680     17560.7
    544720     17561.1
    544760     17561.5
    544800     17564.6
    544840     17564.9
    544880     17566.3
    544920     17567.3
    544960     17568.9
    545000     17570.2
    545040     17571.3
    545080     17572.5
    545120     17573.6
    545160     17575.5
    545200     17576.8
    545240     17576.7
    545280     17578.2
    545320     17579.2
    545360     17581.1
    545400     17582.4
    545440     17583.4
    545480     17586.5
    545520     17586.8
    545560     17587.1
    545600     17590.2
    545640     17590.6
    545680     17592.1
    545720       17593
    545760     17594.6
    545800     17595.9
    545840       17597
    545880     17598.2
    545920     17599.3
    545960     17601.2
    546000     17602.5
    546040     17602.4
    546080     17603.9
    546120       17605
    546160     17606.8
    546200     17608.2
    546240     17609.1
    546280     17612.2
    546320     17612.5
    546360     17612.9
    546400       17616
    546440     17616.3
    546480     17617.7
    546520     17618.7
    546560     17620.3
    546600     17621.7
    546640     17622.8
    546680       17624
    546720     17625.1
    546760     17626.9
    546800     17628.2
    546840     17628.1
    546880     17629.6
    546920     17630.6
    546960     17632.4
    547000     17633.9
    547040     17634.9
    547080     17637.9
    547120     17638.2
    547160     17638.6
    547200     17641.7
    547240     17642.1
    547280     17643.5
    547320     17644.4
    547360     17646.1
    547400     17647.4
    547440     17648.4
    547480     17649.7
    547520     17650.8
    547560     17652.6
    547600       17654
    547640     17653.8
    547680     17655.2
    547720     17656.3
    547760     17658.1
    547800     17659.5
    547840     17660.6
    547880     17663.6
    547920     17663.8
    547960     17664.2
    548000     17667.4
    548040     17667.8
    548080     17669.2
    548120     17670.1
    548160     17671.7
    548200     17673.1
    548240     17674.1
    548280     17675.3
    548320     17676.5
    548360     17678.3
    548400     17679.7
    548440     17679.5
    548480     17680.9
    548520       17682
    548560     17683.7
    548600     17685.2
    548640     17686.3
    548680     17689.3
    548720     17689.5
    548760     17689.9
    548800     17693.1
    548840     17693.5
    548880     17694.9
    548920     17695.8
    548960     17697.5
    549000     17698.8
    549040     17699.9
    549080       17701
    549120     17702.2
    549160     17704.1
    549200     17705.4
    549240     17705.2
    549280     17706.5
    549320     17707.8
    549360     17709.5
    549400     17710.9
    549440       17712
    549480       17715
    549520     17715.2
    549560     17715.6
    549600     17718.8
    549640     17719.2
    549680     17720.6
    549720     17721.5
    549760     17723.2
    549800     17724.6
    549840     17725.6
    549880     17726.8
    549920     17727.9
    549960     17729.8
    550000     17731.1
    550040       17731
    550080     17732.2
    550120     17733.5
    550160     17735.2
    550200     17736.7
    550240     17737.7
    550280     17740.8
    550320     17741.1
    550360     17741.4
    550400     17744.6
    550440       17745
    550480     17746.4
    550520     17747.3
    550560       17749
    550600     17750.4
    550640     17751.3
    550680     17752.5
    550720     17753.7
    550760     17755.6
    550800     17756.9
    550840     17756.8
    550880       17758
    550920     17759.3
    550960       17761
    551000     17762.5
    551040     17763.5
    551080     17766.7
    551120     17766.9
    551160     17767.2
    551200     17770.4
    551240     17770.7
    551280     17772.2
    551320     17773.1
    551360     17774.8
    551400     17776.1
    551440     17777.2
    551480     17778.3
    551520     17779.5
    551560     17781.4
    551600     17782.8
    551640     17782.6
    551680     17783.8
    551720     17785.1
    551760     17786.8
    551800     17788.2
    551840     17789.3
    551880     17792.5
    551920     17792.7
    551960       17793
    552000     17796.2
    552040     17796.6
    552080       17798
    552120     17798.9
    552160     17800.6
    552200       17802
    552240     17802.9
    552280     17804.1
    552320     17805.3
    552360     17807.2
    552400     17808.6
    552440     17808.4
    552480     17809.6
    552520     17810.9
    552560     17812.6
    552600       17814
    552640     17815.1
    552680     17818.3
    552720     17818.5
    552760     17818.8
    552800       17822
    552840     17822.4
    552880     17823.8
    552920     17824.6
    552960     17826.4
    553000     17827.8
    553040     17828.8
    553080     17829.9
    553120     17831.2
    553160     17832.9
    553200     17834.4
    553240     17834.2
    553280     17835.5
    553320     17836.7
    553360     17838.4
    553400     17839.9
    553440     17840.9
    553480     17844.1
    553520     17844.3
    553560     17844.6
    553600     17847.8
    553640     17848.2
    553680     17849.6
    553720     17850.5
    553760     17852.2
    553800     17853.7
    553840     17854.6
    553880     17855.8
    553920       17857
    553960     17858.8
    554000     17860.2
    554040       17860
    554080     17861.3
    554120     17862.6
    554160     17864.3
    554200     17865.7
    554240     17866.7
    554280     17869.9
    554320     17870.1
    554360     17870.5
    554400     17873.6
    554440     17874.1
    554480     17875.4
    554520     17876.2
    554560       17878
    554600     17879.4
    554640     17880.4
    554680     17881.6
    554720     17882.8
    554760     17884.6
    554800     17885.9
    554840     17885.8
    554880       17887
    554920     17888.4
    554960     17890.1
    555000     17891.5
    555040     17892.5
    555080     17895.7
    555120     17895.8
    555160     17896.3
    555200     17899.3
    555240     17899.8
    555280     17901.2
    555320       17902
    555360     17903.7
    555400     17905.2
    555440     17906.2
    555480     17907.4
    555520     17908.5
    555560     17910.3
    555600     17911.7
    555640     17911.5
    555680     17912.8
    555720     17914.1
    555760     17915.8
    555800     17917.3
    555840     17918.3
    555880     17921.5
    555920     17921.6
    555960       17922
    556000     17925.1
    556040     17925.6
    556080       17927
    556120     17927.8
    556160     17929.5
    556200       17931
    556240     17931.9
    556280     17933.1
    556320     17934.3
    556360     17936.1
    556400     17937.4
    556440     17937.2
    556480     17938.6
    556520     17939.8
    556560     17941.5
    556600     17943.1
    556640       17944
    556680     17947.2
    556720     17947.3
    556760     17947.8
    556800     17950.9
    556840     17951.4
    556880     17952.7
    556920     17953.5
    556960     17955.2
    557000     17956.8
    557040     17957.7
    557080     17958.8
    557120       17960
    557160     17961.8
    557200     17963.2
    557240       17963
    557280     17964.4
    557320     17965.6
    557360     17967.3
    557400     17968.8
    557440     17969.8
    557480     17972.9
    557520     17973.1
    557560     17973.6
    557600     17976.7
    557640     17977.2
    557680     17978.5
    557720     17979.2
    557760       17981
    557800     17982.5
    557840     17983.5
    557880     17984.5
    557920     17985.8
    557960     17987.6
    558000     17988.9
    558040     17988.7
    558080     17990.2
    558120     17991.4
    558160       17993
    558200     17994.6
    558240     17995.5
    558280     17998.7
    558320     17998.9
    558360     17999.3
    558400     18002.5
    558440     18002.9
    558480     18004.3
    558520       18005
    558560     18006.8
    558600     18008.2
    558640     18009.2
    558680     18010.3
    558720     18011.6
    558760     18013.3
    558800     18014.6
    558840     18014.5
    558880     18015.9
    558920     18017.1
    558960     18018.8
    559000     18020.3
    559040     18021.2
    559080     18024.4
    559120     18024.6
    559160     18025.1
    559200     18028.3
    559240     18028.7
    559280       18030
    559320     18030.8
    559360     18032.6
    559400       18034
    559440       18035
    559480     18036.1
    559520     18037.4
    559560       18039
    559600     18040.4
    559640     18040.3
    559680     18041.7
    559720     18042.8
    559760     18044.6
    559800     18046.2
    559840       18047
    559880     18050.1
    559920     18050.3
    559960     18050.9
    560000     18054.1
    560040     18054.4
    560080     18055.8
    560120     18056.5
    560160     18058.3
    560200     18059.7
    560240     18060.8
    560280     18061.8
    560320     18063.1
    560360     18064.8
    560400     18066.1
    560440     18066.1
    560480     18067.5
    560520     18068.5
    560560     18070.4
    560600     18071.9
    560640     18072.8
    560680     18075.9
    560720     18076.1
    560760     18076.6
    560800     18079.9
    560840     18080.3
    560880     18081.6
    560920     18082.3
    560960     18084.1
    561000     18085.5
    561040     18086.6
    561080     18087.6
    561120     18088.9
    561160     18090.5
    561200     18091.9
    561240     18091.8
    561280     18093.2
    561320     18094.3
    561360     18096.1
    561400     18097.7
    561440     18098.5
    561480     18101.6
    561520     18101.9
    561560     18102.3
    561600     18105.6
    561640       18106
    561680     18107.3
    561720       18108
    561760     18109.8
    561800     18111.3
    561840     18112.3
    561880     18113.3
    561920     18114.6
    561960     18116.3
    562000     18117.7
    562040     18117.6
    562080     18118.9
    562120       18120
    562160     18121.8
    562200     18123.4
    562240     18124.2
    562280     18127.3
    562320     18127.6
    562360       18128
    562400     18131.3
    562440     18131.7
    562480     18133.1
    562520     18133.7
    562560     18135.5
    562600       18137
    562640       18138
    562680       18139
    562720     18140.3
    562760       18142
    562800     18143.4
    562840     18143.3
    562880     18144.6
    562920     18145.7
    562960     18147.6
    563000       18149
    563040       18150
    563080     18153.1
    563120     18153.3
    563160     18153.8
    563200     18157.1
    563240     18157.5
    563280     18158.8
    563320     18159.4
    563360     18161.2
    563400     18162.8
    563440     18163.7
    563480     18164.8
    563520       18166
    563560     18167.7
    563600     18169.1
    563640       18169
    563680     18170.3
    563720     18171.4
    563760     18173.3
    563800     18174.7
    563840     18175.6
    563880     18178.7
    563920       18179
    563960     18179.4
    564000     18182.8
    564040     18183.2
    564080     18184.4
    564120     18185.1
    564160     18186.8
    564200     18188.4
    564240     18189.4
    564280     18190.5
    564320     18191.7
    564360     18193.4
    564400     18194.9
    564440     18194.6
    564480       18196
    564520     18197.1
    564560     18198.9
    564600     18200.4
    564640     18201.3
    564680     18204.5
    564720     18204.7
    564760     18205.1
    564800     18208.5
    564840     18208.9
    564880     18210.2
    564920     18210.8
    564960     18212.6
    565000     18214.1
    565040       18215
    565080     18216.2
    565120     18217.4
    565160     18219.1
    565200     18220.6
    565240     18220.4
    565280     18221.7
    565320     18222.9
    565360     18224.6
    565400     18226.1
    565440     18226.9
    565480     18230.2
    565520     18230.3
    565560     18230.7
    565600     18234.2
    565640     18234.6
    565680     18235.9
    565720     18236.5
    565760     18238.3
    565800     18239.7
    565840     18240.6
    565880     18241.8
    565920     18243.1
    565960     18244.7
    566000     18246.3
    566040       18246
    566080     18247.4
    566120     18248.6
    566160     18250.3
    566200     18251.8
    566240     18252.6
    566280     18255.8
    566320       18256
    566360     18256.4
    566400     18259.8
    566440     18260.2
    566480     18261.7
    566520     18262.2
    566560       18264
    566600     18265.4
    566640     18266.3
    566680     18267.4
    566720     18268.8
    566760     18270.4
    566800       18272
    566840     18271.7
    566880     18273.1
    566920     18274.3
    566960       18276
    567000     18277.5
    567040     18278.3
    567080     18281.5
    567120     18281.8
    567160     18282.1
    567200     18285.6
    567240       18286
    567280     18287.4
    567320     18287.9
    567360     18289.6
    567400     18291.1
    567440       18292
    567480     18293.2
    567520     18294.5
    567560     18296.2
    567600     18297.7
    567640     18297.4
    567680     18298.8
    567720     18299.9
    567760     18301.7
    567800     18303.2
    567840       18304
    567880     18307.2
    567920     18307.4
    567960     18307.8
    568000     18311.3
    568040     18311.7
    568080     18313.1
    568120     18313.7
    568160     18315.3
    568200     18316.9
    568240     18317.7
    568280     18318.9
    568320     18320.2
    568360     18321.8
    568400     18323.4
    568440     18323.1
    568480     18324.5
    568520     18325.6
    568560     18327.4
    568600     18328.8
    568640     18329.7
    568680     18332.9
    568720     18333.1
    568760     18333.5
    568800       18337
    568840     18337.4
    568880     18338.8
    568920     18339.4
    568960     18341.1
    569000     18342.5
    569040     18343.4
    569080     18344.5
    569120     18345.9
    569160     18347.5
    569200     18349.1
    569240     18348.8
    569280     18350.2
    569320     18351.3
    569360     18353.1
    569400     18354.5
    569440     18355.4
    569480     18358.6
    569520     18358.7
    569560     18359.2
    569600     18362.7
    569640     18363.1
    569680     18364.4
    569720       18365
    569760     18366.7
    569800     18368.2
    569840     18369.1
    569880     18370.2
    569920     18371.6
    569960     18373.2
    570000     18374.7
    570040     18374.5
    570080     18375.9
    570120       18377
    570160     18378.8
    570200     18380.2
    570240       18381
    570280     18384.2
    570320     18384.3
    570360     18384.8
    570400     18388.4
    570440     18388.8
    570480     18390.1
    570520     18390.7
    570560     18392.5
    570600     18393.9
    570640     18394.8
    570680     18395.9
    570720     18397.3
    570760     18398.9
    570800     18400.4
    570840     18400.2
    570880     18401.6
    570920     18402.7
    570960     18404.5
    571000     18405.8
    571040     18406.7
    571080     18409.9
    571120       18410
    571160     18410.5
    571200     18414.1
    571240     18414.4
    571280     18415.8
    571320     18416.3
    571360     18418.1
    571400     18419.6
    571440     18420.5
    571480     18421.5
    571520       18423
    571560     18424.6
    571600     18426.1
    571640     18425.8
    571680     18427.2
    571720     18428.4
    571760     18430.1
    571800     18431.5
    571840     18432.4
    571880     18435.6
    571920     18435.7
    571960     18436.2
    572000     18439.7
    572040     18440.1
    572080     18441.4
    572120       18442
    572160     18443.8
    572200     18445.2
    572240     18446.1
    572280     18447.1
    572320     18448.7
    572360     18450.3
    572400     18451.7
    572440     18451.4
    572480     18452.9
    572520     18454.1
    572560     18455.8
    572600     18457.2
    572640       18458
    572680     18461.2
    572720     18461.3
    572760     18461.8
    572800     18465.3
    572840     18465.7
    572880     18467.1
    572920     18467.7
    572960     18469.5
    573000     18470.8
    573040     18471.7
    573080     18472.8
    573120     18474.4
    573160     18475.9
    573200     18477.3
    573240       18477
    573280     18478.5
    573320     18479.7
    573360     18481.5
    573400     18482.8
    573440     18483.7
    573480     18486.9
    573520       18487
    573560     18487.4
    573600     18490.9
    573640     18491.4
    573680     18492.7
    573720     18493.3
    573760     18495.2
    573800     18496.4
    573840     18497.3
    573880     18498.4
    573920       18500
    573960     18501.6
    574000       18503
    574040     18502.7
    574080     18504.2
    574120     18505.3
    574160     18507.2
    574200     18508.5
    574240     18509.4
    574280     18512.5
    574320     18512.7
    574360       18513
    574400     18516.6
    574440       18517
    574480     18518.3
    574520     18518.9
    574560     18520.8
    574600     18522.1
    574640       18523
    574680     18524.1
    574720     18525.6
    574760     18527.2
    574800     18528.6
    574840     18528.4
    574880     18529.8
    574920       18531
    574960     18532.9
    575000     18534.2
    575040     18535.1
    575080     18538.1
    575120     18538.4
    575160     18538.7
    575200     18542.3
    575240     18542.6
    575280     18543.9
    575320     18544.6
    575360     18546.5
    575400     18547.7
    575440     18548.7
    575480     18549.8
    575520     18551.3
    575560     18552.9
    575600     18554.2
    575640     18554.1
    575680     18555.5
    575720     18556.6
    575760     18558.6
    575800     18559.8
    575840     18560.7
    575880     18563.7
    575920       18564
    575960     18564.4
    576000     18567.9
    576040     18568.2
    576080     18569.6
    576120     18570.2
    576160     18572.2
    576200     18573.4
    576240     18574.3
    576280     18575.4
    576320     18576.8
    576360     18578.6
    576400     18579.9
    576440     18579.8
    576480     18581.1
    576520     18582.3
    576560     18584.3
    576600     18585.5
    576640     18586.4
    576680     18589.3
    576720     18589.7
    576760       18590
    576800     18593.6
    576840     18593.9
    576880     18595.2
    576920     18595.9
    576960     18597.8
    577000     18599.1
    577040       18600
    577080       18601
    577120     18602.5
    577160     18604.3
    577200     18605.5
    577240     18605.5
    577280     18606.9
    577320     18607.9
    577360     18609.9
    577400     18611.2
    577440       18612
    577480       18615
    577520     18615.4
    577560     18615.7
    577600     18619.3
    577640     18619.5
    577680     18620.9
    577720     18621.6
    577760     18623.6
    577800     18624.8
    577840     18625.8
    577880     18626.8
    577920     18628.2
    577960     18629.9
    578000     18631.3
    578040     18631.2
    578080     18632.6
    578120     18633.6
    578160     18635.6
    578200     18636.9
    578240     18637.7
    578280     18640.7
    578320     18641.1
    578360     18641.4
    578400       18645
    578440     18645.2
    578480     18646.6
    578520     18647.3
    578560     18649.3
    578600     18650.5
    578640     18651.4
    578680     18652.4
    578720     18653.9
    578760     18655.6
    578800       18657
    578840     18656.7
    578880     18658.3
    578920     18659.2
    578960     18661.3
    579000     18662.6
    579040     18663.3
    579080     18666.3
    579120     18666.8
    579160       18667
    579200     18670.7
    579240     18670.9
    579280     18672.2
    579320     18672.9
    579360       18675
    579400     18676.1
    579440     18677.1
    579480     18678.1
    579520     18679.6
    579560     18681.2
    579600     18682.6
    579640     18682.4
    579680       18684
    579720     18684.9
    579760     18686.9
    579800     18688.3
    579840       18689
    579880       18692
    579920     18692.5
    579960     18692.7
    580000     18696.4
    580040     18696.5
    580080     18697.9
    580120     18698.6
    580160     18700.6
    580200     18701.7
    580240     18702.8
    580280     18703.8
    580320     18705.3
    580360     18706.9
    580400     18708.2
    580440       18708
    580480     18709.6
    580520     18710.6
    580560     18712.5
    580600     18713.8
    580640     18714.6
    580680     18717.6
    580720       18718
    580760     18718.3
    580800       18722
    580840     18722.1
    580880     18723.5
    580920     18724.2
    580960     18726.3
    581000     18727.3
    581040     18728.4
    581080     18729.4
    581120     18730.9
    581160     18732.5
    581200     18733.9
    581240     18733.7
    581280     18735.2
    581320     18736.2
    581360     18738.2
    581400     18739.5
    581440     18740.2
    581480     18743.3
    581520     18743.7
    581560     18743.9
    581600     18747.6
    581640     18747.8
    581680     18749.2
    581720     18749.9
    581760     18751.9
    581800       18753
    581840     18754.1
    581880     18755.1
    581920     18756.6
    581960     18758.2
    582000     18759.6
    582040     18759.3
    582080     18760.8
    582120     18761.8
    582160     18763.8
    582200     18765.1
    582240     18765.9
    582280     18768.9
    582320     18769.3
    582360     18769.5
    582400     18773.3
    582440     18773.4
    582480     18774.9
    582520     18775.6
    582560     18777.6
    582600     18778.7
    582640     18779.8
    582680     18780.8
    582720     18782.2
    582760     18783.8
    582800     18785.3
    582840       18785
    582880     18786.5
    582920     18787.5
    582960     18789.6
    583000     18790.8
    583040     18791.6
    583080     18794.6
    583120     18795.1
    583160     18795.2
    583200       18799
    583240     18799.1
    583280     18800.6
    583320     18801.3
    583360     18803.3
    583400     18804.4
    583440     18805.5
    583480     18806.5
    583520       18808
    583560     18809.6
    583600       18811
    583640     18810.7
    583680     18812.2
    583720     18813.2
    583760     18815.3
    583800     18816.5
    583840     18817.3
    583880     18820.4
    583920     18820.8
    583960     18820.9
    584000     18824.6
    584040     18824.8
    584080     18826.3
    584120       18827
    584160       18829
    584200     18830.2
    584240     18831.2
    584280     18832.2
    584320     18833.7
    584360     18835.3
    584400     18836.7
    584440     18836.4
    584480     18837.9
    584520     18838.9
    584560     18840.9
    584600     18842.2
    584640       18843
    584680       18846
    584720     18846.4
    584760     18846.5
    584800     18850.4
    584840     18850.5
    584880       18852
    584920     18852.7
    584960     18854.7
    585000     18855.8
    585040       18857
    585080     18857.9
    585120     18859.4
    585160       18861
    585200     18862.4
    585240     18862.1
    585280     18863.6
    585320     18864.6
    585360     18866.6
    585400     18867.8
    585440     18868.6
    585480     18871.7
    585520     18872.2
    585560     18872.2
    585600       18876
    585640     18876.2
    585680     18877.7
    585720     18878.5
    585760     18880.4
    585800     18881.5
    585840     18882.7
    585880     18883.6
    585920       18885
    585960     18886.7
    586000     18888.1
    586040     18887.8
    586080     18889.2
    586120     18890.3
    586160     18892.3
    586200     18893.5
    586240     18894.3
    586280     18897.4
    586320     18897.9
    586360     18897.9
    586400     18901.8
    586440     18901.9
    586480     18903.3
    586520     18904.2
    586560       18906
    586600     18907.1
    586640     18908.4
    586680     18909.2
    586720     18910.7
    586760     18912.3
    586800     18913.7
    586840     18913.5
    586880     18914.9
    586920       18916
    586960       18918
    587000     18919.1
    587040       18920
    587080     18923.1
    587120     18923.5
    587160     18923.6
    587200     18927.5
    587240     18927.6
    587280     18928.9
    587320     18929.7
    587360     18931.7
    587400     18932.7
    587440     18934.1
    587480     18934.9
    587520     18936.3
    587560     18937.9
    587600     18939.4
    587640     18939.1
    587680     18940.6
    587720     18941.7
    587760     18943.6
    587800     18944.8
    587840     18945.8
    587880     18948.7
    587920     18949.3
    587960     18949.3
    588000     18953.1
    588040     18953.2
    588080     18954.6
    588120     18955.4
    588160     18957.3
    588200     18958.4
    588240     18959.8
    588280     18960.5
    588320     18962.1
    588360     18963.6
    588400     18965.1
    588440     18964.8
    588480     18966.3
    588520     18967.4
    588560     18969.3
    588600     18970.5
    588640     18971.4
    588680     18974.3
    588720     18974.9
    588760       18975
    588800     18978.7
    588840     18978.9
    588880     18980.2
    588920       18981
    588960       18983
    589000       18984
    589040     18985.4
    589080     18986.2
    589120     18987.7
    589160     18989.2
    589200     18990.8
    589240     18990.4
    589280       18992
    589320       18993
    589360     18994.9
    589400     18996.1
    589440     18997.1
    589480       19000
    589520     19000.6
    589560     19000.7
    589600     19004.4
    589640     19004.5
    589680     19005.8
    589720     19006.6
    589760     19008.6
    589800     19009.7
    589840     19011.1
    589880     19011.8
    589920     19013.4
    589960     19014.9
    590000     19016.5
    590040     19016.1
    590080     19017.6
    590120     19018.7
    590160     19020.6
    590200     19021.8
    590240     19022.8
    590280     19025.7
    590320     19026.3
    590360     19026.4
    590400     19030.1
    590440     19030.2
    590480     19031.5
    590520     19032.3
    590560     19034.3
    590600     19035.4
    590640     19036.8
    590680     19037.5
    590720       19039
    590760     19040.6
    590800     19042.2
    590840     19041.9
    590880     19043.3
    590920     19044.5
    590960     19046.3
    591000     19047.5
    591040     19048.5
    591080     19051.4
    591120       19052
    591160     19052.2
    591200     19055.8
    591240       19056
    591280     19057.2
    591320     19058.1
    591360     19060.1
    591400     19061.1
    591440     19062.5
    591480     19063.2
    591520     19064.8
    591560     19066.4
    591600     19067.9
    591640     19067.6
    591680     19069.1
    591720     19070.2
    591760       19072
    591800     19073.2
    591840     19074.2
    591880     19077.1
    591920     19077.8
    591960     19077.8
    592000     19081.6
    592040     19081.7
    592080       19083
    592120     19083.8
    592160     19085.8
    592200     19086.8
    592240     19088.2
    592280     19088.9
    592320     19090.5
    592360     19092.1
    592400     19093.7
    592440     19093.3
    592480     19094.7
    592520     19095.8
    592560     19097.7
    592600     19098.9
    592640     19099.9
    592680     19102.8
    592720     19103.4
    592760     19103.5
    592800     19107.2
    592840     19107.4
    592880     19108.7
    592920     19109.5
    592960     19111.4
    593000     19112.5
    593040     19113.9
    593080     19114.6
    593120     19116.1
    593160     19117.7
    593200     19119.3
    593240       19119
    593280     19120.4
    593320     19121.5
    593360     19123.4
    593400     19124.6
    593440     19125.6
    593480     19128.4
    593520     19129.1
    593560     19129.1
    593600     19132.9
    593640       19133
    593680     19134.3
    593720     19135.2
    593760     19137.1
    593800     19138.1
    593840     19139.6
    593880     19140.2
    593920     19141.7
    593960     19143.3
    594000       19145
    594040     19144.6
    594080       19146
    594120     19147.1
    594160       19149
    594200     19150.2
    594240     19151.2
    594280     19154.1
    594320     19154.7
    594360     19154.7
    594400     19158.5
    594440     19158.6
    594480     19159.9
    594520     19160.8
    594560     19162.7
    594600     19163.7
    594640     19165.2
    594680     19165.8
    594720     19167.4
    594760     19168.9
    594800     19170.6
    594840     19170.2
    594880     19171.7
    594920     19172.8
    594960     19174.6
    595000     19175.9
    595040     19176.8
    595080     19179.7
    595120     19180.3
    595160     19180.4
    595200     19184.1
    595240     19184.3
    595280     19185.6
    595320     19186.5
    595360     19188.4
    595400     19189.3
    595440     19190.8
    595480     19191.4
    595520       19193
    595560     19194.6
    595600     19196.3
    595640     19195.8
    595680     19197.4
    595720     19198.5
    595760     19200.3
    595800     19201.5
    595840     19202.5
    595880     19205.4
    595920       19206
    595960       19206
    596000     19209.8
    596040       19210
    596080     19211.2
    596120     19212.1
    596160       19214
    596200       19215
    596240     19216.5
    596280     19217.1
    596320     19218.7
    596360     19220.3
    596400       19222
    596440     19221.5
    596480     19223.1
    596520     19224.2
    596560     19225.9
    596600     19227.3
    596640     19228.1
    596680     19231.1
    596720     19231.7
    596760     19231.7
    596800     19235.5
    596840     19235.7
    596880     19236.9
    596920     19237.8
    596960     19239.7
    597000     19240.6
    597040     19242.2
    597080     19242.7
    597120     19244.3
    597160       19246
    597200     19247.6
    597240     19247.2
    597280     19248.8
    597320     19249.9
    597360     19251.6
    597400     19252.9
    597440     19253.7
    597480     19256.8
    597520     19257.3
    597560     19257.3
    597600     19261.1
    597640     19261.3
    597680     19262.6
    597720     19263.5
    597760     19265.4
    597800     19266.3
    597840     19267.9
    597880     19268.4
    597920       19270
    597960     19271.7
    598000     19273.3
    598040     19272.9
    598080     19274.4
    598120     19275.7
    598160     19277.3
    598200     19278.6
    598240     19279.4
    598280     19282.5
    598320       19283
    598360       19283
    598400     19286.8
    598440     19287.1
    598480     19288.2
    598520     19289.1
    598560     19291.1
    598600     19291.9
    598640     19293.6
    598680     19294.1
    598720     19295.7
    598760     19297.4
    598800       19299
    598840     19298.6
    598880     19300.2
    598920     19301.4
    598960       19303
    599000     19304.3
    599040     19305.1
    599080     19308.3
    599120     19308.7
    599160     19308.7
    599200     19312.6
    599240     19312.8
    599280     19313.9
    599320     19314.8
    599360     19316.8
    599400     19317.7
    599440     19319.3
    599480     19319.8
    599520     19321.4
    599560     19323.2
    599600     19324.8
    599640     19324.3
    599680     19325.8
    599720     19327.1
    599760     19328.7
    599800       19330
    599840     19330.8
    599880       19334
    599920     19334.4
    599960     19334.4
    600000     19338.3
    600040     19338.5
    600080     19339.8
    600120     19340.6
    600160     19342.5
    600200     19343.5
    600240       19345
    600280     19345.6
    600320     19347.1
    600360       19349
    600400     19350.6
    600440     19350.1
    600480     19351.5
    600520     19352.9
    600560     19354.5
    600600     19355.8
    600640     19356.6
    600680     19359.8
    600720     19360.2
    600760     19360.2
    600800       19364
    600840     19364.3
    600880     19365.5
    600920     19366.3
    600960     19368.2
    601000     19369.1
    601040     19370.8
    601080     19371.3
    601120     19372.8
    601160     19374.7
    601200     19376.3
    601240     19375.8
    601280     19377.3
    601320     19378.6
    601360     19380.2
    601400     19381.6
    601440     19382.4
    601480     19385.6
    601520       19386
    601560       19386
    601600     19389.8
    601640       19390
    601680     19391.2
    601720     19392.1
    601760       19394
    601800     19394.9
    601840     19396.4
    601880       19397
    601920     19398.6
    601960     19400.5
    602000       19402
    602040     19401.6
    602080       19403
    602120     19404.4
    602160       19406
    602200     19407.3
    602240     19408.2
    602280     19411.3
    602320     19411.8
    602360     19411.8
    602400     19415.5
    602440     19415.8
    602480     19416.9
    602520     19417.8
    602560     19419.7
    602600     19420.6
    602640     19422.2
    602680     19422.7
    602720     19424.3
    602760     19426.2
    602800     19427.6
    602840     19427.2
    602880     19428.8
    602920     19430.1
    602960     19431.8
    603000       19433
    603040     19433.9
    603080       19437
    603120     19437.5
    603160     19437.5
    603200     19441.2
    603240     19441.5
    603280     19442.6
    603320     19443.6
    603360     19445.4
    603400     19446.3
    603440     19447.9
    603480     19448.4
    603520     19449.9
    603560     19451.9
    603600     19453.3
    603640     19452.9
    603680     19454.4
    603720     19455.8
    603760     19457.5
    603800     19458.7
    603840     19459.7
    603880     19462.7
    603920     19463.2
    603960     19463.2
    604000     19466.9
    604040     19467.2
    604080     19468.3
    604120     19469.3
    604160     19471.1
    604200     19471.9
    604240     19473.5
    604280     19474.1
    604320     19475.7
    604360     19477.6
    604400       19479
    604440     19478.6
    604480     19480.1
    604520     19481.5
    604560     19483.2
    604600     19484.4
    604640     19485.4
    604680     19488.4
    604720     19488.9
    604760       19489
    604800     19492.6
    604840     19492.9
    604880       19494
    604920     19495.1
    604960     19496.7
    605000     19497.6
    605040     19499.2
    605080     19499.8
    605120     19501.4
    605160     19503.3
    605200     19504.7
    605240     19504.3
    605280     19505.8
    605320     19507.2
    605360       19509
    605400     19510.1
    605440     19511.1
    605480     19514.1
    605520     19514.6
    605560     19514.7
    605600     19518.3
    605640     19518.6
    605680     19519.7
    605720     19520.8
    605760     19522.4
    605800     19523.4
    605840       19525
    605880     19525.5
    605920     19527.2
    605960     19529.1
    606000     19530.5
    606040     19530.1
    606080     19531.5
    606120       19533
    606160     19534.7
    606200     19535.9
    606240     19536.8
    606280     19539.9
    606320     19540.3
    606360     19540.5
    606400     19544.1
    606440     19544.4
    606480     19545.6
    606520     19546.5
    606560     19548.2
    606600     19549.2
    606640     19550.7
    606680     19551.2
    606720       19553
    606760     19554.9
    606800     19556.3
    606840     19555.9
    606880     19557.3
    606920     19558.8
    606960     19560.5
    607000     19561.6
    607040     19562.6
    607080     19565.7
    607120       19566
    607160     19566.2
    607200     19569.8
    607240     19570.2
    607280     19571.4
    607320     19572.3
    607360       19574
    607400       19575
    607440     19576.5
    607480       19577
    607520     19578.7
    607560     19580.7
    607600     19582.1
    607640     19581.7
    607680     19583.1
    607720     19584.6
    607760     19586.3
    607800     19587.4
    607840     19588.5
    607880     19591.5
    607920     19591.9
    607960     19592.1
    608000     19595.7
    608040       19596
    608080     19597.2
    608120     19598.2
    608160     19599.8
    608200     19600.8
    608240     19602.3
    608280     19602.9
    608320     19604.6
    608360     19606.6
    608400     19607.9
    608440     19607.5
    608480       19609
    608520     19610.3
    608560     19612.1
    608600     19613.3
    608640     19614.4
    608680     19617.2
    608720     19617.7
    608760     19617.9
    608800     19621.5
    608840     19621.7
    608880       19623
    608920       19624
    608960     19625.6
    609000     19626.6
    609040     19628.2
    609080     19628.7
    609120     19630.4
    609160     19632.4
    609200     19633.6
    609240     19633.4
    609280     19634.8
    609320     19636.2
    609360     19637.9
    609400       19639
    609440     19640.2
    609480       19643
    609520     19643.5
    609560     19643.7
    609600     19647.4
    609640     19647.6
    609680     19648.8
    609720     19649.8
    609760     19651.5
    609800     19652.5
    609840       19654
    609880     19654.6
    609920     19656.3
    609960     19658.2
    610000     19659.5
    610040     19659.3
    610080     19660.7
    610120       19662
    610160     19663.7
    610200     19664.9
    610240       19666
    610280     19668.9
    610320     19669.4
    610360     19669.5
    610400     19673.3
    610440     19673.4
    610480     19674.6
    610520     19675.7
    610560     19677.3
    610600     19678.3
    610640     19679.9
    610680     19680.4
    610720       19682
    610760       19684
    610800     19685.3
    610840       19685
    610880     19686.5
    610920     19687.8
    610960     19689.5
    611000     19690.7
    611040     19691.8
    611080     19694.6
    611120     19695.2
    611160     19695.3
    611200       19699
    611240     19699.3
    611280     19700.4
    611320     19701.4
    611360     19703.1
    611400       19704
    611440     19705.7
    611480     19706.2
    611520     19707.8
    611560     19709.7
    611600       19711
    611640     19710.7
    611680     19712.3
    611720     19713.6
    611760     19715.3
    611800     19716.4
    611840     19717.6
    611880     19720.5
    611920       19721
    611960     19721.1
    612000     19724.8
    612040       19725
    612080     19726.2
    612120     19727.2
    612160       19729
    612200     19729.9
    612240     19731.5
    612280     19731.9
    612320     19733.6
    612360     19735.5
    612400     19736.7
    612440     19736.6
    612480       19738
    612520     19739.5
    612560     19741.1
    612600     19742.2
    612640     19743.3
    612680     19746.2
    612720     19746.8
    612760     19746.8
    612800     19750.7
    612840     19750.8
    612880       19752
    612920       19753
    612960     19754.7
    613000     19755.7
    613040     19757.3
    613080     19757.8
    613120     19759.3
    613160     19761.3
    613200     19762.6
    613240     19762.4
    613280     19763.7
    613320     19765.3
    613360     19766.9
    613400     19767.9
    613440     19769.1
    613480       19772
    613520     19772.6
    613560     19772.6
    613600     19776.4
    613640     19776.6
    613680     19777.9
    613720     19778.8
    613760     19780.5
    613800     19781.5
    613840     19783.1
    613880     19783.7
    613920     19785.2
    613960     19787.1
    614000     19788.4
    614040     19788.2
    614080     19789.6
    614120     19791.1
    614160     19792.6
    614200     19793.8
    614240       19795
    614280     19797.9
    614320     19798.4
    614360     19798.5
    614400     19802.3
    614440     19802.5
    614480     19803.7
    614520     19804.7
    614560     19806.4
    614600     19807.3
    614640       19809
    614680     19809.5
    614720       19811
    614760     19812.9
    614800     19814.2
    614840       19814
    614880     19815.4
    614920     19816.9
    614960     19818.5
    615000     19819.6
    615040     19820.8
    615080     19823.7
    615120     19824.1
    615160     19824.3
    615200     19828.1
    615240     19828.3
    615280     19829.5
    615320     19830.5
    615360     19832.2
    615400     19833.2
    615440     19834.8
    615480     19835.4
    615520     19836.8
    615560     19838.7
    615600       19840
    615640     19839.8
    615680     19841.1
    615720     19842.7
    615760     19844.3
    615800     19845.5
    615840     19846.6
    615880     19849.5
    615920     19849.9
    615960     19850.1
    616000     19853.8
    616040     19854.1
    616080     19855.4
    616120     19856.3
    616160       19858
    616200     19858.9
    616240     19860.6
    616280     19861.1
    616320     19862.6
    616360     19864.5
    616400     19865.8
    616440     19865.6
    616480       19867
    616520     19868.6
    616560     19870.1
    616600     19871.3
    616640     19872.5
    616680     19875.3
    616720     19875.7
    616760     19875.9
    616800     19879.6
    616840       19880
    616880     19881.2
    616920       19882
    616960     19883.8
    617000     19884.8
    617040     19886.5
    617080       19887
    617120     19888.5
    617160     19890.4
    617200     19891.6
    617240     19891.4
    617280     19892.8
    617320     19894.4
    617360     19895.9
    617400     19897.1
    617440     19898.3
    617480     19901.2
    617520     19901.5
    617560     19901.8
    617600     19905.5
    617640     19905.7
    617680       19907
    617720     19907.8
    617760     19909.7
    617800     19910.6
    617840     19912.4
    617880     19912.9
    617920     19914.3
    617960     19916.2
    618000     19917.4
    618040     19917.2
    618080     19918.7
    618120     19920.3
    618160     19921.7
    618200       19923
    618240     19924.2
    618280     19927.1
    618320     19927.4
    618360     19927.7
    618400     19931.3
    618440     19931.6
    618480     19932.9
    618520     19933.7
    618560     19935.6
    618600     19936.5
    618640     19938.2
    618680     19938.8
    618720     19940.2
    618760     19942.1
    618800     19943.3
    618840     19943.1
    618880     19944.6
    618920     19946.2
    618960     19947.6
    619000     19948.9
    619040       19950
    619080     19952.8
    619120     19953.3
    619160     19953.5
    619200     19957.2
    619240     19957.5
    619280     19958.7
    619320     19959.5
    619360     19961.4
    619400     19962.4
    619440     19964.1
    619480     19964.7
    619520     19966.1
    619560     19967.9
    619600     19969.1
    619640     19968.9
    619680     19970.4
    619720       19972
    619760     19973.5
    619800     19974.6
    619840     19975.9
    619880     19978.6
    619920     19979.2
    619960     19979.3
    620000       19983
    620040     19983.4
    620080     19984.6
    620120     19985.4
    620160     19987.3
    620200     19988.3
    620240       19990
    620280     19990.6
    620320       19992
    620360     19993.8
    620400       19995
    620440     19994.8
    620480     19996.2
    620520     19997.9
    620560     19999.4
    620600     20000.6
    620640     20001.8
    620680     20004.6
    620720     20005.2
    620760     20005.3
    620800       20009
    620840     20009.3
    620880     20010.6
    620920     20011.3
    620960     20013.2
    621000     20014.2
    621040     20015.9
    621080     20016.5
    621120     20017.9
    621160     20019.7
    621200     20020.9
    621240     20020.7
    621280     20022.2
    621320     20023.7
    621360     20025.3
    621400     20026.5
    621440     20027.6
    621480     20030.4
    621520       20031
    621560     20031.1
    621600     20034.9
    621640     20035.1
    621680     20036.4
    621720     20037.2
    621760     20039.1
    621800     20040.1
    621840     20041.7
    621880     20042.3
    621920     20043.8
    621960     20045.6
    622000     20046.7
    622040     20046.5
    622080       20048
    622120     20049.7
    622160     20051.1
    622200     20052.3
    622240     20053.5
    622280     20056.3
    622320     20056.9
    622360       20057
    622400     20060.8
    622440     20061.1
    622480     20062.4
    622520     20063.1
    622560       20065
    622600       20066
    622640     20067.6
    622680     20068.2
    622720     20069.7
    622760     20071.5
    622800     20072.5
    622840     20072.5
    622880     20073.9
    622920     20075.5
    622960       20077
    623000     20078.3
    623040     20079.5
    623080     20082.2
    623120     20082.9
    623160     20082.9
    623200     20086.7
    623240       20087
    623280     20088.3
    623320     20089.1
    623360     20090.9
    623400     20091.9
    623440     20093.6
    623480     20094.2
    623520     20095.6
    623560     20097.4
    623600     20098.5
    623640     20098.4
    623680     20099.8
    623720     20101.5
    623760     20102.9
    623800     20104.2
    623840     20105.4
    623880     20108.2
    623920     20108.8
    623960     20108.9
    624000     20112.7
    624040     20112.9
    624080     20114.2
    624120       20115
    624160     20116.9
    624200     20117.8
    624240     20119.5
    624280       20120
    624320     20121.5
    624360     20123.4
    624400     20124.4
    624440     20124.2
    624480     20125.7
    624520     20127.4
    624560     20128.7
    624600     20130.1
    624640     20131.3
    624680     20134.1
    624720     20134.7
    624760     20134.8
    624800     20138.6
    624840     20138.9
    624880     20140.1
    624920       20141
    624960     20142.8
    625000     20143.7
    625040     20145.5
    625080     20146.1
    625120     20147.4
    625160     20149.4
    625200     20150.3
    625240     20150.2
    625280     20151.7
    625320     20153.3
    625360     20154.7
    625400     20156.1
    625440     20157.2
    625480       20160
    625520     20160.6
    625560     20160.7
    625600     20164.6
    625640     20164.8
    625680     20166.1
    625720     20166.9
    625760     20168.7
    625800     20169.6
    625840     20171.3
    625880       20172
    625920     20173.2
    625960     20175.3
    626000     20176.3
    626040       20176
    626080     20177.6
    626120     20179.2
    626160     20180.5
    626200       20182
    626240     20183.1
    626280       20186
    626320     20186.5
    626360     20186.6
    626400     20190.5
    626440     20190.7
    626480       20192
    626520     20192.8
    626560     20194.6
    626600     20195.5
    626640     20197.2
    626680     20197.8
    626720     20199.1
    626760     20201.3
    626800     20202.2
    626840     20201.9
    626880     20203.4
    626920     20205.1
    626960     20206.4
    627000     20207.9
    627040       20209
    627080     20211.8
    627120     20212.3
    627160     20212.4
    627200     20216.4
    627240     20216.7
    627280     20217.8
    627320     20218.7
    627360     20220.4
    627400     20221.5
    627440     20223.1
    627480     20223.7
    627520     20224.9
    627560     20227.1
    627600       20228
    627640     20227.7
    627680     20229.2
    627720       20231
    627760     20232.2
    627800     20233.8
    627840     20234.8
    627880     20237.7
    627920     20238.2
    627960     20238.2
    628000     20242.3
    628040     20242.5
    628080     20243.7
    628120     20244.6
    628160     20246.3
    628200     20247.3
    628240     20248.9
    628280     20249.6
    628320     20250.7
    628360     20252.9
    628400     20253.9
    628440     20253.5
    628480     20255.1
    628520     20256.8
    628560     20258.1
    628600     20259.7
    628640     20260.7
    628680     20263.6
    628720       20264
    628760     20264.1
    628800     20268.1
    628840     20268.3
    628880     20269.5
    628920     20270.4
    628960     20272.2
    629000     20273.1
    629040     20274.8
    629080     20275.5
    629120     20276.6
    629160     20278.8
    629200     20279.7
    629240     20279.4
    629280     20280.9
    629320     20282.6
    629360     20283.9
    629400     20285.5
    629440     20286.5
    629480     20289.5
    629520     20289.8
    629560     20289.9
    629600     20293.9
    629640     20294.2
    629680     20295.4
    629720     20296.3
    629760     20297.9
    629800     20298.9
    629840     20300.6
    629880     20301.3
    629920     20302.4
    629960     20304.7
    630000     20305.7
    630040     20305.2
    630080     20306.8
    630120     20308.4
    630160     20309.8
    630200     20311.3
    630240     20312.4
    630280     20315.3
    630320     20315.7
    630360     20315.8
    630400     20319.8
    630440       20320
    630480     20321.2
    630520       20322
    630560     20323.7
    630600     20324.7
    630640     20326.5
    630680     20327.2
    630720     20328.3
    630760     20330.6
    630800     20331.5
    630840       20331
    630880     20332.7
    630920     20334.2
    630960     20335.6
    631000     20337.2
    631040     20338.1
    631080     20341.3
    631120     20341.5
    631160     20341.6
    631200     20345.7
    631240     20345.9
    631280     20347.1
    631320     20347.9
    631360     20349.6
    631400     20350.6
    631440     20352.4
    631480       20353
    631520     20354.1
    631560     20356.5
    631600     20357.3
    631640     20356.8
    631680     20358.6
    631720       20360
    631760     20361.4
    631800       20363
    631840       20364
    631880     20367.1
    631920     20367.4
    631960     20367.4
    632000     20371.6
    632040     20371.7
    632080     20372.9
    632120     20373.7
    632160     20375.5
    632200     20376.5
    632240     20378.3
    632280     20378.9
    632320       20380
    632360     20382.3
    632400     20383.1
    632440     20382.8
    632480     20384.4
    632520     20385.9
    632560     20387.4
    632600     20388.9
    632640     20389.8
    632680       20393
    632720     20393.2
    632760     20393.2
    632800     20397.4
    632840     20397.6
    632880     20398.8
    632920     20399.5
    632960     20401.3
    633000     20402.3
    633040     20404.2
    633080     20404.8
    633120     20405.8
    633160     20408.2
    633200       20409
    633240     20408.7
    633280     20410.3
    633320     20411.7
    633360     20413.2
    633400     20414.8
    633440     20415.7
    633480     20418.8
    633520     20419.1
    633560     20419.1
    633600     20423.2
    633640     20423.4
    633680     20424.7
    633720     20425.4
    633760     20427.2
    633800     20428.3
    633840     20430.1
    633880     20430.7
    633920     20431.6
    633960     20434.1
    634000     20434.8
    634040     20434.6
    634080     20436.2
    634120     20437.6
    634160     20439.1
    634200     20440.7
    634240     20441.6
    634280     20444.8
    634320     20445.1
    634360       20445
    634400     20449.1
    634440     20449.3
    634480     20450.7
    634520     20451.3
    634560     20453.1
    634600     20454.2
    634640     20456.1
    634680     20456.6
    634720     20457.6
    634760     20460.1
    634800     20460.8
    634840     20460.5
    634880     20462.2
    634920     20463.6
    634960       20465
    635000     20466.7
    635040     20467.5
    635080     20470.8
    635120       20471
    635160       20471
    635200     20475.1
    635240     20475.4
    635280     20476.7
    635320     20477.3
    635360       20479
    635400     20480.1
    635440     20482.1
    635480     20482.6
    635520     20483.6
    635560     20486.1
    635600     20486.7
    635640     20486.5
    635680     20488.1
    635720     20489.5
    635760       20491
    635800     20492.6
    635840     20493.4
    635880     20496.8
    635920     20496.9
    635960     20496.9
    636000       20501
    636040     20501.2
    636080     20502.7
    636120     20503.3
    636160     20504.8
    636200       20506
    636240     20508.1
    636280     20508.5
    636320     20509.6
    636360     20511.9
    636400     20512.6
    636440     20512.5
    636480       20514
    636520     20515.4
    636560     20516.9
    636600     20518.6
    636640     20519.3
    636680     20522.7
    636720     20522.8
    636760     20522.9
    636800       20527
    636840     20527.2
    636880     20528.6
    636920     20529.2
    636960     20530.7
    637000     20531.9
    637040       20534
    637080     20534.4
    637120     20535.4
    637160     20537.9
    637200     20538.5
    637240     20538.5
    637280     20539.9
    637320     20541.4
    637360     20542.9
    637400     20544.5
    637440     20545.3
    637480     20548.7
    637520     20548.8
    637560     20548.8
    637600     20552.9
    637640     20553.2
    637680     20554.6
    637720     20555.1
    637760     20556.7
    637800     20557.8
    637840       20560
    637880     20560.4
    637920     20561.3
    637960     20563.8
    638000     20564.4
    638040     20564.5
    638080     20565.8
    638120     20567.3
    638160     20568.8
    638200     20570.4
    638240     20571.2
    638280     20574.6
    638320     20574.7
    638360     20574.7
    638400     20578.8
    638440     20579.1
    638480     20580.5
    638520     20581.1
    638560     20582.6
    638600     20583.8
    638640     20585.8
    638680     20586.2
    638720     20587.3
    638760     20589.8
    638800     20590.3
    638840     20590.4
    638880     20591.8
    638920     20593.2
    638960     20594.7
    639000     20596.4
    639040     20597.1
    639080     20600.6
    639120     20600.6
    639160     20600.7
    639200     20604.8
    639240       20605
    639280     20606.5
    639320       20607
    639360     20608.5
    639400     20609.7
    639440     20611.8
    639480     20612.2
    639520     20613.2
    639560     20615.7
    639600     20616.3
    639640     20616.3
    639680     20617.7
    639720     20619.2
    639760     20620.6
    639800     20622.3
    639840       20623
    639880     20626.5
    639920     20626.5
    639960     20626.5
    640000     20630.7
    640040       20631
    640080     20632.3
    640120     20633.1
    640160     20634.4
    640200     20635.7
    640240     20637.7
    640280     20638.2
    640320     20639.2
    640360     20641.6
    640400     20642.3
    640440     20642.2
    640480     20643.6
    640520     20645.1
    640560     20646.6
    640600     20648.2
    640640       20649
    640680     20652.4
    640720     20652.4
    640760     20652.5
    640800     20656.6
    640840     20656.8
    640880     20658.3
    640920     20658.9
    640960     20660.4
    641000     20661.6
    641040     20663.6
    641080       20664
    641120     20665.1
    641160     20667.4
    641200     20668.2
    641240     20668.1
    641280     20669.5
    641320       20671
    641360     20672.5
    641400     20674.1
    641440     20674.8
    641480     20678.2
    641520     20678.2
    641560     20678.3
    641600     20682.5
    641640     20682.7
    641680     20684.1
    641720     20684.8
    641760     20686.2
    641800     20687.5
    641840     20689.4
    641880     20689.9
    641920     20690.9
    641960     20693.3
    642000     20694.1
    642040       20694
    642080     20695.4
    642120     20696.8
    642160     20698.4
    642200       20700
    642240     20700.7
    642280     20704.1
    642320     20704.1
    642360     20704.2
    642400     20708.3
    642440     20708.7
    642480       20710
    642520     20710.7
    642560     20712.1
    642600     20713.5
    642640     20715.4
    642680     20715.9
    642720     20716.9
    642760     20719.2
    642800       20720
    642840     20719.9
    642880     20721.3
    642920     20722.7
    642960     20724.3
    643000     20725.9
    643040     20726.5
    643080     20729.9
    643120     20729.9
    643160     20730.1
    643200     20734.2
    643240     20734.5
    643280     20735.9
    643320     20736.6
    643360       20738
    643400     20739.4
    643440     20741.2
    643480     20741.8
    643520     20742.8
    643560       20745
    643600     20745.8
    643640     20745.7
    643680       20747
    643720     20748.5
    643760     20750.2
    643800     20751.7
    643840     20752.4
    643880     20755.7
    643920     20755.8
    643960     20755.9
    644000       20760
    644040     20760.4
    644080     20761.6
    644120     20762.4
    644160     20763.9
    644200     20765.2
    644240       20767
    644280     20767.7
    644320     20768.6
    644360     20770.8
    644400     20771.7
    644440     20771.5
    644480     20772.8
    644520     20774.3
    644560       20776
    644600     20777.5
    644640     20778.2
    644680     20781.5
    644720     20781.6
    644760     20781.7
    644800     20785.8
    644840     20786.2
    644880     20787.4
    644920     20788.2
    644960     20789.6
    645000       20791
    645040     20792.8
    645080     20793.5
    645120     20794.4
    645160     20796.6
    645200     20797.5
    645240     20797.2
    645280     20798.7
    645320     20800.1
    645360     20801.9
    645400     20803.3
    645440       20804
    645480     20807.2
    645520     20807.5
    645560     20807.5
    645600     20811.6
    645640       20812
    645680     20813.2
    645720       20814
    645760     20815.3
    645800     20816.8
    645840     20818.6
    645880     20819.2
    645920     20820.1
    645960     20822.4
    646000     20823.2
    646040       20823
    646080     20824.5
    646120     20825.9
    646160     20827.6
    646200       20829
    646240     20829.8
    646280     20833.1
    646320     20833.2
    646360     20833.3
    646400     20837.4
    646440     20837.8
    646480       20839
    646520     20839.8
    646560     20841.2
    646600     20842.6
    646640     20844.4
    646680       20845
    646720     20845.9
    646760     20848.2
    646800       20849
    646840     20848.8
    646880     20850.3
    646920     20851.7
    646960     20853.4
    647000     20854.8
    647040     20855.6
    647080     20858.8
    647120       20859
    647160     20859.2
    647200     20863.2
    647240     20863.7
    647280     20864.7
    647320     20865.6
    647360       20867
    647400     20868.4
    647440     20870.2
    647480     20870.8
    647520     20871.7
    647560       20874
    647600     20874.7
    647640     20874.6
    647680     20876.1
    647720     20877.5
    647760     20879.3
    647800     20880.7
    647840     20881.4
    647880     20884.6
    647920     20884.8
    647960       20885
    648000     20889.1
    648040     20889.4
    648080     20890.6
    648120     20891.3
    648160     20892.8
    648200     20894.2
    648240       20896
    648280     20896.5
    648320     20897.5
    648360     20899.8
    648400     20900.5
    648440     20900.3
    648480     20901.9
    648520     20903.3
    648560     20905.1
    648600     20906.5
    648640     20907.3
    648680     20910.5
    648720     20910.7
    648760     20910.8
    648800     20914.8
    648840     20915.3
    648880     20916.4
    648920     20917.2
    648960     20918.6
    649000     20920.2
    649040     20921.8
    649080     20922.3
    649120     20923.3
    649160     20925.7
    649200     20926.3
    649240     20926.2
    649280     20927.8
    649320     20929.2
    649360     20930.9
    649400     20932.3
    649440     20933.1
    649480     20936.4
    649520     20936.5
    649560     20936.5
    649600     20940.7
    649640     20941.2
    649680     20942.2
    649720       20943
    649760     20944.5
    649800       20946
    649840     20947.6
    649880     20948.1
    649920     20949.2
    649960     20951.5
    650000     20952.2
    650040     20952.1
    650080     20953.6
    650120       20955
    650160     20956.8
    650200     20958.1
    650240       20959
    650280     20962.4
    650320     20962.3
    650360     20962.5
    650400     20966.5
    650440     20967.1
    650480     20968.2
    650520     20968.9
    650560     20970.4
    650600     20971.9
    650640     20973.4
    650680       20974
    650720     20975.1
    650760     20977.4
    650800     20978.2
    650840       20978
    650880     20979.5
    650920       20981
    650960     20982.7
    651000       20984
    651040     20984.8
    651080     20988.3
    651120     20988.3
    651160     20988.3
    651200     20992.5
    651240     20993.1
    651280     20994.1
    651320     20994.8
    651360     20996.3
    651400     20997.8
    651440     20999.3
    651480     20999.9
    651520       21001
    651560     21003.4
    651600       21004
    651640     21003.8
    651680     21005.4
    651720     21006.8
    651760     21008.5
    651800     21009.9
    651840     21010.7
    651880     21014.2
    651920     21014.2
    651960     21014.3
    652000     21018.4
    652040     21018.9
    652080       21020
    652120     21020.7
    652160     21022.2
    652200     21023.7
    652240     21025.2
    652280     21025.8
    652320     21026.8
    652360     21029.3
    652400     21029.8
    652440     21029.7
    652480     21031.2
    652520     21032.6
    652560     21034.3
    652600     21035.8
    652640     21036.5
    652680       21040
    652720     21040.1
    652760     21040.1
    652800     21044.2
    652840     21044.8
    652880     21045.8
    652920     21046.5
    652960       21048
    653000     21049.5
    653040     21051.1
    653080     21051.6
    653120     21052.6
    653160     21055.1
    653200     21055.7
    653240     21055.5
    653280       21057
    653320     21058.4
    653360     21060.2
    653400     21061.7
    653440     21062.4
    653480     21065.9
    653520     21065.9
    653560     21065.8
    653600       21070
    653640     21070.6
    653680     21071.7
    653720     21072.4
    653760     21073.9
    653800     21075.3
    653840     21076.9
    653880     21077.4
    653920     21078.4
    653960       21081
    654000     21081.5
    654040     21081.3
    654080     21082.9
    654120     21084.3
    654160     21086.1
    654200     21087.5
    654240     21088.2
    654280     21091.8
    654320     21091.7
    654360     21091.7
    654400     21095.9
    654440     21096.5
    654480     21097.6
    654520     21098.3
    654560     21099.8
    654600     21101.1
    654640     21102.7
    654680     21103.2
    654720     21104.2
    654760     21106.9
    654800     21107.3
    654840     21107.2
    654880     21108.7
    654920     21110.1
    654960     21111.9
    655000     21113.4
    655040     21114.1
    655080     21117.6
    655120     21117.6
    655160     21117.5
    655200     21121.8
    655240     21122.4
    655280     21123.4
    655320     21124.2
    655360     21125.7
    655400     21126.9
    655440     21128.5
    655480     21129.1
    655520     21130.1
    655560     21132.8
    655600     21133.2
    655640       21133
    655680     21134.6
    655720       21136
    655760     21137.8
    655800     21139.3
    655840     21139.9
    655880     21143.5
    655920     21143.6
    655960     21143.5
    656000     21147.7
    656040     21148.3
    656080     21149.4
    656120       21150
    656160     21151.7
    656200     21152.9
    656240     21154.5
    656280       21155
    656320     21156.1
    656360     21158.6
    656400     21159.1
    656440       21159
    656480     21160.4
    656520     21161.9
    656560     21163.7
    656600     21165.2
    656640     21165.8
    656680     21169.5
    656720     21169.4
    656760     21169.4
    656800     21173.6
    656840     21174.2
    656880     21175.3
    656920       21176
    656960     21177.5
    657000     21178.8
    657040     21180.4
    657080     21180.9
    657120       21182
    657160     21184.6
    657200     21185.1
    657240     21184.9
    657280     21186.5
    657320     21187.9
    657360     21189.7
    657400       21191
    657440     21191.8
    657480     21195.5
    657520     21195.4
    657560     21195.4
    657600     21199.5
    657640     21200.1
    657680     21201.3
    657720     21201.9
    657760     21203.5
    657800     21204.7
    657840     21206.3
    657880     21206.9
    657920     21207.9
    657960     21210.5
    658000     21211.1
    658040     21210.8
    658080     21212.4
    658120     21213.7
    658160     21215.6
    658200       21217
    658240     21217.8
    658280     21221.4
    658320     21221.2
    658360     21221.3
    658400     21225.4
    658440       21226
    658480     21227.2
    658520     21227.8
    658560     21229.4
    658600     21230.6
    658640     21232.2
    658680     21232.8
    658720     21233.8
    658760     21236.4
    658800       21237
    658840     21236.7
    658880     21238.3
    658920     21239.6
    658960     21241.5
    659000     21242.9
    659040     21243.7
    659080     21247.3
    659120     21247.2
    659160     21247.2
    659200     21251.3
    659240       21252
    659280       21253
    659320     21253.7
    659360     21255.3
    659400     21256.6
    659440     21258.2
    659480     21258.8
    659520     21259.8
    659560     21262.3
    659600       21263
    659640     21262.6
    659680     21264.2
    659720     21265.6
    659760     21267.5
    659800       21269
    659840     21269.7
    659880     21273.3
    659920     21273.2
    659960     21273.1
    660000     21277.3
    660040       21278
    660080       21279
    660120     21279.7
    660160     21281.3
    660200     21282.6
    660240     21284.2
    660280     21284.7
    660320     21285.7
    660360     21288.3
    660400     21288.9
    660440     21288.5
    660480     21290.1
    660520     21291.4
    660560     21293.4
    660600     21294.9
    660640     21295.5
    660680     21299.1
    660720     21299.1
    660760     21299.1
    660800     21303.2
    660840     21303.9
    660880     21304.8
    660920     21305.6
    660960     21307.2
    661000     21308.5
    661040     21310.1
    661080     21310.6
    661120     21311.5
    661160     21314.1
    661200     21314.8
    661240     21314.4
    661280       21316
    661320     21317.4
    661360     21319.3
    661400     21320.7
    661440     21321.4
    661480       21325
    661520       21325
    661560       21325
    661600       21329
    661640     21329.6
    661680     21330.7
    661720     21331.4
    661760     21333.1
    661800     21334.4
    661840     21335.7
    661880     21336.4
    661920     21337.3
    661960     21339.9
    662000     21340.5
    662040     21340.2
    662080     21341.7
    662120     21343.2
    662160     21345.1
    662200     21346.6
    662240     21347.3
    662280     21350.9
    662320     21350.9
    662360     21350.9
    662400     21354.8
    662440     21355.5
    662480     21356.5
    662520     21357.2
    662560       21359
    662600     21360.3
    662640     21361.6
    662680     21362.2
    662720     21363.1
    662760     21365.8
    662800     21366.3
    662840     21365.9
    662880     21367.6
    662920     21369.1
    662960     21370.9
    663000     21372.4
    663040     21373.2
    663080     21376.8
    663120     21376.8
    663160     21376.7
    663200     21380.7
    663240     21381.4
    663280     21382.4
    663320       21383
    663360     21384.7
    663400     21386.1
    663440     21387.4
    663480     21388.1
    663520     21388.9
    663560     21391.6
    663600     21392.2
    663640     21391.8
    663680     21393.4
    663720       21395
    663760     21396.8
    663800     21398.3
    663840       21399
    663880     21402.6
    663920     21402.6
    663960     21402.5
    664000     21406.6
    664040     21407.3
    664080     21408.2
    664120     21408.8
    664160     21410.6
    664200       21412
    664240     21413.2
    664280       21414
    664320     21414.9
    664360     21417.5
    664400       21418
    664440     21417.8
    664480     21419.3
    664520     21420.8
    664560     21422.6
    664600     21424.2
    664640     21424.8
    664680     21428.5
    664720     21428.5
    664760     21428.4
    664800     21432.6
    664840     21433.2
    664880     21434.2
    664920     21434.7
    664960     21436.5
    665000       21438
    665040     21439.2
    665080       21440
    665120     21440.8
    665160     21443.4
    665200     21443.9
    665240     21443.7
    665280     21445.2
    665320     21446.7
    665360     21448.6
    665400     21450.1
    665440     21450.8
    665480     21454.4
    665520     21454.4
    665560     21454.3
    665600     21458.5
    665640     21459.1
    665680     21460.1
    665720     21460.7
    665760     21462.5
    665800     21463.9
    665840     21465.1
    665880     21465.9
    665920     21466.7
    665960     21469.3
    666000     21469.8
    666040     21469.7
    666080     21471.2
    666120     21472.7
    666160     21474.5
    666200       21476
    666240     21476.8
    666280     21480.4
    666320     21480.4
    666360     21480.2
    666400     21484.5
    666440     21485.1
    666480     21486.1
    666520     21486.6
    666560     21488.5
    666600       21490
    666640       21491
    666680     21491.8
    666720     21492.6
    666760     21495.4
    666800     21495.8
    666840     21495.7
    666880     21497.2
    666920     21498.7
    666960     21500.5
    667000     21501.9
    667040     21502.7
    667080     21506.3
    667120     21506.3
    667160     21506.1
    667200     21510.4
    667240       21511
    667280     21512.1
    667320     21512.5
    667360     21514.4
    667400     21515.8
    667440     21516.9
    667480     21517.7
    667520     21518.5
    667560     21521.3
    667600     21521.8
    667640     21521.6
    667680       21523
    667720     21524.6
    667760     21526.6
    667800     21527.9
    667840     21528.7
    667880     21532.3
    667920     21532.3
    667960       21532
    668000     21536.4
    668040     21536.9
    668080       21538
    668120     21538.5
    668160     21540.3
    668200     21541.8
    668240     21542.8
    668280     21543.6
    668320     21544.4
    668360     21547.3
    668400     21547.7
    668440     21547.4
    668480     21548.9
    668520     21550.6
    668560     21552.5
    668600     21553.8
    668640     21554.6
    668680     21558.2
    668720     21558.3
    668760       21558
    668800     21562.3
    668840     21562.9
    668880       21564
    668920     21564.3
    668960     21566.3
    669000     21567.7
    669040     21568.7
    669080     21569.7
    669120     21570.3
    669160     21573.2
    669200     21573.7
    669240     21573.4
    669280     21574.9
    669320     21576.5
    669360     21578.4
    669400     21579.7
    669440     21580.5
    669480     21584.2
    669520     21584.3
    669560     21583.9
    669600     21588.3
    669640       21589
    669680       21590
    669720     21590.4
    669760     21592.3
    669800     21593.7
    669840     21594.8
    669880     21595.8
    669920     21596.3
    669960     21599.2
    670000     21599.7
    670040     21599.3
    670080       21601
    670120     21602.5
    670160     21604.5
    670200     21605.7
    670240     21606.6
    670280     21610.2
    670320     21610.4
    670360     21609.9
    670400     21614.3
    670440     21614.9
    670480       21616
    670520     21616.3
    670560     21618.2
    670600     21619.8
    670640     21620.8
    670680     21621.8
    670720     21622.3
    670760     21625.2
    670800     21625.6
    670840     21625.4
    670880       21627
    670920     21628.5
    670960     21630.5
    671000     21631.7
    671040     21632.7
    671080     21636.1
    671120     21636.4
    671160       21636
    671200     21640.4
    671240       21641
    671280       21642
    671320     21642.2
    671360     21644.3
    671400     21645.7
    671440     21646.8
    671480     21647.9
    671520     21648.3
    671560     21651.2
    671600     21651.7
    671640     21651.4
    671680       21653
    671720     21654.5
    671760     21656.4
    671800     21657.6
    671840     21658.7
    671880     21662.1
    671920     21662.4
    671960       21662
    672000     21666.5
    672040     21666.9
    672080     21667.8
    672120     21668.1
    672160     21670.3
    672200     21671.6
    672240     21672.7
    672280     21673.8
    672320     21674.2
    672360     21677.1
    672400     21677.7
    672440     21677.3
    672480     21678.9
    672520     21680.4
    672560     21682.4
    672600     21683.7
    672640     21684.6
    672680     21688.1
    672720     21688.4
    672760     21687.9
    672800     21692.4
    672840     21692.9
    672880     21693.9
    672920     21694.1
    672960     21696.2
    673000     21697.6
    673040     21698.7
    673080     21699.8
    673120     21700.2
    673160     21703.1
    673200     21703.7
    673240     21703.2
    673280     21704.9
    673320     21706.4
    673360     21708.3
    673400     21709.5
    673440     21710.5
    673480     21714.1
    673520     21714.3
    673560     21713.9
    673600     21718.4
    673640     21718.9
    673680     21719.8
    673720       21720
    673760     21722.2
    673800     21723.5
    673840     21724.6
    673880     21725.7
    673920     21726.1
    673960       21729
    674000     21729.6
    674040     21729.2
    674080     21730.8
    674120     21732.4
    674160     21734.2
    674200     21735.5
    674240     21736.4
    674280       21740
    674320     21740.1
    674360     21739.8
    674400     21744.3
    674440     21744.7
    674480     21745.7
    674520     21745.9
    674560     21748.1
    674600     21749.5
    674640     21750.4
    674680     21751.7
    674720       21752
    674760     21754.9
    674800     21755.5
    674840       21755
    674880     21756.6
    674920     21758.4
    674960     21760.1
    675000     21761.5
    675040     21762.3
    675080     21765.9
    675120       21766
    675160     21765.7
    675200     21770.3
    675240     21770.7
    675280     21771.7
    675320     21771.7
    675360       21774
    675400     21775.4
    675440     21776.4
    675480     21777.6
    675520     21777.8
    675560     21780.8
    675600     21781.5
    675640     21780.9
    675680     21782.5
    675720     21784.2
    675760       21786
    675800     21787.4
    675840     21788.1
    675880     21791.7
    675920     21791.9
    675960     21791.7
    676000     21796.1
    676040     21796.5
    676080     21797.5
    676120     21797.6
    676160     21799.8
    676200     21801.4
    676240     21802.2
    676280     21803.4
    676320     21803.7
    676360     21806.7
    676400     21807.3
    676440     21806.9
    676480     21808.4
    676520       21810
    676560     21811.8
    676600     21813.3
    676640     21814.1
    676680     21817.6
    676720     21817.8
    676760     21817.6
    676800       21822
    676840     21822.4
    676880     21823.4
    676920     21823.5
    676960     21825.6
    677000     21827.2
    677040       21828
    677080     21829.3
    677120     21829.5
    677160     21832.6
    677200     21833.1
    677240     21832.7
    677280     21834.3
    677320     21835.9
    677360     21837.8
    677400     21839.2
    677440     21839.8
    677480     21843.5
    677520     21843.6
    677560     21843.4
    677600     21847.8
    677640     21848.3
    677680     21849.2
    677720     21849.5
    677760     21851.5
    677800     21853.1
    677840     21853.9
    677880     21855.2
    677920     21855.4
    677960     21858.5
    678000     21859.1
    678040     21858.6
    678080     21860.2
    678120     21861.8
    678160     21863.6
    678200     21865.2
    678240     21865.7
    678280     21869.4
    678320     21869.6
    678360     21869.2
    678400     21873.7
    678440     21874.1
    678480     21875.2
    678520     21875.4
    678560     21877.4
    678600     21878.9
    678640     21879.8
    678680     21881.1
    678720     21881.3
    678760     21884.4
    678800     21885.1
    678840     21884.6
    678880     21886.1
    678920     21887.7
    678960     21889.6
    679000     21891.2
    679040     21891.6
    679080     21895.3
    679120     21895.5
    679160     21895.2
    679200     21899.6
    679240     21900.1
    679280     21901.2
    679320     21901.3
    679360     21903.4
    679400       21905
    679440     21905.7
    679480     21907.1
    679520     21907.3
    679560     21910.3
    679600       21911
    679640     21910.5
    679680     21912.1
    679720     21913.7
    679760     21915.5
    679800     21917.1
    679840     21917.6
    679880     21921.4
    679920     21921.6
    679960     21921.2
    680000     21925.6
    680040       21926
    680080     21927.2
    680120     21927.3
    680160     21929.4
    680200     21931.1
    680240     21931.6
    680280     21933.2
    680320     21933.2
    680360     21936.4
    680400     21937.1
    680440     21936.7
    680480     21938.2
    680520     21939.6
    680560     21941.5
    680600     21943.1
    680640     21943.6
    680680     21947.4
    680720     21947.6
    680760     21947.2
    680800     21951.6
    680840       21952
    680880     21953.2
    680920     21953.3
    680960     21955.2
    681000       21957
    681040     21957.5
    681080     21959.1
    681120     21959.2
    681160     21962.3
    681200     21963.1
    681240     21962.5
    681280     21964.1
    681320     21965.6
    681360     21967.4
    681400       21969
    681440     21969.6
    681480     21973.3
    681520     21973.5
    681560       21973
    681600     21977.6
    681640     21977.9
    681680     21979.1
    681720     21979.1
    681760     21981.1
    681800       21983
    681840     21983.6
    681880       21985
    681920       21985
    681960     21988.2
    682000       21989
    682040     21988.3
    682080       21990
    682120     21991.5
    682160     21993.2
    682200       21995
    682240     21995.5
    682280     21999.2
    682320     21999.6
    682360     21998.9
    682400     22003.5
    682440     22003.8
    682480       22005
    682520       22005
    682560     22007.1
    682600     22008.8
    682640     22009.5
    682680     22010.8
    682720       22011
    682760     22014.1
    682800       22015
    682840     22014.2
    682880     22015.9
    682920     22017.5
    682960     22019.1
    683000     22020.9
    683040     22021.3
    683080     22025.1
    683120     22025.5
    683160     22024.7
    683200     22029.4
    683240     22029.7
    683280       22031
    683320     22030.9
    683360       22033
    683400     22034.6
    683440     22035.3
    683480     22036.8
    683520     22036.9
    683560     22039.9
    683600     22040.9
    683640     22040.2
    683680     22041.8
    683720     22043.4
    683760     22045.1
    683800     22046.7
    683840     22047.2
    683880     22051.1
    683920     22051.4
    683960     22050.7
    684000     22055.4
    684040     22055.6
    684080     22056.9
    684120     22056.9
    684160     22058.9
    684200     22060.5
    684240     22061.3
    684280     22062.8
    684320     22062.8
    684360     22065.8
    684400     22066.8
    684440     22066.2
    684480     22067.7
    684520     22069.4
    684560     22070.9
    684600     22072.6
    684640       22073
    684680       22077
    684720     22077.3
    684760     22076.6
    684800     22081.3
    684840     22081.4
    684880     22082.7
    684920     22082.8
    684960     22084.8
    685000     22086.6
    685040     22087.3
    685080     22088.7
    685120     22088.7
    685160     22091.7
    685200     22092.7
    685240     22092.1
    685280     22093.6
    685320     22095.2
    685360     22096.8
    685400     22098.6
    685440     22098.9
    685480     22102.9
    685520     22103.1
    685560     22102.6
    685600     22107.2
    685640     22107.4
    685680     22108.6
    685720     22108.7
    685760     22110.7
    685800     22112.5
    685840     22113.3
    685880     22114.5
    685920     22114.6
    685960     22117.6
    686000     22118.6
    686040     22118.1
    686080     22119.6
    686120     22121.1
    686160     22122.8
    686200     22124.4
    686240     22124.9
    686280       22129
    686320     22129.1
    686360     22128.6
    686400     22133.3
    686440     22133.3
    686480     22134.5
    686520     22134.5
    686560     22136.6
    686600     22138.5
    686640     22139.2
    686680     22140.4
    686720     22140.6
    686760     22143.5
    686800     22144.6
    686840       22144
    686880     22145.5
    686920     22147.1
    686960     22148.6
    687000     22150.3
    687040     22150.7
    687080     22154.8
    687120     22154.9
    687160     22154.5
    687200     22159.2
    687240     22159.3
    687280     22160.3
    687320     22160.4
    687360     22162.5
    687400     22164.3
    687440     22165.1
    687480     22166.3
    687520     22166.4
    687560     22169.3
    687600     22170.4
    687640     22169.8
    687680     22171.2
    687720     22172.8
    687760     22174.4
    687800     22176.1
    687840     22176.5
    687880     22180.6
    687920     22180.7
    687960     22180.3
    688000       22185
    688040       22185
    688080       22186
    688120     22186.2
    688160     22188.2
    688200       22190
    688240     22190.7
    688280       22192
    688320       22192
    688360       22195
    688400     22196.1
    688440     22195.4
    688480     22196.9
    688520     22198.5
    688560     22200.1
    688600     22201.7
    688640     22202.2
    688680     22206.3
    688720     22206.3
    688760     22205.9
    688800     22210.7
    688840     22210.6
    688880     22211.6
    688920     22211.8
    688960     22213.8
    689000     22215.5
    689040     22216.4
    689080     22217.6
    689120     22217.6
    689160     22220.7
    689200     22221.7
    689240       22221
    689280     22222.5
    689320     22224.1
    689360     22225.7
    689400     22227.3
    689440     22227.8
    689480     22231.8
    689520     22231.8
    689560     22231.5
    689600     22236.2
    689640     22236.2
    689680     22237.1
    689720     22237.5
    689760     22239.4
    689800     22241.1
    689840       22242
    689880     22243.3
    689920     22243.2
    689960     22246.3
    690000     22247.2
    690040     22246.7
    690080     22248.3
    690120     22249.7
    690160     22251.3
    690200     22252.8
    690240     22253.4
    690280     22257.4
    690320     22257.4
    690360     22257.1
    690400     22261.9
    690440     22261.8
    690480     22262.6
    690520     22263.1
    690560     22265.1
    690600     22266.8
    690640     22267.7
    690680     22268.9
    690720     22268.8
    690760       22272
    690800     22272.8
    690840     22272.4
    690880     22273.9
    690920     22275.3
    690960     22276.8
    691000     22278.5
    691040     22278.9
    691080       22283
    691120       22283
    691160     22282.8
    691200     22287.4
    691240     22287.3
    691280     22288.3
    691320     22288.8
    691360     22290.8
    691400     22292.6
    691440     22293.4
    691480     22294.6
    691520     22294.4
    691560     22297.7
    691600     22298.5
    691640     22298.1
    691680     22299.5
    691720       22301
    691760     22302.4
    691800     22304.1
    691840     22304.6
    691880     22308.6
    691920     22308.7
    691960     22308.5
    692000     22313.1
    692040     22313.1
    692080       22314
    692120     22314.5
    692160     22316.5
    692200     22318.3
    692240     22319.1
    692280     22320.4
    692320     22320.1
    692360     22323.3
    692400     22324.2
    692440     22323.8
    692480     22325.2
    692520     22326.8
    692560       22328
    692600     22329.9
    692640     22330.2
    692680     22334.4
    692720     22334.4
    692760     22334.2
    692800     22338.9
    692840     22338.8
    692880     22339.7
    692920     22340.1
    692960     22342.2
    693000     22344.1
    693040     22344.8
    693080       22346
    693120     22345.9
    693160       22349
    693200     22349.8
    693240     22349.6
    693280       22351
    693320     22352.3
    693360     22353.7
    693400     22355.7
    693440     22355.9
    693480       22360
    693520     22360.1
    693560     22359.9
    693600     22364.6
    693640     22364.5
    693680     22365.5
    693720     22365.8
    693760       22368
    693800     22369.9
    693840     22370.6
    693880     22371.8
[truncated: 176,020 more chars]
