# Supplementary material for: Comment on 'Valid molecular dynamics simulations of human hemoglobin require a surprisingly large box size'
Source: eLife. 2019 Jun 20;8:e44718. doi: 10.7554/eLife.44718 (PMC6586461; doi:10.7554/eLife.44718)
Supplement: Figure 2—source data 1. — The zip archive contains a README file describing which source files correspond to the different panels. [file elife-44718-fig2-data1.zip › figure2/panel_B/120A/3/msd.xvg]

# This file was created Fri Mar  8 03:41:02 2019
# Created by:
#             :-) GROMACS - gmx msd, 2018.5-dev-20181129-d5972f7 (-:
# 
# Executable:   /usr/local/gromacs/2018/2018.4-impi2017-fftw337-gcc640-cuda91/bin/gmx
# Data prefix:  /usr/local/gromacs/2018/2018.4-impi2017-fftw337-gcc640-cuda91
# Working dir:  /home/vgapsys/project/hemoglobin/hemoglobin/Meuwly/120a-elife/eq3
# Command line:
#   gmx msd -s /netmount/energy/vgapsys/hemoglobin/hemoglobin/raw/120a-elife/topol.tpr -f /netmount/energy/vgapsys/hemoglobin/hemoglobin/raw/120a-elife/2/traj_comp.xtc -trestart 800 -n index.ndx -o msd.xvg
# gmx msd is part of G R O M A C S:
#
# GROningen Mixture of Alchemy and Childrens' Stories
#
@    title "Mean Square Displacement"
@    xaxis  label "Time (ps)"
@    yaxis  label "MSD (nm\S2\N)"
@TYPE xy
# MSD gathered over 1e+06 ps with 1251 restarts
# Diffusion constants fitted from time 100000 to 900000 ps
# D[Water_&_OW] = 5.3996 (+/- 0.1066) (1e-5 cm^2/s)
         0           0
        40     1.32848
        80     2.65915
       120     3.98758
       160     5.31262
       200     6.63913
       240     7.96004
       280     9.27784
       320     10.5974
       360     11.9158
       400     13.2316
       440     14.5438
       480     15.8581
       520     17.1719
       560     18.4842
       600     19.7938
       640     21.0998
       680     22.4075
       720      23.713
       760     25.0198
       800     26.3252
       840     27.6349
       880     28.9387
       920     30.2459
       960     31.5528
      1000     32.8632
      1040     34.1652
      1080     35.4679
      1120     36.7759
      1160     38.0863
      1200     39.3922
      1240     40.6964
      1280     41.9996
      1320     43.3055
      1360     44.6108
      1400     45.9114
      1440     47.2089
      1480     48.5075
      1520     49.8032
      1560     51.1023
      1600     52.4036
      1640     53.7092
      1680     55.0081
      1720     56.3095
      1760     57.6092
      1800     58.9148
      1840     60.2094
      1880     61.5097
      1920     62.8159
      1960     64.1283
      2000     65.4337
      2040     66.7335
      2080     68.0336
      2120     69.3327
      2160     70.6323
      2200     71.9298
      2240     73.2257
      2280      74.524
      2320     75.8164
      2360     77.1153
      2400     78.4154
      2440     79.7251
      2480     81.0236
      2520     82.3277
      2560     83.6258
      2600     84.9323
      2640     86.2235
      2680     87.5223
      2720     88.8242
      2760     90.1356
      2800     91.4389
      2840     92.7352
      2880     94.0329
      2920      95.333
      2960     96.6323
      3000     97.9275
      3040     99.2246
      3080     100.526
      3120     101.816
      3160     103.115
      3200     104.412
      3240     105.721
      3280     107.017
      3320     108.325
      3360     109.624
      3400     110.933
      3440     112.223
      3480     113.522
      3520     114.823
      3560     116.133
      3600     117.436
      3640      118.73
      3680     120.026
      3720     121.324
      3760     122.623
      3800     123.916
      3840     125.211
      3880     126.509
      3920     127.793
      3960      129.09
      4000     130.382
      4040      131.69
      4080     132.986
      4120     134.295
      4160     135.593
      4200     136.903
      4240     138.192
      4280     139.491
      4320     140.792
      4360     142.102
      4400     143.402
      4440     144.693
      4480     145.985
      4520      147.28
      4560     148.578
      4600      149.87
      4640     151.164
      4680     152.464
      4720     153.747
      4760     155.047
      4800     156.339
      4840     157.647
      4880     158.938
      4920     160.246
      4960     161.544
      5000     162.855
      5040     164.143
      5080     165.443
      5120     166.745
      5160     168.056
      5200     169.356
      5240     170.646
      5280     171.939
      5320     173.235
      5360     174.534
      5400     175.824
      5440     177.116
      5480     178.414
      5520     179.694
      5560     180.997
      5600     182.289
      5640     183.598
      5680     184.889
      5720     186.198
      5760     187.496
      5800     188.807
      5840     190.096
      5880     191.396
      5920     192.697
      5960      194.01
      6000     195.311
      6040     196.599
      6080     197.893
      6120     199.193
      6160     200.492
      6200     201.783
      6240     203.076
      6280     204.378
      6320     205.656
      6360     206.961
      6400     208.253
      6440     209.567
      6480     210.858
      6520     212.168
      6560     213.464
      6600     214.775
      6640     216.063
      6680     217.366
      6720     218.667
      6760     219.981
      6800     221.282
      6840     222.571
      6880     223.869
      6920     225.172
      6960     226.471
      7000     227.761
      7040     229.058
      7080     230.361
      7120     231.642
      7160      232.95
      7200     234.241
      7240     235.558
      7280      236.85
      7320     238.162
      7360     239.457
      7400     240.768
      7440     242.054
      7480     243.358
      7520      244.66
      7560     245.977
      7600     247.276
      7640     248.565
      7680     249.868
      7720     251.171
      7760     252.471
      7800      253.76
      7840     255.058
      7880     256.363
      7920     257.643
      7960     258.952
      8000     260.247
      8040     261.569
      8080     262.865
      8120     264.182
      8160     265.475
      8200     266.786
      8240     268.069
      8280     269.372
      8320     270.673
      8360     271.988
      8400     273.288
      8440     274.577
      8480     275.882
      8520     277.187
      8560     278.489
      8600     279.783
      8640     281.084
      8680     282.393
      8720     283.671
      8760      284.98
      8800     286.272
      8840     287.595
      8880     288.893
      8920     290.212
      8960     291.503
      9000     292.813
      9040     294.095
      9080     295.398
      9120     296.699
      9160     298.015
      9200     299.317
      9240     300.604
      9280     301.908
      9320     303.216
      9360     304.518
      9400      305.81
      9440      307.11
      9480     308.418
      9520     309.695
      9560     311.003
      9600     312.291
      9640     313.613
      9680     314.911
      9720     316.231
      9760      317.52
      9800      318.83
      9840     320.113
      9880     321.417
      9920     322.718
      9960     324.035
     10000     325.338
     10040     326.624
     10080     327.929
     10120     329.236
     10160     330.542
     10200     331.834
     10240     333.134
     10280     334.441
     10320     335.716
     10360     337.026
     10400     338.313
     10440     339.636
     10480     340.929
     10520     342.247
     10560     343.535
     10600     344.845
     10640     346.125
     10680     347.428
     10720     348.728
     10760     350.047
     10800     351.349
     10840     352.635
     10880     353.942
     10920     355.252
     10960     356.559
     11000     357.852
     11040     359.152
     11080     360.462
     11120     361.737
     11160     363.047
     11200     364.336
     11240     365.662
     11280     366.957
     11320     368.277
     11360     369.564
     11400     370.876
     11440     372.154
     11480     373.459
     11520     374.759
     11560     376.078
     11600     377.383
     11640     378.669
     11680     379.975
     11720     381.281
     11760     382.583
     11800      383.87
     11840     385.173
     11880     386.487
     11920      387.76
     11960     389.073
     12000     390.361
     12040     391.688
     12080     392.981
     12120     394.302
     12160     395.587
     12200     396.901
     12240     398.177
     12280      399.48
     12320      400.78
     12360     402.102
     12400     403.407
     12440     404.695
     12480         406
     12520     407.306
     12560     408.608
     12600     409.896
     12640     411.198
     12680     412.512
     12720     413.785
     12760     415.095
     12800      416.38
     12840     417.711
     12880     419.003
     12920     420.326
     12960      421.61
     13000     422.926
     13040     424.201
     13080     425.508
     13120     426.808
     13160      428.13
     13200     429.437
     13240     430.725
     13280      432.03
     13320     433.333
     13360     434.637
     13400     435.926
     13440     437.229
     13480     438.546
     13520     439.816
     13560     441.125
     13600     442.407
     13640     443.741
     13680     445.034
     13720     446.358
     13760      447.64
     13800     448.958
     13840      450.23
     13880     451.536
     13920     452.834
     13960     454.158
     14000     455.467
     14040     456.754
     14080     458.057
     14120     459.358
     14160     460.661
     14200     461.951
     14240     463.256
     14280     464.575
     14320     465.843
     14360     467.152
     14400     468.437
     14440     469.775
     14480     471.069
     14520     472.393
     14560      473.67
     14600     474.987
     14640     476.254
     14680     477.559
     14720     478.857
     14760     480.185
     14800     481.494
     14840      482.78
     14880     484.084
     14920     485.383
     14960     486.686
     15000     487.978
     15040     489.281
     15080     490.604
     15120     491.872
     15160     493.188
     15200     494.473
     15240     495.813
     15280     497.103
     15320     498.428
     15360     499.703
     15400      501.02
     15440     502.285
     15480      503.59
     15520     504.888
     15560     506.217
     15600     507.523
     15640     508.808
     15680     510.112
     15720     511.411
     15760     512.712
     15800     514.007
     15840      515.31
     15880     516.633
     15920       517.9
     15960     519.214
     16000     520.499
     16040      521.84
     16080     523.125
     16120     524.453
     16160     525.726
     16200     527.044
     16240     528.307
     16280     529.613
     16320     530.913
     16360     532.241
     16400     533.551
     16440     534.834
     16480      536.14
     16520     537.441
     16560     538.742
     16600     540.037
     16640     541.339
     16680     542.666
     16720     543.932
     16760     545.248
     16800      546.53
     16840     547.873
     16880     549.159
     16920     550.488
     16960     551.759
     17000     553.079
     17040     554.337
     17080     555.645
     17120     556.945
     17160     558.274
     17200     559.585
     17240     560.867
     17280     562.177
     17320     563.479
     17360     564.787
     17400     566.081
     17440     567.383
     17480      568.71
     17520     569.973
     17560     571.288
     17600     572.569
     17640     573.913
     17680     575.198
     17720     576.525
     17760     577.796
     17800     579.121
     17840     580.374
     17880     581.679
     17920     582.979
     17960     584.311
     18000     585.628
     18040     586.911
     18080     588.223
     18120     589.526
     18160     590.832
     18200     592.128
     18240      593.43
     18280     594.761
     18320     596.022
     18360     597.337
     18400     598.622
     18440     599.962
     18480     601.241
     18520     602.564
     18560     603.834
     18600     605.162
     18640      606.41
     18680     607.718
     18720     609.015
     18760      610.35
     18800     611.666
     18840     612.951
     18880     614.261
     18920     615.567
     18960     616.877
     19000     618.176
     19040     619.479
     19080     620.811
     19120     622.069
     19160     623.389
     19200     624.672
     19240     626.013
     19280      627.29
     19320     628.617
     19360     629.886
     19400     631.216
     19440     632.463
     19480      633.77
     19520     635.068
     19560     636.403
     19600     637.719
     19640     639.003
     19680     640.314
     19720     641.622
     19760     642.934
     19800     644.231
     19840     645.529
     19880     646.862
     19920     648.119
     19960     649.438
     20000     650.721
     20040     652.064
     20080     653.341
     20120     654.668
     20160     655.936
     20200     657.267
     20240     658.511
     20280     659.818
     20320     661.114
     20360     662.451
     20400     663.768
     20440     665.048
     20480     666.361
     20520     667.669
     20560     668.985
     20600     670.277
     20640     671.573
     20680     672.907
     20720      674.16
     20760     675.481
     20800     676.765
     20840     678.107
     20880     679.382
     20920     680.709
     20960     681.982
     21000     683.317
     21040     684.556
     21080      685.86
     21120      687.16
     21160     688.497
     21200     689.813
     21240     691.092
     21280     692.406
     21320     693.712
     21360     695.029
     21400     696.324
     21440     697.619
     21480     698.952
     21520     700.201
     21560     701.522
     21600     702.807
     21640     704.149
     21680     705.419
     21720     706.746
     21760      708.02
     21800     709.357
     21840     710.596
     21880     711.898
     21920     713.196
     21960     714.533
     22000     715.849
     22040     717.128
     22080     718.442
     22120     719.751
     22160     721.066
     22200     722.356
     22240     723.653
     22280     724.989
     22320      726.24
     22360     727.565
     22400     728.851
     22440     730.194
     22480     731.461
     22520     732.792
     22560     734.063
     22600     735.401
     22640     736.641
     22680     737.943
     22720     739.239
     22760     740.575
     22800     741.887
     22840     743.163
     22880     744.477
     22920     745.787
     22960     747.102
     23000     748.393
     23040     749.691
     23080     751.028
     23120     752.279
     23160     753.605
     23200     754.891
     23240     756.236
     23280     757.505
     23320     758.838
     23360     760.109
     23400     761.447
     23440     762.685
     23480     763.992
     23520     765.289
     23560     766.628
     23600     767.941
     23640     769.221
     23680     770.537
     23720     771.846
     23760     773.166
     23800     774.455
     23840     775.754
     23880     777.092
     23920     778.341
     23960     779.669
     24000     780.954
     24040     782.303
     24080      783.57
     24120     784.906
     24160     786.173
     24200     787.511
     24240     788.745
     24280     790.049
     24320     791.349
     24360     792.689
     24400     794.003
     24440     795.283
     24480       796.6
     24520     797.911
     24560     799.232
     24600     800.523
     24640     801.823
     24680     803.162
     24720      804.41
     24760     805.741
     24800     807.024
     24840     808.372
     24880     809.639
     24920     810.974
     24960     812.243
     25000     813.581
     25040     814.815
     25080     816.119
     25120     817.418
     25160     818.759
     25200     820.068
     25240     821.344
     25280     822.661
     25320     823.973
     25360     825.298
     25400      826.59
     25440     827.885
     25480     829.228
     25520      830.47
     25560     831.801
     25600     833.086
     25640     834.427
     25680     835.695
     25720     837.034
     25760     838.305
     25800     839.644
     25840     840.876
     25880     842.181
     25920     843.482
     25960     844.824
     26000     846.138
     26040     847.414
     26080     848.733
     26120     850.046
     26160     851.372
     26200     852.665
     26240     853.958
     26280     855.299
     26320     856.542
     26360      857.87
     26400     859.151
     26440     860.494
     26480     861.761
     26520     863.101
     26560      864.37
     26600     865.711
     26640     866.944
     26680     868.249
     26720     869.549
     26760     870.895
     26800     872.211
     26840     873.484
     26880     874.804
     26920     876.117
     26960     877.446
     27000     878.738
     27040     880.036
     27080      881.38
     27120     882.621
     27160     883.948
     27200     885.227
     27240     886.572
     27280     887.835
     27320     889.179
     27360      890.45
     27400     891.797
     27440     893.033
     27480     894.339
     27520     895.638
     27560      896.99
     27600     898.308
     27640     899.579
     27680     900.899
     27720     902.212
     27760     903.537
     27800     904.827
     27840     906.123
     27880     907.471
     27920     908.709
     27960     910.034
     28000     911.311
     28040     912.658
     28080      913.92
     28120     915.265
     28160     916.534
     28200     917.885
     28240     919.119
     28280     920.426
     28320     921.726
     28360     923.077
     28400     924.399
     28440     925.672
     28480     926.992
     28520     928.309
     28560     929.632
     28600     930.923
     28640      932.22
     28680     933.565
     28720     934.802
     28760      936.13
     28800     937.409
     28840     938.766
     28880     940.027
     28920     941.371
     28960     942.638
     29000     943.985
     29040     945.215
     29080     946.521
     29120     947.818
     29160     949.171
     29200     950.494
     29240     951.769
     29280     953.092
     29320     954.409
     29360     955.735
     29400     957.028
     29440     958.325
     29480     959.668
     29520     960.906
     29560     962.233
     29600     963.512
     29640     964.873
     29680     966.134
     29720      967.48
     29760     968.741
     29800     970.089
     29840     971.318
     29880     972.624
     29920     973.926
     29960     975.279
     30000     976.601
     30040     977.872
     30080     979.195
     30120     980.512
     30160     981.839
     30200     983.134
     30240      984.43
     30280     985.774
     30320     987.007
     30360     988.333
     30400     989.611
     30440     990.976
     30480     992.239
     30520     993.588
     30560     994.848
     30600     996.194
     30640     997.415
     30680     998.725
     30720     1000.02
     30760     1001.38
     30800      1002.7
     30840     1003.98
     30880      1005.3
     30920     1006.61
     30960     1007.94
     31000     1009.23
     31040     1010.53
     31080     1011.88
     31120     1013.11
     31160     1014.44
     31200     1015.71
     31240     1017.07
     31280     1018.33
     31320     1019.69
     31360     1020.94
     31400     1022.29
     31440     1023.51
     31480     1024.81
     31520     1026.11
     31560     1027.47
     31600     1028.79
     31640     1030.07
     31680     1031.39
     31720      1032.7
     31760     1034.03
     31800     1035.33
     31840     1036.62
     31880     1037.97
     31920      1039.2
     31960     1040.52
     32000      1041.8
     32040     1043.16
     32080     1044.42
     32120     1045.77
     32160     1047.03
     32200     1048.38
     32240     1049.59
     32280      1050.9
     32320     1052.21
     32360     1053.56
     32400     1054.88
     32440     1056.16
     32480     1057.49
     32520      1058.8
     32560     1060.12
     32600     1061.42
     32640     1062.72
     32680     1064.06
     32720     1065.29
     32760     1066.62
     32800     1067.89
     32840     1069.25
     32880     1070.51
     32920     1071.86
     32960     1073.12
     33000     1074.47
     33040     1075.68
     33080     1076.99
     33120     1078.29
     33160     1079.65
     33200     1080.97
     33240     1082.25
     33280     1083.57
     33320     1084.88
     33360      1086.2
     33400      1087.5
     33440     1088.79
     33480     1090.14
     33520     1091.37
     33560     1092.69
     33600     1093.96
     33640     1095.32
     33680     1096.58
     33720     1097.94
     33760      1099.2
     33800     1100.55
     33840     1101.76
     33880     1103.07
     33920     1104.37
     33960     1105.73
     34000     1107.05
     34040     1108.32
     34080     1109.64
     34120     1110.95
     34160     1112.27
     34200     1113.57
     34240     1114.86
     34280     1116.22
     34320     1117.44
     34360     1118.77
     34400     1120.04
     34440      1121.4
     34480     1122.66
     34520     1124.02
     34560     1125.28
     34600     1126.64
     34640     1127.84
     34680     1129.15
     34720     1130.46
     34760     1131.82
     34800     1133.14
     34840     1134.41
     34880     1135.73
     34920     1137.04
     34960     1138.36
     35000     1139.65
     35040     1140.94
     35080      1142.3
     35120     1143.52
     35160     1144.85
     35200     1146.12
     35240     1147.49
     35280     1148.75
     35320     1150.11
     35360     1151.37
     35400     1152.72
     35440     1153.93
     35480     1155.24
     35520     1156.54
     35560      1157.9
     35600     1159.22
     35640      1160.5
     35680     1161.82
     35720     1163.13
     35760     1164.44
     35800     1165.74
     35840     1167.03
     35880     1168.38
     35920      1169.6
     35960     1170.92
     36000     1172.19
     36040     1173.57
     36080     1174.82
     36120     1176.19
     36160     1177.43
     36200      1178.8
     36240     1179.99
     36280      1181.3
     36320     1182.61
     36360     1183.97
     36400     1185.29
     36440     1186.56
     36480     1187.88
     36520      1189.2
     36560     1190.51
     36600     1191.81
     36640      1193.1
     36680     1194.45
     36720     1195.67
     36760     1196.99
     36800     1198.27
     36840     1199.64
     36880      1200.9
     36920     1202.26
     36960     1203.51
     37000     1204.88
     37040     1206.07
     37080     1207.38
     37120     1208.69
     37160     1210.05
     37200     1211.37
     37240     1212.65
     37280     1213.97
     37320     1215.28
     37360     1216.59
     37400      1217.9
     37440     1219.19
     37480     1220.55
     37520     1221.76
     37560     1223.09
     37600     1224.36
     37640     1225.73
     37680     1226.99
     37720     1228.35
     37760      1229.6
     37800     1230.97
     37840     1232.17
     37880     1233.48
     37920     1234.79
     37960     1236.15
     38000     1237.47
     38040     1238.74
     38080     1240.06
     38120     1241.37
     38160     1242.69
     38200     1243.99
     38240     1245.29
     38280     1246.64
     38320     1247.86
     38360     1249.19
     38400     1250.46
     38440     1251.84
     38480     1253.09
     38520     1254.46
     38560     1255.71
     38600     1257.07
     38640     1258.27
     38680     1259.57
     38720     1260.89
     38760     1262.25
     38800     1263.57
     38840     1264.84
     38880     1266.16
     38920     1267.47
     38960     1268.79
     39000     1270.11
     39040      1271.4
     39080     1272.76
     39120     1273.98
     39160     1275.31
     39200     1276.58
     39240     1277.96
     39280     1279.21
     39320     1280.58
     39360     1281.83
     39400     1283.19
     39440     1284.38
     39480     1285.69
     39520        1287
     39560     1288.36
     39600     1289.69
     39640     1290.96
     39680     1292.28
     39720     1293.58
     39760     1294.91
     39800     1296.22
     39840     1297.52
     39880     1298.88
     39920      1300.1
     39960     1301.42
     40000      1302.7
     40040     1304.07
     40080     1305.33
     40120      1306.7
     40160     1307.95
     40200     1309.31
     40240      1310.5
     40280     1311.81
     40320     1313.12
     40360     1314.48
     40400      1315.8
     40440     1317.07
     40480     1318.39
     40520      1319.7
     40560     1321.02
     40600     1322.33
     40640     1323.63
     40680     1324.99
     40720     1326.21
     40760     1327.54
     40800     1328.81
     40840     1330.18
     40880     1331.43
     40920     1332.81
     40960     1334.05
     41000     1335.42
     41040      1336.6
     41080     1337.91
     41120     1339.22
     41160     1340.58
     41200     1341.91
     41240     1343.18
     41280      1344.5
     41320     1345.81
     41360     1347.13
     41400     1348.44
     41440     1349.73
     41480      1351.1
     41520      1352.3
     41560     1353.63
     41600     1354.91
     41640     1356.27
     41680     1357.52
     41720     1358.89
     41760     1360.13
     41800      1361.5
     41840     1362.68
     41880     1363.98
     41920      1365.3
     41960     1366.66
     42000     1367.98
     42040     1369.26
     42080     1370.58
     42120     1371.88
     42160     1373.21
     42200     1374.52
     42240     1375.81
     42280     1377.17
     42320     1378.37
     42360      1379.7
     42400     1380.98
     42440     1382.35
     42480     1383.59
     42520     1384.96
     42560      1386.2
     42600     1387.56
     42640     1388.74
     42680     1390.05
     42720     1391.36
     42760     1392.73
     42800     1394.05
     42840     1395.33
     42880     1396.64
     42920     1397.94
     42960     1399.27
     43000     1400.59
     43040     1401.87
     43080     1403.23
     43120     1404.44
     43160     1405.76
     43200     1407.03
     43240     1408.41
     43280     1409.65
     43320     1411.02
     43360     1412.26
     43400     1413.63
     43440      1414.8
     43480     1416.11
     43520     1417.42
     43560     1418.79
     43600     1420.11
     43640     1421.39
     43680     1422.71
     43720     1424.01
     43760     1425.34
     43800     1426.65
     43840     1427.94
     43880      1429.3
     43920      1430.5
     43960     1431.82
     44000      1433.1
     44040     1434.47
     44080     1435.72
     44120     1437.09
     44160     1438.33
     44200     1439.69
     44240     1440.87
     44280     1442.17
     44320     1443.49
     44360     1444.85
     44400     1446.18
     44440     1447.46
     44480     1448.78
     44520     1450.08
     44560     1451.41
     44600     1452.72
     44640     1454.01
     44680     1455.38
     44720     1456.57
     44760      1457.9
     44800     1459.17
     44840     1460.54
     44880     1461.79
     44920     1463.16
     44960     1464.39
     45000     1465.76
     45040     1466.93
     45080     1468.23
     45120     1469.55
     45160     1470.92
     45200     1472.24
     45240     1473.52
     45280     1474.84
     45320     1476.14
     45360     1477.47
     45400     1478.78
     45440     1480.08
     45480     1481.44
     45520     1482.64
     45560     1483.97
     45600     1485.25
     45640     1486.61
     45680     1487.85
     45720     1489.23
     45760     1490.46
     45800     1491.83
     45840        1493
     45880      1494.3
     45920     1495.62
     45960     1496.99
     46000     1498.32
     46040     1499.59
     46080     1500.91
     46120     1502.21
     46160     1503.54
     46200     1504.85
     46240     1506.15
     46280     1507.51
     46320      1508.7
     46360     1510.04
     46400     1511.31
     46440     1512.67
     46480     1513.91
     46520     1515.29
     46560     1516.51
     46600     1517.89
     46640     1519.05
     46680     1520.36
     46720     1521.68
     46760     1523.05
     46800     1524.38
     46840     1525.66
     46880     1526.97
     46920     1528.26
     46960     1529.59
     47000     1530.91
     47040     1532.21
     47080     1533.58
     47120     1534.76
     47160     1536.09
     47200     1537.37
     47240     1538.73
     47280     1539.97
     47320     1541.35
     47360     1542.58
     47400     1543.95
     47440     1545.12
     47480     1546.43
     47520     1547.75
     47560     1549.13
     47600     1550.45
     47640     1551.73
     47680     1553.03
     47720     1554.33
     47760     1555.66
     47800     1556.98
     47840     1558.28
     47880     1559.64
     47920     1560.83
     47960     1562.17
     48000     1563.44
     48040      1564.8
     48080     1566.04
     48120     1567.42
     48160     1568.65
     48200     1570.02
     48240     1571.18
     48280     1572.49
     48320     1573.82
     48360     1575.19
     48400     1576.52
     48440     1577.79
     48480      1579.1
     48520      1580.4
     48560     1581.73
     48600     1583.04
     48640     1584.34
     48680     1585.71
     48720     1586.89
     48760     1588.22
     48800     1589.49
     48840     1590.86
     48880     1592.09
     48920     1593.48
     48960     1594.71
     49000     1596.09
     49040     1597.25
     49080     1598.55
     49120     1599.89
     49160     1601.26
     49200     1602.59
     49240     1603.86
     49280     1605.17
     49320     1606.46
     49360     1607.79
     49400     1609.11
     49440     1610.41
     49480     1611.78
     49520     1612.97
     49560     1614.29
     49600     1615.56
     49640     1616.93
     49680     1618.17
     49720     1619.55
     49760     1620.77
     49800     1622.16
     49840     1623.33
     49880     1624.62
     49920     1625.95
     49960     1627.34
     50000     1628.66
     50040     1629.93
     50080     1631.24
     50120     1632.53
     50160     1633.86
     50200     1635.17
     50240     1636.48
     50280     1637.85
     50320     1639.04
     50360     1640.37
     50400     1641.64
     50440     1643.01
     50480     1644.24
     50520     1645.64
     50560     1646.86
     50600     1648.25
     50640     1649.41
     50680      1650.7
     50720     1652.03
     50760     1653.42
     50800     1654.74
     50840     1656.01
     50880     1657.32
     50920     1658.62
     50960     1659.95
     51000     1661.26
     51040     1662.56
     51080     1663.93
     51120     1665.12
     51160     1666.44
     51200     1667.72
     51240     1669.09
     51280     1670.32
     51320     1671.72
     51360     1672.94
     51400     1674.33
     51440     1675.49
     51480     1676.78
     51520      1678.1
     51560     1679.48
     51600      1680.8
     51640     1682.07
     51680     1683.38
     51720     1684.67
     51760     1686.01
     51800     1687.33
     51840     1688.63
     51880        1690
     51920     1691.18
     51960     1692.51
     52000     1693.79
     52040     1695.16
     52080     1696.39
     52120     1697.79
     52160     1699.01
     52200     1700.41
     52240     1701.57
     52280     1702.85
     52320     1704.18
     52360     1705.56
     52400     1706.88
     52440     1708.16
     52480     1709.47
     52520     1710.76
     52560     1712.09
     52600     1713.41
     52640     1714.71
     52680     1716.08
     52720     1717.26
     52760     1718.59
     52800     1719.86
     52840     1721.23
     52880     1722.46
     52920     1723.86
     52960     1725.08
     53000     1726.48
     53040     1727.64
     53080     1728.93
     53120     1730.25
     53160     1731.63
     53200     1732.95
     53240     1734.22
     53280     1735.53
     53320     1736.83
     53360     1738.16
     53400     1739.47
     53440     1740.77
     53480     1742.15
     53520     1743.33
     53560     1744.66
     53600     1745.93
     53640     1747.31
     53680     1748.53
     53720     1749.93
     53760     1751.15
     53800     1752.54
     53840     1753.71
     53880     1754.99
     53920     1756.31
     53960      1757.7
     54000     1759.01
     54040     1760.29
     54080      1761.6
     54120     1762.89
     54160     1764.23
     54200     1765.54
     54240     1766.85
     54280     1768.23
     54320      1769.4
     54360     1770.73
     54400     1772.01
     54440     1773.38
     54480      1774.6
     54520     1776.01
     54560     1777.22
     54600     1778.61
     54640     1779.77
     54680     1781.06
     54720     1782.38
     54760     1783.76
     54800     1785.08
     54840     1786.35
     54880     1787.66
     54920     1788.95
     54960     1790.28
     55000      1791.6
     55040      1792.9
     55080     1794.28
     55120     1795.46
     55160     1796.78
     55200     1798.06
     55240     1799.43
     55280     1800.64
     55320     1802.06
     55360     1803.28
     55400     1804.66
     55440     1805.82
     55480     1807.11
     55520     1808.44
     55560     1809.82
     55600     1811.13
     55640     1812.41
     55680     1813.72
     55720     1815.01
     55760     1816.34
     55800     1817.66
     55840     1818.96
     55880     1820.34
     55920     1821.51
     55960     1822.84
     56000     1824.11
     56040     1825.48
     56080     1826.69
     56120     1828.11
     56160     1829.33
     56200     1830.71
     56240     1831.87
     56280     1833.15
     56320     1834.48
     56360     1835.87
     56400     1837.19
     56440     1838.47
     56480     1839.77
     56520     1841.06
     56560     1842.39
     56600      1843.7
     56640        1845
     56680     1846.38
     56720     1847.55
     56760     1848.88
     56800     1850.15
     56840     1851.52
     56880     1852.74
     56920     1854.15
     56960     1855.38
     57000     1856.77
     57040     1857.91
     57080     1859.19
     57120     1860.53
     57160     1861.92
     57200     1863.24
     57240     1864.52
     57280     1865.82
     57320     1867.11
     57360     1868.44
     57400     1869.74
     57440     1871.05
     57480     1872.43
     57520      1873.6
     57560     1874.93
     57600      1876.2
     57640     1877.58
     57680     1878.79
     57720     1880.21
     57760     1881.43
     57800     1882.82
     57840     1883.97
     57880     1885.25
     57920     1886.57
     57960     1887.96
     58000     1889.28
     58040     1890.56
     58080     1891.86
     58120     1893.15
     58160     1894.48
     58200     1895.79
     58240      1897.1
     58280     1898.48
     58320     1899.64
     58360     1900.98
     58400     1902.25
     58440     1903.63
     58480     1904.85
     58520     1906.27
     58560     1907.49
     58600     1908.88
     58640     1910.03
     58680      1911.3
     58720     1912.63
     58760     1914.02
     58800     1915.34
     58840     1916.61
     58880     1917.92
     58920      1919.2
     58960     1920.53
     59000     1921.84
     59040     1923.15
     59080     1924.53
     59120     1925.69
     59160     1927.03
     59200      1928.3
     59240     1929.67
     59280     1930.89
     59320     1932.32
     59360     1933.54
     59400     1934.93
     59440     1936.07
     59480     1937.35
     59520     1938.68
     59560     1940.06
     59600     1941.38
     59640     1942.66
     59680     1943.96
     59720     1945.24
     59760     1946.57
     59800     1947.88
     59840     1949.19
     59880     1950.58
     59920     1951.74
     59960     1953.07
     60000     1954.34
     60040     1955.71
     60080     1956.93
     60120     1958.37
     60160     1959.58
     60200     1960.97
     60240     1962.12
     60280     1963.38
     60320     1964.71
     60360      1966.1
     60400     1967.42
     60440      1968.7
     60480        1970
     60520     1971.29
     60560     1972.61
     60600     1973.92
     60640     1975.24
     60680     1976.62
     60720     1977.78
     60760     1979.11
     60800     1980.39
     60840     1981.76
     60880     1982.98
     60920     1984.42
     60960     1985.64
     61000     1987.02
     61040     1988.16
     61080     1989.43
     61120     1990.76
     61160     1992.15
     61200     1993.46
     61240     1994.75
     61280     1996.05
     61320     1997.33
     61360     1998.65
     61400     1999.97
     61440     2001.28
     61480     2002.67
     61520     2003.83
     61560     2005.16
     61600     2006.44
     61640     2007.81
     61680     2009.03
     61720     2010.47
     61760     2011.69
     61800     2013.08
     61840     2014.21
     61880     2015.48
     61920      2016.8
     61960     2018.19
     62000     2019.51
     62040     2020.79
     62080     2022.09
     62120     2023.38
     62160      2024.7
     62200     2026.01
     62240     2027.33
     62280     2028.72
     62320     2029.87
     62360     2031.21
     62400     2032.48
     62440     2033.85
     62480     2035.07
     62520     2036.51
     62560     2037.73
     62600     2039.13
     62640     2040.26
     62680     2041.52
     62720     2042.85
     62760     2044.24
     62800     2045.55
     62840     2046.84
     62880     2048.14
     62920     2049.42
     62960     2050.74
     63000     2052.04
     63040     2053.36
     63080     2054.76
     63120     2055.91
     63160     2057.25
     63200     2058.52
     63240     2059.89
     63280     2061.11
     63320     2062.55
     63360     2063.77
     63400     2065.17
     63440      2066.3
     63480     2067.56
     63520     2068.89
     63560     2070.28
     63600     2071.59
     63640     2072.87
     63680     2074.17
     63720     2075.46
     63760     2076.78
     63800     2078.09
     63840      2079.4
     63880      2080.8
     63920     2081.95
     63960     2083.28
     64000     2084.56
     64040     2085.94
     64080     2087.16
     64120     2088.61
     64160     2089.82
     64200     2091.23
     64240     2092.35
     64280     2093.61
     64320     2094.93
     64360     2096.32
     64400     2097.63
     64440     2098.91
     64480     2100.21
     64520      2101.5
     64560     2102.82
     64600     2104.13
     64640     2105.45
     64680     2106.84
     64720     2107.99
     64760     2109.32
     64800      2110.6
     64840     2111.98
     64880      2113.2
     64920     2114.65
     64960     2115.86
     65000     2117.26
     65040     2118.38
     65080     2119.65
     65120     2120.97
     65160     2122.35
     65200     2123.66
     65240     2124.94
     65280     2126.24
     65320     2127.53
     65360     2128.86
     65400     2130.17
     65440     2131.48
     65480     2132.88
     65520     2134.03
     65560     2135.37
     65600     2136.64
     65640     2138.02
     65680     2139.24
     65720     2140.69
     65760     2141.91
     65800     2143.31
     65840     2144.43
     65880     2145.69
     65920     2147.01
     65960     2148.39
     66000      2149.7
     66040     2150.99
     66080     2152.29
     66120     2153.57
     66160      2154.9
     66200     2156.21
     66240     2157.53
     66280     2158.92
     66320     2160.07
     66360     2161.41
     66400     2162.68
     66440     2164.06
     66480     2165.27
     66520     2166.73
     66560     2167.95
     66600     2169.36
     66640     2170.46
     66680     2171.74
     66720     2173.05
     66760     2174.43
     66800     2175.75
     66840     2177.02
     66880     2178.33
     66920     2179.62
     66960     2180.94
     67000     2182.25
     67040     2183.58
     67080     2184.97
     67120     2186.12
     67160     2187.46
     67200     2188.73
     67240     2190.11
     67280     2191.33
     67320     2192.78
     67360        2194
     67400     2195.41
     67440     2196.52
     67480     2197.79
     67520     2199.11
     67560     2200.49
     67600     2201.81
     67640     2203.09
     67680     2204.39
     67720     2205.68
     67760     2207.01
     67800     2208.32
     67840     2209.64
     67880     2211.05
     67920      2212.2
     67960     2213.53
     68000      2214.8
     68040     2216.18
     68080      2217.4
     68120     2218.85
     68160     2220.08
     68200     2221.49
     68240      2222.6
     68280     2223.87
     68320     2225.19
     68360     2226.58
     68400     2227.89
     68440     2229.17
     68480     2230.48
     68520     2231.76
     68560     2233.09
     68600      2234.4
     68640     2235.73
     68680     2237.13
     68720     2238.27
     68760     2239.61
     68800     2240.88
     68840     2242.27
     68880     2243.48
     68920     2244.94
     68960     2246.16
     69000     2247.57
     69040     2248.68
     69080     2249.95
     69120     2251.27
     69160     2252.66
     69200     2253.98
     69240     2255.26
     69280     2256.56
     69320     2257.84
     69360     2259.18
     69400     2260.49
     69440     2261.82
     69480     2263.22
     69520     2264.36
     69560      2265.7
     69600     2266.97
     69640     2268.35
     69680     2269.57
     69720     2271.02
     69760     2272.26
     69800     2273.66
     69840     2274.77
     69880     2276.04
     69920     2277.37
     69960     2278.75
     70000     2280.06
     70040     2281.34
     70080     2282.64
     70120     2283.92
     70160     2285.26
     70200     2286.57
     70240      2287.9
     70280     2289.31
     70320     2290.44
     70360     2291.78
     70400     2293.04
     70440     2294.42
     70480     2295.64
     70520      2297.1
     70560     2298.33
     70600     2299.74
     70640     2300.84
     70680     2302.11
     70720     2303.44
     70760     2304.83
     70800     2306.13
     70840     2307.41
     70880     2308.71
     70920        2310
     70960     2311.33
     71000     2312.64
     71040     2313.97
     71080     2315.38
     71120     2316.51
     71160     2317.84
     71200     2319.11
     71240     2320.49
     71280     2321.71
     71320     2323.17
     71360      2324.4
     71400     2325.81
     71440     2326.91
     71480     2328.18
     71520     2329.51
     71560     2330.89
     71600      2332.2
     71640     2333.48
     71680     2334.78
     71720     2336.06
     71760      2337.4
     71800     2338.71
     71840     2340.04
     71880     2341.45
     71920     2342.57
     71960     2343.91
     72000     2345.17
     72040     2346.56
     72080     2347.77
     72120     2349.23
     72160     2350.47
     72200     2351.88
     72240     2352.99
     72280     2354.25
     72320     2355.57
     72360     2356.96
     72400     2358.26
     72440     2359.54
     72480     2360.84
     72520     2362.13
     72560     2363.47
     72600     2364.78
     72640     2366.11
     72680     2367.52
     72720     2368.64
     72760     2369.97
     72800     2371.24
     72840     2372.63
     72880     2373.85
     72920     2375.31
     72960     2376.54
     73000     2377.95
     73040     2379.06
     73080     2380.33
     73120     2381.66
     73160     2383.05
     73200     2384.36
     73240     2385.64
     73280     2386.94
     73320     2388.23
     73360     2389.57
     73400     2390.88
     73440     2392.22
     73480     2393.62
     73520     2394.75
     73560     2396.08
     73600     2397.35
     73640     2398.75
     73680     2399.96
     73720     2401.43
     73760     2402.66
     73800     2404.07
     73840     2405.18
     73880     2406.45
     73920     2407.77
     73960     2409.17
     74000     2410.48
     74040     2411.75
     74080     2413.05
     74120     2414.34
     74160     2415.69
     74200        2417
     74240     2418.34
     74280     2419.75
     74320     2420.87
     74360      2422.2
     74400     2423.47
     74440     2424.86
     74480     2426.08
     74520     2427.54
     74560     2428.78
     74600     2430.19
     74640      2431.3
     74680     2432.57
     74720      2433.9
     74760     2435.29
     74800      2436.6
     74840     2437.87
     74880     2439.18
     74920     2440.47
     74960     2441.81
     75000     2443.13
     75040     2444.46
     75080     2445.88
     75120        2447
     75160     2448.32
     75200     2449.59
     75240     2450.99
     75280      2452.2
     75320     2453.66
     75360      2454.9
     75400     2456.32
     75440     2457.44
     75480      2458.7
     75520     2460.03
     75560     2461.43
     75600     2462.74
     75640     2464.01
     75680     2465.31
     75720      2466.6
     75760     2467.94
     75800     2469.27
     75840     2470.59
     75880     2472.01
     75920     2473.14
     75960     2474.46
     76000     2475.72
     76040     2477.12
     76080     2478.33
     76120      2479.8
     76160     2481.04
     76200     2482.46
     76240     2483.57
     76280     2484.83
     76320     2486.16
     76360     2487.57
     76400     2488.87
     76440     2490.14
     76480     2491.44
     76520     2492.73
     76560     2494.08
     76600      2495.4
     76640     2496.72
     76680     2498.14
     76720     2499.27
     76760     2500.59
     76800     2501.86
     76840     2503.24
     76880     2504.46
     76920     2505.93
     76960     2507.16
     77000     2508.59
     77040     2509.69
     77080     2510.96
     77120     2512.28
     77160     2513.69
     77200     2514.99
     77240     2516.26
     77280     2517.56
     77320     2518.86
     77360      2520.2
     77400     2521.52
     77440     2522.84
     77480     2524.25
     77520     2525.39
     77560     2526.71
     77600     2527.97
     77640     2529.36
     77680     2530.57
     77720     2532.04
     77760     2533.28
     77800     2534.71
     77840     2535.81
     77880     2537.07
     77920     2538.39
     77960     2539.81
     78000     2541.11
     78040     2542.38
     78080     2543.68
     78120     2544.97
     78160     2546.31
     78200     2547.64
     78240     2548.95
     78280     2550.37
     78320      2551.5
     78360     2552.83
     78400     2554.09
     78440     2555.48
     78480     2556.69
     78520     2558.17
     78560      2559.4
     78600     2560.83
     78640     2561.93
     78680     2563.19
     78720     2564.52
     78760     2565.93
     78800     2567.24
     78840     2568.51
     78880     2569.81
     78920     2571.09
     78960     2572.44
     79000     2573.76
     79040     2575.07
     79080     2576.49
     79120     2577.62
     79160     2578.95
     79200     2580.22
     79240     2581.61
     79280     2582.82
     79320      2584.3
     79360     2585.53
     79400     2586.95
     79440     2588.05
     79480     2589.31
     79520     2590.63
     79560     2592.05
     79600     2593.35
     79640     2594.62
     79680     2595.92
     79720      2597.2
     79760     2598.55
     79800     2599.87
     79840     2601.19
     79880     2602.61
     79920     2603.74
     79960     2605.07
     80000     2606.34
     80040     2607.73
     80080     2608.93
     80120     2610.41
     80160     2611.64
     80200     2613.07
     80240     2614.17
     80280     2615.43
     80320     2616.75
     80360     2618.17
     80400     2619.48
     80440     2620.74
     80480     2622.04
     80520     2623.32
     80560     2624.67
     80600     2625.99
     80640     2627.31
     80680     2628.73
     80720     2629.86
     80760     2631.18
     80800     2632.44
     80840     2633.84
     80880     2635.04
     80920     2636.53
     80960     2637.76
     81000     2639.19
     81040     2640.28
     81080     2641.54
     81120     2642.87
     81160     2644.28
     81200      2645.6
     81240     2646.86
     81280     2648.16
     81320     2649.44
     81360     2650.78
     81400      2652.1
     81440     2653.41
     81480     2654.84
     81520     2655.97
     81560     2657.29
     81600     2658.56
     81640     2659.96
     81680     2661.16
     81720     2662.64
     81760     2663.88
     81800     2665.32
     81840     2666.41
     81880     2667.67
     81920        2669
     81960     2670.41
     82000     2671.72
     82040     2672.98
     82080     2674.28
     82120     2675.57
     82160     2676.91
     82200     2678.23
     82240     2679.54
     82280     2680.98
     82320      2682.1
     82360     2683.42
     82400     2684.68
     82440     2686.09
     82480     2687.29
     82520     2688.78
     82560     2690.01
     82600     2691.46
     82640     2692.54
     82680      2693.8
     82720     2695.14
     82760     2696.55
     82800     2697.86
     82840     2699.11
     82880     2700.41
     82920     2701.71
     82960     2703.04
     83000     2704.36
     83040     2705.66
     83080      2707.1
     83120     2708.23
     83160     2709.54
     83200      2710.8
     83240      2712.2
     83280     2713.41
     83320      2714.9
     83360     2716.12
     83400     2717.58
     83440     2718.66
     83480     2719.92
     83520     2721.24
     83560     2722.66
     83600     2723.97
     83640     2725.23
     83680     2726.53
     83720     2727.81
     83760     2729.15
     83800     2730.46
     83840     2731.77
     83880     2733.21
     83920     2734.34
     83960     2735.66
     84000     2736.91
     84040     2738.32
     84080     2739.53
     84120     2741.02
     84160     2742.24
     84200      2743.7
     84240     2744.78
     84280     2746.04
     84320     2747.36
     84360     2748.79
     84400     2750.08
     84440     2751.34
     84480     2752.64
     84520     2753.92
     84560     2755.26
     84600     2756.58
     84640     2757.89
     84680     2759.33
     84720     2760.45
     84760     2761.77
     84800     2763.02
     84840     2764.43
     84880     2765.64
     84920     2767.13
     84960     2768.36
     85000     2769.82
     85040      2770.9
     85080     2772.16
     85120     2773.48
     85160     2774.91
     85200      2776.2
     85240     2777.46
     85280     2778.77
     85320     2780.05
     85360     2781.38
     85400      2782.7
     85440        2784
     85480     2785.44
     85520     2786.57
     85560     2787.89
     85600     2789.13
     85640     2790.55
     85680     2791.77
     85720     2793.25
     85760     2794.48
     85800     2795.94
     85840     2797.02
     85880     2798.27
     85920      2799.6
     85960     2801.02
     86000     2802.32
     86040     2803.58
     86080     2804.88
     86120     2806.16
     86160     2807.49
     86200     2808.81
     86240     2810.11
     86280     2811.56
     86320     2812.68
     86360     2813.99
     86400     2815.24
     86440     2816.66
     86480     2817.88
     86520     2819.36
     86560     2820.59
     86600     2822.05
     86640     2823.13
     86680     2824.38
     86720     2825.71
     86760     2827.13
     86800     2828.43
     86840     2829.69
     86880     2830.99
     86920     2832.28
     86960     2833.61
     87000     2834.92
     87040     2836.23
     87080     2837.66
     87120     2838.79
     87160      2840.1
     87200     2841.34
     87240     2842.76
     87280     2843.98
     87320     2845.47
     87360     2846.69
     87400     2848.15
     87440     2849.23
     87480     2850.48
     87520     2851.81
     87560     2853.24
     87600     2854.54
     87640      2855.8
     87680      2857.1
     87720     2858.39
     87760     2859.72
     87800     2861.03
     87840     2862.34
     87880     2863.78
     87920      2864.9
     87960     2866.21
     88000     2867.45
     88040     2868.87
     88080     2870.09
     88120     2871.57
     88160      2872.8
     88200     2874.27
     88240     2875.33
     88280     2876.59
     88320     2877.92
     88360     2879.35
     88400     2880.65
     88440     2881.91
     88480     2883.22
     88520     2884.51
     88560     2885.84
     88600     2887.15
     88640     2888.46
     88680      2889.9
     88720     2891.01
     88760     2892.33
     88800     2893.56
     88840     2894.99
     88880     2896.22
     88920     2897.69
     88960     2898.92
     89000     2900.39
     89040     2901.46
     89080     2902.72
     89120     2904.04
     89160     2905.47
     89200     2906.78
     89240     2908.04
     89280     2909.35
     89320     2910.63
     89360     2911.96
     89400     2913.27
     89440     2914.58
     89480     2916.03
     89520     2917.14
     89560     2918.46
     89600     2919.69
     89640     2921.13
     89680     2922.35
     89720     2923.83
     89760     2925.06
     89800     2926.52
     89840     2927.59
     89880     2928.85
     89920     2930.17
     89960     2931.59
     90000      2932.9
     90040     2934.16
     90080     2935.47
     90120     2936.74
     90160     2938.08
     90200     2939.39
     90240      2940.7
     90280     2942.14
     90320     2943.26
     90360     2944.57
     90400     2945.81
     90440     2947.25
     90480     2948.46
     90520     2949.95
     90560     2951.17
     90600     2952.64
     90640     2953.72
     90680     2954.97
     90720     2956.29
     90760     2957.71
     90800     2959.02
     90840     2960.29
     90880     2961.59
     90920     2962.87
     90960      2964.2
     91000     2965.52
     91040     2966.82
     91080     2968.27
     91120     2969.38
     91160     2970.69
     91200     2971.94
     91240     2973.37
     91280     2974.59
     91320     2976.08
     91360     2977.29
     91400     2978.77
     91440     2979.84
     91480     2981.09
     91520      2982.4
     91560     2983.83
     91600     2985.13
     91640     2986.41
     91680     2987.71
     91720     2988.98
     91760     2990.32
     91800     2991.63
     91840     2992.94
     91880     2994.39
     91920     2995.49
     91960     2996.81
     92000     2998.05
     92040     2999.49
     92080     3000.71
     92120      3002.2
     92160     3003.42
     92200      3004.9
     92240     3005.95
     92280     3007.21
     92320     3008.52
     92360     3009.95
     92400     3011.25
     92440     3012.53
     92480     3013.83
     92520     3015.11
     92560     3016.45
     92600     3017.76
     92640     3019.07
     92680     3020.52
     92720     3021.62
     92760     3022.94
     92800     3024.18
     92840     3025.62
     92880     3026.83
     92920     3028.33
     92960     3029.55
     93000     3031.02
     93040     3032.09
     93080     3033.33
     93120     3034.65
     93160     3036.08
     93200     3037.38
     93240     3038.67
     93280     3039.96
     93320     3041.24
     93360     3042.58
     93400      3043.9
     93440      3045.2
     93480     3046.65
     93520     3047.75
     93560     3049.07
     93600     3050.31
     93640     3051.75
     93680     3052.98
     93720     3054.46
     93760     3055.69
     93800     3057.15
     93840     3058.22
     93880     3059.46
     93920     3060.79
     93960     3062.22
     94000     3063.52
     94040     3064.81
     94080      3066.1
     94120     3067.38
     94160     3068.72
     94200     3070.04
     94240     3071.34
     94280     3072.79
     94320      3073.9
     94360     3075.22
     94400     3076.45
     94440     3077.89
     94480     3079.11
     94520      3080.6
     94560     3081.82
     94600     3083.29
     94640     3084.36
     94680      3085.6
     94720     3086.92
     94760     3088.36
     94800     3089.65
     94840     3090.94
     94880     3092.23
     94920     3093.51
     94960     3094.86
     95000     3096.18
     95040     3097.49
     95080     3098.93
     95120     3100.04
     95160     3101.36
     95200     3102.59
     95240     3104.04
     95280     3105.27
     95320     3106.75
     95360     3107.98
     95400     3109.45
     95440      3110.5
     95480     3111.74
     95520     3113.06
     95560     3114.51
     95600      3115.8
     95640     3117.09
     95680     3118.38
     95720     3119.66
     95760     3121.01
     95800     3122.33
     95840     3123.64
     95880     3125.08
     95920     3126.19
     95960     3127.51
     96000     3128.74
     96040     3130.19
     96080     3131.41
     96120      3132.9
     96160     3134.12
     96200     3135.59
     96240     3136.64
     96280     3137.88
     96320     3139.21
     96360     3140.65
     96400     3141.95
     96440     3143.25
     96480     3144.54
     96520     3145.81
     96560     3147.17
     96600     3148.49
     96640     3149.81
     96680     3151.24
     96720     3152.35
     96760     3153.67
     96800      3154.9
     96840     3156.37
     96880     3157.58
     96920     3159.06
     96960     3160.28
     97000     3161.74
     97040     3162.79
     97080     3164.03
     97120     3165.35
     97160     3166.79
     97200     3168.09
     97240     3169.38
     97280     3170.67
     97320     3171.94
     97360     3173.29
     97400     3174.62
     97440     3175.93
     97480     3177.37
     97520     3178.47
     97560     3179.79
     97600     3181.02
     97640     3182.48
     97680      3183.7
     97720     3185.18
     97760     3186.39
     97800     3187.87
     97840      3188.9
     97880     3190.15
     97920     3191.47
     97960     3192.91
     98000     3194.21
     98040      3195.5
     98080     3196.79
     98120     3198.06
     98160     3199.41
     98200     3200.74
     98240     3202.05
     98280     3203.49
     98320      3204.6
     98360     3205.91
     98400     3207.15
     98440      3208.6
     98480     3209.82
     98520      3211.3
     98560     3212.51
     98600     3213.98
     98640     3215.03
     98680     3216.27
     98720     3217.59
     98760     3219.02
     98800     3220.32
     98840     3221.61
     98880      3222.9
     98920     3224.17
     98960     3225.52
     99000     3226.85
     99040     3228.16
     99080     3229.61
     99120     3230.71
     99160     3232.03
     99200     3233.26
     99240     3234.72
     99280     3235.94
     99320     3237.42
     99360     3238.63
     99400      3240.1
     99440     3241.14
     99480     3242.39
     99520     3243.71
     99560     3245.14
     99600     3246.43
     99640     3247.73
     99680     3249.01
     99720     3250.29
     99760     3251.64
     99800     3252.96
     99840     3254.27
     99880     3255.72
     99920     3256.82
     99960     3258.13
    100000     3259.37
    100040     3260.83
    100080     3262.04
    100120     3263.54
    100160     3264.75
    100200     3266.22
    100240     3267.25
    100280      3268.5
    100320     3269.82
    100360     3271.25
    100400     3272.54
    100440     3273.83
    100480     3275.11
    100520     3276.38
    100560     3277.73
    100600     3279.05
    100640     3280.36
    100680     3281.81
    100720     3282.92
    100760     3284.23
    100800     3285.47
    100840     3286.92
    100880     3288.14
    100920     3289.63
    100960     3290.84
    101000     3292.33
    101040     3293.35
    101080      3294.6
    101120     3295.91
    101160     3297.34
    101200     3298.63
    101240     3299.92
    101280     3301.21
    101320     3302.48
    101360     3303.83
    101400     3305.15
    101440     3306.46
    101480     3307.91
    101520     3309.02
    101560     3310.33
    101600     3311.57
    101640     3313.04
    101680     3314.25
    101720     3315.74
    101760     3316.95
    101800     3318.43
    101840     3319.45
    101880      3320.7
    101920     3322.01
    101960     3323.45
    102000     3324.74
    102040     3326.02
    102080     3327.31
    102120     3328.58
    102160     3329.94
    102200     3331.26
    102240     3332.57
    102280     3334.03
    102320     3335.13
    102360     3336.44
    102400     3337.68
    102440     3339.15
    102480     3340.36
    102520     3341.85
    102560     3343.05
    102600     3344.54
    102640     3345.56
    102680     3346.81
    102720     3348.12
    102760     3349.57
    102800     3350.86
    102840     3352.15
    102880     3353.43
    102920     3354.71
    102960     3356.05
    103000     3357.37
    103040     3358.69
    103080     3360.14
    103120     3361.24
    103160     3362.56
    103200      3363.8
    103240     3365.26
    103280     3366.47
    103320     3367.98
    103360     3369.17
    103400     3370.66
    103440     3371.67
    103480     3372.93
    103520     3374.24
    103560     3375.69
    103600     3376.97
    103640     3378.26
    103680     3379.55
    103720     3380.82
    103760     3382.17
    103800     3383.49
    103840     3384.81
    103880     3386.26
    103920     3387.36
    103960     3388.68
    104000     3389.91
    104040     3391.37
    104080     3392.58
    104120     3394.08
    104160     3395.28
    104200     3396.78
    104240     3397.79
    104280     3399.05
    104320     3400.36
    104360     3401.81
    104400      3403.1
    104440     3404.39
    104480     3405.67
    104520     3406.94
    104560     3408.29
    104600     3409.61
    104640     3410.93
    104680     3412.38
    104720     3413.48
    104760      3414.8
    104800     3416.04
    104840      3417.5
    104880     3418.71
    104920     3420.21
    104960     3421.41
    105000     3422.92
    105040     3423.92
    105080     3425.18
    105120     3426.49
    105160     3427.94
    105200     3429.24
    105240     3430.52
    105280     3431.79
    105320     3433.07
    105360     3434.42
    105400     3435.74
    105440     3437.06
    105480     3438.52
    105520     3439.61
    105560     3440.94
    105600     3442.17
    105640     3443.63
    105680     3444.83
    105720     3446.35
    105760     3447.54
    105800     3449.05
    105840     3450.05
    105880     3451.32
    105920     3452.63
    105960     3454.07
    106000     3455.38
    106040     3456.66
    106080     3457.94
    106120     3459.22
    106160     3460.56
    106200     3461.88
    106240      3463.2
    106280     3464.66
    106320     3465.75
    106360     3467.08
    106400      3468.3
    106440     3469.77
    106480     3470.96
    106520     3472.48
    106560     3473.68
    106600     3475.19
    106640     3476.18
    106680     3477.44
    106720     3478.75
    106760      3480.2
    106800     3481.51
    106840     3482.78
    106880     3484.06
    106920     3485.35
    106960     3486.69
    107000     3488.01
    107040     3489.32
    107080     3490.78
    107120     3491.87
    107160      3493.2
    107200     3494.42
    107240     3495.88
    107280     3497.09
    107320     3498.61
    107360      3499.8
    107400     3501.31
    107440      3502.3
    107480     3503.56
    107520     3504.87
    107560     3506.32
    107600     3507.62
    107640      3508.9
    107680     3510.18
    107720     3511.46
    107760      3512.8
    107800     3514.11
    107840     3515.43
    107880     3516.89
    107920     3517.97
    107960      3519.3
    108000     3520.52
    108040     3521.99
    108080     3523.19
    108120     3524.71
    108160      3525.9
    108200     3527.41
    108240      3528.4
    108280     3529.66
    108320     3530.97
    108360     3532.42
    108400     3533.73
    108440        3535
    108480     3536.28
    108520     3537.56
    108560     3538.91
    108600     3540.21
    108640     3541.53
    108680        3543
    108720     3544.08
    108760      3545.4
    108800     3546.63
    108840     3548.09
    108880     3549.29
    108920     3550.81
    108960        3552
    109000     3553.52
    109040      3554.5
    109080     3555.75
    109120     3557.07
    109160     3558.53
    109200     3559.83
    109240      3561.1
    109280     3562.39
    109320     3563.67
    109360     3565.02
    109400     3566.32
    109440     3567.64
    109480     3569.11
    109520     3570.19
    109560     3571.51
    109600     3572.75
    109640      3574.2
    109680     3575.41
    109720     3576.91
    109760     3578.11
    109800     3579.62
    109840      3580.6
    109880     3581.85
    109920     3583.17
    109960     3584.63
    110000     3585.93
    110040      3587.2
    110080     3588.48
    110120     3589.76
    110160     3591.12
    110200     3592.43
    110240     3593.74
    110280     3595.21
    110320     3596.28
    110360      3597.6
    110400     3598.84
    110440     3600.29
    110480     3601.49
    110520        3603
    110560      3604.2
    110600      3605.7
    110640     3606.68
    110680     3607.93
    110720     3609.24
    110760      3610.7
    110800     3612.01
    110840     3613.27
    110880     3614.56
    110920     3615.83
    110960      3617.2
    111000     3618.52
    111040     3619.83
    111080     3621.29
    111120     3622.36
    111160     3623.67
    111200     3624.91
    111240     3626.35
    111280     3627.56
    111320     3629.08
    111360     3630.27
    111400     3631.78
    111440     3632.75
    111480        3634
    111520     3635.32
    111560     3636.77
    111600     3638.09
    111640     3639.36
    111680     3640.64
    111720     3641.91
    111760     3643.28
    111800     3644.59
    111840     3645.91
    111880     3647.38
    111920     3648.46
    111960     3649.76
    112000        3651
    112040     3652.45
    112080     3653.66
    112120     3655.17
    112160     3656.37
    112200     3657.88
    112240     3658.85
    112280      3660.1
    112320     3661.42
    112360     3662.88
    112400     3664.19
    112440     3665.46
    112480     3666.75
    112520     3668.02
    112560     3669.39
    112600      3670.7
    112640     3672.01
    112680     3673.48
    112720     3674.56
    112760     3675.87
    112800     3677.09
    112840     3678.54
    112880     3679.75
    112920     3681.28
    112960     3682.47
    113000     3683.98
    113040     3684.94
    113080      3686.2
    113120     3687.52
    113160     3688.98
    113200     3690.29
    113240     3691.55
    113280     3692.84
    113320     3694.11
    113360     3695.48
    113400      3696.8
    113440     3698.11
    113480     3699.58
    113520     3700.65
    113560     3701.95
    113600     3703.19
    113640     3704.63
    113680     3705.84
    113720     3707.37
    113760     3708.56
    113800     3710.08
    113840     3711.04
    113880     3712.31
    113920     3713.62
    113960     3715.08
    114000     3716.39
    114040     3717.66
    114080     3718.94
    114120     3720.21
    114160     3721.58
    114200      3722.9
    114240      3724.2
    114280     3725.68
    114320     3726.75
    114360     3728.06
    114400      3729.3
    114440     3730.73
    114480     3731.94
    114520     3733.47
    114560     3734.66
    114600     3736.18
    114640     3737.14
    114680     3738.41
    114720     3739.73
    114760     3741.19
    114800      3742.5
    114840     3743.77
    114880     3745.05
    114920     3746.31
    114960     3747.68
    115000     3748.99
    115040      3750.3
    115080     3751.78
    115120     3752.85
    115160     3754.15
    115200     3755.39
    115240     3756.82
    115280     3758.05
    115320     3759.57
    115360     3760.76
    115400     3762.28
    115440     3763.24
    115480     3764.51
    115520     3765.83
    115560     3767.29
    115600     3768.59
    115640     3769.86
    115680     3771.15
    115720     3772.41
    115760     3773.78
    115800     3775.09
    115840     3776.39
    115880     3777.87
    115920     3778.94
    115960     3780.25
    116000     3781.49
    116040     3782.92
    116080     3784.15
    116120     3785.66
    116160     3786.86
    116200     3788.38
    116240     3789.34
    116280     3790.61
    116320     3791.93
    116360     3793.39
    116400      3794.7
    116440     3795.96
    116480     3797.25
    116520     3798.52
    116560     3799.88
    116600      3801.2
    116640      3802.5
    116680     3803.98
    116720     3805.04
    116760     3806.35
    116800     3807.59
    116840     3809.02
    116880     3810.25
    116920     3811.77
    116960     3812.95
    117000     3814.48
    117040     3815.44
    117080      3816.7
    117120     3818.02
    117160     3819.49
    117200      3820.8
    117240     3822.05
    117280     3823.35
    117320     3824.61
    117360     3825.98
    117400     3827.31
    117440     3828.61
    117480     3830.08
    117520     3831.14
    117560     3832.45
    117600     3833.69
    117640     3835.12
    117680     3836.36
    117720     3837.87
    117760     3839.05
    117800     3840.58
    117840     3841.54
    117880     3842.81
    117920     3844.13
    117960      3845.6
    118000     3846.91
    118040     3848.15
    118080     3849.45
    118120     3850.73
    118160     3852.09
    118200     3853.42
    118240     3854.72
    118280     3856.18
    118320     3857.24
    118360     3858.56
    118400      3859.8
    118440     3861.24
    118480     3862.47
    118520     3863.98
    118560     3865.17
    118600      3866.7
    118640     3867.65
    118680     3868.93
    118720     3870.26
    118760     3871.72
    118800     3873.04
    118840     3874.28
    118880     3875.57
    118920     3876.85
    118960     3878.22
    119000     3879.54
    119040     3880.83
    119080      3882.3
    119120     3883.37
    119160     3884.68
    119200     3885.92
    119240     3887.35
    119280     3888.57
    119320     3890.09
    119360     3891.28
    119400     3892.81
    119440     3893.76
    119480     3895.04
    119520     3896.37
    119560     3897.84
    119600     3899.15
    119640     3900.39
    119680      3901.7
    119720     3902.97
    119760     3904.34
    119800     3905.66
    119840     3906.97
    119880     3908.44
    119920      3909.5
    119960     3910.81
    120000     3912.05
    120040     3913.47
    120080      3914.7
    120120     3916.21
    120160     3917.39
    120200     3918.93
    120240     3919.88
    120280     3921.16
    120320      3922.5
    120360     3923.96
    120400     3925.27
    120440      3926.5
    120480     3927.81
    120520     3929.08
    120560     3930.47
    120600     3931.78
    120640     3933.08
    120680     3934.54
    120720      3935.6
    120760     3936.92
    120800     3938.15
    120840     3939.58
    120880     3940.79
    120920     3942.31
    120960      3943.5
    121000     3945.02
    121040     3945.98
    121080     3947.25
    121120     3948.59
    121160     3950.05
    121200     3951.37
    121240     3952.59
    121280     3953.91
    121320     3955.17
    121360     3956.56
    121400     3957.87
    121440     3959.16
    121480     3960.63
    121520     3961.69
    121560        3963
    121600     3964.24
    121640     3965.66
    121680     3966.88
    121720      3968.4
    121760     3969.59
    121800     3971.12
    121840     3972.08
    121880     3973.36
    121920     3974.69
    121960     3976.15
    122000     3977.48
    122040      3978.7
    122080     3980.01
    122120     3981.27
    122160     3982.65
    122200     3983.96
    122240     3985.26
    122280     3986.74
    122320     3987.79
    122360      3989.1
    122400     3990.34
    122440     3991.76
    122480     3992.97
    122520      3994.5
    122560     3995.69
    122600     3997.23
    122640     3998.18
    122680     3999.46
    122720     4000.79
    122760     4002.26
    122800     4003.59
    122840     4004.81
    122880     4006.13
    122920     4007.38
    122960     4008.77
    123000     4010.07
    123040     4011.38
    123080     4012.85
    123120     4013.91
    123160     4015.22
    123200     4016.45
    123240     4017.88
    123280     4019.09
    123320     4020.62
    123360      4021.8
    123400     4023.34
    123440     4024.28
    123480     4025.57
    123520     4026.89
    123560     4028.36
    123600      4029.7
    123640     4030.92
    123680     4032.23
    123720     4033.48
    123760     4034.88
    123800     4036.17
    123840     4037.47
    123880     4038.95
    123920     4040.01
    123960     4041.32
    124000     4042.55
    124040     4043.98
    124080     4045.17
    124120      4046.7
    124160     4047.89
    124200     4049.43
    124240     4050.37
    124280     4051.66
    124320     4052.98
    124360     4054.45
    124400     4055.78
    124440        4057
    124480     4058.31
    124520     4059.56
    124560     4060.96
    124600     4062.26
    124640     4063.56
    124680     4065.04
    124720      4066.1
    124760     4067.41
    124800     4068.63
    124840     4070.06
    124880     4071.25
    124920     4072.79
    124960     4073.97
    125000     4075.52
    125040     4076.46
    125080     4077.75
    125120     4079.07
    125160     4080.54
    125200     4081.88
    125240     4083.09
    125280      4084.4
    125320     4085.64
    125360     4087.05
    125400     4088.34
    125440     4089.65
    125480     4091.13
    125520     4092.18
    125560     4093.49
    125600     4094.73
    125640     4096.15
    125680     4097.35
    125720     4098.89
    125760     4100.07
    125800     4101.62
    125840     4102.56
    125880     4103.85
    125920     4105.16
    125960     4106.65
    126000     4107.98
    126040     4109.19
    126080     4110.48
    126120     4111.74
    126160     4113.14
    126200     4114.44
    126240     4115.76
    126280     4117.25
    126320     4118.29
    126360     4119.61
    126400     4120.85
    126440     4122.26
    126480     4123.46
    126520        4125
    126560     4126.18
    126600     4127.73
    126640     4128.66
    126680     4129.95
    126720     4131.26
    126760     4132.74
    126800     4134.08
    126840     4135.29
    126880     4136.59
    126920     4137.84
    126960     4139.25
    127000     4140.56
    127040     4141.87
    127080     4143.37
    127120     4144.41
    127160     4145.73
    127200     4146.96
    127240     4148.38
    127280     4149.59
    127320     4151.13
    127360      4152.3
    127400     4153.85
    127440     4154.78
    127480     4156.08
    127520     4157.37
    127560     4158.87
    127600     4160.21
    127640     4161.42
    127680     4162.73
    127720     4163.98
    127760     4165.39
    127800      4166.7
    127840     4168.01
    127880     4169.51
    127920     4170.55
    127960     4171.87
    128000     4173.09
    128040     4174.51
    128080     4175.71
    128120     4177.26
    128160     4178.44
    128200        4180
    128240     4180.92
    128280     4182.21
    128320     4183.51
    128360        4185
    128400     4186.34
    128440     4187.55
    128480     4188.86
    128520     4190.12
    128560     4191.53
    128600     4192.82
    128640     4194.14
    128680     4195.63
    128720     4196.68
    128760     4197.98
    128800     4199.22
    128840     4200.64
    128880     4201.84
    128920      4203.4
    128960     4204.56
    129000     4206.12
    129040     4207.05
    129080     4208.34
    129120     4209.65
    129160     4211.13
    129200     4212.48
    129240     4213.69
    129280     4214.99
    129320     4216.26
    129360     4217.65
    129400     4218.95
    129440     4220.26
    129480     4221.76
    129520      4222.8
    129560      4224.1
    129600     4225.34
    129640     4226.76
    129680     4227.96
    129720     4229.52
    129760     4230.68
    129800     4232.24
    129840     4233.17
    129880     4234.45
    129920     4235.76
    129960     4237.25
    130000     4238.59
    130040      4239.8
    130080     4241.11
    130120     4242.37
    130160     4243.77
    130200     4245.07
    130240     4246.38
    130280     4247.88
    130320     4248.92
    130360     4250.22
    130400     4251.46
    130440     4252.88
    130480     4254.08
    130520     4255.63
    130560     4256.79
    130600     4258.36
    130640     4259.27
    130680     4260.57
    130720     4261.87
    130760     4263.36
    130800     4264.71
    130840     4265.91
    130880     4267.21
    130920     4268.48
    130960     4269.88
    131000     4271.18
    131040      4272.5
    131080        4274
    131120     4275.04
    131160     4276.33
    131200     4277.58
    131240     4278.99
    131280     4280.19
    131320     4281.76
    131360     4282.91
    131400     4284.48
    131440     4285.39
    131480     4286.69
    131520        4288
    131560      4289.5
    131600     4290.83
    131640     4292.04
    131680     4293.34
    131720      4294.6
    131760        4296
    131800      4297.3
    131840     4298.63
    131880     4300.13
    131920     4301.17
    131960     4302.47
    132000     4303.71
    132040     4305.13
    132080     4306.32
    132120     4307.89
    132160     4309.04
    132200     4310.61
    132240     4311.52
    132280     4312.81
    132320     4314.12
    132360     4315.64
    132400     4316.96
    132440     4318.16
    132480     4319.46
    132520     4320.72
    132560     4322.14
    132600     4323.44
    132640     4324.76
    132680     4326.27
    132720      4327.3
    132760      4328.6
    132800     4329.84
    132840     4331.25
    132880     4332.45
    132920     4334.03
    132960     4335.19
    133000     4336.76
    133040     4337.66
    133080     4338.95
    133120     4340.28
    133160     4341.79
    133200     4343.11
    133240     4344.31
    133280     4345.61
    133320     4346.87
    133360     4348.29
    133400      4349.6
    133440     4350.91
    133480     4352.43
    133520     4353.46
    133560     4354.76
    133600        4356
    133640     4357.43
    133680     4358.63
    133720     4360.21
    133760     4361.37
    133800     4362.93
    133840     4363.84
    133880     4365.13
    133920     4366.45
    133960     4367.95
    134000     4369.28
    134040     4370.49
    134080     4371.79
    134120     4373.05
    134160     4374.47
    134200     4375.77
    134240     4377.09
    134280     4378.61
    134320     4379.65
    134360     4380.95
    134400     4382.18
    134440     4383.62
    134480     4384.82
    134520      4386.4
    134560     4387.56
    134600     4389.12
    134640     4390.02
    134680     4391.32
    134720     4392.64
    134760     4394.14
    134800     4395.47
    134840     4396.69
    134880     4397.98
    134920     4399.23
    134960     4400.66
    135000     4401.96
    135040     4403.27
    135080      4404.8
    135120     4405.84
    135160     4407.14
    135200     4408.37
    135240     4409.82
    135280     4411.02
    135320      4412.6
    135360     4413.76
    135400     4415.33
    135440     4416.23
    135480     4417.53
    135520     4418.85
    135560     4420.36
    135600     4421.68
    135640     4422.89
    135680      4424.2
    135720     4425.44
    135760     4426.87
    135800     4428.18
    135840     4429.48
    135880     4431.02
    135920     4432.05
    135960     4433.36
    136000     4434.59
    136040     4436.03
    136080     4437.25
    136120     4438.82
    136160     4439.98
    136200     4441.54
    136240     4442.46
    136280     4443.76
    136320     4445.08
    136360     4446.58
    136400     4447.91
    136440     4449.12
    136480     4450.43
    136520     4451.67
    136560      4453.1
    136600      4454.4
    136640     4455.71
    136680     4457.24
    136720     4458.27
    136760     4459.59
    136800      4460.8
    136840     4462.26
    136880     4463.48
    136920     4465.06
    136960     4466.22
    137000     4467.79
    137040     4468.69
    137080     4469.99
    137120     4471.32
    137160     4472.83
    137200     4474.15
    137240     4475.35
    137280     4476.67
    137320      4477.9
    137360     4479.33
    137400     4480.64
    137440     4481.95
    137480     4483.49
    137520     4484.51
    137560     4485.82
    137600     4487.04
    137640      4488.5
    137680     4489.72
    137720     4491.29
    137760     4492.46
    137800     4494.03
    137840     4494.93
    137880     4496.23
    137920     4497.55
    137960     4499.06
    138000     4500.37
    138040     4501.57
    138080      4502.9
    138120     4504.13
    138160     4505.56
    138200     4506.87
    138240     4508.18
    138280     4509.73
    138320     4510.74
    138360     4512.05
    138400     4513.27
    138440     4514.73
    138480     4515.95
    138520     4517.52
    138560     4518.69
    138600     4520.26
    138640     4521.17
    138680     4522.47
    138720     4523.79
    138760      4525.3
    138800     4526.62
    138840     4527.82
    138880     4529.14
    138920     4530.37
    138960      4531.8
    139000      4533.1
    139040     4534.42
    139080     4535.96
    139120     4536.99
    139160      4538.3
    139200      4539.5
    139240     4540.96
    139280     4542.18
    139320     4543.77
    139360     4544.94
    139400     4546.52
    139440     4547.42
    139480     4548.72
    139520     4550.04
    139560     4551.54
    139600     4552.87
    139640     4554.06
    139680     4555.39
    139720     4556.61
    139760     4558.05
    139800     4559.35
    139840     4560.67
    139880      4562.2
    139920     4563.24
    139960     4564.55
    140000     4565.75
    140040      4567.2
    140080     4568.43
    140120     4570.02
    140160     4571.18
    140200     4572.77
    140240     4573.66
    140280     4574.98
    140320     4576.29
    140360      4577.8
    140400     4579.12
    140440      4580.3
    140480     4581.64
    140520     4582.87
    140560      4584.3
    140600      4585.6
    140640     4586.93
    140680     4588.46
    140720     4589.49
    140760     4590.81
    140800     4592.01
    140840     4593.47
    140880     4594.69
    140920     4596.28
    140960     4597.43
    141000     4599.02
    141040     4599.91
    141080     4601.22
    141120     4602.54
    141160     4604.05
    141200     4605.37
    141240     4606.55
    141280     4607.89
    141320     4609.11
    141360     4610.54
    141400     4611.84
    141440     4613.16
    141480     4614.71
    141520     4615.74
    141560     4617.05
    141600     4618.25
    141640     4619.71
    141680     4620.93
    141720     4622.52
    141760     4623.67
    141800     4625.27
    141840     4626.16
    141880     4627.46
    141920     4628.78
    141960      4630.3
    142000     4631.62
    142040     4632.79
    142080     4634.13
    142120     4635.35
    142160     4636.78
    142200     4638.09
    142240      4639.4
    142280     4640.95
    142320     4641.97
    142360     4643.29
    142400     4644.48
    142440     4645.94
    142480     4647.17
    142520     4648.77
    142560     4649.93
    142600     4651.52
    142640     4652.41
    142680     4653.71
    142720     4655.04
    142760     4656.55
    142800     4657.89
    142840     4659.05
    142880      4660.4
    142920     4661.61
    142960     4663.04
    143000     4664.35
    143040     4665.66
    143080     4667.21
    143120     4668.24
    143160     4669.57
    143200     4670.76
    143240     4672.21
    143280     4673.44
    143320     4675.03
    143360     4676.19
    143400      4677.8
    143440     4678.68
    143480     4679.97
    143520      4681.3
    143560     4682.82
    143600     4684.14
    143640     4685.31
    143680     4686.66
    143720     4687.88
    143760     4689.31
    143800     4690.63
    143840     4691.93
    143880     4693.48
    143920     4694.51
    143960     4695.83
    144000     4697.03
    144040     4698.47
    144080     4699.71
    144120     4701.29
    144160     4702.45
    144200     4704.07
    144240     4704.95
    144280     4706.25
    144320     4707.57
    144360      4709.1
    144400     4710.43
    144440      4711.6
    144480     4712.95
    144520     4714.17
    144560      4715.6
    144600     4716.91
    144640     4718.21
    144680     4719.77
    144720     4720.81
    144760     4722.12
    144800     4723.31
    144840     4724.75
    144880     4725.99
    144920     4727.57
    144960     4728.73
    145000     4730.34
    145040     4731.23
    145080     4732.52
    145120     4733.85
    145160     4735.37
    145200     4736.71
    145240     4737.87
    145280     4739.23
    145320     4740.44
    145360     4741.88
    145400     4743.19
    145440     4744.48
    145480     4746.05
    145520     4747.09
    145560     4748.39
    145600      4749.6
    145640     4751.03
    145680     4752.27
    145720     4753.84
    145760        4755
    145800     4756.61
    145840      4757.5
    145880     4758.78
    145920     4760.11
    145960     4761.64
    146000     4762.97
    146040     4764.14
    146080     4765.49
    146120     4766.71
    146160     4768.15
    146200     4769.46
    146240     4770.76
    146280     4772.31
    146320     4773.36
    146360     4774.67
    146400     4775.87
    146440     4777.31
    146480     4778.54
    146520     4780.12
    146560     4781.27
    146600     4782.88
    146640     4783.77
    146680     4785.04
    146720     4786.38
    146760      4787.9
    146800     4789.23
    146840     4790.39
    146880     4791.73
    146920     4792.96
    146960     4794.39
    147000     4795.69
    147040        4797
    147080     4798.56
    147120      4799.6
    147160     4800.91
    147200      4802.1
    147240     4803.55
    147280     4804.79
    147320     4806.36
    147360     4807.53
    147400     4809.13
    147440     4810.02
    147480     4811.28
    147520     4812.62
    147560     4814.15
    147600     4815.48
    147640     4816.63
    147680     4817.98
    147720      4819.2
    147760     4820.62
    147800     4821.93
    147840     4823.23
    147880     4824.79
    147920     4825.82
    147960     4827.13
    148000     4828.33
    148040     4829.79
    148080     4831.04
    148120     4832.61
    148160     4833.77
    148200     4835.37
    148240     4836.26
    148280     4837.52
    148320     4838.87
    148360      4840.4
    148400     4841.72
    148440     4842.87
    148480     4844.21
    148520     4845.45
    148560     4846.87
    148600     4848.18
    148640     4849.46
    148680     4851.03
    148720     4852.07
    148760     4853.38
    148800     4854.58
    148840     4856.06
    148880     4857.29
    148920     4858.86
    148960     4860.02
    149000     4861.64
    149040     4862.52
    149080     4863.78
    149120     4865.11
    149160     4866.65
    149200     4867.97
    149240     4869.12
    149280     4870.47
    149320     4871.71
    149360     4873.12
    149400     4874.43
    149440     4875.73
    149480     4877.29
    149520     4878.33
    149560     4879.65
    149600     4880.85
    149640     4882.32
    149680     4883.55
    149720     4885.12
    149760     4886.28
    149800     4887.91
    149840     4888.78
    149880     4890.06
    149920     4891.39
    149960     4892.93
    150000     4894.26
    150040     4895.39
    150080     4896.75
    150120     4897.97
    150160     4899.39
    150200      4900.7
    150240        4902
    150280     4903.57
    150320     4904.61
    150360     4905.93
    150400     4907.12
    150440     4908.61
    150480     4909.83
    150520      4911.4
    150560     4912.55
    150600     4914.19
    150640     4915.06
    150680     4916.32
    150720     4917.66
    150760      4919.2
    150800     4920.53
    150840     4921.66
    150880     4923.01
    150920     4924.25
    150960     4925.68
    151000     4926.98
    151040     4928.28
    151080     4929.86
    151120      4930.9
    151160     4932.22
    151200     4933.41
    151240      4934.9
    151280     4936.13
    151320      4937.7
    151360     4938.85
    151400     4940.49
    151440     4941.35
    151480     4942.62
    151520     4943.96
    151560     4945.51
    151600     4946.84
    151640     4947.97
    151680     4949.33
    151720     4950.55
    151760     4951.98
    151800     4953.29
    151840     4954.58
    151880     4956.17
    151920     4957.19
    151960     4958.52
    152000      4959.7
    152040      4961.2
    152080     4962.43
    152120        4964
    152160     4965.16
    152200      4966.8
    152240     4967.66
    152280     4968.93
    152320     4970.26
    152360     4971.82
    152400     4973.14
    152440     4974.28
    152480     4975.62
    152520     4976.86
    152560     4978.29
    152600     4979.61
    152640     4980.88
    152680     4982.47
    152720      4983.5
    152760     4984.83
    152800     4986.01
    152840     4987.52
    152880     4988.76
    152920     4990.32
    152960     4991.49
    153000     4993.14
    153040     4993.99
    153080     4995.26
    153120     4996.58
    153160     4998.16
    153200     4999.47
    153240     5000.61
    153280     5001.96
    153320      5003.2
    153360     5004.64
    153400     5005.94
    153440     5007.22
    153480     5008.81
    153520     5009.84
    153560     5011.16
    153600     5012.35
    153640     5013.87
    153680      5015.1
    153720     5016.65
    153760     5017.83
    153800     5019.47
    153840     5020.33
    153880      5021.6
    153920     5022.92
    153960     5024.52
    154000     5025.82
    154040     5026.97
    154080     5028.31
    154120     5029.54
    154160     5030.99
    154200      5032.3
    154240     5033.57
    154280     5035.17
    154320      5036.2
    154360     5037.51
    154400     5038.72
    154440     5040.24
    154480     5041.46
    154520     5043.01
    154560      5044.2
    154600     5045.84
    154640     5046.68
    154680     5047.95
    154720     5049.28
    154760     5050.87
    154800     5052.17
    154840     5053.33
    154880     5054.67
    154920      5055.9
    154960     5057.34
    155000     5058.65
    155040     5059.93
    155080     5061.53
    155120     5062.55
    155160     5063.86
    155200     5065.08
    155240      5066.6
    155280     5067.82
    155320     5069.39
    155360     5070.57
    155400     5072.22
    155440     5073.05
    155480     5074.33
    155520     5075.66
    155560     5077.25
    155600     5078.55
    155640     5079.71
    155680     5081.05
    155720     5082.28
    155760     5083.73
    155800     5085.04
    155840     5086.31
    155880     5087.91
    155920     5088.94
    155960     5090.26
    156000     5091.46
    156040     5092.98
    156080      5094.2
    156120     5095.78
    156160     5096.96
    156200      5098.6
    156240     5099.43
    156280     5100.72
    156320     5102.04
    156360     5103.64
    156400     5104.93
    156440     5106.09
    156480     5107.44
    156520     5108.67
    156560     5110.11
    156600     5111.41
    156640     5112.68
    156680     5114.29
    156720     5115.31
    156760     5116.62
    156800     5117.82
    156840     5119.34
    156880     5120.55
    156920     5122.15
    156960     5123.32
    157000     5124.97
    157040     5125.79
    157080     5127.08
    157120      5128.4
    157160     5129.99
    157200      5131.3
    157240     5132.45
    157280     5133.81
    157320     5135.04
    157360     5136.48
    157400     5137.77
    157440     5139.05
    157480     5140.67
    157520     5141.68
    157560        5143
    157600      5144.2
    157640     5145.72
    157680     5146.94
    157720     5148.51
    157760     5149.69
    157800     5151.35
    157840     5152.16
    157880     5153.45
    157920     5154.78
    157960     5156.38
    158000     5157.67
    158040     5158.83
    158080     5160.18
    158120     5161.41
    158160     5162.84
    158200     5164.13
    158240     5165.41
    158280     5167.04
    158320     5168.05
    158360     5169.36
    158400     5170.56
    158440     5172.08
    158480     5173.29
    158520     5174.87
    158560     5176.04
    158600     5177.72
    158640     5178.52
    158680     5179.79
    158720     5181.13
    158760     5182.72
    158800     5184.02
    158840     5185.18
    158880     5186.52
    158920     5187.74
    158960     5189.18
    159000     5190.45
    159040     5191.74
    159080     5193.38
    159120     5194.39
    159160     5195.69
    159200     5196.89
    159240     5198.41
    159280     5199.62
    159320     5201.19
    159360     5202.37
    159400     5204.04
    159440     5204.83
    159480     5206.13
    159520     5207.45
    159560     5209.04
    159600     5210.34
    159640      5211.5
    159680     5212.84
    159720     5214.06
    159760     5215.49
    159800     5216.77
    159840     5218.04
    159880      5219.7
    159920     5220.71
    159960     5221.99
    160000      5223.2
    160040     5224.71
    160080     5225.92
    160120     5227.49
    160160     5228.66
    160200     5230.34
    160240     5231.14
    160280     5232.42
    160320     5233.75
    160360     5235.33
    160400     5236.65
    160440     5237.79
    160480     5239.15
    160520     5240.36
    160560      5241.8
    160600     5243.07
    160640     5244.34
    160680     5245.98
    160720        5247
    160760     5248.29
    160800     5249.49
    160840     5251.01
    160880     5252.21
    160920     5253.78
    160960     5254.97
    161000     5256.63
    161040     5257.42
    161080     5258.71
    161120     5260.04
    161160     5261.63
    161200     5262.95
    161240      5264.1
    161280     5265.44
    161320     5266.65
    161360     5268.11
    161400     5269.38
    161440     5270.64
    161480     5272.28
    161520      5273.3
    161560     5274.59
    161600      5275.8
    161640     5277.32
    161680     5278.51
    161720     5280.11
    161760     5281.29
    161800     5282.95
    161840     5283.72
    161880     5285.03
    161920     5286.36
    161960     5287.96
    162000     5289.27
    162040     5290.41
    162080     5291.77
    162120     5292.98
    162160     5294.43
    162200      5295.7
    162240     5296.96
    162280     5298.61
    162320     5299.63
    162360     5300.93
    162400     5302.14
    162440     5303.66
    162480     5304.85
    162520     5306.45
    162560     5307.63
    162600     5309.29
    162640     5310.07
    162680     5311.38
    162720      5312.7
    162760      5314.3
    162800      5315.6
    162840     5316.74
    162880     5318.09
    162920     5319.31
    162960     5320.76
    163000     5322.04
    163040     5323.29
    163080     5324.95
    163120     5325.97
    163160     5327.27
    163200     5328.47
    163240     5329.98
    163280     5331.19
    163320     5332.79
    163360     5333.97
    163400     5335.64
    163440     5336.42
    163480     5337.73
    163520     5339.04
    163560     5340.65
    163600     5341.97
    163640      5343.1
    163680     5344.45
    163720     5345.67
    163760     5347.12
    163800     5348.39
    163840     5349.65
    163880      5351.3
    163920     5352.33
    163960     5353.62
    164000     5354.82
    164040     5356.34
    164080     5357.54
    164120     5359.14
    164160     5360.32
    164200     5361.99
    164240     5362.78
    164280     5364.08
    164320      5365.4
    164360     5367.01
    164400     5368.32
    164440     5369.45
    164480     5370.81
    164520     5372.02
    164560     5373.46
    164600     5374.73
    164640     5375.99
    164680     5377.64
    164720     5378.67
    164760     5379.96
    164800     5381.16
    164840     5382.68
    164880     5383.88
    164920     5385.48
    164960     5386.67
    165000     5388.34
    165040     5389.14
    165080     5390.43
    165120     5391.76
    165160     5393.37
    165200     5394.66
    165240     5395.78
    165280     5397.15
    165320     5398.37
    165360      5399.8
    165400     5401.07
    165440     5402.31
    165480     5403.98
    165520     5405.02
    165560     5406.31
    165600     5407.51
    165640     5409.02
    165680     5410.23
    165720     5411.83
    165760     5413.02
    165800     5414.69
    165840     5415.47
    165880     5416.77
    165920     5418.11
    165960     5419.71
    166000     5421.02
    166040     5422.12
    166080      5423.5
    166120     5424.71
    166160     5426.14
    166200      5427.4
    166240     5428.66
    166280     5430.34
    166320     5431.36
    166360     5432.65
    166400     5433.86
    166440     5435.37
    166480     5436.57
    166520     5438.17
    166560     5439.34
    166600     5441.03
    166640     5441.81
    166680     5443.09
    166720     5444.44
    166760     5446.04
    166800     5447.35
    166840     5448.46
    166880     5449.82
    166920     5451.04
    166960     5452.47
    167000     5453.75
    167040     5454.99
    167080     5456.67
    167120     5457.69
    167160        5459
    167200      5460.2
    167240      5461.7
    167280     5462.92
    167320     5464.51
    167360     5465.69
    167400     5467.37
    167440     5468.15
    167480     5469.44
    167520     5470.79
    167560     5472.38
    167600     5473.69
    167640     5474.79
    167680     5476.16
    167720     5477.38
    167760     5478.82
    167800     5480.08
    167840     5481.34
    167880     5483.01
    167920     5484.02
    167960     5485.32
    168000     5486.52
    168040     5488.02
    168080     5489.23
    168120     5490.83
    168160     5492.01
    168200      5493.7
    168240     5494.47
    168280     5495.76
    168320     5497.11
    168360     5498.71
    168400     5500.04
    168440     5501.13
    168480     5502.49
    168520     5503.72
    168560     5505.15
    168600     5506.42
    168640     5507.66
    168680     5509.34
    168720     5510.35
    168760     5511.66
    168800     5512.84
    168840     5514.35
    168880     5515.55
    168920     5517.16
    168960     5518.34
    169000     5520.04
    169040     5520.81
    169080     5522.09
    169120     5523.44
    169160     5525.05
    169200     5526.35
    169240     5527.45
    169280     5528.82
    169320     5530.04
    169360     5531.49
    169400     5532.77
    169440     5534.01
    169480     5535.68
    169520     5536.69
    169560     5537.99
    169600     5539.18
    169640     5540.69
    169680      5541.9
    169720     5543.52
    169760     5544.69
    169800     5546.38
    169840     5547.15
    169880     5548.42
    169920     5549.79
    169960     5551.37
    170000     5552.69
    170040     5553.79
    170080     5555.16
    170120     5556.38
    170160     5557.82
    170200     5559.09
    170240     5560.34
    170280     5562.01
    170320     5563.02
    170360     5564.32
    170400     5565.51
    170440     5567.03
    170480     5568.23
    170520     5569.85
    170560     5571.02
    170600     5572.71
    170640     5573.49
    170680     5574.76
    170720     5576.12
    170760     5577.71
    170800     5579.03
    170840     5580.13
    170880      5581.5
    170920     5582.72
    170960     5584.18
    171000     5585.43
    171040     5586.69
    171080     5588.35
    171120     5589.37
    171160     5590.68
    171200     5591.87
    171240     5593.38
    171280     5594.57
    171320      5596.2
    171360     5597.36
    171400     5599.06
    171440     5599.82
    171480     5601.09
    171520     5602.45
    171560     5604.04
    171600     5605.35
    171640     5606.45
    171680     5607.82
    171720     5609.05
    171760     5610.51
    171800     5611.75
    171840     5613.01
    171880     5614.68
    171920     5615.69
    171960        5617
    172000      5618.2
    172040      5619.7
    172080     5620.91
    172120     5622.54
    172160     5623.68
    172200     5625.37
    172240     5626.14
    172280     5627.42
    172320     5628.77
    172360     5630.35
    172400     5631.69
    172440     5632.76
    172480     5634.14
    172520     5635.36
    172560     5636.82
    172600     5638.06
    172640     5639.32
    172680     5640.98
    172720     5641.99
    172760      5643.3
    172800     5644.51
    172840     5646.02
    172880     5647.21
    172920     5648.85
    172960     5649.99
    173000     5651.69
    173040     5652.44
    173080     5653.73
    173120     5655.08
    173160     5656.65
    173200     5657.99
    173240     5659.06
    173280     5660.44
    173320     5661.66
    173360     5663.12
    173400     5664.37
    173440     5665.62
    173480     5667.28
    173520     5668.29
    173560      5669.6
    173600      5670.8
    173640     5672.32
    173680      5673.5
    173720     5675.15
    173760     5676.28
    173800     5677.97
    173840     5678.73
    173880     5680.02
    173920     5681.35
    173960     5682.95
    174000     5684.28
    174040     5685.34
    174080     5686.72
    174120     5687.96
    174160     5689.42
    174200     5690.68
    174240     5691.92
    174280     5693.59
    174320      5694.6
    174360      5695.9
    174400      5697.1
    174440     5698.62
    174480     5699.79
    174520     5701.44
    174560     5702.57
    174600     5704.27
    174640     5705.01
    174680     5706.31
    174720     5707.63
    174760     5709.23
    174800     5710.57
    174840     5711.63
    174880     5713.01
    174920     5714.25
    174960     5715.72
    175000     5716.96
    175040     5718.21
    175080     5719.88
    175120     5720.88
    175160     5722.18
    175200     5723.38
    175240     5724.92
    175280     5726.09
    175320     5727.74
    175360     5728.86
    175400     5730.57
    175440     5731.31
    175480      5732.6
    175520     5733.93
    175560     5735.54
    175600     5736.88
    175640     5737.93
    175680     5739.31
    175720     5740.57
    175760     5742.03
    175800     5743.27
    175840     5744.51
    175880      5746.2
    175920      5747.2
    175960      5748.5
    176000     5749.68
    176040     5751.21
    176080      5752.4
    176120     5754.03
    176160     5755.16
    176200     5756.86
    176240     5757.62
    176280      5758.9
    176320     5760.23
    176360     5761.85
    176400     5763.18
    176440     5764.23
    176480     5765.61
    176520     5766.88
    176560     5768.33
    176600     5769.57
    176640     5770.82
    176680     5772.51
    176720     5773.51
    176760     5774.81
    176800     5775.98
    176840     5777.52
    176880     5778.71
    176920     5780.35
    176960     5781.47
    177000     5783.18
    177040     5783.93
    177080     5785.22
    177120     5786.55
    177160     5788.17
    177200     5789.49
    177240     5790.55
    177280     5791.92
    177320     5793.19
    177360     5794.63
    177400     5795.88
    177440     5797.12
    177480     5798.81
    177520     5799.82
    177560     5801.12
    177600      5802.3
    177640     5803.83
    177680     5805.02
    177720     5806.66
    177760     5807.78
    177800      5809.5
    177840     5810.24
    177880     5811.52
    177920     5812.86
    177960     5814.48
    178000      5815.8
    178040     5816.86
    178080     5818.24
    178120      5819.5
    178160     5820.94
    178200      5822.2
    178240     5823.42
    178280     5825.13
    178320     5826.12
    178360     5827.43
    178400     5828.61
    178440     5830.14
    178480     5831.32
    178520     5832.97
    178560     5834.07
    178600     5835.79
    178640     5836.53
    178680     5837.83
    178720     5839.16
    178760     5840.78
    178800      5842.1
    178840     5843.17
    178880     5844.54
    178920     5845.81
    178960     5847.26
    179000      5848.5
    179040     5849.74
    179080     5851.43
    179120     5852.43
    179160     5853.74
    179200      5854.9
    179240     5856.45
    179280     5857.63
    179320     5859.27
    179360     5860.37
    179400     5862.08
    179440     5862.82
    179480     5864.14
    179520     5865.45
    179560      5867.1
    179600     5868.41
    179640     5869.47
    179680     5870.85
    179720     5872.11
    179760     5873.56
    179800     5874.81
    179840     5876.03
    179880     5877.74
    179920     5878.75
    179960     5880.04
    180000     5881.21
    180040     5882.76
    180080     5883.95
    180120     5885.59
    180160     5886.69
    180200     5888.41
    180240     5889.14
    180280     5890.45
    180320     5891.76
    180360      5893.4
    180400     5894.71
    180440     5895.78
    180480     5897.16
    180520     5898.43
    180560     5899.88
    180600     5901.12
    180640     5902.33
    180680     5904.06
    180720     5905.06
    180760     5906.35
    180800     5907.52
    180840     5909.07
    180880     5910.25
    180920     5911.89
    180960     5912.97
    181000      5914.7
    181040     5915.44
    181080     5916.76
    181120     5918.06
    181160      5919.7
    181200     5921.01
    181240      5922.1
    181280     5923.47
    181320     5924.74
    181360     5926.17
    181400     5927.43
    181440     5928.65
    181480     5930.37
    181520     5931.35
    181560     5932.64
    181600     5933.82
    181640     5935.36
    181680     5936.56
    181720      5938.2
    181760     5939.28
    181800        5941
    181840     5941.75
    181880     5943.06
    181920     5944.37
    181960     5946.01
    182000     5947.31
    182040     5948.39
    182080     5949.77
    182120     5951.05
    182160     5952.48
    182200     5953.73
    182240     5954.95
    182280     5956.68
    182320     5957.64
    182360     5958.94
    182400     5960.11
    182440     5961.66
    182480     5962.86
    182520      5964.5
    182560     5965.58
    182600     5967.31
    182640     5968.06
    182680     5969.36
    182720     5970.68
    182760     5972.33
    182800     5973.61
    182840      5974.7
    182880     5976.09
    182920     5977.35
    182960     5978.78
    183000     5980.04
    183040     5981.25
    183080     5982.98
    183120     5983.93
    183160     5985.22
    183200      5986.4
    183240     5987.95
    183280     5989.15
    183320      5990.8
    183360     5991.87
    183400      5993.6
    183440     5994.34
    183480     5995.63
    183520     5996.95
    183560      5998.6
    183600     5999.88
    183640     6000.98
    183680     6002.38
    183720     6003.63
    183760     6005.06
    183800     6006.33
    183840     6007.54
    183880     6009.26
    183920     6010.21
    183960     6011.48
    184000     6012.67
    184040     6014.21
    184080     6015.41
    184120     6017.06
    184160     6018.13
    184200     6019.87
    184240     6020.61
    184280     6021.92
    184320     6023.22
    184360     6024.89
    184400     6026.17
    184440     6027.27
    184480     6028.65
    184520     6029.93
    184560     6031.35
    184600     6032.62
    184640     6033.83
    184680     6035.56
    184720      6036.5
    184760     6037.79
    184800     6038.96
    184840     6040.51
    184880      6041.7
    184920     6043.35
    184960     6044.41
    185000     6046.16
    185040      6046.9
    185080      6048.2
    185120     6049.51
    185160     6051.17
    185200     6052.45
    185240     6053.54
    185280     6054.94
    185320      6056.2
    185360     6057.64
    185400      6058.9
    185440      6060.1
    185480     6061.84
    185520     6062.78
    185560     6064.06
    185600     6065.25
    185640     6066.79
    185680     6067.99
    185720     6069.63
    185760     6070.71
    185800     6072.44
    185840     6073.19
    185880     6074.49
    185920     6075.78
    185960     6077.44
    186000     6078.72
    186040     6079.82
    186080     6081.23
    186120      6082.5
    186160     6083.92
    186200     6085.18
    186240     6086.38
    186280     6088.15
    186320     6089.06
    186360     6090.34
    186400     6091.54
    186440     6093.06
    186480     6094.26
    186520      6095.9
    186560     6096.98
    186600     6098.73
    186640     6099.47
    186680     6100.77
    186720     6102.05
    186760     6103.71
    186800        6105
    186840     6106.09
    186880      6107.5
    186920     6108.78
    186960     6110.21
    187000     6111.47
    187040     6112.67
    187080     6114.43
    187120     6115.33
    187160      6116.6
    187200     6117.81
    187240     6119.36
    187280     6120.54
    187320     6122.18
    187360     6123.25
    187400     6125.02
    187440     6125.73
    187480     6127.04
    187520     6128.31
    187560     6129.98
    187600     6131.28
    187640     6132.38
    187680     6133.78
    187720     6135.06
    187760      6136.5
    187800     6137.75
    187840     6138.95
    187880     6140.71
    187920     6141.62
    187960     6142.89
    188000     6144.11
    188040     6145.65
    188080     6146.82
    188120     6148.46
    188160     6149.54
    188200     6151.31
    188240     6152.02
    188280     6153.35
    188320      6154.6
    188360     6156.27
    188400     6157.56
    188440     6158.66
    188480     6160.06
    188520     6161.34
    188560     6162.77
    188600     6164.03
    188640     6165.22
    188680     6166.99
    188720     6167.91
    188760     6169.17
    188800     6170.39
    188840     6171.92
    188880     6173.09
    188920     6174.74
    188960     6175.83
    189000      6177.6
    189040     6178.31
    189080     6179.61
    189120     6180.88
    189160     6182.56
    189200     6183.85
    189240     6184.94
    189280     6186.34
    189320     6187.59
    189360     6189.03
    189400     6190.32
    189440      6191.5
    189480     6193.28
    189520     6194.19
    189560     6195.45
    189600     6196.67
    189640     6198.19
    189680     6199.36
    189720     6201.01
    189760     6202.09
    189800     6203.86
    189840     6204.56
    189880     6205.87
    189920     6207.15
    189960     6208.83
    190000     6210.11
    190040      6211.2
    190080      6212.6
    190120     6213.84
    190160      6215.3
    190200     6216.57
    190240     6217.77
    190280     6219.56
    190320     6220.45
    190360     6221.72
    190400     6222.92
    190440     6224.46
    190480     6225.62
    190520     6227.28
    190560     6228.35
    190600     6230.13
    190640     6230.82
    190680     6232.14
    190720     6233.41
    190760      6235.1
    190800     6236.39
    190840     6237.47
    190880     6238.87
    190920     6240.12
    190960     6241.57
    191000     6242.84
    191040     6244.04
    191080     6245.82
    191120     6246.73
    191160     6247.98
    191200      6249.2
    191240     6250.72
    191280     6251.87
    191320     6253.54
    191360     6254.61
    191400      6256.4
    191440     6257.09
    191480      6258.4
    191520     6259.69
    191560     6261.38
    191600     6262.66
    191640     6263.73
    191680     6265.15
    191720     6266.39
    191760     6267.85
    191800      6269.1
    191840     6270.31
    191880      6272.1
    191920        6273
    191960     6274.26
    192000     6275.46
    192040     6276.99
    192080     6278.15
    192120     6279.82
    192160      6280.9
    192200     6282.68
    192240     6283.36
    192280     6284.67
    192320     6285.96
    192360     6287.63
    192400     6288.93
    192440     6289.99
    192480     6291.41
    192520     6292.66
    192560      6294.1
    192600     6295.37
    192640     6296.57
    192680     6298.35
    192720     6299.26
    192760     6300.51
    192800     6301.72
    192840     6303.23
    192880     6304.41
    192920     6306.08
    192960     6307.16
    193000     6308.94
    193040     6309.61
    193080     6310.93
    193120     6312.21
    193160     6313.89
    193200     6315.18
    193240     6316.25
    193280     6317.67
    193320     6318.92
    193360     6320.37
    193400     6321.64
    193440     6322.84
    193480     6324.61
    193520     6325.51
    193560     6326.77
    193600     6327.97
    193640     6329.49
    193680     6330.66
    193720     6332.35
    193760     6333.41
    193800     6335.19
    193840     6335.88
    193880     6337.16
    193920     6338.45
    193960     6340.14
    194000     6341.42
    194040      6342.5
    194080     6343.92
    194120     6345.19
    194160     6346.64
    194200     6347.91
    194240     6349.11
    194280     6350.89
    194320     6351.79
    194360     6353.05
    194400     6354.24
    194440     6355.78
    194480     6356.96
    194520     6358.63
    194560      6359.7
    194600     6361.47
    194640     6362.15
    194680     6363.44
    194720     6364.72
    194760     6366.43
    194800     6367.71
    194840     6368.78
    194880     6370.22
    194920      6371.5
    194960     6372.93
    195000      6374.2
    195040     6375.42
    195080      6377.2
    195120      6378.1
    195160     6379.36
    195200     6380.55
    195240     6382.09
    195280     6383.25
    195320     6384.92
    195360     6385.99
    195400     6387.77
    195440     6388.44
    195480     6389.73
    195520     6391.02
    195560     6392.73
    195600     6394.01
    195640     6395.08
    195680     6396.52
    195720     6397.79
    195760     6399.22
    195800      6400.5
    195840      6401.7
    195880     6403.48
    195920     6404.39
    195960     6405.65
    196000     6406.84
    196040     6408.38
    196080     6409.54
    196120      6411.2
    196160     6412.27
    196200     6414.06
    196240     6414.71
    196280     6416.02
    196320     6417.31
    196360     6419.01
    196400      6420.3
    196440     6421.36
    196480     6422.81
    196520     6424.06
    196560     6425.51
    196600     6426.79
    196640        6428
    196680      6429.8
    196720     6430.69
    196760     6431.95
    196800     6433.15
    196840     6434.68
    196880     6435.84
    196920     6437.51
    196960     6438.57
    197000     6440.37
    197040        6441
    197080     6442.35
    197120     6443.61
    197160     6445.32
    197200     6446.62
    197240     6447.69
    197280     6449.13
    197320     6450.39
    197360     6451.84
    197400     6453.12
    197440     6454.34
    197480     6456.13
    197520     6457.02
    197560     6458.29
    197600     6459.48
    197640        6461
    197680     6462.18
    197720     6463.84
    197760      6464.9
    197800      6466.7
    197840     6467.34
    197880     6468.67
    197920     6469.93
    197960     6471.64
    198000     6472.95
    198040     6474.01
    198080     6475.45
    198120     6476.71
    198160     6478.17
    198200     6479.43
    198240     6480.67
    198280     6482.45
    198320     6483.34
    198360     6484.61
    198400      6485.8
    198440     6487.32
    198480     6488.49
    198520     6490.15
    198560     6491.21
    198600     6493.01
    198640     6493.65
    198680     6494.97
    198720     6496.24
    198760     6497.95
    198800     6499.25
    198840     6500.31
    198880     6501.77
    198920     6503.04
    198960     6504.46
    199000     6505.73
    199040     6506.96
    199080     6508.77
    199120     6509.64
    199160     6510.91
    199200      6512.1
    199240     6513.61
    199280     6514.77
    199320     6516.47
    199360     6517.51
    199400     6519.31
    199440     6519.95
    199480     6521.28
    199520     6522.53
    199560     6524.25
    199600     6525.56
    199640     6526.61
    199680     6528.05
    199720     6529.33
    199760     6530.75
    199800     6532.03
    199840     6533.26
    199880     6535.06
    199920     6535.93
    199960      6537.2
    200000     6538.39
    200040     6539.92
    200080     6541.08
    200120     6542.77
    200160      6543.8
    200200     6545.61
    200240     6546.24
    200280     6547.56
    200320     6548.82
    200360     6550.54
    200400     6551.84
    200440     6552.89
    200480     6554.33
    200520      6555.6
    200560     6557.03
    200600     6558.33
    200640     6559.55
    200680     6561.34
    200720     6562.23
    200760     6563.49
    200800     6564.69
    200840     6566.21
    200880     6567.38
    200920     6569.08
    200960     6570.11
    201000     6571.93
    201040     6572.58
    201080     6573.88
    201120     6575.14
    201160     6576.86
    201200     6578.17
    201240     6579.21
    201280     6580.67
    201320     6581.91
    201360     6583.36
    201400     6584.64
    201440     6585.88
    201480     6587.67
    201520     6588.55
    201560     6589.83
    201600     6591.02
    201640     6592.55
    201680     6593.71
    201720      6595.4
    201760     6596.45
    201800     6598.26
    201840     6598.91
    201880     6600.22
    201920     6601.47
    201960      6603.2
    202000     6604.52
    202040     6605.55
    202080        6607
    202120     6608.25
    202160     6609.69
    202200     6610.96
    202240     6612.22
    202280     6614.01
    202320     6614.89
    202360     6616.16
    202400     6617.36
    202440     6618.89
    202480     6620.07
    202520     6621.74
    202560     6622.81
    202600     6624.63
    202640     6625.27
    202680     6626.59
    202720     6627.83
    202760     6629.56
    202800     6630.87
    202840     6631.92
    202880     6633.35
    202920      6634.6
    202960     6636.06
    203000     6637.32
    203040     6638.57
    203080     6640.38
    203120     6641.24
    203160     6642.51
    203200     6643.71
    203240     6645.24
    203280     6646.42
    203320     6648.11
    203360     6649.17
    203400     6650.98
    203440     6651.61
    203480     6652.94
    203520     6654.17
    203560     6655.91
    203600     6657.24
    203640     6658.26
    203680     6659.72
    203720     6660.97
    203760      6662.4
    203800     6663.67
    203840     6664.91
    203880     6666.73
    203920     6667.59
    203960     6668.84
    204000     6670.05
    204040     6671.58
    204080     6672.75
    204120     6674.45
    204160     6675.51
    204200     6677.33
    204240     6677.95
    204280     6679.28
    204320     6680.48
    204360     6682.24
    204400     6683.55
    204440     6684.58
    204480     6686.03
    204520     6687.26
    204560     6688.71
    204600     6689.99
    204640      6691.2
    204680     6693.04
    204720     6693.88
    204760     6695.12
    204800     6696.33
    204840     6697.86
    204880     6699.02
    204920     6700.72
    204960     6701.77
    205000      6703.6
    205040      6704.2
    205080     6705.53
    205120     6706.74
    205160     6708.49
    205200     6709.79
    205240     6710.85
    205280     6712.29
    205320     6713.53
    205360     6714.95
    205400     6716.23
    205440     6717.45
    205480     6719.29
    205520     6720.14
    205560     6721.37
    205600     6722.58
    205640     6724.12
    205680     6725.26
    205720     6726.96
    205760     6728.03
    205800     6729.84
    205840     6730.43
    205880     6731.76
    205920     6732.96
    205960     6734.71
    206000        6736
    206040     6737.08
    206080     6738.52
    206120     6739.74
    206160     6741.19
    206200     6742.47
    206240     6743.69
    206280     6745.52
    206320     6746.36
    206360      6747.6
    206400     6748.79
    206440     6750.32
    206480     6751.48
    206520     6753.17
    206560     6754.25
    206600     6756.06
    206640     6756.65
    206680     6757.97
    206720     6759.18
    206760     6760.93
    206800      6762.2
    206840     6763.29
    206880     6764.73
    206920     6765.94
    206960      6767.4
    207000     6768.68
    207040      6769.9
    207080     6771.74
    207120     6772.57
    207160      6773.8
    207200     6774.99
    207240     6776.53
    207280     6777.69
    207320     6779.36
    207360     6780.44
    207400     6782.28
    207440     6782.86
    207480     6784.17
    207520     6785.39
    207560     6787.14
    207600     6788.42
    207640     6789.51
    207680     6790.94
    207720     6792.15
    207760     6793.62
    207800      6794.9
    207840     6796.11
    207880     6797.97
    207920     6798.77
    207960     6800.02
    208000     6801.22
    208040     6802.75
    208080     6803.89
    208120     6805.59
    208160     6806.66
    208200     6808.49
    208240     6809.07
    208280     6810.39
    208320      6811.6
    208360     6813.36
    208400     6814.63
    208440     6815.73
    208480     6817.16
    208520     6818.38
    208560     6819.85
    208600     6821.14
    208640     6822.33
    208680      6824.2
    208720        6825
    208760     6826.26
    208800     6827.47
    208840        6829
    208880     6830.14
    208920     6831.84
    208960     6832.91
    209000     6834.74
    209040     6835.31
    209080     6836.64
    209120     6837.85
    209160      6839.6
    209200     6840.87
    209240     6841.97
    209280      6843.4
    209320     6844.61
    209360     6846.09
    209400     6847.36
    209440     6848.57
    209480     6850.44
    209520     6851.25
    209560      6852.5
    209600     6853.72
    209640     6855.24
    209680     6856.42
    209720     6858.11
    209760     6859.16
    209800        6861
    209840     6861.56
    209880     6862.91
    209920     6864.11
    209960     6865.88
    210000     6867.15
    210040     6868.23
    210080     6869.67
    210120     6870.89
    210160     6872.35
    210200     6873.63
    210240     6874.85
    210280     6876.71
    210320     6877.51
    210360     6878.77
    210400     6879.99
    210440      6881.5
    210480     6882.68
    210520     6884.37
    210560     6885.42
    210600     6887.28
    210640     6887.83
    210680     6889.19
    210720     6890.38
    210760     6892.16
    210800     6893.43
    210840     6894.52
    210880     6895.96
    210920     6897.18
    210960     6898.65
    211000     6899.94
    211040     6901.15
    211080     6903.03
    211120     6903.83
    211160     6905.08
    211200      6906.3
    211240     6907.83
    211280        6909
    211320     6910.71
    211360     6911.76
    211400     6913.63
    211440     6914.19
    211480     6915.52
    211520     6916.72
    211560     6918.49
    211600     6919.78
    211640     6920.88
    211680     6922.31
    211720     6923.53
    211760     6925.01
    211800     6926.28
    211840      6927.5
    211880     6929.38
    211920     6930.17
    211960     6931.42
    212000     6932.65
    212040     6934.16
    212080     6935.33
    212120     6937.02
    212160     6938.09
    212200     6939.97
    212240     6940.52
    212280     6941.86
    212320     6943.06
    212360     6944.83
    212400     6946.13
    212440     6947.21
    212480     6948.65
    212520     6949.87
    212560     6951.34
    212600     6952.62
    212640     6953.83
    212680     6955.71
    212720     6956.51
    212760     6957.74
    212800     6958.97
    212840     6960.49
    212880     6961.68
    212920     6963.37
    212960     6964.43
    213000     6966.32
    213040     6966.86
    213080     6968.19
    213120     6969.41
    213160     6971.19
    213200     6972.48
    213240     6973.56
    213280     6975.01
    213320      6976.2
    213360     6977.69
    213400     6978.97
    213440      6980.2
    213480     6982.06
    213520     6982.86
    213560     6984.11
    213600     6985.33
    213640     6986.83
    213680     6988.03
    213720     6989.72
    213760     6990.78
    213800     6992.67
    213840     6993.22
    213880     6994.54
    213920     6995.76
    213960     6997.55
    214000     6998.84
    214040     6999.92
    214080     7001.36
    214120     7002.57
    214160     7004.05
    214200     7005.32
    214240     7006.55
    214280     7008.41
    214320     7009.23
    214360     7010.47
    214400     7011.68
    214440     7013.21
    214480      7014.4
    214520     7016.09
    214560     7017.14
    214600     7019.05
    214640     7019.57
    214680      7020.9
    214720     7022.14
    214760     7023.91
    214800     7025.19
    214840     7026.27
    214880     7027.71
    214920     7028.92
    214960      7030.4
    215000     7031.65
    215040      7032.9
    215080     7034.76
    215120     7035.58
    215160     7036.82
    215200     7038.03
    215240     7039.56
    215280     7040.76
    215320     7042.44
    215360      7043.5
    215400     7045.41
    215440     7045.94
    215480     7047.26
    215520      7048.5
    215560     7050.27
    215600     7051.54
    215640     7052.61
    215680     7054.06
    215720     7055.27
    215760     7056.73
    215800     7058.01
    215840     7059.26
    215880      7061.1
    215920     7061.92
    215960     7063.17
    216000     7064.39
    216040     7065.92
    216080     7067.11
    216120     7068.78
    216160     7069.87
    216200     7071.78
    216240     7072.31
    216280     7073.64
    216320     7074.87
    216360     7076.61
    216400      7077.9
    216440     7078.98
    216480     7080.42
    216520     7081.63
    216560      7083.1
    216600     7084.35
    216640     7085.61
    216680     7087.46
    216720     7088.27
    216760     7089.51
    216800     7090.76
    216840     7092.29
    216880     7093.47
    216920     7095.15
    216960     7096.25
    217000     7098.17
    217040     7098.68
    217080     7100.02
    217120     7101.26
    217160     7102.99
    217200     7104.27
    217240     7105.38
    217280      7106.8
    217320     7108.02
    217360     7109.48
    217400     7110.73
    217440     7111.98
    217480     7113.85
    217520     7114.66
    217560      7115.9
    217600     7117.15
    217640      7118.7
    217680     7119.89
    217720     7121.55
    217760     7122.64
    217800     7124.59
    217840     7125.11
    217880     7126.44
    217920     7127.68
    217960     7129.44
    218000     7130.72
    218040     7131.83
    218080     7133.25
    218120     7134.47
    218160     7135.94
    218200     7137.19
    218240     7138.43
    218280     7140.31
    218320     7141.09
    218360     7142.34
    218400     7143.59
    218440     7145.15
    218480     7146.32
    218520     7147.98
    218560     7149.08
    218600     7151.02
    218640     7151.54
    218680     7152.87
    218720     7154.11
    218760     7155.88
    218800     7157.16
    218840     7158.28
    218880     7159.68
    218920      7160.9
    218960     7162.38
    219000     7163.61
    219040     7164.86
    219080     7166.74
    219120     7167.52
    219160     7168.77
    219200     7170.03
    219240     7171.57
    219280     7172.76
    219320     7174.45
    219360     7175.53
    219400     7177.47
    219440     7177.98
    219480     7179.31
    219520     7180.56
    219560     7182.32
    219600      7183.6
    219640     7184.73
    219680     7186.14
    219720     7187.37
    219760     7188.83
    219800     7190.06
    219840     7191.33
    219880     7193.21
    219920     7193.97
    219960     7195.24
    220000     7196.48
    220040     7198.05
    220080     7199.23
    220120     7200.91
    220160     7201.99
    220200     7203.95
    220240     7204.45
    220280     7205.76
    220320     7207.01
    220360     7208.79
    220400     7210.06
    220440     7211.18
    220480     7212.62
    220520     7213.83
    220560     7215.31
    220600     7216.54
    220640      7217.8
    220680     7219.69
    220720     7220.42
    220760     7221.69
    220800     7222.95
    220840     7224.51
    220880      7225.7
    220920     7227.37
    220960     7228.44
    221000     7230.41
    221040     7230.91
    221080     7232.22
    221120     7233.47
    221160     7235.25
    221200     7236.53
    221240     7237.64
    221280     7239.07
    221320     7240.28
    221360     7241.75
    221400     7242.99
    221440     7244.25
    221480     7246.14
    221520     7246.88
    221560     7248.14
    221600     7249.39
    221640     7250.96
    221680     7252.15
    221720     7253.84
    221760     7254.92
    221800     7256.86
    221840     7257.36
    221880     7258.68
    221920     7259.93
    221960     7261.73
    222000        7263
    222040     7264.11
    222080     7265.55
    222120     7266.73
    222160     7268.22
    222200     7269.44
    222240     7270.71
    222280      7272.6
    222320     7273.33
    222360     7274.59
    222400     7275.86
    222440     7277.42
    222480     7278.61
    222520     7280.29
    222560     7281.36
    222600     7283.33
    222640     7283.81
    222680     7285.13
    222720     7286.39
    222760     7288.17
    222800     7289.45
    222840     7290.55
    222880     7291.98
    222920     7293.18
    222960     7294.66
    223000     7295.88
    223040     7297.16
    223080     7299.06
    223120     7299.77
    223160     7301.01
    223200     7302.32
    223240     7303.88
    223280     7305.07
    223320     7306.75
    223360     7307.81
    223400     7309.78
    223440     7310.24
    223480     7311.57
    223520     7312.83
    223560     7314.61
    223600     7315.89
    223640     7316.98
    223680     7318.44
    223720     7319.61
    223760      7321.1
    223800     7322.31
    223840      7323.6
    223880     7325.51
    223920     7326.22
    223960     7327.46
    224000     7328.74
    224040     7330.35
    224080     7331.52
    224120      7333.2
    224160     7334.26
    224200     7336.24
    224240      7336.7
    224280     7338.03
    224320     7339.27
    224360     7341.05
    224400     7342.32
    224440     7343.42
    224480     7344.87
    224520     7346.04
    224560     7347.53
    224600     7348.75
    224640     7350.02
    224680     7351.95
    224720     7352.64
    224760     7353.88
    224800     7355.17
    224840     7356.78
    224880     7357.95
    224920     7359.63
    224960     7360.69
    225000     7362.65
    225040     7363.12
    225080     7364.45
    225120     7365.68
    225160     7367.48
    225200     7368.75
    225240     7369.83
    225280      7371.3
    225320     7372.48
    225360     7373.95
    225400     7375.16
    225440     7376.44
    225480     7378.37
    225520     7379.08
    225560     7380.32
    225600      7381.6
    225640     7383.19
    225680     7384.35
    225720     7386.05
    225760     7387.12
    225800     7389.09
    225840     7389.56
    225880     7390.87
    225920     7392.12
    225960     7393.92
    226000     7395.18
    226040     7396.25
    226080     7397.73
    226120     7398.89
    226160     7400.38
    226200     7401.61
    226240     7402.86
    226280     7404.81
    226320     7405.52
    226360     7406.76
    226400     7408.05
    226440     7409.64
    226480     7410.81
    226520     7412.51
    226560     7413.57
    226600     7415.54
    226640     7416.01
    226680     7417.31
    226720     7418.56
    226760     7420.36
    226800     7421.62
    226840     7422.72
    226880     7424.17
    226920     7425.35
    226960     7426.82
    227000     7428.05
    227040      7429.3
    227080     7431.25
    227120     7431.96
    227160     7433.21
    227200     7434.48
    227240     7436.09
    227280     7437.26
    227320     7438.96
    227360     7440.01
    227400     7441.98
    227440     7442.45
    227480     7443.75
    227520     7444.97
    227560      7446.8
    227600     7448.04
    227640     7449.15
    227680      7450.6
    227720     7451.78
    227760     7453.27
    227800     7454.49
    227840     7455.74
    227880     7457.69
    227920     7458.39
    227960     7459.64
    228000     7460.91
    228040     7462.53
    228080     7463.68
    228120     7465.38
    228160     7466.44
    228200     7468.42
    228240     7468.88
    228280     7470.17
    228320     7471.42
    228360     7473.22
    228400     7474.48
    228440     7475.58
    228480     7477.05
    228520     7478.24
    228560     7479.72
    228600     7480.95
    228640     7482.19
    228680     7484.14
    228720     7484.85
    228760      7486.1
    228800     7487.35
    228840        7489
    228880     7490.15
    228920     7491.83
    228960      7492.9
    229000     7494.86
    229040     7495.34
    229080     7496.64
    229120     7497.88
    229160     7499.68
    229200     7500.94
    229240     7502.04
    229280     7503.51
    229320     7504.69
    229360     7506.18
    229400     7507.39
    229440     7508.64
    229480     7510.61
    229520     7511.32
    229560     7512.57
    229600     7513.82
    229640     7515.46
    229680     7516.61
    229720      7518.3
    229760     7519.37
    229800     7521.35
    229840      7521.8
    229880      7523.1
    229920     7524.36
    229960     7526.14
    230000      7527.4
    230040      7528.5
    230080     7529.97
    230120     7531.15
    230160     7532.64
    230200     7533.85
    230240      7535.1
    230280     7537.09
    230320     7537.79
    230360     7539.05
    230400     7540.28
    230440     7541.93
    230480     7543.08
    230520      7544.8
    230560     7545.87
    230600     7547.84
    230640     7548.31
    230680     7549.59
    230720     7550.86
    230760     7552.65
    230800     7553.91
    230840     7554.99
    230880     7556.47
    230920     7557.65
    230960     7559.13
    231000     7560.36
    231040      7561.6
    231080     7563.58
    231120      7564.3
    231160     7565.55
    231200     7566.78
    231240     7568.42
    231280     7569.57
    231320     7571.29
    231360     7572.34
    231400     7574.31
    231440      7574.8
    231480     7576.06
    231520     7577.34
    231560      7579.1
    231600     7580.38
    231640     7581.46
    231680     7582.95
    231720     7584.11
    231760      7585.6
    231800     7586.85
    231840     7588.08
    231880     7590.07
    231920     7590.77
    231960     7592.04
    232000     7593.27
    232040      7594.9
    232080     7596.05
    232120     7597.78
    232160     7598.84
    232200     7600.79
    232240     7601.28
    232280     7602.55
    232320     7603.83
    232360      7605.6
    232400     7606.86
    232440     7607.93
    232480     7609.42
    232520     7610.59
    232560     7612.09
    232600     7613.34
    232640     7614.57
    232680     7616.56
    232720     7617.27
    232760     7618.53
    232800     7619.77
    232840     7621.41
    232880     7622.54
    232920     7624.28
    232960     7625.34
    233000     7627.29
    233040     7627.78
    233080     7629.05
    233120     7630.34
    233160     7632.11
    233200     7633.37
    233240     7634.43
    233280     7635.91
    233320     7637.09
    233360      7638.6
    233400     7639.85
    233440     7641.07
    233480     7643.07
    233520     7643.78
    233560     7645.04
    233600     7646.29
    233640      7647.9
    233680     7649.05
    233720     7650.77
    233760     7651.81
    233800     7653.78
    233840     7654.27
    233880     7655.53
    233920     7656.83
    233960     7658.61
    234000     7659.86
    234040     7660.92
    234080     7662.39
    234120     7663.57
    234160     7665.08
    234200     7666.33
    234240     7667.57
    234280     7669.55
    234320     7670.25
    234360     7671.52
    234400     7672.78
    234440     7674.38
    234480     7675.54
    234520     7677.25
    234560      7678.3
    234600     7680.27
    234640     7680.75
    234680     7682.02
    234720     7683.31
    234760      7685.1
    234800     7686.37
    234840     7687.43
    234880      7688.9
    234920     7690.08
    234960     7691.57
    235000     7692.83
    235040     7694.06
    235080     7696.06
    235120     7696.74
    235160     7698.03
    235200     7699.29
    235240     7700.87
    235280     7702.04
    235320     7703.75
    235360     7704.79
    235400     7706.77
    235440     7707.25
    235480     7708.53
    235520     7709.83
    235560     7711.62
    235600     7712.88
    235640     7713.94
    235680     7715.42
    235720      7716.6
    235760     7718.07
    235800     7719.34
    235840     7720.58
    235880     7722.58
    235920     7723.27
    235960     7724.54
    236000     7725.79
    236040     7727.37
    236080     7728.55
    236120     7730.23
    236160     7731.27
    236200     7733.25
    236240     7733.72
    236280     7735.01
    236320      7736.3
    236360     7738.09
    236400     7739.35
    236440      7740.4
    236480      7741.9
    236520      7743.1
    236560     7744.58
    236600     7745.86
    236640     7747.07
    236680     7749.05
    236720     7749.76
    236760     7751.02
    236800      7752.3
    236840     7753.86
    236880     7755.03
    236920     7756.72
    236960     7757.75
    237000     7759.74
    237040     7760.19
    237080      7761.5
    237120     7762.78
    237160     7764.58
    237200     7765.83
    237240     7766.88
    237280     7768.38
    237320     7769.58
    237360     7771.08
    237400     7772.35
    237440     7773.58
    237480     7775.56
    237520     7776.26
    237560     7777.53
    237600      7778.8
    237640     7780.36
    237680     7781.53
    237720     7783.22
    237760     7784.25
    237800     7786.24
    237840     7786.69
    237880     7788.01
    237920     7789.29
    237960     7791.08
    238000     7792.35
    238040      7793.4
    238080     7794.88
    238120     7796.09
    238160     7797.57
    238200     7798.86
    238240     7800.08
    238280     7802.06
    238320     7802.75
    238360     7804.03
    238400     7805.29
    238440     7806.86
    238480     7808.05
    238520     7809.74
    238560     7810.76
    238600     7812.76
    238640     7813.21
    238680     7814.53
    238720      7815.8
    238760     7817.59
    238800     7818.87
    238840      7819.9
    238880     7821.39
    238920     7822.61
    238960      7824.1
    239000     7825.37
    239040     7826.58
    239080     7828.57
    239120     7829.27
    239160     7830.56
    239200     7831.82
    239240      7833.4
    239280     7834.59
    239320     7836.27
    239360     7837.29
    239400     7839.29
    239440     7839.74
    239480     7841.06
    239520     7842.33
    239560     7844.14
    239600      7845.4
    239640     7846.46
    239680     7847.94
    239720     7849.15
    239760     7850.63
    239800     7851.91
    239840     7853.13
    239880      7855.1
    239920     7855.81
    239960     7857.08
    240000     7858.33
    240040     7859.92
    240080     7861.12
    240120     7862.78
    240160     7863.81
    240200     7865.81
    240240     7866.25
    240280     7867.58
    240320     7868.85
    240360     7870.66
    240400     7871.92
    240440     7872.98
    240480     7874.45
    240520     7875.66
    240560     7877.13
    240600     7878.43
    240640     7879.63
    240680     7881.61
    240720     7882.33
    240760     7883.62
    240800     7884.87
    240840     7886.46
    240880     7887.64
    240920      7889.3
    240960     7890.33
    241000     7892.33
    241040     7892.77
    241080     7894.12
    241120     7895.37
    241160     7897.19
    241200     7898.44
    241240     7899.51
    241280     7900.97
    241320     7902.18
    241360     7903.65
    241400     7904.95
    241440     7906.15
    241480     7908.12
    241520     7908.84
    241560     7910.13
    241600     7911.39
    241640     7912.97
    241680     7914.14
    241720      7915.8
    241760     7916.85
    241800     7918.84
    241840     7919.27
    241880     7920.61
    241920     7921.86
    241960     7923.68
    242000     7924.94
    242040     7926.03
    242080     7927.49
    242120     7928.68
    242160     7930.15
    242200     7931.45
    242240     7932.65
    242280     7934.62
    242320     7935.34
    242360     7936.64
    242400     7937.88
    242440     7939.47
    242480     7940.64
    242520     7942.32
    242560     7943.34
    242600     7945.34
    242640     7945.78
    242680     7947.12
    242720     7948.37
    242760      7950.2
    242800     7951.46
    242840     7952.54
    242880     7953.99
    242920     7955.18
    242960     7956.66
    243000     7957.96
    243040     7959.15
    243080     7961.11
    243120     7961.83
    243160     7963.12
    243200     7964.37
    243240     7965.95
    243280     7967.12
    243320     7968.79
    243360     7969.82
    243400     7971.82
    243440     7972.25
    243480     7973.59
    243520     7974.86
    243560      7976.7
    243600     7977.95
    243640     7979.04
    243680     7980.48
    243720     7981.69
    243760     7983.17
    243800     7984.48
    243840     7985.68
    243880     7987.63
    243920     7988.33
    243960     7989.62
    244000     7990.87
    244040     7992.44
    244080     7993.62
    244120     7995.28
    244160      7996.3
    244200      7998.3
    244240     7998.75
    244280     8000.07
    244320     8001.35
    244360     8003.19
    244400     8004.46
    244440     8005.54
    244480     8006.97
    244520     8008.19
    244560     8009.64
    244600     8010.95
    244640     8012.17
    244680     8014.12
    244720     8014.82
    244760     8016.13
    244800     8017.36
    244840     8018.94
    244880     8020.11
    244920     8021.77
    244960     8022.79
    245000     8024.81
    245040     8025.24
    245080     8026.56
    245120     8027.84
    245160      8029.7
    245200     8030.95
    245240     8032.03
    245280     8033.46
    245320     8034.69
    245360     8036.13
    245400     8037.46
    245440     8038.66
    245480     8040.62
    245520      8041.3
    245560     8042.62
    245600     8043.87
    245640     8045.42
    245680     8046.59
    245720     8048.23
    245760     8049.25
    245800     8051.28
    245840      8051.7
    245880     8053.03
    245920      8054.3
    245960     8056.16
    246000     8057.41
    246040     8058.48
    246080     8059.92
    246120     8061.13
    246160     8062.59
    246200     8063.92
    246240     8065.13
    246280     8067.07
    246320     8067.75
    246360     8069.07
    246400     8070.33
    246440     8071.87
    246480     8073.03
    246520     8074.69
    246560     8075.69
    246600     8077.73
    246640     8078.16
    246680     8079.48
    246720     8080.75
    246760     8082.61
    246800     8083.86
    246840     8084.93
    246880     8086.36
    246920     8087.58
    246960     8089.02
    247000     8090.35
    247040     8091.56
    247080      8093.5
    247120     8094.19
    247160     8095.51
    247200     8096.77
    247240     8098.31
    247280     8099.48
    247320     8101.13
    247360     8102.15
    247400     8104.18
    247440     8104.61
    247480     8105.93
    247520     8107.18
    247560     8109.05
    247600      8110.3
    247640     8111.37
    247680      8112.8
    247720     8114.02
    247760     8115.46
    247800      8116.8
    247840        8118
    247880     8119.95
    247920     8120.64
    247960     8121.95
    248000     8123.23
    248040     8124.76
    248080     8125.92
    248120     8127.58
    248160     8128.59
    248200     8130.64
    248240     8131.06
    248280     8132.39
    248320     8133.62
    248360     8135.49
    248400     8136.73
    248440      8137.8
    248480     8139.23
    248520     8140.45
    248560      8141.9
    248600     8143.25
    248640     8144.44
    248680     8146.39
    248720     8147.08
    248760     8148.39
    248800     8149.68
    248840     8151.19
    248880     8152.35
    248920     8154.02
    248960     8155.01
    249000     8157.05
    249040     8157.48
    249080     8158.82
    249120     8160.04
    249160     8161.93
    249200     8163.15
    249240     8164.23
    249280     8165.66
    249320     8166.86
    249360     8168.31
    249400     8169.67
    249440     8170.86
    249480     8172.81
    249520     8173.52
    249560     8174.81
    249600     8176.09
    249640     8177.62
    249680     8178.77
    249720     8180.45
    249760     8181.45
    249800     8183.47
    249840      8183.9
    249880     8185.25
    249920     8186.49
    249960     8188.36
    250000     8189.57
    250040     8190.65
    250080      8192.1
    250120      8193.3
    250160     8194.75
    250200     8196.11
    250240     8197.31
    250280     8199.28
    250320     8199.95
    250360     8201.25
    250400     8202.53
    250440     8204.08
    250480     8205.23
    250520     8206.91
    250560      8207.9
    250600     8209.93
    250640     8210.35
    250680      8211.7
    250720     8212.95
    250760     8214.81
    250800     8216.03
    250840     8217.09
    250880     8218.55
    250920     8219.74
    250960      8221.2
    251000     8222.55
    251040     8223.75
    251080     8225.73
    251120      8226.4
    251160     8227.69
    251200     8228.97
    251240      8230.5
    251280     8231.66
    251320     8233.33
    251360     8234.34
    251400     8236.36
    251440     8236.78
    251480     8238.13
    251520     8239.38
    251560     8241.26
    251600     8242.47
    251640     8243.53
    251680     8244.99
    251720     8246.18
    251760     8247.64
    251800     8248.99
    251840      8250.2
    251880     8252.17
    251920     8252.85
    251960     8254.14
    252000     8255.43
    252040     8256.95
    252080     8258.12
    252120     8259.79
    252160     8260.79
    252200     8262.81
    252240     8263.25
    252280     8264.58
    252320     8265.84
    252360     8267.72
    252400     8268.93
    252440     8269.98
    252480     8271.46
    252520     8272.64
    252560     8274.09
    252600     8275.46
    252640     8276.65
    252680     8278.63
    252720     8279.31
    252760     8280.59
    252800     8281.88
    252840     8283.41
    252880     8284.59
    252920     8286.23
    252960     8287.24
    253000     8289.26
    253040     8289.69
    253080     8291.01
    253120     8292.27
    253160     8294.18
    253200     8295.37
    253240     8296.42
    253280     8297.89
    253320     8299.09
    253360     8300.53
    253400      8301.9
    253440      8303.1
    253480     8305.06
    253520     8305.77
    253560     8307.05
    253600     8308.35
    253640     8309.87
    253680     8311.04
    253720     8312.69
    253760     8313.69
    253800     8315.74
    253840     8316.14
    253880     8317.46
    253920     8318.72
    253960     8320.62
    254000     8321.83
    254040     8322.88
    254080     8324.34
    254120     8325.55
    254160     8326.99
    254200     8328.36
    254240     8329.57
    254280     8331.54
    254320     8332.24
    254360     8333.52
    254400     8334.82
    254440     8336.34
    254480     8337.51
    254520     8339.17
    254560     8340.17
    254600     8342.23
    254640     8342.63
    254680     8343.94
    254720     8345.23
    254760     8347.14
    254800     8348.32
    254840     8349.36
    254880     8350.85
    254920     8352.06
    254960     8353.46
    255000     8354.85
    255040     8356.04
    255080     8358.01
    255120     8358.73
    255160        8360
    255200     8361.29
    255240     8362.79
    255280     8363.97
    255320     8365.64
    255360     8366.64
    255400     8368.68
    255440     8369.09
    255480      8370.4
    255520     8371.68
    255560      8373.6
    255600     8374.78
    255640     8375.82
    255680     8377.33
    255720     8378.53
    255760     8379.94
    255800     8381.32
    255840     8382.54
    255880     8384.49
    255920     8385.19
    255960     8386.45
    256000     8387.74
    256040     8389.25
    256080     8390.43
    256120     8392.11
    256160     8393.12
    256200     8395.16
    256240     8395.57
    256280     8396.88
    256320     8398.16
    256360     8400.09
    256400     8401.26
    256440     8402.32
    256480     8403.81
    256520     8405.01
    256560     8406.43
    256600     8407.79
    256640     8409.02
    256680     8410.98
    256720     8411.68
    256760     8412.93
    256800     8414.21
    256840     8415.74
    256880     8416.91
    256920      8418.6
    256960     8419.59
    257000     8421.64
    257040     8422.06
    257080     8423.35
    257120     8424.65
    257160     8426.57
    257200     8427.73
    257240     8428.82
    257280     8430.29
    257320     8431.49
    257360     8432.92
    257400     8434.27
    257440     8435.53
    257480     8437.47
    257520     8438.18
    257560     8439.41
    257600     8440.73
    257640     8442.25
    257680     8443.43
    257720     8445.13
    257760     8446.11
    257800     8448.17
    257840     8448.58
    257880     8449.85
    257920     8451.17
    257960     8453.11
    258000     8454.24
    258040     8455.35
    258080     8456.82
    258120     8458.02
    258160     8459.44
    258200     8460.81
    258240     8462.04
    258280     8463.99
    258320     8464.69
    258360     8465.93
    258400     8467.25
    258440     8468.79
    258480     8469.96
    258520     8471.65
    258560     8472.65
    258600      8474.7
    258640     8475.09
    258680     8476.36
    258720     8477.67
    258760     8479.63
    258800     8480.74
    258840     8481.86
    258880     8483.32
    258920     8484.52
    258960     8485.96
    259000     8487.31
    259040     8488.56
    259080      8490.5
    259120     8491.19
    259160     8492.43
    259200     8493.75
    259240     8495.28
    259280     8496.47
    259320     8498.14
    259360     8499.15
    259400     8501.19
    259440     8501.59
    259480     8502.86
    259520     8504.17
    259560     8506.13
    259600     8507.24
    259640     8508.35
    259680     8509.81
    259720     8511.02
    259760     8512.46
    259800     8513.81
    259840     8515.05
    259880        8517
    259920     8517.71
    259960     8518.94
    260000     8520.27
    260040     8521.81
    260080        8523
    260120     8524.67
    260160     8525.66
    260200      8527.7
    260240     8528.11
    260280     8529.38
    260320     8530.68
    260360     8532.65
    260400     8533.75
    260440     8534.88
    260480     8536.34
    260520     8537.53
    260560        8539
    260600     8540.35
    260640     8541.57
    260680     8543.54
    260720     8544.24
    260760     8545.48
    260800     8546.79
    260840     8548.31
    260880      8549.5
    260920     8551.19
    260960     8552.15
    261000     8554.22
    261040     8554.61
    261080      8555.9
    261120     8557.18
    261160     8559.17
    261200     8560.25
    261240     8561.41
    261280     8562.85
    261320     8564.06
    261360      8565.5
    261400     8566.85
    261440      8568.1
    261480     8570.06
    261520     8570.77
    261560     8571.99
    261600     8573.32
    261640     8574.85
    261680     8576.01
    261720     8577.71
    261760     8578.67
    261800     8580.73
    261840     8581.11
    261880     8582.41
    261920      8583.7
    261960      8585.7
    262000     8586.76
    262040     8587.93
    262080     8589.39
    262120     8590.58
    262160     8592.03
    262200     8593.37
    262240     8594.62
    262280     8596.58
    262320     8597.28
    262360      8598.5
    262400     8599.85
    262440     8601.38
    262480     8602.53
    262520     8604.23
    262560     8605.19
    262600     8607.24
    262640     8607.62
    262680     8608.94
    262720     8610.22
    262760     8612.22
    262800     8613.27
    262840     8614.43
    262880     8615.91
    262920     8617.08
    262960     8618.53
    263000     8619.88
    263040     8621.13
    263080     8623.08
    263120     8623.78
    263160     8625.01
    263200     8626.37
    263240     8627.89
    263280     8629.03
    263320     8630.76
    263360      8631.7
    263400     8633.78
    263440     8634.13
    263480     8635.45
    263520     8636.74
    263560     8638.75
    263600     8639.78
    263640     8640.95
    263680     8642.43
    263720     8643.58
    263760     8645.05
    263800     8646.41
    263840     8647.65
    263880      8649.6
    263920     8650.29
    263960     8651.53
    264000     8652.88
    264040     8654.41
    264080     8655.56
    264120     8657.29
    264160     8658.23
    264200     8660.29
    264240     8660.66
    264280     8661.98
    264320     8663.26
    264360     8665.26
    264400     8666.32
    264440     8667.47
    264480     8668.96
    264520     8670.12
    264560     8671.56
    264600     8672.94
    264640     8674.16
    264680     8676.13
    264720     8676.81
    264760     8678.06
    264800     8679.42
    264840     8680.92
    264880     8682.08
    264920     8683.81
    264960     8684.75
    265000     8686.81
    265040     8687.18
    265080     8688.51
    265120     8689.79
    265160     8691.77
    265200     8692.85
    265240     8694.01
    265280     8695.47
    265320     8696.65
    265360     8698.09
    265400     8699.47
    265440     8700.67
    265480     8702.65
    265520     8703.32
    265560     8704.57
    265600     8705.93
    265640     8707.42
    265680     8708.57
    265720     8710.32
    265760     8711.26
    265800     8713.31
    265840     8713.68
    265880     8715.01
    265920     8716.29
    265960     8718.27
    266000     8719.35
    266040      8720.5
    266080     8721.95
    266120     8723.16
    266160     8724.58
    266200     8725.96
    266240     8727.17
    266280     8729.15
    266320     8729.83
    266360     8731.07
    266400     8732.45
    266440     8733.92
    266480     8735.08
    266520     8736.81
    266560     8737.76
    266600     8739.82
    266640     8740.17
    266680     8741.51
    266720     8742.77
    266760     8744.76
    266800     8745.86
    266840     8746.97
    266880     8748.43
    266920     8749.64
    266960     8751.07
    267000     8752.45
    267040     8753.67
    267080     8755.67
    267120     8756.34
    267160     8757.57
    267200     8758.96
    267240     8760.43
    267280      8761.6
    267320     8763.32
    267360     8764.26
    267400     8766.32
    267440     8766.69
    267480     8768.04
    267520     8769.27
    267560     8771.27
    267600     8772.36
    267640     8773.49
    267680     8774.93
    267720     8776.13
    267760     8777.58
    267800     8778.96
    267840     8780.18
    267880     8782.18
    267920     8782.85
    267960      8784.1
    268000     8785.48
    268040     8786.94
    268080      8788.1
    268120     8789.82
    268160     8790.77
    268200     8792.85
    268240     8793.21
    268280     8794.55
    268320      8795.8
    268360     8797.79
    268400     8798.89
    268440        8800
    268480     8801.46
    268520     8802.66
    268560      8804.1
    268600      8805.5
    268640     8806.71
    268680     8808.69
    268720     8809.39
    268760     8810.63
    268800        8812
    268840     8813.44
    268880     8814.62
    268920     8816.34
    268960     8817.28
    269000     8819.38
    269040     8819.73
    269080      8821.1
    269120     8822.35
    269160     8824.33
    269200     8825.42
    269240     8826.53
    269280        8828
    269320     8829.19
    269360     8830.62
    269400        8832
    269440     8833.22
    269480     8835.21
    269520     8835.88
    269560     8837.14
    269600     8838.49
    269640     8839.96
    269680     8841.15
    269720     8842.88
    269760     8843.82
    269800     8845.91
    269840     8846.25
    269880     8847.61
    269920     8848.89
    269960     8850.86
    270000     8851.95
    270040     8853.05
    270080     8854.53
    270120     8855.73
    270160     8857.15
    270200     8858.54
    270240     8859.76
    270280     8861.76
    270320     8862.43
    270360     8863.69
    270400     8865.04
    270440     8866.54
    270480     8867.69
    270520     8869.42
    270560     8870.37
    270600     8872.46
    270640      8872.8
    270680     8874.15
    270720     8875.43
    270760     8877.42
    270800      8878.5
    270840     8879.58
    270880     8881.08
    270920     8882.27
    270960      8883.7
    271000     8885.08
    271040     8886.29
    271080      8888.3
    271120     8888.96
    271160     8890.22
    271200     8891.59
    271240     8893.09
    271280     8894.24
    271320     8895.95
    271360     8896.91
    271400     8899.01
    271440     8899.37
    271480      8900.7
    271520     8901.98
    271560     8903.94
    271600     8905.05
    271640     8906.12
    271680     8907.63
    271720     8908.82
    271760     8910.24
    271800     8911.62
    271840     8912.84
    271880     8914.85
    271920     8915.51
    271960     8916.76
    272000     8918.14
    272040     8919.63
    272080     8920.76
    272120     8922.49
    272160     8923.44
    272200     8925.54
    272240      8925.9
    272280     8927.24
    272320     8928.51
    272360     8930.46
    272400     8931.58
    272440     8932.64
    272480     8934.15
    272520     8935.36
    272560     8936.77
    272600     8938.15
    272640     8939.37
    272680     8941.38
    272720     8942.06
    272760     8943.29
    272800     8944.66
    272840     8946.21
    272880     8947.31
    272920     8949.05
    272960     8949.98
    273000     8952.09
    273040     8952.47
    273080      8953.8
    273120     8955.07
    273160     8957.04
    273200     8958.13
    273240     8959.21
    273280      8960.7
    273320     8961.93
    273360     8963.33
    273400      8964.7
    273440     8965.92
    273480     8967.95
    273520     8968.58
    273560     8969.84
    273600      8971.2
    273640     8972.78
    273680     8973.91
    273720     8975.63
    273760     8976.56
    273800     8978.66
    273840     8979.02
    273880     8980.37
    273920     8981.63
    273960     8983.59
    274000     8984.69
    274040     8985.77
    274080     8987.26
    274120     8988.48
    274160     8989.89
    274200     8991.29
    274240      8992.5
    274280     8994.52
    274320     8995.16
    274360     8996.42
    274400      8997.8
    274440     8999.34
    274480     9000.47
    274520      9002.2
    274560     9003.12
    274600     9005.24
    274640      9005.6
    274680     9006.95
    274720      9008.2
    274760     9010.18
    274800     9011.27
    274840     9012.36
    274880     9013.84
    274920     9015.06
    274960     9016.46
    275000     9017.87
    275040     9019.11
    275080     9021.09
    275120     9021.75
    275160        9023
    275200     9024.36
    275240     9025.93
    275280     9027.07
    275320     9028.79
    275360     9029.69
    275400     9031.81
    275440     9032.18
    275480     9033.51
    275520     9034.79
    275560     9036.76
    275600     9037.86
    275640     9038.95
    275680     9040.42
    275720     9041.66
    275760     9043.06
    275800     9044.45
    275840     9045.72
    275880     9047.68
    275920     9048.36
    275960      9049.6
    276000     9050.96
    276040     9052.53
    276080     9053.68
    276120     9055.41
    276160      9056.3
    276200     9058.43
    276240     9058.81
    276280     9060.12
    276320     9061.41
    276360     9063.38
    276400     9064.49
    276440     9065.57
    276480     9067.03
    276520      9068.3
    276560     9069.65
    276600     9071.06
    276640     9072.32
    276680     9074.31
    276720     9074.97
    276760     9076.19
    276800     9077.57
    276840     9079.12
    276880     9080.28
    276920     9082.01
    276960     9082.92
    277000     9085.04
    277040     9085.42
    277080     9086.73
    277120     9088.02
    277160        9090
    277200      9091.1
    277240     9092.16
    277280     9093.63
    277320      9094.9
    277360     9096.25
    277400     9097.66
    277440     9098.95
    277480     9100.92
    277520     9101.57
    277560     9102.79
    277600     9104.18
    277640     9105.74
    277680      9106.9
    277720     9108.62
    277760     9109.53
    277800     9111.65
    277840     9112.05
    277880     9113.35
    277920     9114.63
    277960     9116.61
    278000      9117.7
    278040     9118.77
    278080     9120.22
    278120      9121.5
    278160     9122.85
    278200     9124.26
    278240     9125.54
    278280     9127.52
    278320     9128.15
    278360     9129.38
    278400     9130.77
    278440     9132.31
    278480     9133.46
    278520     9135.18
    278560     9136.08
    278600     9138.23
    278640     9138.63
    278680     9139.92
    278720     9141.17
    278760     9143.17
    278800     9144.25
    278840     9145.35
    278880     9146.79
    278920     9148.07
    278960     9149.43
    279000     9150.83
    279040      9152.1
    279080     9154.09
    279120     9154.72
    279160     9155.95
    279200     9157.34
    279240     9158.91
    279280     9160.05
    279320     9161.78
    279360     9162.67
    279400     9164.81
    279440     9165.21
    279480     9166.52
    279520     9167.77
    279560     9169.78
    279600     9170.86
    279640     9171.95
    279680      9173.4
    279720     9174.67
    279760     9176.03
    279800     9177.44
    279840     9178.74
    279880     9180.71
    279920     9181.31
    279960     9182.55
    280000     9183.96
    280040     9185.52
    280080     9186.65
    280120     9188.38
    280160     9189.26
    280200      9191.4
    280240     9191.79
    280280     9193.12
    280320     9194.36
    280360     9196.37
    280400     9197.44
    280440     9198.55
    280480     9200.01
    280520     9201.27
    280560     9202.62
    280600     9204.01
    280640     9205.34
    280680     9207.29
    280720      9207.9
    280760     9209.13
    280800     9210.54
    280840     9212.08
    280880     9213.22
    280920     9214.96
    280960     9215.85
    281000     9218.01
    281040     9218.36
    281080      9219.7
    281120     9220.94
    281160     9222.96
    281200     9224.04
    281240     9225.12
    281280     9226.59
    281320     9227.85
    281360      9229.2
    281400     9230.58
    281440     9231.91
    281480     9233.86
    281520     9234.44
    281560      9235.7
    281600      9237.1
    281640     9238.61
    281680     9239.78
    281720     9241.52
    281760     9242.39
    281800     9244.55
    281840     9244.91
    281880     9246.24
    281920     9247.49
    281960     9249.51
    282000     9250.57
    282040     9251.63
    282080     9253.11
    282120     9254.38
    282160     9255.71
    282200     9257.11
    282240     9258.45
    282280      9260.4
    282320     9261.01
    282360     9262.26
    282400     9263.65
    282440     9265.18
    282480     9266.33
    282520     9268.07
    282560     9268.93
    282600     9271.08
    282640     9271.45
    282680     9272.79
    282720     9274.04
    282760     9276.04
    282800     9277.12
    282840     9278.18
    282880     9279.65
    282920     9280.94
    282960     9282.26
    283000     9283.65
    283040        9285
    283080     9286.94
    283120     9287.57
    283160     9288.81
    283200     9290.19
    283240     9291.73
    283280     9292.89
    283320     9294.62
    283360     9295.48
    283400     9297.66
    283440     9298.01
    283480     9299.35
    283520     9300.58
    283560      9302.6
    283600     9303.68
    283640     9304.74
    283680      9306.2
    283720      9307.5
    283760     9308.81
    283800      9310.2
    283840     9311.56
    283880     9313.49
    283920     9314.12
    283960     9315.36
    284000     9316.74
    284040     9318.29
    284080     9319.44
    284120     9321.16
    284160     9322.03
    284200     9324.21
    284240     9324.54
    284280     9325.89
    284320     9327.13
    284360     9329.16
    284400     9330.25
    284440     9331.32
    284480     9332.75
    284520     9334.04
    284560     9335.37
    284600     9336.73
    284640     9338.11
    284680     9340.03
    284720     9340.66
    284760     9341.91
    284800     9343.28
    284840     9344.84
    284880     9345.97
    284920      9347.7
    284960     9348.58
    285000     9350.75
    285040     9351.08
    285080     9352.43
    285120     9353.68
    285160      9355.7
    285200     9356.78
    285240     9357.87
    285280      9359.3
    285320     9360.58
    285360      9361.9
    285400     9363.28
    285440     9364.65
    285480     9366.58
    285520     9367.22
    285560     9368.47
    285600     9369.84
    285640     9371.39
    285680     9372.51
    285720     9374.23
    285760     9375.11
    285800     9377.29
    285840     9377.61
    285880     9378.99
    285920     9380.22
    285960     9382.22
    286000     9383.32
    286040     9384.42
    286080     9385.85
    286120     9387.13
    286160     9388.42
    286200     9389.83
    286240     9391.19
    286280     9393.13
    286320     9393.76
    286360     9395.03
    286400     9396.38
    286440     9397.93
    286480     9399.04
    286520     9400.78
    286560     9401.65
    286600     9403.83
    286640     9404.15
    286680     9405.51
    286720     9406.76
    286760     9408.77
    286800     9409.86
    286840     9410.97
    286880     9412.38
    286920     9413.67
    286960     9414.96
    287000     9416.39
    287040     9417.71
    287080     9419.66
    287120     9420.29
    287160     9421.56
    287200     9422.91
    287240     9424.47
    287280     9425.59
    287320     9427.32
    287360     9428.18
    287400     9430.37
    287440     9430.69
    287480     9432.07
    287520     9433.32
    287560     9435.33
    287600     9436.43
    287640     9437.52
    287680     9438.95
    287720     9440.22
    287760     9441.55
    287800     9442.93
    287840     9444.27
    287880     9446.19
    287920     9446.83
    287960     9448.12
    288000     9449.47
    288040     9451.01
    288080     9452.13
    288120     9453.87
    288160     9454.72
    288200     9456.92
    288240     9457.24
    288280     9458.61
    288320     9459.88
    288360     9461.86
    288400        9463
    288440     9464.09
    288480     9465.51
    288520     9466.78
    288560     9468.08
    288600      9469.5
    288640     9470.83
    288680     9472.74
    288720     9473.38
    288760     9474.67
    288800     9476.03
    288840     9477.58
    288880      9478.7
    288920     9480.45
    288960      9481.3
    289000      9483.5
    289040     9483.81
    289080     9485.19
    289120     9486.45
    289160     9488.42
    289200     9489.55
    289240     9490.65
    289280     9492.08
    289320     9493.36
    289360     9494.66
    289400     9496.07
    289440     9497.38
    289480     9499.31
    289520     9499.96
    289560     9501.25
    289600     9502.61
    289640     9504.14
    289680     9505.28
    289720     9507.01
    289760     9507.88
    289800     9510.08
    289840     9510.39
    289880     9511.75
    289920     9513.02
    289960     9514.99
    290000     9516.12
    290040     9517.22
    290080     9518.65
    290120     9519.94
    290160     9521.23
    290200     9522.64
    290240     9523.97
    290280     9525.89
    290320     9526.52
    290360     9527.81
    290400     9529.19
    290440     9530.72
    290480     9531.86
    290520     9533.61
    290560     9534.47
    290600     9536.67
    290640     9536.96
    290680     9538.34
    290720     9539.62
    290760     9541.57
    290800      9542.7
    290840     9543.83
    290880     9545.22
    290920     9546.52
    290960      9547.8
    291000     9549.21
    291040     9550.55
    291080     9552.45
    291120     9553.09
    291160     9554.38
    291200     9555.77
    291240     9557.27
    291280     9558.43
    291320     9560.19
    291360     9561.05
    291400     9563.22
    291440     9563.54
    291480     9564.92
    291520     9566.21
    291560     9568.14
    291600     9569.25
    291640     9570.39
    291680     9571.79
    291720     9573.07
    291760     9574.36
    291800     9575.78
    291840      9577.1
    291880     9579.02
    291920     9579.63
    291960     9580.91
    292000     9582.31
    292040     9583.87
    292080     9585.03
    292120     9586.79
    292160     9587.63
    292200     9589.82
    292240     9590.14
    292280     9591.52
    292320     9592.82
    292360     9594.75
    292400     9595.86
    292440     9597.01
    292480     9598.39
    292520     9599.69
    292560     9600.97
    292600     9602.37
    292640     9603.71
    292680     9605.65
    292720     9606.24
    292760     9607.52
    292800     9608.91
    292840     9610.47
    292880     9611.63
    292920     9613.38
    292960     9614.23
    293000      9616.4
    293040     9616.74
    293080      9618.1
    293120      9619.4
    293160     9621.31
    293200     9622.41
    293240     9623.57
    293280     9624.97
    293320     9626.26
    293360     9627.52
    293400     9628.93
    293440     9630.28
    293480     9632.22
    293520      9632.8
    293560     9634.08
    293600     9635.46
    293640     9637.03
    293680     9638.16
    293720     9639.93
    293760     9640.78
    293800     9642.98
    293840     9643.29
    293880     9644.66
    293920     9645.95
    293960     9647.85
    294000     9648.97
    294040     9650.11
    294080      9651.5
    294120     9652.81
    294160     9654.07
    294200      9655.5
    294240     9656.83
    294280     9658.76
    294320     9659.33
    294360     9660.62
    294400        9662
    294440     9663.54
    294480     9664.68
    294520     9666.46
    294560     9667.33
    294600     9669.51
    294640     9669.84
    294680      9671.2
    294720     9672.52
    294760     9674.41
    294800     9675.53
    294840     9676.67
    294880     9678.06
    294920     9679.35
    294960     9680.62
    295000     9682.05
    295040      9683.4
    295080     9685.35
    295120     9685.88
    295160     9687.17
    295200     9688.55
    295240     9690.09
    295280     9691.24
    295320     9692.99
    295360     9693.86
    295400     9696.04
    295440     9696.39
    295480     9697.75
    295520     9699.06
    295560     9700.96
    295600     9702.07
    295640     9703.23
    295680      9704.6
    295720      9705.9
    295760     9707.15
    295800     9708.61
    295840     9709.96
    295880     9711.88
    295920     9712.42
    295960     9713.71
    296000     9715.09
    296040     9716.59
    296080     9717.76
    296120     9719.52
    296160     9720.38
    296200     9722.56
    296240     9722.89
    296280     9724.27
    296320     9725.59
    296360     9727.47
    296400      9728.6
    296440     9729.76
    296480     9731.13
    296520     9732.42
    296560     9733.68
    296600     9735.13
    296640     9736.48
    296680      9738.4
    296720     9738.92
    296760     9740.21
    296800     9741.59
    296840     9743.08
    296880     9744.26
    296920        9746
    296960     9746.86
    297000     9749.05
    297040     9749.38
    297080     9750.74
    297120     9752.08
    297160     9753.96
    297200     9755.07
    297240     9756.22
    297280     9757.62
    297320     9758.91
    297360     9760.17
    297400     9761.61
    297440     9762.96
    297480     9764.88
    297520     9765.41
    297560     9766.68
    297600     9768.07
    297640     9769.54
    297680     9770.73
    297720     9772.47
    297760     9773.32
    297800     9775.53
    297840     9775.89
    297880      9777.2
    297920     9778.55
    297960     9780.44
    298000     9781.53
    298040      9782.7
    298080     9784.08
    298120     9785.37
    298160     9786.65
    298200     9788.07
    298240     9789.42
    298280     9791.35
    298320      9791.9
    298360     9793.18
    298400     9794.55
    298440        9796
    298480     9797.19
    298520     9798.94
    298560      9799.8
    298600     9801.98
    298640     9802.35
    298680     9803.67
    298720     9805.01
    298760     9806.92
    298800     9808.01
    298840     9809.18
    298880     9810.56
    298920     9811.84
    298960     9813.13
    299000     9814.56
    299040     9815.91
    299080     9817.83
    299120     9818.39
    299160     9819.64
    299200     9821.03
    299240     9822.47
    299280     9823.64
    299320     9825.38
    299360     9826.25
    299400     9828.46
    299440     9828.81
    299480     9830.12
    299520     9831.49
    299560      9833.4
    299600     9834.45
    299640     9835.62
    299680     9837.01
    299720     9838.29
    299760     9839.59
    299800     9840.99
    299840     9842.37
    299880     9844.28
    299920     9844.84
    299960     9846.11
    300000     9847.48
    300040     9848.91
    300080     9850.07
    300120     9851.81
    300160     9852.67
    300200     9854.89
    300240     9855.23
    300280     9856.58
    300320     9857.96
    300360     9859.83
    300400     9860.88
    300440     9862.04
    300480     9863.45
    300520     9864.74
    300560     9866.05
    300600     9867.43
    300640      9868.8
    300680     9870.73
    300720     9871.28
    300760     9872.54
    300800     9873.92
    300840     9875.37
    300880     9876.52
    300920     9878.29
    300960     9879.12
    301000     9881.34
    301040     9881.69
    301080     9883.04
    301120      9884.4
    301160     9886.29
    301200     9887.35
    301240     9888.51
    301280     9889.91
    301320     9891.21
    301360     9892.53
    301400      9893.9
    301440     9895.26
    301480     9897.23
    301520     9897.75
    301560     9899.02
    301600     9900.39
    301640     9901.84
    301680     9902.99
    301720     9904.76
    301760     9905.56
    301800     9907.82
    301840     9908.15
    301880     9909.52
    301920     9910.87
    301960     9912.76
    302000     9913.82
    302040     9914.98
    302080     9916.37
    302120     9917.66
    302160     9919.02
    302200     9920.37
    302240      9921.7
    302280     9923.68
    302320     9924.24
    302360      9925.5
    302400     9926.88
    302440     9928.29
    302480     9929.47
    302520     9931.22
    302560     9932.01
    302600     9934.29
    302640     9934.61
    302680     9935.99
    302720     9937.34
    302760     9939.22
    302800      9940.3
    302840     9941.43
    302880     9942.84
    302920     9944.11
    302960     9945.49
    303000     9946.83
    303040     9948.16
    303080     9950.15
    303120     9950.69
    303160     9951.95
    303200     9953.33
    303240     9954.73
    303280     9955.92
    303320     9957.67
    303360     9958.47
    303400     9960.75
    303440     9961.05
    303480     9962.44
    303520      9963.8
    303560     9965.69
    303600     9966.75
    303640     9967.91
    303680     9969.28
    303720     9970.57
    303760     9971.96
    303800     9973.29
    303840     9974.61
    303880     9976.61
    303920     9977.15
    303960     9978.41
    304000     9979.77
    304040     9981.21
    304080     9982.37
    304120     9984.12
    304160     9984.95
    304200     9987.22
    304240     9987.52
    304280     9988.93
    304320     9990.28
    304360     9992.17
    304400     9993.22
    304440     9994.36
    304480     9995.76
    304520     9997.04
    304560     9998.43
    304600     9999.75
    304640     10001.1
    304680     10003.1
    304720     10003.6
    304760     10004.9
    304800     10006.3
    304840     10007.7
    304880     10008.8
    304920     10010.6
    304960     10011.4
    305000     10013.7
    305040       10014
    305080     10015.4
    305120     10016.7
    305160     10018.6
    305200     10019.7
    305240     10020.8
    305280     10022.2
    305320     10023.5
    305360     10024.9
    305400     10026.2
    305440     10027.5
    305480     10029.5
    305520     10030.1
    305560     10031.3
    305600     10032.7
    305640     10034.1
    305680     10035.3
    305720       10037
    305760     10037.8
    305800     10040.1
    305840     10040.4
    305880     10041.8
    305920     10043.2
    305960     10045.1
    306000     10046.1
    306040     10047.3
    306080     10048.7
    306120     10049.9
    306160     10051.3
    306200     10052.6
    306240       10054
    306280       10056
    306320     10056.5
    306360     10057.8
    306400     10059.2
    306440     10060.5
    306480     10061.7
    306520     10063.5
    306560     10064.3
    306600     10066.5
    306640     10066.9
    306680     10068.2
    306720     10069.6
    306760     10071.5
    306800     10072.6
    306840     10073.7
    306880     10075.1
    306920     10076.4
    306960     10077.8
    307000     10079.1
    307040     10080.4
    307080     10082.4
    307120       10083
    307160     10084.2
    307200     10085.6
    307240       10087
    307280     10088.1
    307320     10089.9
    307360     10090.7
    307400       10093
    307440     10093.3
    307480     10094.7
    307520       10096
    307560     10097.9
    307600       10099
    307640     10100.1
    307680     10101.5
    307720     10102.8
    307760     10104.2
    307800     10105.5
    307840     10106.9
    307880     10108.9
    307920     10109.4
    307960     10110.7
    308000       10112
    308040     10113.5
    308080     10114.6
    308120     10116.4
    308160     10117.2
    308200     10119.5
    308240     10119.8
    308280     10121.1
    308320     10122.5
    308360     10124.4
    308400     10125.5
    308440     10126.6
    308480       10128
    308520     10129.3
    308560     10130.6
    308600       10132
    308640     10133.3
    308680     10135.3
    308720     10135.9
    308760     10137.1
    308800     10138.5
    308840     10139.9
    308880       10141
    308920     10142.9
    308960     10143.6
    309000     10145.9
    309040     10146.2
    309080     10147.6
    309120     10148.9
    309160     10150.8
    309200     10151.9
    309240       10153
    309280     10154.4
    309320     10155.7
    309360     10157.1
    309400     10158.4
    309440     10159.7
    309480     10161.8
    309520     10162.3
    309560     10163.6
    309600     10164.9
    309640     10166.4
    309680     10167.4
    309720     10169.3
    309760     10170.1
    309800     10172.4
    309840     10172.6
    309880     10174.1
    309920     10175.4
    309960     10177.3
    310000     10178.4
    310040     10179.5
    310080     10180.9
    310120     10182.1
    310160     10183.5
    310200     10184.8
    310240     10186.2
    310280     10188.2
    310320     10188.7
    310360       10190
    310400     10191.3
    310440     10192.8
    310480     10193.9
    310520     10195.7
    310560     10196.5
    310600     10198.8
    310640     10199.1
    310680     10200.5
    310720     10201.8
    310760     10203.7
    310800     10204.8
    310840     10205.9
    310880     10207.2
    310920     10208.6
    310960     10209.9
    311000     10211.3
    311040     10212.6
    311080     10214.7
    311120     10215.2
    311160     10216.5
    311200     10217.8
    311240     10219.3
    311280     10220.3
    311320     10222.2
    311360     10222.9
    311400     10225.2
    311440     10225.5
    311480     10226.9
    311520     10228.2
    311560     10230.1
    311600     10231.2
    311640     10232.4
    311680     10233.7
    311720       10235
    311760     10236.4
    311800     10237.7
    311840     10239.1
    311880     10241.1
    311920     10241.6
    311960     10242.9
    312000     10244.2
    312040     10245.7
    312080     10246.7
    312120     10248.6
    312160     10249.4
    312200     10251.7
    312240       10252
    312280     10253.4
    312320     10254.7
    312360     10256.6
    312400     10257.7
    312440     10258.9
    312480     10260.2
    312520     10261.5
    312560     10262.9
    312600     10264.2
    312640     10265.5
    312680     10267.6
    312720     10268.1
    312760     10269.4
    312800     10270.7
    312840     10272.2
    312880     10273.2
    312920     10275.1
    312960     10275.9
    313000     10278.2
    313040     10278.5
    313080     10279.9
    313120     10281.2
    313160     10283.1
    313200     10284.2
    313240     10285.3
    313280     10286.7
    313320       10288
    313360     10289.4
    313400     10290.7
    313440       10292
    313480     10294.1
    313520     10294.6
    313560     10295.9
    313600     10297.2
    313640     10298.7
    313680     10299.7
    313720     10301.6
    313760     10302.3
    313800     10304.6
    313840     10304.9
    313880     10306.3
    313920     10307.7
    313960     10309.5
    314000     10310.7
    314040     10311.8
    314080     10313.1
    314120     10314.4
    314160     10315.8
    314200     10317.2
    314240     10318.5
    314280     10320.5
    314320       10321
    314360     10322.3
    314400     10323.6
    314440     10325.1
    314480     10326.1
    314520       10328
    314560     10328.8
    314600       10331
    314640     10331.4
    314680     10332.8
    314720     10334.1
    314760       10336
    314800       10337
    314840     10338.2
    314880     10339.5
    314920     10340.8
    314960     10342.2
    315000     10343.5
    315040     10344.9
    315080     10346.9
    315120     10347.4
    315160     10348.7
    315200       10350
    315240     10351.5
    315280     10352.5
    315320     10354.3
    315360     10355.1
    315400     10357.4
    315440     10357.7
    315480     10359.1
    315520     10360.5
    315560     10362.3
    315600     10363.4
    315640     10364.5
    315680     10365.9
    315720     10367.1
    315760     10368.5
    315800     10369.9
    315840     10371.2
    315880     10373.2
    315920     10373.7
    315960       10375
    316000     10376.3
    316040     10377.8
    316080     10378.8
    316120     10380.6
    316160     10381.4
    316200     10383.7
    316240       10384
    316280     10385.4
    316320     10386.8
    316360     10388.6
    316400     10389.7
    316440     10390.8
    316480     10392.1
    316520     10393.4
    316560     10394.8
    316600     10396.1
    316640     10397.5
    316680     10399.5
    316720       10400
    316760     10401.3
    316800     10402.6
    316840       10404
    316880       10405
    316920     10406.9
    316960     10407.7
    317000       10410
    317040     10410.2
    317080     10411.6
    317120       10413
    317160     10414.9
    317200       10416
    317240     10417.1
    317280     10418.4
    317320     10419.7
    317360     10421.1
    317400     10422.4
    317440     10423.7
    317480     10425.8
    317520     10426.3
    317560     10427.6
    317600     10428.8
    317640     10430.3
    317680     10431.3
    317720     10433.2
    317760     10433.9
    317800     10436.2
    317840     10436.5
    317880     10437.9
    317920     10439.3
    317960     10441.1
    318000     10442.2
    318040     10443.4
    318080     10444.7
    318120     10445.9
    318160     10447.3
    318200     10448.7
    318240       10450
    318280       10452
    318320     10452.6
    318360     10453.8
    318400     10455.1
    318440     10456.6
    318480     10457.5
    318520     10459.4
    318560     10460.1
    318600     10462.5
    318640     10462.8
    318680     10464.2
    318720     10465.6
    318760     10467.4
    318800     10468.5
    318840     10469.6
    318880     10470.9
    318920     10472.2
    318960     10473.6
    319000       10475
    319040     10476.3
    319080     10478.3
    319120     10478.8
    319160     10480.1
    319200     10481.3
    319240     10482.8
    319280     10483.8
    319320     10485.7
    319360     10486.4
    319400     10488.7
    319440       10489
    319480     10490.4
    319520     10491.8
    319560     10493.6
    319600     10494.7
    319640     10495.9
    319680     10497.2
    319720     10498.5
    319760     10499.8
    319800     10501.2
    319840     10502.5
    319880     10504.5
    319920     10505.1
    319960     10506.3
    320000     10507.6
    320040       10509
    320080       10510
    320120     10511.9
    320160     10512.7
    320200       10515
    320240     10515.2
    320280     10516.6
    320320       10518
    320360     10519.9
    320400       10521
    320440     10522.1
    320480     10523.4
    320520     10524.7
    320560     10526.1
    320600     10527.4
    320640     10528.7
    320680     10530.8
    320720     10531.3
    320760     10532.6
    320800     10533.8
    320840     10535.3
    320880     10536.3
    320920     10538.2
    320960     10538.9
    321000     10541.2
    321040     10541.5
    321080     10542.9
    321120     10544.3
    321160     10546.1
    321200     10547.2
    321240     10548.4
    321280     10549.7
    321320     10550.9
    321360     10552.3
    321400     10553.7
    321440       10555
    321480       10557
    321520     10557.5
    321560     10558.8
    321600     10560.1
    321640     10561.5
    321680     10562.4
    321720     10564.4
    321760     10565.1
    321800     10567.4
    321840     10567.6
    321880     10569.1
    321920     10570.5
    321960     10572.3
    322000     10573.4
    322040     10574.6
    322080     10575.9
    322120     10577.1
    322160     10578.5
    322200     10579.9
    322240     10581.2
    322280     10583.2
    322320     10583.7
    322360       10585
    322400     10586.3
    322440     10587.7
    322480     10588.6
    322520     10590.6
    322560     10591.3
    322600     10593.6
    322640     10593.8
    322680     10595.3
    322720     10596.7
    322760     10598.5
    322800     10599.7
    322840     10600.8
    322880     10602.1
    322920     10603.3
    322960     10604.8
    323000     10606.1
    323040     10607.5
    323080     10609.4
    323120       10610
    323160     10611.2
    323200     10612.5
    323240     10613.9
    323280     10614.9
    323320     10616.9
    323360     10617.6
    323400     10619.9
    323440     10620.1
    323480     10621.5
    323520       10623
    323560     10624.7
    323600     10625.9
    323640     10627.1
    323680     10628.4
    323720     10629.6
    323760       10631
    323800     10632.4
    323840     10633.7
    323880     10635.7
    323920     10636.2
    323960     10637.5
    324000     10638.7
    324040     10640.2
    324080     10641.2
    324120     10643.1
    324160     10643.8
    324200     10646.1
    324240     10646.3
    324280     10647.8
    324320     10649.2
    324360       10651
    324400     10652.2
    324440     10653.3
    324480     10654.6
    324520     10655.9
    324560     10657.3
    324600     10658.6
    324640       10660
    324680       10662
    324720     10662.5
    324760     10663.8
    324800       10665
    324840     10666.5
    324880     10667.5
    324920     10669.4
    324960     10670.1
    325000     10672.4
    325040     10672.6
    325080     10674.1
    325120     10675.5
    325160     10677.3
    325200     10678.5
    325240     10679.7
    325280       10681
    325320     10682.1
    325360     10683.6
    325400       10685
    325440     10686.3
    325480     10688.3
    325520     10688.8
    325560       10690
    325600     10691.3
    325640     10692.8
    325680     10693.8
    325720     10695.7
    325760     10696.4
    325800     10698.7
    325840     10698.9
    325880     10700.4
    325920     10701.9
    325960     10703.6
    326000     10704.8
    326040     10705.9
    326080     10707.2
    326120     10708.4
    326160     10709.9
    326200     10711.2
    326240     10712.6
    326280     10714.6
    326320     10715.1
    326360     10716.4
    326400     10717.6
    326440     10719.1
    326480       10720
    326520       10722
    326560     10722.7
    326600       10725
    326640     10725.2
    326680     10726.7
    326720     10728.1
    326760     10729.9
    326800       10731
    326840     10732.2
    326880     10733.5
    326920     10734.7
    326960     10736.2
    327000     10737.5
    327040     10738.9
    327080     10740.8
    327120     10741.4
    327160     10742.6
    327200     10743.9
    327240     10745.3
    327280     10746.3
    327320     10748.2
    327360       10749
    327400     10751.3
    327440     10751.4
    327480       10753
    327520     10754.4
    327560     10756.1
    327600     10757.3
    327640     10758.5
    327680     10759.8
    327720       10761
    327760     10762.4
    327800     10763.8
    327840     10765.1
    327880     10767.1
    327920     10767.6
    327960     10768.9
    328000     10770.1
    328040     10771.6
    328080     10772.6
    328120     10774.5
    328160     10775.3
    328200     10777.6
    328240     10777.7
    328280     10779.2
    328320     10780.7
    328360     10782.4
    328400     10783.6
    328440     10784.8
    328480     10786.1
    328520     10787.3
    328560     10788.7
    328600     10790.1
    328640     10791.5
    328680     10793.4
    328720     10793.9
    328760     10795.3
    328800     10796.4
    328840     10797.9
    328880     10798.9
    328920     10800.8
    328960     10801.6
    329000     10803.9
    329040       10804
    329080     10805.5
    329120       10807
    329160     10808.7
    329200     10809.9
    329240     10811.1
    329280     10812.4
    329320     10813.6
    329360     10815.1
    329400     10816.4
    329440     10817.8
    329480     10819.7
    329520     10820.3
    329560     10821.6
    329600     10822.8
    329640     10824.2
    329680     10825.2
    329720     10827.1
    329760     10827.9
    329800     10830.2
    329840     10830.3
    329880     10831.8
    329920     10833.3
    329960       10835
    330000     10836.2
    330040     10837.4
    330080     10838.7
    330120     10839.9
    330160     10841.4
    330200     10842.7
    330240       10844
    330280       10846
    330320     10846.5
    330360     10847.8
    330400       10849
    330440     10850.5
    330480     10851.4
    330520     10853.4
    330560     10854.1
    330600     10856.4
    330640     10856.5
    330680     10858.1
    330720     10859.6
    330760     10861.3
    330800     10862.5
    330840     10863.7
    330880       10865
    330920     10866.1
    330960     10867.6
    331000       10869
    331040     10870.3
    331080     10872.3
    331120     10872.8
    331160       10874
    331200     10875.3
    331240     10876.7
    331280     10877.7
    331320     10879.6
    331360     10880.3
    331400     10882.7
    331440     10882.8
    331480     10884.3
    331520     10885.8
    331560     10887.5
    331600     10888.7
    331640     10889.9
    331680     10891.2
    331720     10892.4
    331760     10893.9
    331800     10895.2
    331840     10896.6
    331880     10898.5
    331920       10899
    331960     10900.3
    332000     10901.5
    332040     10902.9
    332080     10903.9
    332120     10905.9
    332160     10906.6
    332200     10908.9
    332240       10909
    332280     10910.5
    332320       10912
    332360     10913.7
    332400       10915
    332440     10916.1
    332480     10917.4
    332520     10918.6
    332560     10920.1
    332600     10921.4
    332640     10922.8
    332680     10924.7
    332720     10925.2
    332760     10926.5
    332800     10927.7
    332840     10929.1
    332880     10930.1
    332920       10932
    332960     10932.8
    333000     10935.1
    333040     10935.2
    333080     10936.7
    333120     10938.2
    333160     10939.9
    333200     10941.1
    333240     10942.3
    333280     10943.6
    333320     10944.8
    333360     10946.3
    333400     10947.6
    333440       10949
    333480     10950.9
    333520     10951.4
    333560     10952.7
    333600       10954
    333640     10955.3
    333680     10956.3
    333720     10958.2
    333760       10959
    333800     10961.3
    333840     10961.4
    333880     10962.9
    333920     10964.4
    333960     10966.1
    334000     10967.3
    334040     10968.5
    334080     10969.7
    334120     10970.9
    334160     10972.4
    334200     10973.8
    334240     10975.1
    334280     10977.1
    334320     10977.6
    334360     10978.9
    334400     10980.1
    334440     10981.5
    334480     10982.4
    334520     10984.4
    334560     10985.1
    334600     10987.5
    334640     10987.5
    334680     10989.1
    334720     10990.5
    334760     10992.3
    334800     10993.5
    334840     10994.7
    334880     10995.9
    334920     10997.1
    334960     10998.6
    335000     10999.9
    335040     11001.3
    335080     11003.2
    335120     11003.7
    335160       11005
    335200     11006.3
    335240     11007.6
    335280     11008.5
    335320     11010.5
    335360     11011.2
    335400     11013.6
    335440     11013.7
    335480     11015.2
    335520     11016.7
    335560     11018.4
    335600     11019.6
    335640     11020.8
    335680       11022
    335720     11023.2
    335760     11024.7
    335800     11026.1
    335840     11027.4
    335880     11029.3
    335920     11029.8
    335960     11031.1
    336000     11032.4
    336040     11033.7
    336080     11034.7
    336120     11036.6
    336160     11037.4
    336200     11039.7
    336240     11039.8
    336280     11041.3
    336320     11042.8
    336360     11044.6
    336400     11045.7
    336440       11047
    336480     11048.2
    336520     11049.3
    336560     11050.8
    336600     11052.2
    336640     11053.5
    336680     11055.4
    336720     11055.9
    336760     11057.2
    336800     11058.5
    336840     11059.9
    336880     11060.8
    336920     11062.8
    336960     11063.5
    337000     11065.9
    337040       11066
    337080     11067.5
    337120     11068.9
    337160     11070.7
    337200     11071.9
    337240     11073.1
    337280     11074.3
    337320     11075.5
    337360       11077
    337400     11078.3
    337440     11079.7
    337480     11081.6
    337520     11082.1
    337560     11083.4
    337600     11084.7
    337640       11086
    337680       11087
    337720     11088.9
    337760     11089.7
    337800       11092
    337840     11092.1
    337880     11093.7
    337920     11095.1
    337960     11096.9
    338000       11098
    338040     11099.3
    338080     11100.5
    338120     11101.6
    338160     11103.2
    338200     11104.5
    338240     11105.8
    338280     11107.8
    338320     11108.3
    338360     11109.6
    338400     11110.8
    338440     11112.2
    338480     11113.2
    338520     11115.1
    338560     11115.8
    338600     11118.2
    338640     11118.3
    338680     11119.9
    338720     11121.3
    338760     11123.1
    338800     11124.2
    338840     11125.5
    338880     11126.6
    338920     11127.8
    338960     11129.4
    339000     11130.6
    339040       11132
    339080       11134
    339120     11134.4
    339160     11135.8
    339200     11137.1
    339240     11138.4
    339280     11139.3
    339320     11141.2
    339360       11142
    339400     11144.4
    339440     11144.5
    339480       11146
    339520     11147.5
    339560     11149.2
    339600     11150.4
    339640     11151.6
    339680     11152.8
    339720       11154
    339760     11155.5
    339800     11156.8
    339840     11158.2
    339880     11160.1
    339920     11160.6
    339960     11161.9
    340000     11163.2
    340040     11164.5
    340080     11165.5
    340120     11167.4
    340160     11168.2
    340200     11170.5
    340240     11170.6
    340280     11172.2
    340320     11173.6
    340360     11175.4
    340400     11176.6
    340440     11177.8
    340480       11179
    340520     11180.2
    340560     11181.7
    340600     11182.9
    340640     11184.4
    340680     11186.3
    340720     11186.8
    340760     11188.1
    340800     11189.4
    340840     11190.7
    340880     11191.7
    340920     11193.6
    340960     11194.4
    341000     11196.8
    341040     11196.8
    341080     11198.4
    341120     11199.8
    341160     11201.6
    341200     11202.8
    341240       11204
    341280     11205.1
    341320     11206.3
    341360     11207.9
    341400     11209.1
    341440     11210.5
    341480     11212.6
    341520       11213
    341560     11214.3
    341600     11215.6
    341640     11216.9
    341680     11217.9
    341720     11219.8
    341760     11220.5
    341800     11222.9
    341840       11223
    341880     11224.6
    341920       11226
    341960     11227.8
    342000       11229
    342040     11230.2
    342080     11231.3
    342120     11232.5
    342160       11234
    342200     11235.3
    342240     11236.7
    342280     11238.7
    342320     11239.1
    342360     11240.5
    342400     11241.8
    342440     11243.1
    342480     11244.1
    342520       11246
    342560     11246.8
    342600     11249.1
    342640     11249.2
    342680     11250.9
    342720     11252.2
    342760       11254
    342800     11255.2
    342840     11256.4
    342880     11257.5
    342920     11258.7
    342960     11260.2
    343000     11261.5
    343040     11262.9
    343080     11264.9
    343120     11265.3
    343160     11266.7
    343200     11267.9
    343240     11269.3
    343280     11270.3
    343320     11272.2
    343360       11273
    343400     11275.3
    343440     11275.4
    343480     11277.1
    343520     11278.4
    343560     11280.2
    343600     11281.3
    343640     11282.6
    343680     11283.7
    343720     11284.9
    343760     11286.5
    343800     11287.7
    343840     11289.1
    343880     11291.2
    343920     11291.6
    343960     11292.9
    344000     11294.2
    344040     11295.5
    344080     11296.5
    344120     11298.4
    344160     11299.2
    344200     11301.5
    344240     11301.6
    344280     11303.3
    344320     11304.7
    344360     11306.4
    344400     11307.6
    344440     11308.8
    344480     11309.9
    344520     11311.1
    344560     11312.7
    344600     11313.9
    344640     11315.4
    344680     11317.4
    344720     11317.8
    344760     11319.1
    344800     11320.4
    344840     11321.7
    344880     11322.8
    344920     11324.6
    344960     11325.4
    345000     11327.7
    345040     11327.8
    345080     11329.5
    345120     11330.9
    345160     11332.6
    345200     11333.8
    345240       11335
    345280     11336.1
    345320     11337.3
    345360     11338.9
    345400     11340.2
    345440     11341.6
    345480     11343.6
    345520       11344
    345560     11345.4
    345600     11346.7
    345640     11347.9
    345680     11348.9
    345720     11350.8
    345760     11351.6
    345800     11353.9
    345840       11354
    345880     11355.7
    345920       11357
    345960     11358.8
    346000       11360
    346040     11361.2
    346080     11362.3
    346120     11363.6
    346160     11365.1
    346200     11366.4
    346240     11367.8
    346280     11369.9
    346320     11370.2
    346360     11371.6
    346400     11372.9
    346440     11374.1
    346480     11375.1
    346520       11377
    346560     11377.8
    346600     11380.1
    346640     11380.2
    346680     11381.9
    346720     11383.3
    346760       11385
    346800     11386.2
    346840     11387.4
    346880     11388.5
    346920     11389.7
    346960     11391.3
    347000     11392.6
    347040       11394
    347080       11396
    347120     11396.4
    347160     11397.8
    347200       11399
    347240     11400.4
    347280     11401.4
    347320     11403.2
    347360     11404.1
    347400     11406.3
    347440     11406.5
    347480     11408.2
    347520     11409.5
    347560     11411.3
    347600     11412.5
    347640     11413.7
    347680     11414.8
    347720       11416
    347760     11417.5
    347800     11418.8
    347840     11420.2
    347880     11422.3
    347920     11422.6
    347960       11424
    348000     11425.3
    348040     11426.6
    348080     11427.6
    348120     11429.5
    348160     11430.3
    348200     11432.5
    348240     11432.7
    348280     11434.4
    348320     11435.8
    348360     11437.5
    348400     11438.7
    348440       11440
    348480       11441
    348520     11442.2
    348560     11443.8
    348600       11445
    348640     11446.5
    348680     11448.6
    348720     11448.8
    348760     11450.2
    348800     11451.6
    348840     11452.8
    348880     11453.9
    348920     11455.7
    348960     11456.6
    349000     11458.8
    349040     11458.9
    349080     11460.7
    349120       11462
    349160     11463.7
    349200     11464.9
    349240     11466.2
    349280     11467.3
    349320     11468.4
    349360       11470
    349400     11471.2
    349440     11472.7
    349480     11474.8
    349520     11475.1
    349560     11476.5
    349600     11477.8
    349640       11479
    349680     11480.1
    349720     11481.9
    349760     11482.8
    349800       11485
    349840     11485.1
    349880     11486.9
    349920     11488.2
    349960     11489.9
    350000     11491.1
    350040     11492.4
    350080     11493.5
    350120     11494.6
    350160     11496.2
    350200     11497.4
    350240     11498.9
    350280       11501
    350320     11501.3
    350360     11502.7
    350400       11504
    350440     11505.2
    350480     11506.3
    350520     11508.1
    350560       11509
    350600     11511.2
    350640     11511.3
    350680     11513.1
    350720     11514.3
    350760     11516.1
    350800     11517.3
    350840     11518.5
    350880     11519.6
    350920     11520.8
    350960     11522.3
    351000     11523.6
    351040     11525.1
    351080     11527.1
    351120     11527.4
    351160     11528.9
    351200     11530.2
    351240     11531.4
    351280     11532.4
    351320     11534.3
    351360     11535.1
    351400     11537.3
    351440     11537.5
    351480     11539.2
    351520     11540.5
    351560     11542.3
    351600     11543.4
    351640     11544.7
    351680     11545.8
    351720     11546.9
    351760     11548.5
    351800     11549.7
    351840     11551.2
    351880     11553.3
    351920     11553.6
    351960       11555
    352000     11556.3
    352040     11557.5
    352080     11558.6
    352120     11560.4
    352160     11561.3
    352200     11563.5
    352240     11563.6
    352280     11565.4
    352320     11566.7
    352360     11568.4
    352400     11569.6
    352440     11570.8
    352480     11571.9
    352520     11573.1
    352560     11574.7
    352600     11575.9
    352640     11577.4
    352680     11579.4
    352720     11579.8
    352760     11581.2
    352800     11582.5
    352840     11583.7
    352880     11584.7
    352920     11586.6
    352960     11587.5
    353000     11589.7
    353040     11589.8
    353080     11591.6
    353120     11592.8
    353160     11594.6
    353200     11595.7
    353240       11597
    353280     11598.1
    353320     11599.3
    353360     11600.8
    353400     11602.1
    353440     11603.6
    353480     11605.6
    353520       11606
    353560     11607.4
    353600     11608.7
    353640       11610
    353680       11611
    353720     11612.8
    353760     11613.7
    353800     11615.9
    353840       11616
    353880     11617.8
    353920     11619.1
    353960     11620.8
    354000     11621.9
    354040     11623.2
    354080     11624.3
    354120     11625.5
    354160       11627
    354200     11628.3
    354240     11629.8
    354280     11631.8
    354320     11632.2
    354360     11633.6
    354400     11634.9
    354440     11636.2
    354480     11637.2
    354520     11639.1
    354560     11639.9
    354600     11642.1
    354640     11642.2
    354680       11644
    354720     11645.3
    354760       11647
    354800     11648.2
    354840     11649.5
    354880     11650.5
    354920     11651.7
    354960     11653.3
    355000     11654.5
    355040       11656
    355080       11658
    355120     11658.4
    355160     11659.8
    355200     11661.1
    355240     11662.4
    355280     11663.4
    355320     11665.3
    355360     11666.1
    355400     11668.4
    355440     11668.5
    355480     11670.3
    355520     11671.5
    355560     11673.3
    355600     11674.4
    355640     11675.7
    355680     11676.7
    355720     11677.9
    355760     11679.5
    355800     11680.7
    355840     11682.2
    355880     11684.2
    355920     11684.6
    355960       11686
    356000     11687.3
    356040     11688.6
    356080     11689.6
    356120     11691.4
    356160     11692.3
    356200     11694.5
    356240     11694.7
    356280     11696.5
    356320     11697.8
    356360     11699.5
    356400     11700.6
    356440     11701.9
    356480     11702.9
    356520     11704.1
    356560     11705.7
    356600     11706.9
    356640     11708.4
    356680     11710.4
    356720     11710.8
    356760     11712.2
    356800     11713.5
    356840     11714.8
    356880     11715.7
    356920     11717.6
    356960     11718.5
    357000     11720.7
    357040     11720.9
    357080     11722.6
    357120     11723.9
    357160     11725.7
    357200     11726.7
    357240       11728
    357280     11729.1
    357320     11730.3
    357360     11731.8
    357400       11733
    357440     11734.5
    357480     11736.6
    357520       11737
    357560     11738.4
    357600     11739.6
    357640     11740.9
    357680     11741.9
    357720     11743.8
    357760     11744.6
    357800     11746.9
    357840       11747
    357880     11748.8
    357920     11750.1
    357960     11751.8
    358000     11752.9
    358040     11754.1
    358080     11755.2
    358120     11756.4
    358160       11758
    358200     11759.2
    358240     11760.7
    358280     11762.7
    358320     11763.1
    358360     11764.5
    358400     11765.7
    358440     11767.1
    358480       11768
    358520     11769.9
    358560     11770.8
    358600       11773
    358640     11773.1
    358680     11774.9
    358720     11776.2
    358760     11777.9
    358800       11779
    358840     11780.3
    358880     11781.4
    358920     11782.6
    358960     11784.1
    359000     11785.3
    359040     11786.8
    359080     11788.8
    359120     11789.2
    359160     11790.6
    359200     11791.9
    359240     11793.2
    359280     11794.2
    359320     11796.1
    359360     11796.9
    359400     11799.2
    359440     11799.3
    359480       11801
    359520     11802.3
    359560       11804
    359600     11805.1
    359640     11806.4
    359680     11807.5
    359720     11808.7
    359760     11810.2
    359800     11811.4
    359840     11812.9
    359880       11815
    359920     11815.4
    359960     11816.8
    360000       11818
    360040     11819.3
    360080     11820.3
    360120     11822.2
    360160     11823.1
    360200     11825.3
    360240     11825.4
    360280     11827.2
    360320     11828.4
    360360     11830.2
    360400     11831.3
    360440     11832.5
    360480     11833.6
    360520     11834.8
    360560     11836.3
    360600     11837.6
    360640     11839.1
    360680     11841.1
    360720     11841.5
    360760     11842.9
    360800     11844.1
    360840     11845.5
    360880     11846.5
    360920     11848.3
    360960     11849.2
    361000     11851.5
    361040     11851.5
    361080     11853.3
    361120     11854.6
    361160     11856.3
    361200     11857.4
    361240     11858.6
    361280     11859.7
    361320     11860.9
    361360     11862.4
    361400     11863.7
    361440     11865.2
    361480     11867.3
    361520     11867.7
    361560       11869
    361600     11870.2
    361640     11871.6
    361680     11872.6
    361720     11874.5
    361760     11875.3
    361800     11877.6
    361840     11877.6
    361880     11879.4
    361920     11880.7
    361960     11882.5
    362000     11883.5
    362040     11884.8
    362080     11885.9
    362120     11887.1
    362160     11888.6
    362200     11889.8
    362240     11891.4
    362280     11893.4
    362320     11893.8
    362360     11895.2
    362400     11896.4
    362440     11897.7
    362480     11898.7
    362520     11900.6
    362560     11901.4
    362600     11903.7
    362640     11903.8
    362680     11905.6
    362720     11906.8
    362760     11908.6
    362800     11909.7
    362840     11910.9
    362880       11912
    362920     11913.2
    362960     11914.8
    363000     11915.9
    363040     11917.5
    363080     11919.6
    363120       11920
    363160     11921.3
    363200     11922.5
    363240     11923.9
    363280     11924.9
    363320     11926.8
    363360     11927.6
    363400     11929.8
    363440     11929.9
    363480     11931.7
    363520       11933
    363560     11934.7
    363600     11935.8
    363640       11937
    363680     11938.2
    363720     11939.3
    363760     11940.9
    363800     11942.1
    363840     11943.6
    363880     11945.7
    363920     11946.1
    363960     11947.4
    364000     11948.6
    364040       11950
    364080       11951
    364120     11952.9
    364160     11953.7
    364200       11956
    364240       11956
    364280     11957.8
    364320     11959.1
    364360     11960.8
    364400     11961.9
    364440     11963.2
    364480     11964.3
    364520     11965.4
    364560       11967
    364600     11968.2
    364640     11969.7
    364680     11971.8
    364720     11972.2
    364760     11973.6
    364800     11974.8
    364840     11976.2
    364880     11977.1
    364920     11979.1
    364960     11979.8
    365000     11982.2
    365040     11982.2
    365080     11983.9
    365120     11985.3
    365160       11987
    365200     11988.1
    365240     11989.3
    365280     11990.5
    365320     11991.6
    365360     11993.2
    365400     11994.3
    365440     11995.9
    365480       11998
    365520     11998.4
    365560     11999.7
    365600       12001
    365640     12002.4
    365680     12003.3
    365720     12005.2
    365760       12006
    365800     12008.3
    365840     12008.3
    365880     12010.1
    365920     12011.4
    365960     12013.2
    366000     12014.3
    366040     12015.5
    366080     12016.6
    366120     12017.8
    366160     12019.4
    366200     12020.5
    366240     12022.1
    366280     12024.2
    366320     12024.6
    366360     12025.9
    366400     12027.1
    366440     12028.6
    366480     12029.5
    366520     12031.4
    366560     12032.2
    366600     12034.5
    366640     12034.5
    366680     12036.3
    366720     12037.6
    366760     12039.4
    366800     12040.5
    366840     12041.7
    366880     12042.8
    366920       12044
    366960     12045.6
    367000     12046.8
    367040     12048.3
    367080     12050.4
    367120     12050.8
    367160     12052.2
    367200     12053.3
    367240     12054.8
    367280     12055.7
    367320     12057.7
    367360     12058.4
    367400     12060.8
    367440     12060.8
    367480     12062.5
    367520     12063.8
    367560     12065.7
    367600     12066.7
    367640     12067.9
    367680     12069.1
    367720     12070.2
    367760     12071.8
    367800       12073
    367840     12074.5
    367880     12076.6
    367920       12077
    367960     12078.4
    368000     12079.6
    368040       12081
    368080     12081.9
    368120     12083.8
    368160     12084.7
    368200       12087
    368240       12087
    368280     12088.7
    368320     12090.1
    368360     12091.9
    368400     12092.9
    368440     12094.1
    368480     12095.3
    368520     12096.4
    368560       12098
    368600     12099.2
    368640     12100.7
    368680     12102.8
    368720     12103.2
    368760     12104.6
    368800     12105.8
    368840     12107.2
    368880     12108.1
    368920       12110
    368960     12110.8
    369000     12113.1
    369040     12113.1
    369080     12114.9
    369120     12116.2
    369160       12118
    369200     12119.1
    369240     12120.3
    369280     12121.5
    369320     12122.6
    369360     12124.1
    369400     12125.3
    369440     12126.8
    369480     12128.9
    369520     12129.3
    369560     12130.7
    369600     12131.9
    369640     12133.3
    369680     12134.2
    369720     12136.2
    369760     12136.9
    369800     12139.3
    369840     12139.3
    369880       12141
    369920     12142.4
    369960     12144.2
    370000     12145.2
    370040     12146.5
    370080     12147.6
    370120     12148.7
    370160     12150.3
    370200     12151.5
    370240       12153
    370280     12155.1
    370320     12155.5
    370360     12156.9
    370400     12158.1
    370440     12159.5
    370480     12160.4
    370520     12162.3
    370560     12163.1
    370600     12165.4
    370640     12165.4
    370680     12167.2
    370720     12168.6
    370760     12170.3
    370800     12171.4
    370840     12172.6
    370880     12173.8
    370920     12174.9
    370960     12176.5
    371000     12177.7
    371040     12179.1
    371080     12181.2
    371120     12181.7
    371160       12183
    371200     12184.2
    371240     12185.6
    371280     12186.5
    371320     12188.4
    371360     12189.3
    371400     12191.6
    371440     12191.5
    371480     12193.3
    371520     12194.7
    371560     12196.5
    371600     12197.5
    371640     12198.8
    371680     12199.9
    371720       12201
    371760     12202.6
    371800     12203.8
    371840     12205.3
    371880     12207.4
    371920     12207.8
    371960     12209.2
    372000     12210.4
    372040     12211.8
    372080     12212.7
    372120     12214.6
    372160     12215.4
    372200     12217.7
    372240     12217.7
    372280     12219.5
    372320     12220.9
    372360     12222.6
    372400     12223.7
    372440     12224.9
    372480     12226.1
    372520     12227.2
    372560     12228.7
    372600     12229.9
    372640     12231.4
    372680     12233.5
    372720       12234
    372760     12235.3
    372800     12236.5
    372840     12237.9
    372880     12238.9
    372920     12240.7
    372960     12241.6
    373000     12243.9
    373040     12243.8
    373080     12245.6
    373120       12247
    373160     12248.8
    373200     12249.8
    373240     12251.1
    373280     12252.2
    373320     12253.3
    373360     12254.9
    373400     12256.1
    373440     12257.5
    373480     12259.7
    373520     12260.1
    373560     12261.5
    373600     12262.7
    373640       12264
    373680       12265
    373720     12266.9
    373760     12267.7
    373800       12270
    373840       12270
    373880     12271.8
    373920     12273.2
    373960       12275
    374000       12276
    374040     12277.2
    374080     12278.4
    374120     12279.4
    374160     12281.1
    374200     12282.3
    374240     12283.7
    374280     12285.9
    374320     12286.3
    374360     12287.7
    374400     12288.9
    374440     12290.2
    374480     12291.2
    374520     12293.1
    374560     12293.9
    374600     12296.2
    374640     12296.2
    374680       12298
    374720     12299.3
    374760     12301.1
    374800     12302.2
    374840     12303.4
    374880     12304.6
    374920     12305.6
    374960     12307.2
    375000     12308.5
    375040     12309.9
    375080       12312
    375120     12312.5
    375160     12313.8
    375200     12315.1
    375240     12316.4
    375280     12317.4
    375320     12319.2
    375360     12320.1
    375400     12322.4
    375440     12322.4
    375480     12324.1
    375520     12325.5
    375560     12327.3
    375600     12328.3
    375640     12329.5
    375680     12330.8
    375720     12331.8
    375760     12333.4
    375800     12334.6
    375840     12336.1
    375880     12338.2
    375920     12338.6
    375960       12340
    376000     12341.2
    376040     12342.5
    376080     12343.5
    376120     12345.4
    376160     12346.2
    376200     12348.6
    376240     12348.5
    376280     12350.3
    376320     12351.7
    376360     12353.5
    376400     12354.5
    376440     12355.7
    376480     12356.9
    376520       12358
    376560     12359.6
    376600     12360.8
    376640     12362.3
    376680     12364.4
    376720     12364.8
    376760     12366.2
    376800     12367.4
    376840     12368.7
    376880     12369.7
    376920     12371.5
    376960     12372.4
    377000     12374.8
    377040     12374.7
    377080     12376.5
    377120     12377.8
    377160     12379.7
    377200     12380.7
    377240     12381.9
    377280     12383.1
    377320     12384.2
    377360     12385.8
    377400       12387
    377440     12388.4
    377480     12390.5
    377520       12391
    377560     12392.4
    377600     12393.6
    377640     12394.8
    377680     12395.8
    377720     12397.7
    377760     12398.6
    377800     12400.9
    377840     12400.8
    377880     12402.6
    377920       12404
    377960     12405.8
    378000     12406.8
    378040       12408
    378080     12409.2
    378120     12410.3
    378160     12411.9
    378200     12413.1
    378240     12414.5
    378280     12416.7
    378320     12417.1
    378360     12418.5
    378400     12419.7
    378440       12421
    378480       12422
    378520     12423.8
    378560     12424.7
    378600       12427
    378640       12427
    378680     12428.7
    378720     12430.1
    378760       12432
    378800       12433
    378840     12434.1
    378880     12435.4
    378920     12436.4
    378960       12438
    379000     12439.2
    379040     12440.7
    379080     12442.8
    379120     12443.2
    379160     12444.6
    379200     12445.8
    379240     12447.1
    379280     12448.1
    379320     12449.9
    379360     12450.8
    379400     12453.1
    379440     12453.1
    379480     12454.8
    379520     12456.2
    379560     12458.1
    379600       12459
    379640     12460.2
    379680     12461.4
    379720     12462.5
    379760     12464.1
    379800     12465.3
    379840     12466.8
    379880     12468.9
    379920     12469.3
    379960     12470.7
    380000     12471.9
    380040     12473.2
    380080     12474.2
    380120       12476
    380160     12476.9
    380200     12479.2
    380240     12479.1
    380280     12480.9
    380320     12482.2
    380360     12484.1
    380400     12485.1
    380440     12486.3
    380480     12487.5
    380520     12488.6
    380560     12490.2
    380600     12491.4
    380640     12492.9
    380680       12495
    380720     12495.4
    380760     12496.7
    380800       12498
    380840     12499.2
    380880     12500.2
    380920     12502.1
    380960     12502.9
    381000     12505.3
    381040     12505.2
    381080       12507
    381120     12508.3
    381160     12510.2
    381200     12511.2
    381240     12512.3
    381280     12513.6
    381320     12514.6
    381360     12516.2
    381400     12517.4
    381440     12518.9
    381480     12521.1
    381520     12521.4
    381560     12522.8
    381600       12524
    381640     12525.2
    381680     12526.2
    381720     12528.1
    381760     12528.9
    381800     12531.3
    381840     12531.2
    381880       12533
    381920     12534.3
    381960     12536.2
    382000     12537.2
    382040     12538.4
    382080     12539.6
    382120     12540.6
    382160     12542.3
    382200     12543.4
    382240       12545
    382280     12547.2
    382320     12547.4
    382360     12548.8
    382400     12550.1
    382440     12551.3
    382480     12552.3
    382520     12554.2
    382560       12555
    382600     12557.4
    382640     12557.3
    382680     12559.1
    382720     12560.3
    382760     12562.3
    382800     12563.2
    382840     12564.4
    382880     12565.6
    382920     12566.7
    382960     12568.3
    383000     12569.5
    383040       12571
    383080     12573.2
    383120     12573.5
    383160     12574.8
    383200     12576.1
    383240     12577.3
    383280     12578.4
    383320     12580.2
    383360     12581.1
    383400     12583.4
    383440     12583.3
    383480     12585.1
    383520     12586.3
    383560     12588.3
    383600     12589.3
    383640     12590.5
    383680     12591.6
    383720     12592.7
    383760     12594.4
    383800     12595.5
    383840     12597.1
    383880     12599.2
    383920     12599.5
    383960     12600.9
    384000     12602.1
    384040     12603.4
    384080     12604.4
    384120     12606.3
    384160     12607.1
    384200     12609.5
    384240     12609.3
    384280     12611.1
    384320     12612.4
    384360     12614.4
    384400     12615.3
    384440     12616.5
    384480     12617.7
    384520     12618.7
    384560     12620.4
    384600     12621.6
    384640     12623.1
    384680     12625.2
    384720     12625.5
    384760     12626.9
    384800     12628.1
    384840     12629.4
    384880     12630.4
    384920     12632.3
    384960     12633.1
    385000     12635.5
    385040     12635.3
    385080     12637.2
    385120     12638.4
    385160     12640.4
    385200     12641.3
    385240     12642.5
    385280     12643.7
    385320     12644.8
    385360     12646.4
    385400     12647.6
    385440     12649.1
    385480     12651.3
    385520     12651.5
    385560     12652.9
    385600     12654.1
    385640     12655.4
    385680     12656.4
    385720     12658.3
    385760     12659.1
    385800     12661.5
    385840     12661.3
    385880     12663.1
    385920     12664.4
    385960     12666.4
    386000     12667.3
    386040     12668.5
    386080     12669.7
    386120     12670.8
    386160     12672.4
    386200     12673.6
    386240     12675.1
    386280     12677.3
    386320     12677.5
    386360     12678.9
    386400     12680.1
    386440     12681.4
    386480     12682.5
    386520     12684.3
    386560     12685.2
    386600     12687.5
    386640     12687.4
    386680     12689.2
    386720     12690.4
    386760     12692.4
    386800     12693.4
    386840     12694.6
    386880     12695.8
    386920     12696.8
    386960     12698.5
    387000     12699.6
    387040     12701.1
    387080     12703.4
    387120     12703.6
    387160       12705
    387200     12706.2
    387240     12707.5
    387280     12708.5
    387320     12710.4
    387360     12711.3
    387400     12713.5
    387440     12713.4
    387480     12715.2
    387520     12716.5
    387560     12718.5
    387600     12719.5
    387640     12720.7
    387680     12721.9
    387720     12722.9
    387760     12724.6
    387800     12725.7
    387840     12727.2
    387880     12729.4
    387920     12729.7
    387960     12731.1
    388000     12732.2
    388040     12733.5
    388080     12734.6
    388120     12736.4
    388160     12737.3
    388200     12739.6
    388240     12739.5
    388280     12741.3
    388320     12742.6
    388360     12744.6
    388400     12745.6
    388440     12746.8
    388480     12747.9
    388520       12749
    388560     12750.7
    388600     12751.8
    388640     12753.2
    388680     12755.5
    388720     12755.7
    388760     12757.1
    388800     12758.3
    388840     12759.6
    388880     12760.7
    388920     12762.5
    388960     12763.4
    389000     12765.6
    389040     12765.6
    389080     12767.3
    389120     12768.7
    389160     12770.6
    389200     12771.6
    389240     12772.8
    389280       12774
    389320       12775
    389360     12776.7
    389400     12777.8
    389440     12779.3
    389480     12781.6
    389520     12781.8
    389560     12783.1
    389600     12784.3
    389640     12785.6
    389680     12786.7
    389720     12788.5
    389760     12789.4
    389800     12791.7
    389840     12791.6
    389880     12793.4
    389920     12794.7
    389960     12796.7
    390000     12797.7
    390040     12798.9
    390080       12800
    390120     12801.1
    390160     12802.8
    390200     12803.8
    390240     12805.3
    390280     12807.6
    390320     12807.8
    390360     12809.2
    390400     12810.3
    390440     12811.6
    390480     12812.8
    390520     12814.6
    390560     12815.4
    390600     12817.8
    390640     12817.6
    390680     12819.4
    390720     12820.7
    390760     12822.8
    390800     12823.7
    390840     12824.9
    390880       12826
    390920     12827.1
    390960     12828.8
    391000     12829.8
    391040     12831.3
    391080     12833.6
    391120     12833.9
    391160     12835.3
    391200     12836.3
    391240     12837.7
    391280     12838.8
    391320     12840.6
    391360     12841.5
    391400     12843.8
    391440     12843.7
    391480     12845.5
    391520     12846.7
    391560     12848.8
    391600     12849.7
    391640       12851
    391680       12852
    391720     12853.1
    391760     12854.9
    391800     12855.9
    391840     12857.4
    391880     12859.6
    391920     12859.9
    391960     12861.3
    392000     12862.4
    392040     12863.7
    392080     12864.8
    392120     12866.7
    392160     12867.5
    392200     12869.8
    392240     12869.7
    392280     12871.5
    392320     12872.8
    392360     12874.9
    392400     12875.8
    392440     12877.1
    392480     12878.1
    392520     12879.2
    392560       12881
    392600     12881.9
    392640     12883.5
    392680     12885.7
    392720       12886
    392760     12887.3
    392800     12888.4
    392840     12889.8
    392880     12890.9
    392920     12892.7
    392960     12893.5
    393000     12895.9
    393040     12895.7
    393080     12897.6
    393120     12898.8
    393160     12900.9
    393200     12901.8
    393240     12903.1
    393280     12904.2
    393320     12905.3
    393360       12907
    393400       12908
    393440     12909.5
    393480     12911.8
    393520       12912
    393560     12913.4
    393600     12914.5
    393640     12915.8
    393680     12916.9
    393720     12918.8
    393760     12919.5
    393800     12921.9
    393840     12921.7
    393880     12923.6
    393920     12924.9
    393960     12926.9
    394000     12927.9
    394040     12929.1
    394080     12930.2
    394120     12931.3
    394160       12933
    394200       12934
    394240     12935.5
    394280     12937.8
    394320       12938
    394360     12939.4
    394400     12940.5
    394440     12941.8
    394480     12942.9
    394520     12944.7
    394560     12945.6
    394600     12947.9
    394640     12947.8
    394680     12949.6
    394720     12950.9
    394760       12953
    394800     12953.9
    394840     12955.2
    394880     12956.2
    394920     12957.3
    394960       12959
    395000       12960
    395040     12961.5
    395080     12963.8
    395120       12964
    395160     12965.4
    395200     12966.5
    395240     12967.8
    395280       12969
    395320     12970.7
    395360     12971.6
    395400     12973.9
    395440     12973.8
    395480     12975.6
    395520     12976.8
    395560     12978.9
    395600     12979.8
    395640     12981.1
    395680     12982.2
    395720     12983.3
    395760       12985
    395800       12986
    395840     12987.5
    395880     12989.7
    395920       12990
    395960     12991.4
    396000     12992.5
    396040     12993.8
    396080     12994.9
    396120     12996.7
    396160     12997.5
    396200     12999.9
    396240     12999.7
    396280     13001.5
    396320     13002.8
    396360     13004.9
    396400     13005.8
    396440     13007.1
    396480     13008.2
    396520     13009.3
    396560       13011
    396600     13011.9
    396640     13013.4
    396680     13015.7
    396720       13016
    396760     13017.3
    396800     13018.4
    396840     13019.7
    396880     13020.8
    396920     13022.6
    396960     13023.5
    397000     13025.9
    397040     13025.7
    397080     13027.5
    397120     13028.7
    397160     13030.9
    397200     13031.8
    397240     13033.1
    397280     13034.1
    397320     13035.2
    397360     13036.9
    397400     13037.9
    397440     13039.4
    397480     13041.6
    397520     13041.9
    397560     13043.3
    397600     13044.4
    397640     13045.6
    397680     13046.8
    397720     13048.5
    397760     13049.4
    397800     13051.8
    397840     13051.6
    397880     13053.4
    397920     13054.6
    397960     13056.8
    398000     13057.7
    398040       13059
    398080       13060
    398120     13061.1
    398160     13062.8
    398200     13063.8
    398240     13065.3
    398280     13067.6
    398320     13067.9
    398360     13069.2
    398400     13070.3
    398440     13071.6
    398480     13072.7
    398520     13074.5
    398560     13075.3
    398600     13077.8
    398640     13077.5
    398680     13079.4
    398720     13080.6
    398760     13082.7
    398800     13083.6
    398840     13084.9
    398880       13086
    398920     13087.1
    398960     13088.8
    399000     13089.7
    399040     13091.2
    399080     13093.5
    399120     13093.8
    399160     13095.1
    399200     13096.2
    399240     13097.5
    399280     13098.6
    399320     13100.4
    399360     13101.3
    399400     13103.7
    399440     13103.4
    399480     13105.3
    399520     13106.5
    399560     13108.7
    399600     13109.6
    399640     13110.9
    399680       13112
    399720       13113
    399760     13114.7
    399800     13115.7
    399840     13117.2
    399880     13119.4
    399920     13119.7
    399960       13121
    400000     13122.2
    400040     13123.4
    400080     13124.5
    400120     13126.3
    400160     13127.2
    400200     13129.6
    400240     13129.3
    400280     13131.2
    400320     13132.4
    400360     13134.6
    400400     13135.5
    400440     13136.8
    400480     13137.9
    400520     13138.9
    400560     13140.7
    400600     13141.6
    400640     13143.1
    400680     13145.4
    400720     13145.7
    400760       13147
    400800     13148.1
    400840     13149.4
    400880     13150.5
    400920     13152.3
    400960     13153.1
    401000     13155.6
    401040     13155.2
    401080     13157.2
    401120     13158.4
    401160     13160.6
    401200     13161.5
    401240     13162.7
    401280     13163.9
    401320     13164.9
    401360     13166.6
    401400     13167.6
    401440     13169.1
    401480     13171.3
    401520     13171.6
    401560       13173
    401600       13174
    401640     13175.4
    401680     13176.5
    401720     13178.3
    401760     13179.1
    401800     13181.6
    401840     13181.3
    401880     13183.2
    401920     13184.4
    401960     13186.6
    402000     13187.5
    402040     13188.7
    402080     13189.9
    402120     13190.9
    402160     13192.6
    402200     13193.5
    402240     13195.1
    402280     13197.3
    402320     13197.6
    402360       13199
    402400     13200.1
    402440     13201.4
    402480     13202.5
    402520     13204.3
    402560     13205.1
    402600     13207.7
    402640     13207.3
    402680     13209.2
    402720     13210.5
    402760     13212.6
    402800     13213.5
    402840     13214.8
    402880     13215.9
    402920       13217
    402960     13218.6
    403000     13219.6
    403040     13221.1
    403080     13223.4
    403120     13223.7
    403160       13225
    403200     13226.1
    403240     13227.5
    403280     13228.5
    403320     13230.3
    403360     13231.2
    403400     13233.7
    403440     13233.4
    403480     13235.3
    403520     13236.5
    403560     13238.7
    403600     13239.6
    403640     13240.9
    403680       13242
    403720       13243
    403760     13244.7
    403800     13245.7
    403840     13247.1
    403880     13249.5
    403920     13249.8
    403960       13251
    404000     13252.2
    404040     13253.5
    404080     13254.6
    404120     13256.4
    404160     13257.2
    404200     13259.8
    404240     13259.4
    404280     13261.4
    404320     13262.6
    404360     13264.8
    404400     13265.7
    404440     13266.9
    404480     13268.1
    404520     13269.1
    404560     13270.8
    404600     13271.8
    404640     13273.2
    404680     13275.6
    404720     13275.9
    404760     13277.2
    404800     13278.2
    404840     13279.6
    404880     13280.7
    404920     13282.5
    404960     13283.4
    405000       13286
    405040     13285.6
    405080     13287.5
    405120     13288.7
    405160     13290.9
    405200     13291.8
    405240     13293.1
    405280     13294.2
    405320     13295.2
    405360     13296.9
    405400       13298
    405440     13299.3
    405480     13301.7
    405520       13302
    405560     13303.3
    405600     13304.4
    405640     13305.8
    405680     13306.9
    405720     13308.6
    405760     13309.5
    405800     13312.2
    405840     13311.7
    405880     13313.7
    405920     13314.8
    405960     13317.1
    406000     13317.9
    406040     13319.2
    406080     13320.3
    406120     13321.3
    406160     13323.1
    406200     13324.1
    406240     13325.5
    406280     13327.9
    406320     13328.2
    406360     13329.5
    406400     13330.5
    406440       13332
    406480     13333.1
    406520     13334.8
    406560     13335.7
    406600     13338.3
    406640     13337.9
    406680     13339.8
    406720       13341
    406760     13343.3
    406800     13344.1
    406840     13345.4
    406880     13346.5
    406920     13347.5
    406960     13349.3
    407000     13350.3
    407040     13351.7
    407080     13354.1
    407120     13354.4
    407160     13355.7
    407200     13356.7
    407240     13358.1
    407280     13359.2
    407320       13361
    407360     13361.9
    407400     13364.5
    407440     13364.1
    407480       13366
    407520     13367.2
    407560     13369.4
    407600     13370.3
    407640     13371.6
    407680     13372.7
    407720     13373.7
    407760     13375.4
    407800     13376.4
    407840     13377.8
    407880     13380.2
    407920     13380.5
    407960     13381.8
    408000     13382.8
    408040     13384.2
    408080     13385.3
    408120     13387.1
    408160       13388
    408200     13390.6
    408240     13390.2
    408280     13392.1
    408320     13393.3
    408360     13395.5
    408400     13396.4
    408440     13397.7
    408480     13398.8
    408520     13399.8
    408560     13401.5
    408600     13402.5
    408640       13404
    408680     13406.3
    408720     13406.6
    408760     13407.9
    408800     13408.9
    408840     13410.3
    408880     13411.4
    408920     13413.2
    408960       13414
    409000     13416.7
    409040     13416.3
    409080     13418.2
    409120     13419.4
    409160     13421.7
    409200     13422.5
    409240     13423.7
    409280     13424.9
    409320     13425.9
    409360     13427.6
    409400     13428.6
    409440     13430.1
    409480     13432.4
    409520     13432.7
    409560       13434
    409600       13435
    409640     13436.4
    409680     13437.5
    409720     13439.2
    409760     13440.1
    409800     13442.8
    409840     13442.3
    409880     13444.3
    409920     13445.5
    409960     13447.8
    410000     13448.6
    410040     13449.8
    410080       13451
    410120       13452
    410160     13453.7
    410200     13454.7
    410240     13456.1
    410280     13458.5
    410320     13458.8
    410360     13460.1
    410400     13461.1
    410440     13462.5
    410480     13463.6
    410520     13465.3
    410560     13466.2
    410600     13468.9
    410640     13468.4
    410680     13470.3
    410720     13471.6
    410760     13473.8
    410800     13474.7
    410840     13475.9
    410880     13477.1
    410920     13478.1
    410960     13479.7
    411000     13480.8
    411040     13482.2
    411080     13484.6
    411120     13484.9
    411160     13486.2
    411200     13487.2
    411240     13488.6
    411280     13489.7
    411320     13491.5
    411360     13492.3
    411400       13495
    411440     13494.6
    411480     13496.4
    411520     13497.7
    411560       13500
    411600     13500.8
    411640       13502
    411680     13503.2
    411720     13504.2
    411760     13505.8
    411800     13506.9
    411840     13508.3
    411880     13510.7
    411920     13511.1
    411960     13512.3
    412000     13513.3
    412040     13514.8
    412080     13515.8
    412120     13517.6
    412160     13518.4
    412200     13521.2
    412240     13520.7
    412280     13522.6
    412320     13523.8
    412360     13526.1
    412400     13526.9
    412440     13528.2
    412480     13529.3
    412520     13530.4
    412560       13532
    412600       13533
    412640     13534.5
    412680     13536.9
    412720     13537.3
    412760     13538.5
    412800     13539.4
    412840     13540.9
    412880     13541.9
    412920     13543.7
    412960     13544.5
    413000     13547.3
    413040     13546.8
    413080     13548.7
    413120       13550
    413160     13552.2
    413200     13553.1
    413240     13554.3
    413280     13555.5
    413320     13556.5
    413360     13558.2
    413400     13559.2
    413440     13560.6
    413480     13563.1
    413520     13563.4
    413560     13564.6
    413600     13565.6
    413640       13567
    413680     13568.1
    413720     13569.9
    413760     13570.7
    413800     13573.4
    413840       13573
    413880     13574.9
    413920     13576.2
    413960     13578.4
    414000     13579.2
    414040     13580.5
    414080     13581.6
    414120     13582.7
    414160     13584.3
    414200     13585.3
    414240     13586.8
    414280     13589.3
    414320     13589.6
    414360     13590.8
    414400     13591.7
    414440     13593.2
    414480     13594.3
    414520     13596.1
    414560     13596.8
    414600     13599.6
    414640     13599.1
    414680       13601
    414720     13602.3
    414760     13604.6
    414800     13605.4
    414840     13606.7
    414880     13607.8
    414920     13608.9
    414960     13610.6
    415000     13611.5
    415040     13612.9
    415080     13615.4
    415120     13615.8
    415160       13617
    415200     13617.9
    415240     13619.4
    415280     13620.4
    415320     13622.2
    415360       13623
    415400     13625.8
    415440     13625.3
    415480     13627.2
    415520     13628.5
    415560     13630.7
    415600     13631.6
    415640     13632.9
    415680       13634
    415720       13635
    415760     13636.7
    415800     13637.6
    415840     13639.1
    415880     13641.6
    415920     13641.9
    415960     13643.1
    416000       13644
    416040     13645.5
    416080     13646.6
    416120     13648.4
    416160     13649.1
    416200     13651.9
    416240     13651.4
    416280     13653.3
    416320     13654.6
    416360     13656.9
    416400     13657.7
    416440     13658.9
    416480     13660.1
    416520     13661.2
    416560     13662.8
    416600     13663.8
    416640     13665.2
    416680     13667.7
    416720       13668
    416760     13669.3
    416800     13670.2
    416840     13671.6
    416880     13672.7
    416920     13674.5
    416960     13675.2
    417000     13678.1
    417040     13677.5
    417080     13679.5
    417120     13680.8
    417160       13683
    417200     13683.8
    417240     13685.1
    417280     13686.2
    417320     13687.3
    417360     13688.9
    417400     13689.9
    417440     13691.3
    417480     13693.8
    417520     13694.1
    417560     13695.3
    417600     13696.2
    417640     13697.6
    417680     13698.8
    417720     13700.6
    417760     13701.3
    417800     13704.1
    417840     13703.6
    417880     13705.5
    417920     13706.8
    417960     13709.1
    418000     13709.9
    418040     13711.1
    418080     13712.3
    418120     13713.3
    418160       13715
    418200       13716
    418240     13717.4
    418280     13719.9
    418320     13720.2
    418360     13721.4
    418400     13722.3
    418440     13723.7
    418480     13724.9
    418520     13726.7
    418560     13727.4
    418600     13730.2
    418640     13729.7
    418680     13731.6
    418720     13732.9
    418760     13735.1
    418800       13736
    418840     13737.2
    418880     13738.4
    418920     13739.4
    418960     13741.1
    419000     13742.1
    419040     13743.5
    419080       13746
    419120     13746.3
    419160     13747.5
    419200     13748.4
    419240     13749.8
    419280       13751
    419320     13752.7
    419360     13753.5
    419400     13756.3
    419440     13755.8
    419480     13757.7
    419520       13759
    419560     13761.3
    419600     13762.1
    419640     13763.3
    419680     13764.5
    419720     13765.5
    419760     13767.2
    419800     13768.2
    419840     13769.5
    419880     13772.1
    419920     13772.4
    419960     13773.6
    420000     13774.5
    420040     13775.9
    420080       13777
    420120     13778.8
    420160     13779.6
    420200     13782.3
    420240     13781.8
    420280     13783.8
    420320       13785
    420360     13787.3
    420400     13788.2
    420440     13789.3
    420480     13790.5
    420520     13791.6
    420560     13793.2
    420600     13794.2
    420640     13795.6
    420680     13798.1
    420720     13798.4
    420760     13799.7
    420800     13800.5
    420840     13801.9
    420880     13803.1
    420920     13804.8
    420960     13805.6
    421000     13808.4
    421040     13807.9
    421080     13809.8
    421120     13811.1
    421160     13813.4
    421200     13814.2
    421240     13815.4
    421280     13816.6
    421320     13817.6
    421360     13819.3
    421400     13820.3
    421440     13821.7
    421480     13824.2
    421520     13824.5
    421560     13825.7
    421600     13826.6
    421640       13828
    421680     13829.1
    421720     13830.9
    421760     13831.7
    421800     13834.5
    421840       13834
    421880     13835.9
    421920     13837.2
    421960     13839.4
    422000     13840.3
    422040     13841.5
    422080     13842.7
    422120     13843.6
    422160     13845.3
    422200     13846.4
    422240     13847.7
    422280     13850.2
    422320     13850.5
    422360     13851.8
    422400     13852.6
    422440       13854
    422480     13855.1
    422520     13856.9
    422560     13857.7
    422600     13860.5
    422640     13859.9
    422680     13861.9
    422720     13863.2
    422760     13865.4
    422800     13866.3
    422840     13867.5
    422880     13868.7
    422920     13869.6
    422960     13871.3
    423000     13872.4
    423040     13873.8
    423080     13876.3
    423120     13876.5
    423160     13877.8
    423200     13878.7
    423240       13880
    423280     13881.2
    423320     13882.9
    423360     13883.7
    423400     13886.5
    423440       13886
    423480       13888
    423520     13889.2
    423560     13891.5
    423600     13892.3
    423640     13893.5
    423680     13894.7
    423720     13895.6
    423760     13897.3
    423800     13898.4
    423840     13899.8
    423880     13902.3
    423920     13902.6
    423960     13903.8
    424000     13904.7
    424040       13906
    424080     13907.2
    424120     13908.9
    424160     13909.7
    424200     13912.5
    424240     13911.9
    424280       13914
    424320     13915.2
    424360     13917.5
    424400     13918.2
    424440     13919.4
    424480     13920.7
    424520     13921.6
    424560     13923.3
    424600     13924.4
    424640     13925.7
    424680     13928.3
    424720     13928.5
    424760     13929.8
    424800     13930.7
    424840     13931.9
    424880     13933.1
    424920     13934.9
    424960     13935.7
    425000     13938.4
    425040     13937.9
    425080     13939.9
    425120     13941.2
    425160     13943.4
    425200     13944.2
    425240     13945.4
    425280     13946.6
    425320     13947.5
    425360     13949.3
    425400     13950.3
    425440     13951.7
    425480     13954.3
    425520     13954.5
    425560     13955.8
    425600     13956.6
    425640     13957.9
    425680     13959.1
    425720     13960.8
    425760     13961.7
    425800     13964.5
    425840     13963.9
    425880     13965.9
    425920     13967.2
    425960     13969.4
    426000     13970.2
    426040     13971.4
    426080     13972.6
    426120     13973.5
    426160     13975.2
    426200     13976.3
    426240     13977.7
    426280     13980.3
    426320     13980.5
    426360     13981.7
    426400     13982.6
    426440     13983.9
    426480     13985.1
    426520     13986.9
    426560     13987.7
    426600     13990.4
    426640     13989.9
    426680       13992
    426720     13993.2
    426760     13995.4
    426800     13996.2
    426840     13997.4
    426880     13998.7
    426920     13999.5
    426960     14001.2
    427000     14002.3
    427040     14003.7
    427080     14006.3
    427120     14006.5
    427160     14007.7
    427200     14008.6
    427240       14010
    427280     14011.2
    427320       14013
    427360     14013.8
    427400     14016.5
    427440       14016
    427480     14018.1
    427520     14019.2
    427560     14021.5
    427600     14022.3
    427640     14023.5
    427680     14024.7
    427720     14025.6
    427760     14027.3
    427800     14028.4
    427840     14029.8
    427880     14032.3
    427920     14032.5
    427960     14033.8
    428000     14034.7
    428040       14036
    428080     14037.2
    428120       14039
    428160     14039.8
    428200     14042.5
    428240       14042
    428280     14044.1
    428320     14045.3
    428360     14047.6
    428400     14048.3
    428440     14049.6
    428480     14050.8
    428520     14051.6
    428560     14053.3
    428600     14054.4
    428640     14055.8
    428680     14058.4
    428720     14058.6
    428760     14059.8
    428800     14060.7
    428840     14062.1
    428880     14063.3
    428920       14065
    428960     14065.9
    429000     14068.6
    429040     14068.1
    429080     14070.2
    429120     14071.4
    429160     14073.7
    429200     14074.4
    429240     14075.6
    429280     14076.8
    429320     14077.7
    429360     14079.4
    429400     14080.4
    429440     14081.9
    429480     14084.4
    429520     14084.7
    429560     14085.9
    429600     14086.8
    429640     14088.2
    429680     14089.4
    429720     14091.1
    429760       14092
    429800     14094.7
    429840     14094.1
    429880     14096.2
    429920     14097.4
    429960     14099.8
    430000     14100.5
    430040     14101.7
    430080     14102.9
    430120     14103.7
    430160     14105.4
    430200     14106.5
    430240     14107.9
    430280     14110.5
    430320     14110.7
    430360     14111.9
    430400     14112.9
    430440     14114.3
    430480     14115.5
    430520     14117.3
    430560     14118.1
    430600     14120.9
    430640     14120.2
    430680     14122.3
    430720     14123.5
    430760     14125.9
    430800     14126.6
    430840     14127.8
    430880       14129
    430920     14129.9
    430960     14131.6
    431000     14132.7
    431040     14134.1
    431080     14136.6
    431120     14136.9
    431160     14138.1
    431200     14139.1
    431240     14140.5
    431280     14141.7
    431320     14143.4
    431360     14144.3
    431400       14147
    431440     14146.4
    431480     14148.5
    431520     14149.6
    431560       14152
    431600     14152.7
    431640       14154
    431680     14155.1
    431720       14156
    431760     14157.7
    431800     14158.8
    431840     14160.2
    431880     14162.8
    431920       14163
    431960     14164.2
    432000     14165.2
    432040     14166.6
    432080     14167.8
    432120     14169.6
    432160     14170.5
    432200     14173.2
    432240     14172.6
    432280     14174.6
    432320     14175.8
    432360     14178.2
    432400     14178.9
    432440     14180.2
    432480     14181.3
    432520     14182.3
    432560     14183.9
    432600       14185
    432640     14186.4
    432680       14189
    432720     14189.2
    432760     14190.4
    432800     14191.4
    432840     14192.9
    432880       14194
    432920     14195.8
    432960     14196.6
    433000     14199.4
    433040     14198.7
    433080     14200.8
    433120       14202
    433160     14204.4
    433200     14205.1
    433240     14206.3
    433280     14207.4
    433320     14208.4
    433360       14210
    433400     14211.1
    433440     14212.5
    433480     14215.1
    433520     14215.3
    433560     14216.5
    433600     14217.6
    433640       14219
    433680     14220.1
    433720     14221.9
    433760     14222.8
    433800     14225.5
    433840     14224.9
    433880     14226.9
    433920     14228.1
    433960     14230.5
    434000     14231.2
    434040     14232.5
    434080     14233.6
    434120     14234.5
    434160     14236.1
    434200     14237.3
    434240     14238.7
    434280     14241.2
    434320     14241.4
    434360     14242.7
    434400     14243.7
    434440     14245.2
    434480     14246.3
    434520       14248
    434560     14248.9
    434600     14251.7
    434640       14251
    434680     14253.1
    434720     14254.3
    434760     14256.6
    434800     14257.4
    434840     14258.6
    434880     14259.7
    434920     14260.7
    434960     14262.2
    435000     14263.4
    435040     14264.8
    435080     14267.3
    435120     14267.5
    435160     14268.8
    435200     14269.8
    435240     14271.3
    435280     14272.4
    435320     14274.1
    435360       14275
    435400     14277.8
    435440     14277.2
    435480     14279.2
    435520     14280.4
    435560     14282.8
    435600     14283.5
    435640     14284.7
    435680     14285.8
    435720     14286.8
    435760     14288.4
    435800     14289.6
    435840     14290.9
    435880     14293.5
    435920     14293.6
    435960     14294.9
    436000     14295.9
    436040     14297.4
    436080     14298.5
    436120     14300.3
    436160     14301.1
    436200     14303.9
    436240     14303.2
    436280     14305.3
    436320     14306.5
    436360     14308.9
    436400     14309.6
    436440     14310.8
    436480     14311.9
    436520     14312.9
    436560     14314.5
    436600     14315.6
    436640       14317
    436680     14319.5
    436720     14319.8
    436760       14321
    436800       14322
    436840     14323.5
    436880     14324.6
    436920     14326.4
    436960     14327.2
    437000       14330
    437040     14329.3
    437080     14331.4
    437120     14332.5
    437160       14335
    437200     14335.7
    437240     14336.9
    437280       14338
    437320       14339
    437360     14340.6
    437400     14341.7
    437440     14343.1
    437480     14345.6
    437520     14345.9
    437560     14347.1
    437600     14348.1
    437640     14349.7
    437680     14350.7
    437720     14352.4
    437760     14353.3
    437800     14356.1
    437840     14355.4
    437880     14357.5
    437920     14358.7
    437960       14361
    438000     14361.8
    438040     14362.9
    438080       14364
    438120     14365.1
    438160     14366.6
    438200     14367.8
    438240     14369.2
    438280     14371.7
    438320     14371.9
    438360     14373.1
    438400     14374.1
    438440     14375.7
    438480     14376.7
    438520     14378.5
    438560     14379.3
    438600     14382.1
    438640     14381.4
    438680     14383.5
    438720     14384.7
    438760       14387
    438800     14387.8
    438840       14389
    438880       14390
    438920     14391.1
    438960     14392.7
    439000     14393.8
    439040     14395.2
    439080     14397.8
    439120       14398
    439160     14399.2
    439200     14400.1
    439240     14401.7
    439280     14402.7
    439320     14404.5
    439360     14405.4
    439400     14408.2
    439440     14407.5
    439480     14409.6
    439520     14410.7
    439560     14413.1
    439600     14413.9
    439640     14415.1
    439680     14416.1
    439720     14417.2
    439760     14418.8
    439800     14419.9
    439840     14421.4
    439880     14423.9
    439920     14424.1
    439960     14425.3
    440000     14426.3
    440040     14427.7
    440080     14428.8
    440120     14430.7
    440160     14431.5
    440200     14434.3
    440240     14433.6
    440280     14435.7
    440320     14436.8
    440360     14439.2
    440400       14440
    440440     14441.1
    440480     14442.2
    440520     14443.3
    440560     14444.9
    440600       14446
    440640     14447.5
    440680       14450
    440720     14450.2
    440760     14451.4
    440800     14452.4
    440840     14453.8
    440880     14454.8
    440920     14456.7
    440960     14457.5
    441000     14460.3
    441040     14459.6
    441080     14461.8
    441120     14462.9
    441160     14465.3
    441200     14466.1
    441240     14467.2
    441280     14468.3
    441320     14469.4
    441360       14471
    441400     14472.1
    441440     14473.6
    441480     14476.1
    441520     14476.3
    441560     14477.5
    441600     14478.4
    441640     14479.8
    441680     14480.9
    441720     14482.8
    441760     14483.6
    441800     14486.5
    441840     14485.7
    441880     14487.9
    441920       14489
    441960     14491.4
    442000     14492.2
    442040     14493.3
    442080     14494.4
    442120     14495.5
    442160     14497.1
    442200     14498.3
    442240     14499.7
    442280     14502.2
    442320     14502.4
    442360     14503.6
    442400     14504.6
    442440     14505.9
    442480       14507
    442520     14508.9
    442560     14509.7
    442600     14512.5
    442640     14511.8
    442680     14513.9
    442720     14515.1
    442760     14517.5
    442800     14518.2
    442840     14519.4
    442880     14520.4
    442920     14521.5
    442960     14523.2
    443000     14524.3
    443040     14525.7
    443080     14528.2
    443120     14528.4
    443160     14529.6
    443200     14530.6
    443240     14531.9
    443280       14533
    443320     14534.9
    443360     14535.7
    443400     14538.5
    443440     14537.8
    443480     14539.9
    443520     14541.1
    443560     14543.5
    443600     14544.2
    443640     14545.4
    443680     14546.4
    443720     14547.5
    443760     14549.1
    443800     14550.3
    443840     14551.7
    443880     14554.3
    443920     14554.4
    443960     14555.6
    444000     14556.6
    444040     14557.8
    444080       14559
    444120     14560.9
    444160     14561.7
    444200     14564.6
    444240     14563.8
    444280       14566
    444320     14567.2
    444360     14569.5
    444400     14570.2
    444440     14571.4
    444480     14572.4
    444520     14573.6
    444560     14575.2
    444600     14576.3
    444640     14577.7
    444680     14580.3
    444720     14580.4
    444760     14581.5
    444800     14582.6
    444840     14583.8
    444880       14585
    444920     14586.9
    444960     14587.7
    445000     14590.6
    445040     14589.8
    445080       14592
    445120     14593.2
    445160     14595.5
    445200     14596.2
    445240     14597.5
    445280     14598.5
    445320     14599.6
    445360     14601.2
    445400     14602.3
    445440     14603.7
    445480     14606.3
    445520     14606.4
    445560     14607.6
    445600     14608.6
    445640     14609.8
    445680       14611
    445720     14612.8
    445760     14613.7
    445800     14616.5
    445840     14615.8
    445880       14618
    445920     14619.2
    445960     14621.5
    446000     14622.2
    446040     14623.4
    446080     14624.5
    446120     14625.6
    446160     14627.2
    446200     14628.3
    446240     14629.6
    446280     14632.2
    446320     14632.4
    446360     14633.6
    446400     14634.6
    446440     14635.8
    446480     14636.9
    446520     14638.8
    446560     14639.7
    446600     14642.5
    446640     14641.7
    446680       14644
    446720     14645.2
    446760     14647.4
    446800     14648.2
    446840     14649.4
    446880     14650.4
    446920     14651.6
    446960     14653.2
    447000     14654.2
    447040     14655.6
    447080     14658.2
    447120     14658.3
    447160     14659.5
    447200     14660.6
    447240     14661.7
    447280     14662.9
    447320     14664.7
    447360     14665.7
    447400     14668.4
    447440     14667.7
    447480     14669.9
    447520     14671.1
    447560     14673.4
    447600     14674.1
    447640     14675.3
    447680     14676.4
    447720     14677.5
    447760     14679.1
    447800     14680.2
    447840     14681.5
    447880     14684.1
    447920     14684.3
    447960     14685.5
    448000     14686.5
    448040     14687.7
    448080     14688.8
    448120     14690.7
    448160     14691.6
    448200     14694.3
    448240     14693.6
    448280     14695.9
    448320     14697.1
    448360     14699.3
    448400     14700.1
    448440     14701.2
    448480     14702.4
    448520     14703.4
    448560       14705
    448600     14706.1
    448640     14707.5
    448680       14710
    448720     14710.2
    448760     14711.4
    448800     14712.5
    448840     14713.5
    448880     14714.7
    448920     14716.6
    448960     14717.5
    449000     14720.2
    449040     14719.6
    449080     14721.8
    449120       14723
    449160     14725.3
    449200       14726
    449240     14727.2
    449280     14728.3
    449320     14729.4
    449360       14731
    449400       14732
    449440     14733.4
    449480       14736
    449520     14736.1
    449560     14737.4
    449600     14738.4
    449640     14739.4
    449680     14740.6
    449720     14742.5
    449760     14743.4
    449800     14746.1
    449840     14745.5
    449880     14747.7
    449920     14748.9
    449960     14751.2
    450000     14751.9
    450040       14753
    450080     14754.2
    450120     14755.3
    450160     14756.9
    450200     14757.9
    450240     14759.3
    450280     14761.9
    450320       14762
    450360     14763.2
    450400     14764.3
    450440     14765.3
    450480     14766.5
    450520     14768.4
    450560     14769.3
    450600       14772
    450640     14771.4
    450680     14773.6
    450720     14774.8
    450760     14777.1
    450800     14777.8
    450840       14779
    450880       14780
    450920     14781.1
    450960     14782.8
    451000     14783.8
    451040     14785.2
    451080     14787.7
    451120     14787.9
    451160     14789.2
    451200     14790.2
    451240     14791.2
    451280     14792.4
    451320     14794.3
    451360     14795.1
    451400     14797.9
    451440     14797.3
    451480     14799.5
    451520     14800.7
    451560       14803
    451600     14803.7
    451640     14804.8
    451680     14805.9
    451720       14807
    451760     14808.6
    451800     14809.7
    451840     14811.1
    451880     14813.7
    451920     14813.8
    451960     14815.1
    452000     14816.2
    452040     14817.2
    452080     14818.4
    452120     14820.2
    452160     14821.1
    452200     14823.9
    452240     14823.3
    452280     14825.5
    452320     14826.6
    452360       14829
    452400     14829.7
    452440     14830.8
    452480     14831.9
    452520       14833
    452560     14834.6
    452600     14835.6
    452640       14837
    452680     14839.6
    452720     14839.7
    452760       14841
    452800     14842.1
    452840     14843.1
    452880     14844.3
    452920     14846.1
    452960       14847
    453000     14849.8
    453040     14849.2
    453080     14851.4
    453120     14852.6
    453160     14854.9
    453200     14855.6
    453240     14856.7
    453280     14857.8
    453320     14858.9
    453360     14860.5
    453400     14861.5
    453440       14863
    453480     14865.5
    453520     14865.7
    453560     14866.9
    453600     14868.1
    453640     14869.1
    453680     14870.3
    453720     14872.1
    453760       14873
    453800     14875.8
    453840     14875.2
    453880     14877.3
    453920     14878.5
    453960     14880.8
    454000     14881.5
    454040     14882.6
    454080     14883.7
    454120     14884.8
    454160     14886.5
    454200     14887.5
    454240     14888.9
    454280     14891.5
    454320     14891.7
    454360     14892.9
    454400     14894.1
    454440     14895.1
    454480     14896.3
    454520       14898
    454560       14899
    454600     14901.8
    454640     14901.2
    454680     14903.3
    454720     14904.5
    454760     14906.9
    454800     14907.5
    454840     14908.6
    454880     14909.8
    454920     14910.8
    454960     14912.5
    455000     14913.6
    455040     14914.9
    455080     14917.5
    455120     14917.7
    455160     14918.9
    455200     14920.1
    455240     14921.2
    455280     14922.3
    455320     14924.1
    455360       14925
    455400     14927.9
    455440     14927.2
    455480     14929.4
    455520     14930.6
    455560       14933
    455600     14933.6
    455640     14934.7
    455680     14935.8
    455720     14936.8
    455760     14938.5
    455800     14939.6
    455840     14940.9
    455880     14943.6
    455920     14943.7
    455960       14945
    456000     14946.2
    456040     14947.3
    456080     14948.4
    456120     14950.2
    456160     14951.1
    456200     14953.9
    456240     14953.3
    456280     14955.5
    456320     14956.7
    456360       14959
    456400     14959.7
    456440     14960.7
    456480     14961.9
    456520       14963
    456560     14964.6
    456600     14965.7
    456640     14967.1
    456680     14969.7
    456720     14969.8
    456760     14971.1
    456800     14972.3
    456840     14973.4
    456880     14974.5
    456920     14976.4
    456960     14977.2
    457000     14980.1
    457040     14979.5
    457080     14981.6
    457120     14982.9
    457160     14985.2
    457200     14985.8
    457240     14986.9
    457280       14988
    457320     14989.1
    457360     14990.7
    457400     14991.8
    457440     14993.2
    457480     14995.8
    457520     14995.9
    457560     14997.2
    457600     14998.3
    457640     14999.5
    457680     15000.6
    457720     15002.5
    457760     15003.3
    457800     15006.2
    457840     15005.6
    457880     15007.7
    457920       15009
    457960     15011.3
    458000       15012
    458040     15012.9
    458080     15014.1
    458120     15015.2
    458160     15016.8
    458200     15017.9
    458240     15019.3
    458280     15021.9
    458320     15022.1
    458360     15023.3
    458400     15024.4
    458440     15025.6
    458480     15026.7
    458520     15028.6
    458560     15029.4
    458600     15032.3
    458640     15031.8
    458680     15033.8
    458720     15035.1
    458760     15037.4
    458800     15038.1
    458840     15039.1
    458880     15040.3
    458920     15041.4
    458960       15043
    459000     15044.1
    459040     15045.5
    459080       15048
    459120     15048.2
    459160     15049.5
    459200     15050.6
    459240     15051.8
    459280     15052.9
    459320     15054.7
    459360     15055.5
    459400     15058.5
    459440     15057.9
    459480     15059.9
    459520     15061.2
    459560     15063.5
    459600     15064.2
    459640     15065.3
    459680     15066.4
    459720     15067.5
    459760     15069.1
    459800     15070.2
    459840     15071.6
    459880     15074.1
    459920     15074.3
    459960     15075.5
    460000     15076.7
    460040     15077.9
    460080       15079
    460120     15080.8
    460160     15081.6
    460200     15084.6
    460240       15084
    460280       15086
    460320     15087.3
    460360     15089.6
    460400     15090.3
    460440     15091.3
    460480     15092.5
    460520     15093.6
    460560     15095.2
    460600     15096.2
    460640     15097.7
    460680     15100.2
    460720     15100.4
    460760     15101.6
    460800     15102.9
    460840       15104
    460880     15105.1
    460920     15106.9
    460960     15107.7
    461000     15110.7
    461040     15110.1
    461080     15112.1
    461120     15113.4
    461160     15115.7
    461200     15116.4
    461240     15117.4
    461280     15118.6
    461320     15119.6
    461360     15121.3
    461400     15122.3
    461440     15123.8
    461480     15126.3
    461520     15126.5
    461560     15127.7
    461600       15129
    461640     15130.1
    461680     15131.1
    461720       15133
    461760     15133.8
    461800     15136.7
    461840     15136.1
    461880     15138.1
    461920     15139.4
    461960     15141.7
    462000     15142.4
    462040     15143.4
    462080     15144.6
    462120     15145.7
    462160     15147.3
    462200     15148.4
    462240     15149.9
    462280     15152.3
    462320     15152.5
    462360     15153.7
    462400       15155
    462440     15156.1
    462480     15157.2
    462520       15159
    462560     15159.8
    462600     15162.8
    462640     15162.2
    462680     15164.1
    462720     15165.4
    462760     15167.7
    462800     15168.5
    462840     15169.4
    462880     15170.7
    462920     15171.7
    462960     15173.3
    463000     15174.5
    463040     15175.9
    463080     15178.3
    463120     15178.6
    463160     15179.8
    463200     15181.1
    463240     15182.2
    463280     15183.3
    463320     15185.1
    463360     15185.8
    463400     15188.9
    463440     15188.2
    463480     15190.2
    463520     15191.5
    463560     15193.8
    463600     15194.5
    463640     15195.4
    463680     15196.8
    463720     15197.7
    463760     15199.4
    463800     15200.5
    463840     15201.9
    463880     15204.4
    463920     15204.7
    463960     15205.9
    464000     15207.2
    464040     15208.3
    464080     15209.3
    464120     15211.1
    464160     15211.9
    464200       15215
    464240     15214.2
    464280     15216.3
    464320     15217.6
    464360     15219.9
    464400     15220.6
    464440     15221.5
    464480     15222.8
    464520     15223.7
    464560     15225.5
    464600     15226.6
    464640       15228
    464680     15230.5
    464720     15230.7
    464760     15231.9
    464800     15233.3
    464840     15234.3
    464880     15235.4
    464920     15237.2
    464960       15238
    465000     15241.1
    465040     15240.3
    465080     15242.4
    465120     15243.7
    465160       15246
    465200     15246.7
    465240     15247.6
    465280     15248.9
    465320     15249.9
    465360     15251.6
    465400     15252.7
    465440     15254.1
    465480     15256.5
    465520     15256.8
    465560       15258
    465600     15259.3
    465640     15260.4
    465680     15261.5
    465720     15263.2
    465760     15264.1
    465800     15267.1
    465840     15266.3
    465880     15268.4
    465920     15269.7
    465960     15272.1
    466000     15272.7
    466040     15273.6
    466080     15274.9
    466120     15275.9
    466160     15277.6
    466200     15278.7
    466240     15280.1
    466280     15282.5
    466320     15282.8
    466360       15284
    466400     15285.4
    466440     15286.4
    466480     15287.4
    466520     15289.2
    466560       15290
    466600     15293.1
    466640     15292.3
    466680     15294.4
    466720     15295.7
    466760       15298
    466800     15298.7
    466840     15299.6
    466880     15300.9
    466920     15301.9
    466960     15303.5
    467000     15304.7
    467040     15306.1
    467080     15308.6
    467120     15308.8
    467160       15310
    467200     15311.3
    467240     15312.4
    467280     15313.5
    467320     15315.2
    467360     15315.9
    467400     15319.1
    467440     15318.2
    467480     15320.4
    467520     15321.7
    467560       15324
    467600     15324.7
    467640     15325.6
    467680     15326.9
    467720     15327.9
    467760     15329.5
    467800     15330.7
    467840     15332.1
    467880     15334.5
    467920     15334.7
    467960       15336
    468000     15337.3
    468040     15338.4
    468080     15339.5
    468120     15341.2
    468160     15341.9
    468200     15345.1
    468240     15344.2
    468280     15346.5
    468320     15347.7
    468360       15350
    468400     15350.7
    468440     15351.5
    468480     15352.9
    468520     15353.8
    468560     15355.4
    468600     15356.7
    468640       15358
    468680     15360.5
    468720     15360.7
    468760     15361.9
    468800     15363.3
    468840     15364.3
    468880     15365.4
    468920     15367.2
    468960     15367.9
    469000       15371
    469040     15370.1
    469080     15372.4
    469120     15373.6
    469160     15375.9
    469200     15376.7
    469240     15377.5
    469280     15378.8
    469320     15379.7
    469360     15381.3
    469400     15382.6
    469440     15383.9
    469480     15386.4
    469520     15386.6
    469560     15387.9
    469600     15389.2
    469640     15390.2
    469680     15391.3
    469720     15393.1
    469760     15393.8
    469800       15397
    469840     15396.1
    469880     15398.3
    469920     15399.6
    469960     15401.9
    470000     15402.6
    470040     15403.5
    470080     15404.8
    470120     15405.7
    470160     15407.3
    470200     15408.5
    470240     15409.8
    470280     15412.3
    470320     15412.5
    470360     15413.8
    470400     15415.2
    470440     15416.1
    470480     15417.3
    470520     15419.1
    470560     15419.7
    470600     15422.9
    470640       15422
    470680     15424.2
    470720     15425.5
    470760     15427.7
    470800     15428.5
    470840     15429.4
    470880     15430.7
    470920     15431.6
    470960     15433.2
    471000     15434.4
    471040     15435.7
    471080     15438.2
    471120     15438.4
    471160     15439.6
    471200       15441
    471240       15442
    471280     15443.2
    471320     15444.9
    471360     15445.6
    471400     15448.8
    471440     15447.9
    471480     15450.1
    471520     15451.4
    471560     15453.7
    471600     15454.5
    471640     15455.3
    471680     15456.6
    471720     15457.5
    471760     15459.1
    471800     15460.4
    471840     15461.6
    471880     15464.1
    471920     15464.3
    471960     15465.6
    472000     15466.8
    472040     15467.9
    472080       15469
    472120     15470.8
    472160     15471.4
    472200     15474.7
    472240     15473.7
    472280       15476
    472320     15477.3
    472360     15479.6
    472400     15480.3
    472440     15481.1
    472480     15482.5
    472520     15483.5
    472560       15485
    472600     15486.2
    472640     15487.5
    472680       15490
    472720     15490.2
    472760     15491.5
    472800     15492.8
    472840     15493.8
    472880       15495
    472920     15496.8
    472960     15497.4
    473000     15500.6
    473040     15499.7
    473080     15501.9
    473120     15503.3
    473160     15505.5
    473200     15506.2
    473240     15507.1
    473280     15508.4
    473320     15509.4
    473360     15510.9
    473400     15512.2
    473440     15513.4
    473480       15516
    473520     15516.1
    473560     15517.4
    473600     15518.7
    473640     15519.8
    473680     15520.9
    473720     15522.7
    473760     15523.3
    473800     15526.6
    473840     15525.7
    473880       15528
    473920     15529.3
    473960     15531.5
    474000     15532.2
    474040     15533.1
    474080     15534.4
    474120     15535.4
    474160     15536.8
    474200     15538.1
    474240     15539.4
    474280       15542
    474320     15542.1
    474360     15543.4
    474400     15544.7
    474440     15545.9
    474480     15546.9
    474520     15548.7
    474560     15549.3
    474600     15552.6
    474640     15551.7
    474680       15554
    474720     15555.3
    474760     15557.5
    474800     15558.3
    474840     15559.1
    474880     15560.3
    474920     15561.3
    474960     15562.8
    475000     15564.2
    475040     15565.4
    475080       15568
    475120     15568.1
    475160     15569.5
    475200     15570.7
    475240     15571.9
    475280     15572.9
    475320     15574.8
    475360     15575.3
    475400     15578.6
    475440     15577.7
    475480       15580
    475520     15581.4
    475560     15583.5
    475600     15584.3
    475640     15585.1
    475680     15586.4
    475720     15587.3
    475760     15588.9
    475800     15590.2
    475840     15591.5
    475880     15594.1
    475920     15594.1
    475960     15595.5
    476000     15596.8
    476040       15598
    476080       15599
    476120     15600.8
    476160     15601.4
    476200     15604.7
    476240     15603.9
    476280       15606
    476320     15607.5
    476360     15609.6
    476400     15610.4
    476440     15611.2
    476480     15612.4
    476520     15613.4
    476560     15614.9
    476600     15616.3
    476640     15617.5
    476680     15620.1
    476720     15620.2
    476760     15621.6
    476800     15622.8
    476840       15624
    476880       15625
    476920     15626.9
    476960     15627.4
    477000     15630.8
    477040     15629.9
    477080     15632.1
    477120     15633.5
    477160     15635.6
    477200     15636.3
    477240     15637.1
    477280     15638.4
    477320     15639.4
    477360       15641
    477400     15642.4
    477440     15643.5
    477480     15646.1
    477520     15646.2
    477560     15647.6
    477600     15648.8
    477640       15650
    477680       15651
    477720     15652.8
    477760     15653.4
    477800     15656.8
    477840     15655.9
    477880     15658.1
    477920     15659.5
    477960     15661.6
    478000     15662.4
    478040     15663.3
    478080     15664.5
    478120     15665.4
    478160       15667
    478200     15668.4
    478240     15669.6
    478280     15672.2
    478320     15672.2
    478360     15673.7
    478400     15674.8
    478440     15676.1
    478480       15677
    478520     15678.9
    478560     15679.5
    478600     15682.8
    478640     15681.9
    478680     15684.1
    478720     15685.6
    478760     15687.7
    478800     15688.4
    478840     15689.2
    478880     15690.5
    478920     15691.5
    478960       15693
    479000     15694.4
    479040     15695.6
    479080     15698.1
    479120     15698.2
    479160     15699.7
    479200     15700.8
    479240     15702.1
    479280       15703
    479320     15704.8
    479360     15705.5
    479400     15708.8
    479440     15707.9
    479480       15710
    479520     15711.5
    479560     15713.6
    479600     15714.4
    479640     15715.2
    479680     15716.4
    479720     15717.4
    479760     15718.9
    479800     15720.4
    479840     15721.5
    479880     15724.1
    479920     15724.2
    479960     15725.7
    480000     15726.8
    480040     15728.1
    480080       15729
    480120     15730.8
    480160     15731.4
    480200     15734.8
    480240     15733.9
    480280       15736
    480320     15737.5
    480360     15739.6
    480400     15740.4
    480440     15741.2
    480480     15742.4
    480520     15743.4
    480560     15744.9
    480600     15746.3
    480640     15747.5
    480680     15750.1
    480720     15750.1
    480760     15751.6
    480800     15752.7
    480840       15754
    480880     15754.9
    480920     15756.7
    480960     15757.3
    481000     15760.7
    481040     15759.9
    481080     15761.9
    481120     15763.4
    481160     15765.5
    481200     15766.3
    481240     15767.1
    481280     15768.4
    481320     15769.4
    481360     15770.8
    481400     15772.3
    481440     15773.5
    481480       15776
    481520     15776.1
    481560     15777.5
    481600     15778.7
    481640       15780
    481680     15780.9
    481720     15782.6
    481760     15783.3
    481800     15786.7
    481840     15785.8
    481880     15787.8
    481920     15789.4
    481960     15791.4
    482000     15792.2
    482040       15793
    482080     15794.3
    482120     15795.3
    482160     15796.7
    482200     15798.2
    482240     15799.4
    482280     15801.9
    482320       15802
    482360     15803.4
    482400     15804.6
    482440     15805.9
    482480     15806.8
    482520     15808.6
    482560     15809.2
    482600     15812.5
    482640     15811.7
    482680     15813.8
    482720     15815.3
    482760     15817.4
    482800     15818.1
    482840     15818.9
    482880     15820.2
    482920     15821.2
    482960     15822.6
    483000     15824.1
    483040     15825.3
    483080     15827.8
    483120     15827.9
    483160     15829.3
    483200     15830.4
    483240     15831.8
    483280     15832.6
    483320     15834.4
    483360       15835
    483400     15838.4
    483440     15837.5
    483480     15839.6
    483520     15841.1
    483560     15843.1
    483600     15843.9
    483640     15844.7
    483680       15846
    483720       15847
    483760     15848.4
    483800     15849.9
    483840     15851.1
    483880     15853.6
    483920     15853.6
    483960     15855.1
    484000     15856.2
    484040     15857.6
    484080     15858.4
    484120     15860.2
    484160     15860.8
    484200     15864.1
    484240     15863.3
    484280     15865.4
    484320     15866.9
    484360     15868.9
    484400     15869.7
    484440     15870.5
    484480     15871.9
    484520     15872.8
    484560     15874.2
    484600     15875.6
    484640     15876.9
    484680     15879.4
    484720     15879.4
    484760     15880.9
    484800       15882
    484840     15883.4
    484880     15884.2
    484920       15886
    484960     15886.6
    485000     15889.9
    485040     15889.1
    485080     15891.1
    485120     15892.6
    485160     15894.7
    485200     15895.4
    485240     15896.3
    485280     15897.6
    485320     15898.6
    485360       15900
    485400     15901.4
    485440     15902.7
    485480     15905.2
    485520     15905.2
    485560     15906.6
    485600     15907.8
    485640     15909.2
    485680     15909.9
    485720     15911.7
    485760     15912.4
    485800     15915.7
    485840     15914.8
    485880     15916.9
    485920     15918.5
    485960     15920.5
    486000     15921.2
    486040       15922
    486080     15923.4
    486120     15924.4
    486160     15925.7
    486200     15927.2
    486240     15928.4
    486280       15931
    486320       15931
    486360     15932.4
    486400     15933.6
    486440     15934.9
    486480     15935.7
    486520     15937.5
    486560     15938.1
    486600     15941.5
    486640     15940.6
    486680     15942.6
    486720     15944.2
    486760     15946.3
    486800       15947
    486840     15947.8
    486880     15949.1
    486920     15950.1
    486960     15951.5
    487000     15952.9
    487040     15954.2
    487080     15956.7
    487120     15956.7
    487160     15958.1
    487200     15959.3
    487240     15960.7
    487280     15961.4
    487320     15963.2
    487360     15963.8
    487400     15967.2
    487440     15966.3
    487480     15968.4
    487520     15969.9
    487560       15972
    487600     15972.7
    487640     15973.5
    487680     15974.8
    487720     15975.8
    487760     15977.1
    487800     15978.6
    487840     15979.8
    487880     15982.3
    487920     15982.4
    487960     15983.7
    488000     15984.9
    488040     15986.3
    488080     15987.1
    488120     15988.9
    488160     15989.4
    488200     15992.8
    488240     15991.9
    488280       15994
    488320     15995.6
    488360     15997.7
    488400     15998.4
    488440     15999.1
    488480     16000.4
    488520     16001.5
    488560     16002.8
    488600     16004.3
    488640     16005.4
    488680       16008
    488720     16008.1
    488760     16009.4
    488800     16010.6
    488840       16012
    488880     16012.8
    488920     16014.6
    488960     16015.2
    489000     16018.6
    489040     16017.6
    489080     16019.8
    489120     16021.3
    489160     16023.4
    489200     16024.1
    489240     16024.9
    489280     16026.2
    489320     16027.2
    489360     16028.6
    489400     16029.9
    489440     16031.2
    489480     16033.7
    489520     16033.8
    489560     16035.2
    489600     16036.4
    489640     16037.7
    489680     16038.6
    489720     16040.4
    489760     16040.9
    489800     16044.3
    489840     16043.3
    489880     16045.5
    489920       16047
    489960     16049.1
    490000     16049.8
    490040     16050.6
    490080     16051.9
    490120       16053
    490160     16054.3
    490200     16055.6
    490240     16056.9
    490280     16059.4
    490320     16059.5
    490360     16060.8
    490400     16062.1
    490440     16063.4
    490480     16064.3
    490520     16066.1
    490560     16066.7
    490600       16070
    490640       16069
    490680     16071.2
    490720     16072.7
    490760     16074.9
    490800     16075.5
    490840     16076.2
    490880     16077.6
    490920     16078.6
    490960     16079.9
    491000     16081.3
    491040     16082.6
    491080     16085.1
    491120     16085.2
    491160     16086.5
    491200     16087.8
    491240       16089
    491280       16090
    491320     16091.7
    491360     16092.3
    491400     16095.6
    491440     16094.6
    491480     16096.9
    491520     16098.3
    491560     16100.5
    491600     16101.2
    491640     16101.8
    491680     16103.2
    491720     16104.3
    491760     16105.6
    491800     16106.9
    491840     16108.2
    491880     16110.8
    491920     16110.8
    491960     16112.2
    492000     16113.4
    492040     16114.7
    492080     16115.6
    492120     16117.3
    492160     16117.9
    492200     16121.2
    492240     16120.2
    492280     16122.5
    492320     16123.9
    492360     16126.1
    492400     16126.8
    492440     16127.5
    492480     16128.9
    492520     16129.9
    492560     16131.2
    492600     16132.5
    492640     16133.8
    492680     16136.4
    492720     16136.4
    492760     16137.7
    492800       16139
    492840     16140.3
    492880     16141.2
    492920       16143
    492960     16143.6
    493000     16146.9
    493040     16145.9
    493080     16148.1
    493120     16149.6
    493160     16151.7
    493200     16152.4
    493240     16153.1
    493280     16154.5
    493320     16155.5
    493360     16156.8
    493400     16158.2
    493440     16159.4
    493480       16162
    493520     16162.1
    493560     16163.4
    493600     16164.6
    493640       16166
    493680     16166.9
    493720     16168.6
    493760     16169.2
    493800     16172.5
    493840     16171.5
    493880     16173.7
    493920     16175.2
    493960     16177.3
    494000       16178
    494040     16178.7
    494080       16180
    494120     16181.1
    494160     16182.4
    494200     16183.8
    494240       16185
    494280     16187.6
    494320     16187.7
    494360     16189.1
    494400     16190.2
    494440     16191.5
    494480     16192.4
    494520     16194.1
    494560     16194.7
    494600     16198.1
    494640       16197
    494680     16199.2
    494720     16200.7
    494760     16202.9
    494800     16203.5
    494840     16204.2
    494880     16205.5
    494920     16206.7
    494960     16207.9
    495000     16209.2
    495040     16210.6
    495080     16213.1
    495120     16213.1
    495160     16214.5
    495200     16215.7
    495240       16217
    495280     16217.9
    495320     16219.6
    495360     16220.2
    495400     16223.5
    495440     16222.5
    495480     16224.7
    495520     16226.2
    495560     16228.3
    495600       16229
    495640     16229.7
    495680       16231
    495720     16232.1
    495760     16233.4
    495800     16234.7
    495840       16236
    495880     16238.5
    495920     16238.6
    495960       16240
    496000     16241.1
    496040     16242.4
    496080     16243.4
    496120     16245.1
    496160     16245.6
    496200     16248.9
    496240       16248
    496280     16250.2
    496320     16251.6
    496360     16253.8
    496400     16254.4
    496440     16255.2
    496480     16256.5
    496520     16257.5
    496560     16258.8
    496600     16260.1
    496640     16261.4
    496680       16264
    496720     16264.1
    496760     16265.5
    496800     16266.6
    496840     16267.9
    496880     16268.9
    496920     16270.5
    496960     16271.1
    497000     16274.4
    497040     16273.5
    497080     16275.6
    497120     16277.1
    497160     16279.3
    497200     16279.9
    497240     16280.6
    497280     16281.9
    497320     16282.9
    497360     16284.3
    497400     16285.5
    497440     16286.8
    497480     16289.4
    497520     16289.5
    497560     16290.9
    497600       16292
    497640     16293.2
    497680     16294.3
    497720       16296
    497760     16296.4
    497800     16299.8
    497840     16298.8
    497880       16301
    497920     16302.5
    497960     16304.7
    498000     16305.2
    498040       16306
    498080     16307.3
    498120     16308.3
    498160     16309.7
    498200     16310.9
    498240     16312.2
    498280     16314.7
    498320     16314.9
    498360     16316.3
    498400     16317.4
    498440     16318.5
    498480     16319.6
    498520     16321.3
    498560     16321.7
    498600     16325.1
    498640     16324.2
    498680     16326.4
    498720     16327.9
    498760       16330
    498800     16330.5
    498840     16331.4
    498880     16332.6
    498920     16333.7
    498960       16335
    499000     16336.2
    499040     16337.6
    499080     16340.1
    499120     16340.2
    499160     16341.7
    499200     16342.7
    499240     16343.9
    499280       16345
    499320     16346.7
    499360     16347.1
    499400     16350.4
    499440     16349.5
    499480     16351.8
    499520     16353.2
    499560     16355.4
    499600     16355.9
    499640     16356.7
    499680       16358
    499720     16359.1
    499760     16360.4
    499800     16361.5
    499840     16362.9
    499880     16365.5
    499920     16365.6
    499960       16367
    500000     16368.1
    500040     16369.3
    500080     16370.3
    500120     16372.1
    500160     16372.5
    500200     16375.8
    500240     16374.9
    500280     16377.1
    500320     16378.5
    500360     16380.8
    500400     16381.3
    500440     16382.1
    500480     16383.3
    500520     16384.4
    500560     16385.7
    500600     16386.8
    500640     16388.3
    500680     16390.8
    500720     16390.9
    500760     16392.3
    500800     16393.4
    500840     16394.7
    500880     16395.7
    500920     16397.4
    500960     16397.8
    501000     16401.1
    501040     16400.2
    501080     16402.5
    501120     16403.8
    501160     16406.1
    501200     16406.5
    501240     16407.4
    501280     16408.6
    501320     16409.7
    501360       16411
    501400     16412.2
    501440     16413.6
    501480     16416.1
    501520     16416.2
    501560     16417.6
    501600     16418.7
    501640       16420
    501680       16421
    501720     16422.7
    501760     16423.1
    501800     16426.4
    501840     16425.5
    501880     16427.8
    501920     16429.2
    501960     16431.4
    502000     16431.8
    502040     16432.8
    502080     16433.9
    502120       16435
    502160     16436.3
    502200     16437.5
    502240     16438.9
    502280     16441.4
    502320     16441.5
    502360     16442.9
    502400       16444
    502440     16445.3
    502480     16446.3
    502520       16448
    502560     16448.4
    502600     16451.8
    502640     16450.8
    502680     16453.1
    502720     16454.5
    502760     16456.8
    502800     16457.2
    502840     16458.1
    502880     16459.3
    502920     16460.4
    502960     16461.7
    503000     16462.8
    503040     16464.3
    503080     16466.8
    503120     16466.8
    503160     16468.3
    503200     16469.4
    503240     16470.6
    503280     16471.7
    503320     16473.3
    503360     16473.9
    503400     16477.2
    503440     16476.2
    503480     16478.5
    503520     16479.9
    503560     16482.2
    503600     16482.5
    503640     16483.5
    503680     16484.7
    503720     16485.8
    503760       16487
    503800     16488.2
    503840     16489.7
    503880     16492.2
    503920     16492.2
    503960     16493.6
    504000     16494.8
    504040       16496
    504080     16497.1
    504120     16498.7
    504160     16499.3
    504200     16502.6
    504240     16501.6
    504280     16503.8
    504320     16505.4
    504360     16507.6
    504400     16507.9
    504440     16508.9
    504480     16510.1
    504520     16511.2
    504560     16512.5
    504600     16513.6
    504640       16515
    504680     16517.6
    504720     16517.6
    504760     16519.1
    504800     16520.2
    504840     16521.4
    504880     16522.5
    504920     16524.1
    504960     16524.7
    505000       16528
    505040     16526.9
    505080     16529.3
    505120     16530.8
    505160       16533
    505200     16533.3
    505240     16534.3
    505280     16535.5
    505320     16536.5
    505360     16537.8
    505400       16539
    505440     16540.4
    505480       16543
    505520       16543
    505560     16544.5
    505600     16545.6
    505640     16546.7
    505680     16547.8
    505720     16549.5
    505760       16550
    505800     16553.4
    505840     16552.3
    505880     16554.6
    505920     16556.2
    505960     16558.4
    506000     16558.7
    506040     16559.7
    506080     16560.8
    506120     16561.9
    506160     16563.2
    506200     16564.4
    506240     16565.7
    506280     16568.3
    506320     16568.3
    506360     16569.8
    506400       16571
    506440     16572.1
    506480     16573.2
    506520     16574.9
    506560     16575.4
    506600     16578.8
    506640     16577.7
    506680       16580
    506720     16581.6
    506760     16583.9
    506800     16584.1
    506840     16585.1
    506880     16586.3
    506920     16587.3
    506960     16588.5
    507000     16589.8
    507040     16591.2
    507080     16593.7
    507120     16593.8
    507160     16595.2
    507200     16596.4
    507240     16597.6
    507280     16598.6
    507320     16600.3
    507360     16600.9
    507400     16604.2
    507440     16603.2
    507480     16605.5
    507520       16607
    507560     16609.3
    507600     16609.5
    507640     16610.5
    507680     16611.7
    507720     16612.7
    507760       16614
    507800     16615.2
    507840     16616.5
    507880     16619.1
    507920     16619.2
    507960     16620.7
    508000     16621.8
    508040       16623
    508080     16624.1
    508120     16625.6
    508160     16626.2
    508200     16629.5
    508240     16628.6
    508280     16630.8
    508320     16632.4
    508360     16634.7
    508400     16634.9
    508440     16635.9
    508480       16637
    508520       16638
    508560     16639.3
    508600     16640.5
    508640     16641.9
    508680     16644.4
    508720     16644.5
    508760       16646
    508800     16647.2
    508840     16648.4
    508880     16649.4
    508920       16651
    508960     16651.6
    509000     16654.9
    509040       16654
    509080     16656.2
    509120     16657.8
    509160       16660
    509200     16660.3
    509240     16661.3
    509280     16662.4
    509320     16663.4
    509360     16664.6
    509400     16665.9
    509440     16667.3
    509480     16669.8
    509520       16670
    509560     16671.4
    509600     16672.6
    509640     16673.8
    509680     16674.8
    509720     16676.4
    509760     16677.1
    509800     16680.4
    509840     16679.4
    509880     16681.6
    509920     16683.3
    509960     16685.5
    510000     16685.8
    510040     16686.7
    510080     16687.8
    510120     16688.9
    510160     16690.1
    510200     16691.4
    510240     16692.7
    510280     16695.2
    510320     16695.4
    510360     16696.8
    510400       16698
    510440     16699.3
    510480     16700.3
    510520     16701.9
    510560     16702.6
    510600     16705.9
    510640     16704.9
    510680     16707.1
    510720     16708.7
    510760       16711
    510800     16711.2
    510840     16712.1
    510880     16713.3
    510920     16714.3
    510960     16715.5
    511000     16716.8
    511040     16718.1
    511080     16720.7
    511120     16720.8
    511160     16722.2
    511200     16723.4
    511240     16724.7
    511280     16725.7
    511320     16727.3
    511360       16728
    511400     16731.3
    511440     16730.3
    511480     16732.6
    511520     16734.1
    511560     16736.4
    511600     16736.7
    511640     16737.6
    511680     16738.7
    511720     16739.7
    511760       16741
    511800     16742.2
    511840     16743.6
    511880     16746.1
    511920     16746.3
    511960     16747.7
    512000     16748.8
    512040     16750.2
    512080     16751.2
    512120     16752.8
    512160     16753.5
    512200     16756.8
    512240     16755.8
    512280       16758
    512320     16759.5
    512360     16761.9
    512400     16762.1
    512440       16763
    512480     16764.2
    512520     16765.2
    512560     16766.5
    512600     16767.7
    512640       16769
    512680     16771.6
    512720     16771.6
    512760     16773.2
    512800     16774.3
    512840     16775.6
    512880     16776.5
    512920     16778.2
    512960     16778.9
    513000     16782.2
    513040     16781.2
    513080     16783.4
    513120     16784.9
    513160     16787.3
    513200     16787.5
    513240     16788.4
    513280     16789.6
    513320     16790.5
    513360     16791.9
    513400     16793.1
    513440     16794.3
    513480       16797
    513520     16797.1
    513560     16798.5
    513600     16799.6
    513640       16801
    513680       16802
    513720     16803.6
    513760     16804.4
    513800     16807.7
    513840     16806.7
    513880     16808.9
    513920     16810.3
    513960     16812.8
    514000     16812.9
    514040     16813.8
    514080     16815.1
    514120     16815.9
    514160     16817.4
    514200     16818.5
    514240     16819.8
    514280     16822.4
    514320     16822.6
    514360     16824.1
    514400     16825.1
    514440     16826.6
    514480     16827.5
    514520     16829.2
    514560       16830
    514600     16833.3
    514640     16832.2
    514680     16834.4
    514720     16835.9
    514760     16838.3
    514800     16838.4
    514840     16839.3
    514880     16840.6
    514920     16841.5
    514960     16842.8
    515000     16844.1
    515040     16845.4
    515080       16848
    515120     16848.1
    515160     16849.6
    515200     16850.7
    515240     16852.2
    515280     16853.1
    515320     16854.7
    515360     16855.5
    515400     16858.8
    515440     16857.8
    515480       16860
    515520     16861.4
    515560     16863.8
    515600       16864
    515640     16864.9
    515680     16866.1
    515720     16867.1
    515760     16868.4
    515800     16869.6
    515840       16871
    515880     16873.5
    515920     16873.7
    515960     16875.1
    516000     16876.3
    516040     16877.7
    516080     16878.7
    516120     16880.2
    516160       16881
    516200     16884.3
    516240     16883.3
    516280     16885.5
    516320     16886.9
    516360     16889.3
    516400     16889.5
    516440     16890.4
    516480     16891.6
    516520     16892.6
    516560     16893.9
    516600     16895.1
    516640     16896.5
    516680       16899
    516720     16899.2
    516760     16900.5
    516800     16901.8
    516840     16903.2
    516880     16904.2
    516920     16905.7
    516960     16906.5
    517000     16909.8
    517040     16908.8
    517080     16911.1
    517120     16912.4
    517160     16914.9
    517200       16915
    517240     16915.9
    517280     16917.1
    517320       16918
    517360     16919.4
    517400     16920.6
    517440     16921.9
    517480     16924.5
    517520     16924.7
    517560       16926
    517600     16927.2
    517640     16928.7
    517680     16929.7
    517720     16931.3
    517760     16932.1
    517800     16935.4
    517840     16934.4
    517880     16936.7
    517920       16938
    517960     16940.4
    518000     16940.5
    518040     16941.4
    518080     16942.6
    518120     16943.5
    518160     16944.9
    518200     16946.2
    518240     16947.4
    518280       16950
    518320     16950.2
    518360     16951.6
    518400     16952.8
    518440     16954.3
    518480     16955.3
    518520     16956.8
    518560     16957.6
    518600       16961
    518640     16959.9
    518680     16962.2
    518720     16963.5
    518760     16965.9
    518800       16966
    518840       16967
    518880     16968.2
    518920     16969.1
    518960     16970.5
    519000     16971.7
    519040     16972.9
    519080     16975.6
    519120     16975.8
    519160     16977.2
    519200     16978.3
    519240     16979.8
    519280     16980.8
    519320     16982.3
    519360     16983.1
    519400     16986.4
    519440     16985.3
    519480     16987.7
    519520       16989
    519560     16991.5
    519600     16991.5
    519640     16992.4
    519680     16993.7
    519720     16994.6
    519760     16996.1
    519800     16997.2
    519840     16998.4
    519880     17001.2
    519920     17001.2
    519960     17002.7
    520000     17003.9
    520040     17005.3
    520080     17006.3
    520120     17007.9
    520160     17008.6
    520200     17011.9
    520240     17010.8
    520280     17013.2
    520320     17014.5
    520360       17017
    520400       17017
    520440     17017.9
    520480     17019.2
    520520     17020.1
    520560     17021.6
    520600     17022.7
    520640     17023.9
    520680     17026.8
    520720     17026.7
    520760     17028.2
    520800     17029.4
    520840     17030.8
    520880     17031.8
    520920     17033.3
    520960     17034.1
    521000     17037.5
    521040     17036.4
    521080     17038.7
    521120       17040
    521160     17042.4
    521200     17042.4
    521240     17043.3
    521280     17044.5
    521320     17045.6
    521360       17047
    521400     17048.1
    521440     17049.3
    521480     17052.2
    521520     17052.1
    521560     17053.6
    521600     17054.8
    521640     17056.2
    521680     17057.2
    521720     17058.7
    521760     17059.6
    521800     17062.9
    521840     17061.8
    521880     17064.1
    521920     17065.5
    521960     17067.9
    522000     17067.9
    522040     17068.8
    522080       17070
    522120     17071.1
    522160     17072.5
    522200     17073.6
    522240     17074.8
    522280     17077.7
    522320     17077.5
    522360       17079
    522400     17080.2
    522440     17081.6
    522480     17082.7
    522520     17084.1
    522560       17085
    522600     17088.3
    522640     17087.2
    522680     17089.5
    522720     17090.9
    522760     17093.3
    522800     17093.4
    522840     17094.2
    522880     17095.4
    522920     17096.5
    522960     17097.8
    523000       17099
    523040     17100.2
    523080       17103
    523120     17102.9
    523160     17104.4
    523200     17105.6
    523240       17107
    523280       17108
    523320     17109.4
    523360     17110.3
    523400     17113.7
    523440     17112.6
    523480     17114.9
    523520     17116.2
    523560     17118.7
    523600     17118.7
    523640     17119.5
    523680     17120.8
    523720     17121.9
    523760     17123.2
    523800     17124.3
    523840     17125.6
    523880     17128.4
    523920     17128.2
    523960     17129.8
    524000       17131
    524040     17132.5
    524080     17133.5
    524120     17134.8
    524160     17135.8
    524200     17139.1
    524240     17138.1
    524280     17140.3
    524320     17141.7
    524360     17144.1
    524400     17144.2
    524440       17145
    524480     17146.2
    524520     17147.3
    524560     17148.7
    524600     17149.8
    524640       17151
    524680     17153.8
    524720     17153.7
    524760     17155.3
    524800     17156.5
    524840     17157.9
    524880     17158.9
    524920     17160.3
    524960     17161.2
    525000     17164.5
    525040     17163.5
    525080     17165.7
    525120       17167
    525160     17169.5
    525200     17169.6
    525240     17170.4
    525280     17171.6
    525320     17172.7
    525360     17174.1
    525400     17175.2
    525440     17176.4
    525480     17179.2
    525520     17179.1
    525560     17180.7
    525600     17181.8
    525640     17183.3
    525680     17184.3
    525720     17185.7
    525760     17186.6
    525800     17189.9
    525840     17188.8
    525880     17191.1
    525920     17192.4
    525960     17194.8
    526000     17194.9
    526040     17195.8
    526080       17197
    526120     17198.1
    526160     17199.5
    526200     17200.6
    526240     17201.8
    526280     17204.6
    526320     17204.5
    526360       17206
    526400     17207.2
    526440     17208.7
    526480     17209.7
    526520       17211
    526560     17211.9
    526600     17215.3
    526640     17214.2
    526680     17216.4
    526720     17217.7
    526760     17220.1
    526800     17220.3
    526840     17221.1
    526880     17222.4
    526920     17223.5
    526960     17224.8
    527000     17225.9
    527040     17227.2
    527080     17229.9
    527120     17229.9
    527160     17231.4
    527200     17232.5
    527240       17234
    527280       17235
    527320     17236.3
    527360     17237.2
    527400     17240.6
    527440     17239.5
    527480     17241.8
    527520       17243
    527560     17245.4
    527600     17245.6
    527640     17246.4
    527680     17247.7
    527720     17248.8
    527760     17250.1
    527800     17251.3
    527840     17252.5
    527880     17255.2
    527920     17255.1
    527960     17256.7
    528000     17257.8
    528040     17259.3
    528080     17260.2
    528120     17261.5
    528160     17262.4
    528200     17265.9
    528240     17264.7
    528280       17267
    528320     17268.2
    528360     17270.7
    528400     17270.9
    528440     17271.6
    528480     17272.9
    528520       17274
    528560     17275.3
    528600     17276.5
    528640     17277.7
    528680     17280.4
    528720     17280.5
    528760     17281.9
    528800       17283
    528840     17284.5
    528880     17285.4
    528920     17286.7
    528960     17287.6
    529000     17291.1
    529040       17290
    529080     17292.3
    529120     17293.5
    529160     17295.9
    529200     17296.1
    529240     17296.8
    529280     17298.1
    529320     17299.2
    529360     17300.6
    529400     17301.8
    529440       17303
    529480     17305.6
    529520     17305.7
    529560     17307.2
    529600     17308.3
    529640     17309.7
    529680     17310.7
    529720     17311.9
    529760     17312.9
    529800     17316.3
    529840     17315.2
    529880     17317.5
    529920     17318.7
    529960     17321.1
    530000     17321.3
    530040     17322.1
    530080     17323.3
    530120     17324.4
    530160     17325.8
    530200     17327.1
    530240     17328.2
    530280     17330.9
    530320     17330.9
    530360     17332.4
    530400     17333.5
    530440       17335
    530480     17335.9
    530520     17337.2
    530560     17338.1
    530600     17341.6
    530640     17340.5
    530680     17342.8
    530720       17344
    530760     17346.3
    530800     17346.7
    530840     17347.4
    530880     17348.6
    530920     17349.7
    530960       17351
    531000     17352.4
    531040     17353.4
    531080     17356.1
    531120     17356.2
    531160     17357.6
    531200     17358.7
    531240     17360.2
    531280     17361.1
    531320     17362.4
    531360     17363.3
    531400     17366.8
    531440     17365.7
    531480       17368
    531520     17369.1
    531560     17371.5
    531600     17371.9
    531640     17372.6
    531680     17373.8
    531720     17374.8
    531760     17376.2
    531800     17377.6
    531840     17378.6
    531880     17381.3
    531920     17381.4
    531960     17382.8
    532000     17383.9
    532040     17385.4
    532080     17386.2
    532120     17387.6
    532160     17388.5
    532200       17392
    532240     17390.8
    532280     17393.2
    532320     17394.2
    532360     17396.7
    532400     17397.1
    532440     17397.7
    532480       17399
    532520       17400
    532560     17401.4
    532600     17402.7
    532640     17403.8
    532680     17406.5
    532720     17406.6
    532760       17408
    532800     17409.1
    532840     17410.5
    532880     17411.4
    532920     17412.7
    532960     17413.6
    533000     17417.1
    533040       17416
    533080     17418.3
    533120     17419.4
    533160     17421.7
    533200     17422.2
    533240     17422.8
    533280     17424.1
    533320       17425
    533360     17426.4
    533400     17427.8
    533440     17428.8
    533480     17431.5
    533520     17431.7
    533560     17433.1
    533600     17434.1
    533640     17435.5
    533680     17436.5
    533720     17437.8
    533760     17438.6
    533800     17442.2
    533840       17441
    533880     17443.3
    533920     17444.4
    533960     17446.9
    534000     17447.2
    534040     17447.8
    534080     17449.2
    534120     17450.1
    534160     17451.5
    534200     17452.8
    534240     17453.9
    534280     17456.6
    534320     17456.7
    534360     17458.1
    534400     17459.1
    534440     17460.5
    534480     17461.4
    534520     17462.7
    534560     17463.6
    534600     17467.1
    534640       17466
    534680     17468.3
    534720     17469.4
    534760     17471.8
    534800     17472.2
    534840     17472.9
    534880     17474.2
    534920     17475.1
    534960     17476.5
    535000     17477.8
    535040     17478.9
    535080     17481.6
    535120     17481.7
    535160     17483.1
    535200     17484.1
    535240     17485.5
    535280     17486.5
    535320     17487.7
    535360     17488.6
    535400     17492.2
    535440       17491
    535480     17493.3
    535520     17494.4
    535560     17496.9
    535600     17497.2
    535640     17497.9
    535680     17499.2
    535720     17500.1
    535760     17501.6
    535800     17502.9
    535840     17503.9
    535880     17506.6
    535920     17506.7
    535960     17508.2
    536000     17509.1
    536040     17510.5
    536080     17511.5
    536120     17512.7
    536160     17513.6
    536200     17517.3
    536240       17516
    536280     17518.4
    536320     17519.5
    536360       17522
    536400     17522.3
    536440       17523
    536480     17524.3
    536520     17525.2
    536560     17526.7
    536600     17527.9
    536640       17529
    536680     17531.6
    536720     17531.8
    536760     17533.2
    536800     17534.2
    536840     17535.7
    536880     17536.6
    536920     17537.8
    536960     17538.7
    537000     17542.4
    537040     17541.1
    537080     17543.5
    537120     17544.6
    537160     17547.1
    537200     17547.5
    537240     17548.2
    537280     17549.4
    537320     17550.3
    537360     17551.7
    537400       17553
    537440     17554.1
    537480     17556.8
    537520     17556.9
    537560     17558.3
    537600     17559.3
    537640     17560.7
    537680     17561.7
    537720       17563
    537760     17563.8
    537800     17567.5
    537840     17566.2
    537880     17568.6
    537920     17569.7
    537960     17572.2
    538000     17572.6
    538040     17573.3
    538080     17574.5
    538120     17575.4
    538160     17576.9
    538200     17578.2
    538240     17579.2
    538280     17581.9
    538320     17582.1
    538360     17583.4
    538400     17584.4
    538440     17585.9
    538480     17586.8
    538520     17588.2
    538560     17588.9
    538600     17592.6
    538640     17591.4
    538680     17593.7
    538720     17594.9
    538760     17597.3
    538800     17597.7
    538840     17598.4
    538880     17599.7
    538920     17600.5
    538960       17602
    539000     17603.3
    539040     17604.4
    539080       17607
    539120     17607.2
    539160     17608.6
    539200     17609.5
    539240     17611.1
    539280       17612
    539320     17613.4
    539360     17614.1
    539400     17617.7
    539440     17616.5
    539480     17618.9
    539520     17620.1
    539560     17622.5
    539600     17622.8
    539640     17623.6
    539680     17624.9
    539720     17625.8
    539760     17627.3
    539800     17628.6
    539840     17629.7
    539880     17632.3
    539920     17632.4
    539960     17633.9
    540000     17634.7
    540040     17636.3
    540080     17637.2
    540120     17638.6
    540160     17639.3
    540200       17643
    540240     17641.7
    540280     17644.2
    540320     17645.3
    540360     17647.7
    540400     17648.1
    540440     17648.9
    540480     17650.1
    540520       17651
    540560     17652.5
    540600     17653.8
    540640     17654.9
    540680     17657.5
    540720     17657.7
    540760     17659.2
    540800       17660
    540840     17661.6
    540880     17662.4
    540920     17663.9
    540960     17664.6
    541000     17668.2
    541040     17666.9
    541080     17669.3
    541120     17670.5
    541160     17672.9
    541200     17673.3
    541240     17674.1
    541280     17675.4
    541320     17676.2
    541360     17677.7
    541400       17679
    541440     17680.1
    541480     17682.7
    541520     17682.9
    541560     17684.3
    541600     17685.2
    541640     17686.8
    541680     17687.7
    541720     17689.1
    541760     17689.8
    541800     17693.4
    541840     17692.2
    541880     17694.6
    541920     17695.7
    541960     17698.1
    542000     17698.5
    542040     17699.3
    542080     17700.6
    542120     17701.5
    542160     17702.9
    542200     17704.3
    542240     17705.3
    542280     17707.9
    542320     17708.1
    542360     17709.6
    542400     17710.4
    542440       17712
    542480       17713
    542520     17714.4
    542560       17715
    542600     17718.7
    542640     17717.4
    542680     17719.9
    542720       17721
    542760     17723.3
    542800     17723.7
    542840     17724.6
    542880     17725.8
    542920     17726.7
    542960     17728.2
    543000     17729.5
    543040     17730.5
    543080     17733.2
    543120     17733.4
    543160     17734.8
    543200     17735.6
    543240     17737.2
    543280     17738.2
    543320     17739.7
    543360     17740.2
    543400     17743.8
    543440     17742.6
    543480       17745
    543520     17746.2
    543560     17748.4
    543600     17748.9
    543640     17749.7
    543680       17751
    543720     17751.9
    543760     17753.3
    543800     17754.6
    543840     17755.7
    543880     17758.3
    543920     17758.5
    543960     17759.9
    544000     17760.7
    544040     17762.4
    544080     17763.3
    544120     17764.8
    544160     17765.4
    544200       17769
    544240     17767.8
    544280     17770.3
    544320     17771.4
    544360     17773.6
    544400     17774.1
    544440     17774.9
    544480     17776.2
    544520       17777
    544560     17778.5
    544600     17779.7
    544640     17780.9
    544680     17783.5
    544720     17783.6
    544760     17785.1
    544800     17785.9
    544840     17787.6
    544880     17788.5
    544920       17790
    544960     17790.7
    545000     17794.1
    545040       17793
    545080     17795.5
    545120     17796.6
    545160     17798.8
    545200     17799.3
    545240       17800
    545280     17801.4
    545320     17802.3
    545360     17803.7
    545400       17805
    545440     17806.1
    545480     17808.8
    545520     17808.8
    545560     17810.3
    545600     17811.1
    545640     17812.8
    545680     17813.7
    545720     17815.2
    545760     17815.9
    545800     17819.3
    545840     17818.3
    545880     17820.7
    545920     17821.7
    545960       17824
    546000     17824.5
    546040     17825.3
    546080     17826.5
    546120     17827.5
    546160       17829
    546200     17830.1
    546240     17831.3
    546280     17833.9
    546320       17834
    546360     17835.4
    546400     17836.4
    546440       17838
    546480     17838.9
    546520     17840.4
    546560     17841.1
    546600     17844.5
    546640     17843.4
    546680     17845.9
    546720     17846.9
    546760     17849.2
    546800     17849.7
    546840     17850.5
    546880     17851.7
    546920     17852.7
    546960     17854.2
    547000     17855.3
    547040     17856.5
    547080     17859.2
    547120     17859.2
    547160     17860.6
    547200     17861.6
    547240     17863.2
    547280       17864
    547320     17865.6
    547360     17866.2
    547400     17869.7
    547440     17868.6
    547480       17871
    547520     17872.1
    547560     17874.4
    547600     17874.8
    547640     17875.7
    547680     17876.8
    547720     17877.8
    547760     17879.4
    547800     17880.4
    547840     17881.7
    547880     17884.4
    547920     17884.4
    547960     17885.8
    548000     17886.7
    548040     17888.4
    548080     17889.2
    548120     17890.8
    548160     17891.4
    548200     17894.9
    548240     17893.8
    548280     17896.2
    548320     17897.3
    548360     17899.6
    548400     17900.1
    548440     17900.9
    548480       17902
    548520       17903
    548560     17904.6
    548600     17905.7
    548640     17906.9
    548680     17909.6
    548720     17909.6
    548760       17911
    548800       17912
    548840     17913.5
    548880     17914.4
    548920       17916
    548960     17916.6
    549000       17920
    549040       17919
    549080     17921.5
    549120     17922.5
    549160     17924.7
    549200     17925.2
    549240     17926.1
    549280     17927.2
    549320     17928.2
    549360     17929.8
    549400     17930.9
    549440     17932.2
    549480     17934.8
    549520     17934.9
    549560     17936.3
    549600     17937.2
    549640     17938.8
    549680     17939.6
    549720     17941.2
    549760     17941.9
    549800     17945.3
    549840     17944.2
    549880     17946.7
    549920     17947.8
    549960       17950
    550000     17950.5
    550040     17951.3
    550080     17952.5
    550120     17953.4
    550160       17955
    550200     17956.1
    550240     17957.4
    550280       17960
    550320     17960.1
    550360     17961.4
    550400     17962.4
    550440       17964
    550480     17964.8
    550520     17966.4
    550560       17967
    550600     17970.5
    550640     17969.4
    550680     17971.9
    550720       17973
    550760     17975.2
    550800     17975.8
    550840     17976.5
    550880     17977.6
    550920     17978.6
    550960     17980.2
    551000     17981.3
    551040     17982.6
    551080     17985.3
    551120     17985.3
    551160     17986.6
    551200     17987.6
    551240     17989.2
    551280     17990.1
    551320     17991.7
    551360     17992.3
    551400     17995.8
    551440     17994.7
    551480     17997.2
    551520     17998.2
    551560     18000.4
    551600       18001
    551640     18001.7
    551680     18002.8
    551720     18003.9
    551760     18005.4
    551800     18006.6
    551840     18007.9
    551880     18010.5
    551920     18010.6
    551960     18011.8
    552000     18012.9
    552040     18014.5
    552080     18015.3
    552120     18016.8
    552160     18017.5
    552200       18021
    552240     18019.9
    552280     18022.4
    552320     18023.4
    552360     18025.6
    552400     18026.2
    552440       18027
    552480     18028.1
    552520     18029.2
    552560     18030.7
    552600     18031.8
    552640     18033.1
    552680     18035.7
    552720     18035.8
    552760     18037.1
    552800     18038.1
    552840     18039.7
    552880     18040.5
    552920     18042.1
    552960     18042.7
    553000     18046.2
    553040     18045.1
    553080     18047.7
    553120     18048.7
    553160     18050.9
    553200     18051.4
    553240     18052.1
    553280     18053.4
    553320     18054.4
    553360       18056
    553400     18057.1
    553440     18058.4
    553480       18061
    553520     18061.1
    553560     18062.4
    553600     18063.4
    553640     18064.9
    553680     18065.8
    553720     18067.4
    553760       18068
    553800     18071.4
    553840     18070.3
    553880       18073
    553920       18074
    553960     18076.2
    554000     18076.8
    554040     18077.4
    554080     18078.7
    554120     18079.7
    554160     18081.3
    554200     18082.4
    554240     18083.6
    554280     18086.3
    554320     18086.4
    554360     18087.7
    554400     18088.7
    554440     18090.4
    554480     18091.2
    554520     18092.9
    554560     18093.3
    554600     18096.9
    554640     18095.8
    554680     18098.3
    554720     18099.5
    554760     18101.6
    554800     18102.2
    554840     18102.8
    554880       18104
    554920     18105.1
    554960     18106.7
    555000     18107.8
    555040       18109
    555080     18111.8
    555120     18111.8
    555160     18113.1
    555200     18114.1
    555240     18115.8
    555280     18116.7
    555320     18118.3
    555360     18118.7
    555400     18122.3
    555440     18121.2
    555480     18123.8
    555520     18124.9
    555560     18127.1
    555600     18127.6
    555640     18128.2
    555680     18129.5
    555720     18130.4
    555760     18132.1
    555800     18133.2
    555840     18134.4
    555880     18137.1
    555920     18137.2
    555960     18138.5
    556000     18139.4
    556040     18141.2
    556080       18142
    556120     18143.7
    556160     18144.1
    556200     18147.7
    556240     18146.6
    556280     18149.1
    556320     18150.3
    556360     18152.4
    556400       18153
    556440     18153.6
    556480     18154.9
    556520     18155.8
    556560     18157.5
    556600     18158.6
    556640     18159.7
    556680     18162.4
    556720     18162.5
    556760     18163.8
    556800     18164.7
    556840     18166.5
    556880     18167.4
    556920     18169.1
    556960     18169.4
    557000       18173
    557040     18171.9
    557080     18174.5
    557120     18175.7
    557160     18177.8
    557200     18178.3
    557240     18178.9
    557280     18180.2
    557320     18181.2
    557360     18182.9
    557400     18183.9
    557440     18185.1
    557480     18187.7
    557520     18187.8
    557560     18189.2
    557600     18190.1
    557640     18191.9
    557680     18192.8
    557720     18194.4
    557760     18194.8
    557800     18198.4
    557840     18197.2
    557880     18199.8
    557920       18201
    557960     18203.1
    558000     18203.6
    558040     18204.3
    558080     18205.6
    558120     18206.5
    558160     18208.2
    558200     18209.3
    558240     18210.5
    558280     18213.1
    558320     18213.1
    558360     18214.5
    558400     18215.5
    558440     18217.3
    558480     18218.1
    558520     18219.9
    558560     18220.1
    558600     18223.8
    558640     18222.6
    558680     18225.2
    558720     18226.4
    558760     18228.5
    558800       18229
    558840     18229.7
    558880       18231
    558920       18232
    558960     18233.6
    559000     18234.7
    559040       18236
    559080     18238.4
    559120     18238.6
    559160       18240
    559200     18240.9
    559240     18242.8
    559280     18243.5
    559320     18245.3
    559360     18245.5
    559400     18249.3
    559440     18248.1
    559480     18250.6
    559520     18251.8
    559560     18253.9
    559600     18254.5
    559640     18255.2
    559680     18256.4
    559720     18257.4
    559760       18259
    559800     18260.1
    559840     18261.4
    559880     18263.9
    559920       18264
    559960     18265.4
    560000     18266.3
    560040     18268.1
    560080       18269
    560120     18270.7
    560160       18271
    560200     18274.7
    560240     18273.5
    560280       18276
    560320     18277.2
    560360     18279.4
    560400     18279.9
    560440     18280.6
    560480     18281.8
    560520     18282.8
    560560     18284.5
    560600     18285.5
    560640     18286.7
    560680     18289.4
    560720     18289.4
    560760     18290.8
    560800     18291.8
    560840     18293.6
    560880     18294.4
    560920     18296.2
    560960     18296.4
    561000     18300.2
    561040     18299.1
    561080     18301.6
    561120     18302.8
    561160     18304.8
    561200     18305.4
    561240     18306.1
    561280     18307.3
    561320     18308.3
    561360     18309.9
    561400     18310.9
    561440     18312.2
    561480     18314.8
    561520     18314.9
    561560     18316.3
    561600     18317.3
    561640       18319
    561680     18319.9
    561720     18321.7
    561760     18321.8
    561800     18325.7
    561840     18324.5
    561880       18327
    561920     18328.2
    561960     18330.3
    562000     18330.8
    562040     18331.5
    562080     18332.7
    562120     18333.7
    562160     18335.3
    562200     18336.4
    562240     18337.6
    562280     18340.3
    562320     18340.3
    562360     18341.8
    562400     18342.7
    562440     18344.4
    562480     18345.3
    562520     18347.1
    562560     18347.2
    562600     18351.1
    562640     18349.9
    562680     18352.5
    562720     18353.6
    562760     18355.7
    562800     18356.2
    562840       18357
    562880     18358.1
    562920     18359.1
    562960     18360.8
    563000     18361.8
    563040       18363
    563080     18365.7
    563120     18365.8
    563160     18367.3
    563200     18368.2
    563240       18370
    563280     18370.8
    563320     18372.7
    563360     18372.7
    563400     18376.6
    563440     18375.4
    563480       18378
    563520     18379.1
    563560     18381.2
    563600     18381.7
    563640     18382.6
    563680     18383.6
    563720     18384.7
    563760     18386.4
    563800     18387.4
    563840     18388.6
    563880     18391.3
    563920     18391.4
    563960     18392.8
    564000     18393.6
    564040     18395.5
    564080     18396.4
    564120     18398.2
    564160     18398.2
    564200     18402.1
    564240     18400.9
    564280     18403.5
    564320     18404.6
    564360     18406.7
    564400     18407.2
    564440       18408
    564480     18409.1
    564520     18410.2
    564560     18411.8
    564600     18412.9
    564640     18414.1
    564680     18416.8
    564720     18416.9
    564760     18418.2
    564800     18419.2
    564840       18421
    564880       18422
    564920     18423.8
    564960     18423.8
    565000     18427.7
    565040     18426.5
    565080     18429.1
    565120     18430.2
    565160     18432.2
    565200     18432.7
    565240     18433.6
    565280     18434.7
    565320     18435.7
    565360     18437.4
    565400     18438.4
    565440     18439.6
    565480     18442.4
    565520     18442.4
    565560     18443.8
    565600     18444.7
    565640     18446.6
    565680     18447.5
    565720     18449.3
    565760     18449.4
    565800     18453.3
    565840       18452
    565880     18454.6
    565920     18455.7
    565960     18457.8
    566000     18458.3
    566040     18459.1
    566080     18460.2
    566120     18461.2
    566160     18462.9
    566200     18463.9
    566240     18465.1
    566280     18467.8
    566320     18467.8
    566360     18469.2
    566400     18470.2
    566440     18472.1
    566480       18473
    566520     18474.8
    566560     18474.9
    566600     18478.8
    566640     18477.5
    566680     18480.2
    566720     18481.2
    566760     18483.3
    566800     18483.8
    566840     18484.6
    566880     18485.7
    566920     18486.7
    566960     18488.4
    567000     18489.4
    567040     18490.5
    567080     18493.2
    567120     18493.3
    567160     18494.7
    567200     18495.7
    567240     18497.7
    567280     18498.5
    567320     18500.4
    567360     18500.4
    567400     18504.3
    567440       18503
    567480     18505.8
    567520     18506.8
    567560     18508.8
    567600     18509.4
    567640     18510.2
    567680     18511.3
    567720     18512.3
    567760     18513.9
    567800     18514.9
    567840     18516.1
    567880     18518.8
    567920     18518.9
    567960     18520.3
    568000     18521.3
    568040     18523.3
    568080     18524.1
    568120     18525.9
    568160     18525.9
    568200     18529.9
    568240     18528.5
    568280     18531.3
    568320     18532.3
    568360     18534.4
    568400     18534.9
    568440     18535.8
    568480     18536.8
    568520     18537.8
    568560     18539.4
    568600     18540.5
    568640     18541.6
    568680     18544.4
    568720     18544.5
    568760     18545.9
    568800     18546.8
    568840     18548.8
    568880     18549.7
    568920     18551.5
    568960     18551.6
    569000     18555.4
    569040     18554.1
    569080     18556.8
    569120     18557.8
    569160       18560
    569200     18560.4
    569240     18561.3
    569280     18562.3
    569320     18563.3
    569360     18564.9
    569400       18566
    569440     18567.1
    569480     18569.8
    569520       18570
    569560     18571.4
    569600     18572.4
    569640     18574.3
    569680     18575.1
    569720       18577
    569760     18577.1
    569800     18580.9
    569840     18579.5
    569880     18582.3
    569920     18583.3
    569960     18585.4
    570000     18585.9
    570040     18586.8
    570080     18587.8
    570120     18588.8
    570160     18590.5
    570200     18591.5
    570240     18592.6
    570280     18595.3
    570320     18595.5
    570360       18597
    570400     18597.8
    570440     18599.8
    570480     18600.6
    570520     18602.4
    570560     18602.6
    570600     18606.4
    570640       18605
    570680     18607.9
    570720     18608.8
    570760     18610.9
    570800     18611.4
    570840     18612.3
    570880     18613.3
    570920     18614.3
    570960     18615.9
    571000       18617
    571040     18618.1
    571080     18620.8
    571120       18621
    571160     18622.4
    571200     18623.3
    571240     18625.3
    571280     18626.1
    571320       18628
    571360       18628
    571400     18631.9
    571440     18630.5
    571480     18633.3
    571520     18634.2
    571560     18636.3
    571600     18636.9
    571640     18637.7
    571680     18638.7
    571720     18639.7
    571760     18641.4
    571800     18642.4
    571840     18643.5
    571880     18646.3
    571920     18646.4
    571960     18647.9
    572000     18648.7
    572040     18650.8
    572080     18651.6
    572120     18653.5
    572160     18653.4
    572200     18657.4
    572240     18655.9
    572280     18658.8
    572320     18659.8
    572360     18661.8
    572400     18662.4
    572440     18663.2
    572480     18664.3
    572520     18665.2
    572560     18666.9
    572600     18667.9
    572640     18669.1
    572680     18671.8
    572720     18671.9
    572760     18673.3
    572800     18674.2
    572840     18676.3
    572880     18677.1
    572920     18678.9
    572960     18678.9
    573000     18682.9
    573040     18681.4
    573080     18684.3
    573120     18685.2
    573160     18687.2
    573200     18687.9
    573240     18688.7
    573280     18689.8
    573320     18690.7
    573360     18692.5
    573400     18693.4
    573440     18694.5
    573480     18697.3
    573520     18697.4
    573560     18698.9
    573600     18699.7
    573640     18701.8
    573680     18702.6
    573720     18704.5
    573760     18704.5
    573800     18708.4
    573840     18706.9
    573880     18709.8
    573920     18710.7
    573960     18712.7
    574000     18713.4
    574040     18714.2
    574080     18715.3
    574120     18716.3
    574160       18718
    574200       18719
    574240     18720.1
    574280     18722.9
    574320       18723
    574360     18724.4
    574400     18725.3
    574440     18727.3
    574480     18728.1
    574520     18729.9
    574560       18730
    574600     18733.9
    574640     18732.4
    574680     18735.2
    574720     18736.2
    574760     18738.2
    574800     18738.9
    574840     18739.7
    574880     18740.8
    574920     18741.7
    574960     18743.5
    575000     18744.4
    575040     18745.6
    575080     18748.3
    575120     18748.4
    575160     18749.9
    575200     18750.7
    575240     18752.8
    575280     18753.6
    575320     18755.4
    575360     18755.4
    575400     18759.4
    575440     18757.9
    575480     18760.7
    575520     18761.7
    575560     18763.7
    575600     18764.3
    575640     18765.2
    575680     18766.2
    575720     18767.1
    575760     18768.9
    575800     18769.9
    575840     18771.1
    575880     18773.8
    575920     18773.9
    575960     18775.3
    576000     18776.3
    576040     18778.3
    576080     18779.1
    576120       18781
    576160     18780.9
    576200     18784.9
    576240     18783.4
    576280     18786.3
    576320     18787.2
    576360     18789.3
    576400     18789.9
    576440     18790.7
    576480     18791.8
    576520     18792.7
    576560     18794.5
    576600     18795.5
    576640     18796.7
    576680     18799.3
    576720     18799.5
    576760       18801
    576800     18801.9
    576840     18803.9
    576880     18804.8
    576920     18806.5
    576960     18806.5
    577000     18810.5
    577040       18809
    577080     18811.9
    577120     18812.8
    577160     18814.9
    577200     18815.5
    577240     18816.3
    577280     18817.4
    577320     18818.3
    577360     18820.1
    577400     18821.1
    577440     18822.3
    577480     18824.9
    577520     18825.1
    577560     18826.5
    577600     18827.4
    577640     18829.5
    577680     18830.3
    577720       18832
    577760     18832.1
    577800     18836.1
    577840     18834.6
    577880     18837.5
    577920     18838.4
    577960     18840.4
    578000     18841.1
    578040       18842
    578080       18843
    578120     18843.9
    578160     18845.7
    578200     18846.7
    578240     18847.9
    578280     18850.5
    578320     18850.7
    578360     18852.1
    578400       18853
    578440       18855
    578480     18855.9
    578520     18857.6
    578560     18857.8
    578600     18861.7
    578640     18860.1
    578680     18863.1
    578720     18863.9
    578760       18866
    578800     18866.7
    578840     18867.6
    578880     18868.6
    578920     18869.5
    578960     18871.2
    579000     18872.3
    579040     18873.5
    579080     18876.1
    579120     18876.4
    579160     18877.6
    579200     18878.6
    579240     18880.7
    579280     18881.5
    579320     18883.3
    579360     18883.4
    579400     18887.2
    579440     18885.7
    579480     18888.7
    579520     18889.6
    579560     18891.7
    579600     18892.3
    579640     18893.1
    579680     18894.3
    579720     18895.1
    579760     18896.9
    579800       18898
    579840     18899.1
    579880     18901.7
    579920       18902
    579960     18903.3
    580000     18904.2
    580040     18906.3
    580080     18907.1
    580120     18908.9
    580160       18909
    580200     18912.8
    580240     18911.4
    580280     18914.3
    580320     18915.2
    580360     18917.3
    580400     18917.9
    580440     18918.8
    580480     18919.8
    580520     18920.8
    580560     18922.5
    580600     18923.5
    580640     18924.8
    580680     18927.3
    580720     18927.5
    580760     18928.9
    580800     18929.8
    580840     18931.9
    580880     18932.7
    580920     18934.6
    580960     18934.6
    581000     18938.4
    581040       18937
    581080     18939.9
    581120     18940.8
    581160       18943
    581200     18943.6
    581240     18944.4
    581280     18945.4
    581320     18946.4
    581360     18948.1
    581400     18949.1
    581440     18950.4
    581480       18953
    581520     18953.1
    581560     18954.6
    581600     18955.4
    581640     18957.5
    581680     18958.3
    581720     18960.2
    581760     18960.2
    581800     18963.9
    581840     18962.6
    581880     18965.5
    581920     18966.4
    581960     18968.5
    582000     18969.2
    582040       18970
    582080       18971
    582120       18972
    582160     18973.7
    582200     18974.7
    582240       18976
    582280     18978.6
    582320     18978.7
    582360     18980.1
    582400     18980.9
    582440       18983
    582480     18983.9
    582520     18985.8
    582560     18985.8
    582600     18989.5
    582640     18988.1
    582680     18991.1
    582720     18991.9
    582760     18994.1
    582800     18994.8
    582840     18995.6
    582880     18996.6
    582920     18997.6
    582960     18999.3
    583000     19000.3
    583040     19001.6
    583080     19004.2
    583120     19004.3
    583160     19005.7
    583200     19006.5
    583240     19008.5
    583280     19009.4
    583320     19011.4
    583360     19011.4
    583400       19015
    583440     19013.6
    583480     19016.7
    583520     19017.4
    583560     19019.7
    583600     19020.5
    583640     19021.2
    583680     19022.1
    583720     19023.1
    583760     19024.9
    583800     19025.9
    583840     19027.1
    583880     19029.8
    583920     19029.8
    583960     19031.3
    584000       19032
    584040     19034.1
    584080       19035
    584120       19037
    584160       19037
    584200     19040.6
    584240     19039.2
    584280     19042.3
    584320       19043
    584360     19045.4
    584400     19046.1
    584440     19046.7
    584480     19047.7
    584520     19048.8
    584560     19050.5
    584600     19051.5
    584640     19052.7
    584680     19055.4
    584720     19055.4
    584760     19056.9
    584800     19057.7
    584840     19059.8
    584880     19060.6
    584920     19062.7
    584960     19062.6
    585000     19066.3
    585040     19064.9
    585080       19068
    585120     19068.7
    585160       19071
    585200     19071.7
    585240     19072.4
    585280     19073.4
    585320     19074.4
    585360     19076.2
    585400     19077.1
    585440     19078.3
    585480     19081.2
    585520     19081.1
    585560     19082.7
    585600     19083.4
    585640     19085.5
    585680     19086.3
    585720     19088.4
    585760     19088.4
    585800       19092
    585840     19090.6
    585880     19093.7
    585920     19094.4
    585960     19096.7
    586000     19097.4
    586040     19098.1
    586080     19099.1
    586120     19100.1
    586160     19101.9
    586200     19102.9
    586240       19104
    586280     19106.9
    586320     19106.8
    586360     19108.4
    586400     19109.1
    586440     19111.2
    586480       19112
    586520     19114.1
    586560     19114.1
    586600     19117.7
    586640     19116.3
    586680     19119.5
    586720     19120.1
    586760     19122.5
    586800     19123.1
    586840     19123.8
    586880     19124.8
    586920     19125.9
    586960     19127.6
    587000     19128.5
    587040     19129.7
    587080     19132.6
    587120     19132.6
    587160     19134.1
    587200     19134.8
    587240     19136.9
    587280     19137.7
    587320     19139.9
    587360     19139.8
    587400     19143.4
    587440     19142.1
    587480     19145.2
    587520     19145.9
    587560     19148.2
    587600     19148.8
    587640     19149.5
    587680     19150.5
    587720     19151.6
    587760     19153.3
    587800     19154.3
    587840     19155.4
    587880     19158.3
    587920     19158.2
    587960     19159.8
    588000     19160.5
    588040     19162.6
    588080     19163.4
    588120     19165.6
    588160     19165.5
    588200     19169.2
    588240     19167.7
    588280     19170.9
    588320     19171.6
    588360     19173.8
    588400     19174.5
    588440     19175.2
    588480     19176.2
    588520     19177.3
    588560       19179
    588600       19180
    588640     19181.1
    588680     19183.9
    588720     19183.9
    588760     19185.5
    588800     19186.2
    588840     19188.3
    588880       19189
    588920     19191.2
    588960     19191.2
    589000     19194.8
    589040     19193.4
    589080     19196.5
    589120     19197.2
    589160     19199.5
    589200     19200.2
    589240     19200.8
    589280     19201.9
    589320     19202.9
    589360     19204.7
    589400     19205.6
    589440     19206.8
    589480     19209.6
    589520     19209.5
    589560     19211.1
    589600     19211.8
    589640     19213.9
    589680     19214.6
    589720     19216.8
    589760     19216.8
    589800     19220.5
    589840     19219.1
    589880     19222.1
    589920     19222.9
    589960     19225.2
    590000     19225.9
    590040     19226.5
    590080     19227.5
    590120     19228.6
    590160     19230.3
    590200     19231.2
    590240     19232.3
    590280     19235.2
    590320     19235.1
    590360     19236.7
    590400     19237.5
    590440     19239.7
    590480     19240.3
    590520     19242.5
    590560     19242.5
    590600     19246.2
    590640     19244.7
    590680     19247.8
    590720     19248.6
    590760     19250.9
    590800     19251.5
    590840     19252.1
    590880     19253.1
    590920     19254.2
    590960     19255.9
    591000     19256.9
    591040       19258
    591080     19260.9
    591120     19260.8
    591160     19262.3
    591200     19263.1
    591240     19265.3
    591280     19265.9
    591320     19268.1
    591360     19268.1
    591400     19271.8
    591440     19270.4
    591480     19273.5
    591520     19274.2
    591560     19276.4
    591600     19277.2
    591640     19277.7
    591680     19278.8
    591720     19279.9
    591760     19281.5
    591800     19282.5
    591840     19283.6
    591880     19286.5
    591920     19286.4
    591960     19287.9
    592000     19288.7
    592040     19290.9
    592080     19291.6
    592120     19293.7
    592160     19293.8
    592200     19297.5
    592240       19296
    592280     19299.1
    592320     19299.8
    592360     19302.1
    592400     19302.7
    592440     19303.2
    592480     19304.4
    592520     19305.5
    592560     19307.2
    592600     19308.1
    592640     19309.2
    592680     19312.1
    592720       19312
    592760     19313.5
    592800     19314.3
    592840     19316.5
    592880     19317.2
    592920     19319.2
    592960     19319.3
    593000     19323.1
    593040     19321.6
    593080     19324.7
    593120     19325.4
    593160     19327.7
    593200     19328.4
    593240     19328.8
    593280     19330.1
    593320     19331.2
    593360     19332.8
    593400     19333.8
    593440     19334.9
    593480     19337.7
    593520     19337.6
    593560     19339.2
    593600     19339.9
    593640     19342.2
    593680     19342.7
    593720     19344.8
    593760       19345
    593800     19348.7
    593840     19347.2
    593880     19350.2
    593920       19351
    593960     19353.2
    594000     19354.1
    594040     19354.4
    594080     19355.7
    594120     19356.8
    594160     19358.4
    594200     19359.5
    594240     19360.6
    594280     19363.5
    594320     19363.3
    594360     19364.8
    594400     19365.6
    594440     19367.9
    594480     19368.4
    594520     19370.5
    594560     19370.6
    594600     19374.4
    594640     19372.9
    594680     19375.9
    594720     19376.7
    594760       19379
    594800     19379.8
    594840     19380.1
    594880     19381.3
    594920     19382.5
    594960       19384
    595000     19385.2
    595040     19386.2
    595080     19389.1
    595120     19388.9
    595160     19390.4
    595200     19391.3
    595240     19393.5
    595280       19394
    595320     19396.1
    595360     19396.2
    595400     19400.1
    595440     19398.4
    595480     19401.5
    595520     19402.3
    595560     19404.6
    595600     19405.4
    595640     19405.7
    595680     19406.9
    595720     19408.1
    595760     19409.6
    595800     19410.8
    595840     19411.8
    595880     19414.6
    595920     19414.4
    595960       19416
    596000     19416.8
    596040     19419.1
    596080     19419.6
    596120     19421.6
    596160     19421.8
    596200     19425.7
    596240       19424
    596280     19427.1
    596320     19427.8
    596360     19430.2
    596400     19430.9
    596440     19431.2
    596480     19432.5
    596520     19433.7
    596560     19435.2
    596600     19436.3
    596640     19437.3
    596680     19440.2
    596720       19440
    596760     19441.5
    596800     19442.4
    596840     19444.6
    596880     19445.1
    596920     19447.2
    596960     19447.3
    597000     19451.2
    597040     19449.5
    597080     19452.5
    597120     19453.3
    597160     19455.7
    597200     19456.5
    597240     19456.8
    597280       19458
    597320     19459.3
    597360     19460.7
    597400     19461.9
    597440     19462.9
    597480     19465.7
    597520     19465.5
    597560     19467.1
    597600     19467.9
    597640     19470.1
    597680     19470.6
    597720     19472.7
    597760     19472.8
    597800     19476.8
    597840       19475
    597880       19478
    597920     19478.8
    597960     19481.2
    598000       19482
    598040     19482.3
    598080     19483.6
    598120     19484.8
    598160     19486.2
    598200     19487.4
    598240     19488.4
    598280     19491.2
    598320       19491
    598360     19492.6
    598400     19493.5
    598440     19495.7
    598480     19496.1
    598520     19498.3
    598560     19498.4
    598600     19502.3
    598640     19500.6
    598680     19503.5
    598720     19504.4
    598760     19506.7
    598800     19507.5
    598840     19507.8
    598880       19509
    598920     19510.3
    598960     19511.7
    599000     19512.9
    599040     19513.9
    599080     19516.8
    599120     19516.6
    599160     19518.2
    599200       19519
    599240     19521.2
    599280     19521.7
    599320     19523.8
    599360     19523.9
    599400     19527.8
    599440     19526.2
    599480     19529.1
    599520     19529.9
    599560     19532.2
    599600     19533.1
    599640     19533.3
    599680     19534.6
    599720     19535.9
    599760     19537.3
    599800     19538.4
    599840     19539.5
    599880     19542.2
    599920     19542.1
    599960     19543.7
    600000     19544.5
    600040     19546.7
    600080     19547.2
    600120     19549.3
    600160     19549.3
    600200     19553.3
    600240     19551.6
    600280     19554.5
    600320     19555.4
    600360     19557.8
    600400     19558.6
    600440     19558.8
    600480     19560.1
    600520     19561.4
    600560     19562.8
    600600     19563.9
    600640     19564.9
    600680     19567.7
    600720     19567.6
    600760     19569.1
    600800       19570
    600840     19572.2
    600880     19572.7
    600920     19574.7
    600960     19574.8
    601000     19578.7
    601040     19577.1
    601080     19580.1
    601120     19580.8
    601160     19583.2
    601200     19584.1
    601240     19584.3
    601280     19585.6
    601320     19586.8
    601360     19588.3
    601400     19589.3
    601440     19590.4
    601480     19593.2
    601520       19593
    601560     19594.6
    601600     19595.5
    601640     19597.7
    601680     19598.1
    601720     19600.2
    601760     19600.2
    601800     19604.2
    601840     19602.6
    601880     19605.5
    601920     19606.3
    601960     19608.7
    602000     19609.6
    602040     19609.7
    602080     19611.1
    602120     19612.3
    602160     19613.7
    602200     19614.8
    602240     19615.8
    602280     19618.7
    602320     19618.5
    602360     19620.1
    602400       19621
    602440     19623.3
    602480     19623.6
    602520     19625.7
    602560     19625.8
    602600     19629.8
    602640     19628.2
    602680     19631.1
    602720     19631.9
    602760     19634.3
    602800     19635.2
    602840     19635.2
    602880     19636.6
    602920     19637.8
    602960     19639.3
    603000     19640.3
    603040     19641.4
    603080     19644.2
    603120     19644.1
    603160     19645.6
    603200     19646.5
    603240     19648.8
    603280     19649.2
    603320     19651.2
    603360     19651.3
    603400     19655.3
    603440     19653.7
    603480     19656.7
    603520     19657.4
    603560     19659.8
    603600     19660.6
    603640     19660.7
    603680     19662.2
    603720     19663.3
    603760     19664.8
    603800     19665.8
    603840     19666.9
    603880     19669.8
    603920     19669.6
    603960     19671.1
    604000     19672.1
    604040     19674.3
    604080     19674.8
    604120     19676.8
    604160     19676.8
    604200     19680.8
    604240     19679.2
    604280     19682.2
    604320     19682.9
    604360     19685.3
    604400     19686.2
    604440     19686.4
    604480     19687.7
    604520     19688.9
    604560     19690.4
    604600     19691.4
    604640     19692.4
    604680     19695.4
    604720     19695.2
    604760     19696.8
    604800     19697.6
    604840       19700
    604880     19700.3
    604920     19702.4
    604960     19702.4
    605000     19706.4
    605040     19704.8
    605080     19707.8
    605120     19708.6
    605160     19710.9
    605200     19711.8
    605240       19712
    605280     19713.3
    605320     19714.5
    605360     19716.1
    605400     19716.9
    605440       19718
    605480       19721
    605520     19720.8
    605560     19722.4
    605600     19723.4
    605640     19725.6
    605680     19725.9
    605720       19728
    605760     19727.9
    605800     19732.1
    605840     19730.5
    605880     19733.4
    605920     19734.3
    605960     19736.6
    606000     19737.5
    606040     19737.7
    606080     19738.9
    606120     19740.2
    606160     19741.7
    606200     19742.5
    606240     19743.6
    606280     19746.7
    606320     19746.4
    606360     19748.1
    606400       19749
    606440     19751.1
    606480     19751.5
    606520     19753.7
    606560     19753.6
    606600     19757.7
    606640     19756.2
    606680     19759.1
    606720       19760
    606760     19762.3
    606800     19763.2
    606840     19763.3
    606880     19764.5
    606920     19765.9
    606960     19767.3
    607000     19768.2
    607040     19769.3
    607080     19772.4
    607120     19772.1
    607160     19773.8
    607200     19774.6
    607240     19776.9
    607280     19777.2
    607320     19779.3
    607360     19779.3
    607400     19783.4
    607440     19781.9
    607480     19784.8
    607520     19785.6
    607560     19787.9
    607600     19788.8
    607640       19789
    607680     19790.2
    607720     19791.6
    607760       19793
    607800     19793.9
    607840       19795
    607880       19798
    607920     19797.8
    607960     19799.5
    608000     19800.3
    608040     19802.5
    608080     19802.8
    608120     19804.9
    608160     19804.9
    608200     19809.1
    608240     19807.4
    608280     19810.5
    608320     19811.3
    608360     19813.5
    608400     19814.4
    608440     19814.5
    608480     19815.7
    608520     19817.1
    608560     19818.6
    608600     19819.4
    608640     19820.7
    608680     19823.6
    608720     19823.3
    608760       19825
    608800     19825.9
    608840     19828.1
    608880     19828.4
    608920     19830.5
    608960     19830.5
    609000     19834.7
    609040       19833
    609080     19836.1
    609120     19836.8
    609160       19839
    609200       19840
    609240       19840
    609280     19841.3
    609320     19842.7
    609360     19844.1
    609400       19845
    609440     19846.2
    609480       19849
    609520     19848.8
    609560     19850.5
    609600     19851.4
    609640     19853.7
    609680     19853.9
    609720       19856
    609760       19856
    609800     19860.3
    609840     19858.6
    609880     19861.6
    609920     19862.3
    609960     19864.6
    610000     19865.6
    610040     19865.6
    610080     19866.9
    610120     19868.3
    610160     19869.7
    610200     19870.6
    610240     19871.8
    610280     19874.5
    610320     19874.4
    610360     19876.1
    610400     19876.9
    610440     19879.2
    610480     19879.5
    610520     19881.5
    610560     19881.6
    610600     19885.9
    610640     19884.1
    610680     19887.2
    610720     19887.9
    610760     19890.1
    610800     19891.2
    610840     19891.1
    610880     19892.5
    610920     19893.8
    610960     19895.2
    611000     19896.2
    611040     19897.3
    611080       19900
    611120     19899.9
    611160     19901.5
    611200     19902.4
    611240     19904.7
    611280       19905
    611320       19907
    611360       19907
    611400     19911.3
    611440     19909.6
    611480     19912.6
    611520     19913.4
    611560     19915.6
    611600     19916.6
    611640     19916.6
    611680       19918
    611720     19919.3
    611760     19920.8
    611800     19921.7
    611840     19922.8
    611880     19925.6
    611920     19925.4
    611960     19927.1
    612000       19928
    612040     19930.3
    612080     19930.6
    612120     19932.5
    612160     19932.4
    612200     19936.8
    612240     19935.1
    612280     19938.2
    612320     19938.8
    612360     19941.1
    612400     19942.2
    612440       19942
    612480     19943.5
    612520     19944.8
    612560     19946.3
    612600     19947.2
    612640     19948.3
    612680     19951.1
    612720     19950.9
    612760     19952.6
    612800     19953.5
    612840     19955.7
    612880     19956.1
    612920       19958
    612960     19957.9
    613000     19962.3
    613040     19960.5
    613080     19963.7
    613120     19964.3
    613160     19966.5
    613200     19967.6
    613240     19967.4
    613280     19968.9
    613320     19970.2
    613360     19971.8
    613400     19972.7
    613440     19973.8
    613480     19976.5
    613520     19976.3
    613560     19978.1
    613600       19979
    613640     19981.2
    613680     19981.5
    613720     19983.5
    613760     19983.4
    613800     19987.8
    613840       19986
    613880     19989.1
    613920     19989.7
    613960       19992
    614000     19993.1
    614040     19992.9
    614080     19994.4
    614120     19995.7
    614160     19997.2
    614200     19998.1
    614240     19999.3
    614280       20002
    614320     20001.8
    614360     20003.6
    614400     20004.6
    614440     20006.8
    614480       20007
    614520     20008.9
    614560     20008.9
    614600     20013.3
    614640     20011.5
    614680     20014.6
    614720     20015.1
    614760     20017.5
    614800     20018.7
    614840     20018.5
    614880     20019.9
    614920     20021.1
    614960     20022.7
    615000     20023.6
    615040     20024.8
    615080     20027.4
    615120     20027.2
    615160       20029
    615200     20029.9
    615240     20032.3
    615280     20032.6
    615320     20034.4
    615360     20034.3
    615400     20038.8
    615440     20036.9
    615480       20040
    615520     20040.6
    615560     20042.9
    615600     20044.1
    615640     20043.9
    615680     20045.3
    615720     20046.5
    615760     20048.2
    615800     20048.9
    615840     20050.2
    615880     20052.8
    615920     20052.6
    615960     20054.5
    616000     20055.4
    616040     20057.7
    616080       20058
    616120     20059.9
    616160     20059.7
    616200     20064.2
    616240     20062.4
    616280     20065.4
    616320       20066
    616360     20068.3
    616400     20069.5
    616440     20069.3
    616480     20070.7
    616520     20071.9
    616560     20073.5
    616600     20074.4
    616640     20075.6
    616680     20078.2
    616720     20077.9
    616760     20079.9
    616800     20080.7
    616840     20083.1
    616880     20083.4
    616920     20085.2
    616960     20085.1
    617000     20089.4
    617040     20087.6
    617080     20090.7
    617120     20091.3
    617160     20093.7
    617200     20094.9
    617240     20094.6
    617280     20096.1
    617320     20097.2
    617360     20098.8
    617400     20099.7
    617440     20100.9
    617480     20103.5
    617520     20103.2
    617560     20105.2
    617600       20106
    617640     20108.4
    617680     20108.7
    617720     20110.5
    617760     20110.4
    617800     20114.7
    617840     20112.9
    617880       20116
    617920     20116.6
    617960     20118.9
    618000     20120.2
    618040     20119.9
    618080     20121.3
    618120     20122.5
    618160     20124.1
    618200     20125.1
    618240     20126.3
    618280     20128.8
    618320     20128.5
    618360     20130.4
    618400     20131.3
    618440     20133.7
    618480     20134.1
    618520     20135.9
    618560     20135.7
    618600     20140.1
    618640     20138.3
    618680     20141.4
    618720     20141.9
    618760     20144.2
    618800     20145.5
    618840     20145.3
    618880     20146.6
    618920     20147.8
    618960     20149.3
    619000     20150.4
    619040     20151.6
    619080     20154.1
    619120     20153.6
    619160     20155.8
    619200     20156.6
    619240     20159.1
    619280     20159.4
    619320     20161.2
    619360     20161.1
    619400     20165.4
    619440     20163.5
    619480     20166.6
    619520     20167.2
    619560     20169.5
    619600     20170.7
    619640     20170.6
    619680     20171.9
    619720     20173.1
    619760     20174.8
    619800     20175.7
    619840     20176.9
    619880     20179.4
    619920       20179
    619960     20181.1
    620000     20181.9
    620040     20184.4
    620080     20184.7
    620120     20186.5
    620160     20186.3
    620200     20190.7
    620240     20188.8
    620280     20191.9
    620320     20192.5
    620360     20194.8
    620400     20196.1
    620440     20195.9
    620480     20197.2
    620520     20198.5
    620560       20200
    620600       20201
    620640     20202.1
    620680     20204.8
    620720     20204.3
    620760     20206.4
    620800     20207.3
    620840     20209.8
    620880       20210
    620920     20211.8
    620960     20211.7
    621000       20216
    621040     20214.1
    621080     20217.3
    621120     20217.9
    621160     20220.3
    621200     20221.5
    621240     20221.4
    621280     20222.7
    621320     20223.8
    621360     20225.3
    621400     20226.4
    621440     20227.6
    621480     20230.1
    621520     20229.7
    621560     20231.8
    621600     20232.6
    621640     20235.2
    621680     20235.4
    621720     20237.3
    621760     20237.1
    621800     20241.4
    621840     20239.5
    621880     20242.7
    621920     20243.4
    621960     20245.6
    622000       20247
    622040     20246.8
    622080       20248
    622120     20249.2
    622160     20250.7
    622200     20251.9
    622240       20253
    622280     20255.5
    622320     20255.1
    622360     20257.1
    622400       20258
    622440     20260.6
    622480     20260.9
    622520     20262.7
    622560     20262.5
    622600     20266.8
    622640       20265
    622680     20268.2
    622720     20268.7
    622760     20270.9
    622800     20272.3
    622840     20272.2
    622880     20273.4
    622920     20274.6
    622960     20276.2
    623000     20277.3
    623040     20278.4
    623080     20280.9
    623120     20280.4
    623160     20282.4
    623200     20283.4
    623240     20286.1
    623280     20286.3
    623320     20288.1
    623360     20287.9
    623400     20292.3
    623440     20290.3
    623480     20293.6
    623520     20294.1
    623560     20296.3
    623600     20297.7
    623640     20297.6
    623680     20298.9
    623720     20300.1
    623760     20301.5
    623800     20302.6
    623840     20303.8
    623880     20306.3
    623920     20305.8
    623960     20307.8
    624000     20308.8
    624040     20311.5
    624080     20311.6
    624120     20313.5
    624160     20313.3
    624200     20317.6
    624240     20315.7
    624280       20319
    624320     20319.5
    624360     20321.8
    624400     20323.2
    624440       20323
    624480     20324.3
    624520     20325.4
    624560     20326.9
    624600       20328
    624640     20329.2
    624680     20331.7
    624720     20331.3
    624760     20333.3
    624800     20334.2
    624840       20337
    624880     20337.1
    624920       20339
    624960     20338.8
    625000       20343
    625040     20341.2
    625080     20344.6
    625120       20345
    625160     20347.3
    625200     20348.7
    625240     20348.5
    625280     20349.8
    625320     20350.9
    625360     20352.4
    625400     20353.4
    625440     20354.6
    625480     20357.1
    625520     20356.7
    625560     20358.8
    625600     20359.7
    625640     20362.5
    625680     20362.6
    625720     20364.5
    625760     20364.3
    625800     20368.5
    625840     20366.6
    625880     20370.1
    625920     20370.3
    625960     20372.7
    626000     20374.1
    626040     20373.9
    626080     20375.3
    626120     20376.4
    626160     20377.9
    626200       20379
    626240     20380.1
    626280     20382.6
    626320     20382.3
    626360     20384.3
    626400     20385.1
    626440       20388
    626480     20388.1
    626520     20389.9
    626560     20389.8
    626600     20393.9
    626640     20392.1
    626680     20395.7
    626720     20395.8
    626760     20398.3
    626800     20399.6
    626840     20399.4
    626880     20400.9
    626920     20401.8
    626960     20403.4
    627000     20404.5
    627040     20405.6
    627080     20408.1
    627120     20407.7
    627160     20409.9
    627200     20410.5
    627240     20413.5
    627280     20413.7
    627320     20415.5
    627360     20415.3
    627400     20419.5
    627440     20417.7
    627480     20421.2
    627520     20421.4
    627560     20423.8
    627600     20425.2
    627640     20424.9
    627680     20426.4
    627720     20427.4
    627760       20429
    627800     20430.1
    627840     20431.2
    627880     20433.7
    627920     20433.3
    627960     20435.4
    628000     20436.1
    628040     20439.1
    628080     20439.3
    628120     20441.1
    628160     20440.9
    628200     20445.1
    628240     20443.2
    628280     20446.8
    628320     20446.9
    628360     20449.4
    628400     20450.8
    628440     20450.5
    628480       20452
    628520     20452.9
    628560     20454.6
    628600     20455.7
    628640     20456.8
    628680     20459.3
    628720     20458.9
    628760       20461
    628800     20461.6
    628840     20464.7
    628880     20464.9
    628920     20466.7
    628960     20466.5
    629000     20470.7
    629040     20468.8
    629080     20472.3
    629120     20472.4
    629160       20475
    629200     20476.3
    629240       20476
    629280     20477.5
    629320     20478.4
    629360     20480.2
    629400     20481.2
    629440     20482.4
    629480     20484.8
    629520     20484.5
    629560     20486.6
    629600     20487.2
    629640     20490.4
    629680     20490.4
    629720     20492.3
    629760       20492
    629800     20496.2
    629840     20494.4
    629880     20497.8
    629920     20497.9
    629960     20500.5
    630000     20501.8
    630040     20501.5
    630080     20503.1
    630120     20503.9
    630160     20505.7
    630200     20506.8
    630240       20508
    630280     20510.4
    630320     20510.1
    630360     20512.3
    630400     20512.7
    630440       20516
    630480       20516
    630520     20517.9
    630560     20517.6
    630600     20521.9
    630640       20520
    630680     20523.4
    630720     20523.4
    630760     20526.1
    630800     20527.3
    630840     20527.1
    630880     20528.6
    630920     20529.5
    630960     20531.2
    631000     20532.4
    631040     20533.6
    631080       20536
    631120     20535.7
    631160     20537.9
    631200     20538.3
    631240     20541.7
    631280     20541.6
    631320     20543.5
    631360     20543.2
    631400     20547.5
    631440     20545.6
    631480     20549.1
    631520       20549
    631560     20551.7
    631600       20553
    631640     20552.7
    631680     20554.3
    631720     20555.2
    631760     20556.9
    631800     20558.1
    631840     20559.3
    631880     20561.7
    631920     20561.3
    631960     20563.5
    632000     20563.9
    632040     20567.3
    632080     20567.3
    632120     20569.2
    632160     20568.9
    632200     20573.2
    632240     20571.3
    632280     20574.8
    632320     20574.7
    632360     20577.3
    632400     20578.6
    632440     20578.4
    632480     20579.9
    632520     20580.9
    632560     20582.5
    632600     20583.7
    632640       20585
    632680     20587.4
    632720     20587.1
    632760     20589.2
    632800     20589.6
    632840       20593
    632880     20593.1
    632920     20594.9
    632960     20594.7
    633000     20598.8
    633040       20597
    633080     20600.6
    633120     20600.5
    633160     20603.1
    633200     20604.3
    633240     20604.2
    633280     20605.6
    633320     20606.5
    633360     20608.3
    633400     20609.5
    633440     20610.7
    633480     20613.1
    633520     20612.8
    633560     20614.9
    633600     20615.4
    633640     20618.7
    633680     20618.7
    633720     20620.6
    633760     20620.4
    633800     20624.6
    633840     20622.7
    633880     20626.3
    633920     20626.2
    633960     20628.7
    634000     20629.9
    634040     20629.9
    634080     20631.3
    634120     20632.2
    634160       20634
    634200     20635.2
    634240     20636.4
    634280     20638.8
    634320     20638.5
    634360     20640.6
    634400     20641.1
    634440     20644.3
    634480     20644.4
    634520     20646.2
    634560     20646.1
    634600     20650.3
    634640     20648.4
    634680       20652
    634720     20651.9
    634760     20654.5
    634800     20655.7
    634840     20655.5
    634880       20657
    634920     20657.8
    634960     20659.7
    635000     20660.9
    635040     20662.2
    635080     20664.6
    635120     20664.2
    635160     20666.4
    635200     20666.9
    635240     20670.1
    635280     20670.1
    635320       20672
    635360     20671.8
    635400       20676
    635440     20674.1
    635480     20677.8
    635520     20677.6
    635560     20680.2
    635600     20681.3
    635640     20681.2
    635680     20682.7
    635720     20683.5
    635760     20685.5
    635800     20686.5
    635840     20687.9
    635880     20690.3
    635920     20689.9
    635960     20692.1
    636000     20692.6
    636040     20695.8
    636080       20696
    636120     20697.8
    636160     20697.5
    636200     20701.7
    636240     20699.8
    636280     20703.5
    636320     20703.2
    636360     20705.8
    636400       20707
    636440     20706.8
    636480     20708.4
    636520     20709.2
    636560     20711.1
    636600     20712.2
    636640     20713.7
    636680       20716
    636720     20715.6
    636760     20717.8
    636800     20718.3
    636840     20721.5
    636880     20721.8
    636920     20723.5
    636960     20723.2
    637000     20727.5
    637040     20725.5
    637080     20729.2
    637120       20729
    637160     20731.5
    637200     20732.6
    637240     20732.5
    637280     20734.2
    637320       20735
    637360     20736.9
    637400       20738
    637440     20739.5
    637480     20741.8
    637520     20741.4
    637560     20743.6
    637600       20744
    637640     20747.3
    637680     20747.6
    637720     20749.2
    637760       20749
    637800     20753.2
    637840     20751.2
    637880       20755
    637920     20754.7
    637960     20757.2
    638000     20758.3
    638040     20758.3
    638080     20759.9
    638120     20760.7
    638160     20762.7
    638200     20763.7
    638240     20765.2
    638280     20767.6
    638320       20767
    638360     20769.2
    638400     20769.7
    638440       20773
    638480     20773.2
    638520     20774.8
    638560     20774.7
    638600     20778.9
    638640     20776.9
    638680     20780.6
    638720     20780.2
    638760     20782.9
    638800       20784
    638840     20783.9
    638880     20785.5
    638920     20786.4
    638960     20788.3
    639000     20789.4
    639040     20790.9
    639080     20793.3
    639120     20792.6
    639160     20794.8
    639200     20795.5
    639240     20798.7
    639280     20798.8
    639320     20800.5
    639360     20800.3
    639400     20804.5
    639440     20802.5
    639480     20806.3
    639520     20805.9
    639560     20808.5
    639600     20809.6
    639640     20809.6
    639680     20811.2
    639720       20812
    639760     20813.9
    639800     20814.9
    639840     20816.6
    639880     20818.9
    639920     20818.3
    639960     20820.4
    640000     20821.1
    640040     20824.3
    640080     20824.5
    640120     20826.2
    640160     20825.9
    640200     20830.1
    640240     20828.2
    640280       20832
    640320     20831.5
    640360     20834.1
    640400     20835.3
    640440     20835.3
    640480     20836.7
    640520     20837.6
    640560     20839.5
    640600     20840.6
    640640     20842.2
    640680     20844.5
    640720     20843.9
    640760     20846.1
    640800     20846.8
    640840     20849.9
    640880     20850.2
    640920     20851.8
    640960     20851.7
    641000     20855.8
    641040     20853.8
    641080     20857.8
    641120     20857.3
    641160     20859.8
    641200       20861
    641240       20861
    641280     20862.5
    641320     20863.3
    641360     20865.2
    641400     20866.2
    641440     20867.9
    641480     20870.1
    641520     20869.6
    641560     20871.8
    641600     20872.6
    641640     20875.6
    641680       20876
    641720     20877.6
    641760     20877.3
    641800     20881.6
    641840     20879.7
    641880     20883.5
    641920       20883
    641960     20885.4
    642000     20886.6
    642040     20886.6
    642080     20888.1
    642120       20889
    642160     20890.8
    642200     20891.9
    642240     20893.6
    642280     20895.7
    642320     20895.3
    642360     20897.4
    642400     20898.3
    642440     20901.3
    642480     20901.6
    642520     20903.3
    642560       20903
    642600     20907.3
    642640     20905.3
    642680     20909.2
    642720     20908.7
    642760     20911.2
    642800     20912.4
    642840     20912.4
    642880     20913.8
    642920     20914.8
    642960     20916.6
    643000     20917.7
    643040     20919.3
    643080     20921.5
    643120     20921.1
    643160     20923.1
    643200     20923.9
    643240       20927
    643280     20927.3
    643320       20929
    643360     20928.7
    643400       20933
    643440       20931
    643480     20934.8
    643520     20934.4
    643560     20936.8
    643600     20938.1
    643640       20938
    643680     20939.4
    643720     20940.4
    643760     20942.3
    643800     20943.4
    643840       20945
    643880     20947.1
    643920     20946.8
    643960     20948.8
    644000     20949.6
    644040     20952.7
    644080       20953
    644120     20954.6
    644160     20954.4
    644200     20958.7
    644240     20956.7
    644280     20960.6
    644320       20960
    644360     20962.5
    644400     20963.8
    644440     20963.7
    644480     20965.1
    644520     20966.1
    644560       20968
    644600     20969.1
    644640     20970.6
    644680     20972.9
    644720     20972.6
    644760     20974.6
    644800     20975.5
    644840     20978.5
    644880     20978.7
    644920     20980.5
    644960     20980.2
    645000     20984.4
    645040     20982.5
    645080     20986.3
    645120     20985.7
    645160     20988.2
    645200     20989.5
    645240     20989.3
    645280     20990.8
    645320     20991.8
    645360     20993.7
    645400     20994.9
    645440     20996.4
    645480     20998.6
    645520     20998.3
    645560     21000.3
    645600     21001.1
    645640     21004.2
    645680     21004.3
    645720     21006.2
    645760     21005.9
    645800     21010.1
    645840     21008.2
    645880     21012.1
    645920     21011.4
    645960     21013.9
    646000     21015.2
    646040     21015.1
    646080     21016.5
    646120     21017.5
    646160     21019.4
    646200     21020.5
    646240     21022.1
    646280     21024.3
    646320     21023.9
    646360       21026
    646400     21026.7
    646440     21029.8
    646480     21030.1
    646520       21032
    646560     21031.7
    646600     21035.9
    646640       21034
    646680     21037.8
    646720     21037.1
    646760     21039.6
    646800       21041
    646840     21040.9
    646880     21042.2
    646920     21043.3
    646960     21045.1
    647000     21046.2
    647040     21047.8
    647080     21050.1
    647120     21049.6
    647160     21051.7
    647200     21052.5
    647240     21055.6
    647280     21055.8
    647320     21057.8
    647360     21057.4
    647400     21061.5
    647440     21059.7
    647480     21063.5
    647520     21062.8
    647560     21065.2
    647600     21066.6
    647640     21066.6
    647680     21067.9
    647720     21068.9
    647760     21070.9
    647800     21071.8
    647840     21073.6
    647880     21075.7
    647920     21075.2
    647960     21077.3
    648000     21078.1
    648040     21081.2
    648080     21081.5
    648120     21083.5
    648160       21083
    648200     21087.1
    648240     21085.4
    648280     21089.1
    648320     21088.5
    648360     21090.9
    648400     21092.3
    648440     21092.4
    648480     21093.5
    648520     21094.6
    648560     21096.6
    648600     21097.5
    648640     21099.2
    648680     21101.4
    648720     21100.9
    648760       21103
    648800     21103.9
    648840     21106.9
    648880     21107.1
    648920     21109.2
    648960     21108.6
    649000     21112.6
    649040       21111
    649080     21114.8
    649120       21114
    649160     21116.6
    649200     21117.9
    649240       21118
    649280     21119.2
    649320     21120.3
    649360     21122.3
    649400     21123.1
    649440     21124.8
    649480       21127
    649520     21126.4
    649560     21128.6
    649600     21129.5
    649640     21132.6
    649680     21132.8
    649720     21134.9
    649760     21134.3
    649800     21138.3
    649840     21136.6
    649880     21140.5
    649920     21139.8
    649960     21142.2
    650000     21143.5
    650040     21143.7
    650080     21144.8
    650120     21145.8
    650160     21147.9
    650200     21148.8
    650240     21150.5
    650280     21152.6
    650320     21152.2
    650360     21154.3
    650400     21155.1
    650440     21158.3
    650480     21158.6
    650520     21160.6
    650560       21160
    650600       21164
    650640     21162.3
    650680     21166.2
    650720     21165.4
    650760     21167.8
    650800     21169.3
    650840     21169.5
    650880     21170.6
    650920     21171.6
    650960     21173.6
    651000     21174.5
    651040     21176.3
    651080     21178.4
    651120       21178
    651160       21180
    651200     21180.9
    651240     21184.1
    651280     21184.2
    651320     21186.4
    651360     21185.8
    651400     21189.8
    651440     21188.1
    651480       21192
    651520     21191.3
    651560     21193.7
    651600       21195
    651640     21195.4
    651680     21196.3
    651720     21197.5
    651760     21199.4
    651800     21200.3
    651840     21202.1
    651880     21204.2
    651920     21203.8
    651960     21205.8
    652000     21206.8
    652040     21209.9
    652080       21210
    652120     21212.2
    652160     21211.6
    652200     21215.5
    652240       21214
    652280     21217.8
    652320       21217
    652360     21219.5
    652400     21220.8
    652440     21221.1
    652480     21222.1
    652520     21223.3
    652560     21225.2
    652600     21226.1
    652640       21228
    652680       21230
    652720     21229.6
    652760     21231.6
    652800     21232.5
    652840     21235.7
    652880     21235.8
    652920     21237.9
    652960     21237.4
    653000     21241.2
    653040     21239.7
    653080     21243.6
    653120     21242.8
    653160     21245.3
    653200     21246.5
    653240     21246.9
    653280     21247.9
    653320     21249.1
    653360       21251
    653400     21251.9
    653440     21253.7
    653480     21255.8
    653520     21255.4
    653560     21257.3
    653600     21258.3
    653640     21261.5
    653680     21261.6
    653720     21263.7
    653760     21263.2
    653800       21267
    653840     21265.6
    653880     21269.3
    653920     21268.6
    653960       21271
    654000     21272.2
    654040     21272.7
    654080     21273.6
    654120     21274.8
    654160     21276.9
    654200     21277.7
    654240     21279.5
    654280     21281.5
    654320     21281.2
    654360       21283
    654400       21284
    654440     21287.3
    654480     21287.4
    654520     21289.6
    654560       21289
    654600     21292.8
    654640     21291.4
    654680     21295.1
    654720     21294.4
    654760     21296.9
    654800       21298
    654840     21298.5
    654880     21299.4
    654920     21300.6
    654960     21302.7
    655000     21303.5
    655040     21305.3
    655080     21307.4
    655120       21307
    655160     21308.8
    655200     21309.8
    655240     21313.1
    655280     21313.1
    655320     21315.3
    655360     21314.8
    655400     21318.6
    655440     21317.2
    655480     21320.9
    655520     21320.2
    655560     21322.6
    655600     21323.7
    655640     21324.2
    655680     21325.2
    655720     21326.3
    655760     21328.4
    655800     21329.2
    655840       21331
    655880       21333
    655920     21332.8
    655960     21334.6
    656000     21335.4
    656040     21338.8
    656080     21338.9
    656120     21341.1
    656160     21340.6
    656200     21344.3
    656240     21342.9
    656280     21346.7
    656320       21346
    656360     21348.4
    656400     21349.5
    656440     21349.9
    656480     21351.1
    656520     21352.1
    656560     21354.1
    656600       21355
    656640     21356.8
    656680     21358.8
    656720     21358.5
    656760     21360.4
    656800     21361.2
    656840     21364.5
    656880     21364.6
    656920     21366.9
    656960     21366.3
    657000     21370.1
    657040     21368.6
    657080     21372.5
    657120     21371.8
    657160     21374.2
    657200     21375.3
    657240     21375.8
    657280     21376.9
    657320       21378
    657360     21379.9
    657400     21380.7
    657440     21382.7
    657480     21384.6
    657520     21384.4
    657560     21386.2
    657600       21387
    657640     21390.3
    657680     21390.4
    657720     21392.7
    657760     21392.1
    657800     21395.8
    657840     21394.4
    657880     21398.3
    657920     21397.6
    657960       21400
    658000       21401
    658040     21401.5
    658080     21402.7
    658120     21403.7
    658160     21405.6
    658200     21406.5
    658240     21408.4
    658280     21410.3
    658320       21410
    658360     21411.9
    658400     21412.7
    658440     21416.1
    658480     21416.1
    658520     21418.4
    658560     21417.9
    658600     21421.7
    658640     21420.2
    658680       21424
    658720     21423.3
    658760     21425.7
    658800     21426.7
    658840     21427.2
    658880     21428.5
    658920     21429.4
    658960     21431.4
    659000     21432.2
    659040     21434.1
    659080     21436.1
    659120     21435.8
    659160     21437.6
    659200     21438.5
    659240     21441.9
    659280     21441.9
    659320     21444.2
    659360     21443.6
    659400     21447.4
    659440     21445.9
    659480     21449.6
    659520       21449
    659560     21451.4
    659600     21452.5
    659640       21453
    659680     21454.3
    659720     21455.1
    659760     21457.1
    659800     21457.9
    659840     21459.8
    659880     21461.8
    659920     21461.4
    659960     21463.2
    660000     21464.2
    660040     21467.6
    660080     21467.6
    660120     21469.8
    660160     21469.2
    660200       21473
    660240     21471.6
    660280     21475.3
    660320     21474.7
    660360     21477.1
    660400     21478.3
    660440     21478.7
    660480       21480
    660520     21480.7
    660560     21482.6
    660600     21483.6
    660640     21485.5
    660680     21487.4
    660720       21487
    660760     21488.8
    660800     21489.8
    660840     21493.2
    660880     21493.1
    660920     21495.5
    660960     21494.8
    661000     21498.6
    661040     21497.2
    661080     21500.8
    661120     21500.3
    661160     21502.6
    661200     21503.9
    661240     21504.3
    661280     21505.6
    661320     21506.3
    661360     21508.2
    661400     21509.2
    661440     21511.2
    661480       21513
    661520     21512.6
    661560     21514.3
    661600     21515.5
    661640     21518.8
    661680     21518.7
    661720       21521
    661760     21520.4
    661800     21524.1
    661840     21522.8
    661880     21526.4
    661920     21525.9
    661960     21528.2
    662000     21529.5
    662040     21529.9
    662080     21531.1
    662120     21531.9
    662160     21533.8
    662200     21534.7
    662240     21536.8
    662280     21538.4
    662320     21538.2
    662360     21539.8
    662400       21541
    662440     21544.3
    662480     21544.2
    662520     21546.6
    662560     21545.9
    662600     21549.6
    662640     21548.4
    662680       21552
    662720     21551.4
    662760     21553.6
    662800     21554.9
    662840     21555.3
    662880     21556.5
    662920     21557.3
    662960     21559.2
    663000     21560.1
    663040     21562.2
    663080     21563.8
    663120     21563.6
    663160     21565.1
    663200     21566.5
    663240     21569.7
    663280     21569.6
    663320     21572.1
    663360     21571.3
    663400       21575
    663440     21573.8
    663480     21577.4
    663520     21576.8
    663560     21579.1
    663600     21580.3
    663640     21580.8
    663680       21582
    663720     21582.8
    663760     21584.7
    663800     21585.5
    663840     21587.8
    663880     21589.3
    663920       21589
    663960     21590.5
    664000     21592.1
    664040     21595.1
    664080     21595.1
    664120     21597.5
    664160     21596.8
    664200     21600.4
    664240     21599.2
    664280     21602.8
    664320     21602.2
    664360     21604.4
    664400     21605.7
    664440     21606.2
    664480     21607.3
    664520     21608.2
    664560     21610.1
    664600     21610.9
    664640     21613.2
    664680     21614.7
    664720     21614.4
    664760     21615.9
    664800     21617.5
    664840     21620.5
    664880     21620.5
    664920       21623
    664960     21622.2
    665000     21625.8
    665040     21624.7
    665080     21628.2
    665120     21627.7
    665160     21629.9
    665200     21631.1
    665240     21631.6
    665280     21632.8
    665320     21633.6
    665360     21635.5
    665400     21636.3
    665440     21638.6
    665480     21640.1
    665520     21639.9
    665560     21641.3
    665600     21642.9
    665640     21645.9
    665680       21646
    665720     21648.3
    665760     21647.7
    665800     21651.1
    665840     21650.2
    665880     21653.6
    665920     21653.1
    665960     21655.4
    666000     21656.5
    666040       21657
    666080     21658.1
    666120     21659.1
    666160       21661
    666200     21661.8
    666240     21664.1
    666280     21665.6
    666320     21665.3
    666360     21666.8
    666400     21668.5
    666440     21671.4
    666480     21671.6
    666520     21673.8
    666560     21673.1
    666600     21676.5
    666640     21675.7
    666680       21679
    666720     21678.5
    666760     21680.8
    666800       21682
    666840     21682.4
    666880     21683.6
    666920     21684.6
    666960     21686.5
    667000     21687.2
    667040     21689.7
    667080     21691.1
    667120     21690.9
    667160     21692.3
    667200     21693.9
    667240     21696.9
    667280     21697.2
    667320     21699.2
    667360     21698.7
    667400       21702
    667440     21701.1
    667480     21704.5
    667520     21704.1
    667560     21706.4
    667600     21707.5
    667640     21707.9
    667680     21709.1
    667720     21710.1
    667760       21712
    667800     21712.7
    667840     21715.1
    667880     21716.7
    667920     21716.4
    667960     21717.9
    668000     21719.4
    668040     21722.5
    668080     21722.6
    668120     21724.7
    668160     21724.2
    668200     21727.5
    668240     21726.6
    668280       21730
    668320     21729.5
    668360     21731.8
    668400       21733
    668440     21733.5
    668480     21734.6
    668520     21735.6
    668560     21737.6
    668600     21738.2
    668640     21740.6
    668680     21742.2
    668720     21741.9
    668760     21743.5
    668800       21745
    668840     21748.1
    668880     21748.2
    668920     21750.2
    668960     21749.7
    669000     21753.1
    669040     21752.1
    669080     21755.5
    669120       21755
    669160     21757.3
    669200     21758.4
    669240       21759
    669280     21760.1
    669320     21761.1
    669360       21763
    669400     21763.7
    669440     21766.1
    669480     21767.7
    669520     21767.4
    669560       21769
    669600     21770.5
    669640     21773.5
    669680     21773.6
    669720     21775.7
    669760     21775.2
    669800     21778.6
    669840     21777.6
    669880       21781
    669920     21780.5
    669960     21782.9
    670000       21784
    670040     21784.5
    670080     21785.6
    670120     21786.6
    670160     21788.6
    670200     21789.3
    670240     21791.6
    670280     21793.2
    670320     21792.9
    670360     21794.6
    670400     21796.2
    670440       21799
    670480     21799.2
    670520     21801.2
    670560     21800.8
    670600     21804.1
    670640     21803.1
    670680     21806.6
    670720     21806.2
    670760     21808.5
    670800     21809.6
    670840     21810.2
    670880     21811.2
    670920     21812.1
    670960     21814.1
    671000     21814.9
    671040     21817.2
    671080     21818.8
    671120     21818.6
    671160     21820.2
    671200     21821.8
    671240     21824.7
    671280     21824.8
    671320       21827
    671360     21826.4
    671400     21829.8
    671440     21828.8
    671480     21832.2
    671520     21831.9
    671560     21834.2
    671600     21835.2
    671640     21835.8
    671680       21837
    671720     21837.8
    671760     21839.8
    671800     21840.7
    671840     21842.9
    671880     21844.5
    671920     21844.5
    671960       21846
    672000     21847.5
    672040     21850.4
    672080     21850.6
    672120     21852.6
    672160     21852.2
    672200     21855.5
    672240     21854.5
    672280     21857.9
    672320     21857.6
    672360     21859.9
    672400     21860.9
    672440     21861.6
    672480     21862.6
    672520     21863.5
    672560     21865.5
    672600     21866.3
    672640     21868.5
    672680     21870.3
    672720     21870.1
    672760     21871.7
    672800     21873.3
    672840     21876.2
    672880     21876.3
    672920     21878.3
    672960       21878
    673000     21881.3
    673040     21880.3
    673080     21883.7
    673120     21883.4
    673160     21885.7
    673200     21886.7
    673240     21887.3
    673280     21888.4
    673320     21889.2
    673360     21891.3
    673400     21892.1
    673440     21894.4
    673480       21896
    673520     21895.9
    673560     21897.6
    673600       21899
    673640     21902.1
    673680     21902.3
    673720     21904.2
    673760     21903.9
    673800     21907.2
    673840     21906.2
    673880     21909.6
    673920     21909.2
    673960     21911.5
    674000     21912.5
    674040     21913.1
    674080     21914.2
    674120       21915
    674160     21917.1
    674200       21918
    674240     21920.2
    674280     21921.8
    674320     21921.8
    674360     21923.3
    674400     21924.9
    674440     21927.9
    674480     21928.1
    674520     21930.1
    674560     21929.8
    674600       21933
    674640     21932.1
    674680     21935.5
    674720     21935.1
    674760     21937.4
    674800     21938.4
    674840     21938.9
    674880     21940.1
    674920       21941
    674960     21942.9
    675000     21943.8
    675040       21946
    675080     21947.7
    675120     21947.6
    675160     21949.1
    675200     21950.7
    675240     21953.9
    675280       21954
    675320       21956
    675360     21955.8
    675400     21958.9
    675440     21957.9
    675480     21961.3
    675520       21961
    675560     21963.3
    675600     21964.2
    675640     21964.8
    675680       21966
    675720     21966.8
    675760     21968.7
    675800     21969.7
    675840     21971.9
    675880     21973.6
    675920     21973.5
    675960     21974.9
    676000     21976.6
    676040     21979.8
    676080     21979.8
    676120     21981.8
    676160     21981.6
    676200     21984.8
    676240     21983.8
    676280     21987.2
    676320     21986.8
    676360       21989
    676400     21990.1
    676440     21990.7
    676480     21991.8
    676520     21992.6
    676560     21994.6
    676600     21995.6
    676640     21997.7
    676680     21999.6
    676720     21999.3
    676760     22000.9
    676800     22002.4
    676840     22005.6
    676880     22005.6
    676920     22007.7
    676960     22007.5
    677000     22010.7
    677040     22009.6
    677080     22013.1
    677120     22012.7
    677160     22014.8
    677200       22016
    677240     22016.7
    677280     22017.7
    677320     22018.5
    677360     22020.5
    677400     22021.4
    677440     22023.6
    677480     22025.4
    677520     22025.3
    677560     22026.8
    677600     22028.2
    677640     22031.5
    677680     22031.5
    677720     22033.6
    677760     22033.4
    677800     22036.6
    677840     22035.4
    677880       22039
    677920     22038.6
    677960     22040.7
    678000     22041.8
    678040     22042.6
    678080     22043.5
    678120     22044.4
    678160     22046.4
    678200     22047.3
    678240     22049.5
    678280     22051.4
    678320     22051.2
    678360     22052.6
    678400     22054.2
    678440     22057.3
    678480     22057.4
    678520     22059.4
    678560     22059.2
    678600     22062.6
    678640     22061.2
    678680     22064.9
    678720     22064.5
    678760     22066.4
    678800     22067.7
    678840     22068.5
    678880     22069.3
    678920     22070.3
    678960     22072.3
    679000     22073.2
    679040     22075.3
    679080     22077.2
    679120     22077.1
    679160     22078.5
    679200     22080.1
    679240     22083.1
    679280     22083.1
    679320     22085.2
    679360       22085
    679400     22088.5
    679440       22087
    679480     22090.8
    679520     22090.4
    679560     22092.3
    679600     22093.4
    679640     22094.2
    679680     22095.1
    679720     22096.1
    679760     22098.1
    679800       22099
    679840     22101.2
    679880     22102.9
    679920     22102.9
    679960     22104.3
    680000     22105.8
    680040     22108.9
    680080     22109.1
    680120     22111.1
    680160     22110.7
    680200     22114.3
    680240     22112.9
    680280     22116.6
    680320     22116.3
    680360     22118.1
    680400     22119.4
    680440     22120.1
    680480       22121
    680520       22122
    680560     22124.1
    680600     22124.9
    680640     22127.1
    680680     22128.9
    680720       22129
    680760     22130.2
    680800     22131.7
    680840     22134.9
    680880       22135
    680920     22137.1
    680960     22136.8
    681000     22140.2
    681040     22138.9
    681080     22142.7
    681120     22142.3
    681160     22144.1
    681200     22145.4
    681240     22146.1
    681280     22147.1
    681320       22148
    681360       22150
    681400     22150.9
    681440     22153.2
    681480     22154.9
    681520     22154.9
    681560     22156.2
    681600     22157.8
    681640     22160.9
    681680     22161.1
    681720     22163.2
    681760     22162.8
    681800     22166.3
    681840     22164.9
    681880     22168.8
    681920     22168.3
    681960     22170.1
    682000     22171.5
    682040     22172.2
    682080     22173.2
    682120       22174
    682160     22176.1
    682200     22176.8
    682240     22179.2
    682280       22181
    682320     22181.1
    682360     22182.2
    682400     22183.7
    682440       22187
    682480     22187.1
    682520     22189.2
    682560     22188.8
    682600     22192.3
    682640     22190.8
    682680     22194.8
    682720     22194.3
    682760     22196.2
    682800     22197.5
    682840     22198.1
    682880     22199.2
    682920     22199.9
    682960     22202.1
    683000     22202.8
    683040     22205.1
    683080       22207
    683120     22207.1
    683160     22208.2
    683200     22209.7
    683240       22213
    683280     22213.1
    683320     22215.3
    683360     22214.8
    683400     22218.3
    683440     22216.8
    683480     22220.8
    683520     22220.2
    683560     22222.1
    683600     22223.5
    683640     22224.2
    683680     22225.3
    683720     22225.9
    683760     22228.1
    683800     22228.8
    683840     22231.2
    683880       22233
    683920       22233
    683960     22234.2
    684000     22235.8
    684040     22239.2
    684080     22239.2
    684120     22241.2
    684160     22240.8
    684200     22244.4
    684240       22243
    684280     22246.9
    684320     22246.2
    684360     22248.2
    684400     22249.6
    684440     22250.3
    684480     22251.2
    684520     22251.9
    684560     22254.2
    684600     22254.9
    684640     22257.3
    684680     22259.2
    684720     22259.1
    684760     22260.2
    684800     22261.9
    684840     22265.2
    684880     22265.2
    684920     22267.2
    684960     22266.8
    685000     22270.4
    685040     22269.1
    685080       22273
    685120     22272.2
    685160     22274.2
    685200     22275.6
    685240     22276.3
    685280     22277.2
    685320       22278
    685360     22280.2
    685400       22281
    685440     22283.4
    685480     22285.3
    685520     22285.1
    685560     22286.2
    685600       22288
    685640     22291.2
    685680     22291.3
    685720     22293.2
    685760     22292.9
    685800     22296.5
    685840     22295.2
    685880       22299
    685920     22298.3
    685960     22300.3
    686000     22301.8
    686040     22302.5
    686080     22303.4
    686120     22304.1
    686160     22306.3
    686200     22307.1
    686240     22309.5
    686280     22311.5
    686320     22311.2
    686360     22312.3
    686400     22314.1
    686440     22317.4
    686480     22317.6
    686520     22319.4
    686560     22319.1
    686600     22322.7
    686640     22321.4
    686680     22325.1
    686720     22324.4
    686760     22326.5
    686800     22328.1
    686840     22328.8
    686880     22329.5
    686920     22330.4
    686960     22332.4
    687000     22333.3
    687040     22335.7
    687080     22337.8
    687120     22337.4
    687160     22338.5
    687200     22340.4
    687240     22343.5
    687280     22343.8
    687320     22345.6
    687360     22345.3
    687400     22348.9
    687440     22347.5
    687480     22351.3
    687520     22350.6
    687560     22352.6
    687600     22354.3
    687640       22355
    687680     22355.6
    687720     22356.5
    687760     22358.6
    687800     22359.4
    687840       22362
    687880     22363.9
    687920     22363.6
    687960     22364.7
    688000     22366.6
    688040     22369.8
    688080     22370.1
    688120     22371.8
    688160     22371.5
    688200     22375.2
    688240     22373.8
    688280     22377.6
    688320     22376.9
    688360     22378.9
    688400     22380.5
    688440     22381.2
    688480     22381.9
    688520     22382.8
    688560     22384.9
    688600     22385.7
    688640     22388.1
    688680     22390.2
    688720       22390
    688760       22391
    688800     22392.9
    688840       22396
    688880     22396.4
    688920       22398
    688960     22397.8
    689000     22401.5
    689040     22400.1
    689080     22403.8
    689120     22403.1
    689160     22405.2
    689200     22406.8
    689240     22407.5
    689280     22408.1
    689320     22409.1
    689360     22411.1
    689400       22412
    689440     22414.4
    689480     22416.4
    689520     22416.2
    689560     22417.2
    689600     22419.1
    689640     22422.3
    689680     22422.6
    689720     22424.3
    689760       22424
    689800     22427.6
    689840     22426.4
    689880       22430
    689920     22429.4
    689960     22431.3
    690000       22433
    690040     22433.7
    690080     22434.3
    690120     22435.2
    690160     22437.3
    690200       22438
    690240     22440.6
    690280     22442.6
    690320     22442.4
    690360     22443.4
    690400     22445.4
    690440     22448.4
    690480     22448.8
    690520     22450.4
    690560     22450.3
    690600     22453.8
    690640     22452.7
    690680     22456.2
    690720     22455.5
    690760     22457.5
    690800     22459.1
    690840     22459.9
    690880     22460.5
    690920     22461.4
    690960     22463.5
    691000     22464.2
    691040     22466.7
    691080     22468.7
    691120     22468.6
    691160     22469.6
    691200     22471.6
    691240     22474.6
    691280     22475.1
    691320     22476.7
    691360     22476.4
    691400     22480.1
    691440     22478.8
    691480     22482.4
    691520     22481.8
    691560     22483.8
    691600     22485.4
    691640       22486
    691680     22486.6
    691720     22487.5
    691760     22489.7
    691800     22490.3
    691840     22492.9
    691880     22494.9
    691920     22494.7
    691960     22495.9
    692000     22497.7
    692040     22500.8
    692080     22501.3
    692120     22502.9
    692160     22502.6
    692200     22506.3
    692240       22505
    692280     22508.6
    692320     22507.9
    692360       22510
    692400     22511.6
    692440     22512.1
    692480     22512.8
    692520     22513.5
    692560     22515.8
    692600     22516.5
    692640     22519.1
    692680       22521
    692720     22520.8
    692760       22522
    692800     22523.9
    692840     22526.9
    692880     22527.5
    692920     22529.1
    692960     22528.8
    693000     22532.4
    693040     22531.2
    693080     22534.8
    693120     22534.1
    693160     22536.1
    693200     22537.9
    693240     22538.4
    693280       22539
    693320     22539.6
    693360     22542.1
    693400     22542.6
    693440     22545.3
    693480     22547.2
    693520     22546.9
    693560     22548.2
    693600       22550
    693640     22553.1
    693680     22553.7
    693720     22555.3
    693760       22555
    693800     22558.7
    693840     22557.4
    693880       22561
    693920     22560.2
[truncated: 175,997 more chars]
