# Supplementary material for: Comment on 'Valid molecular dynamics simulations of human hemoglobin require a surprisingly large box size'
Source: eLife. 2019 Jun 20;8:e44718. doi: 10.7554/eLife.44718 (PMC6586461; doi:10.7554/eLife.44718)
Supplement: Figure 2—source data 1. — The zip archive contains a README file describing which source files correspond to the different panels. [file elife-44718-fig2-data1.zip › figure2/panel_B/120A/4/msd.xvg]

# This file was created Fri Mar  8 04:54:58 2019
# Created by:
#             :-) GROMACS - gmx msd, 2018.5-dev-20181129-d5972f7 (-:
# 
# Executable:   /usr/local/gromacs/2018/2018.4-impi2017-fftw337-gcc640-cuda91/bin/gmx
# Data prefix:  /usr/local/gromacs/2018/2018.4-impi2017-fftw337-gcc640-cuda91
# Working dir:  /home/vgapsys/project/hemoglobin/hemoglobin/Meuwly/120a-elife/eq4
# Command line:
#   gmx msd -s /netmount/energy/vgapsys/hemoglobin/hemoglobin/raw/120a-elife/topol.tpr -f /netmount/energy/vgapsys/hemoglobin/hemoglobin/raw/120a-elife/3/traj_comp.xtc -trestart 800 -n index.ndx -o msd.xvg
# gmx msd is part of G R O M A C S:
#
# Gallium Rubidium Oxygen Manganese Argon Carbon Silicon
#
@    title "Mean Square Displacement"
@    xaxis  label "Time (ps)"
@    yaxis  label "MSD (nm\S2\N)"
@TYPE xy
# MSD gathered over 1e+06 ps with 1251 restarts
# Diffusion constants fitted from time 100000 to 900000 ps
# D[Water_&_OW] = 5.3834 (+/- 0.0124) (1e-5 cm^2/s)
         0           0
        40     1.32876
        80      2.6589
       120     3.98877
       160     5.31516
       200     6.64034
       240      7.9632
       280     9.28417
       320     10.6022
       360     11.9185
       400      13.232
       440     14.5474
       480     15.8611
       520     17.1748
       560     18.4842
       600     19.7924
       640     21.1021
       680     22.4099
       720     23.7187
       760     25.0273
       800     26.3344
       840     27.6385
       880     28.9405
       920     30.2457
       960     31.5515
      1000      32.859
      1040     34.1658
      1080     35.4746
      1120     36.7786
      1160     38.0843
      1200     39.3835
      1240     40.6877
      1280     41.9956
      1320      43.298
      1360     44.6013
      1400     45.9023
      1440     47.2046
      1480     48.5056
      1520      49.808
      1560     51.1081
      1600     52.4098
      1640     53.7081
      1680     55.0037
      1720     56.3049
      1760     57.6026
      1800      58.904
      1840     60.2099
      1880     61.5136
      1920     62.8118
      1960     64.1144
      2000     65.4067
      2040     66.7055
      2080     68.0144
      2120      69.316
      2160     70.6161
      2200     71.9134
      2240     73.2151
      2280     74.5118
      2320     75.8102
      2360     77.1052
      2400     78.4075
      2440     79.7069
      2480     81.0011
      2520     82.2995
      2560     83.5942
      2600     84.8935
      2640     86.1992
      2680     87.5032
      2720     88.8004
      2760     90.1032
      2800     91.3927
      2840     92.6892
      2880     93.9964
      2920     95.2979
      2960     96.5973
      3000     97.8943
      3040     99.1991
      3080     100.496
      3120     101.794
      3160     103.087
      3200     104.387
      3240     105.688
      3280     106.978
      3320     108.276
      3360     109.569
      3400     110.868
      3440     112.173
      3480      113.48
      3520     114.776
      3560     116.079
      3600     117.366
      3640     118.663
      3680     119.974
      3720     121.275
      3760     122.572
      3800      123.87
      3840     125.176
      3880     126.473
      3920     127.772
      3960     129.062
      4000     130.361
      4040     131.663
      4080      132.95
      4120      134.25
      4160     135.541
      4200      136.84
      4240     138.144
      4280     139.451
      4320     140.746
      4360     142.052
      4400     143.338
      4440     144.633
      4480     145.947
      4520     147.248
      4560     148.543
      4600     149.843
      4640      151.15
      4680     152.449
      4720      153.75
      4760     155.038
      4800     156.337
      4840     157.639
      4880     158.924
      4920     160.224
      4960     161.513
      5000     162.814
      5040     164.118
      5080     165.423
      5120     166.717
      5160     168.022
      5200     169.306
      5240       170.6
      5280     171.911
      5320     173.212
      5360     174.504
      5400     175.806
      5440     177.114
      5480     178.412
      5520     179.715
      5560     181.006
      5600     182.306
      5640     183.609
      5680     184.888
      5720     186.186
      5760     187.473
      5800     188.775
      5840      190.08
      5880     191.387
      5920     192.682
      5960     193.985
      6000     195.268
      6040     196.558
      6080     197.872
      6120     199.171
      6160     200.462
      6200     201.766
      6240     203.075
      6280     204.373
      6320     205.678
      6360     206.968
      6400     208.273
      6440     209.579
      6480     210.857
      6520     212.155
      6560     213.445
      6600     214.746
      6640     216.052
      6680      217.36
      6720     218.653
      6760     219.957
      6800     221.242
      6840     222.532
      6880     223.847
      6920     225.147
      6960     226.433
      7000     227.736
      7040     229.048
      7080     230.345
      7120     231.648
      7160     232.935
      7200     234.238
      7240     235.546
      7280     236.823
      7320     238.124
      7360     239.415
      7400     240.717
      7440     242.025
      7480     243.335
      7520     244.628
      7560     245.934
      7600      247.22
      7640     248.511
      7680     249.829
      7720     251.124
      7760     252.409
      7800     253.716
      7840      255.03
      7880     256.325
      7920     257.629
      7960     258.915
      8000     260.217
      8040     261.526
      8080     262.803
      8120     264.108
      8160       265.4
      8200     266.701
      8240     268.008
      8280      269.32
      8320     270.616
      8360     271.925
      8400     273.212
      8440     274.506
      8480     275.827
      8520     277.124
      8560     278.409
      8600     279.718
      8640     281.034
      8680     282.327
      8720     283.633
      8760     284.918
      8800      286.22
      8840      287.53
      8880     288.806
      8920     290.114
      8960     291.408
      9000     292.708
      9040     294.014
      9080     295.327
      9120     296.622
      9160     297.932
      9200     299.218
      9240     300.509
      9280      301.83
      9320     303.129
      9360      304.41
      9400     305.719
      9440     307.038
      9480     308.331
      9520     309.641
      9560     310.924
      9600      312.23
      9640      313.54
      9680     314.816
      9720     316.126
      9760     317.419
      9800     318.723
      9840      320.03
      9880      321.34
      9920     322.636
      9960     323.947
     10000     325.234
     10040     326.528
     10080     327.851
     10120      329.15
     10160     330.433
     10200     331.743
     10240     333.064
     10280     334.354
     10320     335.663
     10360     336.942
     10400     338.248
     10440      339.56
     10480     340.836
     10520     342.147
     10560     343.441
     10600     344.742
     10640     346.048
     10680     347.356
     10720      348.65
     10760     349.961
     10800     351.247
     10840     352.541
     10880     353.866
     10920     355.162
     10960     356.445
     11000     357.758
     11040      359.08
     11080     360.372
     11120     361.684
     11160     362.964
     11200     364.268
     11240     365.579
     11280      366.85
     11320     368.163
     11360     369.457
     11400     370.757
     11440     372.063
     11480     373.372
     11520     374.665
     11560     375.975
     11600     377.258
     11640     378.553
     11680     379.883
     11720     381.185
     11760     382.471
     11800     383.788
     11840     385.109
     11880     386.403
     11920     387.715
     11960     388.991
     12000     390.298
     12040     391.611
     12080     392.879
     12120     394.189
     12160     395.481
     12200     396.782
     12240     398.087
     12280     399.397
     12320     400.688
     12360     401.999
     12400     403.284
     12440     404.579
     12480     405.912
     12520     407.215
     12560     408.501
     12600      409.82
     12640     411.145
     12680     412.441
     12720     413.754
     12760     415.028
     12800     416.338
     12840     417.651
     12880     418.917
     12920     420.228
     12960     421.516
     13000     422.815
     13040     424.115
     13080     425.428
     13120     426.722
     13160     428.034
     13200     429.319
     13240     430.616
     13280     431.951
     13320     433.254
     13360     434.542
     13400     435.863
     13440      437.19
     13480     438.486
     13520     439.798
     13560     441.069
     13600     442.381
     13640     443.696
     13680     444.961
     13720     446.272
     13760      447.56
     13800     448.861
     13840     450.156
     13880     451.466
     13920     452.758
     13960     454.073
     14000     455.356
     14040     456.652
     14080     457.987
     14120     459.292
     14160     460.583
     14200      461.91
     14240     463.237
     14280     464.535
     14320     465.848
     14360     467.116
     14400     468.431
     14440     469.744
     14480     471.008
     14520     472.321
     14560     473.608
     14600      474.91
     14640     476.204
     14680     477.516
     14720     478.804
     14760     480.121
     14800     481.404
     14840     482.697
     14880     484.034
     14920     485.337
     14960     486.623
     15000     487.948
     15040     489.275
     15080     490.569
     15120     491.879
     15160     493.146
     15200     494.459
     15240     495.768
     15280     497.025
     15320      498.34
     15360     499.625
     15400     500.925
     15440      502.22
     15480     503.532
     15520      504.82
     15560     506.135
     15600     507.413
     15640     508.706
     15680     510.044
     15720     511.347
     15760     512.634
     15800     513.958
     15840     515.283
     15880     516.576
     15920     517.887
     15960     519.156
     16000      520.47
     16040      521.78
     16080     523.034
     16120     524.352
     16160     525.639
     16200     526.939
     16240      528.23
     16280     529.542
     16320     530.831
     16360     532.146
     16400     533.422
     16440     534.716
     16480     536.056
     16520     537.358
     16560     538.641
     16600     539.962
     16640     541.286
     16680     542.583
     16720     543.896
     16760     545.165
     16800      546.48
     16840     547.794
     16880     549.045
     16920     550.365
     16960      551.65
     17000     552.949
     17040     554.239
     17080     555.549
     17120     556.835
     17160      558.15
     17200     559.423
     17240     560.715
     17280     562.056
     17320     563.361
     17360     564.645
     17400     565.964
     17440     567.288
     17480     568.583
     17520     569.899
     17560     571.166
     17600     572.483
     17640     573.799
     17680     575.048
     17720     576.371
     17760     577.654
     17800     578.951
     17840     580.241
     17880     581.555
     17920     582.844
     17960     584.161
     18000     585.434
     18040     586.725
     18080     588.072
     18120     589.376
     18160     590.657
     18200     591.975
     18240     593.299
     18280     594.593
     18320     595.914
     18360     597.178
     18400     598.499
     18440     599.814
     18480     601.063
     18520     602.389
     18560     603.675
     18600     604.971
     18640     606.261
     18680     607.575
     18720     608.861
     18760     610.179
     18800     611.449
     18840     612.738
     18880     614.087
     18920     615.391
     18960     616.673
     19000     617.993
     19040     619.317
     19080     620.614
     19120     621.934
     19160     623.196
     19200     624.516
     19240      625.83
     19280     627.078
     19320     628.399
     19360     629.684
     19400     630.981
     19440     632.269
     19480      633.58
     19520     634.862
     19560     636.177
     19600     637.443
     19640     638.728
     19680     640.077
     19720      641.38
     19760     642.661
     19800     643.979
     19840     645.303
     19880     646.598
     19920     647.919
     19960     649.178
     20000     650.499
     20040     651.813
     20080      653.06
     20120     654.381
     20160     655.668
     20200     656.963
     20240     658.248
     20280     659.563
     20320     660.845
     20360     662.162
     20400     663.426
     20440     664.709
     20480     666.058
     20520     667.359
     20560     668.641
     20600     669.959
     20640     671.283
     20680     672.579
     20720     673.902
     20760      675.16
     20800     676.481
     20840     677.798
     20880     679.042
     20920     680.365
     20960     681.649
     21000     682.944
     21040     684.229
     21080     685.545
     21120     686.827
     21160     688.145
     21200     689.407
     21240     690.695
     21280     692.043
     21320     693.346
     21360     694.623
     21400     695.942
     21440      697.27
     21480     698.565
     21520     699.888
     21560     701.143
     21600     702.467
     21640      703.78
     21680     705.023
     21720     706.344
     21760     707.626
     21800      708.92
     21840     710.207
     21880     711.525
     21920     712.807
     21960     714.124
     22000     715.383
     22040     716.673
     22080     718.021
     22120     719.326
     22160     720.602
     22200     721.928
     22240     723.255
     22280     724.552
     22320     725.875
     22360     727.126
     22400     728.451
     22440     729.761
     22480     731.001
     22520     732.324
     22560      733.61
     22600     734.907
     22640     736.196
     22680     737.514
     22720     738.797
     22760     740.115
     22800     741.375
     22840     742.662
     22880     744.011
     22920     745.315
     22960      746.59
     23000     747.916
     23040     749.245
     23080      750.54
     23120     751.864
     23160     753.111
     23200     754.436
     23240     755.745
     23280     756.982
     23320     758.308
     23360      759.59
     23400     760.889
     23440     762.178
     23480     763.498
     23520      764.78
     23560     766.096
     23600     767.355
     23640     768.642
     23680     769.992
     23720     771.292
     23760     772.564
     23800     773.891
     23840      775.22
     23880     776.513
     23920     777.833
     23960     779.075
     24000     780.399
     24040     781.705
     24080     782.942
     24120     784.269
     24160     785.549
     24200     786.848
     24240     788.134
     24280     789.453
     24320     790.736
     24360     792.055
     24400     793.314
     24440       794.6
     24480      795.95
     24520     797.249
     24560     798.517
     24600     799.846
     24640     801.181
     24680      802.48
     24720     803.799
     24760      805.04
     24800     806.362
     24840     807.669
     24880     808.905
     24920     810.232
     24960     811.514
     25000     812.815
     25040     814.102
     25080     815.423
     25120     816.703
     25160     818.023
     25200     819.284
     25240      820.57
     25280     821.919
     25320      823.22
     25360     824.487
     25400     825.817
     25440     827.152
     25480      828.45
     25520     829.769
     25560     831.008
     25600     832.333
     25640     833.639
     25680     834.876
     25720     836.205
     25760     837.489
     25800     838.793
     25840     840.079
     25880     841.402
     25920      842.68
     25960     843.998
     26000      845.26
     26040     846.543
     26080     847.893
     26120     849.191
     26160     850.457
     26200     851.785
     26240     853.121
     26280     854.416
     26320      855.74
     26360     856.979
     26400     858.302
     26440     859.613
     26480     860.847
     26520     862.178
     26560     863.461
     26600     864.767
     26640     866.053
     26680     867.377
     26720      868.65
     26760     869.968
     26800     871.226
     26840     872.508
     26880     873.864
     26920     875.161
     26960     876.428
     27000     877.754
     27040      879.09
     27080     880.377
     27120     881.701
     27160     882.937
     27200     884.264
     27240     885.579
     27280      886.81
     27320     888.137
     27360      889.42
     27400     890.725
     27440      892.01
     27480     893.337
     27520     894.609
     27560     895.928
     27600     897.184
     27640     898.467
     27680     899.821
     27720     901.118
     27760     902.382
     27800     903.708
     27840      905.04
     27880     906.328
     27920     907.648
     27960     908.888
     28000     910.216
     28040     911.533
     28080     912.761
     28120     914.086
     28160      915.37
     28200     916.677
     28240     917.965
     28280     919.298
     28320      920.57
     28360     921.892
     28400     923.148
     28440     924.434
     28480     925.792
     28520     927.088
     28560     928.356
     28600     929.678
     28640     931.013
     28680     932.302
     28720      933.62
     28760     934.862
     28800     936.192
     28840     937.512
     28880     938.739
     28920     940.066
     28960     941.351
     29000     942.657
     29040     943.943
     29080     945.277
     29120     946.552
     29160     947.877
     29200     949.133
     29240     950.417
     29280      951.78
     29320     953.076
     29360     954.342
     29400     955.665
     29440         957
     29480     958.291
     29520      959.61
     29560     960.852
     29600     962.185
     29640     963.506
     29680     964.733
     29720     966.058
     29760     967.337
     29800     968.644
     29840     969.927
     29880     971.262
     29920     972.534
     29960     973.862
     30000     975.116
     30040     976.403
     30080     977.766
     30120     979.065
     30160     980.327
     30200     981.649
     30240     982.985
     30280     984.277
     30320     985.593
     30360     986.832
     30400     988.164
     30440     989.486
     30480     990.708
     30520     992.035
     30560     993.312
     30600      994.62
     30640     995.902
     30680     997.235
     30720     998.506
     30760     999.837
     30800     1001.09
     30840     1002.38
     30880     1003.74
     30920     1005.04
     30960      1006.3
     31000     1007.63
     31040     1008.97
     31080     1010.26
     31120     1011.58
     31160     1012.81
     31200     1014.14
     31240     1015.47
     31280     1016.69
     31320     1018.02
     31360      1019.3
     31400      1020.6
     31440     1021.89
     31480     1023.23
     31520     1024.49
     31560     1025.82
     31600     1027.08
     31640     1028.36
     31680     1029.73
     31720     1031.03
     31760     1032.29
     31800     1033.61
     31840     1034.95
     31880     1036.24
     31920     1037.56
     31960     1038.79
     32000     1040.12
     32040     1041.44
     32080     1042.66
     32120     1043.99
     32160     1045.27
     32200     1046.57
     32240     1047.86
     32280      1049.2
     32320     1050.47
     32360      1051.8
     32400     1053.05
     32440     1054.34
     32480     1055.71
     32520     1057.01
     32560     1058.27
     32600     1059.59
     32640     1060.93
     32680     1062.21
     32720     1063.53
     32760     1064.76
     32800     1066.09
     32840     1067.42
     32880     1068.64
     32920     1069.97
     32960     1071.26
     33000     1072.56
     33040     1073.85
     33080      1075.2
     33120     1076.46
     33160      1077.8
     33200     1079.05
     33240     1080.33
     33280      1081.7
     33320        1083
     33360     1084.25
     33400     1085.58
     33440     1086.91
     33480      1088.2
     33520     1089.52
     33560     1090.74
     33600     1092.07
     33640      1093.4
     33680     1094.62
     33720     1095.95
     33760     1097.23
     33800     1098.54
     33840     1099.83
     33880     1101.17
     33920     1102.44
     33960     1103.78
     34000     1105.03
     34040     1106.31
     34080     1107.68
     34120     1108.98
     34160     1110.24
     34200     1111.56
     34240      1112.9
     34280     1114.19
     34320     1115.51
     34360     1116.72
     34400     1118.05
     34440     1119.38
     34480      1120.6
     34520     1121.93
     34560     1123.21
     34600     1124.51
     34640     1125.81
     34680     1127.15
     34720     1128.42
     34760     1129.75
     34800     1131.01
     34840     1132.29
     34880     1133.66
     34920     1134.96
     34960      1136.2
     35000     1137.53
     35040     1138.86
     35080     1140.15
     35120     1141.48
     35160     1142.69
     35200     1144.02
     35240     1145.34
     35280     1146.56
     35320      1147.9
     35360     1149.18
     35400     1150.48
     35440     1151.77
     35480     1153.12
     35520     1154.39
     35560     1155.72
     35600     1156.98
     35640     1158.27
     35680     1159.64
     35720     1160.93
     35760     1162.18
     35800      1163.5
     35840     1164.84
     35880     1166.13
     35920     1167.46
     35960     1168.67
     36000        1170
     36040     1171.32
     36080     1172.54
     36120     1173.88
     36160     1175.15
     36200     1176.46
     36240     1177.75
     36280     1179.09
     36320     1180.36
     36360      1181.7
     36400     1182.95
     36440     1184.24
     36480      1185.6
     36520      1186.9
     36560     1188.15
     36600     1189.47
     36640      1190.8
     36680     1192.09
     36720     1193.41
     36760     1194.62
     36800     1195.95
     36840     1197.27
     36880     1198.48
     36920     1199.83
     36960      1201.1
     37000      1202.4
     37040     1203.69
     37080     1205.03
     37120      1206.3
     37160     1207.63
     37200     1208.88
     37240     1210.16
     37280     1211.53
     37320     1212.83
     37360     1214.07
     37400     1215.39
     37440     1216.72
     37480     1218.01
     37520     1219.34
     37560     1220.54
     37600     1221.88
     37640      1223.2
     37680     1224.41
     37720     1225.76
     37760     1227.03
     37800     1228.33
     37840     1229.63
     37880     1230.96
     37920     1232.23
     37960     1233.56
     38000     1234.81
     38040     1236.09
     38080     1237.46
     38120     1238.76
     38160        1240
     38200     1241.31
     38240     1242.65
     38280     1243.95
     38320     1245.27
     38360     1246.47
     38400     1247.81
     38440     1249.14
     38480     1250.35
     38520      1251.7
     38560     1252.97
     38600     1254.27
     38640     1255.56
     38680     1256.91
     38720     1258.18
     38760     1259.51
     38800     1260.75
     38840     1262.03
     38880      1263.4
     38920      1264.7
     38960     1265.94
     39000     1267.26
     39040      1268.6
     39080      1269.9
     39120     1271.22
     39160     1272.43
     39200     1273.77
     39240      1275.1
     39280     1276.31
     39320     1277.65
     39360     1278.92
     39400     1280.23
     39440     1281.52
     39480     1282.87
     39520     1284.14
     39560     1285.47
     39600     1286.71
     39640     1287.99
     39680     1289.37
     39720     1290.67
     39760     1291.91
     39800     1293.23
     39840     1294.57
     39880     1295.87
     39920     1297.19
     39960      1298.4
     40000     1299.74
     40040     1301.07
     40080     1302.27
     40120     1303.62
     40160      1304.9
     40200      1306.2
     40240     1307.49
     40280     1308.84
     40320     1310.11
     40360     1311.44
     40400     1312.68
     40440     1313.96
     40480     1315.34
     40520     1316.64
     40560     1317.87
     40600     1319.19
     40640     1320.53
     40680     1321.83
     40720     1323.15
     40760     1324.36
     40800      1325.7
     40840     1327.04
     40880     1328.24
     40920      1329.6
     40960     1330.86
     41000     1332.17
     41040     1333.46
     41080     1334.81
     41120     1336.07
     41160     1337.41
     41200     1338.65
     41240     1339.92
     41280      1341.3
     41320      1342.6
     41360     1343.83
     41400     1345.14
     41440     1346.48
     41480     1347.78
     41520      1349.1
     41560     1350.31
     41600     1351.65
     41640     1352.98
     41680      1354.2
     41720     1355.55
     41760     1356.81
     41800     1358.12
     41840     1359.41
     41880     1360.76
     41920     1362.02
     41960     1363.36
     42000      1364.6
     42040     1365.87
     42080     1367.25
     42120     1368.55
     42160     1369.78
     42200     1371.09
     42240     1372.44
     42280     1373.73
     42320     1375.06
     42360     1376.26
     42400      1377.6
     42440     1378.93
     42480     1380.14
     42520     1381.49
     42560     1382.76
     42600     1384.06
     42640     1385.35
     42680     1386.71
     42720     1387.97
     42760     1389.31
     42800     1390.55
     42840     1391.82
     42880      1393.2
     42920      1394.5
     42960     1395.73
     43000     1397.05
     43040     1398.39
     43080     1399.69
     43120     1401.01
     43160     1402.21
     43200     1403.55
     43240     1404.89
     43280      1406.1
     43320     1407.45
     43360     1408.72
     43400     1410.02
     43440     1411.31
     43480     1412.67
     43520     1413.92
     43560     1415.26
     43600      1416.5
     43640     1417.77
     43680     1419.15
     43720     1420.44
     43760     1421.67
     43800     1422.98
     43840     1424.33
     43880     1425.63
     43920     1426.96
     43960     1428.15
     44000     1429.49
     44040     1430.84
     44080     1432.05
     44120      1433.4
     44160     1434.67
     44200     1435.97
     44240     1437.27
     44280     1438.62
     44320     1439.88
     44360     1441.22
     44400     1442.45
     44440     1443.72
     44480      1445.1
     44520      1446.4
     44560     1447.62
     44600     1448.94
     44640     1450.29
     44680     1451.59
     44720     1452.92
     44760     1454.11
     44800     1455.46
     44840      1456.8
     44880     1458.01
     44920     1459.37
     44960     1460.63
     45000     1461.94
     45040     1463.23
     45080     1464.59
     45120     1465.85
     45160     1467.19
     45200     1468.42
     45240     1469.69
     45280     1471.08
     45320     1472.37
     45360     1473.59
     45400     1474.91
     45440     1476.26
     45480     1477.56
     45520      1478.9
     45560     1480.08
     45600     1481.43
     45640     1482.77
     45680     1483.98
     45720     1485.33
     45760     1486.61
     45800     1487.91
     45840      1489.2
     45880     1490.56
     45920     1491.82
     45960     1493.16
     46000     1494.39
     46040     1495.66
     46080     1497.05
     46120     1498.35
     46160     1499.57
     46200     1500.88
     46240     1502.24
     46280     1503.54
     46320     1504.88
     46360     1506.07
     46400     1507.42
     46440     1508.75
     46480     1509.96
     46520     1511.32
     46560     1512.59
     46600     1513.89
     46640     1515.18
     46680     1516.55
     46720      1517.8
     46760     1519.15
     46800     1520.38
     46840     1521.66
     46880     1523.05
     46920     1524.34
     46960     1525.56
     47000     1526.88
     47040     1528.24
     47080     1529.55
     47120     1530.88
     47160     1532.07
     47200     1533.42
     47240     1534.76
     47280     1535.97
     47320     1537.32
     47360      1538.6
     47400      1539.9
     47440     1541.19
     47480     1542.56
     47520     1543.82
     47560     1545.17
     47600      1546.4
     47640     1547.68
     47680     1549.07
     47720     1550.35
     47760     1551.58
     47800     1552.89
     47840     1554.25
     47880     1555.55
     47920     1556.89
     47960     1558.07
     48000     1559.43
     48040     1560.77
     48080     1561.97
     48120     1563.32
     48160      1564.6
     48200     1565.91
     48240      1567.2
     48280     1568.56
     48320     1569.82
     48360     1571.17
     48400      1572.4
     48440     1573.67
     48480     1575.06
     48520     1576.35
     48560     1577.57
     48600     1578.89
     48640     1580.25
     48680     1581.56
     48720      1582.9
     48760     1584.08
     48800     1585.44
     48840     1586.77
     48880     1587.97
     48920     1589.33
     48960     1590.61
     49000     1591.91
     49040      1593.2
     49080     1594.56
     49120     1595.82
     49160     1597.17
     49200      1598.4
     49240     1599.67
     49280     1601.06
     49320     1602.35
     49360     1603.57
     49400      1604.9
     49440     1606.26
     49480     1607.57
     49520     1608.91
     49560     1610.09
     49600     1611.44
     49640     1612.79
     49680     1613.99
     49720     1615.34
     49760     1616.62
     49800     1617.92
     49840     1619.21
     49880     1620.57
     49920     1621.83
     49960     1623.18
     50000      1624.4
     50040     1625.68
     50080     1627.07
     50120     1628.35
     50160     1629.58
     50200      1630.9
     50240     1632.27
     50280     1633.57
     50320     1634.91
     50360     1636.09
     50400     1637.44
     50440     1638.78
     50480     1639.98
     50520     1641.33
     50560      1642.6
     50600     1643.91
     50640      1645.2
     50680     1646.57
     50720     1647.82
     50760     1649.18
     50800     1650.41
     50840     1651.68
     50880     1653.08
     50920     1654.36
     50960     1655.58
     51000     1656.91
     51040     1658.27
     51080     1659.57
     51120     1660.91
     51160     1662.08
     51200     1663.44
     51240     1664.78
     51280     1665.98
     51320     1667.33
     51360     1668.61
     51400     1669.92
     51440     1671.21
     51480     1672.59
     51520     1673.84
     51560      1675.2
     51600     1676.44
     51640     1677.71
     51680     1679.11
     51720     1680.39
     51760     1681.61
     51800     1682.93
     51840      1684.3
     51880      1685.6
     51920     1686.94
     51960     1688.11
     52000     1689.46
     52040     1690.81
     52080        1692
     52120     1693.35
     52160     1694.63
     52200     1695.94
     52240     1697.24
     52280     1698.61
     52320     1699.87
     52360     1701.23
     52400     1702.46
     52440     1703.73
     52480     1705.13
     52520     1706.41
     52560     1707.62
     52600     1708.96
     52640     1710.32
     52680     1711.63
     52720     1712.97
     52760     1714.13
     52800     1715.49
     52840     1716.83
     52880     1718.03
     52920     1719.38
     52960     1720.66
     53000     1721.97
     53040     1723.27
     53080     1724.65
     53120      1725.9
     53160     1727.26
     53200     1728.49
     53240     1729.76
     53280     1731.16
     53320     1732.45
     53360     1733.66
     53400     1734.99
     53440     1736.36
     53480     1737.66
     53520        1739
     53560     1740.17
     53600     1741.53
     53640     1742.87
     53680     1744.06
     53720     1745.42
     53760     1746.69
     53800     1748.01
     53840     1749.31
     53880     1750.68
     53920     1751.93
     53960      1753.3
     54000     1754.53
     54040      1755.8
     54080     1757.19
     54120     1758.49
     54160     1759.69
     54200     1761.02
     54240     1762.38
     54280     1763.69
     54320     1765.02
     54360     1766.19
     54400     1767.55
     54440     1768.89
     54480     1770.08
     54520     1771.43
     54560     1772.71
     54600     1774.03
     54640     1775.32
     54680     1776.69
     54720     1777.94
     54760     1779.31
     54800     1780.54
     54840      1781.8
     54880      1783.2
     54920     1784.49
     54960     1785.69
     55000     1787.02
     55040     1788.38
     55080     1789.69
     55120     1791.02
     55160     1792.18
     55200     1793.54
     55240     1794.88
     55280     1796.07
     55320     1797.43
     55360     1798.71
     55400     1800.03
     55440     1801.32
     55480      1802.7
     55520     1803.94
     55560     1805.31
     55600     1806.54
     55640      1807.8
     55680      1809.2
     55720     1810.49
     55760     1811.69
     55800     1813.03
     55840     1814.39
     55880      1815.7
     55920     1817.04
     55960     1818.19
     56000     1819.56
     56040      1820.9
     56080     1822.08
     56120     1823.44
     56160     1824.72
     56200     1826.04
     56240     1827.34
     56280     1828.71
     56320     1829.96
     56360     1831.33
     56400     1832.56
     56440     1833.82
     56480     1835.22
     56520     1836.51
     56560     1837.71
     56600     1839.05
     56640     1840.42
     56680     1841.73
     56720     1843.07
     56760     1844.22
     56800     1845.59
     56840     1846.92
     56880     1848.11
     56920     1849.46
     56960     1850.75
     57000     1852.07
     57040     1853.36
     57080     1854.73
     57120     1855.98
     57160     1857.35
     57200     1858.58
     57240     1859.84
     57280     1861.24
     57320     1862.53
     57360     1863.73
     57400     1865.06
     57440     1866.43
     57480     1867.75
     57520     1869.08
     57560     1870.24
     57600     1871.61
     57640     1872.95
     57680     1874.13
     57720     1875.48
     57760     1876.77
     57800     1878.09
     57840     1879.38
     57880     1880.76
     57920        1882
     57960     1883.37
     58000      1884.6
     58040     1885.86
     58080     1887.26
     58120     1888.55
     58160     1889.75
     58200     1891.07
     58240     1892.44
     58280     1893.76
     58320      1895.1
     58360     1896.25
     58400     1897.62
     58440     1898.96
     58480     1900.14
     58520     1901.48
     58560     1902.77
     58600     1904.09
     58640     1905.39
     58680     1906.76
     58720     1908.01
     58760     1909.39
     58800     1910.61
     58840     1911.87
     58880     1913.28
     58920     1914.57
     58960     1915.77
     59000      1917.1
     59040     1918.47
     59080     1919.79
     59120     1921.12
     59160     1922.28
     59200     1923.64
     59240     1924.98
     59280     1926.16
     59320      1927.5
     59360     1928.79
     59400     1930.11
     59440      1931.4
     59480     1932.79
     59520     1934.04
     59560     1935.41
     59600     1936.64
     59640     1937.89
     59680     1939.29
     59720     1940.59
     59760     1941.79
     59800     1943.12
     59840     1944.49
     59880     1945.81
     59920     1947.15
     59960      1948.3
     60000     1949.67
     60040        1951
     60080     1952.18
     60120     1953.53
     60160     1954.81
     60200     1956.13
     60240     1957.42
     60280     1958.81
     60320     1960.06
     60360     1961.44
     60400     1962.67
     60440     1963.93
     60480     1965.33
     60520     1966.62
     60560     1967.83
     60600     1969.16
     60640     1970.53
     60680     1971.85
     60720     1973.19
     60760     1974.34
     60800     1975.71
     60840     1977.04
     60880     1978.22
     60920     1979.56
     60960     1980.85
     61000     1982.16
     61040     1983.45
     61080     1984.84
     61120     1986.09
     61160     1987.47
     61200      1988.7
     61240     1989.97
     61280     1991.37
     61320     1992.66
     61360     1993.86
     61400     1995.19
     61440     1996.56
     61480     1997.87
     61520     1999.21
     61560     2000.35
     61600     2001.73
     61640     2003.06
     61680     2004.23
     61720     2005.57
     61760     2006.87
     61800     2008.17
     61840     2009.47
     61880     2010.86
     61920      2012.1
     61960     2013.48
     62000     2014.71
     62040     2015.97
     62080     2017.37
     62120     2018.65
     62160     2019.86
     62200     2021.18
     62240     2022.55
     62280     2023.86
     62320      2025.2
     62360     2026.34
     62400     2027.71
     62440     2029.04
     62480     2030.21
     62520     2031.56
     62560     2032.85
     62600     2034.15
     62640     2035.45
     62680     2036.84
     62720     2038.08
     62760     2039.47
     62800     2040.69
     62840     2041.96
     62880     2043.37
     62920     2044.65
     62960     2045.85
     63000     2047.17
     63040     2048.55
     63080     2049.86
     63120     2051.19
     63160     2052.33
     63200      2053.7
     63240     2055.03
     63280     2056.19
     63320     2057.54
     63360     2058.83
     63400     2060.14
     63440     2061.43
     63480     2062.82
     63520     2064.07
     63560     2065.45
     63600     2066.68
     63640     2067.94
     63680     2069.35
     63720     2070.63
     63760     2071.83
     63800     2073.15
     63840     2074.53
     63880     2075.84
     63920     2077.18
     63960     2078.31
     64000     2079.68
     64040     2081.01
     64080     2082.18
     64120     2083.52
     64160     2084.81
     64200     2086.12
     64240     2087.41
     64280      2088.8
     64320     2090.04
     64360     2091.42
     64400     2092.64
     64440     2093.91
     64480     2095.32
     64520     2096.61
     64560      2097.8
     64600     2099.11
     64640     2100.49
     64680     2101.81
     64720     2103.15
     64760     2104.28
     64800     2105.65
     64840     2106.98
     64880     2108.14
     64920     2109.49
     64960     2110.78
     65000     2112.09
     65040     2113.38
     65080     2114.77
     65120     2116.01
     65160     2117.39
     65200     2118.61
     65240     2119.87
     65280     2121.28
     65320     2122.57
     65360     2123.76
     65400     2125.08
     65440     2126.46
     65480     2127.78
     65520     2129.12
     65560     2130.24
     65600     2131.62
     65640     2132.95
     65680      2134.1
     65720     2135.46
     65760     2136.75
     65800     2138.06
     65840     2139.35
     65880     2140.74
     65920     2141.98
     65960     2143.37
     66000     2144.58
     66040     2145.84
     66080     2147.25
     66120     2148.54
     66160     2149.72
     66200     2151.04
     66240     2152.42
     66280     2153.75
     66320     2155.09
     66360     2156.21
     66400     2157.58
     66440     2158.92
     66480     2160.07
     66520     2161.43
     66560     2162.72
     66600     2164.04
     66640     2165.33
     66680     2166.71
     66720     2167.96
     66760     2169.35
     66800     2170.56
     66840     2171.82
     66880     2173.24
     66920     2174.53
     66960     2175.72
     67000     2177.04
     67040     2178.42
     67080     2179.74
     67120     2181.09
     67160     2182.21
     67200     2183.58
     67240     2184.92
     67280     2186.07
     67320     2187.44
     67360     2188.73
     67400     2190.04
     67440     2191.33
     67480     2192.73
     67520     2193.96
     67560     2195.36
     67600     2196.57
     67640     2197.83
     67680     2199.25
     67720     2200.53
     67760     2201.72
     67800     2203.05
     67840     2204.42
     67880     2205.75
     67920      2207.1
     67960     2208.22
     68000     2209.59
     68040     2210.92
     68080     2212.07
     68120     2213.43
     68160     2214.72
     68200     2216.03
     68240     2217.33
     68280     2218.73
     68320     2219.96
     68360     2221.35
     68400     2222.56
     68440     2223.82
     68480     2225.25
     68520     2226.53
     68560     2227.71
     68600     2229.04
     68640     2230.42
     68680     2231.75
     68720      2233.1
     68760     2234.22
     68800     2235.59
     68840     2236.91
     68880     2238.06
     68920     2239.42
     68960     2240.71
     69000     2242.02
     69040     2243.33
     69080     2244.72
     69120     2245.95
     69160     2247.35
     69200     2248.56
     69240     2249.81
     69280     2251.24
     69320     2252.52
     69360      2253.7
     69400     2255.03
     69440     2256.41
     69480     2257.74
     69520     2259.08
     69560     2260.21
     69600     2261.57
     69640     2262.89
     69680     2264.04
     69720      2265.4
     69760     2266.69
     69800        2268
     69840     2269.31
     69880      2270.7
     69920     2271.93
     69960     2273.32
     70000     2274.54
     70040     2275.79
     70080     2277.21
     70120     2278.49
     70160     2279.67
     70200        2281
     70240     2282.38
     70280     2283.71
     70320     2285.06
     70360     2286.18
     70400     2287.54
     70440     2288.86
     70480     2290.01
     70520     2291.37
     70560     2292.66
     70600     2293.98
     70640     2295.28
     70680     2296.68
     70720     2297.91
     70760      2299.3
     70800     2300.51
     70840     2301.77
     70880      2303.2
     70920     2304.47
     70960     2305.66
     71000     2306.98
     71040     2308.36
     71080     2309.69
     71120     2311.03
     71160     2312.16
     71200     2313.53
     71240     2314.85
     71280     2315.99
     71320     2317.35
     71360     2318.64
     71400     2319.96
     71440     2321.27
     71480     2322.67
     71520      2323.9
     71560     2325.29
     71600      2326.5
     71640     2327.76
     71680     2329.19
     71720     2330.46
     71760     2331.65
     71800     2332.98
     71840     2334.35
     71880     2335.69
     71920     2337.03
     71960     2338.15
     72000     2339.52
     72040     2340.84
     72080     2341.97
     72120     2343.34
     72160     2344.62
     72200     2345.94
     72240     2347.25
     72280     2348.65
     72320     2349.89
     72360     2351.28
     72400     2352.49
     72440     2353.74
     72480     2355.18
     72520     2356.46
     72560     2357.63
     72600     2358.96
     72640     2360.35
     72680     2361.68
     72720     2363.03
     72760     2364.15
     72800     2365.52
     72840     2366.84
     72880     2367.97
     72920     2369.35
     72960     2370.62
     73000     2371.94
     73040     2373.26
     73080     2374.65
     73120     2375.89
     73160     2377.28
     73200     2378.49
     73240     2379.74
     73280     2381.18
     73320     2382.46
     73360     2383.64
     73400     2384.97
     73440     2386.35
     73480     2387.69
     73520     2389.04
     73560     2390.16
     73600     2391.53
     73640     2392.84
     73680     2393.98
     73720     2395.35
     73760     2396.64
     73800     2397.95
     73840     2399.27
     73880     2400.66
     73920      2401.9
     73960     2403.28
     74000     2404.49
     74040     2405.74
     74080     2407.18
     74120     2408.46
     74160     2409.64
     74200     2410.97
     74240     2412.35
     74280      2413.7
     74320     2415.04
     74360     2416.16
     74400     2417.53
     74440     2418.84
     74480     2419.97
     74520     2421.34
     74560     2422.63
     74600     2423.95
     74640     2425.27
     74680     2426.66
     74720      2427.9
     74760     2429.28
     74800     2430.48
     74840     2431.73
     74880     2433.17
     74920     2434.44
     74960     2435.62
     75000     2436.95
     75040     2438.34
     75080     2439.68
     75120     2441.02
     75160     2442.14
     75200     2443.51
     75240     2444.83
     75280     2445.94
     75320     2447.32
     75360      2448.6
     75400     2449.92
     75440     2451.25
     75480     2452.63
     75520     2453.87
     75560     2455.25
     75600     2456.46
     75640     2457.71
     75680     2459.14
     75720     2460.42
     75760     2461.59
     75800     2462.92
     75840     2464.31
     75880     2465.65
     75920     2466.99
     75960      2468.1
     76000     2469.48
     76040      2470.8
     76080     2471.92
     76120      2473.3
     76160     2474.58
     76200      2475.9
     76240     2477.23
     76280      2478.6
     76320     2479.84
     76360     2481.23
     76400     2482.43
     76440     2483.67
     76480     2485.11
     76520     2486.38
     76560     2487.55
     76600     2488.88
     76640     2490.27
     76680     2491.62
     76720     2492.97
     76760     2494.08
     76800     2495.46
     76840     2496.77
     76880     2497.89
     76920     2499.27
     76960     2500.54
     77000     2501.87
     77040     2503.19
     77080     2504.57
     77120      2505.8
     77160     2507.18
     77200     2508.38
     77240     2509.63
     77280     2511.06
     77320     2512.33
     77360      2513.5
     77400     2514.83
     77440     2516.23
     77480     2517.58
     77520     2518.93
     77560     2520.03
     77600     2521.42
     77640     2522.73
     77680     2523.85
     77720     2525.23
     77760      2526.5
     77800     2527.82
     77840     2529.14
     77880     2530.52
     77920     2531.75
     77960     2533.13
     78000     2534.34
     78040     2535.58
     78080     2537.02
     78120     2538.28
     78160     2539.46
     78200     2540.79
     78240     2542.18
     78280     2543.54
     78320     2544.89
     78360     2545.99
     78400     2547.37
     78440     2548.69
     78480     2549.81
     78520     2551.19
     78560     2552.46
     78600     2553.79
     78640     2555.11
     78680     2556.49
     78720     2557.71
     78760      2559.1
     78800      2560.3
     78840     2561.55
     78880        2563
     78920     2564.26
     78960     2565.43
     79000     2566.76
     79040     2568.16
     79080     2569.52
     79120     2570.86
     79160     2571.96
     79200     2573.35
     79240     2574.67
     79280     2575.79
     79320     2577.17
     79360     2578.43
     79400     2579.76
     79440     2581.08
     79480     2582.46
     79520     2583.68
     79560     2585.07
     79600     2586.27
     79640     2587.53
     79680     2588.96
     79720     2590.22
     79760     2591.39
     79800     2592.72
     79840     2594.11
     79880     2595.48
     79920     2596.81
     79960     2597.93
     80000     2599.31
     80040     2600.64
     80080     2601.75
     80120     2603.12
     80160     2604.39
     80200     2605.72
     80240     2607.04
     80280     2608.42
     80320     2609.64
     80360     2611.04
     80400     2612.23
     80440     2613.49
     80480     2614.92
     80520     2616.18
     80560     2617.34
     80600     2618.68
     80640     2620.07
     80680     2621.44
     80720     2622.78
     80760     2623.89
     80800     2625.27
     80840     2626.59
     80880      2627.7
     80920     2629.08
     80960     2630.33
     81000     2631.67
     81040     2632.98
     81080     2634.36
     81120     2635.58
     81160     2636.97
     81200     2638.16
     81240     2639.42
     81280     2640.85
     81320     2642.11
     81360     2643.27
     81400     2644.61
     81440        2646
     81480     2647.37
     81520     2648.71
     81560     2649.81
     81600     2651.19
     81640     2652.52
     81680     2653.62
     81720     2655.01
     81760     2656.26
     81800      2657.6
     81840     2658.92
     81880     2660.29
     81920     2661.51
     81960      2662.9
     82000     2664.08
     82040     2665.34
     82080     2666.78
     82120     2668.03
     82160     2669.19
     82200     2670.54
     82240     2671.92
     82280      2673.3
     82320     2674.64
     82360     2675.74
     82400     2677.12
     82440     2678.44
     82480     2679.55
     82520     2680.93
     82560     2682.19
     82600     2683.52
     82640     2684.84
     82680     2686.21
     82720     2687.42
     82760     2688.81
     82800     2690.01
     82840     2691.25
     82880      2692.7
     82920     2693.95
     82960      2695.1
     83000     2696.44
     83040     2697.83
     83080      2699.2
     83120     2700.54
     83160     2701.64
     83200     2703.03
     83240     2704.34
     83280     2705.45
     83320     2706.82
     83360     2708.08
     83400     2709.41
     83440     2710.74
     83480     2712.12
     83520     2713.32
     83560     2714.72
     83600     2715.91
     83640     2717.15
     83680     2718.59
     83720     2719.83
     83760     2720.99
     83800     2722.32
     83840     2723.72
     83880     2725.09
     83920     2726.44
     83960     2727.53
     84000     2728.91
     84040     2730.22
     84080     2731.33
     84120      2732.7
     84160     2733.97
     84200      2735.3
     84240     2736.63
     84280     2738.01
     84320     2739.22
     84360     2740.61
     84400     2741.81
     84440     2743.05
     84480     2744.48
     84520     2745.73
     84560     2746.88
     84600     2748.22
     84640     2749.61
     84680     2750.98
     84720     2752.34
     84760     2753.42
     84800     2754.82
     84840     2756.12
     84880     2757.23
     84920     2758.59
     84960     2759.87
     85000     2761.19
     85040     2762.53
     85080      2763.9
     85120     2765.11
     85160     2766.51
     85200      2767.7
     85240     2768.94
     85280     2770.37
     85320     2771.63
     85360     2772.77
     85400     2774.12
     85440     2775.51
     85480     2776.89
     85520     2778.23
     85560     2779.32
     85600     2780.71
     85640     2782.01
     85680     2783.11
     85720     2784.49
     85760     2785.76
     85800     2787.08
     85840     2788.42
     85880     2789.79
     85920        2791
     85960     2792.39
     86000     2793.59
     86040     2794.82
     86080     2796.26
     86120     2797.52
     86160     2798.65
     86200        2800
     86240     2801.39
     86280     2802.77
     86320     2804.11
     86360     2805.19
     86400     2806.59
     86440      2807.9
     86480        2809
     86520     2810.38
     86560     2811.65
     86600     2812.97
     86640      2814.3
     86680     2815.68
     86720     2816.88
     86760     2818.28
     86800     2819.47
     86840      2820.7
     86880     2822.15
     86920      2823.4
     86960     2824.53
     87000     2825.88
     87040     2827.27
     87080     2828.64
     87120     2829.99
     87160     2831.08
     87200     2832.47
     87240     2833.78
     87280     2834.88
     87320     2836.26
     87360     2837.52
     87400     2838.85
     87440     2840.18
     87480     2841.56
     87520     2842.76
     87560     2844.17
     87600     2845.35
     87640     2846.58
     87680     2848.03
     87720     2849.27
     87760      2850.4
     87800     2851.75
     87840     2853.13
     87880     2854.51
     87920     2855.85
     87960     2856.93
     88000     2858.33
     88040     2859.63
     88080     2860.72
     88120      2862.1
     88160     2863.38
     88200     2864.69
     88240     2866.02
     88280     2867.41
     88320      2868.6
     88360     2870.01
     88400     2871.18
     88440     2872.41
     88480     2873.86
     88520      2875.1
     88560     2876.23
     88600     2877.58
     88640     2878.96
     88680     2880.34
     88720     2881.68
     88760     2882.76
     88800     2884.16
     88840     2885.47
     88880     2886.56
     88920     2887.94
     88960     2889.21
     89000     2890.53
     89040     2891.86
     89080     2893.24
     89120     2894.44
     89160     2895.85
     89200     2897.03
     89240     2898.25
     89280     2899.71
     89320     2900.96
     89360     2902.08
     89400     2903.43
     89440      2904.8
     89480     2906.18
     89520     2907.53
     89560      2908.6
     89600        2910
     89640     2911.32
     89680     2912.41
     89720     2913.79
     89760     2915.05
     89800     2916.38
     89840      2917.7
     89880     2919.09
     89920     2920.29
     89960      2921.7
     90000     2922.87
     90040     2924.09
     90080     2925.55
     90120     2926.79
     90160     2927.92
     90200     2929.27
     90240     2930.65
     90280     2932.02
     90320     2933.37
     90360     2934.44
     90400     2935.83
     90440     2937.16
     90480     2938.24
     90520     2939.63
     90560     2940.89
     90600     2942.21
     90640     2943.54
     90680     2944.93
     90720     2946.12
     90760     2947.53
     90800      2948.7
     90840     2949.93
     90880     2951.39
     90920     2952.62
     90960     2953.75
     91000     2955.09
     91040     2956.47
     91080     2957.84
     91120     2959.19
     91160     2960.27
     91200     2961.67
     91240     2962.99
     91280     2964.08
     91320     2965.46
     91360     2966.72
     91400     2968.04
     91440     2969.36
     91480     2970.75
     91520     2971.95
     91560     2973.36
     91600     2974.52
     91640     2975.75
     91680     2977.21
     91720     2978.44
     91760     2979.56
     91800     2980.91
     91840     2982.28
     91880     2983.66
     91920        2985
     91960     2986.07
     92000     2987.48
     92040     2988.81
     92080      2989.9
     92120     2991.28
     92160     2992.55
     92200     2993.87
     92240     2995.18
     92280     2996.58
     92320     2997.77
     92360     2999.19
     92400     3000.34
     92440     3001.57
     92480     3003.03
     92520     3004.26
     92560     3005.37
     92600     3006.72
     92640     3008.09
     92680     3009.47
     92720     3010.82
     92760     3011.89
     92800      3013.3
     92840     3014.62
     92880      3015.7
     92920     3017.09
     92960     3018.36
     93000     3019.67
     93040     3020.99
     93080     3022.39
     93120     3023.58
     93160     3024.99
     93200     3026.16
     93240     3027.38
     93280     3028.84
     93320     3030.07
     93360     3031.18
     93400     3032.53
     93440     3033.89
     93480     3035.28
     93520     3036.62
     93560     3037.69
     93600      3039.1
     93640     3040.42
     93680      3041.5
     93720     3042.89
     93760     3044.15
     93800     3045.47
     93840     3046.79
     93880     3048.19
     93920     3049.37
     93960     3050.79
     94000     3051.96
     94040     3053.18
     94080     3054.64
     94120     3055.86
     94160     3056.97
     94200     3058.31
     94240     3059.68
     94280     3061.07
     94320     3062.41
     94360     3063.48
     94400      3064.9
     94440     3066.21
     94480     3067.29
     94520     3068.67
     94560     3069.94
     94600     3071.26
     94640     3072.58
     94680     3073.97
     94720     3075.16
     94760     3076.58
     94800     3077.74
     94840     3078.96
     94880     3080.42
     94920     3081.65
     94960     3082.75
     95000      3084.1
     95040     3085.47
     95080     3086.85
     95120     3088.19
     95160     3089.26
     95200     3090.68
     95240     3091.99
     95280     3093.08
     95320     3094.45
     95360     3095.72
     95400     3097.04
     95440     3098.36
     95480     3099.76
     95520     3100.94
     95560     3102.36
     95600     3103.52
     95640     3104.75
     95680      3106.2
     95720     3107.44
     95760     3108.54
     95800     3109.89
     95840     3111.26
     95880     3112.64
     95920     3113.98
     95960     3115.05
     96000     3116.48
     96040     3117.78
     96080     3118.85
     96120     3120.24
     96160      3121.5
     96200     3122.84
     96240     3124.15
     96280     3125.54
     96320     3126.72
     96360     3128.16
     96400      3129.3
     96440     3130.53
     96480     3131.98
     96520     3133.23
     96560     3134.33
     96600     3135.68
     96640     3137.05
     96680     3138.43
     96720     3139.77
     96760     3140.84
     96800     3142.26
     96840     3143.56
     96880     3144.62
     96920     3146.01
     96960     3147.28
     97000     3148.61
     97040     3149.92
     97080     3151.32
     97120     3152.49
     97160     3153.93
     97200     3155.07
     97240      3156.3
     97280     3157.76
     97320        3159
     97360      3160.1
     97400     3161.45
     97440     3162.83
     97480     3164.21
     97520     3165.55
     97560     3166.62
     97600     3168.04
     97640     3169.33
     97680      3170.4
     97720     3171.77
     97760     3173.04
     97800     3174.37
     97840     3175.68
     97880     3177.08
     97920     3178.25
     97960     3179.68
     98000     3180.84
     98040     3182.07
     98080     3183.52
     98120     3184.76
     98160     3185.87
     98200     3187.21
     98240     3188.59
     98280     3189.97
     98320     3191.32
     98360     3192.38
     98400     3193.81
     98440     3195.09
     98480     3196.16
     98520     3197.54
     98560      3198.8
     98600     3200.14
     98640     3201.45
     98680     3202.86
     98720     3204.03
     98760     3205.46
     98800     3206.61
     98840     3207.84
     98880      3209.3
     98920     3210.54
     98960     3211.64
     99000     3212.99
     99040     3214.37
     99080     3215.76
     99120      3217.1
     99160     3218.16
     99200     3219.59
     99240      3220.9
     99280     3221.95
     99320     3223.33
     99360     3224.58
     99400     3225.93
     99440     3227.23
     99480     3228.64
     99520     3229.81
     99560     3231.24
     99600     3232.39
     99640     3233.61
     99680     3235.07
     99720     3236.31
     99760     3237.41
     99800     3238.76
     99840     3240.15
     99880     3241.53
     99920     3242.87
     99960     3243.92
    100000     3245.35
    100040     3246.67
    100080     3247.73
    100120      3249.1
    100160     3250.36
    100200     3251.71
    100240     3253.01
    100280     3254.42
    100320     3255.59
    100360     3257.02
    100400     3258.16
    100440     3259.39
    100480     3260.86
    100520      3262.1
    100560     3263.19
    100600     3264.55
    100640     3265.92
    100680      3267.3
    100720     3268.65
    100760     3269.71
    100800     3271.14
    100840     3272.45
    100880     3273.51
    100920     3274.89
    100960     3276.14
    101000     3277.49
    101040      3278.8
    101080     3280.21
    101120     3281.37
    101160     3282.81
    101200     3283.96
    101240     3285.18
    101280     3286.65
    101320     3287.88
    101360     3288.98
    101400     3290.33
    101440     3291.71
    101480     3293.09
    101520     3294.43
    101560     3295.48
    101600     3296.91
    101640     3298.23
    101680     3299.29
    101720     3300.67
    101760     3301.92
    101800     3303.26
    101840     3304.57
    101880     3305.98
    101920     3307.14
    101960     3308.59
    102000     3309.73
    102040     3310.96
    102080     3312.43
    102120     3313.67
    102160     3314.76
    102200     3316.11
    102240     3317.49
    102280     3318.87
    102320     3320.22
    102360     3321.26
    102400     3322.68
    102440        3324
    102480     3325.05
    102520     3326.43
    102560     3327.69
    102600     3329.02
    102640     3330.33
    102680     3331.74
    102720      3332.9
    102760     3334.35
    102800     3335.49
    102840     3336.71
    102880     3338.18
    102920     3339.43
    102960     3340.52
    103000     3341.87
    103040     3343.25
    103080     3344.63
    103120     3345.97
    103160     3347.01
    103200     3348.44
    103240     3349.74
    103280     3350.81
    103320     3352.18
    103360     3353.45
    103400     3354.78
    103440     3356.08
    103480     3357.49
    103520     3358.65
    103560     3360.09
    103600     3361.22
    103640     3362.44
    103680     3363.92
    103720     3365.17
    103760     3366.26
    103800      3367.6
    103840     3368.99
    103880     3370.37
    103920     3371.72
    103960     3372.75
    104000     3374.18
    104040     3375.49
    104080     3376.54
    104120     3377.92
    104160     3379.19
    104200     3380.52
    104240     3381.82
    104280     3383.24
    104320     3384.39
    104360     3385.83
    104400     3386.96
    104440     3388.18
    104480     3389.65
    104520      3390.9
    104560        3392
    104600     3393.34
    104640     3394.71
    104680     3396.09
    104720     3397.44
    104760     3398.48
    104800      3399.9
    104840     3401.21
    104880     3402.27
    104920     3403.65
    104960     3404.92
    105000     3406.25
    105040     3407.55
    105080     3408.97
    105120     3410.13
    105160     3411.56
    105200     3412.69
    105240      3413.9
    105280     3415.38
    105320     3416.62
    105360     3417.72
    105400     3419.06
    105440     3420.43
    105480     3421.82
    105520     3423.17
    105560      3424.2
    105600     3425.62
    105640     3426.92
    105680     3427.98
    105720     3429.37
    105760     3430.64
    105800     3431.97
    105840     3433.27
    105880     3434.69
    105920     3435.84
    105960     3437.27
    106000      3438.4
    106040     3439.61
    106080     3441.08
    106120     3442.33
    106160     3443.42
    106200     3444.78
    106240     3446.15
    106280     3447.53
    106320     3448.88
    106360      3449.9
    106400     3451.33
    106440     3452.63
    106480     3453.69
    106520     3455.07
    106560     3456.34
    106600     3457.67
    106640     3458.97
    106680     3460.39
    106720     3461.54
    106760     3462.97
    106800      3464.1
    106840      3465.3
    106880     3466.78
    106920     3468.02
    106960     3469.12
    107000     3470.47
    107040     3471.84
    107080     3473.22
    107120     3474.58
    107160     3475.59
    107200     3477.02
    107240     3478.33
    107280     3479.39
    107320     3480.76
    107360     3482.04
    107400     3483.36
    107440     3484.67
    107480     3486.09
    107520     3487.23
    107560     3488.66
    107600     3489.79
    107640        3491
    107680     3492.47
    107720     3493.71
    107760      3494.8
    107800     3496.16
    107840     3497.52
    107880     3498.91
    107920     3500.27
    107960     3501.28
    108000     3502.72
    108040     3504.04
    108080      3505.1
    108120     3506.48
    108160     3507.75
    108200     3509.07
    108240     3510.38
    108280      3511.8
    108320     3512.94
    108360     3514.37
    108400      3515.5
    108440      3516.7
    108480     3518.18
    108520     3519.42
    108560      3520.5
    108600     3521.86
    108640     3523.23
    108680     3524.62
    108720     3525.97
    108760     3526.98
    108800     3528.41
    108840     3529.73
    108880     3530.79
    108920     3532.17
    108960     3533.44
    109000     3534.77
    109040     3536.08
    109080     3537.49
    109120     3538.64
    109160     3540.07
    109200     3541.19
    109240     3542.39
    109280     3543.88
    109320     3545.12
    109360      3546.2
    109400     3547.56
    109440     3548.92
    109480      3550.3
    109520     3551.66
    109560     3552.66
    109600     3554.09
    109640      3555.4
    109680     3556.46
    109720     3557.84
    109760     3559.11
    109800     3560.44
    109840     3561.74
    109880     3563.15
    109920      3564.3
    109960     3565.73
    110000     3566.85
    110040     3568.05
    110080     3569.54
    110120     3570.78
    110160     3571.86
    110200     3573.21
    110240     3574.58
    110280     3575.96
    110320     3577.31
    110360     3578.31
    110400     3579.73
    110440     3581.04
    110480      3582.1
    110520     3583.48
    110560     3584.75
    110600     3586.08
    110640     3587.38
    110680      3588.8
    110720     3589.95
    110760     3591.39
    110800      3592.5
    110840     3593.71
    110880     3595.19
    110920     3596.45
    110960     3597.52
    111000     3598.88
    111040     3600.24
    111080     3601.63
    111120     3602.98
    111160     3603.98
    111200     3605.41
    111240     3606.72
    111280     3607.77
    111320     3609.16
    111360     3610.43
    111400     3611.75
    111440     3613.05
    111480     3614.48
    111520     3615.63
    111560     3617.07
    111600     3618.18
    111640     3619.38
    111680     3620.88
    111720     3622.12
    111760      3623.2
    111800     3624.55
    111840     3625.92
    111880     3627.31
    111920     3628.66
    111960     3629.66
    112000     3631.09
    112040     3632.39
    112080     3633.44
    112120     3634.82
    112160      3636.1
    112200     3637.41
    112240     3638.72
    112280     3640.16
    112320     3641.29
    112360     3642.74
    112400     3643.86
    112440     3645.05
    112480     3646.54
    112520     3647.79
    112560     3648.86
    112600     3650.22
    112640     3651.58
    112680     3652.97
    112720     3654.33
    112760     3655.32
    112800     3656.75
    112840     3658.06
    112880     3659.11
    112920     3660.49
    112960     3661.77
    113000     3663.08
    113040     3664.38
    113080     3665.82
    113120     3666.96
    113160      3668.4
    113200     3669.52
    113240     3670.71
    113280      3672.2
    113320     3673.45
    113360     3674.52
    113400     3675.89
    113440     3677.25
    113480     3678.64
    113520        3680
    113560     3680.99
    113600     3682.43
    113640     3683.73
    113680     3684.78
    113720     3686.16
    113760     3687.45
    113800     3688.76
    113840     3690.06
    113880     3691.51
    113920     3692.64
    113960     3694.08
    114000     3695.19
    114040     3696.39
    114080     3697.89
    114120     3699.13
    114160     3700.21
    114200     3701.58
    114240     3702.94
    114280     3704.32
    114320     3705.67
    114360     3706.67
    114400      3708.1
    114440     3709.41
    114480     3710.45
    114520     3711.84
    114560     3713.13
    114600     3714.44
    114640     3715.74
    114680     3717.19
    114720     3718.32
    114760     3719.76
    114800     3720.87
    114840     3722.06
    114880     3723.57
    114920     3724.82
    114960     3725.89
    115000     3727.26
    115040     3728.63
    115080        3730
    115120     3731.36
    115160     3732.35
    115200     3733.79
    115240      3735.1
    115280     3736.14
    115320     3737.52
    115360     3738.81
    115400     3740.12
    115440     3741.42
    115480     3742.88
    115520        3744
    115560     3745.45
    115600     3746.56
    115640     3747.75
    115680     3749.26
    115720      3750.5
    115760     3751.57
    115800     3752.94
    115840     3754.32
    115880     3755.69
    115920     3757.06
    115960     3758.05
    116000     3759.48
    116040      3760.8
    116080     3761.84
    116120     3763.23
    116160     3764.52
    116200     3765.82
    116240     3767.13
    116280     3768.59
    116320     3769.71
    116360     3771.16
    116400     3772.27
    116440     3773.46
    116480     3774.98
    116520     3776.22
    116560     3777.29
    116600     3778.66
    116640     3780.04
    116680     3781.42
    116720     3782.78
    116760     3783.76
    116800      3785.2
    116840     3786.52
    116880     3787.55
    116920     3788.94
    116960     3790.24
    117000     3791.53
    117040     3792.84
    117080      3794.3
    117120     3795.42
    117160     3796.87
    117200     3797.97
    117240     3799.18
    117280      3800.7
    117320     3801.94
    117360     3803.01
    117400     3804.38
    117440     3805.75
    117480     3807.12
    117520     3808.48
    117560     3809.46
    117600     3810.91
    117640     3812.22
    117680     3813.27
    117720     3814.65
    117760     3815.94
    117800     3817.24
    117840     3818.55
    117880     3820.02
    117920     3821.13
    117960     3822.59
    118000     3823.68
    118040     3824.89
    118080     3826.41
    118120     3827.66
    118160     3828.73
    118200     3830.09
    118240     3831.46
    118280     3832.84
    118320      3834.2
    118360     3835.18
    118400     3836.64
    118440     3837.93
    118480     3838.98
    118520     3840.37
    118560     3841.66
    118600     3842.96
    118640     3844.27
    118680     3845.74
    118720     3846.86
    118760     3848.31
    118800     3849.41
    118840     3850.62
    118880     3852.14
    118920     3853.37
    118960     3854.44
    119000     3855.81
    119040     3857.18
    119080     3858.56
    119120     3859.92
    119160      3860.9
    119200     3862.35
    119240     3863.65
    119280      3864.7
    119320      3866.1
    119360     3867.39
    119400     3868.68
    119440        3870
    119480     3871.47
    119520     3872.59
    119560     3874.04
    119600     3875.14
    119640     3876.35
    119680     3877.87
    119720     3879.11
    119760     3880.17
    119800     3881.55
    119840     3882.91
    119880      3884.3
    119920     3885.65
    119960     3886.63
    120000     3888.08
    120040     3889.37
    120080     3890.43
    120120     3891.83
    120160     3893.11
    120200     3894.41
    120240     3895.74
    120280      3897.2
    120320     3898.32
    120360     3899.78
    120400     3900.87
    120440     3902.08
    120480     3903.61
    120520     3904.84
    120560     3905.91
    120600     3907.29
    120640     3908.65
    120680     3910.03
    120720     3911.39
    120760     3912.36
    120800     3913.82
    120840     3915.08
    120880     3916.14
    120920     3917.54
    120960     3918.83
    121000     3920.12
    121040     3921.45
    121080     3922.92
    121120     3924.04
    121160     3925.51
    121200     3926.59
    121240      3927.8
    121280     3929.35
    121320     3930.58
    121360     3931.63
    121400     3933.03
    121440     3934.38
    121480     3935.76
    121520     3937.12
    121560     3938.09
    121600     3939.55
    121640     3940.83
    121680     3941.89
    121720     3943.28
    121760     3944.57
    121800     3945.87
    121840     3947.19
    121880     3948.66
    121920     3949.77
    121960     3951.24
    122000     3952.32
    122040     3953.54
    122080     3955.09
    122120     3956.32
    122160     3957.37
    122200     3958.76
    122240     3960.12
    122280     3961.49
    122320     3962.86
    122360     3963.83
    122400     3965.28
    122440     3966.57
    122480     3967.61
    122520     3969.02
    122560     3970.32
    122600     3971.61
    122640     3972.94
    122680     3974.41
    122720     3975.53
    122760     3976.99
    122800     3978.07
    122840     3979.29
    122880     3980.84
    122920     3982.06
    122960     3983.12
    123000     3984.51
    123040     3985.86
    123080     3987.24
    123120     3988.61
    123160     3989.57
    123200     3991.02
    123240     3992.31
    123280     3993.36
    123320     3994.76
    123360     3996.07
    123400     3997.35
    123440     3998.69
    123480     4000.16
    123520     4001.29
    123560     4002.74
    123600     4003.83
    123640     4005.04
    123680     4006.59
    123720     4007.81
    123760     4008.87
    123800     4010.27
    123840     4011.62
    123880     4012.99
    123920     4014.37
    123960     4015.33
    124000     4016.77
    124040     4018.08
    124080     4019.12
    124120     4020.54
    124160     4021.84
    124200     4023.12
    124240     4024.46
    124280     4025.92
    124320     4027.05
    124360      4028.5
    124400     4029.59
    124440      4030.8
    124480     4032.36
    124520     4033.57
    124560     4034.63
    124600     4036.02
    124640     4037.38
    124680     4038.75
    124720     4040.12
    124760     4041.09
    124800     4042.54
    124840     4043.84
    124880     4044.88
    124920      4046.3
    124960     4047.59
    125000     4048.88
    125040     4050.22
    125080     4051.69
    125120     4052.82
    125160     4054.27
    125200     4055.35
    125240     4056.56
    125280     4058.13
    125320     4059.34
    125360      4060.4
    125400     4061.78
    125440     4063.14
    125480     4064.52
    125520     4065.88
    125560     4066.86
    125600     4068.29
    125640     4069.61
    125680     4070.65
    125720     4072.07
    125760     4073.38
    125800     4074.66
    125840     4076.01
    125880     4077.47
    125920      4078.6
    125960     4080.05
    126000     4081.13
    126040     4082.35
    126080     4083.93
    126120     4085.13
    126160     4086.18
    126200     4087.57
    126240     4088.93
    126280     4090.32
    126320     4091.67
    126360     4092.65
    126400      4094.1
    126440     4095.41
    126480     4096.45
    126520     4097.86
    126560     4099.18
    126600     4100.46
    126640     4101.81
    126680     4103.28
    126720      4104.4
    126760     4105.86
    126800     4106.94
    126840     4108.14
    126880     4109.73
    126920     4110.93
    126960     4111.99
    127000     4113.38
    127040     4114.74
    127080     4116.12
    127120     4117.48
    127160     4118.44
    127200     4119.89
    127240     4121.22
    127280     4122.25
    127320     4123.65
    127360     4124.98
    127400     4126.26
    127440     4127.61
    127480     4129.08
    127520     4130.21
    127560     4131.66
    127600     4132.73
    127640     4133.95
    127680     4135.53
    127720     4136.73
    127760     4137.79
    127800     4139.17
    127840     4140.53
    127880     4141.91
    127920     4143.27
    127960     4144.23
    128000     4145.67
    128040     4147.01
    128080     4148.03
    128120     4149.44
    128160     4150.77
    128200     4152.06
    128240      4153.4
    128280     4154.87
    128320     4155.99
    128360     4157.45
    128400     4158.52
    128440     4159.74
    128480     4161.33
    128520     4162.53
    128560     4163.59
    128600     4164.98
    128640     4166.35
    128680     4167.72
    128720     4169.08
    128760     4170.05
    128800     4171.49
    128840     4172.83
    128880     4173.85
    128920     4175.26
    128960     4176.59
    129000     4177.88
    129040     4179.24
    129080     4180.71
    129120     4181.83
    129160     4183.29
    129200     4184.36
    129240     4185.57
    129280     4187.17
    129320     4188.37
    129360     4189.41
    129400     4190.82
    129440     4192.17
    129480     4193.55
    129520      4194.9
    129560     4195.87
    129600     4197.31
    129640     4198.65
    129680     4199.67
    129720     4201.08
    129760     4202.42
    129800     4203.73
    129840     4205.07
    129880     4206.54
    129920     4207.67
    129960     4209.13
    130000     4210.19
    130040     4211.41
    130080     4213.01
    130120     4214.21
    130160     4215.26
    130200     4216.66
    130240     4218.01
    130280     4219.39
    130320     4220.74
    130360      4221.7
    130400     4223.15
    130440     4224.48
    130480      4225.5
    130520     4226.91
    130560     4228.26
    130600     4229.56
    130640     4230.92
    130680     4232.39
    130720     4233.52
    130760     4234.97
    130800     4236.04
    130840     4237.25
    130880     4238.85
    130920     4240.05
    130960      4241.1
    131000      4242.5
    131040     4243.86
    131080     4245.23
    131120     4246.58
    131160     4247.55
    131200     4248.99
    131240     4250.32
    131280     4251.34
    131320     4252.74
    131360     4254.09
    131400      4255.4
    131440     4256.76
    131480     4258.23
    131520     4259.37
    131560     4260.83
    131600     4261.89
    131640     4263.09
    131680      4264.7
    131720     4265.89
    131760     4266.94
    131800     4268.35
    131840     4269.71
    131880     4271.08
    131920     4272.42
    131960     4273.39
    132000     4274.84
    132040     4276.18
    132080     4277.19
    132120     4278.59
    132160     4279.95
    132200     4281.25
    132240     4282.61
    132280     4284.08
    132320     4285.22
    132360     4286.68
    132400     4287.74
    132440     4288.93
    132480     4290.56
    132520     4291.75
    132560     4292.81
    132600     4294.21
    132640     4295.56
    132680     4296.94
    132720     4298.28
    132760     4299.25
    132800      4300.7
    132840     4302.04
    132880     4303.05
    132920     4304.45
    132960     4305.81
    133000     4307.12
    133040     4308.47
    133080     4309.95
    133120     4311.08
    133160     4312.54
    133200     4313.61
    133240      4314.8
    133280     4316.42
    133320     4317.62
    133360     4318.66
    133400     4320.08
    133440     4321.42
    133480     4322.81
    133520     4324.15
    133560     4325.13
    133600     4326.57
    133640     4327.91
    133680     4328.91
    133720     4330.32
    133760     4331.69
    133800     4332.98
    133840     4334.35
    133880     4335.83
    133920     4336.97
    133960     4338.42
    134000     4339.49
    134040     4340.68
    134080      4342.3
    134120      4343.5
    134160     4344.54
    134200     4345.96
    134240     4347.31
    134280     4348.69
    134320     4350.03
    134360        4351
    134400     4352.45
    134440     4353.81
    134480     4354.79
    134520     4356.21
    134560     4357.56
    134600     4358.88
    134640     4360.23
    134680     4361.72
    134720     4362.85
    134760     4364.31
    134800     4365.38
    134840     4366.57
    134880      4368.2
    134920      4369.4
    134960     4370.45
    135000     4371.86
    135040     4373.22
    135080     4374.59
    135120     4375.93
    135160      4376.9
    135200     4378.35
    135240     4379.71
    135280     4380.69
    135320     4382.11
    135360     4383.47
    135400     4384.78
    135440     4386.13
    135480     4387.63
    135520     4388.76
    135560     4390.23
    135600      4391.3
    135640     4392.48
    135680     4394.12
    135720     4395.33
    135760     4396.37
    135800     4397.78
    135840     4399.13
    135880     4400.51
    135920     4401.86
    135960     4402.82
    136000     4404.28
    136040     4405.62
    136080      4406.6
    136120     4408.01
    136160     4409.38
    136200     4410.69
    136240     4412.05
    136280     4413.54
    136320     4414.67
    136360     4416.14
    136400     4417.21
    136440     4418.39
    136480     4420.02
    136520     4421.25
    136560     4422.28
    136600     4423.69
    136640     4425.04
    136680     4426.41
    136720     4427.76
    136760     4428.72
    136800     4430.17
    136840     4431.54
    136880     4432.52
    136920     4433.93
    136960      4435.3
    137000     4436.61
    137040     4437.97
    137080     4439.46
    137120      4440.6
    137160     4442.06
    137200     4443.13
    137240     4444.32
    137280     4445.95
    137320     4447.17
    137360     4448.22
    137400     4449.62
    137440     4450.96
    137480     4452.34
    137520     4453.69
    137560     4454.65
    137600     4456.11
    137640     4457.46
    137680     4458.44
    137720     4459.85
    137760     4461.22
    137800     4462.52
    137840     4463.89
    137880     4465.39
    137920     4466.52
    137960     4467.98
    138000     4469.05
    138040     4470.24
    138080     4471.89
    138120      4473.1
    138160     4474.15
    138200     4475.55
    138240     4476.89
    138280     4478.27
    138320     4479.62
    138360     4480.58
    138400     4482.03
    138440     4483.38
    138480     4484.37
    138520     4485.77
    138560     4487.15
    138600     4488.45
    138640     4489.82
    138680     4491.32
    138720     4492.45
    138760     4493.92
    138800     4494.98
    138840     4496.18
    138880     4497.81
    138920     4499.02
    138960     4500.07
    139000     4501.48
    139040     4502.82
    139080     4504.19
    139120     4505.54
    139160      4506.5
    139200     4507.97
    139240     4509.33
    139280      4510.3
    139320     4511.71
    139360     4513.09
    139400     4514.39
    139440     4515.76
    139480     4517.26
    139520      4518.4
    139560     4519.87
    139600     4520.93
    139640     4522.12
    139680     4523.76
    139720     4524.96
    139760     4526.02
    139800     4527.41
    139840     4528.75
    139880     4530.12
    139920     4531.48
    139960     4532.43
    140000      4533.9
    140040     4535.26
    140080     4536.23
    140120     4537.63
    140160     4539.01
    140200     4540.33
    140240     4541.69
    140280      4543.2
    140320     4544.32
    140360      4545.8
    140400     4546.86
    140440     4548.05
    140480     4549.69
    140520     4550.89
    140560     4551.95
    140600     4553.35
    140640     4554.69
    140680     4556.06
    140720     4557.42
    140760     4558.37
    140800     4559.84
    140840     4561.21
    140880     4562.16
    140920     4563.58
    140960     4564.96
    141000     4566.27
    141040     4567.63
    141080     4569.14
    141120     4570.26
    141160     4571.74
    141200      4572.8
    141240     4573.99
    141280     4575.62
    141320     4576.83
    141360     4577.89
    141400     4579.29
    141440     4580.61
    141480     4581.99
    141520     4583.34
    141560     4584.31
    141600     4585.77
    141640     4587.14
    141680      4588.1
    141720     4589.51
    141760      4590.9
    141800     4592.21
    141840     4593.56
    141880     4595.08
    141920      4596.2
    141960     4597.67
    142000     4598.73
    142040     4599.92
    142080     4601.55
    142120     4602.76
    142160     4603.81
    142200     4605.22
    142240     4606.55
    142280     4607.91
    142320     4609.28
    142360     4610.24
    142400      4611.7
    142440     4613.08
    142480     4614.03
    142520     4615.45
    142560     4616.83
    142600     4618.16
    142640     4619.49
    142680     4621.01
    142720     4622.13
    142760      4623.6
    142800     4624.67
    142840     4625.83
    142880     4627.48
    142920     4628.69
    142960     4629.74
    143000     4631.15
    143040     4632.48
    143080     4633.85
    143120      4635.2
    143160     4636.16
    143200     4637.63
    143240     4639.01
    143280     4639.95
    143320     4641.37
    143360     4642.76
    143400     4644.07
    143440     4645.42
    143480     4646.93
    143520     4648.06
    143560     4649.53
    143600      4650.6
    143640     4651.76
    143680     4653.42
    143720     4654.62
    143760     4655.67
    143800     4657.08
    143840     4658.41
    143880     4659.78
    143920     4661.14
    143960     4662.09
    144000     4663.56
    144040     4664.96
    144080     4665.89
    144120     4667.31
    144160     4668.69
    144200     4670.01
    144240     4671.35
    144280     4672.87
    144320        4674
    144360     4675.49
    144400     4676.56
    144440     4677.71
    144480     4679.37
    144520     4680.58
    144560     4681.63
    144600     4683.04
    144640     4684.36
    144680     4685.75
    144720     4687.09
    144760     4688.04
    144800     4689.51
    144840     4690.91
    144880     4691.84
    144920     4693.26
    144960     4694.64
    145000     4695.97
    145040     4697.31
    145080     4698.82
    145120     4699.94
    145160     4701.43
    145200      4702.5
    145240     4703.67
    145280     4705.33
    145320     4706.53
    145360     4707.58
    145400     4708.99
    145440     4710.33
    145480      4711.7
    145520     4713.05
    145560        4714
    145600     4715.47
    145640     4716.89
    145680     4717.81
    145720     4719.23
    145760     4720.61
    145800     4721.93
    145840     4723.27
    145880     4724.79
    145920     4725.91
    145960     4727.41
    146000     4728.47
    146040     4729.65
    146080      4731.3
    146120     4732.51
    146160     4733.54
    146200     4734.95
    146240     4736.28
    146280     4737.68
    146320     4739.02
    146360     4739.97
    146400     4741.44
    146440     4742.86
    146480     4743.79
    146520      4745.2
    146560     4746.58
    146600     4747.91
    146640     4749.24
    146680     4750.75
    146720     4751.88
    146760     4753.37
    146800     4754.44
    146840     4755.61
    146880     4757.28
    146920     4758.48
    146960     4759.52
    147000     4760.93
    147040     4762.26
    147080     4763.66
    147120        4765
    147160     4765.94
    147200      4767.4
    147240     4768.83
    147280     4769.75
    147320     4771.16
    147360     4772.55
    147400     4773.86
    147440      4775.2
    147480     4776.72
    147520     4777.84
    147560     4779.34
    147600     4780.39
    147640     4781.56
    147680     4783.23
    147720     4784.43
    147760     4785.47
    147800     4786.88
    147840     4788.21
    147880     4789.61
    147920     4790.95
    147960     4791.88
    148000     4793.36
    148040     4794.76
    148080      4795.7
    148120     4797.11
    148160      4798.5
    148200     4799.81
    148240     4801.15
    148280     4802.66
    148320     4803.78
    148360     4805.27
    148400     4806.33
    148440      4807.5
    148480     4809.17
    148520     4810.37
    148560     4811.41
    148600     4812.82
    148640     4814.14
    148680     4815.54
    148720     4816.89
    148760     4817.82
    148800     4819.28
    148840      4820.7
    148880     4821.62
    148920     4823.03
    148960     4824.43
    149000     4825.74
    149040     4827.07
    149080     4828.59
    149120     4829.72
    149160     4831.22
    149200     4832.27
    149240     4833.43
    149280      4835.1
    149320      4836.3
    149360     4837.34
    149400     4838.75
    149440     4840.07
    149480     4841.48
    149520     4842.81
    149560     4843.74
    149600     4845.22
    149640     4846.63
    149680     4847.55
    149720     4848.95
    149760     4850.35
    149800     4851.66
    149840     4852.98
    149880      4854.5
    149920     4855.63
    149960     4857.14
    150000     4858.18
    150040     4859.34
    150080     4861.01
    150120     4862.21
    150160     4863.26
    150200     4864.66
    150240        4866
    150280     4867.39
    150320     4868.73
    150360     4869.65
    150400     4871.14
    150440     4872.53
    150480     4873.45
    150520     4874.86
    150560     4876.25
    150600     4877.57
    150640     4878.89
    150680      4880.4
    150720     4881.53
    150760     4883.05
    150800     4884.09
    150840     4885.25
    150880     4886.92
    150920     4888.12
    150960     4889.15
    151000     4890.57
    151040      4891.9
    151080      4893.3
    151120     4894.62
    151160     4895.55
    151200     4897.03
    151240     4898.42
    151280     4899.35
    151320     4900.75
    151360     4902.15
    151400     4903.47
    151440     4904.78
    151480     4906.31
    151520     4907.43
    151560     4908.94
    151600     4909.98
    151640     4911.14
    151680      4912.8
    151720        4914
    151760     4915.05
    151800     4916.45
    151840     4917.79
    151880     4919.18
    151920     4920.51
    151960     4921.45
    152000     4922.93
    152040     4924.33
    152080     4925.25
    152120     4926.65
    152160     4928.05
    152200     4929.37
    152240     4930.68
    152280     4932.21
    152320     4933.32
    152360     4934.84
    152400     4935.87
    152440     4937.04
    152480      4938.7
    152520      4939.9
    152560     4940.93
    152600     4942.35
    152640     4943.68
    152680     4945.07
    152720     4946.41
    152760     4947.34
    152800     4948.82
    152840     4950.21
    152880     4951.12
    152920     4952.53
    152960     4953.94
    153000     4955.26
    153040     4956.57
    153080     4958.11
    153120     4959.23
    153160     4960.74
    153200     4961.77
    153240     4962.94
    153280      4964.6
    153320      4965.8
    153360     4966.83
    153400     4968.26
    153440     4969.59
    153480     4970.98
    153520     4972.32
    153560     4973.25
    153600     4974.72
    153640     4976.11
    153680     4977.03
    153720     4978.45
    153760     4979.85
    153800     4981.18
    153840     4982.49
    153880     4984.03
    153920     4985.13
    153960     4986.66
    154000     4987.69
    154040     4988.86
    154080     4990.52
    154120     4991.72
    154160     4992.75
    154200     4994.17
    154240     4995.51
    154280     4996.89
    154320     4998.23
    154360     4999.15
    154400     5000.63
    154440     5002.04
    154480     5002.94
    154520     5004.38
    154560     5005.77
    154600      5007.1
    154640     5008.41
    154680     5009.95
    154720     5011.05
    154760     5012.58
    154800     5013.61
    154840     5014.78
    154880     5016.45
    154920     5017.63
    154960     5018.67
    155000      5020.1
    155040     5021.43
    155080     5022.82
    155120     5024.16
    155160     5025.07
    155200     5026.56
    155240     5027.95
    155280     5028.86
    155320     5030.29
    155360     5031.69
    155400     5033.02
    155440     5034.32
    155480     5035.86
    155520     5036.96
    155560     5038.48
    155600     5039.52
    155640     5040.68
    155680     5042.35
    155720     5043.54
    155760     5044.57
    155800     5045.99
    155840     5047.32
    155880     5048.73
    155920     5050.07
    155960     5050.98
    156000     5052.47
    156040     5053.85
    156080     5054.75
    156120     5056.18
    156160     5057.58
    156200     5058.91
    156240     5060.21
    156280     5061.76
    156320     5062.85
    156360     5064.37
    156400     5065.41
    156440     5066.57
    156480     5068.24
    156520     5069.43
    156560     5070.44
    156600     5071.88
    156640     5073.22
    156680     5074.63
    156720     5075.97
    156760     5076.88
    156800     5078.36
    156840     5079.74
    156880     5080.64
    156920     5082.07
    156960     5083.47
    157000      5084.8
    157040      5086.1
    157080     5087.66
    157120     5088.76
    157160     5090.29
    157200     5091.31
    157240     5092.48
    157280     5094.14
    157320     5095.34
    157360     5096.35
    157400     5097.78
    157440     5099.12
    157480     5100.54
    157520     5101.86
    157560     5102.77
    157600     5104.26
    157640     5105.65
    157680     5106.54
    157720     5107.98
    157760     5109.37
    157800     5110.72
    157840        5112
    157880     5113.56
    157920     5114.68
    157960      5116.2
    158000     5117.23
    158040     5118.39
    158080     5120.07
    158120     5121.25
    158160     5122.27
    158200     5123.69
    158240     5125.05
    158280     5126.46
    158320      5127.8
    158360      5128.7
    158400     5130.18
    158440     5131.58
    158480     5132.47
    158520     5133.91
    158560     5135.31
    158600     5136.65
    158640     5137.94
    158680      5139.5
    158720     5140.62
    158760     5142.13
    158800     5143.16
    158840     5144.31
    158880     5145.99
    158920     5147.18
    158960     5148.19
    159000     5149.62
    159040     5150.97
    159080     5152.39
    159120     5153.72
    159160     5154.63
    159200     5156.11
    159240     5157.51
    159280     5158.41
    159320     5159.84
    159360     5161.24
    159400     5162.59
    159440     5163.87
    159480     5165.43
    159520     5166.55
    159560     5168.07
    159600     5169.09
    159640     5170.25
    159680     5171.93
    159720     5173.11
    159760     5174.13
    159800     5175.54
    159840      5176.9
    159880     5178.31
    159920     5179.65
    159960     5180.55
    160000     5182.03
    160040     5183.45
    160080     5184.34
    160120     5185.78
    160160     5187.17
    160200     5188.51
    160240      5189.8
    160280     5191.36
    160320     5192.47
    160360        5194
    160400     5195.02
    160440     5196.18
    160480     5197.85
    160520     5199.04
    160560     5200.05
    160600     5201.47
    160640     5202.83
    160680     5204.23
    160720     5205.57
    160760     5206.47
    160800     5207.95
    160840     5209.37
    160880     5210.25
    160920      5211.7
    160960     5213.08
    161000     5214.43
    161040     5215.71
    161080     5217.29
    161120     5218.39
    161160     5219.91
    161200     5220.93
    161240     5222.09
    161280     5223.77
    161320     5224.95
    161360     5225.97
    161400     5227.39
    161440     5228.76
    161480     5230.15
    161520     5231.49
    161560     5232.38
    161600     5233.86
    161640     5235.28
    161680     5236.16
    161720     5237.61
    161760     5238.99
    161800     5240.34
    161840     5241.62
    161880     5243.19
    161920     5244.29
    161960     5245.81
    162000     5246.83
    162040     5247.98
    162080     5249.68
    162120     5250.86
    162160     5251.88
    162200     5253.29
    162240     5254.66
    162280     5256.05
    162320      5257.4
    162360     5258.29
    162400     5259.77
    162440     5261.19
    162480     5262.05
    162520     5263.51
    162560     5264.89
    162600     5266.25
    162640     5267.51
    162680     5269.09
    162720     5270.19
    162760     5271.71
    162800     5272.74
    162840     5273.88
    162880     5275.58
    162920     5276.75
    162960     5277.77
    163000     5279.19
    163040     5280.55
    163080     5281.95
    163120     5283.29
    163160     5284.17
    163200     5285.66
    163240     5287.08
    163280     5287.93
    163320     5289.38
    163360     5290.79
    163400     5292.13
    163440      5293.4
    163480     5294.98
    163520     5296.07
    163560     5297.58
    163600     5298.62
    163640     5299.75
    163680     5301.45
    163720     5302.62
    163760     5303.65
    163800     5305.05
    163840     5306.42
    163880     5307.83
    163920     5309.16
    163960     5310.04
    164000     5311.54
    164040     5312.96
    164080     5313.82
    164120     5315.25
    164160     5316.65
    164200     5318.01
    164240     5319.28
    164280     5320.86
    164320     5321.94
    164360     5323.46
    164400     5324.49
    164440     5325.62
    164480     5327.32
    164520     5328.49
    164560     5329.52
    164600     5330.92
    164640      5332.3
    164680     5333.72
    164720     5335.04
    164760     5335.91
    164800     5337.43
    164840     5338.83
    164880     5339.68
    164920     5341.11
    164960     5342.52
    165000     5343.89
    165040     5345.15
    165080     5346.73
    165120     5347.82
    165160     5349.34
    165200     5350.36
    165240     5351.49
    165280     5353.19
    165320     5354.36
    165360     5355.39
    165400      5356.8
    165440     5358.18
    165480      5359.6
    165520     5360.93
    165560      5361.8
    165600      5363.3
    165640      5364.7
    165680     5365.55
    165720     5366.98
    165760     5368.39
    165800     5369.75
    165840     5371.02
    165880      5372.6
    165920     5373.69
    165960     5375.22
    166000     5376.23
    166040     5377.37
    166080     5379.09
    166120     5380.25
    166160     5381.28
    166200     5382.69
    166240     5384.06
    166280     5385.47
    166320      5386.8
    166360     5387.67
    166400     5389.17
    166440     5390.58
    166480     5391.44
    166520     5392.87
    166560     5394.27
    166600     5395.64
    166640     5396.89
    166680     5398.48
    166720     5399.58
    166760      5401.1
    166800     5402.11
    166840     5403.25
    166880     5404.97
    166920     5406.15
    166960     5407.17
    167000     5408.57
    167040     5409.96
    167080     5411.37
    167120     5412.71
    167160     5413.55
    167200     5415.07
    167240     5416.47
    167280     5417.34
    167320     5418.78
    167360     5420.18
    167400     5421.56
    167440     5422.79
    167480     5424.39
    167520     5425.48
    167560     5427.01
    167600     5428.01
    167640     5429.15
    167680     5430.88
    167720     5432.04
    167760     5433.07
    167800     5434.47
    167840     5435.85
    167880     5437.26
    167920      5438.6
    167960     5439.45
    168000     5440.95
    168040     5442.37
    168080     5443.23
    168120     5444.66
    168160     5446.06
    168200     5447.45
    168240     5448.69
    168280     5450.28
    168320     5451.37
    168360      5452.9
    168400      5453.9
    168440     5455.04
    168480     5456.78
    168520     5457.94
    168560     5458.97
    168600     5460.36
    168640     5461.76
    168680     5463.14
    168720      5464.5
    168760     5465.34
    168800     5466.86
    168840     5468.27
    168880     5469.14
    168920     5470.57
    168960     5471.97
    169000     5473.36
    169040      5474.6
    169080     5476.18
    169120     5477.28
    169160     5478.82
    169200      5479.8
    169240     5480.94
    169280     5482.69
    169320     5483.86
    169360     5484.89
    169400     5486.27
    169440     5487.66
    169480     5489.06
    169520     5490.41
    169560     5491.25
    169600     5492.76
    169640     5494.18
    169680     5495.03
    169720     5496.47
    169760     5497.87
    169800     5499.25
    169840     5500.49
    169880     5502.08
    169920     5503.17
    169960     5504.69
    170000     5505.71
    170040     5506.83
    170080     5508.58
    170120     5509.76
    170160     5510.78
    170200     5512.15
    170240     5513.56
    170280     5514.94
    170320      5516.3
    170360     5517.13
    170400     5518.65
    170440     5520.07
    170480     5520.92
    170520     5522.35
    170560     5523.75
    170600     5525.14
    170640     5526.38
    170680     5527.96
    170720     5529.06
    170760     5530.58
    170800     5531.59
    170840     5532.73
    170880     5534.48
    170920     5535.64
    170960     5536.67
    171000     5538.06
    171040     5539.45
    171080     5540.83
    171120      5542.2
    171160     5543.02
    171200     5544.55
    171240     5545.96
    171280     5546.82
    171320     5548.24
    171360     5549.65
    171400     5551.03
    171440     5552.27
    171480     5553.85
    171520     5554.94
    171560     5556.47
    171600     5557.48
    171640     5558.61
    171680     5560.37
    171720     5561.53
    171760     5562.55
    171800     5563.94
    171840     5565.33
    171880     5566.73
    171920     5568.07
    171960     5568.91
    172000     5570.43
    172040     5571.85
    172080      5572.7
    172120     5574.12
    172160     5575.53
    172200      5576.9
    172240     5578.14
    172280     5579.72
    172320     5580.83
    172360     5582.34
    172400     5583.35
    172440     5584.48
    172480     5586.24
    172520      5587.4
    172560     5588.42
    172600     5589.82
    172640      5591.2
    172680     5592.59
    172720     5593.96
    172760     5594.77
    172800     5596.31
    172840     5597.74
    172880     5598.59
    172920     5600.01
    172960      5601.4
    173000      5602.8
    173040     5604.04
    173080     5605.61
    173120     5606.72
    173160     5608.24
    173200     5609.25
    173240     5610.37
    173280     5612.12
    173320     5613.28
    173360      5614.3
    173400     5615.71
    173440      5617.1
    173480     5618.49
    173520     5619.85
    173560     5620.66
    173600      5622.2
    173640     5623.64
    173680     5624.48
    173720     5625.89
    173760     5627.28
    173800      5628.7
    173840     5629.92
    173880     5631.49
    173920      5632.6
    173960     5634.12
    174000     5635.14
    174040     5636.25
    174080     5638.01
    174120     5639.18
    174160     5640.19
    174200      5641.6
    174240     5642.99
    174280     5644.37
    174320     5645.75
    174360     5646.55
    174400     5648.11
    174440     5649.53
    174480     5650.37
    174520     5651.79
    174560     5653.19
    174600      5654.6
    174640     5655.83
    174680     5657.38
    174720      5658.5
    174760     5660.02
    174800     5661.03
    174840     5662.15
    174880      5663.9
    174920     5665.07
    174960     5666.09
    175000      5667.5
    175040      5668.9
    175080     5670.26
    175120     5671.65
    175160     5672.44
    175200        5674
    175240     5675.42
    175280     5676.27
    175320      5677.7
    175360     5679.07
    175400     5680.51
    175440     5681.73
    175480      5683.3
    175520     5684.41
    175560     5685.92
    175600     5686.94
    175640     5688.06
    175680     5689.81
    175720     5690.97
    175760     5691.99
    175800     5693.42
    175840     5694.81
    175880     5696.19
    175920     5697.56
    175960     5698.35
    176000     5699.91
    176040     5701.33
    176080     5702.18
    176120     5703.59
    176160     5704.98
    176200      5706.4
    176240     5707.64
    176280     5709.21
    176320     5710.33
    176360     5711.83
    176400     5712.85
    176440     5713.97
    176480     5715.73
    176520     5716.89
    176560     5717.91
    176600     5719.34
    176640     5720.73
    176680     5722.11
    176720     5723.48
    176760     5724.26
    176800     5725.83
    176840     5727.25
    176880      5728.1
    176920      5729.5
    176960     5730.89
    177000     5732.32
    177040     5733.55
    177080     5735.15
    177120     5736.24
    177160     5737.76
    177200     5738.79
    177240     5739.89
    177280     5741.67
    177320     5742.82
    177360     5743.84
    177400     5745.27
    177440     5746.67
    177480     5748.04
    177520     5749.42
    177560     5750.19
    177600     5751.77
    177640     5753.19
    177680     5754.02
    177720     5755.44
    177760     5756.81
    177800     5758.25
    177840      5759.5
    177880     5761.08
    177920     5762.19
    177960      5763.7
    178000     5764.71
    178040     5765.82
    178080     5767.59
    178120     5768.76
    178160     5769.77
    178200     5771.21
    178240     5772.59
    178280     5773.97
    178320     5775.34
    178360     5776.12
    178400     5777.69
    178440      5779.1
    178480     5779.93
    178520     5781.36
    178560     5782.72
    178600     5784.16
    178640     5785.41
    178680     5787.01
    178720      5788.1
    178760     5789.63
    178800     5790.62
    178840     5791.74
    178880     5793.52
    178920     5794.68
    178960     5795.71
    179000     5797.13
    179040     5798.53
    179080      5799.9
    179120     5801.28
    179160     5802.06
    179200     5803.64
    179240     5805.04
    179280     5805.88
    179320     5807.32
    179360     5808.68
    179400      5810.1
    179440     5811.35
    179480     5812.94
    179520     5814.06
    179560     5815.58
    179600     5816.57
    179640     5817.69
    179680     5819.47
    179720     5820.64
    179760     5821.65
    179800     5823.08
    179840     5824.47
    179880     5825.86
    179920     5827.23
    179960     5828.01
    180000     5829.59
    180040     5830.98
    180080      5831.8
    180120     5833.24
    180160      5834.6
    180200     5836.04
    180240     5837.28
    180280     5838.88
    180320     5839.98
    180360     5841.51
    180400     5842.51
    180440     5843.62
    180480     5845.41
    180520     5846.58
    180560     5847.59
    180600     5849.02
    180640     5850.41
    180680      5851.8
    180720     5853.15
    180760     5853.95
    180800     5855.54
    180840     5856.93
    180880     5857.76
    180920      5859.2
    180960     5860.56
    181000     5861.99
    181040     5863.23
    181080     5864.82
    181120     5865.91
    181160     5867.44
    181200     5868.46
    181240     5869.58
    181280     5871.36
    181320     5872.55
    181360     5873.54
    181400     5874.96
    181440     5876.36
    181480     5877.75
    181520      5879.1
    181560      5879.9
    181600     5881.48
    181640     5882.89
    181680     5883.71
    181720     5885.15
    181760     5886.51
    181800     5887.95
    181840     5889.17
    181880     5890.77
    181920     5891.88
    181960     5893.41
    182000     5894.42
    182040     5895.53
    182080     5897.32
    182120     5898.51
    182160      5899.5
    182200     5900.92
    182240     5902.32
    182280     5903.71
    182320     5905.06
    182360     5905.85
    182400     5907.45
    182440     5908.86
    182480     5909.65
    182520     5911.11
    182560     5912.45
    182600      5913.9
    182640     5915.14
    182680     5916.73
    182720     5917.84
    182760     5919.37
    182800     5920.37
    182840     5921.48
    182880     5923.27
    182920     5924.46
    182960     5925.45
    183000     5926.87
    183040     5928.26
    183080     5929.65
    183120     5931.01
    183160     5931.79
    183200     5933.39
    183240     5934.81
    183280      5935.6
    183320     5937.05
    183360     5938.41
    183400     5939.85
    183440     5941.08
    183480     5942.68
    183520     5943.78
    183560     5945.31
    183600     5946.31
    183640     5947.44
    183680     5949.22
    183720     5950.41
    183760     5951.41
    183800     5952.84
    183840     5954.23
    183880     5955.61
    183920     5956.97
    183960     5957.75
    184000     5959.34
    184040     5960.75
    184080     5961.55
    184120     5963.01
    184160     5964.37
    184200     5965.81
    184240     5967.04
    184280     5968.65
    184320     5969.74
    184360     5971.26
    184400     5972.28
    184440      5973.4
    184480     5975.17
    184520     5976.36
    184560     5977.37
    184600      5978.8
    184640     5980.21
    184680     5981.59
    184720     5982.94
    184760     5983.72
    184800     5985.31
    184840     5986.71
    184880     5987.54
    184920     5988.98
    184960     5990.37
    185000      5991.8
    185040     5993.03
    185080     5994.64
    185120     5995.73
    185160     5997.27
    185200     5998.26
    185240     5999.39
    185280     6001.16
    185320     6002.34
    185360     6003.35
    185400     6004.79
    185440     6006.19
    185480     6007.58
    185520     6008.94
    185560      6009.7
    185600     6011.31
    185640     6012.71
    185680     6013.53
    185720     6014.97
    185760     6016.36
    185800     6017.78
    185840     6019.03
    185880     6020.64
    185920     6021.71
    185960     6023.26
    186000     6024.27
    186040      6025.4
    186080     6027.15
    186120     6028.35
    186160     6029.35
    186200     6030.79
    186240     6032.18
    186280     6033.57
    186320     6034.93
    186360     6035.69
    186400      6037.3
    186440     6038.71
    186480     6039.52
    186520     6040.97
    186560     6042.36
    186600     6043.79
    186640     6045.02
    186680     6046.64
    186720     6047.72
    186760     6049.26
    186800     6050.26
    186840      6051.4
    186880     6053.15
    186920     6054.35
    186960     6055.35
    187000     6056.79
    187040     6058.18
    187080     6059.58
    187120     6060.94
    187160     6061.72
    187200     6063.32
    187240      6064.7
    187280     6065.54
    187320     6066.98
    187360     6068.37
    187400     6069.81
    187440     6071.04
    187480     6072.67
    187520     6073.75
    187560     6075.27
    187600     6076.28
    187640      6077.4
    187680     6079.18
    187720     6080.38
    187760     6081.38
    187800     6082.81
    187840      6084.2
    187880      6085.6
    187920     6086.95
    187960     6087.74
    188000     6089.34
    188040     6090.72
    188080     6091.57
    188120        6093
    188160     6094.38
    188200     6095.84
    188240     6097.07
    188280     6098.69
    188320     6099.76
    188360     6101.29
    188400     6102.29
    188440     6103.41
    188480      6105.2
    188520     6106.41
    188560      6107.4
    188600     6108.83
    188640     6110.22
    188680     6111.62
    188720     6112.98
    188760     6113.75
    188800     6115.37
    188840     6116.75
    188880      6117.6
    188920     6119.03
    188960      6120.4
    189000     6121.86
    189040     6123.09
    189080     6124.72
    189120      6125.8
    189160     6127.33
    189200     6128.33
    189240     6129.44
    189280     6131.22
    189320     6132.43
    189360     6133.42
    189400     6134.86
    189440     6136.25
    189480     6137.65
    189520     6139.03
    189560     6139.79
    189600     6141.42
    189640     6142.79
    189680     6143.64
    189720     6145.06
    189760     6146.43
    189800     6147.89
    189840     6149.13
    189880     6150.76
    189920     6151.83
    189960     6153.37
    190000     6154.36
    190040     6155.48
    190080     6157.24
    190120     6158.46
    190160     6159.44
    190200     6160.89
    190240     6162.28
    190280     6163.69
    190320     6165.05
    190360     6165.82
    190400     6167.46
    190440     6168.83
    190480     6169.69
    190520      6171.1
    190560     6172.47
    190600     6173.94
    190640     6175.17
    190680     6176.81
    190720     6177.88
    190760     6179.42
    190800     6180.41
    190840     6181.52
    190880     6183.28
    190920     6184.51
    190960     6185.49
    191000     6186.94
    191040     6188.34
    191080     6189.74
    191120      6191.1
    191160     6191.86
    191200      6193.5
    191240     6194.86
    191280     6195.72
    191320     6197.14
    191360     6198.48
    191400     6199.96
    191440      6201.2
    191480     6202.83
    191520      6203.9
    191560     6205.43
    191600     6206.44
    191640     6207.54
    191680      6209.3
    191720     6210.52
    191760     6211.51
    191800     6212.97
    191840     6214.35
    191880     6215.77
    191920     6217.12
    191960     6217.89
    192000     6219.52
    192040     6220.87
    192080     6221.73
    192120     6223.16
    192160      6224.5
    192200     6225.99
    192240     6227.22
    192280     6228.86
    192320     6229.92
    192360     6231.45
    192400     6232.46
    192440     6233.55
    192480     6235.33
    192520     6236.55
    192560     6237.53
    192600     6238.99
    192640     6240.38
    192680     6241.81
    192720     6243.15
    192760     6243.91
    192800     6245.55
    192840     6246.88
    192880     6247.74
    192920     6249.16
    192960     6250.52
    193000        6252
    193040     6253.24
    193080     6254.89
    193120     6255.97
    193160     6257.48
    193200      6258.5
    193240      6259.6
    193280     6261.37
    193320     6262.59
    193360     6263.57
    193400     6265.03
    193440     6266.42
    193480     6267.83
    193520     6269.17
    193560     6269.94
    193600     6271.58
    193640     6272.92
    193680     6273.75
    193720     6275.21
    193760     6276.55
    193800     6278.04
    193840     6279.28
    193880     6280.93
    193920     6281.99
    193960     6283.51
    194000     6284.52
    194040     6285.63
    194080      6287.4
    194120     6288.62
    194160     6289.59
    194200     6291.05
    194240     6292.45
    194280     6293.86
    194320      6295.2
    194360     6295.97
    194400     6297.63
    194440     6298.96
    194480      6299.8
    194520     6301.26
    194560     6302.61
    194600     6304.09
    194640     6305.34
    194680     6306.99
    194720     6308.04
    194760     6309.57
    194800     6310.56
    194840     6311.67
    194880     6313.45
    194920     6314.66
    194960     6315.64
    195000      6317.1
    195040     6318.48
    195080      6319.9
    195120     6321.24
    195160     6321.98
    195200     6323.63
    195240     6324.99
    195280     6325.84
    195320     6327.29
    195360     6328.65
    195400     6330.12
    195440     6331.36
    195480     6333.02
    195520     6334.07
    195560     6335.59
    195600     6336.59
    195640      6337.7
    195680     6339.48
    195720     6340.69
    195760     6341.66
    195800     6343.12
    195840      6344.5
    195880     6345.92
    195920     6347.26
    195960     6348.01
    196000     6349.68
    196040     6351.02
    196080     6351.87
    196120     6353.32
    196160     6354.68
    196200     6356.16
    196240     6357.38
    196280     6359.05
    196320      6360.1
    196360     6361.62
    196400     6362.62
    196440     6363.73
    196480      6365.5
    196520     6366.72
    196560     6367.68
    196600     6369.16
    196640     6370.54
    196680     6371.95
    196720     6373.32
    196760     6374.05
    196800     6375.72
    196840     6377.09
    196880     6377.91
    196920     6379.37
    196960     6380.72
    197000     6382.21
    197040     6383.44
    197080     6385.11
    197120     6386.15
    197160     6387.67
    197200     6388.68
    197240     6389.79
    197280     6391.58
    197320     6392.77
    197360     6393.73
    197400     6395.21
    197440     6396.59
    197480     6398.01
    197520     6399.38
    197560     6400.11
    197600     6401.78
    197640     6403.16
    197680     6403.99
    197720     6405.45
    197760     6406.78
    197800     6408.29
    197840      6409.5
    197880     6411.17
    197920      6412.2
    197960     6413.73
    198000     6414.73
    198040     6415.85
    198080     6417.63
    198120     6418.82
    198160      6419.8
    198200     6421.27
    198240     6422.66
    198280     6424.08
    198320     6425.42
    198360     6426.15
    198400     6427.82
    198440      6429.2
    198480     6430.01
    198520     6431.48
    198560      6432.8
    198600     6434.31
    198640     6435.54
    198680      6437.2
    198720     6438.22
    198760     6439.74
    198800     6440.75
    198840     6441.86
    198880     6443.63
    198920     6444.83
    198960      6445.8
    199000     6447.28
    199040     6448.68
    199080     6450.09
    199120     6451.43
    199160     6452.16
    199200     6453.82
    199240     6455.18
    199280     6456.01
    199320     6457.46
    199360     6458.79
    199400     6460.31
    199440     6461.52
    199480     6463.19
    199520     6464.19
    199560     6465.72
    199600     6466.73
    199640     6467.85
    199680     6469.62
    199720     6470.82
    199760     6471.79
    199800     6473.26
    199840     6474.67
    199880     6476.07
    199920     6477.41
    199960     6478.13
    200000      6479.8
    200040     6481.17
    200080     6481.99
    200120     6483.44
    200160     6484.77
    200200     6486.29
    200240     6487.51
    200280     6489.17
    200320     6490.17
    200360     6491.69
    200400      6492.7
    200440     6493.81
    200480      6495.6
    200520     6496.81
    200560     6497.77
    200600     6499.24
    200640     6500.66
    200680     6502.07
    200720      6503.4
    200760      6504.1
    200800     6505.79
    200840     6507.17
    200880     6507.97
    200920     6509.42
    200960     6510.78
    201000     6512.29
    201040     6513.52
    201080     6515.17
    201120     6516.16
    201160     6517.68
    201200     6518.69
    201240     6519.81
    201280      6521.6
    201320      6522.8
    201360     6523.76
    201400     6525.22
    201440     6526.65
    201480     6528.06
    201520     6529.38
    201560      6530.1
    201600     6531.79
    201640     6533.15
    201680     6533.96
    201720     6535.42
    201760     6536.76
    201800     6538.29
    201840      6539.5
    201880     6541.17
    201920     6542.15
    201960     6543.67
    202000     6544.69
    202040     6545.83
    202080      6547.6
    202120      6548.8
    202160     6549.76
    202200     6551.22
    202240     6552.67
    202280     6554.06
    202320     6555.39
    202360      6556.1
    202400      6557.8
    202440     6559.16
    202480     6559.96
    202520     6561.43
    202560     6562.76
    202600     6564.29
    202640      6565.5
    202680     6567.18
    202720     6568.17
    202760     6569.68
    202800     6570.69
    202840     6571.83
    202880     6573.59
    202920      6574.8
    202960     6575.76
    203000     6577.22
    203040     6578.67
    203080     6580.06
    203120     6581.38
    203160      6582.1
    203200      6583.8
    203240     6585.16
    203280     6585.97
    203320     6587.43
    203360     6588.77
    203400     6590.28
    203440     6591.52
    203480     6593.17
    203520     6594.17
    203560     6595.68
    203600      6596.7
    203640     6597.82
    203680     6599.61
    203720     6600.82
    203760     6601.77
    203800     6603.22
    203840     6604.67
    203880     6606.07
    203920      6607.4
    203960      6608.1
    204000     6609.81
    204040     6611.18
    204080     6611.98
    204120     6613.44
    204160     6614.79
    204200     6616.31
    204240     6617.54
    204280      6619.2
    204320     6620.19
    204360      6621.7
    204400     6622.72
    204440     6623.84
    204480     6625.62
    204520     6626.82
    204560     6627.78
    204600     6629.22
    204640     6630.68
    204680     6632.09
    204720      6633.4
    204760     6634.11
    204800     6635.82
    204840     6637.19
    204880     6637.98
    204920     6639.45
    204960     6640.81
    205000     6642.32
    205040     6643.57
    205080     6645.22
    205120     6646.21
    205160     6647.72
    205200     6648.73
    205240     6649.85
    205280     6651.63
    205320     6652.82
    205360      6653.8
    205400     6655.23
    205440     6656.69
    205480     6658.11
    205520     6659.42
    205560     6660.12
    205600     6661.83
    205640      6663.2
    205680     6663.99
    205720     6665.45
    205760     6666.82
    205800     6668.31
    205840     6669.55
    205880      6671.2
    205920     6672.22
    205960     6673.72
    206000     6674.73
    206040     6675.85
    206080     6677.63
    206120     6678.82
    206160     6679.78
    206200     6681.23
    206240     6682.68
    206280      6684.1
    206320     6685.43
    206360     6686.11
    206400     6687.82
    206440     6689.19
    206480     6689.99
    206520     6691.43
    206560     6692.83
    206600     6694.32
    206640     6695.56
    206680     6697.21
    206720     6698.22
    206760     6699.72
    206800     6700.74
    206840     6701.86
    206880     6703.64
    206920     6704.84
    206960     6705.81
    207000     6707.26
    207040      6708.7
    207080     6710.12
    207120     6711.45
    207160     6712.13
    207200     6713.84
    207240     6715.21
    207280     6716.01
    207320     6717.46
    207360     6718.85
    207400     6720.34
    207440     6721.58
    207480     6723.22
    207520     6724.25
    207560     6725.75
    207600     6726.77
    207640     6727.87
    207680     6729.67
    207720     6730.86
    207760     6731.84
    207800     6733.27
    207840     6734.72
    207880     6736.15
    207920     6737.46
    207960     6738.15
    208000     6739.87
    208040     6741.23
    208080     6742.02
    208120     6743.47
    208160     6744.87
    208200     6746.36
    208240      6747.6
    208280     6749.24
    208320     6750.27
    208360     6751.76
    208400     6752.77
    208440     6753.89
    208480     6755.68
    208520     6756.87
    208560     6757.86
    208600     6759.28
    208640     6760.73
    208680     6762.15
    208720     6763.48
    208760     6764.14
    208800     6765.86
    208840     6767.23
    208880     6768.03
    208920     6769.49
    208960     6770.87
    209000     6772.38
    209040      6773.6
    209080     6775.25
    209120     6776.27
    209160     6777.77
    209200     6778.78
    209240     6779.88
    209280     6781.67
    209320     6782.86
    209360     6783.84
    209400     6785.26
    209440     6786.73
    209480     6788.15
    209520     6789.47
    209560     6790.13
    209600     6791.86
    209640     6793.22
    209680     6794.01
    209720     6795.46
    209760     6796.86
    209800     6798.37
    209840      6799.6
    209880     6801.25
    209920     6802.27
    209960     6803.75
    210000     6804.79
    210040     6805.87
    210080     6807.69
    210120     6808.86
    210160     6809.84
    210200     6811.25
    210240     6812.72
    210280     6814.15
    210320     6815.46
    210360     6816.11
    210400     6817.85
    210440     6819.21
    210480        6820
    210520     6821.46
    210560     6822.84
    210600     6824.36
    210640     6825.59
    210680     6827.23
    210720     6828.26
    210760     6829.74
    210800     6830.77
    210840     6831.85
    210880     6833.66
    210920     6834.84
    210960     6835.82
    211000     6837.22
    211040      6838.7
    211080     6840.14
    211120     6841.46
    211160      6842.1
    211200     6843.85
    211240      6845.2
    211280     6845.99
    211320     6847.44
    211360     6848.84
    211400     6850.33
    211440     6851.56
    211480     6853.21
    211520     6854.25
    211560     6855.72
    211600     6856.75
    211640     6857.83
    211680     6859.63
    211720     6860.81
    211760     6861.81
    211800      6863.2
    211840     6864.68
    211880     6866.11
    211920     6867.43
    211960     6868.07
    212000     6869.83
    212040      6871.2
    212080     6871.99
    212120     6873.42
    212160     6874.83
    212200     6876.32
    212240     6877.54
    212280     6879.19
    212320     6880.24
    212360     6881.72
    212400     6882.76
    212440     6883.82
    212480     6885.61
    212520      6886.8
    212560      6887.8
    212600      6889.2
    212640     6890.68
    212680     6892.11
    212720     6893.43
    212760     6894.08
    212800     6895.84
    212840     6897.21
    212880     6897.98
    212920     6899.42
    212960     6900.84
    213000     6902.34
    213040     6903.56
    213080     6905.21
    213120     6906.25
    213160     6907.73
    213200     6908.77
    213240     6909.84
    213280     6911.62
    213320      6912.8
    213360      6913.8
    213400     6915.19
    213440     6916.68
    213480     6918.11
    213520     6919.44
    213560     6920.08
    213600     6921.85
    213640     6923.22
    213680     6924.01
    213720     6925.44
    213760     6926.85
    213800     6928.34
    213840     6929.56
    213880     6931.22
    213920     6932.27
    213960     6933.76
    214000     6934.78
    214040     6935.84
    214080     6937.64
    214120     6938.82
    214160      6939.8
    214200     6941.19
    214240     6942.69
    214280     6944.13
    214320     6945.45
    214360     6946.09
    214400     6947.87
    214440     6949.22
    214480     6950.01
    214520     6951.45
    214560     6952.85
    214600     6954.33
    214640     6955.57
    214680     6957.23
    214720     6958.26
    214760     6959.77
    214800     6960.79
    214840     6961.84
    214880     6963.63
    214920     6964.82
    214960     6965.79
    215000     6967.19
    215040      6968.7
    215080     6970.14
    215120     6971.46
    215160     6972.07
    215200     6973.87
    215240     6975.22
    215280        6976
    215320     6977.44
    215360     6978.83
    215400     6980.32
    215440     6981.56
    215480     6983.22
    215520     6984.25
    215560     6985.77
    215600     6986.78
    215640     6987.82
    215680     6989.62
    215720     6990.81
    215760     6991.77
    215800     6993.16
    215840     6994.67
    215880     6996.11
    215920     6997.43
    215960     6998.06
    216000     6999.84
    216040     7001.19
    216080     7001.97
    216120      7003.4
    216160     7004.79
    216200     7006.27
    216240     7007.53
    216280      7009.2
    216320     7010.22
    216360     7011.73
    216400     7012.75
    216440     7013.81
    216480     7015.59
    216520     7016.79
    216560     7017.76
    216600     7019.13
    216640     7020.65
    216680      7022.1
    216720     7023.41
    216760     7024.02
    216800     7025.81
    216840     7027.17
    216880     7027.95
    216920     7029.39
    216960     7030.76
    217000     7032.25
    217040      7033.5
    217080     7035.17
    217120     7036.19
    217160      7037.7
    217200     7038.71
    217240     7039.79
    217280     7041.56
    217320     7042.77
    217360     7043.74
    217400      7045.1
    217440     7046.61
    217480     7048.05
    217520     7049.38
    217560     7049.98
    217600     7051.79
    217640     7053.14
    217680     7053.93
    217720     7055.35
    217760     7056.75
    217800     7058.23
    217840     7059.48
    217880     7061.15
    217920     7062.16
    217960     7063.67
    218000     7064.69
    218040     7065.75
    218080     7067.55
    218120     7068.75
    218160     7069.72
    218200     7071.08
    218240     7072.58
    218280     7074.03
    218320     7075.38
    218360     7075.97
    218400     7077.76
    218440     7079.12
    218480     7079.91
    218520     7081.34
    218560     7082.71
    218600     7084.21
    218640     7085.46
    218680     7087.15
    218720     7088.16
    218760     7089.66
    218800     7090.66
    218840     7091.72
    218880     7093.52
    218920     7094.72
    218960     7095.69
    219000     7097.05
    219040     7098.56
    219080     7100.02
    219120     7101.34
    219160     7101.94
    219200     7103.74
    219240     7105.09
    219280     7105.88
    219320      7107.3
    219360     7108.69
    219400     7110.17
    219440     7111.44
    219480     7113.12
    219520     7114.13
    219560     7115.62
    219600     7116.64
    219640     7117.69
    219680     7119.49
    219720     7120.69
    219760     7121.66
    219800     7123.02
    219840      7124.5
    219880     7125.99
    219920     7127.32
    219960      7127.9
    220000     7129.69
    220040     7131.07
    220080     7131.86
    220120     7133.28
    220160     7134.64
    220200     7136.15
    220240      7137.4
    220280     7139.08
    220320     7140.09
    220360     7141.59
    220400     7142.61
    220440     7143.65
    220480     7145.45
    220520     7146.66
    220560      7147.6
    220600     7148.98
    220640     7150.47
    220680     7151.94
    220720     7153.28
    220760     7153.85
    220800     7155.65
    220840     7157.01
    220880     7157.78
    220920     7159.21
    220960     7160.58
    221000     7162.08
    221040     7163.35
    221080     7165.03
    221120     7166.03
    221160     7167.55
    221200     7168.55
    221240     7169.61
    221280      7171.4
    221320     7172.59
    221360     7173.55
    221400     7174.91
    221440      7176.4
    221480     7177.87
    221520     7179.21
    221560     7179.78
    221600      7181.6
    221640     7182.97
    221680     7183.73
    221720     7185.16
    221760     7186.54
    221800     7188.02
    221840     7189.31
    221880     7190.98
    221920        7192
    221960      7193.5
    222000     7194.51
    222040     7195.57
    222080     7197.36
    222120     7198.55
    222160     7199.51
    222200     7200.88
    222240     7202.35
    222280     7203.83
    222320     7205.19
    222360     7205.75
    222400     7207.56
    222440     7208.92
    222480     7209.68
    222520     7211.12
    222560     7212.49
    222600     7213.96
    222640     7215.27
    222680     7216.92
    222720     7217.95
    222760     7219.46
    222800     7220.47
    222840     7221.52
    222880     7223.31
    222920     7224.49
    222960     7225.44
    223000     7226.83
    223040     7228.31
    223080     7229.77
    223120     7231.13
    223160     7231.67
    223200      7233.5
    223240     7234.85
    223280     7235.62
    223320     7237.06
    223360     7238.42
    223400     7239.91
    223440      7241.2
    223480     7242.85
    223520     7243.89
    223560      7245.4
    223600     7246.42
    223640     7247.47
    223680     7249.25
    223720     7250.42
    223760     7251.38
    223800     7252.77
    223840     7254.23
    223880      7255.7
    223920     7257.06
    223960     7257.62
    224000     7259.44
    224040      7260.8
    224080     7261.55
    224120        7263
    224160     7264.36
    224200     7265.84
    224240     7267.15
    224280     7268.79
    224320     7269.82
    224360     7271.32
    224400     7272.36
    224440      7273.4
    224480     7275.17
    224520     7276.36
    224560     7277.31
    224600     7278.69
    224640     7280.17
    224680     7281.65
    224720     7283.01
    224760     7283.56
    224800     7285.38
    224840     7286.75
    224880     7287.51
    224920     7288.96
    224960     7290.32
    225000     7291.79
    225040      7293.1
    225080     7294.75
    225120     7295.77
    225160     7297.28
    225200     7298.32
    225240     7299.37
    225280     7301.13
    225320     7302.33
    225360     7303.26
    225400     7304.63
    225440     7306.13
    225480      7307.6
    225520     7308.95
    225560     7309.51
    225600     7311.34
    225640     7312.73
    225680      7313.5
    225720     7314.93
    225760     7316.29
    225800     7317.76
    225840     7319.07
    225880     7320.73
    225920     7321.75
    225960     7323.26
    226000     7324.31
    226040     7325.34
    226080      7327.1
    226120      7328.3
    226160     7329.23
    226200     7330.61
    226240     7332.13
    226280     7333.58
    226320     7334.93
    226360     7335.48
    226400     7337.32
    226440     7338.71
    226480     7339.48
    226520     7340.92
    226560     7342.28
    226600     7343.75
    226640     7345.07
    226680     7346.72
    226720     7347.73
    226760     7349.24
    226800     7350.28
    226840     7351.31
    226880     7353.08
    226920     7354.28
    226960     7355.21
    227000     7356.58
    227040     7358.08
    227080     7359.55
    227120      7360.9
    227160     7361.43
    227200     7363.28
    227240     7364.67
    227280     7365.44
    227320     7366.88
    227360     7368.24
    227400     7369.69
    227440     7371.02
    227480     7372.67
    227520     7373.69
    227560     7375.18
    227600     7376.23
    227640     7377.26
    227680     7379.02
    227720     7380.23
    227760     7381.15
    227800     7382.51
    227840     7384.02
    227880      7385.5
    227920     7386.83
    227960     7387.36
    228000     7389.21
    228040      7390.6
    228080     7391.35
    228120     7392.79
    228160     7394.15
    228200      7395.6
    228240     7396.93
    228280     7398.58
    228320      7399.6
    228360      7401.1
    228400     7402.14
    228440     7403.18
    228480     7404.94
    228520     7406.16
    228560     7407.05
    228600     7408.41
    228640     7409.92
    228680     7411.41
    228720     7412.74
    228760     7413.27
    228800     7415.14
    228840     7416.51
    228880     7417.27
    228920     7418.71
    228960     7420.06
    229000     7421.51
    229040     7422.84
    229080     7424.49
    229120     7425.51
    229160        7427
    229200     7428.05
    229240     7429.08
    229280     7430.85
    229320     7432.04
    229360     7432.96
    229400     7434.31
    229440     7435.82
    229480     7437.32
    229520     7438.65
    229560     7439.19
    229600     7441.03
    229640     7442.42
    229680     7443.19
    229720     7444.62
    229760     7445.99
    229800     7447.42
    229840     7448.76
    229880     7450.41
    229920     7451.44
    229960     7452.91
    230000     7453.95
    230040     7454.99
    230080     7456.74
    230120     7457.94
    230160     7458.86
    230200     7460.22
    230240     7461.72
    230280      7463.2
    230320     7464.55
    230360     7465.09
    230400     7466.94
    230440     7468.33
    230480     7469.09
    230520     7470.54
    230560      7471.9
    230600     7473.34
    230640     7474.67
    230680     7476.31
    230720     7477.34
    230760     7478.82
    230800     7479.86
    230840     7480.89
    230880     7482.65
    230920     7483.85
    230960     7484.76
    231000     7486.13
    231040     7487.63
    231080     7489.11
    231120     7490.46
    231160        7491
    231200     7492.86
    231240     7494.25
    231280        7495
    231320     7496.46
    231360     7497.83
    231400     7499.24
    231440     7500.58
    231480     7502.21
    231520     7503.25
    231560     7504.71
    231600     7505.76
    231640     7506.81
    231680     7508.56
    231720     7509.76
    231760     7510.69
    231800     7512.04
    231840     7513.54
    231880     7515.02
    231920     7516.37
    231960     7516.91
    232000     7518.77
    232040     7520.16
    232080      7520.9
    232120     7522.35
    232160     7523.73
    232200     7525.14
    232240     7526.48
    232280     7528.11
    232320     7529.16
    232360      7530.6
    232400     7531.68
    232440     7532.73
    232480     7534.49
    232520     7535.67
    232560      7536.6
    232600     7537.98
    232640     7539.44
    232680     7540.93
    232720     7542.29
    232760     7542.85
    232800      7544.7
    232840     7546.08
    232880     7546.82
    232920     7548.28
    232960     7549.64
    233000     7551.06
    233040     7552.38
    233080     7554.03
    233120     7555.06
    233160     7556.53
    233200      7557.6
    233240     7558.66
    233280      7560.4
    233320      7561.6
    233360     7562.53
    233400     7563.89
    233440     7565.38
    233480     7566.85
    233520      7568.2
    233560     7568.77
    233600     7570.61
    233640        7572
    233680     7572.75
    233720     7574.19
    233760     7575.55
    233800     7576.97
    233840     7578.31
    233880     7579.92
    233920     7580.98
    233960     7582.46
    234000     7583.53
    234040     7584.56
    234080     7586.32
    234120     7587.53
    234160     7588.43
    234200     7589.81
    234240     7591.31
    234280     7592.79
    234320     7594.13
    234360     7594.69
    234400     7596.54
    234440     7597.91
    234480     7598.66
    234520      7600.1
    234560     7601.48
    234600     7602.89
    234640     7604.23
    234680     7605.85
    234720      7606.9
    234760     7608.36
    234800     7609.44
    234840     7610.47
    234880     7612.23
    234920     7613.44
    234960     7614.34
    235000     7615.71
    235040     7617.21
    235080     7618.71
    235120     7620.04
    235160     7620.59
    235200     7622.45
    235240     7623.85
    235280     7624.58
    235320     7626.01
    235360      7627.4
    235400     7628.81
    235440     7630.15
    235480     7631.78
    235520     7632.82
    235560     7634.29
    235600     7635.38
    235640     7636.38
    235680     7638.17
    235720     7639.38
    235760     7640.28
    235800     7641.65
    235840     7643.13
    235880     7644.62
    235920     7645.97
    235960     7646.52
    236000     7648.37
    236040     7649.77
    236080     7650.49
    236120     7651.93
    236160     7653.31
    236200     7654.74
    236240     7656.05
    236280     7657.66
    236320     7658.73
    236360     7660.21
    236400      7661.3
    236440     7662.28
    236480      7664.1
    236520     7665.28
    236560     7666.19
    236600     7667.55
    236640     7669.05
    236680     7670.53
    236720     7671.88
    236760     7672.42
    236800     7674.28
    236840     7675.67
    236880     7676.38
    236920      7677.8
    236960     7679.18
    237000     7680.62
    237040     7681.93
    237080     7683.55
    237120      7684.6
    237160     7686.09
    237200     7687.17
    237240     7688.16
    237280     7689.98
    237320     7691.17
    237360     7692.07
    237400     7693.43
    237440     7694.92
    237480      7696.4
    237520     7697.75
    237560     7698.28
    237600     7700.16
    237640     7701.53
    237680     7702.26
    237720     7703.68
    237760     7705.05
    237800     7706.49
    237840     7707.79
    237880     7709.41
    237920     7710.49
    237960     7711.97
    238000     7713.05
    238040     7714.04
    238080     7715.86
    238120     7717.04
    238160     7717.94
    238200      7719.3
    238240      7720.8
    238280     7722.29
    238320     7723.64
    238360     7724.17
    238400     7726.03
    238440     7727.41
    238480     7728.15
    238520     7729.57
    238560     7730.94
    238600     7732.38
    238640     7733.69
    238680      7735.3
    238720     7736.37
    238760     7737.85
    238800     7738.93
    238840     7739.93
    238880     7741.75
    238920     7742.93
    238960     7743.81
    239000     7745.19
    239040      7746.7
    239080     7748.18
    239120     7749.53
    239160     7750.07
    239200     7751.91
    239240      7753.3
    239280     7754.04
    239320     7755.45
    239360     7756.82
    239400     7758.28
    239440     7759.57
    239480     7761.19
    239520     7762.26
    239560     7763.74
    239600     7764.83
    239640     7765.82
    239680     7767.66
    239720     7768.82
    239760      7769.7
    239800     7771.08
    239840     7772.59
    239880     7774.07
    239920     7775.41
    239960     7775.94
    240000      7777.8
    240040     7779.19
    240080     7779.94
    240120     7781.35
    240160     7782.73
    240200     7784.17
    240240     7785.45
    240280     7787.09
    240320     7788.15
    240360     7789.64
    240400     7790.72
    240440     7791.72
    240480     7793.56
    240520     7794.71
    240560     7795.58
    240600     7796.97
    240640     7798.47
    240680     7799.95
    240720     7801.28
    240760     7801.82
    240800     7803.67
    240840     7805.08
    240880     7805.83
    240920     7807.23
    240960     7808.63
    241000     7810.07
    241040     7811.36
    241080     7812.98
    241120     7814.05
    241160     7815.55
    241200     7816.65
    241240     7817.64
    241280     7819.47
    241320     7820.61
    241360      7821.5
    241400     7822.87
    241440     7824.39
    241480     7825.86
    241520     7827.19
    241560     7827.72
    241600     7829.58
    241640     7830.99
    241680     7831.72
    241720     7833.12
    241760     7834.52
    241800     7835.97
    241840     7837.26
    241880     7838.87
    241920     7839.95
    241960     7841.44
    242000     7842.52
    242040     7843.51
    242080     7845.35
    242120      7846.5
    242160     7847.38
    242200     7848.76
    242240     7850.26
    242280     7851.74
    242320     7853.07
    242360      7853.6
    242400     7855.46
    242440     7856.88
    242480      7857.6
    242520        7859
    242560     7860.41
    242600     7861.86
    242640     7863.16
    242680     7864.75
    242720     7865.82
    242760     7867.33
    242800     7868.43
    242840     7869.39
    242880     7871.24
    242920     7872.38
    242960     7873.27
    243000     7874.64
    243040     7876.15
    243080     7877.62
    243120     7878.96
    243160     7879.47
    243200     7881.33
    243240     7882.75
    243280     7883.46
    243320     7884.86
    243360     7886.28
    243400     7887.72
    243440     7889.04
    243480     7890.62
    243520     7891.73
    243560     7893.21
    243600     7894.31
    243640     7895.26
    243680     7897.14
    243720     7898.26
    243760     7899.13
    243800     7900.52
    243840     7902.04
    243880     7903.51
    243920     7904.84
    243960     7905.35
    244000     7907.21
    244040     7908.63
    244080     7909.36
    244120     7910.76
    244160     7912.15
    244200     7913.63
    244240     7914.93
    244280     7916.51
    244320     7917.63
    244360     7919.09
    244400      7920.2
    244440     7921.16
    244480     7923.03
    244520     7924.13
    244560     7925.02
    244600     7926.41
    244640     7927.92
    244680      7929.4
    244720     7930.71
    244760     7931.24
    244800      7933.1
    244840      7934.5
    244880     7935.22
    244920     7936.61
    244960     7938.02
    245000     7939.49
    245040      7940.8
    245080     7942.39
    245120      7943.5
    245160     7944.96
    245200     7946.08
    245240     7947.01
    245280      7948.9
    245320     7950.02
    245360     7950.92
    245400     7952.29
    245440      7953.8
    245480     7955.27
    245520     7956.59
    245560     7957.11
    245600     7958.98
    245640      7960.4
    245680      7961.1
    245720      7962.5
    245760      7963.9
    245800     7965.38
    245840     7966.69
    245880     7968.29
    245920     7969.39
    245960     7970.85
    246000     7971.97
    246040     7972.92
    246080     7974.81
    246120     7975.91
    246160     7976.78
    246200     7978.18
    246240     7979.69
    246280     7981.17
    246320      7982.5
    246360        7983
    246400     7984.87
    246440     7986.27
    246480        7987
    246520      7988.4
    246560     7989.79
    246600     7991.26
    246640      7992.6
    246680     7994.17
    246720     7995.29
    246760     7996.75
    246800     7997.86
    246840     7998.81
    246880     8000.69
    246920      8001.8
    246960     8002.68
    247000     8004.07
    247040     8005.58
    247080     8007.05
    247120     8008.37
    247160     8008.88
    247200     8010.74
    247240     8012.15
    247280     8012.88
    247320      8014.3
    247360     8015.69
    247400     8017.15
    247440     8018.49
    247480     8020.07
    247520      8021.2
    247560     8022.66
    247600     8023.78
    247640     8024.71
    247680     8026.62
    247720     8027.71
    247760     8028.59
    247800     8029.99
    247840      8031.5
    247880     8032.98
    247920     8034.28
    247960     8034.77
    248000     8036.64
    248040     8038.05
    248080      8038.8
    248120     8040.21
    248160      8041.6
    248200     8043.07
    248240     8044.41
    248280     8045.99
    248320     8047.11
    248360     8048.57
    248400     8049.68
    248440     8050.61
    248480     8052.52
    248520     8053.64
    248560     8054.48
    248600     8055.89
    248640     8057.41
    248680     8058.89
    248720      8060.2
    248760     8060.68
    248800     8062.56
    248840     8063.95
    248880     8064.74
    248920     8066.14
    248960     8067.52
    249000     8068.99
    249040     8070.34
    249080     8071.92
    249120     8073.02
    249160      8074.5
    249200      8075.6
    249240     8076.52
    249280     8078.45
    249320     8079.57
    249360      8080.4
    249400     8081.79
    249440     8083.32
    249480      8084.8
    249520     8086.08
    249560     8086.59
    249600     8088.46
    249640     8089.84
    249680     8090.62
    249720     8092.02
    249760     8093.41
    249800     8094.89
    249840     8096.24
    249880     8097.82
    249920     8098.92
    249960     8100.39
    250000     8101.48
    250040     8102.42
    250080     8104.33
    250120     8105.44
    250160     8106.29
    250200     8107.67
    250240     8109.19
    250280     8110.68
    250320     8111.97
    250360     8112.48
    250400     8114.37
    250440     8115.72
    250480     8116.52
    250520     8117.91
    250560     8119.29
    250600     8120.79
    250640     8122.13
    250680     8123.72
    250720     8124.81
    250760     8126.27
    250800     8127.38
    250840      8128.3
    250880     8130.22
    250920     8131.34
    250960     8132.17
    251000     8133.55
    251040     8135.09
    251080     8136.57
    251120     8137.84
    251160     8138.38
    251200     8140.25
    251240     8141.62
    251280     8142.39
    251320      8143.8
    251360      8145.2
    251400     8146.68
    251440     8148.02
    251480     8149.61
    251520     8150.71
    251560     8152.18
    251600     8153.28
    251640      8154.2
    251680     8156.12
    251720     8157.25
    251760     8158.08
    251800     8159.46
    251840     8160.99
    251880     8162.47
    251920     8163.74
    251960     8164.28
    252000     8166.16
    252040     8167.53
    252080      8168.3
    252120      8169.7
    252160     8171.12
    252200     8172.59
    252240     8173.93
    252280     8175.53
    252320     8176.64
    252360     8178.11
    252400      8179.2
    252440     8180.12
    252480     8182.04
    252520     8183.16
    252560     8184.01
    252600     8185.38
    252640      8186.9
    252680     8188.41
    252720     8189.68
    252760     8190.21
    252800     8192.08
    252840     8193.48
    252880     8194.23
    252920     8195.63
    252960     8197.06
    253000     8198.53
    253040     8199.88
    253080     8201.47
    253120     8202.58
    253160     8204.05
    253200     8205.15
    253240     8206.08
    253280        8208
    253320     8209.08
    253360     8209.96
    253400     8211.34
    253440     8212.84
    253480     8214.35
    253520     8215.63
    253560     8216.14
    253600        8218
    253640     8219.42
    253680     8220.17
    253720     8221.57
    253760     8222.99
    253800     8224.48
    253840     8225.81
    253880     8227.41
    253920     8228.52
    253960     8229.99
    254000     8231.08
    254040     8232.02
    254080     8233.94
    254120        8235
    254160     8235.88
    254200     8237.28
    254240     8238.77
    254280     8240.29
    254320     8241.56
    254360     8242.05
    254400     8243.91
    254440     8245.35
    254480     8246.08
    254520      8247.5
    254560     8248.93
    254600      8250.4
    254640     8251.75
    254680     8253.35
    254720     8254.48
    254760     8255.95
    254800     8257.02
    254840     8257.97
    254880     8259.89
    254920     8260.96
    254960     8261.84
    255000     8263.24
    255040     8264.72
    255080     8266.23
    255120      8267.5
    255160     8268.01
    255200     8269.87
    255240      8271.3
    255280     8272.05
    255320     8273.45
    255360     8274.87
    255400     8276.37
    255440     8277.69
    255480     8279.31
    255520     8280.42
    255560     8281.91
    255600     8282.98
    255640     8283.92
    255680     8285.84
    255720     8286.93
    255760     8287.81
    255800     8289.19
    255840     8290.68
    255880     8292.21
    255920     8293.47
    255960     8293.99
    256000     8295.83
    256040     8297.26
    256080     8298.01
    256120     8299.41
    256160     8300.82
    256200     8302.32
    256240     8303.64
    256280     8305.26
    256320     8306.38
    256360     8307.86
    256400     8308.94
    256440     8309.88
    256480     8311.78
    256520     8312.87
    256560     8313.76
    256600     8315.15
    256640     8316.61
    256680     8318.17
    256720     8319.42
    256760     8319.92
    256800     8321.74
    256840     8323.17
    256880     8323.93
    256920     8325.33
    256960     8326.73
    257000     8328.23
    257040     8329.56
    257080     8331.16
    257120     8332.29
    257160     8333.76
    257200     8334.84
    257240     8335.76
    257280     8337.69
    257320     8338.77
    257360     8339.65
    257400     8341.03
    257440      8342.5
    257480     8344.06
    257520     8345.31
    257560      8345.8
    257600     8347.62
    257640     8349.07
    257680     8349.81
    257720     8351.22
    257760     8352.63
    257800     8354.13
    257840     8355.46
    257880     8357.05
    257920     8358.19
    257960     8359.65
    258000     8360.74
    258040     8361.64
    258080     8363.56
    258120     8364.66
    258160     8365.54
    258200     8366.93
    258240     8368.39
    258280     8369.96
    258320     8371.19
    258360      8371.7
    258400     8373.51
    258440     8374.94
    258480     8375.69
    258520      8377.1
    258560      8378.5
    258600     8380.02
    258640     8381.33
    258680     8382.93
    258720     8384.07
    258760     8385.53
    258800     8386.61
    258840     8387.53
    258880     8389.43
    258920     8390.53
    258960     8391.42
    259000      8392.8
    259040     8394.27
    259080     8395.85
    259120     8397.09
    259160     8397.58
    259200      8399.4
    259240     8400.84
    259280     8401.57
    259320     8402.99
    259360     8404.39
    259400     8405.92
    259440     8407.25
    259480     8408.83
    259520     8409.97
    259560     8411.44
    259600     8412.52
    259640     8413.44
    259680     8415.34
    259720     8416.42
    259760     8417.32
    259800     8418.71
    259840     8420.18
    259880     8421.74
    259920     8423.01
    259960     8423.49
    260000     8425.32
    260040     8426.77
    260080     8427.52
    260120     8428.92
    260160     8430.32
    260200     8431.85
    260240     8433.19
    260280     8434.77
    260320      8435.9
    260360     8437.38
    260400     8438.45
    260440     8439.35
    260480     8441.27
    260520     8442.36
    260560     8443.25
    260600     8444.65
    260640     8446.11
    260680     8447.66
    260720     8448.96
    260760     8449.42
    260800     8451.24
    260840      8452.7
    260880     8453.45
    260920     8454.85
    260960     8456.24
    261000     8457.78
    261040     8459.11
    261080      8460.7
    261120     8461.82
    261160     8463.32
    261200     8464.37
    261240     8465.28
    261280     8467.19
    261320     8468.29
    261360     8469.18
    261400     8470.56
    261440     8472.05
    261480     8473.58
    261520     8474.88
    261560     8475.34
    261600     8477.17
    261640     8478.61
    261680     8479.35
    261720     8480.76
    261760     8482.16
    261800     8483.69
    261840     8485.04
    261880     8486.62
    261920     8487.72
    261960     8489.22
    262000     8490.26
    262040     8491.18
    262080     8493.11
    262120     8494.19
    262160     8495.06
    262200     8496.46
    262240     8497.94
    262280     8499.47
    262320     8500.76
    262360     8501.25
    262400     8503.08
    262440     8504.49
    262480     8505.24
    262520     8506.66
    262560     8508.06
    262600     8509.58
    262640     8510.91
    262680      8512.5
    262720     8513.62
    262760     8515.12
    262800     8516.14
    262840     8517.07
    262880     8518.98
    262920     8520.06
    262960     8520.95
    263000     8522.33
    263040     8523.81
    263080     8525.36
    263120     8526.64
    263160     8527.13
    263200     8528.97
    263240     8530.36
    263280     8531.12
    263320     8532.51
    263360     8533.92
    263400     8535.45
    263440     8536.78
    263480     8538.37
    263520     8539.48
    263560     8540.98
    263600        8542
    263640     8542.91
    263680     8544.85
    263720     8545.93
    263760     8546.81
    263800     8548.21
    263840     8549.67
    263880     8551.22
    263920      8552.5
    263960     8552.99
    264000     8554.84
    264040     8556.23
    264080        8557
    264120     8558.39
    264160      8559.8
    264200     8561.32
    264240     8562.66
    264280     8564.24
    264320     8565.36
    264360     8566.87
    264400     8567.89
    264440     8568.79
    264480     8570.72
    264520     8571.81
    264560     8572.69
    264600     8574.09
    264640     8575.54
    264680     8577.11
    264720     8578.36
    264760     8578.84
    264800     8580.71
    264840      8582.1
    264880     8582.86
    264920     8584.26
    264960     8585.67
    265000     8587.21
    265040     8588.54
    265080     8590.13
    265120     8591.24
    265160     8592.75
    265200     8593.78
    265240     8594.67
    265280      8596.6
    265320     8597.68
    265360     8598.58
    265400     8599.97
    265440     8601.44
    265480        8603
    265520     8604.25
    265560     8604.75
    265600     8606.61
    265640     8608.02
    265680     8608.77
    265720     8610.16
    265760     8611.59
    265800     8613.12
    265840     8614.45
    265880     8616.03
    265920     8617.15
    265960     8618.67
    266000     8619.69
    266040     8620.56
    266080     8622.53
    266120     8623.59
    266160     8624.48
    266200     8625.88
    266240     8627.33
    266280      8628.9
    266320     8630.14
    266360     8630.65
    266400      8632.5
    266440      8633.9
    266480     8634.68
    266520     8636.05
    266560     8637.49
    266600     8639.02
    266640     8640.34
    266680     8641.93
    266720     8643.04
    266760     8644.56
    266800     8645.58
    266840     8646.45
    266880     8648.42
    266920     8649.47
    266960     8650.35
    267000     8651.78
    267040     8653.22
    267080     8654.81
    267120     8656.03
    267160     8656.53
    267200     8658.39
    267240     8659.78
    267280     8660.55
    267320     8661.94
    267360     8663.37
    267400     8664.89
    267440     8666.22
    267480      8667.8
    267520     8668.92
    267560     8670.44
    267600     8671.44
    267640     8672.31
    267680     8674.29
    267720     8675.33
    267760     8676.23
    267800     8677.65
    267840     8679.09
    267880     8680.68
    267920     8681.91
    267960      8682.4
    268000     8684.28
    268040     8685.66
    268080     8686.41
    268120     8687.78
    268160     8689.23
    268200     8690.76
    268240      8692.1
    268280     8693.67
    268320      8694.8
    268360     8696.33
    268400     8697.32
    268440     8698.18
    268480     8700.19
    268520     8701.23
    268560     8702.12
    268600     8703.54
    268640     8704.98
    268680     8706.58
    268720     8707.82
    268760     8708.29
    268800     8710.18
    268840     8711.56
    268880     8712.28
    268920     8713.68
    268960     8715.12
    269000     8716.67
    269040     8718.01
    269080     8719.58
    269120     8720.69
    269160     8722.24
    269200     8723.21
    269240     8724.08
    269280     8726.09
    269320     8727.12
    269360     8728.02
    269400     8729.44
    269440     8730.87
    269480     8732.47
    269520     8733.72
    269560     8734.17
    269600     8736.08
    269640     8737.45
    269680     8738.16
    269720     8739.57
    269760     8741.02
    269800     8742.54
    269840     8743.88
    269880     8745.46
    269920     8746.58
    269960     8748.13
    270000     8749.12
    270040     8749.97
    270080     8751.96
    270120     8753.03
    270160     8753.92
    270200     8755.35
    270240     8756.79
    270280     8758.39
    270320     8759.62
    270360     8760.07
    270400     8761.97
    270440     8763.33
    270480     8764.04
    270520     8765.45
    270560     8766.91
    270600     8768.42
    270640     8769.76
    270680     8771.35
    270720     8772.46
    270760     8773.99
    270800     8774.99
    270840     8775.85
    270880     8777.86
    270920     8778.91
    270960     8779.83
    271000     8781.25
    271040     8782.68
    271080     8784.27
    271120     8785.51
    271160     8785.94
    271200     8787.86
    271240     8789.22
    271280     8789.91
    271320     8791.33
    271360     8792.79
    271400     8794.29
    271440     8795.63
    271480     8797.22
    271520     8798.33
    271560     8799.88
    271600     8800.86
    271640     8801.71
    271680     8803.74
    271720     8804.79
    271760     8805.69
    271800     8807.12
    271840     8808.55
    271880     8810.16
    271920     8811.39
    271960     8811.82
    272000     8813.73
    272040      8815.1
    272080     8815.78
    272120     8817.22
    272160     8818.66
    272200     8820.16
    272240     8821.51
    272280      8823.1
    272320     8824.21
    272360     8825.78
    272400     8826.73
    272440     8827.61
    272480     8829.61
    272520     8830.68
    272560     8831.58
    272600     8833.01
    272640     8834.44
    272680     8836.07
    272720     8837.28
    272760     8837.71
    272800     8839.62
    272840     8841.02
    272880     8841.68
    272920      8843.1
    272960     8844.55
    273000     8846.06
    273040      8847.4
    273080     8849.01
    273120     8850.11
    273160      8851.7
    273200     8852.62
    273240     8853.51
    273280     8855.52
    273320     8856.58
    273360     8857.48
    273400     8858.92
    273440     8860.35
    273480     8861.99
    273520     8863.17
    273560     8863.62
    273600     8865.55
    273640     8866.91
    273680     8867.57
    273720     8869.02
    273760     8870.44
    273800     8871.95
    273840     8873.31
    273880     8874.92
    273920     8876.03
    273960      8877.6
    274000     8878.52
    274040     8879.42
    274080     8881.43
    274120     8882.49
    274160     8883.38
    274200     8884.83
    274240     8886.25
    274280      8887.9
    274320     8889.08
    274360     8889.54
    274400     8891.47
    274440     8892.84
    274480      8893.5
    274520     8894.94
    274560     8896.35
    274600     8897.86
    274640     8899.21
    274680     8900.83
    274720     8901.93
    274760     8903.51
    274800     8904.41
    274840     8905.34
    274880     8907.33
    274920     8908.41
    274960      8909.3
    275000     8910.75
    275040     8912.16
    275080     8913.81
    275120        8915
    275160     8915.45
    275200     8917.37
    275240     8918.76
    275280     8919.44
    275320     8920.86
    275360     8922.29
    275400     8923.79
    275440     8925.15
    275480     8926.75
    275520     8927.85
    275560     8929.43
    275600     8930.33
    275640     8931.28
    275680     8933.27
    275720     8934.35
    275760     8935.23
    275800     8936.69
    275840     8938.09
    275880     8939.73
    275920     8940.91
    275960     8941.36
    276000     8943.29
    276040     8944.68
    276080     8945.38
    276120     8946.81
    276160     8948.21
    276200      8949.7
    276240     8951.07
    276280     8952.69
    276320     8953.78
    276360     8955.35
    276400     8956.28
    276440     8957.21
    276480      8959.2
    276520     8960.29
    276560     8961.14
    276600     8962.62
    276640     8964.04
    276680     8965.66
    276720     8966.84
    276760      8967.3
    276800     8969.23
    276840     8970.61
    276880     8971.33
    276920     8972.75
    276960     8974.12
    277000     8975.65
    277040     8977.03
    277080     8978.64
    277120     8979.72
    277160      8981.3
    277200     8982.22
    277240     8983.16
    277280     8985.16
    277320     8986.24
    277360      8987.1
    277400     8988.58
    277440     8989.98
    277480      8991.6
    277520     8992.78
    277560     8993.27
    277600     8995.18
    277640     8996.56
    277680     8997.28
    277720     8998.71
    277760     9000.07
    277800     9001.59
    277840     9002.98
    277880     9004.58
    277920     9005.65
    277960     9007.27
    278000     9008.16
    278040     9009.11
    278080     9011.11
    278120     9012.19
    278160     9013.04
    278200     9014.52
    278240     9015.93
    278280     9017.55
    278320     9018.72
    278360     9019.18
    278400     9021.11
    278440      9022.5
    278480     9023.22
    278520     9024.63
    278560     9026.01
    278600     9027.53
    278640     9028.92
    278680     9030.52
    278720     9031.58
    278760      9033.2
    278800     9034.09
    278840     9035.04
    278880     9037.05
    278920     9038.11
    278960     9038.96
    279000     9040.45
    279040     9041.88
    279080     9043.46
    279120     9044.65
    279160     9045.11
    279200     9047.06
    279240     9048.45
    279280     9049.16
    279320     9050.58
    279360     9051.96
    279400     9053.49
    279440     9054.86
    279480     9056.48
    279520     9057.55
    279560     9059.16
    279600     9060.06
    279640        9061
    279680        9063
    279720     9064.06
    279760     9064.92
    279800      9066.4
    279840     9067.82
    279880     9069.41
    279920     9070.59
    279960     9071.03
    280000     9073.01
    280040     9074.41
    280080     9075.13
    280120     9076.54
    280160     9077.93
    280200     9079.45
    280240     9080.84
    280280     9082.45
    280320      9083.5
    280360     9085.14
    280400     9086.03
    280440     9086.97
    280480     9088.97
    280520     9090.03
    280560     9090.87
    280600     9092.37
    280640      9093.8
    280680     9095.39
    280720     9096.57
    280760     9097.02
    280800     9098.98
    280840     9100.36
    280880     9101.08
    280920     9102.49
    280960     9103.89
    281000     9105.41
    281040     9106.79
    281080     9108.41
    281120     9109.45
    281160      9111.1
    281200     9111.99
    281240     9112.93
    281280      9114.9
    281320     9116.01
    281360     9116.83
    281400     9118.34
    281440     9119.77
    281480     9121.36
    281520     9122.52
    281560     9122.96
    281600     9124.93
    281640      9126.3
    281680     9127.04
    281720     9128.44
    281760     9129.82
    281800     9131.35
    281840     9132.74
    281880     9134.36
    281920      9135.4
    281960     9137.05
    282000     9137.92
    282040     9138.89
    282080     9140.84
    282120     9141.93
    282160     9142.76
    282200     9144.26
    282240      9145.7
    282280     9147.31
    282320     9148.43
    282360      9148.9
    282400     9150.87
    282440     9152.22
    282480     9152.96
    282520     9154.37
    282560     9155.76
    282600     9157.28
    282640     9158.66
    282680     9160.31
    282720     9161.33
    282760        9163
    282800     9163.87
    282840     9164.83
    282880     9166.78
    282920     9167.87
    282960     9168.71
    283000     9170.21
    283040     9171.65
    283080     9173.25
    283120     9174.37
    283160     9174.82
    283200     9176.79
    283240     9178.12
    283280     9178.87
    283320     9180.28
    283360     9181.68
    283400     9183.19
    283440     9184.59
    283480     9186.24
    283520     9187.24
    283560     9188.92
    283600     9189.78
    283640     9190.74
    283680     9192.69
    283720     9193.78
    283760     9194.61
    283800     9196.11
    283840     9197.55
    283880     9199.13
    283920     9200.26
    283960     9200.72
    284000     9202.69
    284040     9204.02
    284080     9204.76
    284120     9206.17
    284160     9207.58
    284200     9209.08
    284240     9210.48
    284280     9212.13
    284320     9213.14
    284360     9214.82
    284400     9215.68
    284440     9216.62
    284480     9218.58
    284520     9219.67
    284560      9220.5
    284600        9222
    284640     9223.43
    284680     9225.03
    284720     9226.17
    284760     9226.61
    284800     9228.59
    284840     9229.92
    284880     9230.67
    284920     9232.08
    284960     9233.49
    285000     9234.98
    285040     9236.38
    285080     9238.02
    285120     9239.04
    285160     9240.72
    285200     9241.59
    285240     9242.54
    285280      9244.5
    285320     9245.59
    285360     9246.41
    285400      9247.9
    285440     9249.34
    285480     9250.94
    285520     9252.05
    285560     9252.49
    285600     9254.48
    285640      9255.8
    285680     9256.56
    285720     9257.96
    285760     9259.37
    285800     9260.84
    285840     9262.25
    285880     9263.91
    285920     9264.91
    285960     9266.59
    286000     9267.49
    286040     9268.42
    286080     9270.39
    286120     9271.49
    286160     9272.29
    286200     9273.77
    286240     9275.23
    286280     9276.82
    286320     9277.93
    286360     9278.37
    286400     9280.37
    286440     9281.64
    286480     9282.41
    286520     9283.81
    286560     9285.23
    286600     9286.72
    286640     9288.13
    286680     9289.78
    286720     9290.79
    286760     9292.49
    286800     9293.35
    286840     9294.31
    286880     9296.29
    286920     9297.34
    286960     9298.16
    287000     9299.65
    287040     9301.12
    287080     9302.71
    287120      9303.8
    287160     9304.25
    287200     9306.25
    287240     9307.53
    287280     9308.29
    287320     9309.68
    287360      9311.1
    287400     9312.59
    287440     9313.99
    287480     9315.64
    287520     9316.66
    287560     9318.39
    287600     9319.24
    287640     9320.17
    287680     9322.18
    287720     9323.22
    287760     9324.04
    287800     9325.53
    287840     9327.01
    287880     9328.59
    287920      9329.7
    287960     9330.13
    288000     9332.15
    288040     9333.41
    288080     9334.14
    288120     9335.54
    288160        9337
    288200     9338.47
    288240     9339.86
    288280     9341.54
    288320     9342.55
    288360     9344.24
    288400      9345.1
    288440     9346.04
    288480     9348.06
    288520      9349.1
    288560     9349.91
    288600     9351.42
    288640     9352.89
    288680     9354.46
    288720     9355.56
    288760     9356.01
    288800     9358.02
    288840      9359.3
    288880     9360.04
    288920     9361.44
    288960     9362.89
    289000     9364.38
    289040     9365.75
    289080     9367.46
    289120     9368.42
    289160     9370.14
    289200        9371
    289240     9371.93
    289280     9373.93
    289320     9374.99
    289360      9375.8
    289400     9377.32
    289440      9378.8
    289480     9380.34
    289520     9381.46
    289560     9381.92
    289600      9383.9
    289640     9385.19
    289680     9385.94
    289720     9387.33
    289760     9388.76
    289800     9390.26
    289840     9391.61
    289880     9393.33
    289920     9394.31
    289960     9396.02
    290000     9396.86
    290040     9397.82
    290080     9399.81
    290120     9400.86
    290160     9401.67
    290200     9403.19
    290240     9404.66
    290280     9406.21
    290320     9407.34
    290360     9407.79
    290400     9409.77
    290440     9411.05
    290480     9411.85
    290520      9413.2
    290560     9414.67
    290600     9416.15
    290640     9417.51
    290680     9419.23
    290720     9420.23
    290760     9421.91
    290800     9422.75
    290840     9423.72
    290880     9425.68
    290920     9426.73
    290960     9427.56
    291000     9429.06
    291040     9430.54
    291080     9432.11
    291120      9433.2
    291160     9433.67
    291200     9435.63
    291240     9436.94
    291280     9437.71
    291320     9439.07
    291360     9440.54
    291400     9442.01
    291440     9443.38
    291480     9445.11
    291520     9446.09
    291560      9447.8
    291600     9448.63
    291640      9449.6
    291680     9451.59
    291720     9452.63
    291760     9453.44
    291800     9454.97
    291840     9456.42
    291880     9457.99
    291920     9459.09
    291960     9459.54
    292000     9461.51
    292040      9462.8
    292080     9463.58
    292120     9464.96
    292160     9466.42
    292200     9467.89
    292240     9469.27
    292280     9470.98
    292320     9471.97
    292360     9473.69
    292400      9474.5
    292440     9475.48
    292480     9477.46
    292520     9478.53
    292560     9479.33
    292600     9480.84
    292640     9482.29
    292680      9483.9
    292720     9484.96
    292760     9485.42
    292800     9487.38
    292840     9488.72
    292880     9489.46
    292920     9490.85
    292960     9492.33
    293000     9493.77
    293040     9495.19
    293080     9496.91
    293120     9497.89
    293160     9499.58
    293200     9500.42
    293240     9501.37
    293280     9503.37
    293320     9504.44
    293360     9505.23
    293400     9506.74
    293440     9508.19
    293480     9509.79
    293520     9510.87
    293560     9511.33
    293600     9513.28
    293640     9514.64
    293680     9515.36
    293720     9516.76
    293760     9518.23
    293800     9519.68
    293840     9521.08
    293880     9522.82
    293920     9523.78
    293960     9525.48
    294000     9526.32
    294040     9527.27
    294080     9529.28
    294120     9530.35
    294160     9531.16
    294200     9532.67
    294240      9534.1
    294280      9535.7
    294320     9536.79
    294360     9537.23
    294400     9539.18
    294440     9540.52
    294480     9541.24
    294520     9542.64
    294560     9544.11
    294600     9545.56
    294640     9546.97
    294680      9548.7
    294720     9549.67
    294760     9551.36
    294800     9552.19
    294840     9553.15
    294880     9555.15
    294920     9556.21
    294960     9557.03
    295000     9558.54
    295040     9559.98
    295080     9561.57
    295120     9562.65
    295160     9563.08
    295200     9565.03
    295240     9566.41
    295280     9567.14
    295320     9568.52
    295360     9569.98
    295400     9571.42
    295440     9572.87
    295480     9574.57
    295520     9575.54
    295560     9577.25
    295600     9578.05
    295640     9579.03
    295680     9581.03
    295720     9582.09
    295760     9582.91
    295800     9584.43
    295840     9585.85
    295880     9587.46
    295920     9588.51
    295960     9588.94
    296000     9590.92
    296040     9592.27
    296080     9592.99
    296120     9594.38
    296160     9595.84
    296200     9597.29
    296240     9598.71
    296280     9600.42
    296320      9601.4
    296360     9603.12
    296400     9603.91
    296440      9604.9
    296480      9606.9
    296520     9607.97
    296560     9608.78
    296600      9610.3
    296640     9611.74
    296680     9613.34
    296720     9614.41
    296760     9614.81
    296800      9616.8
    296840     9618.14
    296880     9618.88
    296920     9620.25
    296960     9621.74
    297000     9623.21
    297040      9624.6
    297080      9626.3
    297120     9627.29
    297160     9629.01
    297200      9629.8
    297240     9630.78
    297280     9632.79
    297320     9633.85
    297360     9634.65
    297400     9636.18
    297440     9637.62
    297480     9639.22
    297520      9640.3
    297560     9640.71
    297600     9642.72
    297640     9644.01
    297680     9644.78
    297720     9646.14
    297760     9647.63
    297800      9649.1
    297840      9650.5
    297880      9652.2
    297920     9653.18
    297960      9654.9
    298000     9655.67
    298040     9656.65
    298080     9658.67
    298120     9659.74
    298160     9660.53
    298200     9662.05
    298240      9663.5
    298280      9665.1
    298320     9666.19
    298360      9666.6
    298400      9668.6
    298440     9669.89
    298480     9670.66
    298520     9672.03
    298560     9673.53
    298600     9675.01
    298640      9676.4
    298680     9678.11
    298720      9679.1
    298760     9680.81
    298800     9681.56
    298840     9682.55
    298880     9684.59
    298920     9685.64
    298960     9686.42
    299000     9687.94
    299040     9689.41
    299080     9691.04
    299120     9692.08
    299160     9692.48
    299200     9694.51
    299240     9695.81
    299280     9696.56
    299320     9697.93
    299360      9699.4
    299400     9700.92
    299440      9702.3
    299480        9704
    299520     9705.01
    299560      9706.7
    299600     9707.47
    299640     9708.43
    299680     9710.48
    299720     9711.55
    299760     9712.31
    299800     9713.83
    299840      9715.3
    299880     9716.93
    299920     9717.95
    299960     9718.38
    300000     9720.39
    300040     9721.68
    300080      9722.4
    300120     9723.79
    300160     9725.29
    300200     9726.78
    300240     9728.17
    300280     9729.84
    300320     9730.85
    300360     9732.57
    300400     9733.33
    300440     9734.27
    300480     9736.32
    300520     9737.37
    300560     9738.15
    300600     9739.68
    300640     9741.14
    300680     9742.77
    300720     9743.77
    300760     9744.22
    300800     9746.24
    300840     9747.54
    300880     9748.27
    300920     9749.62
    300960     9751.14
    301000     9752.63
    301040     9754.02
    301080      9755.7
    301120     9756.72
    301160     9758.41
    301200     9759.18
    301240     9760.12
    301280     9762.17
    301320     9763.23
    301360     9763.97
    301400     9765.51
    301440        9767
    301480     9768.62
    301520     9769.64
    301560     9770.07
    301600     9772.07
    301640     9773.37
    301680     9774.11
    301720     9775.47
    301760     9776.99
    301800     9778.46
    301840     9779.88
    301880     9781.52
    301920     9782.53
    301960     9784.24
    302000        9785
    302040     9785.92
    302080        9788
    302120     9789.08
    302160      9789.8
    302200     9791.33
    302240     9792.82
    302280     9794.44
    302320     9795.48
    302360     9795.91
    302400      9797.9
    302440     9799.19
    302480     9799.95
    302520      9801.3
    302560     9802.82
    302600     9804.28
    302640     9805.71
    302680     9807.34
    302720     9808.35
    302760     9810.04
    302800     9810.82
    302840     9811.74
    302880     9813.82
    302920      9814.9
    302960     9815.61
    303000     9817.15
    303040     9818.64
    303080     9820.25
    303120     9821.31
    303160     9821.71
    303200     9823.73
    303240        9825
    303280     9825.75
    303320     9827.13
    303360     9828.61
    303400      9830.1
    303440     9831.52
    303480     9833.14
    303520     9834.16
    303560     9835.85
    303600     9836.63
    303640     9837.55
    303680     9839.62
    303720     9840.73
    303760     9841.44
    303800     9842.93
    303840     9844.44
    303880     9846.05
    303920      9847.1
    303960     9847.53
    304000     9849.53
    304040      9850.8
    304080     9851.55
    304120     9852.92
    304160     9854.42
    304200      9855.9
    304240     9857.33
    304280     9858.96
    304320     9859.99
    304360     9861.67
    304400     9862.43
    304440     9863.36
    304480     9865.43
    304520     9866.53
    304560     9867.24
    304600     9868.74
    304640     9870.26
    304680     9871.87
    304720      9872.9
    304760     9873.34
    304800     9875.36
    304840     9876.66
    304880      9877.4
    304920     9878.77
    304960     9880.27
    305000     9881.74
    305040     9883.19
    305080     9884.82
    305120     9885.84
    305160     9887.52
    305200      9888.3
    305240     9889.23
    305280     9891.29
    305320     9892.38
    305360     9893.08
    305400     9894.58
    305440     9896.09
    305480     9897.72
    305520     9898.74
    305560     9899.17
    305600      9901.2
    305640      9902.5
    305680     9903.26
    305720     9904.61
    305760     9906.09
    305800      9907.6
    305840     9909.02
    305880     9910.67
    305920     9911.69
    305960     9913.38
    306000     9914.15
    306040     9915.08
    306080     9917.16
    306120     9918.25
    306160     9918.92
    306200     9920.45
    306240     9921.94
    306280     9923.58
    306320     9924.59
    306360     9925.01
    306400     9927.04
    306440     9928.34
    306480     9929.08
    306520     9930.46
    306560     9931.91
    306600     9933.42
    306640     9934.87
    306680     9936.51
    306720     9937.54
    306760     9939.19
    306800     9939.98
    306840     9940.92
    306880     9942.99
    306920     9944.09
    306960     9944.78
    307000     9946.27
    307040     9947.77
    307080     9949.43
    307120     9950.45
    307160     9950.88
    307200     9952.87
    307240     9954.21
    307280     9954.93
    307320      9956.3
    307360     9957.75
    307400     9959.28
    307440     9960.75
    307480     9962.35
    307520     9963.41
    307560     9965.04
    307600     9965.84
    307640     9966.76
    307680     9968.84
    307720     9969.94
    307760     9970.64
    307800     9972.13
    307840     9973.61
    307880     9975.28
    307920      9976.3
    307960     9976.71
    308000     9978.72
    308040     9980.08
    308080      9980.8
    308120     9982.17
    308160     9983.62
    308200     9985.15
    308240     9986.62
    308280     9988.22
    308320     9989.26
    308360      9990.9
    308400     9991.71
    308440     9992.61
    308480      9994.7
    308520     9995.77
    308560     9996.46
    308600     9997.98
    308640     9999.44
    308680     10001.1
    308720     10002.2
    308760     10002.6
    308800     10004.6
    308840     10005.9
    308880     10006.7
    308920       10008
    308960     10009.5
    309000       10011
    309040     10012.5
    309080     10014.1
    309120     10015.1
    309160     10016.8
    309200     10017.5
    309240     10018.5
    309280     10020.6
    309320     10021.6
    309360     10022.3
    309400     10023.8
    309440     10025.3
    309480       10027
    309520       10028
    309560     10028.4
    309600     10030.4
    309640     10031.8
    309680     10032.5
    309720     10033.9
    309760     10035.3
    309800     10036.8
    309840     10038.3
    309880       10040
    309920       10041
    309960     10042.6
    310000     10043.4
    310040     10044.4
    310080     10046.4
    310120     10047.5
    310160     10048.2
    310200     10049.7
    310240     10051.2
    310280     10052.8
    310320     10053.9
    310360     10054.3
    310400     10056.3
    310440     10057.7
    310480     10058.4
    310520     10059.8
    310560     10061.2
    310600     10062.8
    310640     10064.2
    310680     10065.9
    310720     10066.9
    310760     10068.5
    310800     10069.3
    310840     10070.3
    310880     10072.3
    310920     10073.4
    310960     10074.1
    311000     10075.6
    311040     10077.1
    311080     10078.8
    311120     10079.8
    311160     10080.2
    311200     10082.2
    311240     10083.6
    311280     10084.3
    311320     10085.6
    311360     10087.1
    311400     10088.7
    311440     10090.1
    311480     10091.7
    311520     10092.8
    311560     10094.4
    311600     10095.2
    311640     10096.2
    311680     10098.3
    311720     10099.3
    311760       10100
    311800     10101.5
    311840       10103
    311880     10104.6
    311920     10105.7
    311960       10106
    312000     10108.1
    312040     10109.5
    312080     10110.2
    312120     10111.5
    312160       10113
    312200     10114.6
    312240       10116
    312280     10117.6
    312320     10118.7
    312360     10120.3
    312400     10121.1
    312440       10122
    312480     10124.2
    312520     10125.2
    312560     10125.9
    312600     10127.5
    312640     10128.9
    312680     10130.5
    312720     10131.6
    312760     10131.9
    312800       10134
    312840     10135.4
    312880     10136.1
    312920     10137.4
    312960     10138.9
    313000     10140.5
    313040     10141.9
    313080     10143.6
    313120     10144.6
    313160     10146.2
    313200       10147
    313240     10147.9
    313280     10150.1
    313320     10151.1
    313360     10151.8
    313400     10153.3
    313440     10154.8
    313480     10156.4
    313520     10157.5
    313560     10157.8
    313600     10159.9
    313640     10161.3
    313680       10162
    313720     10163.3
    313760     10164.8
    313800     10166.4
    313840     10167.8
    313880     10169.5
    313920     10170.5
    313960     10172.1
    314000     10172.9
    314040     10173.8
    314080       10176
    314120       10177
    314160     10177.7
    314200     10179.3
    314240     10180.7
    314280     10182.3
    314320     10183.4
    314360     10183.7
    314400     10185.8
    314440     10187.2
    314480     10187.9
    314520     10189.3
    314560     10190.8
    314600     10192.4
    314640     10193.8
    314680     10195.4
    314720     10196.5
    314760       10198
    314800     10198.9
    314840     10199.8
    314880     10201.9
    314920       10203
    314960     10203.6
    315000     10205.2
    315040     10206.6
    315080     10208.3
    315120     10209.4
    315160     10209.7
    315200     10211.7
    315240     10213.1
    315280     10213.9
    315320     10215.2
    315360     10216.7
    315400     10218.3
    315440     10219.7
    315480     10221.4
    315520     10222.4
    315560       10224
    315600     10224.9
    315640     10225.7
    315680     10227.8
    315720     10228.9
    315760     10229.6
    315800     10231.1
    315840     10232.5
    315880     10234.2
    315920     10235.3
    315960     10235.6
    316000     10237.6
    316040     10239.1
    316080     10239.8
    316120     10241.1
    316160     10242.6
    316200     10244.2
    316240     10245.6
    316280     10247.3
    316320     10248.3
    316360     10249.9
    316400     10250.8
    316440     10251.6
    316480     10253.8
    316520     10254.8
    316560     10255.5
    316600     10257.1
    316640     10258.5
    316680     10260.1
    316720     10261.2
    316760     10261.5
    316800     10263.6
    316840       10265
    316880     10265.7
    316920       10267
    316960     10268.6
    317000     10270.1
    317040     10271.6
    317080     10273.2
    317120     10274.2
    317160     10275.8
    317200     10276.7
    317240     10277.6
    317280     10279.7
    317320     10280.7
    317360     10281.4
    317400       10283
    317440     10284.4
    317480     10286.1
    317520     10287.1
    317560     10287.5
    317600     10289.5
    317640     10290.9
    317680     10291.7
    317720       10293
    317760     10294.5
    317800     10296.1
    317840     10297.5
    317880     10299.2
    317920     10300.2
    317960     10301.8
    318000     10302.7
    318040     10303.5
    318080     10305.7
    318120     10306.7
    318160     10307.4
    318200     10308.9
    318240     10310.4
    318280       10312
    318320     10313.1
    318360     10313.4
    318400     10315.4
    318440     10316.9
    318480     10317.6
    318520     10318.9
    318560     10320.5
    318600       10322
    318640     10323.5
    318680     10325.1
    318720     10326.2
    318760     10327.8
    318800     10328.7
    318840     10329.5
    318880     10331.6
    318920     10332.7
    318960     10333.4
    319000     10334.9
    319040     10336.3
    319080       10338
    319120     10339.1
    319160     10339.4
    319200     10341.4
    319240     10342.8
    319280     10343.6
    319320     10344.8
    319360     10346.4
    319400       10348
    319440     10349.4
    319480     10351.1
    319520     10352.1
    319560     10353.7
    319600     10354.6
    319640     10355.4
    319680     10357.6
    319720     10358.7
    319760     10359.3
    319800     10360.8
    319840     10362.3
    319880     10363.9
    319920       10365
    319960     10365.4
    320000     10367.4
    320040     10368.8
    320080     10369.5
    320120     10370.8
    320160     10372.3
    320200     10373.9
    320240     10375.4
    320280       10377
    320320     10378.1
    320360     10379.7
    320400     10380.6
    320440     10381.4
    320480     10383.5
    320520     10384.6
    320560     10385.3
    320600     10386.8
    320640     10388.3
    320680     10389.9
    320720       10391
    320760     10391.3
    320800     10393.4
    320840     10394.8
    320880     10395.5
    320920     10396.8
    320960     10398.3
    321000     10399.9
    321040     10401.4
    321080       10403
    321120       10404
    321160     10405.6
    321200     10406.6
    321240     10407.4
    321280     10409.5
    321320     10410.6
    321360     10411.3
    321400     10412.8
    321440     10414.2
    321480     10415.9
    321520       10417
    321560     10417.3
    321600     10419.4
    321640     10420.8
    321680     10421.5
    321720     10422.8
    321760     10424.3
    321800     10425.9
    321840     10427.4
    321880       10429
    321920     10430.1
    321960     10431.6
    322000     10432.6
    322040     10433.4
    322080     10435.5
    322120     10436.6
    322160     10437.3
    322200     10438.8
    322240     10440.2
    322280     10441.9
    322320       10443
    322360     10443.3
    322400     10445.4
    322440     10446.8
    322480     10447.5
    322520     10448.8
    322560     10450.3
    322600     10451.9
    322640     10453.4
    322680       10455
    322720     10456.1
    322760     10457.6
    322800     10458.6
    322840     10459.3
    322880     10461.5
    322920     10462.6
    322960     10463.3
    323000     10464.8
    323040     10466.2
    323080     10467.9
    323120       10469
    323160     10469.3
    323200     10471.4
    323240     10472.8
    323280     10473.5
    323320     10474.8
    323360     10476.3
    323400     10477.9
    323440     10479.4
    323480     10481.1
    323520     10482.1
    323560     10483.6
    323600     10484.6
    323640     10485.3
    323680     10487.5
    323720     10488.6
    323760     10489.3
    323800     10490.8
    323840     10492.2
    323880     10493.9
    323920       10495
    323960     10495.3
    324000     10497.4
    324040     10498.7
    324080     10499.5
    324120     10500.8
    324160     10502.3
    324200     10503.9
    324240     10505.4
    324280     10507.1
    324320       10508
    324360     10509.6
    324400     10510.6
    324440     10511.4
    324480     10513.5
    324520     10514.6
    324560     10515.3
    324600     10516.7
    324640     10518.2
    324680     10519.9
    324720       10521
    324760     10521.3
    324800     10523.3
    324840     10524.7
    324880     10525.5
    324920     10526.8
    324960     10528.3
    325000     10529.9
    325040     10531.3
    325080       10533
    325120       10534
    325160     10535.6
    325200     10536.5
    325240     10537.3
    325280     10539.5
    325320     10540.6
    325360     10541.3
    325400     10542.7
    325440     10544.2
    325480     10545.8
    325520       10547
    325560     10547.3
    325600     10549.3
    325640     10550.7
    325680     10551.5
    325720     10552.8
    325760     10554.3
    325800     10555.9
    325840     10557.4
    325880       10559
    325920       10560
    325960     10561.7
    326000     10562.5
    326040     10563.3
    326080     10565.4
    326120     10566.6
    326160     10567.3
    326200     10568.7
    326240     10570.2
    326280     10571.8
    326320       10573
    326360     10573.3
    326400     10575.3
    326440     10576.7
    326480     10577.5
    326520     10578.8
    326560     10580.3
    326600     10581.9
    326640     10583.4
    326680     10585.1
    326720       10586
    326760     10587.7
    326800     10588.6
    326840     10589.3
    326880     10591.4
    326920     10592.6
    326960     10593.3
    327000     10594.8
    327040     10596.2
    327080     10597.8
    327120       10599
    327160     10599.3
    327200     10601.3
    327240     10602.7
    327280     10603.5
    327320     10604.8
    327360     10606.4
    327400     10607.9
    327440     10609.4
    327480     10611.1
    327520       10612
    327560     10613.7
    327600     10614.6
    327640     10615.3
    327680     10617.5
    327720     10618.6
    327760     10619.3
    327800     10620.7
    327840     10622.2
    327880     10623.8
    327920       10625
    327960     10625.3
    328000     10627.3
    328040     10628.8
    328080     10629.5
    328120     10630.8
    328160     10632.4
    328200     10633.9
    328240     10635.3
    328280     10637.1
    328320       10638
    328360     10639.7
    328400     10640.5
    328440     10641.3
    328480     10643.5
    328520     10644.6
    328560     10645.3
    328600     10646.7
    328640     10648.2
    328680     10649.8
    328720     10650.9
    328760     10651.2
    328800     10653.3
    328840     10654.7
    328880     10655.5
    328920     10656.8
    328960     10658.4
    329000     10659.9
    329040     10661.3
    329080     10663.1
    329120       10664
    329160     10665.7
    329200     10666.5
    329240     10667.3
    329280     10669.5
    329320     10670.6
    329360     10671.3
    329400     10672.7
    329440     10674.2
    329480     10675.8
    329520     10676.9
    329560     10677.2
    329600     10679.3
    329640     10680.7
    329680     10681.5
    329720     10682.8
    329760     10684.4
    329800     10685.9
    329840     10687.3
    329880     10689.1
    329920       10690
    329960     10691.7
    330000     10692.5
    330040     10693.3
    330080     10695.5
    330120     10696.6
    330160     10697.3
    330200     10698.7
    330240     10700.2
    330280     10701.8
    330320     10702.9
    330360     10703.2
    330400     10705.2
    330440     10706.7
    330480     10707.5
    330520     10708.8
    330560     10710.3
    330600     10711.9
    330640     10713.4
    330680     10715.1
    330720       10716
    330760     10717.7
    330800     10718.5
    330840     10719.3
    330880     10721.5
    330920     10722.6
    330960     10723.3
    331000     10724.7
    331040     10726.2
    331080     10727.8
    331120     10728.9
    331160     10729.3
    331200     10731.3
    331240     10732.8
    331280     10733.5
    331320     10734.8
    331360     10736.4
    331400       10738
    331440     10739.4
    331480     10741.1
    331520     10742.1
    331560     10743.7
    331600     10744.6
    331640     10745.4
    331680     10747.5
    331720     10748.7
    331760     10749.4
    331800     10750.8
    331840     10752.3
    331880     10753.8
    331920       10755
    331960     10755.3
    332000     10757.3
    332040     10758.8
    332080     10759.6
    332120     10760.9
    332160     10762.4
    332200       10764
    332240     10765.5
    332280     10767.1
    332320     10768.2
    332360     10769.8
    332400     10770.7
    332440     10771.4
    332480     10773.6
    332520     10774.7
    332560     10775.4
    332600     10776.8
    332640     10778.3
    332680     10779.9
    332720       10781
    332760     10781.4
    332800     10783.4
    332840     10784.8
    332880     10785.6
    332920     10786.9
    332960     10788.5
    333000     10790.1
    333040     10791.5
    333080     10793.2
    333120     10794.2
    333160     10795.8
    333200     10796.7
    333240     10797.5
    333280     10799.6
    333320     10800.8
    333360     10801.5
    333400     10802.8
    333440     10804.4
    333480     10805.9
    333520     10807.1
    333560     10807.4
    333600     10809.4
    333640     10810.9
    333680     10811.7
    333720     10812.9
    333760     10814.5
    333800     10816.1
    333840     10817.6
    333880     10819.2
    333920     10820.2
    333960     10821.9
    334000     10822.7
    334040     10823.5
    334080     10825.6
    334120     10826.8
    334160     10827.5
    334200     10828.8
    334240     10830.4
    334280     10831.9
    334320     10833.1
    334360     10833.4
    334400     10835.5
    334440     10836.9
    334480     10837.7
    334520     10838.9
    334560     10840.5
    334600     10842.1
    334640     10843.6
    334680     10845.2
    334720     10846.2
    334760     10847.9
    334800     10848.7
    334840     10849.5
    334880     10851.6
    334920     10852.8
    334960     10853.5
    335000     10854.8
    335040     10856.4
    335080     10857.9
    335120     10859.1
    335160     10859.4
    335200     10861.5
    335240     10862.8
    335280     10863.7
    335320     10864.9
    335360     10866.5
    335400     10868.1
    335440     10869.5
    335480     10871.2
    335520     10872.2
    335560     10873.9
    335600     10874.7
    335640     10875.5
    335680     10877.6
    335720     10878.7
    335760     10879.5
    335800     10880.8
    335840     10882.4
    335880     10883.9
    335920     10885.1
    335960     10885.4
    336000     10887.5
    336040     10888.8
    336080     10889.6
    336120     10890.9
    336160     10892.5
    336200     10894.1
    336240     10895.5
    336280     10897.2
    336320     10898.2
    336360     10899.8
    336400     10900.7
    336440     10901.5
    336480     10903.6
    336520     10904.7
    336560     10905.5
    336600     10906.8
    336640     10908.4
    336680     10909.9
    336720     10911.1
    336760     10911.4
    336800     10913.5
    336840     10914.9
    336880     10915.6
    336920     10916.9
    336960     10918.5
    337000     10920.1
    337040     10921.6
    337080     10923.2
    337120     10924.2
    337160     10925.8
    337200     10926.7
    337240     10927.5
    337280     10929.6
    337320     10930.7
    337360     10931.5
    337400     10932.9
    337440     10934.4
    337480     10935.9
    337520     10937.1
    337560     10937.5
    337600     10939.5
    337640     10940.9
    337680     10941.7
    337720       10943
    337760     10944.6
    337800     10946.2
    337840     10947.6
    337880     10949.3
    337920     10950.3
    337960     10951.9
    338000     10952.8
    338040     10953.6
    338080     10955.7
    338120     10956.8
    338160     10957.5
    338200     10958.9
    338240     10960.4
    338280       10962
    338320     10963.1
    338360     10963.5
    338400     10965.6
    338440       10967
    338480     10967.8
    338520       10969
    338560     10970.6
    338600     10972.2
    338640     10973.7
    338680     10975.3
    338720     10976.3
    338760       10978
    338800     10978.9
    338840     10979.6
    338880     10981.7
    338920     10982.9
    338960     10983.6
    339000       10985
    339040     10986.5
    339080       10988
    339120     10989.2
    339160     10989.6
    339200     10991.6
    339240     10993.1
    339280     10993.9
    339320     10995.1
    339360     10996.7
    339400     10998.3
    339440     10999.8
    339480     11001.4
    339520     11002.4
    339560       11004
    339600     11004.9
    339640     11005.7
    339680     11007.8
    339720       11009
    339760     11009.7
    339800     11011.1
    339840     11012.6
    339880     11014.2
    339920     11015.3
    339960     11015.6
    340000     11017.7
    340040     11019.2
    340080     11019.9
    340120     11021.3
    340160     11022.8
    340200     11024.5
    340240     11025.9
    340280     11027.6
    340320     11028.5
    340360     11030.2
    340400       11031
    340440     11031.8
    340480     11033.9
    340520     11035.1
    340560     11035.8
    340600     11037.2
    340640     11038.7
    340680     11040.3
    340720     11041.4
    340760     11041.7
    340800     11043.8
    340840     11045.2
    340880       11046
    340920     11047.3
    340960     11048.9
    341000     11050.6
    341040       11052
    341080     11053.6
    341120     11054.6
    341160     11056.2
    341200     11057.1
    341240     11057.9
    341280       11060
    341320     11061.1
    341360     11061.8
    341400     11063.3
    341440     11064.8
    341480     11066.3
    341520     11067.5
    341560     11067.8
    341600     11069.9
    341640     11071.3
    341680     11072.1
    341720     11073.4
    341760     11074.9
    341800     11076.6
    341840       11078
    341880     11079.7
    341920     11080.7
    341960     11082.3
    342000     11083.1
    342040       11084
    342080       11086
    342120     11087.2
    342160     11087.9
    342200     11089.3
    342240     11090.8
    342280     11092.4
    342320     11093.5
    342360     11093.9
    342400     11095.9
    342440     11097.3
    342480     11098.1
    342520     11099.5
    342560       11101
    342600     11102.6
    342640       11104
    342680     11105.7
    342720     11106.7
    342760     11108.3
    342800     11109.2
    342840       11110
    342880     11112.1
    342920     11113.2
    342960       11114
    343000     11115.3
    343040     11116.9
    343080     11118.4
    343120     11119.6
    343160     11119.9
    343200     11121.9
    343240     11123.4
    343280     11124.1
    343320     11125.5
    343360     11127.1
    343400     11128.7
    343440     11130.1
    343480     11131.8
    343520     11132.8
    343560     11134.4
    343600     11135.3
    343640       11136
    343680     11138.2
    343720     11139.3
    343760       11140
    343800     11141.4
    343840     11142.9
    343880     11144.5
    343920     11145.6
    343960     11145.9
    344000       11148
    344040     11149.5
    344080     11150.2
    344120     11151.6
    344160     11153.1
    344200     11154.8
    344240     11156.2
    344280     11157.9
    344320     11158.9
    344360     11160.4
    344400     11161.3
    344440     11162.1
    344480     11164.3
    344520     11165.4
    344560     11166.1
    344600     11167.5
    344640       11169
    344680     11170.6
    344720     11171.7
    344760       11172
    344800     11174.1
    344840     11175.6
    344880     11176.3
    344920     11177.7
    344960     11179.2
    345000     11180.9
    345040     11182.2
    345080       11184
    345120     11184.9
    345160     11186.5
    345200     11187.4
    345240     11188.2
    345280     11190.4
    345320     11191.5
    345360     11192.2
    345400     11193.6
    345440     11195.1
    345480     11196.7
    345520     11197.8
    345560     11198.1
    345600     11200.2
    345640     11201.7
    345680     11202.4
    345720     11203.8
    345760     11205.3
    345800     11206.9
    345840     11208.3
    345880     11210.1
    345920       11211
    345960     11212.6
    346000     11213.5
    346040     11214.2
    346080     11216.4
    346120     11217.6
    346160     11218.3
    346200     11219.7
    346240     11221.2
    346280     11222.7
    346320     11223.9
    346360     11224.1
    346400     11226.2
    346440     11227.7
    346480     11228.5
    346520     11229.8
    346560     11231.3
    346600     11232.9
    346640     11234.4
    346680     11236.1
    346720       11237
    346760     11238.6
    346800     11239.5
    346840     11240.3
    346880     11242.5
    346920     11243.6
    346960     11244.3
    347000     11245.8
    347040     11247.2
    347080     11248.8
    347120       11250
    347160     11250.2
    347200     11252.3
    347240     11253.8
    347280     11254.6
    347320     11255.9
    347360     11257.4
    347400       11259
    347440     11260.5
    347480     11262.2
    347520     11263.1
    347560     11264.7
    347600     11265.6
    347640     11266.4
    347680     11268.6
    347720     11269.7
    347760     11270.4
    347800     11271.9
    347840     11273.4
    347880     11274.9
    347920       11276
    347960     11276.3
    348000     11278.4
    348040     11279.9
    348080     11280.6
    348120     11281.9
    348160     11283.5
    348200     11285.1
    348240     11286.5
    348280     11288.3
    348320     11289.2
    348360     11290.8
    348400     11291.6
    348440     11292.5
    348480     11294.7
    348520     11295.8
    348560     11296.5
    348600     11297.9
    348640     11299.4
    348680       11301
    348720     11302.1
    348760     11302.3
    348800     11304.4
    348840       11306
    348880     11306.7
    348920       11308
    348960     11309.6
    349000     11311.1
    349040     11312.5
    349080     11314.3
    349120     11315.2
    349160     11316.9
    349200     11317.7
    349240     11318.5
    349280     11320.7
    349320     11321.9
    349360     11322.6
    349400       11324
    349440     11325.5
    349480       11327
    349520     11328.1
    349560     11328.4
    349600     11330.5
    349640       11332
    349680     11332.8
    349720       11334
    349760     11335.6
    349800     11337.2
    349840     11338.6
    349880     11340.3
    349920     11341.3
    349960     11342.9
    350000     11343.7
    350040     11344.5
    350080     11346.8
    350120     11347.9
    350160     11348.6
    350200       11350
    350240     11351.5
    350280       11353
    350320     11354.2
    350360     11354.4
    350400     11356.5
    350440       11358
    350480     11358.8
    350520     11360.1
    350560     11361.6
    350600     11363.2
    350640     11364.6
    350680     11366.4
    350720     11367.3
    350760     11368.9
    350800     11369.8
    350840     11370.5
    350880     11372.8
    350920     11373.9
    350960     11374.6
    351000       11376
    351040     11377.5
    351080     11379.1
    351120     11380.2
    351160     11380.4
    351200     11382.5
    351240     11384.1
    351280     11384.9
    351320     11386.1
    351360     11387.6
    351400     11389.2
    351440     11390.6
    351480     11392.4
    351520     11393.4
    351560     11394.9
    351600     11395.8
    351640     11396.6
    351680     11398.9
    351720     11399.9
    351760     11400.6
    351800     11402.1
    351840     11403.5
    351880     11405.1
    351920     11406.2
    351960     11406.4
    352000     11408.6
    352040     11410.1
    352080     11410.9
    352120     11412.1
    352160     11413.6
    352200     11415.2
    352240     11416.6
    352280     11418.4
    352320     11419.4
    352360     11420.9
    352400     11421.8
    352440     11422.6
    352480     11424.9
    352520     11425.9
    352560     11426.6
    352600     11428.1
    352640     11429.5
    352680     11431.1
    352720     11432.3
    352760     11432.4
    352800     11434.6
    352840     11436.1
    352880     11436.9
    352920     11438.1
    352960     11439.6
    353000     11441.2
    353040     11442.6
    353080     11444.4
    353120     11445.4
    353160     11446.9
    353200     11447.8
    353240     11448.6
    353280     11450.9
    353320     11451.9
    353360     11452.6
    353400     11454.1
    353440     11455.5
    353480     11457.1
    353520     11458.3
    353560     11458.4
    353600     11460.6
    353640     11462.1
    353680     11462.8
    353720     11464.1
    353760     11465.7
    353800     11467.3
    353840     11468.7
    353880     11470.4
    353920     11471.4
    353960     11472.9
    354000     11473.8
    354040     11474.6
    354080     11476.9
    354120       11478
    354160     11478.6
    354200     11480.1
    354240     11481.6
    354280     11483.1
    354320     11484.3
    354360     11484.4
    354400     11486.6
    354440     11488.1
    354480     11488.8
    354520     11490.1
    354560     11491.7
    354600     11493.3
    354640     11494.7
    354680     11496.5
    354720     11497.4
    354760       11499
    354800     11499.8
    354840     11500.6
    354880     11502.9
    354920       11504
    354960     11504.6
    355000     11506.1
    355040     11507.6
    355080     11509.1
    355120     11510.3
    355160     11510.4
    355200     11512.6
    355240     11514.1
    355280     11514.8
    355320     11516.1
    355360     11517.7
    355400     11519.3
    355440     11520.7
    355480     11522.5
    355520     11523.4
    355560       11525
    355600     11525.9
    355640     11526.6
    355680       11529
    355720       11530
    355760     11530.6
    355800     11532.2
    355840     11533.6
    355880     11535.2
    355920     11536.3
    355960     11536.4
    356000     11538.7
    356040     11540.1
    356080     11540.9
    356120     11542.2
    356160     11543.7
    356200     11545.3
    356240     11546.7
    356280     11548.5
    356320     11549.4
    356360       11551
    356400     11551.9
    356440     11552.7
    356480       11555
    356520       11556
    356560     11556.7
    356600     11558.2
    356640     11559.6
    356680     11561.2
    356720     11562.3
    356760     11562.4
    356800     11564.7
    356840     11566.2
    356880     11566.9
    356920     11568.2
    356960     11569.7
    357000     11571.3
    357040     11572.7
    357080     11574.5
    357120     11575.4
    357160       11577
    357200     11577.9
    357240     11578.7
    357280       11581
    357320       11582
    357360     11582.6
    357400     11584.2
    357440     11585.6
    357480     11587.2
    357520     11588.3
    357560     11588.5
    357600     11590.7
    357640     11592.2
    357680     11592.9
    357720     11594.2
    357760     11595.7
    357800     11597.3
    357840     11598.7
    357880     11600.5
    357920     11601.4
    357960       11603
    358000     11603.9
    358040     11604.7
    358080       11607
    358120     11608.1
    358160     11608.7
    358200     11610.2
    358240     11611.7
    358280     11613.2
    358320     11614.3
    358360     11614.5
    358400     11616.7
    358440     11618.2
    358480     11618.9
    358520     11620.2
    358560     11621.8
    358600     11623.3
    358640     11624.7
    358680     11626.5
    358720     11627.5
    358760     11629.1
    358800       11630
    358840     11630.7
    358880     11633.1
    358920     11634.1
    358960     11634.7
    359000     11636.2
    359040     11637.7
    359080     11639.3
    359120     11640.4
    359160     11640.5
    359200     11642.7
    359240     11644.2
    359280       11645
    359320     11646.3
    359360     11647.8
    359400     11649.4
    359440     11650.7
    359480     11652.6
    359520     11653.5
    359560     11655.1
    359600       11656
    359640     11656.8
    359680     11659.2
    359720     11660.1
    359760     11660.8
    359800     11662.2
    359840     11663.8
    359880     11665.3
    359920     11666.4
    359960     11666.6
    360000     11668.7
    360040     11670.3
    360080       11671
    360120     11672.3
    360160     11673.9
    360200     11675.4
    360240     11676.8
    360280     11678.6
    360320     11679.6
    360360     11681.2
    360400       11682
    360440     11682.8
    360480     11685.2
    360520     11686.2
    360560     11686.8
    360600     11688.3
    360640     11689.8
    360680     11691.4
    360720     11692.5
    360760     11692.6
    360800     11694.8
    360840     11696.3
    360880     11697.1
    360920     11698.4
    360960     11699.9
    361000     11701.5
    361040     11702.8
    361080     11704.7
    361120     11705.6
    361160     11707.2
    361200     11708.1
    361240     11708.9
    361280     11711.3
    361320     11712.3
    361360     11712.9
    361400     11714.3
    361440     11715.8
    361480     11717.4
    361520     11718.5
    361560     11718.7
    361600     11720.8
    361640     11722.3
    361680     11723.1
    361720     11724.4
    361760     11725.9
    361800     11727.5
    361840     11728.9
    361880     11730.7
    361920     11731.7
    361960     11733.2
    362000     11734.1
    362040     11734.9
    362080     11737.3
    362120     11738.3
    362160     11738.9
    362200     11740.3
    362240     11741.9
    362280     11743.4
    362320     11744.5
    362360     11744.7
    362400     11746.9
    362440     11748.3
    362480     11749.1
    362520     11750.4
    362560     11751.9
    362600     11753.5
    362640     11754.9
    362680     11756.7
    362720     11757.7
    362760     11759.2
    362800     11760.2
    362840     11760.9
    362880     11763.3
    362920     11764.3
    362960     11764.9
    363000     11766.4
    363040     11767.9
    363080     11769.4
    363120     11770.6
    363160     11770.7
    363200     11772.8
    363240     11774.3
    363280     11775.1
    363320     11776.4
    363360     11777.9
    363400     11779.5
    363440     11780.9
    363480     11782.8
    363520     11783.7
    363560     11785.3
    363600     11786.2
    363640     11786.9
    363680     11789.4
    363720     11790.3
    363760     11790.9
    363800     11792.4
    363840     11793.9
    363880     11795.5
    363920     11796.6
    363960     11796.8
    364000     11798.8
    364040     11800.4
    364080     11801.1
    364120     11802.5
    364160     11803.9
    364200     11805.5
    364240     11806.9
    364280     11808.8
    364320     11809.7
    364360     11811.3
    364400     11812.2
    364440     11812.9
    364480     11815.4
    364520     11816.4
    364560     11816.9
    364600     11818.4
    364640     11819.9
    364680     11821.5
    364720     11822.6
    364760     11822.8
    364800     11824.9
    364840     11826.4
    364880     11827.2
    364920     11828.5
    364960       11830
    365000     11831.6
    365040       11833
    365080     11834.8
    365120     11835.7
    365160     11837.4
    365200     11838.3
    365240       11839
    365280     11841.4
    365320     11842.4
    365360       11843
    365400     11844.5
    365440       11846
    365480     11847.5
    365520     11848.6
    365560     11848.9
    365600     11850.9
    365640     11852.4
    365680     11853.2
    365720     11854.6
    365760       11856
    365800     11857.6
    365840     11859.1
    365880     11860.9
    365920     11861.8
    365960     11863.4
    366000     11864.3
    366040     11865.1
    366080     11867.5
    366120     11868.4
    366160       11869
    366200     11870.5
    366240       11872
    366280     11873.5
    366320     11874.7
    366360     11874.9
    366400       11877
    366440     11878.5
    366480     11879.2
    366520     11880.6
    366560     11882.1
    366600     11883.7
    366640     11885.1
    366680     11886.9
    366720     11887.8
    366760     11889.4
    366800     11890.4
    366840     11891.1
    366880     11893.5
    366920     11894.5
    366960     11895.1
    367000     11896.6
    367040     11898.1
    367080     11899.6
    367120     11900.7
    367160     11900.9
    367200       11903
    367240     11904.5
    367280     11905.3
    367320     11906.6
    367360     11908.1
    367400     11909.7
    367440     11911.1
    367480     11912.9
    367520     11913.9
    367560     11915.4
    367600     11916.3
    367640     11917.1
    367680     11919.5
    367720     11920.5
    367760       11921
    367800     11922.5
    367840     11924.1
    367880     11925.5
    367920     11926.7
    367960     11926.9
    368000       11929
    368040     11930.5
    368080     11931.3
    368120     11932.6
    368160     11934.1
    368200     11935.7
    368240     11937.1
    368280     11938.9
    368320     11939.8
    368360     11941.4
    368400     11942.3
    368440     11943.1
    368480     11945.5
    368520     11946.5
    368560       11947
    368600     11948.5
    368640       11950
    368680     11951.5
    368720     11952.7
    368760     11952.8
    368800       11955
    368840     11956.4
    368880     11957.2
    368920     11958.6
    368960     11960.1
    369000     11961.7
    369040     11963.1
    369080     11964.9
    369120     11965.8
    369160     11967.4
    369200     11968.4
    369240     11969.1
    369280     11971.5
    369320     11972.5
    369360     11973.1
    369400     11974.6
    369440     11976.1
    369480     11977.6
    369520     11978.7
    369560     11978.8
    369600       11981
    369640     11982.4
    369680     11983.2
    369720     11984.6
    369760     11986.1
    369800     11987.7
    369840     11989.1
    369880     11990.9
    369920     11991.8
    369960     11993.4
    370000     11994.3
    370040     11995.1
    370080     11997.5
    370120     11998.5
    370160     11999.1
    370200     12000.5
    370240       12002
    370280     12003.5
    370320     12004.7
    370360     12004.8
    370400       12007
    370440     12008.5
    370480     12009.2
    370520     12010.6
    370560     12012.1
    370600     12013.7
    370640     12015.1
    370680     12016.9
    370720     12017.8
    370760     12019.4
    370800     12020.4
    370840     12021.1
    370880     12023.5
    370920     12024.4
    370960       12025
    371000     12026.5
    371040       12028
    371080     12029.5
    371120     12030.7
    371160     12030.8
    371200       12033
    371240     12034.4
    371280     12035.2
    371320     12036.6
    371360     12038.1
    371400     12039.7
    371440     12041.1
    371480     12042.9
    371520     12043.8
    371560     12045.4
    371600     12046.3
    371640       12047
    371680     12049.5
    371720     12050.4
    371760       12051
    371800     12052.5
    371840       12054
    371880     12055.5
    371920     12056.7
    371960     12056.8
    372000     12058.9
    372040     12060.4
    372080     12061.2
    372120     12062.6
    372160       12064
    372200     12065.6
    372240       12067
    372280     12068.8
    372320     12069.7
    372360     12071.4
    372400     12072.3
    372440       12073
    372480     12075.4
    372520     12076.4
    372560       12077
    372600     12078.5
    372640       12080
    372680     12081.5
    372720     12082.6
    372760     12082.7
    372800     12084.9
    372840     12086.4
    372880     12087.2
    372920     12088.5
    372960       12090
    373000     12091.6
    373040       12093
    373080     12094.8
    373120     12095.7
    373160     12097.3
    373200     12098.3
    373240     12098.9
    373280     12101.4
    373320     12102.4
    373360       12103
    373400     12104.4
    373440     12105.9
    373480     12107.5
    373520     12108.6
    373560     12108.7
    373600     12110.8
    373640     12112.4
    373680     12113.1
    373720     12114.5
    373760       12116
    373800     12117.5
    373840     12118.9
    373880     12120.8
    373920     12121.7
    373960     12123.3
    374000     12124.2
    374040     12124.9
    374080     12127.3
    374120     12128.3
    374160     12128.9
    374200     12130.4
    374240     12131.9
    374280     12133.5
    374320     12134.5
    374360     12134.7
    374400     12136.8
    374440     12138.3
    374480     12139.1
    374520     12140.4
    374560     12141.9
    374600     12143.5
    374640     12144.9
    374680     12146.7
    374720     12147.6
    374760     12149.3
    374800     12150.2
    374840     12150.8
    374880     12153.3
    374920     12154.3
    374960     12154.8
    375000     12156.3
    375040     12157.8
    375080     12159.4
    375120     12160.5
    375160     12160.6
    375200     12162.7
    375240     12164.3
    375280       12165
    375320     12166.4
    375360     12167.9
    375400     12169.5
    375440     12170.9
    375480     12172.7
    375520     12173.6
    375560     12175.2
    375600     12176.1
    375640     12176.8
    375680     12179.2
    375720     12180.2
    375760     12180.8
    375800     12182.3
    375840     12183.8
    375880     12185.4
    375920     12186.4
    375960     12186.6
    376000     12188.7
    376040     12190.2
    376080       12191
    376120     12192.4
    376160     12193.9
    376200     12195.4
    376240     12196.9
    376280     12198.7
    376320     12199.6
    376360     12201.2
    376400     12202.1
    376440     12202.8
    376480     12205.2
    376520     12206.3
    376560     12206.8
    376600     12208.3
    376640     12209.8
    376680     12211.4
    376720     12212.4
    376760     12212.6
    376800     12214.7
    376840     12216.3
    376880       12217
    376920     12218.4
    376960     12219.9
    377000     12221.5
    377040     12222.9
    377080     12224.7
    377120     12225.6
    377160     12227.2
    377200     12228.2
    377240     12228.8
    377280     12231.2
    377320     12232.3
    377360     12232.8
    377400     12234.3
    377440     12235.8
    377480     12237.4
    377520     12238.5
    377560     12238.6
    377600     12240.7
    377640     12242.3
    377680     12243.1
    377720     12244.5
    377760       12246
    377800     12247.5
    377840     12248.9
    377880     12250.7
    377920     12251.6
    377960     12253.2
    378000     12254.2
    378040     12254.8
    378080     12257.2
    378120     12258.3
    378160     12258.9
    378200     12260.4
    378240     12261.9
    378280     12263.4
    378320     12264.5
    378360     12264.7
    378400     12266.7
    378440     12268.4
    378480     12269.1
    378520     12270.5
    378560       12272
    378600     12273.5
    378640       12275
    378680     12276.8
    378720     12277.7
    378760     12279.3
    378800     12280.2
    378840     12280.9
    378880     12283.3
    378920     12284.4
    378960     12284.9
    379000     12286.4
    379040     12287.9
    379080     12289.5
    379120     12290.6
    379160     12290.7
    379200     12292.8
    379240     12294.4
    379280     12295.1
    379320     12296.6
    379360     12298.1
    379400     12299.6
    379440       12301
    379480     12302.8
    379520     12303.7
    379560     12305.3
    379600     12306.3
    379640     12306.9
    379680     12309.3
    379720     12310.4
    379760       12311
    379800     12312.4
    379840     12313.9
    379880     12315.5
    379920     12316.6
    379960     12316.8
    380000     12318.8
    380040     12320.4
    380080     12321.2
    380120     12322.6
    380160     12324.1
    380200     12325.6
    380240       12327
    380280     12328.9
    380320     12329.7
    380360     12331.3
    380400     12332.3
    380440     12332.9
    380480     12335.3
    380520     12336.5
    380560       12337
    380600     12338.4
    380640     12339.9
    380680     12341.5
    380720     12342.6
    380760     12342.8
    380800     12344.8
    380840     12346.4
    380880     12347.2
    380920     12348.6
    380960     12350.1
    381000     12351.6
    381040       12353
    381080     12354.9
    381120     12355.7
    381160     12357.4
    381200     12358.3
    381240     12358.9
    381280     12361.3
    381320     12362.4
    381360       12363
    381400     12364.5
    381440       12366
    381480     12367.5
    381520     12368.6
    381560     12368.8
    381600     12370.8
    381640     12372.4
    381680     12373.2
    381720     12374.6
    381760     12376.1
    381800     12377.6
    381840       12379
    381880     12380.9
    381920     12381.7
    381960     12383.4
    382000     12384.3
    382040     12384.9
    382080     12387.3
    382120     12388.5
    382160       12389
    382200     12390.5
    382240       12392
    382280     12393.6
    382320     12394.6
    382360     12394.7
    382400     12396.8
    382440     12398.4
    382480     12399.2
    382520     12400.6
    382560     12402.1
    382600     12403.6
    382640       12405
    382680     12406.9
    382720     12407.8
    382760     12409.4
    382800     12410.3
    382840       12411
    382880     12413.4
    382920     12414.5
    382960       12415
    383000     12416.5
    383040       12418
    383080     12419.6
    383120     12420.6
    383160     12420.8
    383200     12422.8
    383240     12424.5
    383280     12425.2
    383320     12426.7
    383360     12428.2
    383400     12429.7
    383440       12431
    383480     12432.9
    383520     12433.8
    383560     12435.4
    383600     12436.4
    383640       12437
    383680     12439.4
    383720     12440.5
    383760       12441
    383800     12442.5
    383840       12444
    383880     12445.6
    383920     12446.7
    383960     12446.8
    384000     12448.9
    384040     12450.5
    384080     12451.3
    384120     12452.7
    384160     12454.2
    384200     12455.7
    384240     12457.1
    384280       12459
    384320     12459.8
    384360     12461.5
    384400     12462.4
    384440       12463
    384480     12465.4
    384520     12466.5
    384560       12467
    384600     12468.5
    384640       12470
    384680     12471.6
    384720     12472.7
    384760     12472.8
    384800     12474.9
    384840     12476.4
    384880     12477.2
    384920     12478.7
    384960     12480.1
    385000     12481.7
    385040     12483.1
    385080     12484.9
    385120     12485.8
    385160     12487.4
    385200     12488.4
    385240       12489
    385280     12491.4
    385320     12492.5
    385360       12493
    385400     12494.5
    385440       12496
    385480     12497.6
    385520     12498.7
    385560     12498.8
    385600     12500.9
    385640     12502.4
    385680     12503.2
    385720     12504.6
    385760     12506.1
    385800     12507.7
    385840     12509.1
    385880     12510.9
    385920     12511.8
    385960     12513.5
    386000     12514.4
    386040       12515
    386080     12517.4
    386120     12518.5
    386160       12519
    386200     12520.5
    386240       12522
    386280     12523.6
    386320     12524.6
    386360     12524.8
    386400     12526.9
    386440     12528.4
    386480     12529.2
    386520     12530.6
    386560     12532.1
    386600     12533.7
    386640     12535.1
    386680     12536.9
    386720     12537.8
    386760     12539.4
    386800     12540.3
    386840     12540.9
    386880     12543.4
    386920     12544.4
    386960       12545
    387000     12546.5
    387040       12548
    387080     12549.6
    387120     12550.6
    387160     12550.7
    387200     12552.9
    387240     12554.4
    387280     12555.2
    387320     12556.7
    387360     12558.1
    387400     12559.7
    387440     12561.1
    387480     12562.9
    387520     12563.8
    387560     12565.4
    387600     12566.4
    387640       12567
    387680     12569.4
    387720     12570.5
    387760       12571
    387800     12572.5
    387840       12574
    387880     12575.6
    387920     12576.6
    387960     12576.8
    388000     12578.9
    388040     12580.5
    388080     12581.3
    388120     12582.7
    388160     12584.1
    388200     12585.7
    388240     12587.1
    388280     12588.9
    388320     12589.8
    388360     12591.5
    388400     12592.4
    388440       12593
    388480     12595.4
    388520     12596.4
    388560       12597
    388600     12598.5
    388640       12600
    388680     12601.6
    388720     12602.6
    388760     12602.8
    388800     12604.9
    388840     12606.5
    388880     12607.3
    388920     12608.7
    388960     12610.2
    389000     12611.7
    389040     12613.1
    389080       12615
    389120     12615.9
    389160     12617.5
    389200     12618.4
    389240       12619
    389280     12621.4
    389320     12622.5
    389360     12623.1
    389400     12624.6
    389440     12626.1
    389480     12627.7
    389520     12628.7
    389560     12628.8
    389600       12631
    389640     12632.5
    389680     12633.3
    389720     12634.7
    389760     12636.2
    389800     12637.8
    389840     12639.1
    389880       12641
    389920     12641.9
    389960     12643.6
    390000     12644.5
    390040     12645.1
    390080     12647.5
    390120     12648.6
    390160     12649.1
    390200     12650.6
    390240     12652.1
    390280     12653.8
    390320     12654.8
    390360     12654.9
    390400     12657.1
    390440     12658.6
    390480     12659.4
    390520     12660.8
    390560     12662.3
    390600     12663.9
    390640     12665.2
    390680     12667.1
    390720       12668
    390760     12669.7
    390800     12670.6
    390840     12671.2
    390880     12673.6
    390920     12674.7
    390960     12675.2
    391000     12676.7
    391040     12678.2
    391080     12679.8
    391120     12680.8
    391160       12681
    391200     12683.2
    391240     12684.7
    391280     12685.4
    391320     12686.9
    391360     12688.4
    391400       12690
    391440     12691.3
    391480     12693.2
    391520     12694.1
    391560     12695.7
    391600     12696.6
    391640     12697.2
    391680     12699.6
    391720     12700.7
    391760     12701.3
    391800     12702.7
    391840     12704.2
    391880     12705.9
    391920     12706.9
    391960       12707
    392000     12709.2
    392040     12710.8
    392080     12711.5
    392120     12712.9
    392160     12714.4
    392200       12716
    392240     12717.3
    392280     12719.2
    392320     12720.1
    392360     12721.8
    392400     12722.7
    392440     12723.3
    392480     12725.6
    392520     12726.8
    392560     12727.3
    392600     12728.7
    392640     12730.3
    392680     12731.9
    392720     12732.9
    392760       12733
    392800     12735.2
    392840     12736.8
    392880     12737.5
    392920     12738.9
    392960     12740.4
    393000       12742
    393040     12743.3
    393080     12745.2
    393120     12746.1
    393160     12747.8
    393200     12748.7
    393240     12749.2
    393280     12751.6
    393320     12752.7
    393360     12753.2
    393400     12754.7
    393440     12756.2
    393480     12757.8
    393520     12758.9
    393560       12759
    393600     12761.2
    393640     12762.7
    393680     12763.5
    393720     12764.9
    393760     12766.3
    393800     12767.9
    393840     12769.3
    393880     12771.1
    393920     12772.1
    393960     12773.7
    394000     12774.6
    394040     12775.2
    394080     12777.5
    394120     12778.7
    394160     12779.2
    394200     12780.6
    394240     12782.2
    394280     12783.8
    394320     12784.8
    394360     12784.9
    394400     12787.1
    394440     12788.6
    394480     12789.4
    394520     12790.9
    394560     12792.3
    394600     12793.9
    394640     12795.2
    394680       12797
    394720       12798
    394760     12799.6
    394800     12800.6
    394840     12801.1
    394880     12803.5
    394920     12804.6
    394960     12805.1
    395000     12806.6
    395040     12808.1
    395080     12809.7
    395120     12810.7
    395160     12810.9
    395200       12813
    395240     12814.5
    395280     12815.3
    395320     12816.8
    395360     12818.2
    395400     12819.8
    395440     12821.1
    395480     12822.9
    395520     12823.9
    395560     12825.5
    395600     12826.5
    395640       12827
    395680     12829.4
    395720     12830.5
    395760       12831
    395800     12832.5
    395840       12834
    395880     12835.6
    395920     12836.6
    395960     12836.7
    396000     12838.9
    396040     12840.4
    396080     12841.2
    396120     12842.6
    396160     12844.1
    396200     12845.6
    396240     12846.9
    396280     12848.8
    396320     12849.7
    396360     12851.4
    396400     12852.4
    396440     12852.9
    396480     12855.3
    396520     12856.3
    396560     12856.8
    396600     12858.4
    396640     12859.8
    396680     12861.5
    396720     12862.5
    396760     12862.6
    396800     12864.8
    396840     12866.3
    396880       12867
    396920     12868.5
    396960     12869.9
    397000     12871.5
    397040     12872.8
    397080     12874.7
    397120     12875.6
    397160     12877.2
    397200     12878.2
    397240     12878.7
    397280     12881.1
    397320     12882.2
    397360     12882.7
    397400     12884.2
    397440     12885.7
    397480     12887.3
    397520     12888.3
    397560     12888.5
    397600     12890.6
    397640     12892.2
    397680     12892.9
    397720     12894.3
    397760     12895.8
    397800     12897.4
    397840     12898.7
    397880     12900.5
    397920     12901.5
    397960     12903.1
    398000     12904.1
    398040     12904.6
    398080       12907
    398120     12908.1
    398160     12908.6
    398200     12910.1
    398240     12911.6
    398280     12913.2
    398320     12914.2
    398360     12914.4
    398400     12916.6
    398440     12918.1
    398480     12918.8
    398520     12920.2
    398560     12921.7
    398600     12923.3
    398640     12924.6
    398680     12926.5
    398720     12927.4
    398760     12929.1
    398800       12930
    398840     12930.5
    398880     12932.9
    398920       12934
    398960     12934.5
    399000       12936
    399040     12937.5
    399080     12939.2
    399120     12940.1
    399160     12940.3
    399200     12942.5
    399240     12943.9
    399280     12944.7
    399320     12946.1
    399360     12947.5
    399400     12949.2
    399440     12950.5
    399480     12952.4
    399520     12953.3
    399560       12955
    399600     12955.9
    399640     12956.4
    399680     12958.8
    399720     12959.9
    399760     12960.4
    399800     12961.9
    399840     12963.4
    399880     12965.1
    399920       12966
    399960     12966.2
    400000     12968.4
    400040     12969.9
    400080     12970.6
    400120       12972
    400160     12973.4
    400200       12975
    400240     12976.4
    400280     12978.3
    400320     12979.3
    400360     12980.9
    400400     12981.8
    400440     12982.3
    400480     12984.7
    400520     12985.8
    400560     12986.3
    400600     12987.8
    400640     12989.3
    400680       12991
    400720     12991.9
    400760     12992.1
    400800     12994.2
    400840     12995.7
    400880     12996.5
    400920     12997.9
    400960     12999.3
    401000     13000.9
    401040     13002.2
    401080     13004.2
    401120     13005.1
    401160     13006.7
    401200     13007.6
    401240     13008.1
    401280     13010.5
    401320     13011.7
    401360     13012.1
    401400     13013.6
    401440     13015.2
    401480     13016.8
    401520     13017.8
    401560       13018
    401600     13020.1
    401640     13021.6
    401680     13022.3
    401720     13023.8
    401760     13025.1
    401800     13026.7
    401840     13028.1
    401880       13030
    401920       13031
    401960     13032.5
    402000     13033.5
    402040     13033.9
    402080     13036.3
    402120     13037.5
    402160     13037.9
    402200     13039.4
    402240       13041
    402280     13042.6
    402320     13043.6
    402360     13043.8
    402400     13045.9
    402440     13047.3
    402480     13048.2
    402520     13049.5
    402560     13050.9
    402600     13052.5
    402640     13053.9
    402680     13055.8
    402720     13056.8
    402760     13058.3
    402800     13059.2
    402840     13059.8
    402880     13062.1
    402920     13063.3
    402960     13063.7
    403000     13065.2
    403040     13066.8
    403080     13068.4
    403120     13069.4
    403160     13069.5
    403200     13071.7
    403240     13073.2
    403280       13074
    403320     13075.3
    403360     13076.7
    403400     13078.3
    403440     13079.7
    403480     13081.6
    403520     13082.6
    403560     13084.1
    403600       13085
    403640     13085.6
    403680     13087.9
    403720     13089.1
    403760     13089.5
    403800       13091
    403840     13092.6
    403880     13094.2
    403920     13095.2
    403960     13095.3
    404000     13097.5
    404040       13099
    404080     13099.8
    404120     13101.1
    404160     13102.6
    404200     13104.1
    404240     13105.5
    404280     13107.4
    404320     13108.4
    404360       13110
    404400     13110.9
    404440     13111.4
    404480     13113.7
    404520     13114.9
    404560     13115.3
    404600     13116.8
    404640     13118.4
    404680       13120
    404720       13121
    404760     13121.1
    404800     13123.3
    404840     13124.8
    404880     13125.7
    404920       13127
    404960     13128.4
    405000       13130
    405040     13131.4
    405080     13133.3
    405120     13134.2
    405160     13135.8
    405200     13136.7
    405240     13137.2
    405280     13139.6
    405320     13140.7
    405360     13141.1
    405400     13142.7
    405440     13144.2
    405480     13145.9
    405520     13146.9
    405560       13147
    405600     13149.1
    405640     13150.7
    405680     13151.5
    405720     13152.8
    405760     13154.2
    405800     13155.8
    405840     13157.2
    405880     13159.1
    405920       13160
    405960     13161.7
    406000     13162.5
    406040       13163
    406080     13165.4
    406120     13166.6
    406160       13167
    406200     13168.5
    406240     13170.1
    406280     13171.7
    406320     13172.7
    406360     13172.8
    406400     13174.9
    406440     13176.5
    406480     13177.3
    406520     13178.6
    406560       13180
    406600     13181.6
    406640       13183
    406680     13184.9
    406720     13185.8
    406760     13187.5
    406800     13188.3
    406840     13188.8
    406880     13191.2
    406920     13192.4
    406960     13192.8
    407000     13194.3
    407040     13195.9
    407080     13197.5
    407120     13198.5
    407160     13198.6
    407200     13200.8
    407240     13202.3
    407280     13203.1
    407320     13204.4
    407360     13205.8
    407400     13207.4
    407440     13208.8
    407480     13210.7
    407520     13211.7
    407560     13213.3
    407600     13214.1
    407640     13214.6
    407680       13217
    407720     13218.2
    407760     13218.6
    407800     13220.1
    407840     13221.7
    407880     13223.3
    407920     13224.3
    407960     13224.4
    408000     13226.6
    408040       13228
    408080     13228.9
    408120     13230.1
    408160     13231.6
    408200     13233.2
    408240     13234.6
    408280     13236.4
    408320     13237.4
    408360     13239.1
    408400     13239.9
    408440     13240.4
    408480     13242.8
    408520       13244
    408560     13244.3
    408600     13245.9
    408640     13247.5
    408680     13249.1
    408720     13250.1
    408760     13250.1
    408800     13252.4
    408840     13253.8
    408880     13254.6
    408920     13255.9
    408960     13257.3
    409000     13258.9
    409040     13260.3
    409080     13262.2
    409120     13263.2
    409160     13264.8
    409200     13265.6
    409240     13266.2
    409280     13268.5
    409320     13269.7
    409360     13270.1
    409400     13271.6
    409440     13273.3
    409480     13274.8
    409520     13275.8
    409560     13275.9
    409600     13278.1
    409640     13279.5
    409680     13280.4
    409720     13281.7
    409760     13283.1
    409800     13284.7
    409840     13286.1
    409880       13288
    409920       13289
    409960     13290.6
    410000     13291.4
    410040     13291.9
    410080     13294.3
    410120     13295.4
    410160     13295.8
    410200     13297.4
    410240       13299
    410280     13300.6
    410320     13301.6
    410360     13301.6
    410400     13303.9
    410440     13305.3
    410480     13306.1
    410520     13307.5
    410560     13308.8
    410600     13310.4
    410640     13311.8
    410680     13313.7
    410720     13314.8
    410760     13316.3
    410800     13317.2
    410840     13317.7
    410880     13320.1
    410920     13321.2
    410960     13321.6
    411000     13323.1
    411040     13324.8
    411080     13326.4
    411120     13327.3
    411160     13327.4
    411200     13329.6
    411240       13331
    411280     13331.8
    411320     13333.2
    411360     13334.6
    411400     13336.1
    411440     13337.6
    411480     13339.4
    411520     13340.5
    411560     13342.1
    411600     13342.8
    411640     13343.4
    411680     13345.8
    411720     13346.9
    411760     13347.3
    411800     13348.8
    411840     13350.5
    411880     13352.1
    411920       13353
    411960     13353.1
    412000     13355.3
    412040     13356.8
    412080     13357.6
    412120     13358.9
    412160     13360.3
    412200     13361.9
    412240     13363.3
    412280     13365.2
    412320     13366.2
    412360     13367.8
    412400     13368.6
    412440     13369.2
    412480     13371.5
    412520     13372.7
    412560       13373
    412600     13374.6
    412640     13376.2
    412680     13377.8
    412720     13378.8
    412760     13378.8
    412800     13381.1
    412840     13382.5
    412880     13383.3
    412920     13384.7
    412960     13386.1
    413000     13387.6
    413040       13389
    413080     13390.9
    413120       13392
    413160     13393.6
    413200     13394.3
    413240     13394.9
    413280     13397.3
    413320     13398.4
    413360     13398.7
    413400     13400.3
    413440     13401.9
    413480     13403.6
    413520     13404.5
    413560     13404.5
    413600     13406.8
    413640     13408.3
    413680       13409
    413720     13410.4
    413760     13411.8
    413800     13413.3
    413840     13414.7
    413880     13416.6
    413920     13417.7
    413960     13419.3
    414000       13420
    414040     13420.6
    414080       13423
    414120     13424.1
    414160     13424.4
    414200       13426
    414240     13427.7
    414280     13429.3
    414320     13430.2
    414360     13430.3
    414400     13432.5
    414440       13434
    414480     13434.8
    414520     13436.1
    414560     13437.5
    414600       13439
    414640     13440.4
    414680     13442.3
    414720     13443.4
    414760       13445
    414800     13445.8
    414840     13446.4
    414880     13448.7
    414920     13449.9
    414960     13450.1
    415000     13451.7
    415040     13453.4
    415080       13455
    415120     13455.9
    415160       13456
    415200     13458.2
    415240     13459.7
    415280     13460.5
    415320     13461.8
    415360     13463.2
    415400     13464.7
    415440     13466.1
    415480     13468.1
    415520     13469.1
    415560     13470.7
    415600     13471.5
    415640       13472
    415680     13474.4
    415720     13475.6
    415760     13475.8
    415800     13477.4
    415840     13479.1
    415880     13480.7
    415920     13481.6
    415960     13481.7
    416000     13483.9
    416040     13485.4
    416080     13486.2
    416120     13487.5
    416160       13489
    416200     13490.4
    416240     13491.8
    416280     13493.8
    416320     13494.8
    416360     13496.5
    416400     13497.2
    416440     13497.8
    416480     13500.1
    416520     13501.3
    416560     13501.6
    416600     13503.2
    416640     13504.8
    416680     13506.4
    416720     13507.3
    416760     13507.3
    416800     13509.6
    416840     13511.1
    416880     13511.9
    416920     13513.2
    416960     13514.6
    417000     13516.1
    417040     13517.5
    417080     13519.5
    417120     13520.5
    417160     13522.1
    417200     13522.9
    417240     13523.4
    417280     13525.7
    417320       13527
    417360     13527.2
    417400     13528.8
    417440     13530.5
    417480     13532.1
    417520     13532.9
    417560       13533
    417600     13535.2
    417640     13536.7
    417680     13537.5
    417720     13538.8
    417760     13540.2
    417800     13541.7
    417840     13543.1
    417880     13545.1
    417920     13546.1
    417960     13547.7
    418000     13548.5
    418040     13549.1
    418080     13551.4
    418120     13552.6
    418160     13552.8
    418200     13554.5
    418240     13556.1
    418280     13557.7
    418320     13558.6
    418360     13558.7
    418400     13560.8
    418440     13562.3
    418480     13563.1
    418520     13564.4
    418560     13565.9
    418600     13567.3
    418640     13568.7
    418680     13570.8
    418720     13571.7
    418760     13573.3
    418800     13574.1
    418840     13574.7
    418880       13577
    418920     13578.2
    418960     13578.5
    419000     13580.1
    419040     13581.7
    419080     13583.3
    419120     13584.2
    419160     13584.3
    419200     13586.4
    419240     13587.9
    419280     13588.7
    419320       13590
    419360     13591.5
    419400     13592.8
    419440     13594.3
    419480     13596.3
    419520     13597.3
    419560     13598.9
    419600     13599.7
    419640     13600.3
    419680     13602.6
    419720     13603.8
    419760     13604.1
    419800     13605.7
    419840     13607.3
    419880       13609
    419920     13609.8
    419960     13609.9
    420000       13612
    420040     13613.5
    420080     13614.3
    420120     13615.6
    420160     13617.1
    420200     13618.4
    420240     13619.9
    420280       13622
    420320     13622.9
    420360     13624.6
    420400     13625.3
    420440     13625.9
    420480     13628.2
    420520     13629.4
    420560     13629.7
    420600     13631.3
    420640     13632.9
    420680     13634.6
    420720     13635.4
    420760     13635.5
    420800     13637.7
    420840     13639.1
    420880     13639.9
    420920     13641.2
    420960     13642.8
    421000       13644
    421040     13645.5
    421080     13647.6
    421120     13648.5
    421160     13650.2
    421200       13651
    421240     13651.5
    421280     13653.9
    421320       13655
    421360     13655.4
    421400     13656.9
    421440     13658.6
    421480     13660.2
    421520     13661.1
    421560     13661.1
    421600     13663.3
    421640     13664.7
    421680     13665.5
    421720     13666.9
    421760     13668.4
    421800     13669.6
    421840     13671.1
    421880     13673.2
    421920     13674.2
    421960     13675.8
    422000     13676.6
    422040     13677.1
    422080     13679.5
    422120     13680.7
    422160       13681
    422200     13682.5
    422240     13684.1
    422280     13685.8
    422320     13686.6
    422360     13686.8
    422400     13688.9
    422440     13690.3
    422480     13691.2
    422520     13692.4
    422560       13694
    422600     13695.3
    422640     13696.8
    422680     13698.8
    422720     13699.8
    422760     13701.4
    422800     13702.2
    422840     13702.8
    422880     13705.1
    422920     13706.3
    422960     13706.6
    423000     13708.1
    423040     13709.7
    423080     13711.5
    423120     13712.2
    423160     13712.4
    423200     13714.5
    423240     13715.9
    423280     13716.8
    423320     13718.1
    423360     13719.5
    423400     13720.8
    423440     13722.4
    423480     13724.3
    423520     13725.4
    423560       13727
    423600     13727.8
    423640     13728.3
    423680     13730.7
    423720     13731.8
    423760     13732.2
    423800     13733.7
    423840     13735.3
    423880       13737
    423920     13737.8
    423960     13737.9
    424000     13740.1
    424040     13741.5
    424080     13742.4
    424120     13743.6
    424160     13745.1
    424200     13746.4
    424240     13747.9
    424280     13749.9
    424320     13750.9
    424360     13752.6
    424400     13753.3
    424440     13753.9
    424480     13756.2
    424520     13757.4
    424560     13757.7
    424600     13759.2
    424640     13760.9
    424680     13762.5
    424720     13763.3
    424760     13763.5
    424800     13765.6
    424840     13767.1
    424880       13768
    424920     13769.2
    424960     13770.7
    425000       13772
    425040     13773.5
    425080     13775.5
    425120     13776.5
    425160     13778.2
    425200     13778.9
    425240     13779.4
    425280     13781.8
    425320       13783
    425360     13783.3
    425400     13784.8
    425440     13786.4
    425480     13788.1
    425520     13788.9
    425560     13789.1
    425600     13791.1
    425640     13792.7
    425680     13793.5
    425720     13794.7
    425760     13796.2
    425800     13797.5
    425840     13799.1
    425880     13801.1
    425920       13802
    425960     13803.7
    426000     13804.4
    426040       13805
    426080     13807.3
    426120     13808.5
    426160     13808.9
    426200     13810.3
    426240       13812
    426280     13813.7
    426320     13814.4
    426360     13814.6
    426400     13816.7
    426440     13818.2
    426480     13819.1
    426520     13820.2
    426560     13821.7
    426600     13823.1
    426640     13824.6
    426680     13826.6
    426720     13827.6
    426760     13829.3
    426800       13830
    426840     13830.5
    426880     13832.9
    426920       13834
    426960     13834.4
    427000     13835.9
    427040     13837.5
    427080     13839.2
    427120       13840
    427160     13840.2
    427200     13842.2
    427240     13843.7
    427280     13844.6
    427320     13845.8
    427360     13847.3
    427400     13848.6
    427440     13850.2
    427480     13852.1
    427520     13853.1
    427560     13854.8
    427600     13855.6
    427640     13856.1
    427680     13858.4
    427720     13859.6
    427760       13860
    427800     13861.4
    427840       13863
    427880     13864.7
    427920     13865.5
    427960     13865.8
    428000     13867.8
    428040     13869.2
    428080     13870.1
    428120     13871.3
    428160     13872.9
    428200     13874.2
    428240     13875.8
    428280     13877.7
    428320     13878.7
    428360     13880.4
    428400     13881.1
    428440     13881.6
    428480       13884
    428520     13885.1
    428560     13885.5
    428600     13886.9
    428640     13888.6
    428680     13890.3
    428720     13891.1
    428760     13891.3
    428800     13893.3
    428840     13894.8
    428880     13895.7
    428920     13896.9
    428960     13898.4
    429000     13899.8
    429040     13901.3
    429080     13903.2
    429120     13904.3
    429160       13906
    429200     13906.7
    429240     13907.2
    429280     13909.6
    429320     13910.7
    429360     13911.1
    429400     13912.5
    429440     13914.1
    429480     13915.8
    429520     13916.7
    429560     13916.8
    429600     13918.9
    429640     13920.3
    429680     13921.3
    429720     13922.4
    429760       13924
    429800     13925.3
    429840     13926.9
    429880     13928.8
    429920     13929.8
    429960     13931.5
    430000     13932.2
    430040     13932.7
    430080     13935.1
    430120     13936.2
    430160     13936.7
    430200     13938.1
    430240     13939.7
    430280     13941.4
    430320     13942.2
    430360     13942.4
    430400     13944.5
    430440     13945.9
    430480     13946.8
    430520       13948
    430560     13949.5
    430600     13950.8
    430640     13952.5
    430680     13954.3
    430720     13955.4
    430760     13957.1
    430800     13957.8
    430840     13958.2
    430880     13960.6
    430920     13961.8
    430960     13962.2
    431000     13963.6
    431040     13965.3
    431080     13966.9
    431120     13967.7
    431160     13967.9
    431200       13970
    431240     13971.4
    431280     13972.3
    431320     13973.5
    431360       13975
    431400     13976.4
    431440       13978
    431480     13979.9
    431520     13980.9
    431560     13982.6
    431600     13983.3
    431640     13983.7
    431680     13986.2
    431720     13987.4
    431760     13987.7
    431800     13989.2
    431840     13990.8
    431880     13992.5
    431920     13993.3
    431960     13993.4
    432000     13995.6
    432040     13996.9
    432080     13997.8
    432120       13999
    432160     14000.6
    432200     14001.9
    432240     14003.5
    432280     14005.4
    432320     14006.4
    432360     14008.1
    432400     14008.8
    432440     14009.3
    432480     14011.7
    432520     14012.9
    432560     14013.3
    432600     14014.6
    432640     14016.3
    432680       14018
    432720     14018.8
    432760       14019
    432800     14021.1
    432840     14022.4
    432880     14023.4
    432920     14024.6
    432960     14026.1
    433000     14027.4
    433040     14029.1
    433080     14030.9
    433120       14032
    433160     14033.6
    433200     14034.4
    433240     14034.8
    433280     14037.2
    433320     14038.5
    433360     14038.8
    433400     14040.2
    433440     14041.9
    433480     14043.6
    433520     14044.4
    433560     14044.5
    433600     14046.6
    433640       14048
    433680       14049
    433720     14050.1
    433760     14051.7
    433800       14053
    433840     14054.7
    433880     14056.5
    433920     14057.6
    433960     14059.2
    434000       14060
    434040     14060.4
    434080     14062.8
    434120       14064
    434160     14064.4
    434200     14065.8
    434240     14067.5
    434280     14069.1
    434320     14069.9
    434360     14070.1
    434400     14072.2
    434440     14073.5
    434480     14074.6
    434520     14075.7
    434560     14077.3
    434600     14078.6
    434640     14080.2
    434680     14082.1
    434720     14083.1
    434760     14084.8
    434800     14085.5
    434840       14086
    434880     14088.4
    434920     14089.6
    434960     14089.9
    435000     14091.4
    435040       14093
    435080     14094.7
    435120     14095.5
    435160     14095.6
    435200     14097.8
    435240     14099.1
    435280     14100.1
    435320     14101.3
    435360     14102.9
    435400     14104.1
    435440     14105.8
    435480     14107.6
    435520     14108.7
    435560     14110.4
    435600     14111.1
    435640     14111.6
    435680       14114
    435720     14115.2
    435760     14115.5
    435800     14116.9
    435840     14118.6
    435880     14120.3
    435920     14121.1
    435960     14121.2
    436000     14123.3
    436040     14124.7
    436080     14125.7
    436120     14126.9
    436160     14128.5
    436200     14129.7
    436240     14131.4
    436280     14133.2
    436320     14134.3
    436360       14136
    436400     14136.7
    436440     14137.2
    436480     14139.5
    436520     14140.8
    436560       14141
    436600     14142.5
    436640     14144.2
    436680     14145.8
    436720     14146.6
    436760     14146.8
    436800     14148.9
    436840     14150.3
    436880     14151.3
    436920     14152.4
    436960       14154
    437000     14155.3
    437040       14157
    437080     14158.8
    437120     14159.9
    437160     14161.6
    437200     14162.3
    437240     14162.7
    437280     14165.1
    437320     14166.4
    437360     14166.6
    437400     14168.1
    437440     14169.8
    437480     14171.4
    437520     14172.2
    437560     14172.4
    437600     14174.5
    437640     14175.8
    437680     14176.8
    437720       14178
    437760     14179.6
    437800     14180.9
    437840     14182.5
    437880     14184.4
    437920     14185.5
    437960     14187.2
    438000     14187.8
    438040     14188.3
    438080     14190.7
    438120     14191.9
    438160     14192.2
    438200     14193.6
    438240     14195.3
    438280     14196.9
    438320     14197.8
    438360       14198
    438400     14200.1
    438440     14201.4
    438480     14202.4
    438520     14203.6
    438560     14205.2
    438600     14206.4
    438640       14208
    438680       14210
    438720       14211
    438760     14212.7
    438800     14213.4
    438840     14213.9
    438880     14216.3
    438920     14217.5
    438960     14217.7
    439000     14219.2
    439040     14220.8
    439080     14222.5
    439120     14223.3
    439160     14223.6
    439200     14225.6
    439240     14226.9
    439280       14228
    439320     14229.1
    439360     14230.7
    439400       14232
    439440     14233.6
    439480     14235.5
    439520     14236.6
    439560     14238.3
    439600     14238.9
    439640     14239.4
    439680     14241.8
    439720       14243
    439760     14243.3
    439800     14244.8
    439840     14246.4
    439880       14248
    439920     14248.8
    439960     14249.1
    440000     14251.1
    440040     14252.4
    440080     14253.5
    440120     14254.6
    440160     14256.2
    440200     14257.5
    440240     14259.1
    440280       14261
    440320     14262.1
    440360     14263.8
    440400     14264.4
    440440     14264.9
    440480     14267.3
    440520     14268.5
    440560     14268.8
    440600     14270.3
    440640     14271.9
    440680     14273.5
    440720     14274.3
    440760     14274.6
    440800     14276.7
    440840     14277.9
    440880       14279
    440920     14280.2
    440960     14281.7
    441000       14283
    441040     14284.7
    441080     14286.6
    441120     14287.6
    441160     14289.3
    441200       14290
    441240     14290.4
    441280     14292.9
    441320       14294
    441360     14294.4
    441400     14295.9
    441440     14297.4
    441480       14299
    441520     14299.8
    441560     14300.1
    441600     14302.2
    441640     14303.5
    441680     14304.6
    441720     14305.7
    441760     14307.2
    441800     14308.5
    441840     14310.2
    441880     14312.1
    441920     14313.1
    441960     14314.8
    442000     14315.5
    442040     14315.9
    442080     14318.3
    442120     14319.5
    442160     14319.9
    442200     14321.4
    442240     14322.9
    442280     14324.5
    442320     14325.3
    442360     14325.6
    442400     14327.7
    442440     14328.9
    442480       14330
    442520     14331.2
    442560     14332.7
    442600       14334
    442640     14335.7
    442680     14337.6
    442720     14338.6
    442760     14340.3
    442800       14341
    442840     14341.5
    442880     14343.8
    442920     14345.1
    442960     14345.4
    443000     14346.8
    443040     14348.4
    443080       14350
    443120     14350.8
    443160     14351.2
    443200     14353.2
    443240     14354.5
    443280     14355.6
    443320     14356.8
    443360     14358.2
    443400     14359.6
    443440     14361.3
    443480     14363.2
    443520     14364.2
    443560     14365.9
    443600     14366.5
    443640       14367
    443680     14369.4
    443720     14370.6
    443760       14371
    443800     14372.4
    443840       14374
    443880     14375.6
    443920     14376.4
    443960     14376.7
    444000     14378.8
    444040       14380
    444080     14381.2
    444120     14382.4
    444160     14383.8
    444200     14385.2
    444240     14386.9
    444280     14388.8
    444320     14389.8
    444360     14391.5
    444400     14392.1
    444440     14392.6
    444480       14395
    444520     14396.3
    444560     14396.6
    444600       14398
    444640     14399.6
    444680     14401.2
    444720       14402
    444760     14402.3
    444800     14404.4
    444840     14405.6
    444880     14406.7
    444920       14408
    444960     14409.4
    445000     14410.8
    445040     14412.4
    445080     14414.4
    445120     14415.4
    445160     14417.1
    445200     14417.8
    445240     14418.2
    445280     14420.6
    445320     14421.9
    445360     14422.2
    445400     14423.6
    445440     14425.2
    445480     14426.8
    445520     14427.6
    445560     14427.9
    445600       14430
    445640     14431.2
    445680     14432.4
    445720     14433.6
    445760       14435
    445800     14436.4
    445840     14438.1
    445880       14440
    445920       14441
    445960     14442.7
    446000     14443.3
    446040     14443.9
    446080     14446.2
    446120     14447.5
    446160     14447.8
    446200     14449.2
    446240     14450.9
    446280     14452.4
    446320     14453.2
    446360     14453.5
    446400     14455.6
    446440     14456.8
    446480       14458
    446520     14459.2
    446560     14460.6
    446600       14462
    446640     14463.7
    446680     14465.6
    446720     14466.6
    446760     14468.3
    446800       14469
    446840     14469.5
    446880     14471.8
    446920     14473.1
    446960     14473.4
    447000     14474.8
    447040     14476.5
    447080       14478
    447120     14478.9
    447160     14479.1
    447200     14481.1
    447240     14482.4
    447280     14483.6
    447320     14484.8
    447360     14486.2
    447400     14487.6
    447440     14489.2
    447480     14491.2
    447520     14492.2
    447560       14494
    447600     14494.6
    447640     14495.1
    447680     14497.4
    447720     14498.7
    447760       14499
    447800     14500.5
    447840     14502.1
    447880     14503.6
    447920     14504.5
    447960     14504.7
    448000     14506.8
    448040     14508.1
    448080     14509.2
    448120     14510.4
    448160     14511.8
    448200     14513.2
    448240     14514.9
    448280     14516.9
    448320     14517.9
    448360     14519.6
    448400     14520.2
    448440     14520.7
    448480       14523
    448520     14524.4
    448560     14524.6
    448600     14526.1
    448640     14527.7
    448680     14529.2
    448720     14530.2
    448760     14530.3
    448800     14532.4
    448840     14533.7
    448880     14534.9
    448920       14536
    448960     14537.4
    449000     14538.9
    449040     14540.5
    449080     14542.5
    449120     14543.5
    449160     14545.2
    449200     14545.8
    449240     14546.3
    449280     14548.7
    449320       14550
    449360     14550.3
    449400     14551.8
    449440     14553.4
    449480     14554.9
    449520     14555.8
    449560       14556
    449600     14558.1
    449640     14559.3
    449680     14560.5
    449720     14561.7
    449760     14563.1
    449800     14564.6
    449840     14566.2
    449880     14568.2
    449920     14569.1
    449960     14570.9
    450000     14571.5
    450040       14572
    450080     14574.4
    450120     14575.7
    450160       14576
    450200     14577.4
    450240       14579
    450280     14580.5
    450320     14581.5
    450360     14581.7
    450400     14583.8
    450440       14585
    450480     14586.1
    450520     14587.3
    450560     14588.8
    450600     14590.2
    450640     14591.8
    450680     14593.8
    450720     14594.8
    450760     14596.5
    450800     14597.1
    450840     14597.6
    450880       14600
    450920     14601.3
    450960     14601.6
    451000     14603.1
    451040     14604.6
    451080     14606.2
    451120     14607.1
    451160     14607.3
    451200     14609.4
    451240     14610.6
    451280     14611.7
    451320     14612.9
    451360     14614.4
    451400     14615.8
    451440     14617.5
    451480     14619.4
    451520     14620.4
    451560     14622.1
    451600     14622.8
    451640     14623.3
    451680     14625.6
    451720     14626.9
    451760     14627.2
    451800     14628.7
    451840     14630.3
    451880     14631.8
    451920     14632.7
    451960     14632.9
    452000       14635
    452040     14636.2
    452080     14637.3
    452120     14638.5
    452160       14640
    452200     14641.4
    452240     14643.1
    452280       14645
    452320       14646
    452360     14647.7
    452400     14648.4
    452440     14648.9
    452480     14651.2
    452520     14652.5
    452560     14652.8
    452600     14654.3
    452640     14655.9
    452680     14657.4
    452720     14658.3
    452760     14658.5
    452800     14660.6
    452840     14661.8
    452880     14662.9
    452920     14664.2
    452960     14665.6
    453000     14667.1
    453040     14668.7
    453080     14670.6
    453120     14671.6
    453160     14673.3
    453200       14674
    453240     14674.5
    453280     14676.9
    453320     14678.1
    453360     14678.4
    453400       14680
    453440     14681.5
    453480       14683
    453520       14684
    453560     14684.1
    453600     14686.2
    453640     14687.4
    453680     14688.6
    453720     14689.8
    453760     14691.2
    453800     14692.7
    453840     14694.4
    453880     14696.3
    453920     14697.3
    453960       14699
    454000     14699.7
    454040     14700.2
    454080     14702.5
    454120     14703.7
    454160     14704.1
    454200     14705.6
    454240     14707.1
    454280     14708.7
    454320     14709.6
    454360     14709.7
    454400     14711.8
    454440     14713.1
    454480     14714.2
    454520     14715.4
    454560     14716.8
    454600     14718.3
    454640       14720
    454680     14721.9
    454720     14722.9
    454760     14724.6
    454800     14725.3
    454840     14725.8
    454880     14728.1
    454920     14729.4
    454960     14729.7
    455000     14731.3
    455040     14732.8
    455080     14734.4
    455120     14735.2
    455160     14735.4
    455200     14737.5
    455240     14738.8
    455280     14739.9
    455320     14741.1
    455360     14742.5
    455400       14744
    455440     14745.7
    455480     14747.6
    455520     14748.6
    455560     14750.3
    455600       14751
    455640     14751.5
    455680     14753.9
    455720     14755.1
    455760     14755.4
    455800       14757
    455840     14758.5
    455880     14760.1
    455920     14760.9
    455960     14761.1
    456000     14763.2
    456040     14764.5
    456080     14765.6
    456120     14766.8
    456160     14768.2
    456200     14769.7
    456240     14771.4
    456280     14773.3
    456320     14774.3
    456360       14776
    456400     14776.7
    456440     14777.2
    456480     14779.6
    456520     14780.8
    456560     14781.1
    456600     14782.7
    456640     14784.2
    456680     14785.8
    456720     14786.7
    456760     14786.9
    456800       14789
    456840     14790.2
    456880     14791.3
    456920     14792.5
    456960     14793.9
    457000     14795.4
    457040     14797.1
    457080       14799
    457120       14800
    457160     14801.8
    457200     14802.4
    457240     14802.9
    457280     14805.3
    457320     14806.5
    457360     14806.8
    457400     14808.4
    457440     14809.9
    457480     14811.5
    457520     14812.5
    457560     14812.6
    457600     14814.8
    457640       14816
    457680     14817.1
    457720     14818.3
    457760     14819.7
    457800     14821.2
    457840     14822.9
    457880     14824.8
    457920     14825.7
    457960     14827.5
    458000     14828.2
    458040     14828.6
    458080     14831.1
    458120     14832.3
    458160     14832.6
    458200     14834.2
    458240     14835.7
    458280     14837.3
    458320     14838.3
    458360     14838.4
    458400     14840.5
    458440     14841.7
    458480     14842.9
    458520       14844
    458560     14845.5
    458600     14846.9
    458640     14848.7
    458680     14850.5
    458720     14851.5
    458760     14853.3
    458800     14853.9
    458840     14854.4
    458880     14856.8
    458920       14858
    458960     14858.3
    459000     14859.9
    459040     14861.4
    459080       14863
    459120       14864
    459160     14864.1
    459200     14866.2
    459240     14867.5
    459280     14868.6
    459320     14869.7
    459360     14871.2
    459400     14872.6
    459440     14874.4
    459480     14876.2
    459520     14877.2
    459560       14879
    459600     14879.6
    459640     14880.1
    459680     14882.6
    459720     14883.8
    459760       14884
    459800     14885.7
    459840     14887.1
    459880     14888.7
    459920     14889.7
    459960     14889.8
    460000       14892
    460040     14893.2
    460080     14894.3
    460120     14895.5
    460160     14896.9
    460200     14898.4
    460240     14900.2
    460280       14902
    460320       14903
    460360     14904.7
    460400     14905.4
    460440     14905.9
    460480     14908.3
    460520     14909.5
    460560     14909.8
    460600     14911.4
    460640     14912.9
    460680     14914.5
    460720     14915.5
    460760     14915.6
    460800     14917.7
    460840       14919
    460880     14920.1
    460920     14921.3
    460960     14922.7
    461000     14924.1
    461040     14925.9
    461080     14927.7
    461120     14928.7
    461160     14930.5
    461200     14931.2
    461240     14931.7
    461280       14934
    461320     14935.3
    461360     14935.5
    461400     14937.2
    461440     14938.6
    461480     14940.2
    461520     14941.3
    461560     14941.3
    461600     14943.5
    461640     14944.8
    461680     14945.8
    461720       14947
    461760     14948.4
    461800     14949.8
    461840     14951.6
    461880     14953.5
    461920     14954.4
    461960     14956.2
    462000     14956.9
    462040     14957.4
    462080     14959.8
    462120       14961
    462160     14961.2
    462200     14962.9
    462240     14964.4
    462280       14966
    462320       14967
    462360     14967.1
    462400     14969.2
    462440     14970.5
    462480     14971.6
    462520     14972.8
    462560     14974.2
    462600     14975.6
    462640     14977.4
    462680     14979.2
    462720     14980.2
    462760       14982
    462800     14982.7
    462840     14983.2
    462880     14985.5
    462920     14986.8
    462960       14987
    463000     14988.7
    463040     14990.1
    463080     14991.7
    463120     14992.8
    463160     14992.8
    463200       14995
    463240     14996.2
    463280     14997.3
    463320     14998.5
    463360     14999.9
    463400     15001.3
    463440     15003.1
    463480       15005
    463520     15005.9
    463560     15007.7
    463600     15008.4
    463640     15008.9
    463680     15011.3
    463720     15012.6
    463760     15012.8
    463800     15014.5
    463840     15015.9
    463880     15017.5
    463920     15018.5
    463960     15018.6
    464000     15020.7
    464040       15022
    464080     15023.1
    464120     15024.2
    464160     15025.7
    464200     15027.1
    464240     15028.9
    464280     15030.7
    464320     15031.7
    464360     15033.5
    464400     15034.2
    464440     15034.6
    464480       15037
    464520     15038.4
    464560     15038.5
    464600     15040.2
    464640     15041.7
    464680     15043.2
    464720     15044.3
    464760     15044.4
    464800     15046.5
    464840     15047.8
    464880     15048.8
    464920       15050
    464960     15051.5
    465000     15052.9
    465040     15054.7
    465080     15056.6
    465120     15057.5
    465160     15059.3
    465200       15060
    465240     15060.4
    465280     15062.8
    465320     15064.1
    465360     15064.3
    465400     15066.1
    465440     15067.5
    465480       15069
    465520     15070.1
    465560     15070.2
    465600     15072.3
    465640     15073.6
    465680     15074.7
    465720     15075.9
    465760     15077.3
    465800     15078.7
    465840     15080.6
    465880     15082.4
    465920     15083.3
    465960     15085.1
    466000     15085.8
    466040     15086.2
    466080     15088.6
    466120       15090
    466160     15090.2
    466200     15091.9
    466240     15093.3
    466280     15094.8
    466320     15095.9
    466360       15096
    466400     15098.1
    466440     15099.4
    466480     15100.5
    466520     15101.7
    466560     15103.1
    466600     15104.6
    466640     15106.4
    466680     15108.2
    466720     15109.1
    466760       15111
    466800     15111.7
    466840     15112.1
    466880     15114.5
    466920     15115.8
    466960       15116
    467000     15117.8
    467040     15119.2
    467080     15120.6
    467120     15121.7
    467160     15121.9
    467200       15124
    467240     15125.3
    467280     15126.4
    467320     15127.6
    467360       15129
    467400     15130.4
    467440     15132.3
    467480     15134.1
    467520       15135
    467560     15136.8
    467600     15137.5
    467640     15137.9
    467680     15140.3
    467720     15141.7
    467760     15141.9
    467800     15143.6
    467840       15145
    467880     15146.5
    467920     15147.6
    467960     15147.7
    468000     15149.8
    468040     15151.1
    468080     15152.3
    468120     15153.4
    468160     15154.8
    468200     15156.3
    468240     15158.1
    468280     15159.9
    468320     15160.8
    468360     15162.6
    468400     15163.4
    468440     15163.7
    468480     15166.1
    468520     15167.5
    468560     15167.7
    468600     15169.4
    468640     15170.8
    468680     15172.2
    468720     15173.4
    468760     15173.5
    468800     15175.6
    468840     15176.9
    468880       15178
    468920     15179.2
    468960     15180.5
    469000       15182
    469040     15183.9
    469080     15185.7
    469120     15186.6
    469160     15188.4
    469200     15189.2
    469240     15189.5
    469280     15191.9
    469320     15193.3
    469360     15193.6
    469400     15195.3
    469440     15196.6
    469480       15198
    469520     15199.2
    469560     15199.3
    469600     15201.4
    469640     15202.6
    469680     15203.8
    469720       15205
    469760     15206.3
    469800     15207.8
    469840     15209.7
    469880     15211.5
    469920     15212.4
    469960     15214.2
    470000       15215
    470040     15215.3
    470080     15217.7
    470120     15219.1
    470160     15219.4
    470200       15221
    470240     15222.4
    470280     15223.8
    470320       15225
    470360     15225.1
    470400     15227.2
    470440     15228.4
    470480     15229.6
    470520     15230.8
    470560     15232.1
    470600     15233.6
    470640     15235.4
    470680     15237.3
    470720     15238.1
    470760       15240
    470800     15240.8
    470840     15241.1
    470880     15243.4
    470920     15244.8
    470960     15245.1
    471000     15246.8
    471040     15248.2
    471080     15249.6
    471120     15250.7
    471160     15250.8
    471200     15252.9
    471240     15254.2
    471280     15255.4
    471320     15256.5
    471360     15257.9
    471400     15259.4
    471440     15261.2
    471480     15263.1
    471520     15263.9
    471560     15265.7
    471600     15266.5
    471640     15266.8
    471680     15269.3
    471720     15270.6
    471760     15270.9
    471800     15272.6
    471840     15273.9
    471880     15275.4
    471920     15276.5
    471960     15276.6
    472000     15278.7
    472040       15280
    472080     15281.2
    472120     15282.3
    472160     15283.7
    472200     15285.2
    472240     15286.9
    472280     15288.9
    472320     15289.7
    472360     15291.6
    472400     15292.3
    472440     15292.7
    472480     15295.1
    472520     15296.4
    472560     15296.7
    472600     15298.5
    472640     15299.7
    472680     15301.2
    472720     15302.3
    472760     15302.4
    472800     15304.5
    472840     15305.8
    472880     15306.9
    472920     15308.1
    472960     15309.5
    473000       15311
    473040     15312.7
    473080     15314.7
    473120     15315.6
    473160     15317.4
    473200     15318.1
    473240     15318.5
    473280     15320.9
    473320     15322.2
    473360     15322.5
    473400     15324.2
    473440     15325.5
    473480       15327
    473520     15328.1
    473560     15328.2
    473600     15330.2
    473640     15331.6
    473680     15332.8
    473720     15333.9
    473760     15335.3
    473800     15336.8
    473840     15338.5
    473880     15340.5
    473920     15341.4
    473960     15343.2
    474000       15344
    474040     15344.3
    474080     15346.7
    474120       15348
    474160     15348.3
    474200       15350
    474240     15351.3
    474280     15352.8
    474320     15353.9
    474360       15354
    474400       15356
    474440     15357.4
    474480     15358.6
    474520     15359.7
    474560     15361.1
    474600     15362.6
    474640     15364.3
    474680     15366.3
    474720     15367.2
    474760       15369
    474800     15369.8
    474840     15370.1
    474880     15372.5
    474920     15373.9
    474960     15374.1
    475000     15375.8
    475040     15377.2
    475080     15378.6
    475120     15379.7
    475160     15379.8
    475200     15381.9
    475240     15383.2
    475280     15384.4
    475320     15385.5
    475360       15387
    475400     15388.4
    475440     15390.1
    475480     15392.1
    475520       15393
    475560     15394.9
    475600     15395.7
    475640     15395.9
    475680     15398.4
    475720     15399.7
    475760       15400
    475800     15401.7
    475840       15403
    475880     15404.4
    475920     15405.5
    475960     15405.6
    476000     15407.7
    476040       15409
    476080     15410.3
    476120     15411.4
    476160     15412.8
    476200     15414.2
    476240       15416
    476280     15417.9
    476320     15418.9
    476360     15420.7
    476400     15421.5
    476440     15421.8
    476480     15424.2
    476520     15425.6
    476560     15425.8
    476600     15427.6
    476640     15428.8
    476680     15430.2
    476720     15431.4
    476760     15431.5
    476800     15433.6
    476840     15434.9
    476880     15436.2
    476920     15437.3
    476960     15438.7
    477000     15440.2
    477040     15441.9
    477080     15443.8
    477120     15444.7
    477160     15446.6
    477200     15447.4
    477240     15447.7
    477280       15450
    477320     15451.5
    477360     15451.7
    477400     15453.5
    477440     15454.7
    477480     15456.2
    477520     15457.3
    477560     15457.4
    477600     15459.5
    477640     15460.8
    477680       15462
    477720     15463.2
    477760     15464.6
    477800     15466.1
    477840     15467.7
    477880     15469.7
    477920     15470.6
    477960     15472.6
    478000     15473.3
    478040     15473.6
    478080     15475.9
    478120     15477.4
    478160     15477.5
    478200     15479.4
    478240     15480.6
    478280     15482.1
    478320     15483.2
    478360     15483.3
    478400     15485.4
    478440     15486.7
    478480     15487.9
    478520     15489.1
    478560     15490.5
    478600       15492
    478640     15493.6
    478680     15495.6
    478720     15496.5
    478760     15498.5
    478800     15499.2
    478840     15499.4
    478880     15501.8
    478920     15503.3
    478960     15503.4
    479000     15505.3
    479040     15506.5
    479080     15507.9
    479120     15509.1
    479160     15509.2
    479200     15511.2
    479240     15512.6
    479280     15513.8
    479320     15514.9
    479360     15516.4
    479400     15517.8
    479440     15519.5
    479480     15521.4
    479520     15522.3
    479560     15524.4
    479600       15525
    479640     15525.3
    479680     15527.7
    479720     15529.1
    479760     15529.3
    479800     15531.1
    479840     15532.4
    479880     15533.8
    479920     15534.9
    479960       15535
    480000     15537.1
    480040     15538.4
    480080     15539.7
    480120     15540.8
    480160     15542.3
    480200     15543.7
    480240     15545.3
    480280     15547.3
    480320     15548.2
    480360     15550.2
    480400     15550.9
    480440     15551.2
    480480     15553.6
    480520       15555
    480560     15555.2
    480600       15557
    480640     15558.2
    480680     15559.6
    480720     15560.8
    480760     15560.9
    480800       15563
    480840     15564.4
    480880     15565.6
    480920     15566.7
    480960     15568.1
    481000     15569.5
    481040     15571.2
    481080     15573.2
    481120     15574.1
    481160     15576.1
    481200     15576.8
    481240       15577
    481280     15579.4
    481320     15580.8
    481360       15581
    481400     15582.9
    481440     15584.1
    481480     15585.4
    481520     15586.6
    481560     15586.7
    481600     15588.8
    481640     15590.2
    481680     15591.4
    481720     15592.5
    481760       15594
    481800     15595.4
    481840       15597
    481880       15599
    481920       15600
    481960     15601.9
    482000     15602.6
    482040     15602.8
    482080     15605.3
    482120     15606.6
    482160     15606.9
    482200     15608.7
    482240     15609.9
    482280     15611.3
    482320     15612.4
    482360     15612.5
    482400     15614.7
    482440       15616
    482480     15617.2
    482520     15618.3
    482560     15619.8
    482600     15621.1
    482640     15622.8
    482680     15624.9
    482720     15625.8
    482760     15627.8
    482800     15628.4
    482840     15628.6
    482880     15631.1
    482920     15632.4
    482960     15632.7
    483000     15634.6
    483040     15635.7
    483080     15637.1
    483120     15638.3
    483160     15638.4
    483200     15640.5
    483240     15641.8
    483280     15643.1
    483320     15644.1
    483360     15645.6
    483400       15647
    483440     15648.7
    483480     15650.7
    483520     15651.6
    483560     15653.6
    483600     15654.2
    483640     15654.5
    483680     15656.9
    483720     15658.3
    483760     15658.5
    483800     15660.4
    483840     15661.5
    483880     15662.9
    483920     15664.1
    483960     15664.2
    484000     15666.3
    484040     15667.6
    484080     15668.8
    484120     15669.9
    484160     15671.4
    484200     15672.8
    484240     15674.5
    484280     15676.5
    484320     15677.4
    484360     15679.3
    484400       15680
    484440     15680.2
    484480     15682.7
    484520     15684.1
    484560     15684.3
    484600     15686.1
    484640     15687.3
    484680     15688.7
    484720     15689.8
    484760       15690
    484800     15692.1
    484840     15693.4
    484880     15694.6
    484920     15695.7
    484960     15697.2
    485000     15698.6
    485040     15700.2
    485080     15702.3
    485120     15703.2
    485160     15705.1
    485200     15705.8
    485240     15706.1
    485280     15708.5
    485320     15709.9
    485360     15710.2
    485400     15711.9
    485440     15713.1
    485480     15714.5
    485520     15715.6
    485560     15715.7
    485600     15717.8
    485640     15719.1
    485680     15720.3
    485720     15721.4
    485760       15723
    485800     15724.4
    485840       15726
    485880     15728.1
    485920       15729
    485960     15730.9
    486000     15731.6
    486040     15731.8
    486080     15734.2
    486120     15735.6
    486160     15735.9
    486200     15737.6
    486240     15738.8
    486280     15740.2
    486320     15741.3
    486360     15741.5
    486400     15743.6
    486440     15744.9
    486480     15746.1
    486520     15747.2
    486560     15748.7
    486600     15750.1
    486640     15751.8
    486680     15753.8
    486720     15754.7
    486760     15756.6
    486800     15757.3
    486840     15757.5
    486880     15759.9
    486920     15761.3
    486960     15761.6
    487000     15763.4
    487040     15764.6
    487080       15766
    487120     15767.1
    487160     15767.2
    487200     15769.3
    487240     15770.7
    487280     15771.8
    487320       15773
    487360     15774.5
    487400     15775.8
    487440     15777.5
    487480     15779.6
    487520     15780.5
    487560     15782.4
    487600     15783.1
    487640     15783.4
    487680     15785.7
    487720     15787.1
    487760     15787.4
    487800     15789.1
    487840     15790.3
    487880     15791.8
    487920     15792.9
    487960       15793
    488000     15795.2
    488040     15796.4
    488080     15797.5
    488120     15798.7
    488160     15800.2
    488200     15801.6
    488240     15803.3
    488280     15805.3
    488320     15806.2
    488360     15808.2
    488400     15808.8
    488440     15809.1
    488480     15811.5
    488520     15812.9
    488560     15813.2
    488600     15814.9
    488640     15816.1
    488680     15817.5
    488720     15818.6
    488760     15818.7
    488800     15820.8
    488840     15822.2
    488880     15823.3
    488920     15824.5
    488960       15826
    489000     15827.3
    489040       15829
    489080     15831.1
    489120       15832
    489160     15833.9
    489200     15834.6
    489240     15834.8
    489280     15837.2
    489320     15838.6
    489360     15838.9
    489400     15840.6
    489440     15841.8
    489480     15843.2
    489520     15844.3
    489560     15844.5
    489600     15846.6
    489640     15847.9
    489680     15849.1
    489720     15850.3
    489760     15851.7
    489800     15853.1
    489840     15854.7
    489880     15856.9
    489920     15857.7
    489960     15859.7
    490000     15860.3
    490040     15860.7
    490080       15863
    490120     15864.4
    490160     15864.7
    490200     15866.4
    490240     15867.6
    490280       15869
    490320     15870.1
    490360     15870.2
    490400     15872.3
    490440     15873.7
    490480     15874.8
    490520     15876.1
    490560     15877.5
    490600     15878.9
    490640     15880.5
    490680     15882.6
    490720     15883.5
    490760     15885.4
    490800     15886.1
    490840     15886.4
    490880     15888.7
    490920     15890.1
    490960     15890.4
    491000     15892.2
    491040     15893.3
    491080     15894.7
    491120     15895.8
    491160       15896
    491200     15898.1
    491240     15899.4
    491280     15900.5
    491320     15901.8
    491360     15903.2
    491400     15904.6
    491440     15906.2
    491480     15908.4
    491520     15909.2
    491560     15911.1
    491600     15911.9
    491640     15912.1
    491680     15914.5
    491720     15915.8
    491760     15916.1
    491800     15917.8
    491840       15919
    491880     15920.5
    491920     15921.6
    491960     15921.7
    492000     15923.9
    492040     15925.2
    492080     15926.3
    492120     15927.6
    492160       15929
    492200     15930.3
    492240       15932
    492280     15934.1
    492320     15934.9
    492360     15936.9
    492400     15937.6
    492440     15937.8
    492480     15940.2
    492520     15941.6
    492560     15941.9
    492600     15943.6
    492640     15944.8
    492680     15946.2
    492720     15947.4
    492760     15947.4
    492800     15949.6
    492840     15950.9
    492880       15952
    492920     15953.3
    492960     15954.7
    493000     15956.1
    493040     15957.8
    493080     15959.9
    493120     15960.7
    493160     15962.6
    493200     15963.4
    493240     15963.6
    493280       15966
    493320     15967.3
    493360     15967.7
    493400     15969.3
    493440     15970.6
    493480       15972
    493520     15973.2
    493560     15973.2
    493600     15975.4
    493640     15976.7
    493680     15977.7
    493720       15979
    493760     15980.5
    493800     15981.8
    493840     15983.4
    493880     15985.6
    493920     15986.4
    493960     15988.4
    494000     15989.1
    494040     15989.4
    494080     15991.7
    494120     15993.1
    494160     15993.4
    494200       15995
    494240     15996.3
    494280     15997.8
    494320     15998.9
    494360     15998.9
    494400     16001.1
    494440     16002.4
    494480     16003.5
    494520     16004.8
    494560     16006.2
    494600     16007.6
    494640     16009.2
    494680     16011.4
    494720     16012.2
    494760     16014.2
    494800     16014.9
    494840     16015.1
    494880     16017.5
    494920     16018.9
    494960     16019.2
    495000     16020.8
    495040       16022
    495080     16023.5
    495120     16024.7
    495160     16024.7
    495200     16026.9
    495240     16028.2
    495280     16029.3
    495320     16030.6
    495360     16031.9
    495400     16033.3
    495440     16034.9
    495480     16037.2
    495520     16037.9
    495560       16040
    495600     16040.7
    495640     16040.9
    495680     16043.3
    495720     16044.7
    495760       16045
    495800     16046.6
    495840     16047.8
    495880     16049.3
    495920     16050.4
    495960     16050.5
    496000     16052.6
    496040       16054
    496080       16055
    496120     16056.4
    496160     16057.7
    496200     16059.1
    496240     16060.7
    496280     16062.9
    496320     16063.6
    496360     16065.7
    496400     16066.4
    496440     16066.6
    496480       16069
    496520     16070.5
    496560     16070.8
    496600     16072.3
    496640     16073.6
    496680     16075.1
    496720     16076.2
    496760     16076.2
    496800     16078.4
    496840     16079.7
    496880     16080.8
    496920     16082.1
    496960     16083.5
    497000     16084.9
    497040     16086.5
    497080     16088.7
    497120     16089.4
    497160     16091.5
    497200     16092.2
    497240     16092.3
    497280     16094.8
    497320     16096.2
    497360     16096.5
    497400     16098.1
    497440     16099.4
    497480     16100.8
    497520       16102
    497560     16101.9
    497600     16104.2
    497640     16105.5
    497680     16106.6
    497720     16107.9
    497760     16109.3
    497800     16110.6
    497840     16112.3
    497880     16114.4
    497920     16115.2
    497960     16117.2
    498000       16118
    498040     16118.1
    498080     16120.5
    498120       16122
    498160     16122.3
    498200     16123.9
    498240     16125.1
    498280     16126.6
    498320     16127.7
    498360     16127.7
    498400       16130
    498440     16131.3
    498480     16132.3
    498520     16133.7
    498560     16135.1
    498600     16136.4
    498640       16138
    498680     16140.3
    498720       16141
    498760     16143.1
    498800     16143.8
    498840     16143.9
    498880     16146.3
    498920     16147.8
    498960     16148.1
    499000     16149.7
    499040     16150.9
    499080     16152.4
    499120     16153.6
    499160     16153.5
    499200     16155.8
    499240       16157
    499280     16158.2
    499320     16159.5
    499360     16160.9
    499400     16162.2
    499440     16163.8
    499480     16166.1
    499520     16166.8
    499560     16168.9
    499600     16169.6
    499640     16169.7
    499680     16172.2
    499720     16173.6
    499760     16173.9
    499800     16175.5
    499840     16176.7
    499880     16178.2
    499920     16179.4
    499960     16179.3
    500000     16181.6
    500040     16182.9
    500080       16184
    500120     16185.3
    500160     16186.7
    500200     16188.1
    500240     16189.7
    500280     16191.9
    500320     16192.6
    500360     16194.8
    500400     16195.4
    500440     16195.5
    500480       16198
    500520     16199.4
    500560     16199.7
    500600     16201.3
    500640     16202.6
    500680     16204.1
    500720     16205.2
    500760     16205.1
    500800     16207.4
    500840     16208.7
    500880     16209.8
    500920     16211.1
    500960     16212.5
    501000       16214
    501040     16215.5
    501080     16217.7
    501120     16218.4
    501160     16220.6
    501200     16221.3
    501240     16221.3
    501280     16223.8
    501320     16225.2
    501360     16225.5
    501400     16227.2
    501440     16228.4
    501480     16229.8
    501520       16231
    501560     16230.9
    501600     16233.2
    501640     16234.5
    501680     16235.5
    501720     16236.9
    501760     16238.3
    501800     16239.8
    501840     16241.3
    501880     16243.4
    501920     16244.2
    501960     16246.3
    502000       16247
    502040     16247.2
    502080     16249.6
    502120       16251
    502160     16251.3
    502200       16253
    502240     16254.2
    502280     16255.7
    502320     16256.8
    502360     16256.7
    502400     16258.9
    502440     16260.2
    502480     16261.3
    502520     16262.6
    502560     16264.1
    502600     16265.6
    502640     16267.1
    502680     16269.2
    502720       16270
    502760     16272.1
    502800     16272.9
    502840       16273
    502880     16275.4
    502920     16276.8
    502960       16277
    503000     16278.8
    503040       16280
    503080     16281.4
    503120     16282.6
    503160     16282.5
    503200     16284.7
    503240       16286
    503280     16287.1
    503320     16288.4
    503360     16289.9
    503400     16291.4
    503440     16292.9
    503480       16295
    503520     16295.8
    503560       16298
    503600     16298.7
    503640     16298.7
    503680     16301.2
    503720     16302.6
    503760     16302.9
    503800     16304.6
    503840     16305.8
    503880     16307.2
    503920     16308.4
    503960     16308.3
    504000     16310.5
    504040     16311.9
    504080     16312.9
    504120     16314.3
    504160     16315.7
    504200     16317.2
    504240     16318.8
    504280     16320.8
    504320     16321.6
    504360     16323.8
    504400     16324.5
    504440     16324.6
    504480       16327
    504520     16328.4
    504560     16328.7
    504600     16330.5
    504640     16331.6
    504680     16333.1
    504720     16334.2
    504760     16334.1
    504800     16336.4
    504840     16337.8
    504880     16338.8
    504920     16340.2
    504960     16341.5
    505000     16343.1
    505040     16344.6
    505080     16346.8
    505120     16347.5
    505160     16349.7
    505200     16350.4
    505240     16350.5
    505280     16352.9
    505320     16354.3
    505360     16354.7
    505400     16356.3
    505440     16357.5
    505480     16358.9
    505520     16360.1
    505560     16359.9
    505600     16362.2
    505640     16363.6
    505680     16364.7
    505720     16366.1
    505760     16367.4
    505800       16369
    505840     16370.5
    505880     16372.7
    505920     16373.4
    505960     16375.6
    506000     16376.3
    506040     16376.4
    506080     16378.9
    506120     16380.2
    506160     16380.6
    506200     16382.3
    506240     16383.4
    506280     16384.8
    506320     16386.1
    506360     16385.9
    506400     16388.1
    506440     16389.6
    506480     16390.6
    506520     16392.1
    506560     16393.3
    506600     16394.9
    506640     16396.4
    506680     16398.5
    506720     16399.2
    506760     16401.5
    506800     16402.2
    506840     16402.3
    506880     16404.8
    506920     16406.1
    506960     16406.5
    507000     16408.2
    507040     16409.3
    507080     16410.7
    507120     16411.9
    507160     16411.7
    507200       16414
    507240     16415.5
    507280     16416.5
    507320     16417.9
    507360     16419.2
    507400     16420.8
    507440     16422.3
    507480     16424.4
    507520     16425.2
    507560     16427.4
    507600     16428.1
    507640     16428.2
    507680     16430.7
    507720       16432
    507760     16432.4
    507800     16434.1
    507840     16435.3
    507880     16436.6
    507920     16437.8
    507960     16437.6
    508000       16440
    508040     16441.4
    508080     16442.4
    508120     16443.9
    508160     16445.1
    508200     16446.8
    508240     16448.2
    508280     16450.3
    508320     16451.1
    508360     16453.3
    508400       16454
    508440     16454.1
    508480     16456.6
    508520       16458
    508560     16458.3
    508600     16460.1
    508640     16461.2
    508680     16462.5
    508720     16463.7
    508760     16463.5
    508800     16465.9
    508840     16467.3
    508880     16468.3
    508920     16469.8
    508960       16471
    509000     16472.7
    509040     16474.2
    509080     16476.2
    509120       16477
    509160     16479.2
    509200       16480
    509240     16480.1
    509280     16482.5
    509320     16483.8
    509360     16484.2
    509400       16486
    509440     16487.2
    509480     16488.5
    509520     16489.5
    509560     16489.4
    509600     16491.8
    509640     16493.2
    509680     16494.3
    509720     16495.7
    509760     16496.9
    509800     16498.6
    509840     16500.1
    509880     16502.2
    509920       16503
    509960     16505.1
    510000     16505.9
    510040     16505.9
    510080     16508.4
    510120     16509.7
    510160     16510.2
    510200     16511.9
    510240     16513.1
    510280     16514.4
    510320     16515.5
    510360     16515.4
    510400     16517.7
    510440     16519.2
    510480     16520.3
    510520     16521.7
    510560     16522.9
    510600     16524.6
    510640     16526.1
    510680     16528.1
    510720     16528.9
    510760       16531
    510800     16531.8
    510840     16531.8
    510880     16534.4
    510920     16535.7
    510960     16536.1
    511000     16537.9
    511040     16539.1
    511080     16540.3
    511120     16541.5
    511160     16541.3
    511200     16543.7
    511240     16545.1
    511280     16546.2
    511320     16547.7
    511360     16548.9
    511400     16550.6
    511440     16552.1
    511480     16554.1
    511520     16554.9
    511560       16557
    511600     16557.8
    511640     16557.8
    511680     16560.4
    511720     16561.7
    511760     16562.1
    511800     16563.9
    511840       16565
    511880     16566.3
    511920     16567.4
    511960     16567.3
    512000     16569.7
    512040     16571.2
    512080     16572.2
    512120     16573.7
    512160     16574.9
    512200     16576.6
    512240     16578.1
    512280     16580.1
    512320     16580.9
    512360       16583
    512400     16583.9
    512440     16583.7
    512480     16586.4
    512520     16587.7
    512560     16588.1
    512600     16589.8
    512640     16590.9
    512680     16592.3
    512720     16593.4
    512760     16593.2
    512800     16595.7
    512840     16597.1
    512880     16598.1
    512920     16599.6
    512960     16600.9
    513000     16602.6
    513040     16604.1
    513080       16606
    513120     16606.8
    513160     16608.9
    513200     16609.8
    513240     16609.7
    513280     16612.3
    513320     16613.6
    513360     16614.1
    513400     16615.8
    513440     16616.9
    513480     16618.2
    513520     16619.4
    513560     16619.3
    513600     16621.7
    513640     16623.1
    513680     16624.2
    513720     16625.6
    513760     16626.9
    513800     16628.6
    513840     16630.1
    513880       16632
    513920     16632.9
    513960     16634.9
    514000     16635.8
    514040     16635.7
    514080     16638.3
    514120     16639.6
    514160     16640.1
    514200     16641.8
    514240     16642.9
    514280     16644.2
    514320     16645.5
    514360     16645.3
    514400     16647.7
    514440     16649.2
    514480     16650.2
    514520     16651.7
    514560     16652.9
    514600     16654.6
    514640     16656.2
    514680       16658
    514720     16658.9
    514760       16661
    514800     16661.8
    514840     16661.7
    514880     16664.4
    514920     16665.7
    514960     16666.1
    515000     16667.9
    515040     16668.9
    515080     16670.2
    515120     16671.5
    515160     16671.3
    515200     16673.7
    515240     16675.2
    515280     16676.2
    515320     16677.6
    515360     16678.9
    515400     16680.6
    515440     16682.2
    515480       16684
    515520     16684.9
    515560       16687
    515600     16687.8
    515640     16687.7
    515680     16690.3
    515720     16691.6
    515760     16692.1
    515800     16693.9
    515840       16695
    515880     16696.2
    515920     16697.5
    515960     16697.3
    516000     16699.8
    516040     16701.2
    516080     16702.2
    516120     16703.7
    516160     16704.9
    516200     16706.6
    516240     16708.2
    516280       16710
    516320     16710.8
    516360       16713
    516400     16713.8
    516440     16713.7
    516480     16716.3
    516520     16717.6
    516560     16718.1
    516600     16719.8
    516640     16720.9
    516680     16722.2
    516720     16723.5
    516760     16723.3
    516800     16725.8
    516840     16727.2
    516880     16728.2
    516920     16729.7
    516960       16731
    517000     16732.6
    517040     16734.2
    517080       16736
    517120     16736.8
    517160       16739
    517200     16739.8
    517240     16739.7
    517280     16742.3
    517320     16743.7
    517360     16744.2
    517400     16745.9
    517440       16747
    517480     16748.3
    517520     16749.6
    517560     16749.3
    517600     16751.8
    517640     16753.3
    517680     16754.3
    517720     16755.7
    517760       16757
    517800     16758.7
    517840     16760.2
    517880       16762
    517920     16762.8
    517960       16765
    518000     16765.8
    518040     16765.7
    518080     16768.3
    518120     16769.6
    518160     16770.1
    518200     16771.9
    518240       16773
    518280     16774.3
    518320     16775.6
    518360     16775.3
    518400     16777.8
    518440     16779.3
    518480     16780.3
    518520     16781.7
    518560       16783
    518600     16784.7
    518640     16786.2
    518680       16788
    518720     16788.8
    518760     16791.1
    518800     16791.9
    518840     16791.7
    518880     16794.3
    518920     16795.7
    518960     16796.2
    519000     16797.9
    519040       16799
    519080     16800.2
    519120     16801.6
    519160     16801.3
    519200     16803.7
    519240     16805.3
    519280     16806.3
    519320     16807.7
    519360     16808.9
    519400     16810.7
    519440     16812.2
    519480       16814
    519520     16814.8
    519560       16817
    519600     16817.9
    519640     16817.6
    519680     16820.3
    519720     16821.7
    519760     16822.1
    519800     16823.9
    519840     16825.1
    519880     16826.2
    519920     16827.7
    519960     16827.2
    520000     16829.7
    520040     16831.3
    520080     16832.2
    520120     16833.7
    520160     16834.9
    520200     16836.6
    520240     16838.2
    520280       16840
    520320     16840.8
    520360     16843.1
    520400     16843.9
    520440     16843.6
    520480     16846.3
    520520     16847.7
    520560     16848.2
    520600     16849.9
    520640     16851.1
    520680     16852.2
    520720     16853.7
    520760     16853.2
    520800     16855.7
    520840     16857.3
    520880     16858.2
    520920     16859.8
    520960     16860.9
    521000     16862.7
    521040     16864.2
    521080     16865.9
    521120     16866.8
    521160       16869
    521200     16869.9
    521240     16869.6
    521280     16872.3
    521320     16873.7
    521360     16874.2
    521400     16875.9
    521440       16877
    521480     16878.2
    521520     16879.7
    521560     16879.1
    521600     16881.7
    521640     16883.3
    521680     16884.2
    521720     16885.7
    521760       16887
    521800     16888.6
    521840     16890.2
    521880       16892
    521920     16892.8
    521960       16895
    522000     16895.9
    522040     16895.6
    522080     16898.3
    522120     16899.7
    522160     16900.1
    522200     16901.8
    522240     16903.1
    522280     16904.1
    522320     16905.7
    522360     16905.1
    522400     16907.6
    522440     16909.3
    522480     16910.3
    522520     16911.7
    522560       16913
    522600     16914.6
    522640     16916.2
    522680       16918
    522720     16918.8
    522760       16921
    522800     16921.9
    522840     16921.6
    522880     16924.3
    522920     16925.7
    522960     16926.1
    523000     16927.8
    523040       16929
    523080     16930.1
    523120     16931.6
    523160     16931.1
    523200     16933.6
    523240     16935.3
    523280     16936.2
    523320     16937.7
    523360       16939
    523400     16940.6
    523440     16942.2
    523480       16944
    523520     16944.9
    523560       16947
    523600     16947.8
    523640     16947.6
    523680     16950.2
    523720     16951.6
    523760     16952.1
    523800     16953.8
    523840       16955
    523880     16956.1
    523920     16957.5
    523960       16957
    524000     16959.5
    524040     16961.3
    524080     16962.2
    524120     16963.7
    524160     16964.9
    524200     16966.5
    524240     16968.2
    524280     16969.9
    524320     16970.8
    524360     16972.8
    524400     16973.7
    524440     16973.5
    524480     16976.1
    524520     16977.5
    524560       16978
    524600     16979.7
    524640     16980.9
    524680       16982
    524720     16983.4
    524760     16982.9
    524800     16985.4
    524840     16987.2
    524880     16988.1
    524920     16989.5
    524960     16990.8
    525000     16992.3
    525040     16994.1
    525080     16995.8
    525120     16996.8
    525160     16998.7
    525200     16999.6
    525240     16999.4
    525280       17002
    525320     17003.4
    525360     17003.9
    525400     17005.6
    525440     17006.8
    525480     17007.9
    525520     17009.3
    525560     17008.8
    525600     17011.3
    525640     17013.1
    525680       17014
    525720     17015.4
    525760     17016.7
    525800     17018.2
    525840     17019.9
    525880     17021.7
    525920     17022.7
    525960     17024.6
    526000     17025.5
    526040     17025.3
    526080     17027.8
    526120     17029.3
    526160     17029.7
    526200     17031.4
    526240     17032.6
    526280     17033.7
    526320     17035.2
    526360     17034.6
    526400     17037.1
    526440       17039
    526480     17039.8
    526520     17041.2
    526560     17042.6
    526600     17044.1
    526640     17045.8
    526680     17047.6
    526720     17048.5
    526760     17050.5
    526800     17051.3
    526840     17051.1
    526880     17053.6
    526920     17055.1
    526960     17055.6
    527000     17057.3
    527040     17058.4
    527080     17059.6
    527120     17061.1
    527160     17060.5
    527200       17063
    527240     17064.9
    527280     17065.7
    527320     17067.2
    527360     17068.4
    527400     17069.9
    527440     17071.7
    527480     17073.5
    527520     17074.4
    527560     17076.4
    527600     17077.2
    527640       17077
    527680     17079.5
    527720     17080.9
    527760     17081.5
    527800     17083.1
    527840     17084.3
    527880     17085.4
    527920     17086.9
    527960     17086.4
    528000     17088.7
    528040     17090.7
    528080     17091.6
    528120     17092.9
    528160     17094.2
    528200     17095.7
    528240     17097.5
    528280     17099.3
    528320     17100.2
    528360     17102.2
    528400       17103
    528440     17102.9
    528480     17105.3
    528520     17106.8
    528560     17107.4
    528600       17109
    528640     17110.1
    528680     17111.3
    528720     17112.8
    528760     17112.2
    528800     17114.6
    528840     17116.6
    528880     17117.4
    528920     17118.8
    528960     17120.1
    529000     17121.7
    529040     17123.4
    529080     17125.2
    529120     17126.1
    529160     17128.1
    529200     17128.9
    529240     17128.7
    529280     17131.2
    529320     17132.7
    529360     17133.3
    529400     17134.9
    529440       17136
    529480     17137.2
    529520     17138.7
    529560     17138.1
    529600     17140.5
    529640     17142.5
    529680     17143.3
    529720     17144.7
    529760     17145.9
    529800     17147.5
    529840     17149.3
    529880     17151.1
    529920       17152
    529960       17154
    530000     17154.7
    530040     17154.6
    530080     17157.1
    530120     17158.5
    530160     17159.1
    530200     17160.7
    530240     17161.9
    530280     17163.1
    530320     17164.5
    530360       17164
    530400     17166.4
    530440     17168.4
    530480     17169.2
    530520     17170.6
    530560     17171.8
    530600     17173.5
    530640     17175.1
    530680       17177
    530720     17177.9
    530760     17179.8
    530800     17180.6
    530840     17180.4
    530880     17182.9
    530920     17184.4
    530960       17185
    531000     17186.6
    531040     17187.7
    531080       17189
    531120     17190.4
    531160     17189.8
    531200     17192.2
    531240     17194.2
    531280     17195.1
    531320     17196.5
    531360     17197.6
    531400     17199.2
    531440       17201
    531480     17202.8
    531520     17203.7
    531560     17205.7
    531600     17206.4
    531640     17206.2
    531680     17208.8
    531720     17210.3
    531760     17210.8
    531800     17212.4
    531840     17213.6
    531880     17214.8
    531920     17216.2
    531960     17215.6
    532000     17218.1
    532040       17220
    532080     17220.9
    532120     17222.3
    532160     17223.4
    532200       17225
    532240     17226.8
    532280     17228.7
    532320     17229.5
    532360     17231.5
    532400     17232.3
    532440     17232.1
    532480     17234.6
    532520     17236.1
    532560     17236.6
    532600     17238.3
    532640     17239.4
    532680     17240.7
    532720     17242.1
    532760     17241.4
    532800     17243.9
    532840     17245.9
    532880     17246.7
    532920     17248.1
    532960     17249.2
    533000     17250.9
    533040     17252.6
    533080     17254.6
    533120     17255.3
    533160     17257.3
    533200     17258.1
    533240       17258
    533280     17260.5
    533320       17262
    533360     17262.5
    533400     17264.1
    533440     17265.3
    533480     17266.6
    533520       17268
    533560     17267.3
    533600     17269.8
    533640     17271.7
    533680     17272.5
    533720       17274
    533760     17275.1
    533800     17276.7
    533840     17278.5
    533880     17280.4
    533920     17281.1
    533960     17283.1
    534000     17283.9
    534040     17283.8
    534080     17286.2
    534120     17287.8
    534160     17288.2
    534200     17289.9
    534240     17291.1
    534280     17292.4
    534320     17293.8
    534360     17293.2
    534400     17295.6
    534440     17297.5
    534480     17298.4
    534520     17299.8
    534560     17300.9
    534600     17302.5
    534640     17304.3
    534680     17306.2
    534720     17306.9
    534760       17309
    534800     17309.7
    534840     17309.6
    534880       17312
    534920     17313.6
    534960       17314
    535000     17315.7
    535040     17316.9
    535080     17318.2
    535120     17319.6
    535160     17318.9
    535200     17321.3
    535240     17323.2
    535280     17324.2
    535320     17325.5
    535360     17326.6
    535400     17328.2
    535440     17330.1
    535480       17332
    535520     17332.6
    535560     17334.7
    535600     17335.5
    535640     17335.4
    535680     17337.8
    535720     17339.4
    535760     17339.7
    535800     17341.4
    535840     17342.5
    535880     17343.9
    535920     17345.3
    535960     17344.6
    536000       17347
    536040     17348.9
    536080     17349.8
    536120     17351.2
    536160     17352.3
    536200     17353.8
    536240     17355.8
    536280     17357.7
    536320     17358.3
    536360     17360.4
    536400     17361.2
    536440       17361
    536480     17363.5
    536520     17365.1
    536560     17365.3
    536600     17367.1
    536640     17368.2
    536680     17369.6
    536720     17370.9
    536760     17370.3
    536800     17372.7
    536840     17374.6
    536880     17375.5
    536920     17376.9
    536960       17378
    537000     17379.5
    537040     17381.4
    537080     17383.4
    537120     17383.9
    537160     17386.1
    537200     17386.8
    537240     17386.7
    537280     17389.1
    537320     17390.7
    537360       17391
    537400     17392.7
    537440     17393.9
    537480     17395.2
    537520     17396.6
    537560     17395.9
    537600     17398.3
    537640     17400.2
    537680     17401.2
    537720     17402.6
    537760     17403.6
    537800     17405.1
    537840     17407.1
    537880       17409
    537920     17409.6
    537960     17411.7
    538000     17412.4
    538040     17412.4
    538080     17414.8
    538120     17416.4
    538160     17416.7
    538200     17418.3
    538240     17419.6
    538280     17420.9
    538320     17422.2
    538360     17421.6
    538400     17423.9
    538440     17425.9
    538480     17426.8
    538520     17428.3
    538560     17429.3
    538600     17430.8
    538640     17432.8
    538680     17434.7
    538720     17435.2
    538760     17437.4
    538800     17438.1
    538840     17438.1
    538880     17440.5
    538920     17442.1
    538960     17442.4
    539000       17444
    539040     17445.3
    539080     17446.6
    539120       17448
    539160     17447.3
    539200     17449.6
    539240     17451.6
    539280     17452.6
    539320       17454
    539360       17455
    539400     17456.5
    539440     17458.5
    539480     17460.4
    539520       17461
    539560     17463.1
    539600     17463.8
    539640     17463.8
    539680     17466.3
    539720     17467.9
    539760     17468.2
    539800     17469.8
    539840     17471.1
    539880     17472.4
    539920     17473.7
    539960       17473
    540000     17475.3
    540040     17477.4
    540080     17478.3
    540120     17479.7
    540160     17480.7
    540200     17482.2
    540240     17484.2
    540280     17486.1
    540320     17486.7
    540360     17488.9
    540400     17489.6
    540440     17489.5
    540480       17492
    540520     17493.6
    540560     17493.9
    540600     17495.5
    540640     17496.8
    540680     17498.1
    540720     17499.3
    540760     17498.7
    540800       17501
    540840     17503.1
    540880       17504
    540920     17505.5
    540960     17506.4
    541000     17507.9
    541040     17509.9
    541080     17511.9
    541120     17512.4
    541160     17514.6
    541200     17515.3
    541240     17515.2
    541280     17517.7
    541320     17519.3
    541360     17519.6
    541400     17521.2
    541440     17522.5
    541480     17523.8
    541520       17525
    541560     17524.4
    541600     17526.7
    541640     17528.8
    541680     17529.7
    541720     17531.1
    541760       17532
    541800     17533.6
    541840     17535.6
    541880     17537.5
    541920     17538.1
    541960     17540.3
    542000       17541
    542040     17540.9
    542080     17543.4
    542120       17545
    542160     17545.3
    542200     17546.9
    542240     17548.2
    542280     17549.5
    542320     17550.7
    542360     17550.1
    542400     17552.4
    542440     17554.4
    542480     17555.4
    542520     17556.8
    542560     17557.8
    542600     17559.3
    542640     17561.3
    542680     17563.3
    542720     17563.8
    542760       17566
    542800     17566.7
    542840     17566.7
    542880     17569.1
    542920     17570.7
    542960       17571
    543000     17572.7
    543040     17573.9
    543080     17575.2
    543120     17576.4
    543160     17575.8
    543200     17578.1
    543240     17580.2
    543280     17581.1
    543320     17582.6
    543360     17583.5
    543400     17585.1
    543440       17587
    543480       17589
    543520     17589.6
    543560     17591.8
    543600     17592.4
    543640     17592.4
    543680     17594.8
    543720     17596.4
    543760     17596.7
    543800     17598.4
    543840     17599.6
    543880     17600.9
    543920     17602.2
    543960     17601.6
    544000     17603.8
    544040     17605.9
    544080     17606.9
    544120     17608.3
    544160     17609.3
    544200     17610.8
    544240     17612.7
    544280     17614.8
    544320     17615.4
    544360     17617.6
    544400     17618.1
    544440     17618.1
    544480     17620.6
    544520     17622.2
    544560     17622.5
    544600     17624.1
    544640     17625.3
    544680     17626.7
    544720     17627.9
    544760     17627.3
    544800     17629.6
    544840     17631.7
    544880     17632.6
    544920     17634.1
    544960       17635
    545000     17636.5
    545040     17638.4
    545080     17640.4
    545120     17641.1
    545160     17643.3
    545200     17643.8
    545240     17643.8
    545280     17646.3
    545320     17647.8
    545360     17648.1
    545400     17649.7
    545440       17651
    545480     17652.3
    545520     17653.6
    545560       17653
    545600     17655.3
    545640     17657.4
    545680     17658.2
    545720     17659.7
    545760     17660.7
    545800     17662.1
    545840     17664.1
    545880     17666.1
    545920     17666.7
    545960       17669
    546000     17669.5
    546040     17669.5
    546080       17672
    546120     17673.5
    546160     17673.8
    546200     17675.4
    546240     17676.7
    546280       17678
    546320     17679.3
    546360     17678.7
    546400     17680.9
    546440     17683.1
    546480     17683.9
    546520     17685.3
    546560     17686.4
    546600     17687.8
    546640     17689.8
    546680     17691.8
    546720     17692.4
    546760     17694.7
    546800     17695.2
    546840     17695.2
    546880     17697.7
    546920     17699.2
    546960     17699.5
    547000     17701.1
    547040     17702.4
    547080     17703.7
    547120       17705
    547160     17704.4
    547200     17706.6
    547240     17708.7
    547280     17709.6
    547320       17711
    547360     17712.1
    547400     17713.5
    547440     17715.4
    547480     17717.5
    547520     17718.1
    547560     17720.5
    547600     17720.9
    547640     17720.9
    547680     17723.4
    547720     17724.9
    547760     17725.1
    547800     17726.8
    547840     17728.1
    547880     17729.4
    547920     17730.7
    547960     17730.1
    548000     17732.3
    548040     17734.4
    548080     17735.3
    548120     17736.7
    548160     17737.7
    548200     17739.1
    548240     17741.1
    548280     17743.1
    548320     17743.7
    548360     17746.1
    548400     17746.5
    548440     17746.5
    548480     17749.1
    548520     17750.6
    548560     17750.8
    548600     17752.4
    548640     17753.7
    548680       17755
    548720     17756.3
    548760     17755.8
    548800     17757.9
    548840       17760
    548880     17760.9
    548920     17762.3
    548960     17763.3
    549000     17764.7
    549040     17766.7
    549080     17768.7
    549120     17769.3
    549160     17771.7
    549200     17772.2
    549240     17772.1
    549280     17774.7
    549320     17776.2
    549360     17776.4
    549400       17778
    549440     17779.3
    549480     17780.6
    549520       17782
    549560     17781.3
    549600     17783.5
    549640     17785.6
    549680     17786.5
    549720       17788
    549760     17788.9
    549800     17790.4
    549840     17792.3
    549880     17794.2
    549920     17794.9
    549960     17797.4
    550000     17797.8
    550040     17797.7
    550080     17800.3
    550120     17801.8
    550160     17802.1
    550200     17803.6
    550240     17804.9
    550280     17806.2
    550320     17807.6
    550360     17806.9
    550400     17809.1
    550440     17811.2
    550480     17812.1
    550520     17813.6
    550560     17814.5
    550600       17816
    550640       17818
    550680     17819.9
    550720     17820.5
    550760       17823
    550800     17823.4
    550840     17823.3
    550880     17825.9
    550920     17827.5
    550960     17827.7
    551000     17829.3
    551040     17830.6
    551080     17831.9
    551120     17833.2
    551160     17832.6
    551200     17834.8
    551240     17836.9
    551280     17837.7
    551320     17839.2
    551360     17840.1
    551400     17841.7
    551440     17843.7
    551480     17845.5
    551520     17846.2
    551560     17848.6
    551600     17849.1
    551640     17848.9
    551680     17851.5
    551720     17853.2
    551760     17853.4
    551800       17855
    551840     17856.2
    551880     17857.5
    551920     17858.8
    551960     17858.3
    552000     17860.3
    552040     17862.6
    552080     17863.4
    552120     17864.8
    552160     17865.8
    552200     17867.2
    552240     17869.3
    552280     17871.1
    552320     17871.8
    552360     17874.2
    552400     17874.7
    552440     17874.6
    552480     17877.2
    552520     17878.8
    552560     17879.1
    552600     17880.6
    552640     17881.9
    552680     17883.2
    552720     17884.5
    552760     17883.9
    552800       17886
    552840     17888.2
    552880       17889
    552920     17890.5
    552960     17891.4
    553000     17892.9
    553040     17894.9
    553080     17896.8
    553120     17897.5
    553160     17899.8
    553200     17900.3
    553240     17900.2
    553280     17902.8
    553320     17904.4
    553360     17904.7
    553400     17906.3
    553440     17907.6
    553480     17908.8
    553520     17910.1
    553560     17909.6
    553600     17911.6
    553640     17913.8
    553680     17914.6
    553720     17916.1
    553760       17917
    553800     17918.5
    553840     17920.5
    553880     17922.5
    553920     17923.1
    553960     17925.5
    554000       17926
    554040     17925.9
    554080     17928.4
    554120       17930
    554160     17930.3
    554200     17931.9
    554240     17933.1
    554280     17934.4
    554320     17935.7
    554360     17935.1
    554400     17937.2
    554440     17939.5
    554480     17940.2
    554520     17941.7
    554560     17942.6
    554600     17944.1
    554640     17946.1
    554680       17948
    554720     17948.7
    554760       17951
    554800     17951.6
    554840     17951.4
    554880       17954
    554920     17955.6
    554960     17955.9
    555000     17957.4
    555040     17958.7
    555080       17960
    555120     17961.3
    555160     17960.7
    555200     17962.7
    555240     17965.1
    555280     17965.8
    555320     17967.2
    555360     17968.2
    555400     17969.6
    555440     17971.7
    555480     17973.6
    555520     17974.3
    555560     17976.6
    555600     17977.2
    555640       17977
    555680     17979.7
    555720     17981.2
    555760     17981.5
    555800     17983.1
    555840     17984.4
    555880     17985.6
    555920     17986.9
    555960     17986.3
    556000     17988.3
    556040     17990.7
    556080     17991.4
    556120     17992.8
    556160     17993.9
    556200     17995.3
    556240     17997.3
    556280     17999.3
    556320       18000
    556360     18002.3
    556400     18002.9
    556440     18002.7
    556480     18005.3
    556520     18006.8
    556560     18007.2
    556600     18008.8
    556640       18010
    556680     18011.2
    556720     18012.6
    556760       18012
    556800       18014
    556840     18016.3
    556880     18017.1
    556920     18018.5
    556960     18019.5
    557000     18020.9
    557040       18023
    557080     18024.9
    557120     18025.7
    557160     18027.9
    557200     18028.5
    557240     18028.3
    557280       18031
    557320     18032.5
    557360     18032.8
    557400     18034.5
    557440     18035.7
    557480     18036.9
    557520     18038.2
    557560     18037.7
    557600     18039.7
    557640     18041.9
    557680     18042.7
    557720     18044.1
    557760     18045.2
    557800     18046.5
    557840     18048.6
    557880     18050.6
    557920     18051.4
    557960     18053.5
    558000     18054.1
    558040       18054
    558080     18056.6
    558120     18058.1
    558160     18058.5
    558200     18060.2
    558240     18061.3
    558280     18062.5
    558320     18063.9
    558360     18063.3
    558400     18065.4
    558440     18067.6
    558480     18068.4
    558520     18069.8
    558560     18070.9
    558600     18072.2
    558640     18074.3
    558680     18076.2
    558720       18077
    558760     18079.1
    558800     18079.8
    558840     18079.6
    558880     18082.3
    558920     18083.8
    558960     18084.2
    559000     18085.9
    559040       18087
    559080     18088.2
    559120     18089.6
    559160       18089
    559200     18091.1
    559240     18093.3
    559280     18094.1
    559320     18095.4
    559360     18096.6
    559400     18097.8
    559440       18100
    559480     18101.9
    559520     18102.8
    559560     18104.8
    559600     18105.5
    559640     18105.3
    559680     18107.9
    559720     18109.5
    559760     18109.9
    559800     18111.6
    559840     18112.7
    559880     18113.9
    559920     18115.3
    559960     18114.7
    560000     18116.8
    560040       18119
    560080     18119.8
    560120     18121.1
    560160     18122.3
    560200     18123.5
    560240     18125.7
    560280     18127.6
    560320     18128.5
    560360     18130.5
    560400     18131.1
    560440       18131
    560480     18133.6
    560520     18135.1
    560560     18135.5
    560600     18137.3
    560640     18138.4
    560680     18139.6
    560720       18141
    560760     18140.4
    560800     18142.5
    560840     18144.6
    560880     18145.5
    560920     18146.8
    560960       18148
    561000     18149.2
    561040     18151.3
    561080     18153.3
    561120     18154.1
    561160     18156.2
    561200     18156.8
    561240     18156.7
    561280     18159.3
    561320     18160.8
    561360     18161.2
    561400     18162.9
    561440     18164.1
    561480     18165.2
    561520     18166.7
    561560     18166.1
    561600     18168.2
    561640     18170.2
    561680     18171.2
    561720     18172.5
    561760     18173.7
    561800     18174.9
    561840       18177
    561880       18179
    561920     18179.8
    561960     18181.9
    562000     18182.5
    562040     18182.4
    562080       18185
    562120     18186.5
    562160       18187
    562200     18188.7
    562240     18189.7
    562280       18191
    562320     18192.4
    562360     18191.8
    562400     18193.8
    562440     18195.9
    562480     18196.9
    562520     18198.2
    562560     18199.5
    562600     18200.6
    562640     18202.7
    562680     18204.7
    562720     18205.5
    562760     18207.6
    562800     18208.3
    562840     18208.1
    562880     18210.8
    562920     18212.2
    562960     18212.8
    563000     18214.4
    563040     18215.4
    563080     18216.8
    563120     18218.1
    563160     18217.5
    563200     18219.5
    563240     18221.6
    563280     18222.6
    563320     18223.9
    563360     18225.2
    563400     18226.4
    563440     18228.4
    563480     18230.4
    563520     18231.3
    563560     18233.3
    563600       18234
    563640     18233.8
    563680     18236.4
    563720       18238
    563760     18238.6
    563800     18240.1
    563840     18241.1
    563880     18242.5
    563920     18243.9
    563960     18243.3
    564000     18245.3
    564040     18247.4
    564080     18248.3
    564120     18249.6
    564160       18251
    564200     18252.1
    564240     18254.1
    564280     18256.1
    564320       18257
    564360     18259.1
    564400     18259.7
    564440     18259.6
    564480     18262.2
    564520     18263.7
    564560     18264.3
    564600     18265.9
    564640     18266.8
    564680     18268.3
    564720     18269.6
    564760       18269
    564800       18271
    564840       18273
    564880       18274
    564920     18275.4
    564960     18276.8
    565000     18277.8
    565040     18279.8
    565080     18281.9
    565120     18282.8
    565160     18284.8
    565200     18285.5
    565240     18285.3
    565280     18287.9
    565320     18289.5
    565360     18290.1
    565400     18291.6
    565440     18292.6
    565480     18294.1
    565520     18295.4
    565560     18294.7
    565600     18296.8
    565640     18298.8
    565680     18299.8
    565720     18301.2
    565760     18302.5
    565800     18303.6
    565840     18305.5
    565880     18307.6
    565920     18308.5
    565960     18310.7
    566000     18311.2
    566040     18311.1
    566080     18313.7
    566120     18315.2
    566160     18315.9
    566200     18317.4
    566240     18318.4
    566280     18319.9
    566320     18321.2
    566360     18320.5
    566400     18322.6
    566440     18324.6
    566480     18325.6
    566520     18326.9
    566560     18328.3
    566600     18329.4
    566640     18331.3
    566680     18333.3
    566720     18334.2
    566760     18336.4
    566800       18337
    566840     18336.8
    566880     18339.4
    566920     18340.9
    566960     18341.7
    567000     18343.2
    567040     18344.2
    567080     18345.6
    567120     18346.9
    567160     18346.2
    567200     18348.3
    567240     18350.4
    567280     18351.3
    567320     18352.6
    567360     18354.1
    567400     18355.1
    567440       18357
    567480       18359
    567520     18359.9
    567560     18362.2
    567600     18362.7
    567640     18362.5
    567680     18365.1
    567720     18366.6
    567760     18367.4
    567800       18369
    567840     18369.8
    567880     18371.3
    567920     18372.6
    567960     18371.9
    568000       18374
    568040     18376.1
    568080       18377
    568120     18378.3
    568160     18379.8
    568200     18380.7
    568240     18382.6
    568280     18384.7
    568320     18385.6
    568360     18387.8
    568400     18388.4
    568440     18388.2
    568480     18390.8
    568520     18392.3
    568560       18393
    568600     18394.7
    568640     18395.6
    568680       18397
    568720     18398.3
    568760     18397.5
    568800     18399.7
    568840     18401.7
    568880     18402.6
    568920     18403.9
    568960     18405.5
    569000     18406.4
    569040     18408.3
    569080     18410.4
    569120     18411.3
    569160     18413.5
    569200     18414.1
    569240     18413.8
    569280     18416.4
    569320     18418.1
    569360     18418.7
    569400     18420.3
    569440     18421.2
    569480     18422.8
    569520       18424
    569560     18423.2
    569600     18425.3
    569640     18427.4
    569680     18428.3
    569720     18429.6
    569760     18431.1
    569800       18432
    569840       18434
    569880     18436.1
    569920     18436.9
    569960     18439.1
    570000     18439.6
    570040     18439.5
    570080       18442
    570120     18443.7
    570160     18444.3
    570200       18446
    570240     18446.9
    570280     18448.4
    570320     18449.6
    570360     18448.9
    570400       18451
    570440     18453.1
    570480     18453.9
    570520     18455.2
    570560     18456.8
    570600     18457.8
    570640     18459.6
    570680     18461.8
    570720     18462.6
    570760     18464.8
    570800     18465.3
    570840     18465.1
    570880     18467.7
    570920     18469.4
    570960       18470
    571000     18471.7
    571040     18472.6
    571080     18474.1
    571120     18475.3
    571160     18474.6
    571200     18476.7
    571240     18478.8
    571280     18479.6
    571320     18480.9
    571360     18482.5
    571400     18483.5
    571440     18485.4
    571480     18487.6
    571520     18488.2
    571560     18490.5
    571600       18491
    571640     18490.9
    571680     18493.4
    571720     18495.2
    571760     18495.7
    571800     18497.4
    571840     18498.3
    571880     18499.8
    571920       18501
    571960     18500.3
    572000     18502.3
    572040     18504.5
    572080     18505.3
    572120     18506.6
    572160     18508.3
    572200     18509.1
    572240     18511.1
    572280     18513.2
    572320     18513.9
    572360     18516.2
    572400     18516.6
    572440     18516.5
    572480       18519
    572520     18520.9
    572560     18521.3
    572600       18523
    572640       18524
    572680     18525.4
    572720     18526.6
    572760     18525.9
    572800       18528
    572840     18530.1
    572880     18530.9
    572920     18532.2
    572960     18533.8
    573000     18534.8
    573040     18536.7
    573080     18538.8
    573120     18539.5
    573160     18541.8
    573200     18542.2
    573240     18542.1
    573280     18544.6
    573320     18546.4
    573360     18546.9
    573400     18548.6
    573440     18549.6
    573480       18551
    573520     18552.2
    573560     18551.4
    573600     18553.5
    573640     18555.6
    573680     18556.4
    573720     18557.8
    573760     18559.4
    573800     18560.3
    573840     18562.2
    573880     18564.3
    573920       18565
    573960     18567.3
    574000     18567.8
    574040     18567.6
    574080     18570.3
    574120     18572.1
    574160     18572.5
    574200     18574.2
    574240     18575.1
    574280     18576.6
    574320     18577.8
    574360       18577
    574400     18579.1
    574440     18581.1
    574480       18582
    574520     18583.3
    574560       18585
    574600     18585.9
    574640     18587.8
    574680     18589.9
    574720     18590.6
    574760     18592.9
    574800     18593.3
    574840     18593.2
    574880     18595.8
    574920     18597.7
    574960       18598
    575000     18599.8
    575040     18600.7
    575080     18602.2
    575120     18603.4
    575160     18602.7
    575200     18604.7
    575240     18606.7
    575280     18607.5
    575320     18608.9
    575360     18610.6
    575400     18611.5
    575440     18613.4
    575480     18615.5
    575520     18616.2
    575560     18618.5
    575600     18618.9
    575640     18618.8
    575680     18621.4
    575720     18623.3
    575760     18623.7
    575800     18625.4
    575840     18626.3
    575880     18627.8
    575920       18629
    575960     18628.2
    576000     18630.3
    576040     18632.3
    576080     18633.1
    576120     18634.6
    576160     18636.3
    576200     18637.1
    576240       18639
    576280     18641.1
    576320     18641.8
    576360     18644.1
    576400     18644.5
    576440     18644.4
    576480       18647
    576520     18648.9
    576560     18649.3
    576600       18651
    576640     18651.9
    576680     18653.4
    576720     18654.7
    576760     18653.8
    576800     18655.9
    576840     18657.9
    576880     18658.7
    576920     18660.1
    576960     18661.9
    577000     18662.7
    577040     18664.6
    577080     18666.8
    577120     18667.5
    577160     18669.7
    577200     18670.1
    577240       18670
    577280     18672.6
    577320     18674.6
    577360     18674.9
    577400     18676.6
    577440     18677.5
    577480       18679
    577520     18680.4
    577560     18679.5
    577600     18681.6
    577640     18683.4
    577680     18684.4
    577720     18685.7
    577760     18687.5
    577800     18688.3
    577840     18690.2
    577880     18692.4
    577920       18693
    577960     18695.4
    578000     18695.7
    578040     18695.6
    578080     18698.2
    578120     18700.3
    578160     18700.5
    578200     18702.2
    578240     18703.1
    578280     18704.7
    578320       18706
    578360     18705.1
    578400     18707.2
    578440     18709.1
    578480       18710
    578520     18711.3
    578560     18713.2
    578600     18713.9
    578640     18715.8
    578680     18717.9
    578720     18718.6
    578760     18720.9
    578800     18721.3
    578840     18721.3
    578880     18723.8
    578920     18725.9
    578960     18726.1
    579000     18727.8
    579040     18728.7
    579080     18730.3
    579120     18731.6
    579160     18730.7
    579200     18732.8
    579240     18734.7
    579280     18735.5
    579320     18736.9
    579360     18738.8
    579400     18739.5
    579440     18741.5
    579480     18743.5
    579520     18744.2
    579560     18746.6
    579600     18746.9
    579640     18746.8
    579680     18749.4
    579720     18751.5
    579760     18751.7
    579800     18753.5
    579840     18754.3
    579880     18755.9
    579920     18757.2
    579960     18756.3
    580000     18758.3
    580040     18760.2
    580080     18761.1
    580120     18762.5
    580160     18764.3
    580200       18765
    580240       18767
    580280       18769
    580320     18769.7
    580360     18772.1
    580400     18772.4
    580440     18772.3
    580480     18774.9
    580520       18777
    580560     18777.2
    580600       18779
    580640     18779.8
    580680     18781.3
    580720     18782.6
    580760     18781.8
    580800     18783.9
    580840     18785.8
    580880     18786.6
    580920       18788
    580960     18789.8
    581000     18790.5
    581040     18792.5
    581080     18794.5
    581120     18795.2
    581160     18797.6
    581200     18797.9
    581240     18797.8
    581280     18800.4
    581320     18802.5
    581360     18802.7
    581400     18804.5
    581440     18805.3
    581480     18806.8
    581520     18808.1
    581560     18807.3
    581600     18809.4
    581640     18811.3
    581680     18812.1
    581720     18813.6
    581760     18815.3
    581800     18816.1
    581840     18818.1
    581880       18820
    581920     18820.7
    581960     18823.1
    582000     18823.4
    582040     18823.4
    582080     18825.9
    582120     18828.1
    582160     18828.2
    582200     18830.1
    582240     18830.8
    582280     18832.4
    582320     18833.7
    582360     18832.9
    582400       18835
    582440     18836.8
    582480     18837.6
    582520     18839.1
    582560     18840.8
    582600     18841.6
    582640     18843.6
    582680     18845.6
    582720     18846.3
    582760     18848.6
    582800     18848.9
    582840     18848.9
    582880     18851.4
    582920     18853.6
    582960     18853.8
    583000     18855.6
    583040     18856.4
    583080       18858
    583120     18859.2
    583160     18858.4
    583200     18860.6
    583240     18862.4
    583280     18863.2
    583320     18864.7
    583360     18866.4
    583400     18867.2
    583440     18869.1
    583480     18871.1
    583520     18871.8
    583560     18874.2
    583600     18874.5
    583640     18874.5
    583680       18877
    583720     18879.2
    583760     18879.4
    583800     18881.2
    583840       18882
    583880     18883.5
    583920     18884.7
    583960       18884
    584000     18886.2
    584040     18887.9
    584080     18888.8
    584120     18890.3
    584160     18891.9
    584200     18892.7
    584240     18894.7
    584280     18896.7
    584320     18897.5
    584360     18899.8
    584400     18900.1
    584440       18900
    584480     18902.6
    584520     18904.7
    584560       18905
    584600     18906.7
    584640     18907.6
    584680     18909.1
    584720     18910.3
    584760     18909.6
    584800     18911.8
    584840     18913.6
    584880     18914.4
    584920     18915.9
    584960     18917.6
    585000     18918.3
    585040     18920.4
    585080     18922.3
    585120     18923.1
    585160     18925.5
    585200     18925.7
    585240     18925.6
    585280     18928.2
    585320     18930.4
    585360     18930.6
    585400     18932.3
    585440     18933.2
    585480     18934.8
    585520     18935.8
    585560     18935.2
    585600     18937.4
    585640     18939.2
    585680       18940
    585720     18941.5
    585760     18943.2
    585800     18943.9
    585840     18946.1
    585880     18947.9
    585920     18948.7
    585960     18951.1
    586000     18951.4
    586040     18951.3
    586080     18953.9
    586120       18956
    586160     18956.3
    586200       18958
    586240     18958.8
    586280     18960.4
    586320     18961.5
    586360     18960.8
    586400       18963
    586440     18964.8
    586480     18965.7
    586520     18967.2
    586560     18968.9
    586600     18969.6
    586640     18971.7
    586680     18973.5
    586720     18974.4
    586760     18976.7
    586800     18977.1
    586840     18976.9
    586880     18979.5
    586920     18981.7
    586960       18982
    587000     18983.7
    587040     18984.5
    587080     18986.1
    587120     18987.1
    587160     18986.4
    587200     18988.7
    587240     18990.5
    587280     18991.3
    587320     18992.9
    587360     18994.6
    587400     18995.2
    587440     18997.4
    587480     18999.2
    587520     19000.1
    587560     19002.4
    587600     19002.7
    587640     19002.6
    587680     19005.2
    587720     19007.3
    587760     19007.6
    587800     19009.4
    587840     19010.3
    587880     19011.8
    587920     19012.8
    587960     19012.1
    588000     19014.5
    588040     19016.3
    588080     19016.9
    588120     19018.6
    588160     19020.3
    588200       19021
    588240     19023.1
    588280     19024.9
    588320     19025.8
    588360     19028.1
    588400     19028.4
    588440     19028.2
    588480     19030.9
    588520       19033
    588560     19033.3
    588600     19035.1
    588640       19036
    588680     19037.5
    588720     19038.5
    588760     19037.9
    588800     19040.2
    588840       19042
    588880     19042.6
    588920     19044.3
    588960     19046.1
    589000     19046.7
    589040     19048.9
    589080     19050.7
    589120     19051.5
    589160     19053.8
    589200     19054.2
    589240       19054
    589280     19056.6
    589320     19058.8
    589360       19059
    589400     19060.8
    589440     19061.7
    589480     19063.2
    589520     19064.3
    589560     19063.6
    589600     19065.9
    589640     19067.7
    589680     19068.3
    589720     19070.1
    589760     19071.8
    589800     19072.5
    589840     19074.6
    589880     19076.5
    589920     19077.3
    589960     19079.6
    590000     19079.9
    590040     19079.8
    590080     19082.4
    590120     19084.5
    590160     19084.8
    590200     19086.6
    590240     19087.4
    590280     19088.9
    590320       19090
    590360     19089.3
    590400     19091.6
    590440     19093.4
    590480       19094
    590520     19095.9
    590560     19097.6
    590600     19098.2
    590640     19100.4
    590680     19102.3
    590720       19103
    590760     19105.4
    590800     19105.7
    590840     19105.6
    590880     19108.1
    590920     19110.3
    590960     19110.6
    591000     19112.3
    591040     19113.2
    591080     19114.7
    591120     19115.8
    591160     19115.1
    591200     19117.3
    591240     19119.2
    591280     19119.8
    591320     19121.6
    591360     19123.3
    591400       19124
    591440     19126.1
    591480       19128
    591520     19128.8
    591560     19131.2
    591600     19131.4
    591640     19131.4
    591680       19134
    591720     19136.1
    591760     19136.3
    591800     19138.1
    591840     19138.9
    591880     19140.5
    591920     19141.6
    591960     19140.8
    592000     19143.1
    592040       19145
    592080     19145.6
    592120     19147.3
    592160       19149
    592200     19149.7
    592240     19151.8
    592280     19153.8
    592320     19154.5
    592360     19156.9
    592400     19157.2
    592440     19157.1
    592480     19159.7
    592520     19161.8
    592560     19162.1
    592600     19163.8
    592640     19164.6
    592680     19166.2
    592720     19167.3
    592760     19166.5
    592800     19168.8
    592840     19170.7
    592880     19171.3
    592920       19173
    592960     19174.8
    593000     19175.4
    593040     19177.6
    593080     19179.5
    593120     19180.3
    593160     19182.6
    593200     19182.9
    593240     19182.9
    593280     19185.4
    593320     19187.6
    593360     19187.9
    593400     19189.5
    593440     19190.4
    593480     19191.9
    593520       19193
    593560     19192.2
    593600     19194.5
    593640     19196.4
    593680       19197
    593720     19198.8
    593760     19200.5
    593800     19201.2
    593840     19203.3
    593880     19205.3
    593920       19206
    593960     19208.3
    594000     19208.7
    594040     19208.7
    594080     19211.1
    594120     19213.4
    594160     19213.6
    594200     19215.2
    594240     19216.1
    594280     19217.7
    594320     19218.8
    594360       19218
    594400     19220.3
    594440     19222.2
    594480     19222.8
    594520     19224.6
    594560     19226.2
    594600     19226.9
    594640       19229
    594680     19231.1
    594720     19231.8
    594760     19234.1
    594800     19234.5
    594840     19234.5
    594880     19236.9
    594920     19239.2
    594960     19239.4
    595000       19241
    595040     19241.9
    595080     19243.4
    595120     19244.6
    595160     19243.8
    595200     19245.9
    595240     19247.9
    595280     19248.6
    595320     19250.3
    595360     19251.9
    595400     19252.6
    595440     19254.7
    595480     19256.8
    595520     19257.5
    595560     19259.8
    595600     19260.2
    595640     19260.2
    595680     19262.6
    595720     19264.9
    595760     19265.1
    595800     19266.7
    595840     19267.6
    595880     19269.1
    595920     19270.2
    595960     19269.5
    596000     19271.6
    596040     19273.6
    596080     19274.3
    596120       19276
    596160     19277.6
    596200     19278.3
    596240     19280.4
    596280     19282.5
    596320     19283.2
    596360     19285.6
    596400     19285.9
    596440     19285.9
    596480     19288.4
    596520     19290.7
    596560     19290.8
    596600     19292.4
    596640     19293.3
    596680     19294.9
    596720     19295.9
    596760     19295.3
    596800     19297.3
    596840     19299.4
    596880       19300
    596920     19301.8
    596960     19303.4
    597000       19304
    597040     19306.1
    597080     19308.3
    597120       19309
    597160     19311.4
    597200     19311.7
    597240     19311.7
    597280     19314.2
    597320     19316.4
    597360     19316.6
    597400     19318.2
    597440       19319
    597480     19320.7
    597520     19321.7
    597560       19321
    597600     19323.2
    597640     19325.1
    597680     19325.7
    597720     19327.6
    597760     19329.2
    597800     19329.8
    597840     19331.9
    597880       19334
    597920     19334.9
    597960     19337.1
    598000     19337.4
    598040     19337.5
    598080       19340
    598120     19342.3
    598160     19342.4
    598200       19344
    598240     19344.8
    598280     19346.5
    598320     19347.5
    598360     19346.8
    598400       19349
    598440     19350.9
    598480     19351.6
    598520     19353.4
    598560     19354.9
    598600     19355.7
    598640     19357.7
    598680     19359.8
    598720     19360.7
    598760       19363
    598800     19363.2
    598840     19363.3
    598880     19365.8
    598920     19368.1
    598960     19368.2
    599000     19369.8
    599040     19370.6
    599080     19372.3
    599120     19373.4
    599160     19372.6
    599200     19374.8
    599240     19376.8
    599280     19377.4
    599320     19379.2
    599360     19380.7
    599400     19381.5
    599440     19383.4
    599480     19385.6
    599520     19386.5
    599560     19388.9
    599600       19389
    599640     19389.1
    599680     19391.7
    599720     19393.9
    599760     19394.1
    599800     19395.7
    599840     19396.5
    599880     19398.1
    599920     19399.2
    599960     19398.4
    600000     19400.7
    600040     19402.6
    600080     19403.3
    600120       19405
    600160     19406.5
    600200     19407.3
    600240     19409.3
    600280     19411.4
    600320     19412.3
    600360     19414.7
    600400     19414.7
    600440     19414.9
    600480     19417.5
    600520     19419.7
    600560     19419.9
    600600     19421.5
    600640     19422.3
    600680       19424
    600720       19425
    600760     19424.2
    600800     19426.5
    600840     19428.5
    600880     19429.2
    600920     19430.9
    600960     19432.3
    601000     19433.1
    601040     19435.1
    601080     19437.1
    601120     19438.2
    601160     19440.6
    601200     19440.6
    601240     19440.7
    601280     19443.3
    601320     19445.5
    601360     19445.7
    601400     19447.4
    601440     19448.2
    601480     19449.9
    601520     19450.8
    601560     19450.1
    601600     19452.3
    601640     19454.3
    601680     19455.1
    601720     19456.8
    601760     19458.2
    601800     19458.9
    601840     19460.9
    601880       19463
    601920       19464
    601960     19466.4
    602000     19466.4
    602040     19466.5
    602080     19469.1
    602120     19471.3
    602160     19471.5
    602200     19473.2
    602240     19474.1
    602280     19475.7
    602320     19476.6
    602360     19475.9
    602400     19478.1
    602440     19480.1
    602480     19480.9
    602520     19482.6
    602560       19484
    602600     19484.7
    602640     19486.7
    602680     19488.9
    602720     19489.9
    602760     19492.2
    602800     19492.2
    602840     19492.3
    602880     19494.9
    602920     19497.2
    602960     19497.2
    603000       19499
    603040     19499.9
    603080     19501.6
    603120     19502.5
    603160     19501.7
    603200       19504
    603240       19506
    603280     19506.7
    603320     19508.4
    603360     19509.9
    603400     19510.6
    603440     19512.6
    603480     19514.8
    603520     19515.8
    603560       19518
    603600     19518.1
    603640     19518.2
    603680     19520.8
    603720     19523.1
    603760     19523.1
    603800     19524.8
    603840     19525.7
    603880     19527.4
    603920     19528.3
    603960     19527.6
    604000     19529.9
    604040     19531.9
    604080     19532.5
    604120     19534.2
    604160     19535.7
    604200     19536.3
    604240     19538.4
    604280     19540.4
    604320     19541.5
    604360     19543.8
    604400     19543.8
    604440       19544
    604480     19546.6
    604520     19548.8
    604560     19548.9
    604600     19550.6
    604640     19551.5
    604680     19553.1
    604720     19554.1
    604760     19553.3
    604800     19555.6
    604840     19557.6
    604880     19558.3
    604920       19560
    604960     19561.5
    605000     19562.1
    605040     19564.1
    605080     19566.2
    605120     19567.3
    605160     19569.6
    605200     19569.6
    605240     19569.8
    605280     19572.4
    605320     19574.6
    605360     19574.7
    605400     19576.5
    605440     19577.3
    605480     19578.9
    605520     19579.9
    605560     19579.2
    605600     19581.5
    605640     19583.5
    605680     19584.3
    605720     19585.8
    605760     19587.3
    605800     19587.9
    605840       19590
    605880     19592.1
    605920     19593.3
    605960     19595.5
    606000     19595.5
    606040     19595.6
    606080     19598.2
    606120     19600.6
    606160     19600.5
    606200     19602.3
    606240     19603.1
    606280     19604.7
    606320     19605.8
    606360       19605
    606400     19607.3
    606440     19609.3
    606480     19610.2
    606520     19611.7
    606560     19613.2
    606600     19613.7
    606640     19615.8
    606680     19617.9
    606720       19619
    606760     19621.4
    606800     19621.3
    606840     19621.4
    606880       19624
    606920     19626.3
    606960     19626.3
    607000     19628.1
    607040       19629
    607080     19630.6
    607120     19631.6
    607160     19630.8
    607200     19633.2
    607240     19635.2
    607280       19636
    607320     19637.5
    607360       19639
    607400     19639.6
    607440     19641.7
    607480     19643.7
    607520     19644.8
    607560     19647.2
    607600     19647.1
    607640     19647.3
    607680     19649.8
    607720     19652.2
    607760     19652.1
    607800     19653.9
    607840     19654.8
    607880     19656.4
    607920     19657.5
    607960     19656.6
    608000       19659
    608040     19660.9
    608080     19661.8
    608120     19663.3
    608160     19664.8
    608200     19665.3
    608240     19667.4
    608280     19669.5
    608320     19670.7
    608360       19673
    608400     19672.9
    608440     19673.2
    608480     19675.6
    608520       19678
    608560       19678
    608600     19679.7
    608640     19680.6
    608680     19682.2
    608720     19683.2
    608760     19682.4
    608800     19684.8
    608840     19686.7
    608880     19687.6
    608920     19689.1
    608960     19690.6
    609000     19691.2
    609040     19693.2
    609080     19695.3
    609120     19696.5
    609160     19698.8
    609200     19698.7
    609240     19698.9
    609280     19701.4
    609320     19703.8
    609360     19703.8
    609400     19705.6
    609440     19706.5
    609480       19708
    609520       19709
    609560     19708.1
    609600     19710.6
    609640     19712.5
    609680     19713.3
    609720     19714.8
    609760     19716.3
    609800     19716.9
    609840       19719
    609880     19721.1
    609920     19722.3
    609960     19724.5
    610000     19724.4
    610040     19724.6
    610080     19727.2
    610120     19729.6
    610160     19729.6
    610200     19731.3
    610240     19732.3
    610280     19733.8
    610320     19734.7
    610360     19733.9
    610400     19736.4
    610440     19738.3
    610480     19739.1
    610520     19740.6
    610560     19742.1
    610600     19742.7
    610640     19744.7
    610680     19746.8
    610720     19747.9
    610760     19750.3
    610800     19750.2
    610840     19750.5
    610880     19752.9
    610920     19755.4
    610960     19755.3
    611000     19757.1
    611040     19758.1
    611080     19759.6
    611120     19760.5
    611160     19759.6
    611200     19762.1
    611240     19764.1
    611280     19764.9
    611320     19766.4
    611360     19767.8
    611400     19768.4
    611440     19770.5
    611480     19772.5
    611520     19773.8
    611560       19776
    611600       19776
    611640     19776.2
    611680     19778.7
    611720     19781.2
    611760     19781.1
    611800     19782.8
    611840     19783.9
    611880     19785.3
    611920     19786.3
    611960     19785.4
    612000     19787.9
    612040     19789.9
    612080     19790.7
    612120     19792.1
    612160     19793.5
    612200     19794.1
    612240     19796.3
    612280     19798.3
    612320     19799.5
    612360     19801.7
    612400     19801.6
    612440     19801.9
    612480     19804.4
    612520     19806.9
    612560     19806.8
    612600     19808.5
    612640     19809.6
    612680       19811
    612720     19812.1
    612760     19811.1
    612800     19813.7
    612840     19815.6
    612880     19816.5
    612920     19817.8
    612960     19819.3
    613000     19819.8
    613040     19821.9
    613080       19824
    613120     19825.2
    613160     19827.5
    613200     19827.4
    613240     19827.6
    613280     19830.1
    613320     19832.6
    613360     19832.6
    613400     19834.2
    613440     19835.4
    613480     19836.8
    613520     19837.9
    613560     19836.9
    613600     19839.3
    613640     19841.3
    613680     19842.2
    613720     19843.6
    613760       19845
    613800     19845.6
    613840     19847.7
    613880     19849.7
    613920       19851
    613960     19853.3
    614000     19853.1
    614040     19853.4
    614080     19855.7
    614120     19858.3
    614160     19858.2
    614200     19859.9
    614240     19861.1
    614280     19862.6
    614320     19863.5
    614360     19862.5
    614400     19865.1
    614440       19867
    614480     19867.9
    614520     19869.3
    614560     19870.8
    614600     19871.4
    614640     19873.4
    614680     19875.5
    614720     19876.7
    614760     19879.1
    614800     19878.9
    614840     19879.1
    614880     19881.4
    614920     19884.1
    614960       19884
    615000     19885.7
    615040     19886.8
    615080     19888.4
    615120     19889.3
    615160     19888.2
    615200     19890.9
    615240     19892.8
    615280     19893.6
    615320       19895
    615360     19896.5
    615400     19897.1
    615440     19899.1
    615480     19901.2
    615520     19902.4
    615560     19904.8
    615600     19904.6
    615640     19904.8
    615680     19907.1
    615720     19909.8
    615760     19909.7
    615800     19911.4
    615840     19912.6
    615880       19914
    615920       19915
    615960     19913.9
    616000     19916.6
    616040     19918.6
    616080     19919.5
    616120     19920.7
    616160     19922.2
    616200     19922.9
    616240     19924.8
    616280     19926.9
    616320     19928.1
    616360     19930.6
    616400     19930.3
    616440     19930.6
    616480     19932.9
    616520     19935.6
    616560     19935.5
    616600     19937.1
    616640     19938.3
    616680     19939.7
    616720     19940.8
    616760     19939.6
    616800     19942.3
    616840     19944.3
    616880     19945.2
    616920     19946.4
    616960     19947.8
    617000     19948.7
    617040     19950.6
    617080     19952.7
    617120     19953.9
    617160     19956.4
    617200     19956.1
    617240     19956.3
    617280     19958.7
    617320     19961.4
    617360     19961.2
    617400     19962.8
    617440       19964
    617480     19965.5
    617520     19966.5
    617560     19965.3
    617600       19968
    617640     19970.1
    617680     19970.9
    617720     19972.2
    617760     19973.6
    617800     19974.4
    617840     19976.3
    617880     19978.3
    617920     19979.6
    617960     19982.1
    618000     19981.8
    618040       19982
    618080     19984.3
    618120     19987.1
    618160     19986.9
    618200     19988.5
    618240     19989.7
    618280     19991.1
    618320     19992.2
    618360       19991
    618400     19993.7
    618440     19995.7
    618480     19996.7
    618520     19997.9
    618560     19999.3
    618600     20000.1
    618640       20002
    618680     20004.1
    618720     20005.3
    618760     20007.8
    618800     20007.5
    618840     20007.8
    618880       20010
    618920     20012.8
    618960     20012.7
    619000     20014.1
    619040     20015.4
    619080     20016.8
    619120     20017.9
    619160     20016.7
    619200     20019.5
    619240     20021.5
    619280     20022.4
    619320     20023.7
    619360     20025.1
    619400     20025.8
    619440     20027.7
    619480     20029.8
    619520     20031.1
    619560     20033.5
    619600     20033.2
    619640     20033.6
    619680     20035.7
    619720     20038.5
    619760     20038.4
    619800     20039.8
    619840     20041.2
    619880     20042.6
    619920     20043.7
    619960     20042.6
    620000     20045.2
    620040     20047.2
    620080     20048.1
    620120     20049.4
    620160     20050.7
    620200     20051.5
    620240     20053.4
    620280     20055.5
    620320     20056.7
    620360     20059.2
    620400     20058.9
    620440     20059.3
    620480     20061.4
    620520     20064.2
    620560       20064
    620600     20065.4
    620640     20066.8
    620680     20068.3
    620720     20069.3
    620760     20068.2
    620800     20070.8
    620840     20072.9
    620880     20073.7
    620920       20075
    620960     20076.3
    621000     20077.2
    621040     20079.1
    621080     20081.1
    621120     20082.5
    621160     20084.9
    621200     20084.5
    621240       20085
    621280       20087
    621320     20089.9
    621360     20089.7
    621400     20091.2
    621440     20092.4
    621480     20093.9
    621520       20095
    621560     20093.9
    621600     20096.5
    621640     20098.6
    621680     20099.5
    621720     20100.7
    621760     20102.1
    621800     20102.9
    621840     20104.7
    621880     20106.8
    621920     20108.2
    621960     20110.6
    622000     20110.3
    622040     20110.7
    622080     20112.8
    622120     20115.6
    622160     20115.5
    622200     20116.9
    622240     20118.1
    622280     20119.7
    622320     20120.8
    622360     20119.7
    622400     20122.3
    622440     20124.4
    622480     20125.2
    622520     20126.5
    622560     20127.9
    622600     20128.6
    622640     20130.5
    622680     20132.7
    622720     20134.1
    622760     20136.5
    622800     20136.1
    622840     20136.6
    622880     20138.6
    622920     20141.5
    622960     20141.4
    623000     20142.8
    623040       20144
    623080     20145.5
    623120     20146.7
    623160     20145.5
    623200     20148.1
    623240     20150.2
    623280     20151.1
    623320     20152.4
    623360     20153.7
    623400     20154.5
    623440     20156.2
    623480     20158.5
    623520     20159.9
    623560     20162.3
    623600     20161.9
    623640     20162.4
    623680     20164.4
    623720     20167.3
    623760     20167.1
    623800     20168.6
    623840     20169.8
    623880     20171.4
    623920     20172.5
    623960     20171.4
    624000       20174
    624040     20176.1
    624080     20176.9
    624120     20178.2
    624160     20179.5
    624200     20180.3
    624240     20182.1
    624280     20184.2
    624320     20185.7
    624360     20188.1
    624400     20187.6
    624440     20188.2
    624480     20190.1
    624520     20193.1
    624560     20192.9
    624600     20194.4
    624640     20195.7
    624680     20197.2
    624720     20198.3
    624760     20197.1
    624800     20199.8
    624840     20201.9
    624880     20202.7
    624920     20203.9
    624960     20205.3
    625000     20206.1
    625040     20207.9
    625080     20210.1
    625120     20211.5
    625160     20213.8
    625200     20213.5
    625240       20214
    625280     20215.8
    625320     20218.9
    625360     20218.7
    625400     20220.3
    625440     20221.5
    625480     20223.1
    625520       20224
    625560     20222.9
    625600     20225.6
    625640     20227.6
    625680     20228.4
    625720     20229.7
    625760       20231
    625800     20231.9
    625840     20233.6
    625880     20235.8
    625920     20237.2
    625960     20239.5
    626000     20239.1
    626040     20239.7
    626080     20241.5
    626120     20244.5
    626160     20244.4
    626200       20246
    626240     20247.3
    626280     20248.9
    626320     20249.7
    626360     20248.6
    626400     20251.3
    626440     20253.3
    626480       20254
    626520     20255.3
    626560     20256.7
    626600     20257.5
    626640     20259.2
    626680     20261.4
    626720     20262.9
    626760     20265.1
    626800     20264.8
    626840     20265.4
    626880     20267.1
    626920     20270.1
    626960       20270
    627000     20271.6
    627040     20272.9
    627080     20274.5
    627120     20275.4
    627160     20274.2
    627200       20277
    627240       20279
    627280     20279.7
    627320       20281
    627360     20282.4
    627400     20283.3
    627440     20284.8
    627480     20287.1
    627520     20288.5
    627560     20290.8
    627600     20290.4
    627640       20291
    627680     20292.7
    627720     20295.8
    627760     20295.8
    627800     20297.3
    627840     20298.6
    627880     20300.2
    627920     20301.1
    627960     20299.9
    628000     20302.6
    628040     20304.6
    628080     20305.4
    628120     20306.7
    628160       20308
    628200       20309
    628240     20310.6
    628280     20312.8
    628320     20314.1
    628360     20316.5
    628400     20316.1
    628440     20316.7
    628480     20318.4
    628520     20321.5
    628560     20321.5
    628600       20323
    628640     20324.3
    628680       20326
    628720     20326.9
    628760     20325.6
    628800     20328.3
    628840     20330.4
    628880     20331.1
    628920     20332.5
    628960     20333.7
    629000     20334.6
    629040     20336.3
    629080     20338.5
    629120     20339.9
    629160     20342.3
    629200     20341.9
    629240     20342.5
    629280     20344.2
    629320     20347.2
    629360     20347.2
    629400     20348.7
    629440     20350.1
    629480     20351.7
    629520     20352.7
    629560     20351.4
    629600       20354
    629640     20356.1
    629680     20356.9
    629720     20358.2
    629760     20359.5
    629800     20360.3
    629840     20362.1
    629880     20364.2
    629920     20365.6
    629960       20368
    630000     20367.6
    630040     20368.2
    630080     20369.9
    630120     20372.8
    630160       20373
    630200     20374.5
    630240     20375.9
    630280     20377.5
    630320     20378.4
    630360     20377.1
    630400     20379.7
    630440     20381.8
    630480     20382.6
    630520     20383.9
    630560     20385.1
    630600       20386
    630640     20387.8
    630680       20390
    630720     20391.4
    630760     20393.8
    630800     20393.4
    630840       20394
    630880     20395.7
    630920     20398.6
    630960     20398.7
    631000     20400.1
    631040     20401.6
    631080     20403.2
    631120     20404.1
    631160     20402.8
    631200     20405.4
    631240     20407.5
    631280     20408.4
    631320     20409.6
    631360     20410.9
    631400     20411.8
    631440     20413.5
    631480     20415.8
    631520     20417.1
    631560     20419.5
    631600     20419.1
    631640     20419.7
    631680     20421.4
    631720     20424.3
    631760     20424.5
    631800     20425.7
    631840     20427.3
    631880       20429
    631920     20429.8
    631960     20428.5
    632000     20431.2
    632040     20433.3
    632080     20434.1
    632120     20435.4
    632160     20436.6
    632200     20437.6
    632240     20439.3
    632280     20441.5
    632320     20442.8
    632360     20445.2
    632400     20444.9
    632440     20445.4
    632480     20447.1
    632520       20450
    632560     20450.2
    632600     20451.3
    632640       20453
    632680     20454.7
    632720     20455.6
    632760     20454.2
    632800     20456.8
    632840     20458.9
    632880     20459.8
    632920       20461
    632960     20462.3
    633000     20463.3
    633040       20465
    633080     20467.2
    633120     20468.5
    633160     20470.9
    633200     20470.6
    633240     20471.2
    633280     20472.9
    633320     20475.8
    633360       20476
    633400       20477
    633440     20478.8
    633480     20480.5
    633520     20481.3
    633560     20479.9
    633600     20482.5
    633640     20484.7
    633680     20485.5
    633720     20486.8
    633760     20488.1
    633800     20489.2
    633840     20490.7
    633880     20492.9
    633920     20494.2
    633960     20496.7
    634000     20496.4
    634040       20497
    634080     20498.7
    634120     20501.6
    634160     20501.8
    634200     20502.8
    634240     20504.6
    634280     20506.3
    634320     20507.1
    634360     20505.7
    634400     20508.3
    634440     20510.6
    634480     20511.3
    634520     20512.5
    634560     20513.8
    634600       20515
    634640     20516.5
    634680     20518.8
    634720       20520
    634760     20522.5
    634800     20522.2
    634840     20522.7
    634880     20524.5
    634920     20527.4
    634960     20527.5
    635000     20528.6
    635040     20530.3
    635080     20532.1
    635120     20532.9
    635160     20531.5
    635200     20534.2
    635240     20536.5
    635280     20537.2
    635320     20538.3
    635360     20539.7
    635400     20540.8
    635440     20542.3
    635480     20544.6
    635520     20545.8
    635560     20548.4
    635600     20548.1
    635640     20548.6
    635680     20550.3
    635720     20553.3
    635760     20553.4
    635800     20554.4
    635840     20556.1
    635880       20558
    635920     20558.7
    635960     20557.4
    636000     20560.1
    636040     20562.3
    636080     20563.1
    636120     20564.2
    636160     20565.5
    636200     20566.7
    636240     20568.2
    636280     20570.4
    636320     20571.8
    636360     20574.3
    636400     20573.9
    636440     20574.6
    636480     20576.2
    636520     20579.1
    636560     20579.3
    636600     20580.3
    636640       20582
    636680     20583.8
    636720     20584.6
    636760     20583.3
    636800       20586
    636840     20588.2
    636880       20589
    636920     20590.1
    636960     20591.5
    637000     20592.6
    637040     20594.2
    637080     20596.4
    637120     20597.7
    637160     20600.1
    637200     20599.8
    637240     20600.5
    637280     20602.2
    637320     20605.1
    637360     20605.2
    637400     20606.2
    637440       20608
    637480     20609.8
    637520     20610.5
    637560     20609.2
    637600     20611.9
    637640     20614.1
    637680     20614.8
    637720     20615.9
    637760     20617.4
    637800     20618.4
    637840     20620.1
    637880     20622.2
    637920     20623.7
    637960       20626
    638000     20625.6
    638040     20626.4
    638080       20628
    638120       20631
    638160     20631.1
    638200       20632
    638240     20633.9
    638280     20635.8
    638320     20636.4
    638360     20635.1
    638400     20637.8
    638440     20640.1
    638480     20640.8
    638520     20641.9
    638560     20643.3
    638600     20644.4
    638640     20646.1
    638680     20648.1
    638720     20649.7
    638760       20652
    638800     20651.5
    638840     20652.4
    638880       20654
    638920     20656.9
    638960       20657
    639000       20658
    639040     20659.8
    639080     20661.7
    639120     20662.3
    639160     20661.1
    639200     20663.8
    639240     20666.1
    639280     20666.7
    639320     20667.7
    639360     20669.2
    639400     20670.3
    639440     20672.1
    639480     20674.1
    639520     20675.7
    639560     20677.9
    639600     20677.6
    639640     20678.3
    639680     20679.8
    639720     20682.8
    639760     20682.9
    639800       20684
    639840     20685.7
    639880     20687.7
    639920     20688.3
    639960     20686.9
    640000     20689.7
    640040       20692
    640080     20692.6
    640120     20693.7
    640160     20695.1
    640200     20696.2
    640240       20698
    640280       20700
    640320     20701.5
    640360     20703.8
    640400     20703.5
    640440     20704.2
    640480     20705.7
    640520     20708.7
    640560     20708.9
    640600     20709.8
    640640     20711.6
    640680     20713.6
    640720     20714.2
    640760       20713
    640800     20715.6
    640840     20717.9
    640880     20718.6
    640920     20719.6
    640960       20721
    641000     20722.3
    641040     20723.9
    641080       20726
    641120     20727.5
    641160     20729.9
    641200     20729.5
    641240     20730.2
    641280     20731.8
    641320     20734.6
    641360     20734.8
    641400     20735.8
    641440     20737.5
    641480     20739.7
    641520     20740.2
    641560     20738.9
    641600     20741.6
    641640       20744
    641680     20744.6
    641720     20745.6
    641760     20747.1
    641800     20748.3
    641840       20750
    641880       20752
    641920     20753.5
    641960     20755.9
    642000     20755.5
    642040     20756.2
    642080     20757.7
    642120     20760.7
    642160     20760.8
    642200     20761.8
    642240     20763.5
    642280     20765.7
    642320     20766.1
    642360     20764.9
    642400     20767.6
    642440     20769.8
    642480     20770.5
    642520     20771.6
    642560       20773
    642600     20774.3
    642640     20775.9
    642680       20778
    642720     20779.4
    642760     20781.9
    642800     20781.4
    642840     20782.1
    642880     20783.7
    642920     20786.6
    642960     20786.7
    643000     20787.8
    643040     20789.4
    643080     20791.7
    643120       20792
    643160     20790.8
    643200     20793.6
    643240     20795.8
    643280     20796.5
    643320     20797.6
    643360     20798.9
    643400     20800.2
    643440       20802
    643480       20804
    643520     20805.5
    643560     20807.8
    643600     20807.5
    643640     20808.1
    643680     20809.6
    643720     20812.5
    643760     20812.7
    643800     20813.8
    643840     20815.4
    643880     20817.6
    643920       20818
    643960     20816.8
    644000     20819.4
    644040     20821.7
    644080     20822.6
    644120     20823.5
    644160     20824.9
    644200     20826.1
    644240     20827.8
    644280     20829.9
    644320     20831.4
    644360     20833.8
    644400     20833.4
    644440     20834.1
    644480     20835.6
    644520     20838.4
    644560     20838.6
    644600     20839.6
    644640     20841.2
    644680     20843.5
    644720     20843.9
    644760     20842.8
    644800     20845.4
    644840     20847.7
    644880     20848.5
    644920     20849.4
    644960     20850.9
    645000       20852
    645040     20853.8
    645080     20855.9
    645120     20857.4
    645160     20859.8
    645200     20859.4
    645240       20860
    645280     20861.5
    645320     20864.3
    645360     20864.6
    645400     20865.5
    645440     20867.2
    645480     20869.5
    645520     20869.8
    645560     20868.8
    645600     20871.3
    645640     20873.6
    645680     20874.4
    645720     20875.3
    645760     20876.8
    645800     20877.9
    645840     20879.8
    645880     20881.8
    645920     20883.3
    645960     20885.7
    646000     20885.3
    646040     20885.9
    646080     20887.4
    646120     20890.2
    646160     20890.4
    646200     20891.4
    646240     20893.2
    646280     20895.5
    646320     20895.7
    646360     20894.6
    646400     20897.2
    646440     20899.4
    646480     20900.3
    646520     20901.3
    646560     20902.7
    646600     20903.8
    646640     20905.6
    646680     20907.7
    646720     20909.2
    646760     20911.7
    646800     20911.1
    646840     20911.8
    646880     20913.2
    646920     20916.1
    646960     20916.3
    647000     20917.2
    647040     20919.2
    647080     20921.3
    647120     20921.5
    647160     20920.4
    647200       20923
    647240     20925.3
    647280     20926.2
    647320     20927.1
    647360     20928.6
    647400     20929.7
    647440     20931.5
    647480     20933.6
    647520     20935.1
    647560     20937.5
    647600     20936.9
    647640     20937.6
    647680     20939.2
    647720       20942
    647760     20942.1
    647800     20943.1
    647840       20945
    647880     20947.2
    647920     20947.4
    647960     20946.2
    648000     20948.9
    648040     20951.1
    648080     20952.1
    648120     20952.9
    648160     20954.4
    648200     20955.5
    648240     20957.3
    648280     20959.4
    648320     20960.8
    648360     20963.4
    648400     20962.8
    648440     20963.5
    648480     20964.9
    648520     20967.8
    648560     20967.9
    648600     20968.9
    648640     20970.9
    648680       20973
    648720     20973.2
    648760     20972.1
    648800     20974.7
    648840     20976.9
    648880     20977.8
    648920     20978.7
    648960     20980.2
    649000     20981.4
    649040     20983.1
    649080     20985.2
    649120     20986.6
    649160     20989.2
    649200     20988.7
    649240     20989.3
    649280     20990.7
    649320     20993.6
    649360     20993.8
    649400     20994.7
    649440     20996.7
    649480     20998.8
    649520       20999
    649560     20997.9
    649600     21000.5
    649640     21002.7
    649680     21003.7
    649720     21004.5
    649760     21006.1
    649800     21007.2
    649840     21008.9
    649880     21011.1
    649920     21012.4
    649960       21015
    650000     21014.5
    650040     21015.2
    650080     21016.5
    650120     21019.5
    650160     21019.6
    650200     21020.5
    650240     21022.5
    650280     21024.6
    650320     21024.8
    650360     21023.8
    650400     21026.3
    650440     21028.6
    650480     21029.5
    650520     21030.3
    650560     21031.8
    650600       21033
    650640     21034.8
    650680     21036.9
    650720     21038.3
    650760     21040.9
    650800     21040.3
    650840       21041
    650880     21042.4
    650920     21045.3
    650960     21045.4
    651000     21046.3
    651040     21048.4
    651080     21050.5
    651120     21050.7
    651160     21049.5
    651200     21052.2
    651240     21054.4
    651280     21055.4
    651320     21056.1
    651360     21057.6
    651400     21058.8
    651440     21060.6
    651480     21062.7
    651520     21064.1
    651560     21066.7
    651600     21066.1
    651640     21066.8
    651680     21068.2
    651720     21071.2
    651760     21071.2
    651800     21072.2
    651840     21074.2
    651880     21076.4
    651920     21076.5
    651960     21075.5
    652000       21078
    652040     21080.2
    652080     21081.3
    652120       21082
    652160     21083.5
    652200     21084.7
    652240     21086.5
    652280     21088.6
    652320     21089.9
    652360     21092.6
    652400       21092
    652440     21092.6
    652480     21094.1
    652520     21097.1
    652560       21097
    652600     21098.1
    652640       21100
    652680     21102.3
    652720     21102.4
    652760     21101.4
    652800     21103.9
    652840     21106.1
    652880     21107.2
    652920     21107.8
    652960     21109.4
    653000     21110.6
    653040     21112.4
    653080     21114.5
    653120       21116
    653160     21118.5
    653200     21117.9
    653240     21118.6
    653280     21120.1
    653320       21123
    653360     21122.9
    653400       21124
    653440       21126
    653480     21128.2
    653520     21128.3
    653560     21127.3
    653600     21129.8
    653640       21132
    653680     21133.1
    653720     21133.8
    653760     21135.4
    653800     21136.5
    653840     21138.3
    653880     21140.4
    653920     21141.9
    653960     21144.5
    654000     21143.9
    654040     21144.5
    654080     21146.1
    654120     21148.9
    654160     21148.9
    654200     21149.9
    654240     21151.9
    654280     21154.2
    654320     21154.2
    654360     21153.3
    654400     21155.8
    654440       21158
    654480     21159.2
    654520     21159.7
    654560     21161.4
    654600     21162.5
    654640     21164.2
    654680     21166.4
    654720     21167.8
    654760     21170.5
    654800     21169.9
    654840     21170.5
    654880     21172.1
    654920     21174.9
    654960     21174.9
    655000     21175.9
    655040     21177.9
    655080     21180.1
    655120     21180.2
    655160     21179.3
    655200     21181.8
    655240       21184
    655280     21185.1
    655320     21185.7
    655360     21187.3
    655400     21188.5
    655440     21190.1
    655480     21192.4
    655520     21193.9
    655560     21196.5
    655600     21195.8
    655640     21196.5
    655680       21198
    655720     21200.8
    655760     21200.8
    655800     21201.9
    655840     21203.8
    655880     21206.1
    655920     21206.2
    655960     21205.2
    656000     21207.8
    656040     21209.9
    656080       21211
    656120     21211.6
    656160     21213.2
    656200     21214.4
    656240     21216.1
    656280     21218.3
    656320     21219.8
    656360     21222.4
    656400     21221.9
    656440     21222.4
    656480     21223.9
    656520     21226.8
    656560     21226.8
    656600     21227.8
    656640     21229.7
    656680       21232
    656720     21232.1
    656760     21231.1
    656800     21233.7
    656840     21235.8
    656880     21236.9
    656920     21237.5
    656960     21239.1
    657000     21240.3
    657040     21241.9
    657080     21244.3
    657120     21245.7
    657160     21248.3
    657200     21247.7
    657240     21248.4
    657280     21249.8
    657320     21252.7
    657360     21252.7
    657400     21253.8
    657440     21255.6
    657480     21257.9
    657520       21258
    657560     21256.9
    657600     21259.6
    657640     21261.7
    657680     21262.7
    657720     21263.4
    657760       21265
    657800     21266.1
    657840     21267.8
    657880     21270.1
    657920     21271.5
    657960     21274.2
    658000     21273.5
    658040     21274.2
    658080     21275.7
    658120     21278.6
    658160     21278.6
    658200     21279.8
    658240     21281.5
    658280     21283.7
    658320     21283.9
    658360     21282.9
    658400     21285.4
    658440     21287.6
    658480     21288.6
    658520     21289.2
    658560       21291
    658600       21292
    658640     21293.7
    658680     21295.9
    658720     21297.4
    658760       21300
    658800     21299.4
    658840       21300
    658880     21301.6
    658920     21304.5
    658960     21304.4
    659000     21305.5
    659040     21307.3
    659080     21309.6
    659120     21309.8
    659160     21308.8
    659200     21311.3
    659240     21313.5
    659280     21314.4
    659320     21315.1
    659360     21316.9
    659400     21317.8
    659440     21319.6
    659480     21321.7
    659520     21323.2
    659560     21325.9
    659600     21325.2
    659640     21325.8
    659680     21327.4
    659720     21330.3
    659760     21330.2
    659800     21331.3
    659840     21333.1
    659880     21335.5
    659920     21335.7
    659960     21334.5
    660000     21337.2
    660040     21339.3
    660080     21340.1
    660120     21340.9
    660160     21342.6
    660200     21343.5
    660240     21345.3
    660280     21347.4
    660320     21348.9
    660360     21351.6
    660400     21350.9
    660440     21351.5
    660480     21353.2
    660520       21356
    660560     21355.9
    660600     21357.1
    660640     21358.9
    660680     21361.3
    660720     21361.5
    660760     21360.3
    660800       21363
    660840     21365.1
    660880     21365.9
    660920     21366.7
    660960     21368.3
    661000     21369.3
    661040     21371.1
    661080     21373.2
    661120     21374.7
    661160     21377.4
    661200     21376.7
    661240     21377.3
    661280       21379
    661320     21381.8
    661360     21381.7
    661400     21382.8
    661440     21384.5
    661480       21387
    661520     21387.2
    661560       21386
    661600     21388.8
    661640     21390.9
    661680     21391.6
    661720     21392.3
    661760       21394
    661800       21395
    661840     21396.8
    661880     21398.8
    661920     21400.5
    661960     21403.1
    662000     21402.4
    662040       21403
    662080     21404.7
    662120     21407.5
    662160     21407.4
    662200     21408.5
    662240     21410.2
    662280     21412.7
    662320     21412.9
    662360     21411.7
    662400     21414.4
    662440     21416.6
    662480     21417.3
    662520     21417.9
    662560     21419.6
    662600     21420.5
    662640     21422.4
    662680     21424.4
    662720       21426
    662760     21428.7
    662800     21428.1
    662840     21428.5
    662880     21430.2
    662920     21433.1
    662960     21432.9
    663000     21434.1
    663040     21435.7
    663080     21438.3
    663120     21438.6
    663160     21437.2
    663200       21440
    663240     21442.2
    663280     21442.9
    663320     21443.5
    663360     21445.1
    663400     21446.2
    663440     21447.9
    663480       21450
    663520     21451.7
    663560     21454.3
    663600     21453.7
    663640     21454.2
    663680     21455.9
    663720     21458.7
    663760     21458.6
    663800     21459.7
    663840     21461.4
    663880     21463.8
    663920     21464.2
    663960     21462.8
    664000     21465.7
    664040     21467.8
    664080     21468.6
    664120     21469.2
    664160     21470.7
    664200     21471.7
    664240     21473.7
    664280     21475.6
    664320     21477.3
    664360       21480
    664400     21479.3
    664440     21479.8
    664480     21481.6
    664520     21484.3
    664560     21484.2
    664600     21485.3
    664640     21486.9
    664680     21489.5
    664720     21489.9
    664760     21488.6
    664800     21491.4
    664840     21493.4
    664880     21494.2
    664920     21494.9
    664960     21496.4
    665000     21497.4
    665040     21499.3
    665080     21501.2
    665120     21502.9
    665160     21505.6
    665200     21504.9
    665240     21505.5
    665280     21507.2
    665320     21509.9
    665360     21509.8
    665400     21511.1
    665440     21512.5
    665480     21515.2
    665520     21515.5
    665560     21514.2
    665600       21517
    665640     21519.1
    665680     21519.8
    665720     21520.6
    665760       21522
    665800       21523
    665840       21525
    665880     21526.9
    665920     21528.6
    665960     21531.3
    666000     21530.6
    666040     21531.1
    666080     21532.9
    666120     21535.6
    666160     21535.5
    666200     21536.7
    666240     21538.2
    666280     21540.9
    666320     21541.3
    666360     21539.9
    666400     21542.7
    666440     21544.9
    666480     21545.6
    666520     21546.3
    666560     21547.8
    666600     21548.8
    666640     21550.9
    666680     21552.7
    666720     21554.4
    666760     21557.2
    666800     21556.4
    666840       21557
    666880     21558.8
    666920     21561.4
    666960     21561.4
    667000     21562.5
    667040       21564
    667080     21566.7
    667120     21567.2
    667160     21565.7
    667200     21568.6
    667240     21570.7
    667280     21571.4
    667320     21572.3
    667360     21573.6
    667400     21574.7
    667440     21576.7
    667480     21578.5
    667520     21580.3
    667560       21583
    667600     21582.2
    667640     21582.8
    667680     21584.6
    667720     21587.3
    667760     21587.2
    667800     21588.3
    667840     21589.9
    667880     21592.6
    667920       21593
    667960     21591.6
    668000     21594.4
    668040     21596.5
    668080     21597.3
    668120     21598.1
    668160     21599.5
    668200     21600.7
    668240     21602.6
    668280     21604.4
    668320     21606.2
    668360     21608.9
    668400       21608
    668440     21608.7
    668480     21610.6
    668520     21613.2
    668560     21613.1
    668600     21614.2
    668640     21615.8
    668680     21618.5
    668720     21618.9
    668760     21617.5
    668800     21620.2
    668840     21622.3
    668880     21623.2
    668920       21624
    668960     21625.4
    669000     21626.6
    669040     21628.5
    669080     21630.3
    669120     21632.2
    669160     21634.8
    669200     21633.9
    669240     21634.6
    669280     21636.4
    669320       21639
    669360     21638.9
    669400     21640.1
    669440     21641.7
    669480     21644.4
    669520     21644.8
    669560     21643.4
    669600     21646.1
    669640     21648.3
    669680     21649.1
    669720     21649.9
    669760     21651.4
    669800     21652.5
    669840     21654.5
    669880     21656.2
    669920     21658.1
    669960     21660.7
    670000     21659.9
    670040     21660.5
    670080     21662.3
    670120       21665
    670160     21664.8
    670200       21666
    670240     21667.6
    670280     21670.2
    670320     21670.7
    670360     21669.2
    670400       21672
    670440     21674.1
    670480     21674.9
    670520     21675.7
    670560     21677.2
    670600     21678.4
    670640     21680.4
    670680     21681.9
    670720       21684
    670760     21686.5
    670800     21685.7
    670840     21686.3
    670880     21688.1
    670920     21690.7
    670960     21690.6
    671000     21691.9
    671040     21693.5
    671080       21696
    671120     21696.6
    671160     21695.1
    671200     21697.9
    671240     21699.9
    671280     21700.8
    671320     21701.4
    671360       21703
    671400     21704.2
    671440     21706.2
    671480     21707.7
    671520     21709.8
    671560     21712.2
    671600     21711.4
    671640       21712
    671680     21713.8
    671720     21716.4
    671760     21716.4
    671800     21717.7
    671840     21719.2
    671880     21721.8
    671920     21722.3
    671960     21720.9
    672000     21723.6
    672040     21725.6
    672080     21726.5
    672120     21727.2
    672160     21728.8
    672200     21729.9
    672240       21732
    672280     21733.6
    672320     21735.6
    672360     21738.1
    672400     21737.2
    672440     21737.9
    672480     21739.5
    672520     21742.3
    672560     21742.2
    672600     21743.5
    672640     21745.1
    672680     21747.6
    672720     21748.2
    672760     21746.7
    672800     21749.4
    672840     21751.3
    672880     21752.2
    672920       21753
    672960     21754.6
    673000     21755.7
    673040     21757.8
    673080     21759.4
    673120     21761.4
    673160     21763.8
    673200       21763
    673240     21763.7
    673280     21765.3
    673320       21768
    673360       21768
    673400     21769.2
    673440     21770.8
    673480     21773.4
    673520       21774
    673560     21772.5
    673600     21775.2
    673640     21777.2
    673680     21778.1
    673720     21778.7
    673760     21780.5
    673800     21781.5
    673840     21783.6
    673880     21785.2
    673920     21787.3
    673960     21789.7
    674000     21788.8
    674040     21789.5
    674080     21791.1
    674120     21793.9
    674160     21793.7
    674200     21795.1
    674240     21796.6
    674280     21799.2
    674320     21799.8
    674360     21798.3
    674400     21801.1
    674440     21803.1
    674480     21803.9
    674520     21804.6
    674560     21806.4
    674600     21807.2
    674640     21809.4
    674680     21811.1
    674720       21813
    674760     21815.5
    674800     21814.7
    674840     21815.4
    674880     21816.9
    674920     21819.7
    674960     21819.6
    675000       21821
    675040     21822.5
    675080       21825
    675120     21825.5
    675160       21824
    675200     21826.9
    675240     21828.9
    675280     21829.7
    675320     21830.4
    675360     21832.2
    675400     21833.1
    675440     21835.2
    675480       21837
    675520     21838.8
    675560     21841.4
    675600     21840.5
    675640     21841.2
    675680     21842.7
    675720     21845.6
    675760     21845.3
    675800     21846.7
    675840     21848.3
    675880     21850.9
    675920     21851.3
    675960     21849.9
    676000     21852.6
    676040     21854.7
    676080     21855.6
    676120     21856.3
    676160       21858
    676200     21858.8
    676240       21861
    676280     21862.8
    676320     21864.7
    676360     21867.2
    676400     21866.3
    676440     21866.9
    676480     21868.6
    676520     21871.4
    676560     21871.1
    676600     21872.6
    676640     21874.1
    676680     21876.7
    676720     21877.1
    676760     21875.7
    676800     21878.3
    676840     21880.5
    676880     21881.3
    676920     21882.1
    676960     21883.8
    677000     21884.5
    677040     21886.8
    677080     21888.5
    677120     21890.5
    677160       21893
    677200     21891.9
    677240     21892.7
    677280     21894.3
    677320     21897.2
    677360     21896.9
    677400     21898.3
    677440     21899.8
    677480     21902.5
    677520     21902.9
    677560     21901.6
    677600     21904.2
    677640     21906.4
    677680     21907.1
    677720     21907.8
    677760     21909.5
    677800     21910.2
    677840     21912.6
    677880     21914.3
    677920     21916.3
    677960     21918.8
    678000     21917.8
    678040     21918.5
    678080     21920.1
    678120     21922.9
    678160     21922.7
    678200     21924.1
    678240     21925.5
    678280     21928.3
    678320     21928.6
    678360     21927.4
    678400       21930
    678440     21932.1
    678480     21932.7
    678520     21933.6
    678560     21935.3
    678600       21936
    678640     21938.4
    678680     21940.1
    678720       21942
    678760     21944.5
    678800     21943.4
    678840     21944.2
    678880     21945.8
    678920     21948.7
    678960     21948.4
    679000     21949.8
    679040     21951.3
    679080       21954
    679120     21954.4
    679160     21953.1
    679200     21955.8
    679240     21957.8
    679280     21958.4
    679320     21959.3
    679360       21961
    679400     21961.7
    679440     21964.1
    679480     21965.8
    679520     21967.8
    679560     21970.2
    679600     21969.1
    679640     21970.1
    679680     21971.5
    679720     21974.4
    679760     21974.1
    679800     21975.5
    679840     21977.1
    679880     21979.7
    679920     21980.1
    679960     21978.7
    680000     21981.5
    680040     21983.5
    680080     21984.1
    680120     21984.9
    680160     21986.7
    680200     21987.4
    680240     21989.8
    680280     21991.5
    680320     21993.4
    680360     21995.9
    680400     21994.8
    680440     21995.8
    680480     21997.2
    680520     22000.1
    680560     21999.8
    680600     22001.2
    680640     22002.8
    680680     22005.4
    680720     22005.7
    680760     22004.4
    680800     22007.1
    680840     22009.3
    680880     22009.7
    680920     22010.6
    680960     22012.4
    681000     22013.1
    681040     22015.4
    681080     22017.2
    681120     22019.3
    681160     22021.5
    681200     22020.4
    681240     22021.5
    681280     22022.9
    681320     22025.7
    681360     22025.5
    681400     22026.9
    681440     22028.5
    681480     22031.2
    681520     22031.4
    681560     22030.1
    681600     22032.8
    681640       22035
    681680     22035.5
    681720     22036.2
    681760       22038
    681800     22038.9
    681840     22041.2
    681880     22043.1
    681920     22045.1
    681960     22047.3
    682000     22046.2
    682040     22047.2
    682080     22048.6
    682120     22051.5
    682160     22051.4
    682200     22052.7
    682240     22054.3
    682280       22057
    682320     22057.2
    682360     22055.9
    682400     22058.5
    682440     22060.9
    682480     22061.2
    682520       22062
    682560     22063.9
    682600     22064.6
    682640     22066.9
    682680     22068.8
    682720     22070.9
    682760       22073
    682800     22072.1
    682840       22073
    682880     22074.4
    682920     22077.4
    682960     22077.2
    683000     22078.4
    683040       22080
    683080     22082.8
    683120       22083
    683160     22081.7
    683200     22084.2
    683240     22086.6
    683280     22087.1
    683320     22087.8
    683360     22089.7
    683400     22090.5
    683440     22092.7
    683480     22094.6
    683520     22096.8
    683560     22098.9
    683600     22097.9
    683640     22098.9
    683680     22100.2
    683720     22103.2
    683760     22103.1
    683800     22104.3
    683840     22105.9
    683880     22108.5
    683920     22108.8
    683960     22107.5
    684000     22110.1
    684040     22112.3
    684080     22112.9
    684120     22113.6
    684160     22115.4
    684200     22116.2
    684240     22118.5
    684280     22120.4
    684320     22122.6
    684360     22124.7
    684400     22123.6
    684440     22124.7
    684480       22126
    684520       22129
    684560     22128.9
    684600     22130.1
    684640     22131.7
    684680     22134.4
    684720     22134.6
    684760     22133.2
    684800     22135.8
    684840     22138.1
    684880     22138.6
    684920     22139.4
    684960     22141.2
    685000     22141.9
    685040     22144.1
    685080     22146.1
    685120     22148.2
    685160     22150.5
    685200     22149.4
    685240     22150.5
    685280     22151.7
    685320     22154.8
    685360     22154.6
    685400     22155.8
    685440     22157.5
    685480       22160
    685520     22160.3
    685560     22158.9
    685600     22161.4
    685640     22163.7
    685680     22164.3
    685720       22165
    685760       22167
    685800     22167.6
    685840     22169.7
    685880     22171.8
    685920     22173.9
    685960       22176
    686000       22175
    686040     22176.2
    686080     22177.4
    686120     22180.4
    686160     22180.3
    686200     22181.5
    686240     22183.2
    686280     22185.8
    686320       22186
    686360     22184.6
    686400     22187.1
    686440     22189.3
    686480       22190
    686520     22190.7
    686560     22192.8
    686600     22193.3
    686640     22195.6
    686680     22197.5
    686720     22199.6
    686760     22201.7
    686800     22200.8
    686840     22201.9
    686880     22203.2
    686920     22206.1
    686960     22206.1
    687000     22207.2
    687040     22208.8
    687080     22211.5
    687120     22211.8
    687160     22210.4
    687200     22212.8
    687240     22215.1
    687280     22215.7
    687320     22216.5
    687360     22218.5
    687400     22219.1
    687440     22221.3
    687480     22223.1
    687520     22225.3
    687560     22227.3
    687600     22226.4
    687640     22227.5
    687680     22228.9
    687720     22231.8
    687760     22231.8
    687800     22232.8
    687840     22234.5
    687880     22237.2
    687920     22237.5
    687960     22236.1
    688000     22238.4
    688040     22240.7
    688080     22241.3
    688120     22242.1
    688160     22244.2
    688200     22244.7
    688240       22247
    688280     22248.8
    688320     22250.9
    688360     22252.9
    688400       22252
    688440     22253.2
    688480     22254.6
    688520     22257.6
    688560     22257.5
    688600     22258.6
    688640     22260.2
    688680     22262.8
    688720     22263.1
    688760     22261.8
    688800       22264
    688840     22266.3
    688880     22267.1
    688920     22267.8
    688960     22269.9
    689000     22270.2
    689040     22272.6
    689080     22274.6
    689120     22276.6
    689160     22278.6
    689200     22277.7
    689240     22278.9
    689280     22280.2
    689320     22283.3
    689360     22283.1
    689400     22284.2
    689440     22285.8
    689480     22288.5
    689520     22288.7
    689560     22287.3
    689600     22289.6
    689640       22292
    689680     22292.8
    689720     22293.6
    689760     22295.6
    689800       22296
    689840     22298.4
    689880     22300.2
    689920     22302.4
    689960     22304.4
    690000     22303.5
    690040     22304.7
    690080       22306
    690120       22309
    690160     22308.9
    690200       22310
    690240     22311.5
    690280     22314.3
    690320     22314.5
    690360     22313.1
    690400     22315.4
    690440     22317.9
    690480     22318.7
    690520     22319.3
    690560     22321.4
    690600     22321.9
    690640     22324.2
    690680     22326.1
    690720     22328.2
    690760     22330.2
    690800     22329.3
    690840     22330.6
    690880     22331.8
    690920     22334.8
    690960     22334.7
    691000     22335.8
    691040     22337.4
    691080       22340
    691120     22340.3
    691160     22338.9
    691200     22341.3
    691240     22343.6
    691280     22344.6
    691320       22345
    691360     22347.2
    691400     22347.8
    691440     22350.1
    691480     22351.9
    691520       22354
    691560     22355.9
    691600       22355
    691640     22356.3
    691680     22357.5
    691720     22360.6
    691760     22360.5
    691800     22361.5
    691840     22363.2
    691880     22365.9
    691920     22366.1
    691960     22364.8
    692000       22367
    692040     22369.5
    692080     22370.4
    692120     22370.8
    692160     22373.1
    692200     22373.6
    692240       22376
    692280     22377.7
    692320     22379.9
    692360     22381.8
    692400     22380.8
    692440     22382.2
    692480     22383.4
    692520     22386.4
    692560     22386.2
    692600     22387.3
    692640       22389
    692680     22391.6
    692720     22391.9
    692760     22390.6
    692800     22392.8
    692840     22395.3
    692880     22396.3
    692920     22396.8
    692960     22398.9
    693000     22399.5
    693040       22402
    693080     22403.6
    693120     22405.7
    693160     22407.6
    693200     22406.7
    693240     22408.1
    693280     22409.3
    693320     22412.2
    693360     22412.1
    693400     22413.1
    693440     22414.8
    693480     22417.4
    693520     22417.7
    693560     22416.5
    693600     22418.7
    693640     22421.2
    693680     22422.1
    693720     22422.5
    693760     22424.8
    693800     22425.4
    693840     22427.8
    693880     22429.5
    693920     22431.5
[truncated: 175,997 more chars]
