# Supplementary material for: Comment on 'Valid molecular dynamics simulations of human hemoglobin require a surprisingly large box size'
Source: eLife. 2019 Jun 20;8:e44718. doi: 10.7554/eLife.44718 (PMC6586461; doi:10.7554/eLife.44718)
Supplement: Figure 2—source data 1. — The zip archive contains a README file describing which source files correspond to the different panels. [file elife-44718-fig2-data1.zip › figure2/panel_B/120A/1/msd.xvg]

# This file was created Fri Mar  8 01:13:05 2019
# Created by:
#             :-) GROMACS - gmx msd, 2018.5-dev-20181129-d5972f7 (-:
# 
# Executable:   /usr/local/gromacs/2018/2018.4-impi2017-fftw337-gcc640-cuda91/bin/gmx
# Data prefix:  /usr/local/gromacs/2018/2018.4-impi2017-fftw337-gcc640-cuda91
# Working dir:  /home/vgapsys/project/hemoglobin/hemoglobin/Meuwly/120a-elife/eq1
# Command line:
#   gmx msd -s /netmount/energy/vgapsys/hemoglobin/hemoglobin/raw/120a-elife/topol.tpr -f /netmount/energy/vgapsys/hemoglobin/hemoglobin/raw/120a-elife/0/traj_comp.xtc -trestart 800 -n index.ndx -o msd.xvg
# gmx msd is part of G R O M A C S:
#
# God Rules Over Mankind, Animals, Cosmos and Such
#
@    title "Mean Square Displacement"
@    xaxis  label "Time (ps)"
@    yaxis  label "MSD (nm\S2\N)"
@TYPE xy
# MSD gathered over 1e+06 ps with 1251 restarts
# Diffusion constants fitted from time 100000 to 900000 ps
# D[Water_&_OW] = 5.3560 (+/- 0.0233) (1e-5 cm^2/s)
         0           0
        40     1.32901
        80     2.65851
       120     3.98827
       160     5.31385
       200     6.63884
       240     7.96318
       280     9.28436
       320     10.6012
       360     11.9185
       400     13.2362
       440     14.5491
       480     15.8615
       520     17.1732
       560     18.4856
       600     19.7987
       640     21.1095
       680      22.421
       720     23.7266
       760     25.0324
       800     26.3424
       840      27.648
       880     28.9538
       920     30.2611
       960     31.5639
      1000     32.8679
      1040     34.1751
      1080     35.4816
      1120     36.7822
      1160     38.0834
      1200       39.39
      1240     40.6882
      1280     41.9916
      1320     43.2971
      1360     44.6025
      1400      45.911
      1440     47.2147
      1480     48.5223
      1520     49.8245
      1560     51.1241
      1600     52.4292
      1640     53.7304
      1680     55.0339
      1720     56.3374
      1760     57.6351
      1800     58.9323
      1840     60.2363
      1880     61.5399
      1920     62.8347
      1960     64.1324
      2000     65.4377
      2040     66.7352
      2080     68.0423
      2120     69.3474
      2160     70.6538
      2200     71.9668
      2240     73.2702
      2280     74.5778
      2320     75.8788
      2360     77.1736
      2400     78.4794
      2440     79.7821
      2480     81.0861
      2520     82.3885
      2560     83.6864
      2600     84.9854
      2640     86.2901
      2680     87.5864
      2720     88.8776
      2760     90.1777
      2800     91.4869
      2840     92.7819
      2880     94.0887
      2920      95.392
      2960     96.6958
      3000     98.0094
      3040     99.3115
      3080     100.621
      3120     101.921
      3160     103.212
      3200      104.52
      3240     105.821
      3280     107.127
      3320     108.429
      3360     109.727
      3400      111.03
      3440     112.336
      3480      113.63
      3520     114.919
      3560      116.22
      3600     117.531
      3640     118.823
      3680     120.131
      3720     121.432
      3760     122.736
      3800     124.051
      3840     125.355
      3880     126.666
      3920     127.964
      3960     129.251
      4000      130.56
      4040     131.863
      4080     133.172
      4120     134.475
      4160     135.772
      4200     137.077
      4240     138.382
      4280     139.673
      4320     140.963
      4360     142.264
      4400     143.577
      4440     144.867
      4480     146.176
      4520     147.476
      4560     148.777
      4600     150.091
      4640     151.393
      4680     152.703
      4720         154
      4760     155.284
      4800     156.593
      4840     157.896
      4880     159.206
      4920     160.506
      4960     161.804
      5000      163.11
      5040     164.416
      5080     165.706
      5120     166.997
      5160     168.303
      5200     169.619
      5240     170.907
      5280     172.218
      5320     173.514
      5360     174.809
      5400     176.121
      5440     177.421
      5480     178.733
      5520     180.026
      5560     181.308
      5600     182.619
      5640     183.919
      5680     185.232
      5720      186.53
      5760     187.829
      5800     189.137
      5840     190.444
      5880     191.735
      5920     193.023
      5960      194.33
      6000      195.65
      6040     196.939
      6080     198.248
      6120     199.542
      6160     200.832
      6200     202.142
      6240     203.443
      6280     204.756
      6320     206.047
      6360     207.324
      6400     208.634
      6440     209.934
      6480      211.25
      6520     212.549
      6560      213.85
      6600      215.16
      6640     216.469
      6680     217.762
      6720     219.052
      6760     220.362
      6800     221.685
      6840      222.97
      6880     224.278
      6920     225.568
      6960     226.855
      7000     228.169
      7040     229.468
      7080     230.782
      7120     232.072
      7160     233.348
      7200     234.659
      7240     235.961
      7280     237.276
      7320     238.576
      7360      239.88
      7400      241.19
      7440       242.5
      7480     243.791
      7520      245.08
      7560     246.392
      7600     247.718
      7640     248.998
      7680     250.305
      7720     251.591
      7760     252.875
      7800     254.193
      7840     255.491
      7880     256.807
      7920     258.093
      7960     259.363
      8000     260.675
      8040     261.971
      8080     263.288
      8120      264.59
      8160     265.896
      8200     267.206
      8240     268.516
      8280     269.804
      8320     271.092
      8360     272.406
      8400     273.731
      8440     275.007
      8480     276.314
      8520     277.601
      8560     278.882
      8600     280.204
      8640     281.503
      8680     282.815
      8720       284.1
      8760      285.37
      8800     286.687
      8840     287.987
      8880     289.305
      8920     290.606
      8960     291.912
      9000     293.224
      9040     294.536
      9080     295.822
      9120     297.111
      9160     298.429
      9200     299.761
      9240     301.035
      9280     302.341
      9320     303.628
      9360     304.908
      9400     306.229
      9440     307.531
      9480     308.846
      9520      310.13
      9560       311.4
      9600      312.72
      9640     314.024
      9680     315.346
      9720     316.647
      9760     317.955
      9800     319.269
      9840     320.581
      9880     321.865
      9920     323.152
      9960     324.473
     10000     325.808
     10040     327.081
     10080     328.393
     10120     329.681
     10160     330.961
     10200     332.284
     10240     333.586
     10280     334.902
     10320     336.186
     10360     337.457
     10400     338.781
     10440     340.084
     10480      341.41
     10520     342.712
     10560      344.02
     10600     345.334
     10640     346.649
     10680      347.93
     10720     349.215
     10760     350.541
     10800     351.879
     10840     353.154
     10880     354.465
     10920     355.755
     10960     357.034
     11000     358.359
     11040     359.664
     11080      360.98
     11120     362.264
     11160     363.533
     11200     364.857
     11240     366.159
     11280     367.486
     11320     368.789
     11360     370.094
     11400     371.406
     11440     372.721
     11480     374.001
     11520     375.285
     11560     376.609
     11600     377.948
     11640     379.222
     11680     380.534
     11720     381.824
     11760     383.104
     11800     384.428
     11840     385.732
     11880     387.045
     11920     388.326
     11960     389.588
     12000     390.909
     12040     392.206
     12080     393.535
     12120     394.835
     12160      396.14
     12200     397.451
     12240     398.764
     12280      400.04
     12320     401.325
     12360     402.651
     12400      403.99
     12440     405.259
     12480     406.567
     12520     407.855
     12560      409.13
     12600     410.457
     12640     411.762
     12680     413.075
     12720     414.354
     12760     415.615
     12800     416.937
     12840      418.23
     12880     419.561
     12920     420.861
     12960     422.166
     13000     423.476
     13040     424.791
     13080      426.07
     13120     427.355
     13160     428.681
     13200     430.019
     13240     431.287
     13280     432.597
     13320     433.886
     13360     435.162
     13400     436.493
     13440     437.797
     13480      439.11
     13520     440.386
     13560     441.644
     13600     442.967
     13640     444.256
     13680      445.59
     13720     446.891
     13760     448.193
     13800     449.503
     13840     450.818
     13880     452.096
     13920     453.382
     13960      454.71
     14000     456.049
     14040     457.315
     14080     458.626
     14120     459.914
     14160     461.185
     14200     462.518
     14240     463.823
     14280     465.137
     14320     466.415
     14360     467.674
     14400     468.995
     14440     470.287
     14480     471.621
     14520     472.921
     14560     474.223
     14600     475.532
     14640     476.852
     14680     478.128
     14720     479.411
     14760     480.739
     14800     482.082
     14840     483.348
     14880     484.658
     14920     485.946
     14960     487.218
     15000      488.55
     15040     489.854
     15080     491.166
     15120     492.441
     15160     493.701
     15200     495.023
     15240     496.314
     15280     497.648
     15320     498.949
     15360     500.248
     15400     501.557
     15440     502.876
     15480     504.147
     15520     505.426
     15560     506.754
     15600     508.098
     15640      509.36
     15680     510.668
     15720     511.957
     15760     513.226
     15800     514.559
     15840     515.865
     15880      517.18
     15920     518.455
     15960     519.711
     16000     521.032
     16040      522.32
     16080     523.658
     16120     524.959
     16160     526.256
     16200     527.566
     16240     528.891
     16280     530.161
     16320     531.443
     16360     532.774
     16400      534.12
     16440      535.38
     16480     536.687
     16520     537.973
     16560     539.239
     16600     540.576
     16640     541.881
     16680     543.196
     16720     544.471
     16760     545.726
     16800      547.05
     16840     548.334
     16880     549.672
     16920     550.973
     16960     552.271
     17000     553.577
     17040     554.902
     17080     556.171
     17120     557.454
     17160     558.785
     17200     560.134
     17240     561.389
     17280     562.694
     17320     563.981
     17360     565.248
     17400     566.587
     17440     567.893
     17480     569.206
     17520     570.481
     17560     571.734
     17600     573.062
     17640     574.348
     17680      575.69
     17720     576.989
     17760     578.286
     17800     579.591
     17840     580.918
     17880     582.187
     17920     583.467
     17960       584.8
     18000      586.15
     18040     587.406
     18080     588.712
     18120     589.998
     18160      591.26
     18200     592.598
     18240     593.902
     18280     595.211
     18320      596.48
     18360     597.733
     18400     599.064
     18440     600.347
     18480      601.69
     18520     602.993
     18560     604.296
     18600     605.603
     18640     606.927
     18680      608.19
     18720     609.468
     18760       610.8
     18800     612.153
     18840     613.403
     18880     614.709
     18920     615.995
     18960     617.255
     19000     618.597
     19040     619.903
     19080      621.21
     19120     622.479
     19160     623.731
     19200     625.063
     19240     626.346
     19280     627.693
     19320     628.998
     19360     630.303
     19400     631.606
     19440      632.93
     19480     634.195
     19520     635.477
     19560      636.81
     19600     638.163
     19640     639.415
     19680     640.721
     19720     642.008
     19760     643.266
     19800     644.601
     19840     645.905
     19880     647.212
     19920     648.479
     19960     649.731
     20000     651.066
     20040     652.349
     20080     653.695
     20120     654.997
     20160     656.299
     20200     657.603
     20240     658.927
     20280     660.186
     20320     661.463
     20360     662.799
     20400     664.154
     20440     665.408
     20480     666.717
     20520     668.008
     20560     669.265
     20600     670.604
     20640     671.909
     20680     673.219
     20720     674.484
     20760     675.735
     20800     677.072
     20840      678.35
     20880     679.697
     20920         681
     20960     682.299
     21000     683.607
     21040     684.928
     21080     686.185
     21120     687.461
     21160     688.796
     21200     690.153
     21240     691.404
     21280     692.714
     21320     694.003
     21360     695.258
     21400     696.599
     21440     697.907
     21480     699.221
     21520     700.485
     21560     701.738
     21600     703.077
     21640     704.356
     21680     705.701
     21720     707.005
     21760     708.307
     21800     709.612
     21840     710.941
     21880       712.2
     21920     713.478
     21960     714.814
     22000     716.172
     22040     717.422
     22080     718.734
     22120     720.024
     22160     721.278
     22200     722.617
     22240     723.927
     22280     725.242
     22320     726.504
     22360     727.752
     22400     729.095
     22440     730.374
     22480     731.721
     22520     733.024
     22560     734.326
     22600     735.634
     22640     736.958
     22680     738.213
     22720     739.492
     22760      740.83
     22800     742.194
     22840     743.441
     22880     744.754
     22920     746.044
     22960     747.298
     23000     748.639
     23040     749.949
     23080     751.264
     23120     752.521
     23160      753.77
     23200     755.116
     23240     756.396
     23280     757.747
     23320     759.049
     23360     760.349
     23400     761.658
     23440     762.983
     23480     764.235
     23520     765.513
     23560     766.851
     23600     768.219
     23640     769.466
     23680     770.779
     23720      772.07
     23760     773.321
     23800      774.67
     23840     775.982
     23880     777.297
     23920     778.549
     23960     779.797
     24000     781.144
     24040      782.42
     24080     783.772
     24120     785.073
     24160     786.374
     24200     787.686
     24240     789.018
     24280      790.27
     24320      791.55
     24360     792.889
     24400     794.263
     24440     795.504
     24480     796.814
     24520     798.108
     24560     799.358
     24600     800.709
     24640     802.021
     24680     803.336
     24720     804.587
     24760     805.836
     24800     807.187
     24840     808.467
     24880     809.821
     24920     811.123
     24960     812.424
     25000     813.739
     25040     815.076
     25080     816.329
     25120     817.614
     25160     818.953
     25200     820.329
     25240     821.566
     25280     822.879
     25320     824.171
     25360     825.418
     25400     826.775
     25440     828.087
     25480     829.403
     25520     830.654
     25560     831.904
     25600     833.255
     25640     834.532
     25680     835.889
     25720      837.19
     25760     838.491
     25800     839.805
     25840     841.144
     25880     842.396
     25920     843.681
     25960     845.023
     26000     846.402
     26040     847.636
     26080     848.946
     26120     850.239
     26160     851.486
     26200     852.846
     26240      854.16
     26280     855.476
     26320     856.729
     26360     857.981
     26400     859.335
     26440     860.614
     26480     861.972
     26520     863.273
     26560     864.576
     26600     865.894
     26640     867.236
     26680     868.483
     26720     869.768
     26760     871.112
     26800     872.494
     26840     873.728
     26880      875.04
     26920     876.334
     26960     877.578
     27000     878.941
     27040     880.254
     27080     881.567
     27120     882.817
     27160     884.068
     27200     885.423
     27240       886.7
     27280     888.061
     27320     889.363
     27360     890.668
     27400     891.988
     27440     893.334
     27480     894.582
     27520     895.863
     27560     897.205
     27600     898.586
     27640     899.815
     27680     901.128
     27720     902.425
     27760     903.668
     27800     905.035
     27840     906.347
     27880     907.655
     27920     908.901
     27960     910.147
     28000     911.502
     28040     912.778
     28080     914.141
     28120      915.44
     28160     916.742
     28200     918.061
     28240     919.411
     28280     920.655
     28320     921.936
     28360     923.274
     28400      924.66
     28440     925.885
     28480     927.202
     28520     928.499
     28560     929.743
     28600     931.111
     28640     932.427
     28680     933.735
     28720      934.98
     28760     936.227
     28800     937.584
     28840     938.859
     28880     940.218
     28920     941.515
     28960     942.816
     29000     944.135
     29040     945.488
     29080     946.726
     29120     948.009
     29160     949.346
     29200     950.732
     29240     951.957
     29280     953.271
     29320     954.571
     29360     955.815
     29400     957.187
     29440     958.503
     29480     959.814
     29520     961.063
     29560     962.306
     29600     963.663
     29640     964.937
     29680     966.296
     29720     967.596
     29760     968.896
     29800     970.216
     29840     971.569
     29880     972.808
     29920      974.09
     29960     975.429
     30000     976.819
     30040     978.037
     30080     979.355
     30120     980.655
     30160     981.897
     30200     983.269
     30240     984.586
     30280     985.897
     30320     987.146
     30360     988.391
     30400     989.745
     30440     991.016
     30480     992.373
     30520     993.667
     30560      994.97
     30600      996.29
     30640     997.643
     30680     998.878
     30720     1000.16
     30760      1001.5
     30800     1002.89
     30840      1004.1
     30880     1005.42
     30920     1006.72
     30960     1007.95
     31000     1009.33
     31040     1010.65
     31080     1011.96
     31120      1013.2
     31160     1014.45
     31200      1015.8
     31240     1017.08
     31280     1018.44
     31320     1019.73
     31360     1021.03
     31400     1022.35
     31440     1023.71
     31480     1024.94
     31520     1026.22
     31560     1027.56
     31600     1028.95
     31640     1030.17
     31680     1031.49
     31720     1032.79
     31760     1034.03
     31800      1035.4
     31840     1036.72
     31880     1038.03
     31920     1039.27
     31960     1040.51
     32000     1041.87
     32040     1043.14
     32080      1044.5
     32120      1045.8
     32160      1047.1
     32200     1048.42
     32240     1049.77
     32280        1051
     32320     1052.28
     32360     1053.62
     32400     1055.02
     32440     1056.23
     32480     1057.55
     32520     1058.86
     32560     1060.09
     32600     1061.46
     32640     1062.78
     32680     1064.09
     32720     1065.33
     32760     1066.57
     32800     1067.93
     32840     1069.19
     32880     1070.56
     32920     1071.86
     32960     1073.16
     33000     1074.48
     33040     1075.84
     33080     1077.08
     33120     1078.35
     33160     1079.69
     33200     1081.09
     33240     1082.31
     33280     1083.63
     33320     1084.93
     33360     1086.16
     33400     1087.54
     33440     1088.86
     33480     1090.17
     33520     1091.41
     33560     1092.64
     33600     1094.01
     33640     1095.27
     33680     1096.63
     33720     1097.93
     33760     1099.24
     33800     1100.56
     33840     1101.92
     33880     1103.15
     33920     1104.42
     33960     1105.77
     34000     1107.17
     34040     1108.38
     34080      1109.7
     34120     1111.01
     34160     1112.24
     34200     1113.62
     34240     1114.93
     34280     1116.25
     34320     1117.49
     34360     1118.72
     34400     1120.09
     34440     1121.35
     34480     1122.72
     34520     1124.02
     34560     1125.33
     34600     1126.65
     34640     1128.01
     34680     1129.23
     34720     1130.51
     34760     1131.85
     34800     1133.26
     34840     1134.47
     34880     1135.79
     34920      1137.1
     34960     1138.33
     35000     1139.72
     35040     1141.04
     35080     1142.35
     35120     1143.59
     35160     1144.82
     35200     1146.19
     35240     1147.45
     35280     1148.82
     35320     1150.13
     35360     1151.43
     35400     1152.74
     35440     1154.11
     35480     1155.33
     35520      1156.6
     35560     1157.95
     35600     1159.36
     35640     1160.57
     35680     1161.89
     35720      1163.2
     35760     1164.43
     35800     1165.82
     35840     1167.14
     35880     1168.45
     35920     1169.69
     35960     1170.92
     36000     1172.29
     36040     1173.55
     36080     1174.93
     36120     1176.23
     36160     1177.54
     36200     1178.85
     36240     1180.21
     36280     1181.43
     36320      1182.7
     36360     1184.04
     36400     1185.46
     36440     1186.67
     36480        1188
     36520     1189.31
     36560     1190.53
     36600     1191.93
     36640     1193.24
     36680     1194.55
     36720     1195.79
     36760     1197.01
     36800     1198.39
     36840     1199.64
     36880     1201.02
     36920     1202.32
     36960     1203.63
     37000     1204.94
     37040     1206.31
     37080     1207.53
     37120     1208.79
     37160     1210.14
     37200     1211.55
     37240     1212.76
     37280     1214.09
     37320      1215.4
     37360     1216.62
     37400     1218.01
     37440     1219.33
     37480     1220.64
     37520     1221.87
     37560     1223.09
     37600     1224.46
     37640     1225.71
     37680     1227.09
     37720      1228.4
     37760      1229.7
     37800     1231.01
     37840     1232.39
     37880      1233.6
     37920     1234.87
     37960     1236.21
     38000     1237.63
     38040     1238.83
     38080     1240.16
     38120     1241.47
     38160     1242.69
     38200     1244.08
     38240      1245.4
     38280     1246.71
     38320     1247.95
     38360     1249.16
     38400     1250.54
     38440     1251.78
     38480     1253.17
     38520     1254.48
     38560     1255.78
     38600     1257.09
     38640     1258.47
     38680     1259.69
     38720     1260.95
     38760     1262.29
     38800     1263.71
     38840     1264.91
     38880     1266.24
     38920     1267.54
     38960     1268.76
     39000     1270.16
     39040     1271.48
     39080     1272.79
     39120     1274.03
     39160     1275.24
     39200     1276.61
     39240     1277.85
     39280     1279.25
     39320     1280.56
     39360     1281.86
     39400     1283.17
     39440     1284.54
     39480     1285.76
     39520     1287.02
     39560     1288.36
     39600     1289.79
     39640     1290.98
     39680     1292.31
     39720     1293.61
     39760     1294.83
     39800     1296.22
     39840     1297.55
     39880     1298.85
     39920     1300.09
     39960      1301.3
     40000     1302.67
     40040     1303.92
     40080     1305.31
     40120     1306.61
     40160     1307.92
     40200     1309.23
     40240      1310.6
     40280     1311.82
     40320     1313.08
     40360     1314.42
     40400     1315.85
     40440     1317.04
     40480     1318.36
     40520     1319.67
     40560     1320.88
     40600     1322.28
     40640      1323.6
     40680     1324.91
     40720     1326.14
     40760     1327.35
     40800     1328.72
     40840     1329.97
     40880     1331.36
     40920     1332.67
     40960     1333.97
     41000     1335.28
     41040     1336.66
     41080     1337.87
     41120     1339.13
     41160     1340.47
     41200      1341.9
     41240     1343.08
     41280     1344.41
     41320     1345.72
     41360     1346.92
     41400     1348.32
     41440     1349.64
     41480     1350.95
     41520     1352.19
     41560     1353.39
     41600     1354.77
     41640     1356.02
     41680     1357.41
     41720     1358.71
     41760     1360.02
     41800     1361.33
     41840      1362.7
     41880     1363.91
     41920     1365.17
     41960     1366.51
     42000     1367.94
     42040     1369.13
     42080     1370.46
     42120     1371.77
     42160     1372.96
     42200     1374.36
     42240     1375.69
     42280     1377.01
     42320     1378.24
     42360     1379.44
     42400     1380.83
     42440     1382.07
     42480     1383.47
     42520     1384.77
     42560     1386.07
     42600     1387.38
     42640     1388.76
     42680     1389.97
     42720     1391.22
     42760     1392.56
     42800        1394
     42840     1395.18
     42880     1396.52
     42920     1397.83
     42960     1399.03
     43000     1400.43
     43040     1401.75
     43080     1403.06
     43120      1404.3
     43160      1405.5
     43200     1406.88
     43240     1408.12
     43280     1409.51
     43320     1410.81
     43360     1412.12
     43400     1413.43
     43440     1414.81
     43480     1416.01
     43520     1417.26
     43560     1418.61
     43600     1420.05
     43640     1421.23
     43680     1422.56
     43720     1423.87
     43760     1425.07
     43800     1426.47
     43840      1427.8
     43880     1429.11
     43920     1430.34
     43960     1431.55
     44000     1432.93
     44040     1434.16
     44080     1435.56
     44120     1436.86
     44160     1438.17
     44200     1439.48
     44240     1440.86
     44280     1442.07
     44320     1443.32
     44360     1444.67
     44400     1446.11
     44440     1447.29
     44480     1448.62
     44520     1449.93
     44560     1451.13
     44600     1452.53
     44640     1453.86
     44680     1455.18
     44720     1456.41
     44760     1457.61
     44800     1458.99
     44840     1460.23
     44880     1461.63
     44920     1462.92
     44960     1464.23
     45000     1465.54
     45040     1466.92
     45080     1468.13
     45120     1469.38
     45160     1470.73
     45200     1472.18
     45240     1473.35
     45280     1474.68
     45320     1475.99
     45360     1477.19
     45400      1478.6
     45440     1479.92
     45480     1481.24
     45520     1482.47
     45560     1483.67
     45600     1485.06
     45640      1486.3
     45680      1487.7
     45720     1488.99
     45760     1490.31
     45800     1491.61
     45840        1493
     45880      1494.2
     45920     1495.46
     45960     1496.81
     46000     1498.25
     46040     1499.42
     46080     1500.75
     46120     1502.07
     46160     1503.26
     46200     1504.67
     46240     1506.01
     46280     1507.32
     46320     1508.55
     46360     1509.74
     46400     1511.12
     46440     1512.37
     46480     1513.77
     46520     1515.06
     46560     1516.37
     46600     1517.68
     46640     1519.06
     46680     1520.26
     46720     1521.52
     46760     1522.86
     46800      1524.3
     46840     1525.47
     46880      1526.8
     46920     1528.12
     46960     1529.31
     47000     1530.72
     47040     1532.05
     47080     1533.37
     47120     1534.59
     47160     1535.79
     47200     1537.17
     47240     1538.42
     47280     1539.82
     47320     1541.11
     47360     1542.42
     47400     1543.73
     47440     1545.12
     47480     1546.31
     47520     1547.57
     47560     1548.92
     47600     1550.36
     47640     1551.53
     47680     1552.85
     47720     1554.17
     47760     1555.37
     47800     1556.78
     47840     1558.11
     47880     1559.43
     47920     1560.65
     47960     1561.84
     48000     1563.23
     48040     1564.47
     48080     1565.87
     48120     1567.17
     48160     1568.48
     48200     1569.79
     48240     1571.18
     48280     1572.38
     48320     1573.63
     48360     1574.98
     48400     1576.43
     48440     1577.59
     48480     1578.92
     48520     1580.24
     48560     1581.44
     48600     1582.86
     48640     1584.19
     48680     1585.51
     48720     1586.73
     48760     1587.92
     48800      1589.3
     48840     1590.55
     48880     1591.95
     48920     1593.24
     48960     1594.55
     49000     1595.87
     49040     1597.25
     49080     1598.45
     49120      1599.7
     49160     1601.06
     49200      1602.5
     49240     1603.66
     49280     1604.99
     49320     1606.31
     49360     1607.51
     49400     1608.94
     49440     1610.26
     49480     1611.57
     49520      1612.8
     49560     1613.98
     49600     1615.37
     49640     1616.62
     49680     1618.02
     49720     1619.31
     49760     1620.62
     49800     1621.93
     49840     1623.32
     49880     1624.52
     49920     1625.77
     49960     1627.12
     50000     1628.56
     50040     1629.72
     50080     1631.05
     50120     1632.37
     50160     1633.56
     50200     1634.99
     50240     1636.32
     50280     1637.63
     50320     1638.85
     50360     1640.04
     50400     1641.42
     50440     1642.68
     50480     1644.08
     50520     1645.37
     50560     1646.68
     50600     1647.99
     50640     1649.38
     50680     1650.58
     50720     1651.83
     50760     1653.18
     50800     1654.63
     50840     1655.79
     50880     1657.12
     50920     1658.44
     50960     1659.63
     51000     1661.06
     51040     1662.39
     51080      1663.7
     51120     1664.92
     51160     1666.11
     51200      1667.5
     51240     1668.75
     51280     1670.15
     51320     1671.45
     51360     1672.76
     51400     1674.07
     51440     1675.46
     51480     1676.65
     51520     1677.91
     51560     1679.27
     51600     1680.71
     51640     1681.87
     51680      1683.2
     51720     1684.52
     51760     1685.71
     51800     1687.14
     51840     1688.47
     51880     1689.78
     51920     1690.99
     51960     1692.18
     52000     1693.57
     52040     1694.82
     52080     1696.22
     52120     1697.51
     52160     1698.82
     52200     1700.14
     52240     1701.53
     52280     1702.72
     52320     1703.97
     52360     1705.34
     52400     1706.78
     52440     1707.93
     52480     1709.26
     52520     1710.58
     52560     1711.77
     52600     1713.21
     52640     1714.53
     52680     1715.84
     52720     1717.05
     52760     1718.23
     52800     1719.62
     52840     1720.87
     52880     1722.27
     52920     1723.56
     52960     1724.87
     53000     1726.18
     53040     1727.58
     53080     1728.78
     53120     1730.02
     53160     1731.39
     53200     1732.85
     53240     1733.99
     53280     1735.32
     53320     1736.64
     53360     1737.83
     53400     1739.26
     53440     1740.58
     53480      1741.9
     53520     1743.11
     53560     1744.29
     53600     1745.68
     53640     1746.92
     53680     1748.33
     53720     1749.61
     53760     1750.92
     53800     1752.23
     53840     1753.63
     53880     1754.82
     53920     1756.07
     53960     1757.44
     54000      1758.9
     54040     1760.04
     54080     1761.36
     54120     1762.68
     54160     1763.87
     54200     1765.31
     54240     1766.63
     54280     1767.95
     54320     1769.15
     54360     1770.33
     54400     1771.73
     54440     1772.98
     54480     1774.38
     54520     1775.66
     54560     1776.97
     54600     1778.28
     54640     1779.68
     54680     1780.87
     54720     1782.12
     54760     1783.48
     54800     1784.94
     54840     1786.09
     54880     1787.41
     54920     1788.73
     54960     1789.91
     55000     1791.35
     55040     1792.68
     55080     1793.99
     55120      1795.2
     55160     1796.37
     55200     1797.77
     55240     1799.02
     55280     1800.41
     55320     1801.69
     55360     1802.99
     55400     1804.31
     55440      1805.7
     55480     1806.89
     55520     1808.15
     55560     1809.51
     55600     1810.97
     55640     1812.12
     55680     1813.44
     55720     1814.76
     55760     1815.95
     55800     1817.39
     55840     1818.71
     55880     1820.03
     55920     1821.23
     55960     1822.41
     56000     1823.81
     56040     1825.05
     56080     1826.46
     56120     1827.73
     56160     1829.03
     56200     1830.34
     56240     1831.74
     56280     1832.93
     56320     1834.18
     56360     1835.55
     56400     1837.02
     56440     1838.16
     56480     1839.49
     56520     1840.81
     56560     1841.99
     56600     1843.43
     56640     1844.75
     56680     1846.07
     56720     1847.28
     56760     1848.45
     56800     1849.85
     56840     1851.09
     56880      1852.5
     56920     1853.77
     56960     1855.08
     57000     1856.39
     57040     1857.79
     57080     1858.98
     57120     1860.23
     57160     1861.61
     57200     1863.07
     57240     1864.21
     57280     1865.53
     57320     1866.86
     57360     1868.04
     57400     1869.49
     57440     1870.82
     57480     1872.14
     57520     1873.34
     57560     1874.52
     57600     1875.92
     57640     1877.16
     57680     1878.58
     57720     1879.85
     57760     1881.15
     57800     1882.46
     57840     1883.86
     57880     1885.05
     57920      1886.3
     57960     1887.68
     58000     1889.14
     58040     1890.28
     58080     1891.61
     58120     1892.93
     58160     1894.11
     58200     1895.57
     58240      1896.9
     58280     1898.22
     58320     1899.43
     58360      1900.6
     58400     1902.01
     58440     1903.25
     58480     1904.66
     58520     1905.93
     58560     1907.22
     58600     1908.54
     58640     1909.94
     58680     1911.13
     58720     1912.38
     58760     1913.76
     58800     1915.23
     58840     1916.36
     58880     1917.69
     58920     1919.02
     58960      1920.2
     59000     1921.66
     59040     1922.99
     59080     1924.31
     59120     1925.51
     59160     1926.69
     59200     1928.09
     59240     1929.33
     59280     1930.74
     59320     1932.01
     59360     1933.32
     59400     1934.63
     59440     1936.03
     59480     1937.21
     59520     1938.46
     59560     1939.83
     59600      1941.3
     59640     1942.43
     59680     1943.76
     59720     1945.09
     59760     1946.27
     59800     1947.73
     59840     1949.06
     59880     1950.38
     59920     1951.58
     59960     1952.75
     60000     1954.16
     60040     1955.39
     60080      1956.8
     60120     1958.07
     60160     1959.37
     60200     1960.68
     60240     1962.09
     60280     1963.27
     60320     1964.52
     60360     1965.89
     60400     1967.36
     60440     1968.49
     60480     1969.82
     60520     1971.15
     60560     1972.34
     60600     1973.81
     60640     1975.13
     60680     1976.45
     60720     1977.65
     60760     1978.82
     60800     1980.23
     60840     1981.46
     60880     1982.88
     60920     1984.15
     60960     1985.45
     61000     1986.77
     61040     1988.17
     61080     1989.35
     61120     1990.59
     61160     1991.96
     61200     1993.44
     61240     1994.57
     61280      1995.9
     61320     1997.23
     61360     1998.41
     61400     1999.89
     61440     2001.21
     61480     2002.54
     61520     2003.73
     61560     2004.89
     61600     2006.29
     61640     2007.52
     61680     2008.95
     61720     2010.21
     61760     2011.52
     61800     2012.83
     61840     2014.24
     61880     2015.41
     61920     2016.65
     61960     2018.02
     62000     2019.49
     62040     2020.62
     62080     2021.95
     62120     2023.29
     62160     2024.47
     62200     2025.94
     62240     2027.27
     62280      2028.6
     62320     2029.79
     62360     2030.95
     62400     2032.35
     62440     2033.58
     62480        2035
     62520     2036.26
     62560     2037.57
     62600     2038.88
     62640     2040.28
     62680     2041.45
     62720     2042.69
     62760     2044.06
     62800     2045.53
     62840     2046.66
     62880     2047.99
     62920     2049.33
     62960     2050.51
     63000     2051.99
     63040     2053.31
     63080     2054.64
     63120     2055.83
     63160     2056.99
     63200      2058.4
     63240     2059.62
     63280     2061.05
     63320     2062.32
     63360     2063.61
     63400     2064.93
     63440     2066.33
     63480     2067.51
     63520     2068.75
     63560     2070.12
     63600      2071.6
     63640     2072.72
     63680     2074.06
     63720     2075.39
     63760     2076.57
     63800     2078.05
     63840     2079.38
     63880      2080.7
     63920     2081.89
     63960     2083.05
     64000     2084.46
     64040     2085.68
     64080      2087.1
     64120     2088.37
     64160     2089.68
     64200     2090.99
     64240     2092.39
     64280     2093.56
     64320      2094.8
     64360     2096.17
     64400     2097.65
     64440     2098.77
     64480     2100.11
     64520     2101.44
     64560     2102.62
     64600      2104.1
     64640     2105.42
     64680     2106.76
     64720     2107.95
     64760      2109.1
     64800     2110.51
     64840     2111.73
     64880     2113.15
     64920     2114.42
     64960     2115.72
     65000     2117.04
     65040     2118.44
     65080     2119.61
     65120     2120.85
     65160     2122.22
     65200      2123.7
     65240     2124.82
     65280     2126.16
     65320     2127.49
     65360     2128.67
     65400     2130.15
     65440     2131.47
     65480      2132.8
     65520     2133.99
     65560     2135.14
     65600     2136.55
     65640     2137.77
     65680     2139.19
     65720     2140.46
     65760     2141.76
     65800     2143.08
     65840     2144.48
     65880     2145.65
     65920     2146.89
     65960     2148.26
     66000     2149.74
     66040     2150.86
     66080      2152.2
     66120     2153.54
     66160     2154.71
     66200      2156.2
     66240     2157.52
     66280     2158.84
     66320     2160.03
     66360     2161.19
     66400      2162.6
     66440     2163.82
     66480     2165.24
     66520     2166.51
     66560     2167.81
     66600     2169.12
     66640     2170.54
     66680      2171.7
     66720     2172.95
     66760     2174.31
     66800     2175.81
     66840     2176.93
     66880     2178.27
     66920      2179.6
     66960     2180.78
     67000     2182.26
     67040     2183.58
     67080      2184.9
     67120      2186.1
     67160     2187.26
     67200     2188.66
     67240     2189.88
     67280      2191.3
     67320     2192.57
     67360     2193.87
     67400     2195.19
     67440      2196.6
     67480     2197.76
     67520     2199.01
     67560     2200.38
     67600     2201.87
     67640     2202.99
     67680     2204.33
     67720     2205.66
     67760     2206.84
     67800     2208.32
     67840     2209.64
     67880     2210.97
     67920     2212.16
     67960     2213.31
     68000     2214.72
     68040     2215.93
     68080     2217.35
     68120     2218.61
     68160     2219.91
     68200     2221.23
     68240     2222.64
     68280      2223.8
     68320     2225.04
     68360     2226.41
     68400     2227.91
     68440     2229.03
     68480     2230.37
     68520      2231.7
     68560     2232.88
     68600     2234.36
     68640     2235.69
     68680     2237.01
     68720     2238.19
     68760     2239.35
     68800     2240.76
     68840     2241.98
     68880      2243.4
     68920     2244.66
     68960     2245.96
     69000     2247.28
     69040     2248.69
     69080     2249.85
     69120     2251.08
     69160     2252.46
     69200     2253.95
     69240     2255.07
     69280     2256.41
     69320     2257.74
     69360     2258.92
     69400     2260.41
     69440     2261.74
     69480     2263.05
     69520     2264.23
     69560     2265.39
     69600     2266.79
     69640     2268.01
     69680     2269.43
     69720      2270.7
     69760     2271.99
     69800     2273.32
     69840     2274.73
     69880     2275.89
     69920     2277.13
     69960      2278.5
     70000        2280
     70040     2281.11
     70080     2282.45
     70120     2283.79
     70160     2284.96
     70200     2286.45
     70240     2287.78
     70280      2289.1
     70320     2290.28
     70360     2291.43
     70400     2292.83
     70440     2294.05
     70480     2295.48
     70520     2296.74
     70560     2298.04
     70600     2299.37
     70640     2300.78
     70680     2301.93
     70720     2303.18
     70760     2304.54
     70800     2306.04
     70840     2307.15
     70880      2308.5
     70920     2309.82
     70960        2311
     71000     2312.49
     71040     2313.81
     71080     2315.13
     71120      2316.3
     71160     2317.46
     71200     2318.86
     71240     2320.08
     71280     2321.51
     71320     2322.77
     71360     2324.07
     71400      2325.4
     71440     2326.81
     71480     2327.97
     71520      2329.2
     71560     2330.57
     71600     2332.06
     71640     2333.17
     71680     2334.53
     71720     2335.85
     71760     2337.02
     71800     2338.51
     71840     2339.84
     71880     2341.15
     71920     2342.32
     71960     2343.48
     72000     2344.89
     72040     2346.09
     72080     2347.52
     72120     2348.78
     72160     2350.08
     72200      2351.4
     72240     2352.82
     72280     2353.97
     72320      2355.2
     72360     2356.57
     72400     2358.07
     72440     2359.18
     72480     2360.53
     72520     2361.85
     72560     2363.02
     72600     2364.51
     72640     2365.85
     72680     2367.16
     72720     2368.33
     72760     2369.48
     72800      2370.9
     72840      2372.1
     72880     2373.52
     72920     2374.79
     72960     2376.08
     73000     2377.41
     73040     2378.83
     73080     2379.98
     73120     2381.21
     73160     2382.58
     73200     2384.08
     73240     2385.19
     73280     2386.54
     73320     2387.86
     73360     2389.03
     73400     2390.52
     73440     2391.86
     73480     2393.18
     73520     2394.35
     73560      2395.5
     73600     2396.91
     73640     2398.12
     73680     2399.54
     73720      2400.8
     73760      2402.1
     73800     2403.43
     73840     2404.85
     73880     2405.99
     73920     2407.22
     73960     2408.59
     74000     2410.09
     74040      2411.2
     74080     2412.55
     74120     2413.87
     74160     2415.04
     74200     2416.53
     74240     2417.86
     74280     2419.18
     74320     2420.34
     74360      2421.5
     74400     2422.92
     74440     2424.12
     74480     2425.54
     74520      2426.8
     74560      2428.1
     74600     2429.44
     74640     2430.85
     74680        2432
     74720     2433.22
     74760      2434.6
     74800     2436.11
     74840     2437.22
     74880     2438.57
     74920     2439.88
     74960     2441.04
     75000     2442.55
     75040     2443.87
     75080     2445.19
     75120     2446.36
     75160      2447.5
     75200     2448.93
     75240     2450.13
     75280     2451.56
     75320     2452.82
     75360     2454.12
     75400     2455.46
     75440     2456.88
     75480     2458.03
     75520     2459.25
     75560     2460.62
     75600     2462.13
     75640     2463.25
     75680     2464.59
     75720      2465.9
     75760     2467.06
     75800     2468.57
     75840     2469.89
     75880     2471.21
     75920     2472.37
     75960     2473.52
     76000     2474.94
     76040     2476.14
     76080     2477.57
     76120     2478.83
     76160     2480.13
     76200     2481.47
     76240     2482.89
     76280     2484.03
     76320     2485.26
     76360     2486.63
     76400     2488.14
     76440     2489.24
     76480     2490.59
     76520      2491.9
     76560     2493.07
     76600     2494.58
     76640     2495.91
     76680     2497.22
     76720     2498.38
     76760     2499.53
     76800     2500.96
     76840     2502.15
     76880     2503.58
     76920     2504.83
     76960     2506.13
     77000     2507.47
     77040      2508.9
     77080     2510.03
     77120     2511.26
     77160     2512.64
     77200     2514.14
     77240     2515.24
     77280     2516.59
     77320      2517.9
     77360     2519.07
     77400     2520.58
     77440     2521.91
     77480     2523.23
     77520     2524.39
     77560     2525.53
     77600     2526.96
     77640     2528.15
     77680     2529.59
     77720     2530.85
     77760     2532.13
     77800     2533.47
     77840      2534.9
     77880     2536.03
     77920     2537.26
     77960     2538.64
     78000     2540.14
     78040     2541.24
     78080     2542.59
     78120      2543.9
     78160     2545.06
     78200     2546.57
     78240      2547.9
     78280     2549.23
     78320     2550.38
     78360     2551.52
     78400     2552.96
     78440     2554.14
     78480     2555.58
     78520     2556.83
     78560     2558.11
     78600     2559.46
     78640     2560.89
     78680     2562.01
     78720     2563.23
     78760     2564.62
     78800     2566.12
     78840     2567.22
     78880     2568.57
     78920     2569.88
     78960     2571.04
     79000     2572.56
     79040     2573.89
     79080     2575.22
     79120     2576.37
     79160     2577.51
     79200     2578.95
     79240     2580.13
     79280     2581.57
     79320     2582.82
     79360      2584.1
     79400     2585.44
     79440     2586.87
     79480        2588
     79520     2589.21
     79560     2590.59
     79600      2592.1
     79640     2593.19
     79680     2594.55
     79720     2595.85
     79760        2597
     79800     2598.52
     79840     2599.85
     79880     2601.18
     79920     2602.34
     79960     2603.46
     80000     2604.91
     80040     2606.08
     80080     2607.52
     80120     2608.77
     80160     2610.04
     80200      2611.4
     80240     2612.82
     80280     2613.94
     80320     2615.15
     80360     2616.53
     80400     2618.04
     80440     2619.13
     80480     2620.49
     80520     2621.79
     80560     2622.94
     80600     2624.47
     80640      2625.8
     80680     2627.12
     80720     2628.27
     80760      2629.4
     80800     2630.85
     80840        2632
     80880     2633.45
     80920      2634.7
     80960     2635.97
     81000     2637.33
     81040     2638.75
     81080     2639.87
     81120     2641.08
     81160     2642.45
     81200     2643.96
     81240     2645.05
     81280     2646.41
     81320     2647.71
     81360     2648.85
     81400     2650.38
     81440     2651.71
     81480     2653.04
     81520     2654.19
     81560     2655.31
     81600     2656.76
     81640     2657.91
     81680     2659.35
     81720     2660.61
     81760     2661.88
     81800     2663.24
     81840     2664.66
     81880     2665.77
     81920     2666.97
     81960     2668.35
     82000     2669.87
     82040     2670.95
     82080     2672.31
     82120     2673.61
     82160     2674.76
     82200     2676.29
     82240     2677.62
     82280     2678.95
     82320      2680.1
     82360     2681.22
     82400     2682.67
     82440     2683.83
     82480     2685.27
     82520     2686.53
     82560      2687.8
     82600     2689.16
     82640     2690.58
     82680     2691.69
     82720     2692.89
     82760     2694.27
     82800     2695.78
     82840     2696.86
     82880     2698.23
     82920     2699.53
     82960     2700.67
     83000     2702.21
     83040     2703.54
     83080     2704.87
     83120     2706.02
     83160     2707.14
     83200     2708.58
     83240     2709.74
     83280     2711.19
     83320     2712.44
     83360     2713.71
     83400     2715.07
     83440     2716.49
     83480      2717.6
     83520     2718.79
     83560     2720.18
     83600     2721.69
     83640     2722.77
     83680     2724.14
     83720     2725.44
     83760     2726.59
     83800     2728.12
     83840     2729.45
     83880     2730.79
     83920     2731.93
     83960     2733.05
     84000      2734.5
     84040     2735.66
     84080      2737.1
     84120     2738.35
     84160     2739.62
     84200     2740.99
     84240     2742.41
     84280     2743.51
     84320     2744.71
     84360      2746.1
     84400     2747.61
     84440     2748.69
     84480     2750.06
     84520     2751.36
     84560      2752.5
     84600     2754.04
     84640     2755.38
     84680     2756.71
     84720     2757.86
     84760     2758.96
     84800     2760.42
     84840     2761.57
     84880     2763.01
     84920     2764.26
     84960     2765.53
     85000     2766.89
     85040     2768.31
     85080      2769.4
     85120      2770.6
     85160     2771.99
     85200      2773.5
     85240     2774.58
     85280     2775.94
     85320     2777.25
     85360     2778.39
     85400     2779.94
     85440     2781.28
     85480     2782.61
     85520     2783.76
     85560     2784.86
     85600     2786.31
     85640     2787.46
     85680     2788.91
     85720     2790.15
     85760     2791.42
     85800     2792.77
     85840      2794.2
     85880     2795.29
     85920     2796.49
     85960     2797.88
     86000     2799.39
     86040     2800.47
     86080     2801.84
     86120     2803.14
     86160     2804.28
     86200     2805.83
     86240     2807.17
     86280     2808.51
     86320     2809.65
     86360     2810.75
     86400     2812.21
     86440     2813.35
     86480     2814.81
     86520     2816.04
     86560      2817.3
     86600     2818.66
     86640     2820.09
     86680     2821.17
     86720     2822.36
     86760     2823.75
     86800     2825.27
     86840     2826.35
     86880     2827.72
     86920     2829.02
     86960     2830.17
     87000     2831.71
     87040     2833.05
     87080     2834.39
     87120     2835.54
     87160     2836.63
     87200      2838.1
     87240     2839.25
     87280     2840.71
     87320     2841.95
     87360      2843.2
     87400     2844.57
     87440     2845.98
     87480     2847.08
     87520     2848.27
     87560     2849.66
     87600     2851.18
     87640     2852.26
     87680     2853.62
     87720     2854.92
     87760     2856.07
     87800     2857.61
     87840     2858.96
     87880     2860.29
     87920     2861.44
     87960     2862.54
     88000     2863.99
     88040     2865.14
     88080      2866.6
     88120     2867.84
     88160      2869.1
     88200     2870.46
     88240     2871.88
     88280     2872.97
     88320     2874.16
     88360     2875.55
     88400     2877.08
     88440     2878.16
     88480     2879.52
     88520     2880.82
     88560     2881.96
     88600     2883.52
     88640     2884.86
     88680      2886.2
     88720     2887.34
     88760     2888.43
     88800     2889.89
     88840     2891.03
     88880      2892.5
     88920     2893.74
     88960     2894.99
     89000     2896.35
     89040     2897.76
     89080     2898.86
     89120     2900.05
     89160     2901.44
     89200     2902.96
     89240     2904.04
     89280     2905.41
     89320     2906.71
     89360     2907.85
     89400     2909.41
     89440     2910.75
     89480     2912.09
     89520     2913.22
     89560     2914.31
     89600     2915.77
     89640     2916.92
     89680     2918.38
     89720     2919.62
     89760     2920.87
     89800     2922.23
     89840     2923.64
     89880     2924.74
     89920     2925.93
     89960     2927.31
     90000     2928.84
     90040     2929.92
     90080     2931.29
     90120     2932.59
     90160     2933.73
     90200     2935.29
     90240     2936.64
     90280     2937.98
     90320     2939.11
     90360     2940.19
     90400     2941.65
     90440      2942.8
     90480     2944.26
     90520      2945.5
     90560     2946.75
     90600     2948.11
     90640     2949.53
     90680     2950.62
     90720     2951.81
     90760      2953.2
     90800     2954.72
     90840     2955.81
     90880     2957.17
     90920     2958.46
     90960     2959.61
     91000     2961.17
     91040     2962.51
     91080     2963.85
     91120     2964.99
     91160     2966.06
     91200     2967.52
     91240     2968.67
     91280     2970.14
     91320     2971.37
     91360     2972.63
     91400     2973.99
     91440     2975.41
     91480      2976.5
     91520     2977.68
     91560     2979.07
     91600      2980.6
     91640     2981.68
     91680     2983.06
     91720     2984.35
     91760     2985.49
     91800     2987.06
     91840     2988.41
     91880     2989.75
     91920     2990.88
     91960     2991.95
     92000     2993.41
     92040     2994.56
     92080     2996.03
     92120     2997.27
     92160     2998.52
     92200     2999.88
     92240     3001.29
     92280     3002.39
     92320     3003.57
     92360     3004.96
     92400     3006.51
     92440     3007.58
     92480     3008.95
     92520     3010.25
     92560     3011.38
     92600     3012.96
     92640     3014.31
     92680     3015.65
     92720     3016.78
     92760     3017.85
     92800      3019.3
     92840     3020.45
     92880     3021.92
     92920     3023.17
     92960     3024.41
     93000     3025.78
     93040     3027.19
     93080     3028.28
     93120     3029.47
     93160     3030.87
     93200     3032.41
     93240     3033.49
     93280     3034.86
     93320     3036.16
     93360     3037.29
     93400     3038.88
     93440     3040.22
     93480     3041.56
     93520     3042.69
     93560     3043.76
     93600     3045.21
     93640     3046.36
     93680     3047.83
     93720     3049.08
     93760     3050.32
     93800     3051.68
     93840      3053.1
     93880     3054.19
     93920     3055.38
     93960     3056.78
     94000     3058.33
     94040      3059.4
     94080     3060.78
     94120     3062.07
     94160     3063.21
     94200     3064.79
     94240     3066.14
     94280     3067.48
     94320     3068.61
     94360     3069.67
     94400     3071.13
     94440     3072.27
     94480     3073.74
     94520     3074.98
     94560     3076.23
     94600     3077.59
     94640     3079.01
     94680     3080.09
     94720     3081.28
     94760     3082.69
     94800     3084.25
     94840     3085.31
     94880     3086.69
     94920     3087.99
     94960     3089.12
     95000      3090.7
     95040     3092.05
     95080     3093.39
     95120     3094.52
     95160     3095.59
     95200     3097.05
     95240     3098.19
     95280     3099.66
     95320      3100.9
     95360     3102.16
     95400     3103.52
     95440     3104.93
     95480     3106.01
     95520      3107.2
     95560     3108.61
     95600     3110.17
     95640     3111.23
     95680     3112.61
     95720      3113.9
     95760     3115.04
     95800     3116.62
     95840     3117.96
     95880      3119.3
     95920     3120.44
     95960      3121.5
     96000     3122.96
     96040      3124.1
     96080     3125.59
     96120     3126.82
     96160     3128.07
     96200     3129.44
     96240     3130.85
     96280     3131.94
     96320     3133.13
     96360     3134.54
     96400     3136.09
     96440     3137.16
     96480     3138.54
     96520     3139.82
     96560     3140.98
     96600     3142.55
     96640      3143.9
     96680     3145.24
     96720     3146.38
     96760     3147.43
     96800     3148.91
     96840     3150.05
     96880     3151.53
     96920     3152.77
     96960     3154.03
     97000     3155.39
     97040      3156.8
     97080     3157.88
     97120     3159.07
     97160     3160.48
     97200     3162.03
     97240      3163.1
     97280     3164.47
     97320     3165.76
     97360     3166.91
     97400     3168.48
     97440     3169.83
     97480     3171.18
     97520     3172.31
     97560     3173.37
     97600     3174.84
     97640     3175.97
     97680     3177.44
     97720     3178.68
     97760     3179.94
     97800      3181.3
     97840     3182.72
     97880     3183.79
     97920     3184.97
     97960     3186.39
     98000     3187.95
     98040     3189.02
     98080     3190.38
     98120     3191.68
     98160     3192.82
     98200     3194.41
     98240     3195.75
     98280     3197.11
     98320     3198.23
     98360     3199.28
     98400     3200.76
     98440     3201.87
     98480     3203.35
     98520     3204.58
     98560     3205.84
     98600      3207.2
     98640     3208.62
     98680     3209.69
     98720     3210.88
     98760     3212.29
     98800     3213.86
     98840     3214.93
     98880      3216.3
     98920     3217.59
     98960     3218.74
     99000     3220.32
     99040     3221.66
     99080     3223.02
     99120     3224.14
     99160     3225.19
     99200     3226.67
     99240     3227.79
     99280     3229.27
     99320      3230.5
     99360     3231.76
     99400     3233.11
     99440     3234.54
     99480     3235.61
     99520      3236.8
     99560     3238.21
     99600     3239.78
     99640     3240.84
     99680     3242.22
     99720     3243.51
     99760     3244.65
     99800     3246.23
     99840     3247.59
     99880     3248.94
     99920     3250.06
     99960      3251.1
    100000     3252.59
    100040     3253.72
    100080      3255.2
    100120     3256.43
    100160     3257.69
    100200     3259.04
    100240     3260.47
    100280     3261.54
    100320     3262.73
    100360     3264.14
    100400     3265.71
    100440     3266.77
    100480     3268.15
    100520     3269.44
    100560     3270.59
    100600     3272.16
    100640     3273.52
    100680     3274.87
    100720     3275.98
    100760     3277.04
    100800     3278.51
    100840     3279.64
    100880     3281.13
    100920     3282.36
    100960      3283.6
    101000     3284.97
    101040      3286.4
    101080     3287.46
    101120     3288.65
    101160     3290.06
    101200     3291.63
    101240     3292.68
    101280     3294.06
    101320     3295.36
    101360     3296.51
    101400     3298.08
    101440     3299.44
    101480     3300.79
    101520     3301.91
    101560     3302.96
    101600     3304.44
    101640     3305.56
    101680     3307.05
    101720     3308.28
    101760     3309.52
    101800     3310.89
    101840     3312.31
    101880     3313.37
    101920     3314.56
    101960     3315.97
    102000     3317.55
    102040     3318.59
    102080     3319.97
    102120     3321.27
    102160      3322.4
    102200     3323.99
    102240     3325.35
    102280     3326.71
    102320     3327.82
    102360     3328.87
    102400     3330.36
    102440     3331.46
    102480     3332.95
    102520     3334.18
    102560     3335.42
    102600     3336.79
    102640     3338.22
    102680     3339.27
    102720     3340.46
    102760     3341.88
    102800     3343.46
    102840      3344.5
    102880     3345.88
    102920     3347.18
    102960      3348.3
    103000     3349.89
    103040     3351.25
    103080     3352.61
    103120     3353.72
    103160     3354.77
    103200     3356.26
    103240     3357.37
    103280     3358.86
    103320     3360.08
    103360     3361.33
    103400     3362.69
    103440     3364.12
    103480     3365.16
    103520     3366.35
    103560     3367.76
    103600     3369.35
    103640     3370.39
    103680     3371.76
    103720     3373.06
    103760     3374.19
    103800     3375.78
    103840     3377.14
    103880      3378.5
    103920     3379.61
    103960     3380.66
    104000     3382.15
    104040     3383.25
    104080     3384.75
    104120     3385.97
    104160     3387.21
    104200     3388.57
    104240     3390.01
    104280     3391.05
    104320     3392.23
    104360     3393.65
    104400     3395.23
    104440     3396.26
    104480     3397.63
    104520     3398.93
    104560     3400.06
    104600     3401.65
    104640     3403.01
    104680     3404.37
    104720     3405.47
    104760     3406.52
    104800     3408.02
    104840     3409.13
    104880     3410.62
    104920     3411.85
    104960     3413.08
    105000     3414.44
    105040     3415.88
    105080     3416.92
    105120     3418.09
    105160     3419.51
    105200     3421.09
    105240     3422.12
    105280      3423.5
    105320      3424.8
    105360     3425.93
    105400     3427.51
    105440     3428.89
    105480     3430.24
    105520     3431.34
    105560      3432.4
    105600      3433.9
    105640     3435.01
    105680      3436.5
    105720     3437.73
    105760     3438.96
    105800     3440.33
    105840     3441.76
    105880      3442.8
    105920     3443.98
    105960     3445.38
    106000     3446.97
    106040     3448.01
    106080     3449.38
    106120     3450.68
    106160     3451.81
    106200      3453.4
    106240     3454.78
    106280     3456.13
    106320     3457.23
    106360     3458.29
    106400     3459.79
    106440      3460.9
    106480      3462.4
    106520     3463.62
    106560     3464.86
    106600     3466.22
    106640     3467.64
    106680     3468.68
    106720     3469.86
    106760     3471.27
    106800     3472.87
    106840     3473.89
    106880     3475.28
    106920     3476.58
    106960     3477.71
    107000     3479.31
    107040     3480.69
    107080     3482.03
    107120     3483.14
    107160     3484.19
    107200     3485.69
    107240     3486.78
    107280     3488.28
    107320      3489.5
    107360     3490.73
    107400      3492.1
    107440     3493.52
    107480     3494.56
    107520     3495.73
    107560     3497.14
    107600     3498.74
    107640     3499.76
    107680     3501.16
    107720     3502.44
    107760     3503.58
    107800     3505.18
    107840     3506.56
    107880     3507.91
    107920     3509.01
    107960     3510.06
    108000     3511.56
    108040     3512.65
    108080     3514.14
    108120     3515.37
    108160     3516.59
    108200     3517.96
    108240     3519.39
    108280     3520.42
    108320     3521.59
    108360        3523
    108400     3524.59
    108440     3525.63
    108480     3527.02
    108520     3528.31
    108560     3529.45
    108600     3531.05
    108640     3532.43
    108680     3533.77
    108720     3534.87
    108760     3535.93
    108800     3537.43
    108840     3538.51
    108880     3540.01
    108920     3541.24
    108960     3542.46
    109000     3543.84
    109040     3545.26
    109080      3546.3
    109120     3547.47
    109160     3548.87
    109200     3550.47
    109240      3551.5
    109280     3552.89
    109320     3554.18
    109360     3555.31
    109400     3556.93
    109440     3558.31
    109480     3559.65
    109520     3560.73
    109560     3561.79
    109600     3563.29
    109640     3564.36
    109680     3565.87
    109720      3567.1
    109760     3568.32
    109800     3569.69
    109840     3571.12
    109880     3572.15
    109920     3573.32
    109960     3574.72
    110000     3576.31
    110040     3577.34
    110080     3578.73
    110120     3580.02
    110160     3581.15
    110200     3582.77
    110240     3584.16
    110280     3585.49
    110320     3586.57
    110360     3587.61
    110400     3589.12
    110440     3590.19
    110480      3591.7
    110520     3592.92
    110560     3594.13
    110600     3595.51
    110640     3596.94
    110680     3597.97
    110720     3599.13
    110760     3600.55
    110800     3602.14
    110840     3603.16
    110880     3604.55
    110920     3605.84
    110960     3606.98
    111000     3608.59
    111040     3609.98
    111080      3611.3
    111120     3612.39
    111160     3613.43
    111200     3614.95
    111240     3616.01
    111280     3617.52
    111320     3618.75
    111360     3619.96
    111400     3621.34
    111440     3622.77
    111480     3623.81
    111520     3624.96
    111560     3626.38
    111600     3627.98
    111640     3628.99
    111680     3630.39
    111720     3631.68
    111760     3632.82
    111800     3634.42
    111840     3635.81
    111880     3637.14
    111920     3638.23
    111960     3639.26
    112000     3640.78
    112040     3641.86
    112080     3643.36
    112120      3644.6
    112160     3645.81
    112200     3647.18
    112240     3648.62
    112280     3649.65
    112320     3650.81
    112360     3652.22
    112400     3653.82
    112440     3654.83
    112480     3656.23
    112520     3657.51
    112560     3658.65
    112600     3660.25
    112640     3661.64
    112680     3662.97
    112720     3664.06
    112760     3665.09
    112800     3666.61
    112840     3667.68
    112880     3669.19
    112920     3670.42
    112960     3671.63
    113000     3673.01
    113040     3674.44
    113080     3675.46
    113120     3676.63
    113160     3678.04
    113200     3679.65
    113240     3680.65
    113280     3682.05
    113320     3683.33
    113360     3684.47
    113400     3686.07
    113440     3687.47
    113480     3688.79
    113520     3689.89
    113560     3690.91
    113600     3692.43
    113640     3693.52
    113680     3695.02
    113720     3696.26
    113760     3697.47
    113800     3698.84
    113840     3700.28
    113880      3701.3
    113920     3702.46
    113960     3703.88
    114000     3705.48
    114040      3706.5
    114080     3707.88
    114120     3709.17
    114160     3710.31
    114200     3711.91
    114240     3713.31
    114280     3714.64
    114320     3715.73
    114360     3716.75
    114400     3718.28
    114440     3719.36
    114480     3720.86
    114520      3722.1
    114560     3723.31
    114600     3724.68
    114640     3726.12
    114680     3727.14
    114720     3728.31
    114760     3729.72
    114800     3731.32
    114840     3732.34
    114880     3733.73
    114920     3735.01
    114960     3736.14
    115000     3737.74
    115040     3739.15
    115080     3740.49
    115120     3741.57
    115160     3742.59
    115200     3744.12
    115240     3745.19
    115280     3746.71
    115320     3747.94
    115360     3749.16
    115400     3750.53
    115440     3751.97
    115480     3752.98
    115520     3754.15
    115560     3755.57
    115600     3757.16
    115640     3758.18
    115680     3759.57
    115720     3760.85
    115760     3761.99
    115800     3763.58
    115840        3765
    115880     3766.34
    115920     3767.42
    115960     3768.43
    116000     3769.97
    116040     3771.03
    116080     3772.55
    116120     3773.78
    116160        3775
    116200     3776.37
    116240     3777.82
    116280     3778.84
    116320        3780
    116360     3781.42
    116400     3783.02
    116440     3784.04
    116480     3785.42
    116520      3786.7
    116560     3787.85
    116600     3789.44
    116640     3790.86
    116680      3792.2
    116720     3793.28
    116760     3794.29
    116800     3795.83
    116840     3796.89
    116880     3798.42
    116920     3799.65
    116960     3800.88
    117000     3802.24
    117040     3803.69
    117080      3804.7
    117120     3805.87
    117160     3807.28
    117200      3808.9
    117240     3809.92
    117280     3811.29
    117320     3812.57
    117360     3813.72
    117400     3815.33
    117440     3816.74
    117480     3818.08
    117520     3819.15
    117560     3820.17
    117600     3821.71
    117640     3822.78
    117680      3824.3
    117720     3825.52
    117760     3826.75
    117800     3828.12
    117840     3829.57
    117880     3830.58
    117920     3831.74
    117960     3833.15
    118000     3834.77
    118040     3835.79
    118080     3837.17
    118120     3838.44
    118160      3839.6
    118200      3841.2
    118240     3842.62
    118280     3843.97
    118320     3845.04
    118360     3846.05
    118400     3847.61
    118440     3848.66
    118480     3850.19
    118520     3851.42
    118560     3852.64
    118600     3854.01
    118640     3855.45
    118680     3856.47
    118720     3857.62
    118760     3859.03
    118800     3860.64
    118840     3861.67
    118880     3863.05
    118920     3864.32
    118960     3865.48
    119000     3867.08
    119040      3868.5
    119080     3869.84
    119120     3870.91
    119160     3871.92
    119200     3873.47
    119240     3874.52
    119280     3876.05
    119320     3877.27
    119360     3878.49
    119400     3879.86
    119440     3881.31
    119480     3882.34
    119520     3883.49
    119560      3884.9
    119600     3886.51
    119640     3887.53
    119680     3888.92
    119720     3890.19
    119760     3891.34
    119800     3892.95
    119840     3894.37
    119880     3895.71
    119920     3896.78
    119960     3897.78
    120000     3899.32
    120040     3900.39
    120080     3901.91
    120120     3903.16
    120160     3904.37
    120200     3905.73
    120240     3907.19
    120280     3908.21
    120320     3909.36
    120360     3910.77
    120400     3912.38
    120440      3913.4
    120480     3914.78
    120520     3916.06
    120560     3917.21
    120600     3918.82
    120640     3920.24
    120680     3921.59
    120720     3922.66
    120760     3923.66
    120800     3925.21
    120840     3926.27
    120880      3927.8
    120920     3929.04
    120960     3930.27
    121000     3931.63
    121040     3933.07
    121080     3934.09
    121120     3935.24
    121160     3936.65
    121200     3938.26
    121240     3939.28
    121280     3940.66
    121320     3941.93
    121360     3943.08
    121400     3944.71
    121440     3946.13
    121480     3947.47
    121520     3948.54
    121560     3949.54
    121600     3951.08
    121640     3952.15
    121680     3953.67
    121720     3954.91
    121760     3956.15
    121800      3957.5
    121840     3958.94
    121880     3959.96
    121920     3961.12
    121960     3962.53
    122000     3964.14
    122040     3965.16
    122080     3966.54
    122120     3967.81
    122160     3968.96
    122200     3970.58
    122240     3971.99
    122280     3973.35
    122320      3974.4
    122360      3975.4
    122400     3976.95
    122440     3978.01
    122480     3979.55
    122520     3980.79
    122560     3982.02
    122600     3983.38
    122640     3984.82
    122680     3985.83
    122720     3986.99
    122760      3988.4
    122800     3990.02
    122840     3991.03
    122880     3992.42
    122920     3993.69
    122960     3994.84
    123000     3996.46
    123040     3997.88
    123080     3999.22
    123120     4000.29
    123160     4001.29
    123200     4002.84
    123240     4003.89
    123280     4005.42
    123320     4006.66
    123360      4007.9
    123400     4009.26
    123440     4010.69
    123480     4011.71
    123520     4012.87
    123560     4014.29
    123600      4015.9
    123640     4016.92
    123680     4018.31
    123720     4019.57
    123760     4020.73
    123800     4022.35
    123840     4023.77
    123880     4025.12
    123920     4026.18
    123960     4027.17
    124000     4028.73
    124040     4029.78
    124080     4031.31
    124120     4032.56
    124160      4033.8
    124200     4035.16
    124240     4036.59
    124280     4037.61
    124320     4038.76
    124360     4040.18
    124400      4041.8
    124440     4042.81
    124480      4044.2
    124520     4045.45
    124560     4046.62
    124600     4048.24
    124640     4049.67
    124680     4051.02
    124720     4052.07
    124760     4053.06
    124800     4054.62
    124840     4055.68
    124880     4057.21
    124920     4058.46
    124960      4059.7
    125000     4061.05
    125040     4062.48
    125080     4063.51
    125120     4064.66
    125160     4066.07
    125200      4067.7
    125240      4068.7
    125280      4070.1
    125320     4071.35
    125360     4072.51
    125400     4074.14
    125440     4075.57
    125480     4076.93
    125520     4077.98
    125560     4078.96
    125600     4080.52
    125640     4081.58
    125680     4083.13
    125720     4084.37
    125760     4085.61
    125800     4086.97
    125840      4088.4
    125880     4089.43
    125920     4090.58
    125960        4092
    126000     4093.62
    126040     4094.62
    126080     4096.01
    126120     4097.28
    126160     4098.44
    126200     4100.05
    126240      4101.5
    126280     4102.85
    126320      4103.9
    126360     4104.89
    126400     4106.45
    126440     4107.51
    126480     4109.06
    126520      4110.3
    126560     4111.54
    126600     4112.92
    126640     4114.35
    126680     4115.38
    126720     4116.53
    126760     4117.94
    126800     4119.56
    126840     4120.56
    126880     4121.95
    126920     4123.22
    126960     4124.37
    127000        4126
    127040     4127.43
    127080     4128.79
    127120     4129.86
    127160     4130.83
    127200     4132.39
    127240     4133.46
    127280        4135
    127320     4136.24
    127360     4137.48
    127400     4138.85
    127440     4140.29
    127480     4141.32
    127520     4142.47
    127560     4143.89
    127600      4145.5
    127640     4146.51
    127680     4147.89
    127720     4149.16
    127760     4150.32
    127800     4151.95
    127840     4153.38
    127880     4154.73
    127920      4155.8
    127960     4156.77
    128000     4158.32
    128040      4159.4
    128080     4160.93
    128120     4162.17
    128160     4163.42
    128200     4164.79
    128240     4166.23
    128280     4167.26
    128320     4168.41
    128360     4169.83
    128400     4171.44
    128440     4172.45
    128480     4173.83
    128520      4175.1
    128560     4176.27
    128600      4177.9
    128640     4179.32
    128680     4180.68
    128720     4181.74
    128760     4182.73
    128800     4184.29
    128840     4185.35
    128880     4186.89
    128920     4188.13
    128960     4189.38
    129000     4190.74
    129040      4192.2
    129080     4193.22
    129120     4194.38
    129160      4195.8
    129200      4197.4
    129240     4198.42
    129280      4199.8
    129320     4201.07
    129360     4202.23
    129400     4203.86
    129440     4205.29
    129480     4206.64
    129520     4207.71
    129560     4208.69
    129600     4210.25
    129640     4211.31
    129680     4212.84
    129720     4214.09
    129760     4215.34
    129800     4216.71
    129840     4218.17
    129880     4219.19
    129920     4220.34
    129960     4221.77
    130000     4223.37
    130040     4224.39
    130080     4225.76
    130120     4227.04
    130160      4228.2
    130200     4229.82
    130240     4231.26
    130280     4232.61
    130320     4233.68
    130360     4234.66
    130400     4236.23
    130440     4237.28
    130480     4238.81
    130520     4240.06
    130560     4241.31
    130600     4242.66
    130640     4244.14
    130680     4245.16
    130720     4246.31
    130760     4247.73
    130800     4249.35
    130840     4250.36
    130880     4251.73
    130920     4253.01
    130960     4254.17
    131000      4255.8
    131040     4257.24
    131080     4258.58
    131120     4259.65
    131160     4260.63
    131200      4262.2
    131240     4263.25
    131280     4264.79
    131320     4266.03
    131360     4267.28
    131400     4268.63
    131440     4270.11
    131480     4271.12
    131520      4272.3
    131560     4273.71
    131600     4275.32
    131640     4276.34
    131680     4277.71
    131720     4278.99
    131760     4280.14
    131800     4281.78
    131840     4283.21
    131880     4284.55
    131920     4285.64
    131960      4286.6
    132000     4288.18
    132040     4289.24
    132080     4290.78
    132120     4292.01
    132160     4293.27
    132200     4294.63
    132240     4296.11
    132280     4297.12
    132320     4298.29
    132360      4299.7
    132400     4301.32
    132440     4302.32
    132480      4303.7
    132520     4304.97
    132560     4306.13
    132600     4307.76
    132640      4309.2
    132680     4310.54
    132720     4311.61
    132760      4312.6
    132800     4314.17
    132840     4315.22
    132880     4316.76
    132920     4318.01
    132960     4319.26
    133000     4320.62
    133040     4322.11
    133080     4323.12
    133120     4324.29
    133160      4325.7
    133200     4327.31
    133240     4328.33
    133280      4329.7
    133320     4330.97
    133360     4332.12
    133400     4333.77
    133440     4335.21
    133480     4336.56
    133520     4337.63
    133560     4338.61
    133600     4340.19
    133640     4341.24
    133680     4342.79
    133720     4344.02
    133760     4345.28
    133800     4346.64
    133840     4348.12
    133880     4349.13
    133920      4350.3
    133960     4351.71
    134000     4353.34
    134040     4354.34
    134080     4355.73
    134120     4356.98
    134160     4358.14
    134200     4359.79
    134240     4361.22
    134280     4362.58
    134320     4363.65
    134360     4364.62
    134400      4366.2
    134440     4367.26
    134480      4368.8
    134520     4370.03
    134560      4371.3
    134600     4372.66
    134640     4374.14
    134680     4375.14
    134720     4376.31
    134760     4377.73
    134800     4379.36
    134840     4380.36
    134880     4381.75
    134920        4383
    134960     4384.15
    135000     4385.81
    135040     4387.24
    135080     4388.59
    135120     4389.66
    135160     4390.63
    135200     4392.21
    135240     4393.27
    135280     4394.81
    135320     4396.05
    135360     4397.32
    135400     4398.67
    135440     4400.16
    135480     4401.16
    135520     4402.32
    135560     4403.74
    135600     4405.38
    135640     4406.38
    135680     4407.76
    135720     4409.03
    135760     4410.18
    135800     4411.83
    135840     4413.26
    135880     4414.62
    135920     4415.69
    135960     4416.66
    136000     4418.24
    136040      4419.3
    136080     4420.83
    136120     4422.07
    136160     4423.34
    136200     4424.68
    136240     4426.18
    136280     4427.17
    136320     4428.34
    136360     4429.75
    136400     4431.39
    136440     4432.39
    136480     4433.78
    136520     4435.04
    136560     4436.19
    136600     4437.84
    136640     4439.28
    136680     4440.64
    136720      4441.7
    136760     4442.67
    136800     4444.25
    136840      4445.3
    136880     4446.84
    136920     4448.08
    136960     4449.34
    137000      4450.7
    137040     4452.19
    137080     4453.18
    137120     4454.35
    137160     4455.76
    137200      4457.4
    137240      4458.4
    137280     4459.79
    137320     4461.05
    137360      4462.2
    137400     4463.85
    137440     4465.29
    137480     4466.66
    137520     4467.71
    137560     4468.67
    137600     4470.26
    137640     4471.32
    137680     4472.85
    137720      4474.1
    137760     4475.37
    137800     4476.71
    137840     4478.21
    137880      4479.2
    137920     4480.38
    137960     4481.78
    138000     4483.42
    138040     4484.41
    138080     4485.81
    138120     4487.06
    138160     4488.21
    138200     4489.86
    138240     4491.29
    138280     4492.65
    138320     4493.72
    138360     4494.67
    138400     4496.26
    138440     4497.32
    138480     4498.86
    138520     4500.11
    138560     4501.37
    138600     4502.72
    138640     4504.23
    138680      4505.2
    138720     4506.39
    138760     4507.78
    138800     4509.43
    138840     4510.41
    138880     4511.81
    138920     4513.06
    138960     4514.22
    139000     4515.88
    139040     4517.31
    139080     4518.67
    139120     4519.72
    139160     4520.67
    139200     4522.27
    139240     4523.33
    139280     4524.87
    139320     4526.11
    139360     4527.38
    139400     4528.74
    139440     4530.24
    139480     4531.22
    139520     4532.41
    139560      4533.8
    139600     4535.45
    139640     4536.42
    139680     4537.83
    139720     4539.08
    139760     4540.24
    139800      4541.9
    139840     4543.33
    139880     4544.69
    139920     4545.76
    139960     4546.69
    140000      4548.3
    140040     4549.34
    140080      4550.9
    140120     4552.14
    140160      4553.4
    140200     4554.76
    140240     4556.27
    140280     4557.24
    140320     4558.43
    140360     4559.82
    140400     4561.48
    140440     4562.44
    140480     4563.85
    140520      4565.1
    140560     4566.25
    140600     4567.91
    140640     4569.35
    140680      4570.7
    140720     4571.77
    140760     4572.72
    140800     4574.33
    140840     4575.36
    140880     4576.92
    140920     4578.17
    140960     4579.42
    141000     4580.79
    141040     4582.29
    141080     4583.26
    141120     4584.45
    141160     4585.86
    141200     4587.52
    141240     4588.46
    141280     4589.87
    141320     4591.13
    141360     4592.27
    141400     4593.95
    141440     4595.38
    141480     4596.74
    141520      4597.8
    141560     4598.75
    141600     4600.37
    141640      4601.4
    141680     4602.96
    141720     4604.21
    141760     4605.47
    141800     4606.84
    141840     4608.33
    141880      4609.3
    141920      4610.5
    141960      4611.9
    142000     4613.56
    142040      4614.5
    142080     4615.91
    142120     4617.17
    142160     4618.33
    142200     4619.98
    142240     4621.42
    142280     4622.78
    142320     4623.83
    142360     4624.79
    142400     4626.41
    142440     4627.45
    142480     4629.01
    142520     4630.25
    142560     4631.51
    142600     4632.89
    142640     4634.38
    142680     4635.35
    142720     4636.54
    142760     4637.96
    142800     4639.62
    142840     4640.55
    142880     4641.97
    142920     4643.22
    142960     4644.37
    143000     4646.04
    143040     4647.47
    143080     4648.83
    143120     4649.89
    143160     4650.85
    143200     4652.47
    143240     4653.49
    143280     4655.06
    143320     4656.31
    143360     4657.57
    143400     4658.95
    143440     4660.45
    143480     4661.41
    143520      4662.6
    143560     4664.02
    143600      4665.7
    143640     4666.63
    143680     4668.04
    143720     4669.29
    143760     4670.44
    143800     4672.11
    143840     4673.54
    143880      4674.9
    143920     4675.96
    143960     4676.92
    144000     4678.54
    144040     4679.57
    144080     4681.13
    144120     4682.37
    144160     4683.63
    144200     4685.01
    144240     4686.52
    144280     4687.47
    144320     4688.67
    144360     4690.09
    144400     4691.76
    144440     4692.69
    144480     4694.11
    144520     4695.35
    144560      4696.5
    144600     4698.17
    144640     4699.62
    144680     4700.96
    144720     4702.03
    144760     4702.99
    144800     4704.61
    144840     4705.64
    144880     4707.21
    144920     4708.45
    144960      4709.7
    145000     4711.09
    145040     4712.58
    145080     4713.53
    145120     4714.72
    145160     4716.15
    145200     4717.82
    145240     4718.74
    145280     4720.17
    145320     4721.41
    145360     4722.56
    145400     4724.24
    145440     4725.68
    145480     4727.02
    145520     4728.09
    145560     4729.05
    145600     4730.66
    145640      4731.7
    145680     4733.25
    145720     4734.49
    145760     4735.76
    145800     4737.13
    145840     4738.65
    145880     4739.59
    145920     4740.77
    145960     4742.19
    146000     4743.87
    146040      4744.8
    146080     4746.22
    146120     4747.46
    146160     4748.61
    146200     4750.29
    146240     4751.74
    146280     4753.08
    146320     4754.15
    146360     4755.11
    146400     4756.73
    146440     4757.75
    146480     4759.32
    146520     4760.55
    146560     4761.81
    146600      4763.2
    146640      4764.7
    146680     4765.64
    146720     4766.82
    146760     4768.26
    146800     4769.92
    146840     4770.85
    146880     4772.27
    146920     4773.51
    146960     4774.67
    147000     4776.33
    147040     4777.79
    147080     4779.13
    147120      4780.2
    147160     4781.16
    147200     4782.78
    147240     4783.82
    147280     4785.38
    147320     4786.61
    147360     4787.88
    147400     4789.27
    147440     4790.77
    147480     4791.71
    147520     4792.88
    147560     4794.32
    147600     4795.99
    147640     4796.92
    147680     4798.33
    147720     4799.56
    147760     4800.72
    147800     4802.38
    147840     4803.84
    147880     4805.17
    147920     4806.25
    147960     4807.22
    148000     4808.83
    148040     4809.87
    148080     4811.44
    148120     4812.67
    148160     4813.94
    148200     4815.33
    148240     4816.83
    148280     4817.76
    148320     4818.93
    148360     4820.38
    148400     4822.04
    148440     4822.97
    148480     4824.39
    148520     4825.61
    148560     4826.77
    148600     4828.44
    148640      4829.9
    148680     4831.22
    148720     4832.31
    148760     4833.26
    148800     4834.87
    148840     4835.92
    148880     4837.49
    148920     4838.72
    148960     4840.01
    149000     4841.38
    149040     4842.88
    149080     4843.81
    149120     4844.98
    149160     4846.44
    149200      4848.1
    149240     4849.01
    149280     4850.44
    149320     4851.66
    149360     4852.83
    149400     4854.49
    149440     4855.94
    149480     4857.26
    149520     4858.34
    149560      4859.3
    149600     4860.92
    149640     4861.96
    149680     4863.52
    149720     4864.76
    149760     4866.04
    149800     4867.42
    149840     4868.92
    149880     4869.85
    149920     4871.02
    149960     4872.48
    150000     4874.13
    150040     4875.07
    150080     4876.49
    150120      4877.7
    150160     4878.87
    150200     4880.54
    150240     4881.99
    150280     4883.31
    150320     4884.39
    150360     4885.34
    150400     4886.96
    150440     4888.01
    150480     4889.58
    150520     4890.82
    150560     4892.09
    150600     4893.49
    150640     4894.98
    150680      4895.9
    150720     4897.08
    150760     4898.54
    150800     4900.21
    150840     4901.12
    150880     4902.56
    150920     4903.77
    150960     4904.93
    151000      4906.6
    151040     4908.04
    151080     4909.38
    151120     4910.45
    151160     4911.39
    151200     4913.01
    151240     4914.06
    151280     4915.63
    151320     4916.87
    151360     4918.14
    151400     4919.54
    151440     4921.03
    151480     4921.96
    151520     4923.13
    151560     4924.59
    151600     4926.26
    151640     4927.18
    151680     4928.61
    151720     4929.82
    151760        4931
    151800     4932.66
    151840     4934.11
    151880     4935.45
    151920     4936.52
    151960     4937.45
    152000     4939.07
    152040      4940.1
    152080     4941.68
    152120     4942.91
    152160      4944.2
    152200     4945.59
    152240     4947.08
    152280        4948
    152320     4949.17
    152360     4950.63
    152400     4952.32
    152440     4953.23
    152480     4954.67
    152520     4955.88
    152560     4957.05
    152600     4958.71
    152640     4960.17
    152680      4961.5
    152720     4962.57
    152760      4963.5
    152800     4965.12
    152840     4966.16
    152880     4967.73
    152920     4968.96
    152960     4970.26
    153000     4971.64
    153040     4973.12
    153080     4974.05
    153120     4975.22
    153160      4976.7
    153200     4978.38
    153240     4979.29
    153280     4980.73
    153320     4981.94
    153360      4983.1
    153400     4984.77
    153440     4986.24
    153480     4987.57
    153520     4988.63
    153560     4989.56
    153600     4991.19
    153640     4992.23
    153680     4993.79
    153720     4995.04
    153760     4996.32
    153800     4997.73
    153840      4999.2
    153880     5000.12
    153920     5001.29
    153960     5002.75
    154000     5004.45
    154040     5005.36
    154080      5006.8
    154120     5008.01
    154160     5009.17
    154200     5010.85
    154240     5012.32
    154280     5013.65
    154320     5014.72
    154360     5015.65
    154400     5017.28
    154440     5018.32
    154480     5019.87
    154520     5021.12
    154560     5022.41
    154600     5023.81
    154640     5025.28
    154680     5026.21
    154720     5027.38
    154760     5028.84
    154800     5030.55
    154840     5031.45
    154880      5032.9
    154920     5034.11
    154960     5035.26
    155000     5036.94
    155040     5038.41
    155080     5039.75
    155120     5040.81
    155160     5041.75
    155200     5043.37
    155240     5044.41
    155280     5045.96
    155320     5047.22
    155360      5048.5
    155400      5049.9
    155440     5051.38
    155480      5052.3
    155520     5053.46
    155560     5054.94
    155600     5056.65
    155640     5057.55
    155680        5059
    155720     5060.22
    155760     5061.35
    155800     5063.04
    155840     5064.51
    155880     5065.84
    155920     5066.91
    155960     5067.85
    156000     5069.46
    156040      5070.5
    156080     5072.05
    156120     5073.33
    156160      5074.6
    156200        5076
    156240     5077.46
    156280      5078.4
    156320     5079.56
    156360     5081.04
    156400     5082.74
    156440     5083.64
    156480      5085.1
    156520     5086.31
    156560     5087.46
    156600     5089.14
    156640     5090.61
    156680     5091.95
    156720     5093.02
    156760     5093.95
    156800     5095.57
    156840     5096.59
    156880     5098.15
    156920     5099.42
    156960      5100.7
    157000      5102.1
    157040     5103.55
    157080      5104.5
    157120     5105.64
    157160     5107.13
    157200     5108.84
    157240     5109.74
    157280     5111.19
    157320     5112.39
    157360     5113.55
    157400     5115.25
    157440     5116.71
    157480     5118.04
    157520      5119.1
    157560     5120.03
    157600     5121.65
    157640     5122.67
    157680     5124.23
    157720     5125.49
    157760     5126.78
    157800     5128.18
    157840     5129.64
    157880     5130.58
    157920     5131.73
    157960     5133.22
    158000     5134.93
    158040     5135.83
    158080     5137.28
    158120      5138.5
    158160     5139.63
    158200     5141.33
    158240     5142.78
    158280     5144.13
    158320     5145.19
    158360     5146.12
    158400     5147.73
    158440     5148.75
    158480     5150.31
    158520     5151.59
    158560     5152.88
    158600     5154.27
    158640     5155.73
    158680     5156.68
    158720     5157.82
    158760     5159.31
    158800     5161.02
    158840     5161.92
    158880     5163.38
    158920     5164.59
    158960     5165.72
    159000     5167.42
    159040     5168.88
    159080     5170.23
    159120     5171.28
    159160     5172.22
    159200     5173.83
    159240     5174.85
    159280     5176.41
    159320     5177.69
    159360     5178.96
    159400     5180.35
    159440      5181.8
    159480     5182.76
    159520      5183.9
    159560     5185.38
    159600      5187.1
    159640        5188
    159680     5189.47
    159720     5190.68
    159760     5191.81
    159800     5193.51
    159840     5194.96
    159880     5196.32
    159920     5197.36
    159960      5198.3
    160000     5199.92
    160040     5200.93
    160080     5202.49
    160120     5203.77
    160160     5205.06
    160200     5206.44
    160240     5207.89
    160280     5208.85
    160320     5209.99
    160360     5211.48
    160400      5213.2
    160440     5214.08
    160480     5215.56
    160520     5216.77
    160560      5217.9
    160600      5219.6
    160640     5221.05
    160680      5222.4
    160720     5223.44
    160760     5224.38
    160800     5225.99
    160840        5227
    160880     5228.56
    160920     5229.84
    160960     5231.11
    161000     5232.51
    161040     5233.96
    161080      5234.9
    161120     5236.06
    161160     5237.55
    161200     5239.26
    161240     5240.15
    161280     5241.62
    161320     5242.84
    161360     5243.97
    161400     5245.66
    161440     5247.11
    161480     5248.47
    161520      5249.5
    161560     5250.44
    161600     5252.05
    161640     5253.05
    161680     5254.62
    161720     5255.92
    161760     5257.19
    161800     5258.58
    161840     5260.03
    161880     5260.97
    161920     5262.13
    161960     5263.61
    162000     5265.34
    162040     5266.23
    162080     5267.69
    162120     5268.91
    162160     5270.03
    162200     5271.73
    162240     5273.18
    162280     5274.54
    162320     5275.57
    162360      5276.5
    162400     5278.11
    162440     5279.13
    162480      5280.7
    162520     5281.99
    162560     5283.25
    162600     5284.65
    162640      5286.1
    162680     5287.04
    162720      5288.2
    162760     5289.68
    162800     5291.41
    162840     5292.29
    162880     5293.76
    162920     5294.98
    162960     5296.09
    163000      5297.8
    163040     5299.25
    163080     5300.62
    163120     5301.64
    163160     5302.58
    163200     5304.19
    163240      5305.2
    163280     5306.77
    163320     5308.06
    163360     5309.32
    163400     5310.73
    163440     5312.18
    163480     5313.11
    163520     5314.25
    163560     5315.74
    163600     5317.47
    163640     5318.34
    163680     5319.82
    163720     5321.04
    163760     5322.17
    163800     5323.87
    163840     5325.31
    163880      5326.7
    163920     5327.72
    163960     5328.65
    164000     5330.26
    164040     5331.27
    164080     5332.85
    164120     5334.14
    164160     5335.42
    164200     5336.82
    164240     5338.26
    164280     5339.21
    164320     5340.35
    164360     5341.82
    164400     5343.57
    164440     5344.44
    164480     5345.93
    164520     5347.14
    164560     5348.26
    164600     5349.98
    164640     5351.41
    164680     5352.81
    164720     5353.83
    164760     5354.77
    164800     5356.39
    164840     5357.39
    164880     5358.97
    164920     5360.26
    164960     5361.54
    165000     5362.95
    165040     5364.39
    165080     5365.33
    165120     5366.47
    165160     5367.94
    165200     5369.67
    165240     5370.56
    165280     5372.04
    165320     5373.24
    165360     5374.38
    165400     5376.09
    165440     5377.52
    165480     5378.92
    165520     5379.94
    165560     5380.87
    165600      5382.5
    165640     5383.48
    165680     5385.05
    165720     5386.36
    165760     5387.64
    165800     5389.05
    165840     5390.49
    165880     5391.43
    165920     5392.57
    165960     5394.04
    166000     5395.78
    166040     5396.66
    166080     5398.16
    166120     5399.35
    166160     5400.48
    166200     5402.18
    166240     5403.61
    166280     5405.01
    166320     5406.04
    166360     5406.98
    166400      5408.6
    166440     5409.58
    166480     5411.16
    166520     5412.46
    166560     5413.74
    166600     5415.13
    166640      5416.6
    166680     5417.53
    166720     5418.67
    166760     5420.13
    166800     5421.88
    166840     5422.76
    166880     5424.25
    166920     5425.44
    166960     5426.57
    167000     5428.27
    167040     5429.72
    167080      5431.1
    167120     5432.13
    167160     5433.06
    167200     5434.69
    167240     5435.66
    167280     5437.25
    167320     5438.54
    167360     5439.82
    167400     5441.22
    167440     5442.69
    167480     5443.62
    167520     5444.76
    167560     5446.23
    167600     5447.97
    167640     5448.84
    167680     5450.34
    167720     5451.53
    167760     5452.66
    167800     5454.35
    167840     5455.79
    167880     5457.19
    167920     5458.19
    167960     5459.13
    168000     5460.77
    168040     5461.74
    168080     5463.33
    168120     5464.62
    168160     5465.91
    168200     5467.31
    168240     5468.79
    168280     5469.71
    168320     5470.86
    168360     5472.32
    168400     5474.08
    168440     5474.95
    168480     5476.43
    168520     5477.62
    168560     5478.73
    168600     5480.42
    168640     5481.88
    168680     5483.28
    168720     5484.28
    168760     5485.23
    168800     5486.87
    168840     5487.85
    168880     5489.42
    168920     5490.71
    168960        5492
    169000      5493.4
    169040     5494.89
    169080      5495.8
    169120     5496.96
    169160     5498.42
    169200     5500.17
    169240     5501.04
    169280     5502.53
    169320      5503.7
    169360     5504.82
    169400     5506.53
    169440     5507.98
    169480     5509.38
    169520     5510.38
    169560     5511.32
    169600     5512.97
    169640     5513.94
    169680     5515.52
    169720     5516.81
    169760      5518.1
    169800     5519.49
    169840     5520.98
    169880      5521.9
    169920     5523.06
    169960     5524.53
    170000     5526.28
    170040     5527.16
    170080     5528.63
    170120     5529.82
    170160     5530.92
    170200     5532.63
    170240     5534.08
    170280     5535.48
    170320     5536.47
    170360     5537.41
    170400     5539.06
    170440     5540.02
    170480     5541.59
    170520     5542.89
    170560     5544.17
    170600     5545.56
    170640     5547.06
    170680     5547.98
    170720     5549.13
    170760     5550.59
    170800     5552.36
    170840     5553.24
    170880     5554.71
    170920     5555.89
    170960     5556.99
    171000     5558.69
    171040     5560.15
    171080     5561.53
    171120     5562.54
    171160     5563.49
    171200     5565.13
    171240     5566.07
    171280     5567.66
    171320     5568.95
    171360     5570.24
    171400     5571.62
    171440     5573.12
    171480     5574.03
    171520     5575.19
    171560     5576.65
    171600     5578.41
    171640     5579.29
    171680     5580.76
    171720     5581.94
    171760     5583.05
    171800     5584.75
    171840     5586.22
    171880     5587.59
    171920     5588.58
    171960     5589.55
    172000     5591.18
    172040     5592.14
    172080     5593.71
    172120     5595.01
    172160     5596.31
    172200     5597.67
    172240      5599.2
    172280      5600.1
    172320     5601.26
    172360     5602.72
    172400     5604.48
    172440     5605.35
    172480     5606.83
    172520     5608.01
    172560     5609.11
    172600     5610.83
    172640      5612.3
    172680     5613.68
    172720     5614.67
    172760     5615.62
    172800     5617.25
    172840     5618.21
    172880     5619.79
    172920     5621.09
    172960     5622.39
    173000     5623.75
    173040     5625.28
    173080     5626.17
    173120     5627.33
    173160      5628.8
    173200     5630.56
    173240     5631.43
    173280     5632.92
    173320     5634.09
    173360     5635.19
    173400      5636.9
    173440     5638.38
    173480     5639.77
    173520     5640.75
    173560      5641.7
    173600     5643.34
    173640     5644.31
    173680     5645.88
    173720     5647.17
    173760     5648.48
    173800     5649.85
    173840     5651.36
    173880     5652.26
    173920     5653.42
    173960     5654.89
    174000     5656.64
    174040     5657.51
    174080     5659.01
    174120     5660.17
    174160     5661.29
    174200     5662.99
    174240     5664.46
    174280     5665.85
    174320     5666.84
    174360     5667.79
    174400     5669.43
    174440     5670.39
    174480     5671.96
    174520     5673.25
    174560     5674.56
    174600     5675.93
    174640     5677.44
    174680     5678.33
    174720      5679.5
    174760     5680.97
    174800     5682.73
    174840     5683.59
    174880     5685.09
    174920     5686.25
    174960     5687.36
    175000     5689.08
    175040     5690.56
    175080     5691.95
    175120     5692.94
    175160     5693.87
    175200     5695.52
    175240     5696.47
    175280     5698.04
    175320     5699.33
    175360     5700.64
    175400     5701.99
    175440     5703.52
    175480     5704.42
    175520     5705.58
    175560     5707.06
    175600     5708.81
    175640     5709.66
    175680     5711.18
    175720     5712.33
    175760     5713.43
    175800     5715.15
    175840     5716.62
    175880     5718.02
    175920     5719.02
    175960     5719.95
    176000      5721.6
    176040     5722.54
    176080     5724.12
    176120      5725.4
    176160     5726.71
    176200     5728.06
    176240      5729.6
    176280      5730.5
    176320     5731.66
    176360     5733.12
    176400     5734.88
    176440     5735.74
    176480     5737.25
    176520      5738.4
    176560     5739.51
    176600     5741.23
    176640      5742.7
    176680      5744.1
    176720     5745.08
    176760     5746.02
    176800     5747.67
    176840     5748.61
    176880     5750.19
    176920     5751.47
    176960     5752.78
    177000     5754.13
    177040     5755.65
    177080     5756.56
    177120     5757.72
    177160      5759.2
    177200     5760.95
    177240     5761.81
    177280     5763.32
    177320     5764.47
    177360     5765.57
    177400     5767.29
    177440     5768.76
    177480     5770.15
    177520     5771.14
    177560     5772.08
    177600     5773.73
    177640     5774.66
    177680     5776.25
    177720     5777.54
    177760     5778.84
    177800     5780.19
    177840     5781.72
    177880     5782.62
    177920     5783.78
    177960     5785.26
    178000     5787.01
    178040     5787.88
    178080     5789.39
    178120     5790.52
    178160     5791.63
    178200     5793.35
    178240     5794.82
    178280     5796.22
    178320     5797.19
    178360     5798.15
    178400     5799.79
    178440     5800.72
    178480      5802.3
    178520     5803.61
    178560     5804.92
    178600     5806.26
    178640     5807.78
    178680     5808.69
    178720     5809.84
    178760     5811.33
    178800     5813.09
    178840     5813.94
    178880     5815.46
    178920     5816.59
    178960      5817.7
    179000      5819.4
    179040      5820.9
    179080     5822.29
    179120     5823.27
    179160      5824.2
    179200     5825.83
    179240     5826.76
    179280     5828.36
    179320     5829.64
    179360     5830.98
    179400     5832.31
    179440     5833.83
    179480     5834.74
    179520     5835.88
    179560     5837.38
    179600     5839.14
    179640     5839.99
    179680     5841.52
    179720     5842.64
    179760     5843.75
    179800     5845.46
    179840     5846.95
    179880     5848.33
    179920     5849.32
    179960     5850.25
    180000     5851.88
    180040      5852.8
    180080     5854.39
    180120     5855.68
    180160     5857.01
    180200     5858.35
    180240     5859.86
    180280     5860.79
    180320     5861.93
    180360     5863.43
    180400     5865.18
    180440     5866.04
    180480     5867.56
    180520     5868.68
    180560     5869.78
    180600      5871.5
    180640        5873
    180680     5874.37
    180720     5875.34
    180760     5876.27
    180800      5877.9
    180840     5878.84
    180880     5880.42
    180920      5881.7
    180960     5883.04
    181000     5884.37
    181040     5885.88
    181080     5886.81
    181120     5887.96
    181160     5889.46
    181200      5891.2
    181240     5892.07
    181280     5893.59
    181320     5894.71
    181360     5895.81
    181400     5897.54
    181440     5899.03
    181480     5900.41
    181520     5901.38
    181560     5902.31
    181600     5903.94
    181640     5904.87
    181680     5906.46
    181720     5907.73
    181760     5909.08
    181800     5910.42
    181840     5911.92
    181880     5912.85
    181920        5914
    181960     5915.48
    182000     5917.24
    182040     5918.12
    182080     5919.64
    182120     5920.74
    182160     5921.85
    182200     5923.58
    182240     5925.06
    182280     5926.45
    182320     5927.42
    182360     5928.35
    182400     5929.97
    182440     5930.89
    182480     5932.49
    182520     5933.75
    182560      5935.1
    182600     5936.44
    182640     5937.95
    182680     5938.87
    182720     5940.01
    182760     5941.51
    182800     5943.26
    182840     5944.14
    182880     5945.64
    182920     5946.76
    182960     5947.87
    183000     5949.61
    183040      5951.1
    183080     5952.48
    183120     5953.44
    183160     5954.37
    183200     5956.01
    183240     5956.91
    183280     5958.53
    183320     5959.77
    183360     5961.12
    183400     5962.47
    183440     5963.98
    183480     5964.91
    183520     5966.03
    183560     5967.53
    183600     5969.29
    183640     5970.17
    183680     5971.66
    183720     5972.79
    183760     5973.89
    183800     5975.63
    183840     5977.12
    183880     5978.51
    183920     5979.47
    183960     5980.42
    184000     5982.04
    184040     5982.97
    184080     5984.57
    184120     5985.82
    184160     5987.17
    184200     5988.51
    184240     5990.01
    184280     5990.94
    184320     5992.07
    184360     5993.57
    184400     5995.32
    184440      5996.2
    184480      5997.7
    184520     5998.83
    184560     5999.92
    184600     6001.67
    184640     6003.17
    184680     6004.53
    184720      6005.5
    184760     6006.43
    184800     6008.06
    184840     6008.98
    184880     6010.58
    184920     6011.83
    184960     6013.18
    185000     6014.53
    185040     6016.02
    185080     6016.96
    185120     6018.09
    185160     6019.59
    185200     6021.34
    185240     6022.21
    185280     6023.72
    185320     6024.84
    185360     6025.95
    185400     6027.69
    185440     6029.18
    185480     6030.56
    185520     6031.51
    185560     6032.43
    185600     6034.07
    185640     6034.97
    185680     6036.59
    185720     6037.83
    185760     6039.19
    185800     6040.53
    185840     6042.04
    185880     6042.97
    185920      6044.1
    185960      6045.6
    186000     6047.35
    186040     6048.22
    186080     6049.74
    186120     6050.85
    186160     6051.97
    186200      6053.7
    186240     6055.19
    186280     6056.58
    186320     6057.52
    186360     6058.44
    186400     6060.08
    186440     6060.97
    186480      6062.6
    186520     6063.83
    186560     6065.19
    186600     6066.55
    186640     6068.06
    186680     6068.99
    186720     6070.12
    186760     6071.61
    186800     6073.36
    186840     6074.23
    186880     6075.73
    186920     6076.85
    186960     6077.97
    187000     6079.71
    187040     6081.19
    187080      6082.6
    187120     6083.51
    187160     6084.42
    187200     6086.07
    187240     6086.98
    187280      6088.6
    187320     6089.81
    187360     6091.19
    187400     6092.55
    187440     6094.05
    187480     6094.98
    187520     6096.11
    187560      6097.6
    187600     6099.36
    187640     6100.22
    187680     6101.73
    187720     6102.85
    187760     6103.97
    187800     6105.71
    187840     6107.19
    187880     6108.59
    187920     6109.51
    187960     6110.44
    188000     6112.08
    188040     6112.99
    188080     6114.61
    188120     6115.82
    188160     6117.19
    188200     6118.56
    188240     6120.06
    188280        6121
    188320     6122.12
    188360     6123.62
    188400     6125.38
    188440     6126.23
    188480     6127.76
    188520     6128.87
    188560     6129.99
    188600     6131.74
    188640     6133.23
    188680     6134.61
    188720     6135.54
    188760     6136.46
    188800     6138.11
    188840     6139.01
    188880     6140.63
    188920     6141.84
    188960     6143.21
    189000     6144.57
    189040     6146.08
    189080     6147.03
    189120     6148.15
    189160     6149.64
    189200     6151.41
    189240     6152.26
    189280      6153.8
    189320     6154.92
    189360     6156.02
    189400     6157.79
    189440     6159.26
    189480     6160.63
    189520     6161.55
    189560     6162.48
    189600     6164.12
    189640     6165.03
    189680     6166.65
    189720     6167.85
    189760     6169.23
    189800     6170.58
    189840      6172.1
    189880     6173.06
    189920     6174.16
    189960     6175.66
    190000     6177.43
    190040      6178.3
    190080     6179.83
    190120     6180.94
    190160     6182.04
    190200     6183.82
    190240      6185.3
    190280     6186.67
    190320     6187.58
    190360      6188.5
    190400     6190.15
    190440     6191.04
    190480     6192.67
    190520     6193.89
    190560     6195.25
    190600     6196.59
    190640     6198.12
    190680     6199.07
    190720     6200.18
    190760     6201.69
    190800     6203.45
    190840     6204.32
    190880     6205.86
    190920     6206.95
    190960     6208.05
    191000     6209.84
    191040     6211.32
    191080     6212.69
    191120     6213.59
    191160     6214.52
    191200     6216.17
    191240     6217.06
    191280     6218.68
    191320      6219.9
    191360     6221.27
    191400     6222.61
    191440     6224.14
    191480     6225.09
    191520     6226.21
    191560      6227.7
    191600     6229.46
    191640     6230.33
    191680     6231.87
    191720     6232.96
    191760     6234.06
    191800     6235.85
    191840     6237.33
    191880      6238.7
    191920     6239.59
    191960     6240.52
    192000     6242.17
    192040     6243.06
    192080     6244.68
    192120     6245.91
    192160     6247.27
    192200      6248.6
    192240     6250.14
    192280     6251.09
    192320      6252.2
    192360     6253.71
    192400     6255.46
    192440     6256.33
    192480     6257.87
    192520     6258.95
    192560     6260.05
    192600     6261.84
    192640     6263.32
    192680     6264.68
    192720     6265.57
    192760      6266.5
    192800     6268.15
    192840     6269.04
    192880     6270.66
    192920     6271.87
    192960     6273.24
    193000     6274.57
    193040      6276.1
    193080     6277.05
    193120     6278.17
    193160     6279.67
    193200     6281.44
    193240     6282.29
    193280     6283.84
    193320     6284.93
    193360     6286.03
    193400     6287.83
    193440      6289.3
    193480     6290.65
    193520     6291.55
    193560     6292.46
    193600     6294.11
    193640     6294.99
    193680     6296.61
    193720     6297.83
    193760      6299.2
    193800     6300.51
    193840     6302.07
    193880        6303
    193920     6304.14
    193960     6305.64
    194000     6307.42
    194040     6308.26
    194080      6309.8
    194120     6310.91
    194160     6312.01
    194200      6313.8
    194240     6315.28
    194280     6316.63
    194320     6317.52
    194360     6318.44
    194400     6320.11
    194440     6320.97
    194480      6322.6
    194520     6323.82
    194560     6325.18
    194600      6326.5
    194640     6328.06
    194680     6328.99
    194720     6330.13
    194760     6331.63
    194800     6333.41
    194840     6334.25
    194880     6335.79
    194920     6336.91
    194960     6337.99
    195000     6339.78
    195040     6341.26
    195080     6342.62
    195120     6343.51
    195160     6344.43
    195200     6346.09
    195240     6346.95
    195280     6348.59
    195320      6349.8
    195360     6351.18
    195400     6352.51
    195440     6354.05
    195480     6354.97
    195520     6356.13
    195560     6357.63
    195600     6359.41
    195640     6360.23
    195680      6361.8
    195720     6362.91
    195760     6363.99
    195800     6365.78
    195840     6367.26
    195880     6368.63
    195920      6369.5
    195960     6370.43
    196000      6372.1
    196040     6372.96
    196080     6374.61
    196120     6375.81
    196160     6377.19
    196200     6378.51
    196240     6380.08
    196280     6380.99
    196320     6382.14
    196360     6383.62
    196400     6385.43
    196440     6386.25
    196480     6387.82
    196520     6388.92
    196560     6389.99
    196600     6391.79
    196640     6393.28
    196680     6394.65
    196720     6395.52
    196760     6396.44
    196800     6398.12
    196840     6398.97
    196880     6400.62
    196920     6401.84
    196960     6403.22
    197000     6404.52
    197040     6406.09
    197080     6407.01
    197120     6408.13
    197160     6409.63
    197200     6411.43
    197240     6412.26
    197280     6413.83
    197320     6414.92
    197360     6416.01
    197400      6417.8
    197440     6419.29
    197480     6420.68
    197520     6421.54
    197560     6422.46
    197600     6424.14
    197640     6424.98
    197680     6426.63
    197720     6427.85
    197760     6429.22
    197800     6430.53
    197840      6432.1
    197880     6433.02
    197920     6434.14
    197960     6435.65
    198000     6437.46
    198040     6438.28
    198080     6439.85
    198120     6440.95
    198160     6442.03
    198200     6443.83
    198240     6445.31
    198280     6446.71
    198320     6447.58
    198360     6448.51
    198400     6450.18
    198440     6451.04
    198480     6452.68
    198520      6453.9
    198560     6455.29
    198600     6456.57
    198640     6458.16
    198680     6459.07
    198720      6460.2
    198760      6461.7
    198800     6463.51
    198840     6464.33
    198880      6465.9
    198920     6466.99
    198960     6468.07
    199000     6469.88
    199040     6471.38
    199080     6472.76
    199120     6473.63
    199160     6474.55
    199200     6476.23
    199240     6477.07
    199280     6478.72
    199320     6479.94
    199360     6481.33
    199400     6482.61
    199440     6484.21
    199480      6485.1
    199520     6486.23
    199560     6487.75
    199600     6489.57
    199640     6490.39
    199680     6491.96
    199720     6493.04
    199760     6494.11
    199800     6495.92
    199840     6497.43
    199880     6498.82
    199920     6499.69
    199960     6500.61
    200000     6502.28
    200040     6503.15
    200080     6504.79
    200120        6506
    200160     6507.39
    200200     6508.67
    200240     6510.27
    200280     6511.19
    200320     6512.32
    200360     6513.82
    200400     6515.64
    200440     6516.45
    200480     6518.02
    200520     6519.11
    200560     6520.17
    200600     6521.99
    200640     6523.47
    200680     6524.88
    200720     6525.76
    200760     6526.66
    200800     6528.34
    200840     6529.19
    200880     6530.82
    200920     6532.04
    200960     6533.44
    201000     6534.71
    201040     6536.31
    201080     6537.23
    201120     6538.36
    201160     6539.87
    201200      6541.7
    201240     6542.49
    201280     6544.08
    201320     6545.16
    201360     6546.22
    201400     6548.06
    201440     6549.54
    201480     6550.95
    201520     6551.81
    201560     6552.72
    201600     6554.39
    201640     6555.25
    201680     6556.88
    201720     6558.11
    201760     6559.52
    201800     6560.77
    201840     6562.38
    201880      6563.3
    201920     6564.43
    201960     6565.94
    202000     6567.77
    202040     6568.57
    202080     6570.15
    202120     6571.24
    202160      6572.3
    202200     6574.14
    202240     6575.62
    202280     6577.02
    202320     6577.89
    202360     6578.81
    202400     6580.47
    202440     6581.33
    202480     6582.96
    202520     6584.19
    202560      6585.6
    202600     6586.85
    202640     6588.46
    202680     6589.39
    202720     6590.49
    202760     6592.02
    202800     6593.86
    202840     6594.65
    202880     6596.23
    202920      6597.3
    202960     6598.37
    203000     6600.22
    203040      6601.7
    203080     6603.09
    203120     6603.96
    203160     6604.87
    203200     6606.55
    203240     6607.39
    203280     6609.02
    203320     6610.26
    203360     6611.68
    203400     6612.92
    203440     6614.54
    203480     6615.47
    203520     6616.56
    203560     6618.09
    203600     6619.93
    203640     6620.72
    203680     6622.29
    203720     6623.36
    203760     6624.44
    203800     6626.28
    203840     6627.75
    203880     6629.16
    203920     6630.02
    203960     6630.93
    204000      6632.6
    204040     6633.45
    204080     6635.07
    204120      6636.3
    204160     6637.72
    204200     6638.96
    204240     6640.57
    204280     6641.49
    204320     6642.59
    204360     6644.13
    204400     6645.99
    204440     6646.77
    204480     6648.34
    204520     6649.42
    204560     6650.49
    204600     6652.32
    204640      6653.8
    204680      6655.2
    204720     6656.06
    204760     6656.99
    204800     6658.64
    204840     6659.48
    204880     6661.11
    204920     6662.36
    204960     6663.76
    205000     6665.01
    205040     6666.62
    205080     6667.55
    205120     6668.64
    205160     6670.18
    205200     6672.03
    205240     6672.81
    205280     6674.39
    205320     6675.47
    205360     6676.55
    205400     6678.37
    205440     6679.85
    205480     6681.26
    205520     6682.11
    205560     6683.03
    205600     6684.68
    205640     6685.51
    205680     6687.14
    205720     6688.39
    205760      6689.8
    205800     6691.05
    205840     6692.64
    205880     6693.58
    205920     6694.67
    205960     6696.21
    206000     6698.05
    206040     6698.83
    206080     6700.42
    206120     6701.49
    206160     6702.58
    206200      6704.4
    206240     6705.89
    206280     6707.28
    206320     6708.13
    206360     6709.06
    206400     6710.69
    206440     6711.54
    206480     6713.17
    206520     6714.42
    206560     6715.82
    206600     6717.08
    206640     6718.68
    206680     6719.61
    206720     6720.71
    206760     6722.24
    206800     6724.08
    206840     6724.88
    206880     6726.46
    206920     6727.52
    206960     6728.61
    207000     6730.44
    207040     6731.93
    207080     6733.33
    207120     6734.19
    207160     6735.09
    207200     6736.73
    207240     6737.61
    207280     6739.23
    207320     6740.47
    207360     6741.87
    207400     6743.13
    207440     6744.73
    207480     6745.65
    207520     6746.75
    207560      6748.3
    207600     6750.13
    207640     6750.93
    207680     6752.51
    207720     6753.57
    207760     6754.67
    207800     6756.49
    207840     6757.98
    207880     6759.39
    207920     6760.26
    207960     6761.15
    208000     6762.81
    208040     6763.67
    208080     6765.28
    208120     6766.55
    208160     6767.94
    208200      6769.2
    208240     6770.78
    208280     6771.72
    208320     6772.83
    208360     6774.36
    208400     6776.23
    208440        6777
    208480     6778.59
    208520     6779.65
    208560     6780.76
    208600     6782.58
    208640     6784.07
    208680     6785.48
    208720     6786.34
    208760     6787.24
    208800     6788.87
    208840     6789.75
    208880     6791.36
    208920     6792.62
    208960     6794.02
    209000     6795.28
    209040     6796.88
    209080      6797.8
    209120     6798.91
    209160     6800.45
    209200     6802.32
    209240     6803.08
    209280     6804.69
    209320     6805.75
    209360     6806.84
    209400     6808.68
    209440     6810.17
    209480     6811.58
    209520     6812.43
    209560     6813.33
    209600     6814.96
    209640     6815.82
    209680     6817.45
    209720      6818.7
    209760     6820.08
    209800     6821.35
    209840     6822.96
    209880     6823.88
    209920     6824.99
    209960     6826.52
    210000     6828.39
    210040     6829.14
    210080     6830.74
    210120      6831.8
    210160     6832.89
    210200     6834.72
    210240     6836.21
    210280     6837.64
    210320     6838.48
    210360     6839.37
    210400        6841
    210440     6841.87
    210480     6843.49
    210520     6844.74
    210560     6846.12
    210600     6847.39
    210640        6849
    210680     6849.91
    210720     6851.02
    210760     6852.56
    210800     6854.42
    210840     6855.16
    210880     6856.75
    210920     6857.84
    210960     6858.93
    211000     6860.78
    211040     6862.26
    211080     6863.68
    211120     6864.53
    211160     6865.42
    211200     6867.06
    211240     6867.92
    211280     6869.54
    211320     6870.79
    211360     6872.17
    211400     6873.44
    211440     6875.06
    211480     6875.98
    211520     6877.08
    211560     6878.61
    211600     6880.48
    211640     6881.22
    211680     6882.82
    211720     6883.89
    211760     6884.99
    211800     6886.82
    211840     6888.33
    211880     6889.75
    211920      6890.6
    211960     6891.49
    212000     6893.14
    212040     6893.97
    212080     6895.61
    212120     6896.86
    212160     6898.24
    212200     6899.51
    212240      6901.1
    212280     6902.02
    212320     6903.14
    212360     6904.67
    212400     6906.53
    212440     6907.26
    212480     6908.88
    212520     6909.96
    212560     6911.04
    212600     6912.88
    212640     6914.39
    212680      6915.8
    212720     6916.64
    212760     6917.54
    212800     6919.17
    212840        6920
    212880     6921.66
    212920      6922.9
    212960     6924.28
    213000     6925.55
    213040     6927.14
    213080     6928.07
    213120     6929.19
    213160     6930.74
    213200     6932.57
    213240     6933.32
    213280     6934.92
    213320     6936.02
    213360      6937.1
    213400     6938.94
    213440     6940.46
    213480     6941.86
    213520     6942.69
    213560     6943.61
    213600     6945.22
    213640     6946.06
    213680     6947.73
    213720     6948.97
    213760     6950.35
    213800     6951.63
    213840     6953.22
    213880     6954.13
    213920     6955.27
    213960     6956.82
    214000     6958.64
    214040     6959.39
    214080     6961.02
    214120     6962.09
    214160     6963.17
    214200     6965.03
    214240     6966.54
    214280     6967.94
    214320     6968.77
    214360     6969.68
    214400     6971.31
    214440     6972.16
    214480     6973.83
    214520     6975.05
    214560     6976.43
    214600     6977.73
    214640      6979.3
    214680     6980.22
    214720     6981.35
    214760     6982.89
    214800     6984.73
    214840     6985.47
    214880      6987.1
    214920     6988.18
    214960     6989.24
    215000      6991.1
    215040     6992.61
    215080     6994.02
    215120     6994.85
    215160     6995.76
    215200      6997.4
    215240     6998.23
    215280      6999.9
    215320     7001.11
    215360     7002.52
    215400     7003.81
    215440     7005.38
    215480     7006.29
    215520     7007.43
    215560     7008.98
    215600     7010.81
    215640     7011.55
    215680     7013.19
    215720     7014.27
    215760     7015.33
    215800     7017.18
    215840     7018.69
    215880      7020.1
    215920     7020.92
    215960     7021.84
    216000     7023.47
    216040     7024.32
    216080     7025.97
    216120      7027.2
    216160     7028.59
    216200      7029.9
    216240     7031.47
    216280     7032.39
    216320     7033.51
    216360     7035.04
    216400     7036.89
    216440     7037.63
    216480     7039.26
    216520     7040.35
    216560      7041.4
    216600     7043.26
    216640     7044.78
    216680     7046.18
    216720     7046.99
    216760     7047.92
    216800     7049.55
    216840     7050.43
    216880     7052.06
    216920     7053.29
    216960     7054.68
    217000     7055.99
    217040     7057.54
    217080     7058.48
    217120     7059.59
    217160     7061.12
    217200     7062.97
    217240     7063.72
    217280     7065.34
    217320     7066.43
    217360     7067.47
    217400     7069.34
    217440     7070.85
    217480     7072.25
    217520     7073.06
    217560     7074.01
    217600     7075.64
    217640      7076.5
    217680     7078.15
    217720     7079.39
    217760     7080.76
    217800     7082.09
    217840     7083.66
    217880     7084.58
    217920      7085.7
    217960     7087.23
    218000     7089.09
    218040     7089.84
    218080     7091.46
    218120     7092.54
    218160     7093.58
    218200     7095.46
    218240     7096.97
    218280     7098.36
    218320     7099.16
    218360     7100.12
    218400     7101.73
    218440      7102.6
    218480     7104.24
    218520     7105.47
    218560     7106.84
    218600     7108.18
    218640     7109.74
    218680     7110.66
    218720     7111.78
    218760     7113.29
    218800     7115.16
    218840     7115.91
    218880     7117.54
    218920     7118.62
    218960     7119.65
    219000     7121.53
    219040     7123.05
    219080     7124.44
    219120     7125.26
    219160      7126.2
    219200     7127.81
    219240     7128.68
    219280     7130.32
    219320     7131.56
    219360     7132.94
    219400     7134.27
    219440     7135.81
    219480     7136.76
    219520     7137.87
    219560      7139.4
    219600     7141.26
    219640     7142.02
    219680     7143.65
    219720     7144.71
    219760     7145.74
    219800     7147.62
    219840     7149.16
    219880     7150.54
    219920     7151.36
    219960     7152.31
    220000     7153.91
    220040     7154.79
    220080     7156.42
    220120     7157.66
    220160     7159.05
    220200      7160.4
    220240     7161.95
    220280     7162.88
    220320     7163.98
    220360     7165.51
    220400     7167.38
    220440     7168.12
    220480     7169.76
    220520     7170.83
    220560     7171.85
    220600     7173.73
    220640     7175.27
    220680     7176.64
    220720     7177.46
    220760     7178.41
    220800     7179.99
    220840     7180.89
    220880     7182.52
    220920     7183.76
    220960     7185.16
    221000     7186.51
    221040     7188.05
    221080     7189.01
    221120     7190.09
    221160     7191.61
    221200     7193.49
    221240     7194.22
    221280     7195.88
    221320     7196.95
    221360     7197.98
    221400     7199.85
    221440     7201.39
    221480     7202.76
    221520     7203.58
    221560     7204.53
    221600     7206.13
    221640     7207.01
    221680     7208.66
    221720     7209.89
    221760      7211.3
    221800     7212.64
    221840     7214.18
    221880     7215.13
    221920     7216.23
    221960     7217.76
    222000     7219.64
    222040     7220.37
    222080     7222.02
    222120     7223.07
    222160     7224.11
    222200     7225.98
    222240     7227.52
    222280     7228.91
    222320     7229.71
    222360     7230.67
    222400     7232.27
    222440     7233.15
    222480      7234.8
    222520     7236.03
    222560     7237.43
    222600     7238.76
    222640     7240.31
    222680     7241.27
    222720     7242.36
    222760     7243.88
    222800     7245.77
    222840     7246.51
    222880     7248.15
    222920     7249.19
    222960     7250.25
    223000     7252.12
    223040     7253.66
    223080     7255.05
    223120     7255.87
    223160     7256.83
    223200     7258.42
    223240     7259.27
    223280     7260.93
    223320     7262.14
    223360     7263.56
    223400     7264.89
    223440     7266.44
    223480     7267.39
    223520     7268.47
    223560        7270
    223600     7271.89
    223640     7272.61
    223680     7274.26
    223720     7275.32
    223760     7276.37
    223800     7278.22
    223840     7279.78
    223880     7281.18
    223920     7281.96
    223960     7282.93
    224000     7284.52
    224040     7285.35
    224080     7287.01
    224120     7288.22
    224160     7289.62
    224200     7290.98
    224240     7292.52
    224280     7293.47
    224320     7294.53
    224360     7296.08
    224400     7297.98
    224440      7298.7
    224480     7300.36
    224520      7301.4
    224560     7302.45
    224600      7304.3
    224640     7305.85
    224680     7307.25
    224720     7308.04
    224760     7309.01
    224800     7310.59
    224840      7311.4
    224880     7313.07
    224920     7314.29
    224960     7315.68
    225000     7317.05
    225040     7318.58
    225080     7319.56
    225120     7320.63
    225160     7322.17
    225200     7324.08
    225240     7324.78
    225280     7326.44
    225320     7327.48
    225360     7328.52
    225400     7330.39
    225440     7331.92
    225480     7333.34
    225520     7334.12
    225560     7335.09
    225600     7336.67
    225640     7337.47
    225680     7339.13
    225720     7340.37
    225760     7341.75
    225800     7343.12
    225840     7344.65
    225880     7345.63
    225920      7346.7
    225960     7348.24
    226000     7350.15
    226040     7350.85
    226080     7352.51
    226120     7353.55
    226160     7354.58
    226200     7356.45
    226240     7357.98
    226280     7359.38
    226320     7360.18
    226360     7361.14
    226400     7362.72
    226440     7363.51
    226480     7365.16
    226520     7366.41
    226560      7367.8
    226600     7369.18
    226640     7370.72
    226680     7371.68
    226720     7372.76
    226760     7374.28
    226800     7376.21
    226840      7376.9
    226880     7378.56
    226920     7379.61
    226960     7380.65
    227000     7382.51
    227040     7384.04
    227080     7385.44
    227120     7386.25
    227160      7387.2
    227200     7388.77
    227240     7389.54
    227280     7391.22
    227320     7392.46
    227360     7393.84
    227400     7395.21
    227440     7396.76
    227480     7397.73
    227520     7398.79
    227560     7400.32
    227600     7402.25
    227640     7402.93
    227680     7404.61
    227720     7405.66
    227760      7406.7
    227800     7408.55
    227840     7410.08
    227880     7411.48
    227920     7412.28
    227960     7413.24
    228000     7414.81
    228040     7415.61
    228080     7417.27
    228120     7418.52
    228160     7419.89
    228200     7421.27
    228240      7422.8
    228280     7423.78
    228320     7424.84
    228360     7426.39
    228400     7428.29
    228440     7428.97
    228480     7430.65
    228520      7431.7
    228560     7432.72
    228600     7434.57
    228640     7436.12
    228680     7437.52
    228720     7438.33
    228760     7439.28
    228800     7440.86
    228840     7441.65
    228880     7443.32
    228920     7444.56
    228960     7445.92
    229000     7447.32
    229040     7448.83
    229080     7449.81
    229120     7450.87
    229160     7452.41
    229200     7454.32
    229240     7455.01
    229280     7456.68
    229320     7457.72
    229360     7458.76
    229400     7460.61
    229440     7462.15
    229480     7463.55
    229520     7464.36
    229560      7465.3
    229600     7466.87
    229640     7467.67
    229680     7469.34
    229720     7470.58
    229760     7471.93
    229800     7473.33
    229840     7474.84
    229880     7475.84
    229920      7476.9
    229960     7478.42
    230000     7480.34
    230040     7481.03
    230080     7482.71
    230120     7483.74
    230160     7484.79
    230200     7486.64
    230240     7488.17
    230280     7489.58
    230320     7490.38
    230360     7491.34
    230400      7492.9
    230440     7493.69
    230480     7495.36
    230520     7496.61
    230560     7497.96
    230600     7499.34
    230640     7500.85
    230680     7501.85
    230720     7502.93
    230760     7504.44
    230800     7506.37
    230840     7507.06
    230880     7508.74
    230920     7509.78
    230960     7510.82
    231000     7512.68
    231040      7514.2
    231080     7515.61
    231120     7516.42
    231160     7517.36
    231200     7518.95
    231240     7519.72
    231280     7521.38
    231320     7522.65
    231360     7523.99
    231400     7525.36
    231440     7526.88
    231480     7527.86
    231520     7528.96
    231560     7530.47
    231600      7532.4
    231640     7533.08
    231680     7534.77
    231720     7535.82
    231760     7536.85
    231800     7538.71
    231840     7540.24
    231880     7541.66
    231920     7542.43
    231960     7543.42
    232000     7544.96
    232040     7545.72
    232080     7547.38
    232120     7548.67
    232160     7550.01
    232200     7551.38
    232240     7552.89
    232280     7553.87
    232320     7554.97
    232360     7556.47
    232400     7558.41
    232440     7559.09
    232480     7560.78
    232520     7561.83
    232560     7562.86
    232600     7564.72
    232640     7566.24
    232680     7567.66
    232720     7568.43
    232760      7569.4
    232800     7570.96
    232840     7571.73
    232880     7573.38
    232920     7574.64
    232960     7575.99
    233000     7577.36
    233040     7578.89
    233080     7579.86
    233120     7580.96
    233160     7582.45
    233200     7584.39
    233240     7585.05
    233280     7586.75
    233320     7587.79
    233360     7588.84
    233400     7590.69
    233440     7592.21
    233480     7593.64
    233520      7594.4
    233560     7595.34
    233600     7596.93
    233640     7597.69
    233680     7599.35
    233720      7600.6
    233760     7601.94
    233800     7603.32
    233840     7604.86
    233880     7605.81
    233920     7606.91
    233960     7608.38
    234000     7610.35
    234040        7611
    234080      7612.7
    234120     7613.74
    234160     7614.79
    234200     7616.64
    234240     7618.15
    234280     7619.59
    234320     7620.35
    234360     7621.29
    234400     7622.88
    234440     7623.63
    234480     7625.28
    234520     7626.54
    234560      7627.9
    234600     7629.26
    234640     7630.81
    234680     7631.76
    234720     7632.85
    234760     7634.34
    234800      7636.3
    234840     7636.94
    234880     7638.64
    234920     7639.68
    234960     7640.74
    235000     7642.57
    235040     7644.09
    235080     7645.52
    235120     7646.29
    235160     7647.22
    235200     7648.82
    235240     7649.57
    235280     7651.23
    235320     7652.47
    235360     7653.82
    235400     7655.19
    235440     7656.75
    235480     7657.71
    235520     7658.81
    235560     7660.29
    235600     7662.25
    235640     7662.88
    235680      7664.6
    235720     7665.62
    235760      7666.7
    235800     7668.51
    235840     7670.04
    235880     7671.47
    235920     7672.24
    235960     7673.18
    236000     7674.77
    236040     7675.51
    236080     7677.18
    236120     7678.42
    236160     7679.77
    236200     7681.13
    236240      7682.7
    236280     7683.63
    236320     7684.72
    236360     7686.22
    236400     7688.17
    236440     7688.83
    236480     7690.52
    236520     7691.54
    236560     7692.62
    236600     7694.43
    236640     7695.97
    236680      7697.4
    236720     7698.16
    236760      7699.1
    236800     7700.69
    236840     7701.43
    236880     7703.09
    236920     7704.33
    236960     7705.67
    237000     7707.04
    237040     7708.62
    237080     7709.55
    237120     7710.65
    237160     7712.13
    237200      7714.1
    237240     7714.75
    237280     7716.44
    237320     7717.47
    237360     7718.53
    237400     7720.37
    237440     7721.87
    237480     7723.31
    237520     7724.09
    237560     7725.02
    237600     7726.62
    237640     7727.36
    237680     7729.03
    237720     7730.26
    237760     7731.61
    237800     7732.97
    237840     7734.54
    237880     7735.49
    237920     7736.57
    237960     7738.07
    238000     7740.04
    238040     7740.68
    238080     7742.37
    238120     7743.39
    238160     7744.46
    238200      7746.3
    238240      7747.8
    238280     7749.25
    238320        7750
    238360     7750.93
    238400     7752.55
    238440     7753.27
    238480     7754.96
    238520     7756.19
    238560     7757.53
    238600     7758.89
    238640     7760.47
    238680     7761.42
    238720     7762.52
    238760     7764.01
    238800     7765.97
    238840     7766.63
    238880     7768.31
    238920     7769.34
    238960     7770.41
    239000     7772.25
    239040     7773.76
    239080      7775.2
    239120     7775.95
    239160     7776.88
    239200     7778.51
    239240     7779.22
    239280     7780.89
    239320     7782.15
    239360     7783.48
    239400     7784.84
    239440     7786.43
    239480     7787.39
    239520     7788.47
    239560     7789.97
    239600     7791.94
    239640     7792.59
    239680     7794.28
    239720     7795.29
    239760     7796.35
    239800     7798.19
    239840      7799.7
    239880     7801.14
    239920     7801.89
    239960     7802.82
    240000     7804.44
    240040     7805.14
    240080     7806.82
    240120     7808.07
    240160      7809.4
    240200     7810.76
    240240     7812.36
    240280     7813.31
    240320     7814.38
    240360     7815.89
    240400     7817.87
    240440     7818.51
    240480     7820.19
    240520     7821.22
    240560     7822.27
    240600      7824.1
    240640     7825.63
    240680     7827.07
    240720      7827.8
    240760     7828.76
    240800     7830.36
    240840     7831.09
    240880     7832.76
    240920     7834.01
    240960     7835.35
    241000     7836.71
    241040     7838.31
    241080     7839.25
    241120     7840.32
    241160     7841.83
    241200     7843.82
    241240     7844.45
    241280     7846.13
    241320     7847.16
    241360     7848.21
    241400     7850.04
    241440     7851.57
    241480     7852.99
    241520     7853.75
    241560      7854.7
    241600     7856.32
    241640     7857.03
    241680      7858.7
    241720     7859.94
    241760     7861.28
    241800     7862.65
    241840     7864.25
    241880      7865.2
    241920     7866.27
    241960     7867.78
    242000     7869.76
    242040      7870.4
    242080     7872.07
    242120     7873.09
    242160     7874.13
    242200     7875.97
    242240     7877.52
    242280     7878.93
    242320      7879.7
    242360     7880.63
    242400     7882.27
    242440     7882.98
    242480     7884.64
    242520      7885.9
    242560     7887.24
    242600     7888.61
    242640     7890.22
    242680     7891.13
    242720      7892.2
    242760     7893.72
    242800     7895.71
    242840     7896.35
    242880        7898
    242920     7899.05
    242960     7900.07
    243000     7901.91
    243040     7903.47
    243080     7904.87
    243120     7905.64
    243160     7906.58
    243200     7908.21
    243240     7908.91
    243280     7910.59
    243320     7911.84
    243360     7913.19
    243400     7914.57
    243440     7916.17
    243480     7917.09
    243520     7918.13
    243560     7919.67
    243600     7921.67
    243640      7922.3
    243680     7923.93
    243720     7924.99
    243760     7926.03
    243800     7927.86
    243840     7929.41
    243880     7930.83
    243920      7931.6
    243960      7932.5
    244000     7934.15
    244040     7934.86
    244080     7936.54
    244120     7937.78
    244160     7939.14
    244200     7940.49
    244240      7942.1
    244280     7943.03
    244320     7944.06
    244360      7945.6
    244400     7947.61
    244440     7948.23
    244480     7949.87
    244520     7950.93
    244560     7951.94
    244600     7953.79
    244640     7955.34
    244680     7956.73
    244720     7957.51
    244760     7958.44
    244800     7960.05
    244840     7960.77
    244880     7962.46
    244920     7963.68
    244960     7965.07
    245000     7966.41
    245040     7968.03
    245080     7968.95
    245120     7970.01
    245160     7971.53
    245200     7973.53
    245240     7974.16
    245280     7975.81
    245320     7976.85
    245360     7977.86
    245400     7979.73
    245440     7981.26
    245480     7982.68
    245520     7983.45
    245560     7984.36
    245600        7986
    245640      7986.7
    245680     7988.38
    245720     7989.61
    245760        7991
    245800     7992.34
    245840     7993.95
    245880     7994.88
    245920     7995.94
    245960     7997.45
    246000     7999.47
    246040     8000.09
    246080     8001.73
    246120     8002.78
    246160     8003.81
    246200     8005.69
    246240     8007.21
    246280     8008.62
    246320     8009.39
    246360     8010.31
    246400     8011.95
    246440     8012.65
    246480     8014.31
    246520     8015.54
    246560     8016.95
    246600     8018.29
    246640     8019.88
    246680     8020.82
    246720     8021.88
    246760     8023.39
    246800     8025.41
    246840     8026.04
    246880     8027.68
    246920     8028.73
    246960     8029.76
    247000     8031.64
    247040     8033.17
    247080     8034.58
    247120     8035.34
    247160     8036.24
    247200      8037.9
    247240     8038.58
    247280     8040.23
    247320     8041.46
    247360     8042.87
    247400      8044.2
    247440     8045.79
    247480     8046.73
    247520      8047.8
    247560     8049.31
    247600     8051.34
    247640     8051.95
    247680      8053.6
    247720     8054.64
    247760     8055.68
    247800     8057.57
    247840     8059.09
    247880     8060.51
    247920     8061.25
    247960     8062.17
    248000     8063.82
    248040     8064.49
    248080     8066.13
    248120     8067.35
    248160     8068.77
    248200     8070.09
    248240     8071.69
    248280     8072.64
    248320      8073.7
    248360     8075.21
    248400     8077.22
    248440     8077.84
    248480     8079.48
    248520     8080.54
    248560     8081.58
    248600     8083.47
    248640     8084.96
    248680     8086.39
    248720     8087.14
    248760     8088.04
    248800      8089.7
    248840     8090.36
    248880     8091.99
    248920     8093.21
    248960     8094.63
    249000     8095.97
    249040     8097.56
    249080     8098.51
    249120     8099.57
    249160     8101.07
    249200      8103.1
    249240     8103.72
    249280     8105.36
    249320     8106.42
    249360     8107.46
    249400     8109.34
    249440     8110.83
    249480     8112.27
    249520     8113.01
    249560      8113.9
    249600     8115.58
    249640     8116.22
    249680     8117.87
    249720     8119.07
    249760     8120.51
    249800     8121.84
    249840     8123.44
    249880     8124.38
    249920     8125.44
    249960     8126.95
    250000     8128.98
    250040     8129.59
    250080     8131.25
    250120      8132.3
    250160     8133.34
    250200     8135.25
    250240     8136.71
    250280     8138.17
    250320     8138.89
    250360     8139.78
    250400     8141.46
    250440     8142.09
    250480     8143.75
    250520     8144.93
    250560     8146.37
    250600     8147.73
    250640     8149.31
    250680     8150.26
    250720     8151.32
    250760     8152.83
    250800     8154.85
    250840     8155.47
    250880     8157.13
    250920     8158.18
    250960     8159.24
    251000     8161.13
    251040      8162.6
    251080     8164.06
    251120     8164.79
    251160     8165.68
    251200     8167.36
    251240     8167.98
    251280     8169.66
    251320     8170.83
    251360     8172.28
    251400     8173.61
    251440     8175.21
    251480     8176.15
    251520     8177.21
    251560     8178.72
    251600     8180.75
    251640     8181.37
    251680     8183.01
    251720     8184.06
    251760     8185.12
    251800     8187.01
    251840     8188.49
    251880     8189.96
    251920      8190.7
    251960     8191.57
    252000     8193.25
    252040      8193.9
    252080     8195.55
    252120     8196.74
    252160     8198.17
    252200     8199.52
    252240     8201.11
    252280     8202.07
    252320     8203.13
    252360     8204.64
    252400     8206.66
    252440     8207.26
    252480     8208.91
    252520     8209.97
    252560     8211.04
    252600     8212.91
    252640     8214.41
    252680     8215.87
    252720     8216.62
    252760     8217.46
    252800     8219.17
    252840     8219.81
    252880     8221.48
    252920     8222.66
    252960     8224.08
    253000     8225.44
    253040     8227.04
    253080     8227.97
    253120     8229.05
    253160     8230.55
    253200     8232.58
    253240     8233.17
    253280     8234.83
    253320     8235.88
    253360     8236.96
    253400     8238.83
    253440     8240.33
    253480     8241.78
    253520     8242.53
    253560     8243.38
    253600     8245.09
    253640     8245.71
    253680     8247.38
    253720     8248.56
    253760     8249.98
    253800     8251.35
    253840     8252.94
    253880     8253.88
    253920     8254.95
    253960     8256.45
    254000     8258.48
    254040     8259.07
    254080     8260.74
    254120     8261.78
    254160     8262.86
    254200     8264.75
    254240     8266.23
    254280     8267.69
    254320     8268.45
    254360     8269.27
    254400     8270.99
    254440     8271.63
    254480     8273.29
    254520     8274.48
    254560     8275.91
    254600     8277.29
    254640     8278.85
    254680     8279.79
    254720     8280.85
    254760     8282.36
    254800     8284.39
    254840     8284.99
    254880     8286.67
    254920     8287.69
    254960     8288.76
    255000     8290.66
    255040     8292.13
    255080      8293.6
    255120     8294.34
    255160     8295.16
    255200     8296.87
    255240     8297.53
    255280     8299.17
    255320     8300.38
    255360     8301.82
    255400     8303.17
    255440     8304.75
    255480     8305.69
    255520     8306.74
    255560     8308.26
    255600     8310.28
    255640     8310.89
    255680     8312.56
    255720      8313.6
    255760     8314.66
    255800     8316.57
    255840     8318.03
    255880      8319.5
    255920     8320.25
    255960     8321.06
    256000      8322.8
    256040     8323.41
    256080     8325.05
    256120     8326.27
    256160     8327.71
    256200     8329.07
    256240     8330.64
    256280     8331.56
    256320     8332.64
    256360     8334.15
    256400     8336.17
    256440     8336.78
    256480     8338.45
    256520     8339.49
    256560     8340.55
    256600     8342.47
    256640     8343.95
    256680     8345.42
    256720     8346.14
    256760     8346.98
    256800      8348.7
    256840     8349.32
    256880     8350.94
    256920     8352.17
    256960     8353.62
    257000     8354.97
    257040     8356.52
    257080     8357.47
    257120     8358.53
    257160     8360.05
    257200     8362.08
    257240     8362.67
    257280     8364.32
    257320     8365.37
    257360     8366.46
    257400     8368.36
    257440     8369.84
    257480     8371.32
    257520     8372.03
    257560     8372.88
    257600      8374.6
    257640     8375.21
    257680     8376.86
    257720     8378.08
    257760     8379.53
    257800     8380.88
    257840     8382.46
    257880     8383.38
    257920     8384.46
    257960     8385.98
    258000     8388.02
    258040     8388.59
    258080     8390.26
    258120     8391.29
    258160     8392.39
    258200     8394.29
    258240     8395.79
    258280     8397.25
    258320     8397.97
    258360     8398.81
    258400     8400.51
    258440     8401.14
    258480      8402.8
    258520        8404
    258560     8405.45
    258600      8406.8
    258640     8408.38
    258680      8409.3
    258720     8410.37
    258760     8411.89
    258800     8413.94
    258840      8414.5
    258880     8416.17
    258920     8417.22
    258960     8418.29
    259000     8420.21
    259040     8421.68
    259080     8423.17
    259120     8423.89
    259160     8424.73
    259200     8426.43
    259240     8427.03
    259280     8428.67
    259320      8429.9
    259360     8431.34
    259400     8432.71
    259440     8434.27
    259480     8435.17
    259520     8436.26
    259560     8437.79
    259600     8439.83
    259640     8440.39
    259680     8442.06
    259720     8443.11
    259760     8444.18
    259800     8446.11
    259840     8447.59
    259880     8449.06
    259920      8449.8
    259960     8450.63
    260000     8452.32
    260040     8452.92
    260080     8454.59
    260120     8455.81
    260160     8457.24
    260200     8458.61
    260240     8460.18
    260280      8461.1
    260320     8462.17
    260360     8463.74
    260400     8465.74
    260440     8466.32
    260480     8467.99
    260520     8469.03
    260560     8470.11
    260600     8472.03
    260640     8473.49
    260680     8474.99
    260720     8475.72
    260760     8476.53
    260800     8478.24
    260840     8478.85
    260880      8480.5
    260920     8481.73
    260960     8483.17
    261000     8484.53
    261040     8486.11
    261080     8487.03
    261120      8488.1
    261160     8489.64
    261200     8491.66
    261240     8492.23
    261280     8493.92
    261320     8494.96
    261360     8496.02
    261400     8497.95
    261440      8499.4
    261480      8500.9
    261520     8501.63
    261560     8502.46
    261600     8504.15
    261640     8504.75
    261680      8506.4
    261720     8507.64
    261760     8509.06
    261800     8510.44
    261840     8512.03
    261880     8512.94
    261920        8514
    261960     8515.56
    262000     8517.57
    262040     8518.14
    262080     8519.82
    262120     8520.87
    262160     8521.91
    262200     8523.85
    262240     8525.31
    262280      8526.8
    262320     8527.52
    262360     8528.37
    262400     8530.05
    262440     8530.66
    262480     8532.31
    262520     8533.54
    262560     8534.98
    262600     8536.35
    262640     8537.94
    262680     8538.89
    262720     8539.93
    262760      8541.5
    262800      8543.5
    262840     8544.08
    262880     8545.77
    262920      8546.8
    262960     8547.85
    263000     8549.79
    263040     8551.24
    263080     8552.73
    263120     8553.44
    263160     8554.31
    263200     8555.98
    263240     8556.58
    263280     8558.26
    263320     8559.48
    263360     8560.92
    263400     8562.29
    263440      8563.9
    263480     8564.84
    263520     8565.88
    263560     8567.46
    263600     8569.47
    263640     8570.03
    263680     8571.72
    263720     8572.76
    263760     8573.82
    263800     8575.75
    263840      8577.2
    263880      8578.7
    263920     8579.41
    263960     8580.26
    264000     8581.93
    264040     8582.54
    264080      8584.2
    264120     8585.41
    264160     8586.84
    264200     8588.23
    264240     8589.82
    264280     8590.78
    264320     8591.82
    264360     8593.39
    264400     8595.43
    264440     8595.99
    264480     8597.65
    264520     8598.72
    264560     8599.77
    264600     8601.71
    264640     8603.15
    264680     8604.63
    264720     8605.34
    264760      8606.2
    264800      8607.9
    264840     8608.48
    264880     8610.14
    264920     8611.35
    264960      8612.8
    265000     8614.18
    265040     8615.79
    265080     8616.73
    265120     8617.76
    265160     8619.34
    265200     8621.38
    265240     8621.95
    265280      8623.6
    265320     8624.68
    265360     8625.72
    265400     8627.66
    265440     8629.09
    265480     8630.58
    265520     8631.32
    265560     8632.16
    265600     8633.86
    265640     8634.44
    265680     8636.11
    265720     8637.31
    265760     8638.77
    265800     8640.15
    265840     8641.77
    265880     8642.71
    265920     8643.72
    265960      8645.3
    266000     8647.34
    266040     8647.89
    266080     8649.56
    266120     8650.64
    266160     8651.67
    266200     8653.64
    266240     8655.06
    266280     8656.54
    266320     8657.27
    266360     8658.11
    266400     8659.81
    266440     8660.36
    266480     8662.06
    266520     8663.24
    266560     8664.71
    266600     8666.09
    266640      8667.7
    266680     8668.66
    266720     8669.67
    266760     8671.25
    266800     8673.27
    266840     8673.84
    266880     8675.51
    266920     8676.59
    266960     8677.65
    267000     8679.61
    267040     8681.04
    267080     8682.53
    267120     8683.23
    267160     8684.07
    267200     8685.77
    267240     8686.33
    267280     8688.03
    267320     8689.21
    267360     8690.68
    267400     8692.05
    267440     8693.65
    267480     8694.61
    267520     8695.63
    267560      8697.2
    267600     8699.25
    267640     8699.79
    267680     8701.45
    267720     8702.52
    267760      8703.6
    267800     8705.56
    267840     8706.98
    267880     8708.47
    267920     8709.17
    267960     8710.03
    268000     8711.73
    268040     8712.27
    268080     8713.97
    268120     8715.16
    268160     8716.64
    268200     8718.01
    268240      8719.6
    268280     8720.56
    268320     8721.58
    268360     8723.16
    268400      8725.2
    268440     8725.72
    268480     8727.39
    268520     8728.48
    268560     8729.54
    268600      8731.5
    268640     8732.94
    268680     8734.43
    268720     8735.12
    268760     8735.97
    268800     8737.69
    268840     8738.21
    268880     8739.89
    268920     8741.08
    268960     8742.54
    269000     8743.93
    269040     8745.51
    269080     8746.47
    269120     8747.51
    269160     8749.07
    269200     8751.11
    269240     8751.65
    269280     8753.29
    269320     8754.41
    269360     8755.45
    269400     8757.42
    269440     8758.86
    269480     8760.36
    269520     8761.06
    269560     8761.89
    269600     8763.63
    269640     8764.15
    269680     8765.83
    269720     8767.01
    269760     8768.49
    269800     8769.86
    269840     8771.43
    269880     8772.42
    269920     8773.44
    269960        8775
    270000     8777.06
    270040     8777.58
    270080     8779.22
    270120     8780.33
    270160     8781.38
    270200     8783.34
    270240     8784.79
    270280      8786.3
    270320     8787.02
    270360     8787.84
    270400     8789.57
    270440     8790.09
    270480     8791.79
    270520     8792.96
    270560     8794.43
    270600     8795.82
    270640      8797.4
    270680     8798.38
    270720     8799.41
    270760     8800.97
    270800     8803.02
    270840     8803.56
    270880     8805.21
    270920      8806.3
    270960     8807.34
    271000     8809.33
    271040     8810.76
    271080     8812.28
    271120     8812.98
    271160      8813.8
    271200     8815.54
    271240     8816.06
    271280     8817.74
    271320     8818.92
    271360     8820.39
    271400     8821.78
    271440     8823.38
    271480     8824.35
    271520     8825.37
    271560     8826.93
    271600     8828.99
    271640     8829.53
    271680     8831.16
    271720     8832.25
    271760     8833.29
    271800     8835.29
    271840      8836.7
    271880     8838.21
    271920     8838.94
    271960     8839.77
    272000     8841.49
    272040     8842.03
    272080     8843.71
    272120     8844.88
    272160     8846.36
    272200     8847.75
    272240     8849.35
    272280     8850.29
    272320     8851.34
    272360      8852.9
    272400     8854.96
    272440     8855.49
    272480     8857.13
    272520     8858.21
    272560     8859.25
    272600     8861.25
    272640     8862.67
    272680     8864.18
    272720      8864.9
    272760     8865.72
    272800     8867.44
    272840     8867.97
    272880     8869.65
    272920     8870.81
    272960     8872.27
    273000     8873.66
    273040     8875.26
    273080     8876.23
    273120     8877.24
    273160     8878.81
    273200     8880.88
    273240     8881.41
    273280     8883.04
    273320     8884.12
    273360     8885.16
    273400     8887.16
    273440     8888.55
    273480     8890.09
    273520      8890.8
    273560     8891.63
    273600     8893.33
    273640     8893.85
    273680     8895.53
    273720      8896.7
    273760     8898.16
    273800     8899.55
    273840     8901.17
    273880     8902.13
    273920     8903.13
    273960      8904.7
    274000     8906.76
    274040     8907.29
    274080     8908.93
    274120     8909.99
    274160     8911.03
    274200     8913.05
    274240     8914.44
    274280     8915.96
    274320     8916.67
    274360     8917.51
    274400     8919.21
    274440     8919.73
    274480     8921.41
    274520     8922.55
    274560     8924.04
    274600     8925.42
    274640     8927.04
    274680     8927.99
    274720     8928.98
    274760     8930.55
    274800     8932.62
    274840     8933.17
    274880     8934.78
    274920     8935.87
    274960     8936.88
    275000     8938.91
    275040      8940.3
    275080     8941.85
    275120     8942.52
    275160     8943.37
    275200     8945.09
    275240     8945.62
    275280     8947.28
    275320     8948.43
    275360     8949.89
    275400      8951.3
    275440     8952.92
    275480     8953.86
    275520     8954.85
    275560     8956.41
    275600     8958.49
    275640     8959.04
    275680     8960.66
    275720     8961.74
    275760     8962.73
    275800     8964.78
    275840     8966.15
    275880     8967.71
    275920     8968.38
    275960     8969.22
    276000     8970.94
    276040     8971.48
    276080     8973.16
    276120     8974.32
    276160     8975.77
    276200     8977.17
    276240      8978.8
    276280     8979.74
    276320     8980.73
    276360     8982.26
    276400     8984.36
    276440     8984.91
    276480     8986.55
    276520     8987.62
    276560     8988.61
    276600     8990.68
    276640     8992.05
    276680      8993.6
    276720     8994.28
    276760     8995.11
    276800     8996.83
    276840     8997.36
    276880     8999.08
    276920     9000.22
    276960     9001.67
    277000     9003.06
    277040      9004.7
    277080     9005.65
    277120     9006.61
    277160     9008.15
    277200     9010.25
    277240     9010.82
    277280     9012.46
    277320     9013.51
    277360     9014.51
    277400     9016.59
    277440     9017.96
    277480     9019.51
    277520     9020.19
    277560     9021.03
    277600     9022.72
    277640     9023.24
    277680     9024.96
    277720     9026.11
    277760     9027.57
    277800     9028.93
    277840     9030.59
    277880     9031.55
    277920      9032.5
    277960     9034.05
    278000     9036.15
    278040     9036.71
    278080     9038.35
    278120     9039.41
    278160     9040.39
    278200     9042.48
    278240     9043.86
    278280     9045.41
    278320     9046.08
    278360     9046.92
    278400     9048.62
    278440     9049.14
    278480     9050.84
    278520     9051.97
    278560     9053.47
    278600     9054.81
    278640     9056.47
    278680     9057.42
    278720     9058.38
    278760     9059.93
    278800     9062.02
    278840     9062.59
    278880     9064.24
    278920     9065.29
    278960     9066.27
    279000     9068.37
    279040     9069.73
    279080      9071.3
    279120     9071.95
    279160      9072.8
    279200      9074.5
    279240     9075.06
    279280     9076.73
    279320     9077.87
    279360     9079.38
    279400     9080.72
    279440     9082.38
    279480     9083.33
    279520      9084.3
    279560     9085.83
    279600     9087.95
    279640      9088.5
    279680     9090.15
    279720      9091.2
    279760      9092.2
    279800     9094.28
    279840     9095.65
    279880     9097.22
    279920     9097.88
    279960      9098.7
    280000     9100.41
    280040     9100.96
    280080     9102.65
    280120     9103.79
    280160     9105.29
    280200     9106.61
    280240     9108.28
    280280     9109.25
    280320     9110.19
    280360     9111.73
    280400     9113.82
    280440     9114.41
    280480     9116.04
    280520     9117.12
    280560     9118.09
    280600     9120.17
    280640     9121.56
    280680     9123.13
    280720      9123.8
    280760     9124.61
    280800     9126.33
    280840     9126.86
    280880     9128.54
    280920     9129.69
    280960     9131.21
    281000     9132.51
    281040     9134.19
    281080     9135.14
    281120     9136.11
    281160     9137.63
    281200     9139.72
    281240     9140.32
    281280     9141.96
    281320     9143.03
    281360     9144.01
    281400     9146.08
    281440     9147.46
    281480     9149.03
    281520      9149.7
    281560     9150.52
    281600     9152.24
    281640     9152.74
    281680     9154.45
    281720     9155.59
    281760      9157.1
    281800     9158.41
    281840     9160.08
    281880     9161.04
    281920        9162
    281960     9163.51
    282000     9165.61
    282040     9166.23
    282080     9167.87
    282120     9168.96
    282160     9169.89
    282200     9172.02
    282240     9173.37
    282280     9174.93
    282320      9175.6
    282360     9176.42
    282400     9178.17
    282440     9178.65
    282480     9180.37
    282520     9181.48
    282560     9182.99
    282600     9184.31
    282640     9185.98
    282680     9186.96
    282720     9187.91
    282760      9189.4
    282800     9191.48
    282840     9192.13
    282880     9193.78
    282920     9194.85
    282960     9195.79
    283000      9197.9
    283040     9199.27
    283080     9200.83
    283120      9201.5
    283160     9202.31
    283200     9204.07
    283240     9204.55
    283280     9206.26
    283320     9207.38
    283360     9208.89
    283400     9210.19
    283440     9211.86
    283480     9212.84
    283520     9213.81
    283560      9215.3
    283600     9217.37
    283640        9218
    283680     9219.64
    283720     9220.74
    283760     9221.69
    283800     9223.81
    283840     9225.15
    283880     9226.72
    283920     9227.38
    283960     9228.21
    284000     9229.97
    284040     9230.42
    284080     9232.14
    284120     9233.26
    284160     9234.77
    284200     9236.08
    284240     9237.74
    284280     9238.73
    284320     9239.68
    284360     9241.18
    284400     9243.26
    284440     9243.88
    284480     9245.53
    284520     9246.63
    284560     9247.57
    284600     9249.71
    284640     9251.05
    284680     9252.63
    284720     9253.28
    284760     9254.11
    284800     9255.87
    284840     9256.31
    284880     9258.04
    284920     9259.15
    284960     9260.67
    285000     9261.97
    285040     9263.63
    285080      9264.6
    285120     9265.57
    285160     9267.07
    285200     9269.15
    285240      9269.8
    285280     9271.42
    285320     9272.52
    285360     9273.47
    285400     9275.59
    285440     9276.92
    285480     9278.53
    285520     9279.15
    285560     9279.99
    285600     9281.76
    285640      9282.2
    285680     9283.92
    285720     9285.05
    285760     9286.54
    285800     9287.85
    285840     9289.55
    285880      9290.5
    285920     9291.48
    285960     9292.97
    286000     9295.07
    286040     9295.71
    286080     9297.32
    286120     9298.43
    286160     9299.38
    286200      9301.5
    286240     9302.86
    286280     9304.45
    286320     9305.07
    286360     9305.91
    286400     9307.69
    286440     9308.12
    286480     9309.85
    286520     9310.95
    286560     9312.46
    286600     9313.76
    286640     9315.47
    286680      9316.4
    286720     9317.37
    286760     9318.86
    286800     9320.96
    286840      9321.6
    286880     9323.21
    286920     9324.34
    286960     9325.29
    287000      9327.4
    287040     9328.77
    287080     9330.35
    287120     9330.97
    287160     9331.82
    287200      9333.6
    287240     9334.02
    287280     9335.75
    287320     9336.86
    287360     9338.38
    287400     9339.67
    287440     9341.39
    287480     9342.32
    287520     9343.28
    287560     9344.76
    287600     9346.88
    287640     9347.49
    287680     9349.09
    287720     9350.23
    287760     9351.19
    287800     9353.31
    287840     9354.67
    287880     9356.25
    287920     9356.87
    287960     9357.72
    288000      9359.5
    288040     9359.91
    288080     9361.62
    288120     9362.74
    288160     9364.25
    288200     9365.55
    288240     9367.27
    288280      9368.2
    288320     9369.17
    288360     9370.65
    288400     9372.75
    288440     9373.37
    288480     9374.97
    288520     9376.13
    288560     9377.08
    288600     9379.22
    288640     9380.59
    288680     9382.16
    288720     9382.77
    288760      9383.6
    288800     9385.38
    288840      9385.8
    288880     9387.53
    288920     9388.64
    288960      9390.2
    289000      9391.5
    289040     9393.18
    289080     9394.11
    289120     9395.05
    289160     9396.54
    289200     9398.66
    289240     9399.28
    289280     9400.88
    289320     9402.01
    289360     9402.99
    289400     9405.11
    289440      9406.5
    289480     9408.05
    289520     9408.65
    289560     9409.51
    289600     9411.28
    289640     9411.71
    289680     9413.42
    289720     9414.53
    289760     9416.09
    289800     9417.39
    289840     9419.08
    289880     9420.01
    289920     9420.95
    289960     9422.44
    290000     9424.55
    290040     9425.19
    290080     9426.79
    290120     9427.93
    290160     9428.89
    290200        9431
    290240      9432.4
    290280     9433.95
    290320     9434.55
    290360      9435.4
    290400     9437.19
    290440     9437.59
    290480     9439.31
    290520     9440.41
    290560     9441.99
    290600      9443.3
    290640     9444.98
    290680      9445.9
    290720     9446.85
    290760     9448.33
    290800     9450.46
    290840     9451.11
    290880     9452.69
    290920     9453.84
    290960      9454.8
    291000     9456.91
    291040     9458.32
    291080     9459.87
    291120     9460.47
    291160      9461.3
    291200     9463.12
    291240     9463.51
    291280     9465.23
    291320     9466.34
    291360     9467.91
    291400     9469.21
    291440      9470.9
    291480     9471.82
    291520     9472.73
    291560     9474.27
    291600      9476.4
    291640     9477.01
    291680      9478.6
    291720     9479.75
    291760      9480.7
    291800     9482.83
    291840     9484.23
    291880     9485.78
    291920     9486.38
    291960     9487.19
    292000     9489.02
    292040     9489.41
    292080     9491.12
    292120     9492.24
    292160     9493.79
    292200     9495.13
    292240     9496.79
    292280     9497.73
    292320     9498.63
    292360     9500.17
    292400     9502.32
    292440     9502.91
    292480     9504.53
    292520     9505.69
    292560     9506.61
    292600     9508.74
    292640     9510.15
    292680      9511.7
    292720     9512.29
    292760     9513.12
    292800     9514.94
    292840     9515.33
    292880     9517.05
    292920     9518.15
    292960      9519.7
    293000     9521.03
    293040     9522.69
    293080     9523.66
    293120     9524.53
    293160     9526.08
    293200     9528.23
    293240     9528.81
    293280     9530.44
    293320     9531.59
    293360     9532.52
    293400     9534.63
    293440     9536.07
    293480      9537.6
    293520     9538.22
    293560     9539.05
    293600     9540.86
    293640     9541.29
    293680     9542.99
    293720     9544.11
    293760     9545.64
    293800     9546.98
    293840     9548.64
    293880      9549.6
    293920     9550.47
    293960     9552.04
    294000     9554.19
    294040     9554.78
    294080      9556.4
    294120     9557.53
    294160     9558.46
    294200     9560.59
    294240     9562.04
    294280     9563.56
    294320     9564.16
    294360     9565.01
    294400      9566.8
    294440     9567.24
    294480     9568.93
    294520     9570.06
    294560     9571.59
    294600     9572.94
    294640     9574.58
    294680     9575.57
    294720     9576.43
    294760     9577.99
    294800     9580.15
    294840     9580.74
    294880     9582.37
    294920     9583.47
    294960     9584.42
    295000     9586.56
    295040     9588.01
    295080     9589.51
    295120     9590.12
    295160     9590.97
    295200     9592.76
    295240      9593.2
    295280     9594.91
    295320        9596
    295360     9597.55
    295400      9598.9
    295440     9600.54
    295480     9601.52
    295520     9602.39
    295560     9603.96
    295600      9606.1
    295640     9606.71
    295680     9608.33
    295720     9609.44
    295760      9610.4
    295800     9612.52
    295840     9613.97
    295880     9615.48
    295920     9616.08
    295960     9616.93
    296000     9618.71
    296040     9619.17
    296080     9620.88
    296120        9622
    296160     9623.51
    296200     9624.88
    296240     9626.48
    296280     9627.48
    296320     9628.36
    296360     9629.94
    296400     9632.06
    296440     9632.68
    296480     9634.32
    296520      9635.4
    296560     9636.39
    296600     9638.49
    296640     9639.96
    296680     9641.44
    296720     9642.06
    296760     9642.91
    296800     9644.68
    296840     9645.15
    296880     9646.84
    296920     9647.95
    296960     9649.47
    297000     9650.86
    297040     9652.47
    297080     9653.44
    297120     9654.34
    297160     9655.89
    297200     9658.02
    297240     9658.65
    297280     9660.31
    297320     9661.36
    297360     9662.36
    297400     9664.48
    297440     9665.93
    297480     9667.41
    297520     9668.05
    297560     9668.87
    297600      9670.7
    297640     9671.14
    297680     9672.85
    297720     9673.95
    297760     9675.47
    297800     9676.86
    297840     9678.47
    297880     9679.46
    297920     9680.34
    297960     9681.92
    298000     9684.03
    298040     9684.67
    298080     9686.32
    298120     9687.37
    298160     9688.37
    298200      9690.5
    298240     9691.94
    298280     9693.42
    298320     9694.08
    298360      9694.9
    298400     9696.72
    298440     9697.18
    298480     9698.86
    298520     9699.99
    298560      9701.5
    298600      9702.9
    298640      9704.5
    298680     9705.48
    298720     9706.38
    298760     9707.96
    298800     9710.08
    298840      9710.7
    298880     9712.36
    298920     9713.39
    298960      9714.4
    299000     9716.56
    299040     9717.99
    299080     9719.47
    299120      9720.1
    299160     9720.94
    299200     9722.74
    299240     9723.22
    299280     9724.89
    299320     9726.03
    299360     9727.51
    299400     9728.92
    299440     9730.54
    299480     9731.52
    299520      9732.4
    299560     9733.99
    299600      9736.1
    299640     9736.74
    299680     9738.36
    299720     9739.43
    299760     9740.42
    299800     9742.59
    299840        9744
    299880     9745.51
    299920     9746.13
    299960     9746.99
    300000     9748.78
    300040     9749.23
    300080      9750.9
    300120     9752.02
    300160      9753.5
    300200     9754.92
    300240     9756.57
    300280     9757.52
    300320     9758.42
    300360        9760
    300400     9762.11
    300440     9762.75
    300480     9764.38
    300520     9765.43
    300560     9766.42
    300600     9768.59
    300640        9770
    300680     9771.54
    300720     9772.12
    300760     9772.98
    300800     9774.77
    300840     9775.21
    300880      9776.9
    300920     9778.05
    300960     9779.52
    301000     9780.93
    301040     9782.59
    301080     9783.55
    301120     9784.43
    301160        9786
    301200     9788.13
    301240     9788.77
    301280     9790.41
    301320     9791.46
    301360     9792.42
    301400     9794.61
    301440        9796
    301480     9797.53
    301520     9798.11
    301560     9798.98
    301600     9800.77
    301640     9801.22
    301680     9802.92
    301720     9804.04
    301760     9805.53
    301800     9806.94
    301840     9808.59
    301880     9809.56
    301920     9810.43
    301960     9811.98
    302000     9814.15
    302040     9814.77
    302080     9816.42
    302120     9817.46
    302160     9818.42
    302200     9820.61
    302240     9822.04
    302280     9823.56
    302320     9824.14
    302360        9825
    302400     9826.79
    302440     9827.22
    302480     9828.95
    302520     9830.08
    302560     9831.57
    302600     9832.95
    302640     9834.63
    302680     9835.59
    302720     9836.45
    302760     9837.99
    302800     9840.17
    302840     9840.77
    302880     9842.41
    302920     9843.46
    302960     9844.41
    303000     9846.63
    303040     9848.06
    303080     9849.59
    303120     9850.15
    303160     9851.02
    303200      9852.8
    303240     9853.26
    303280     9854.99
    303320     9856.11
    303360     9857.58
    303400     9858.99
    303440     9860.65
    303480     9861.62
    303520     9862.46
    303560     9864.04
    303600     9866.19
    303640      9866.8
    303680     9868.45
    303720      9869.5
    303760     9870.48
    303800     9872.67
    303840      9874.1
    303880     9875.62
    303920     9876.17
    303960     9877.05
    304000     9878.82
    304040     9879.29
    304080     9881.02
    304120     9882.12
    304160     9883.62
    304200        9885
    304240     9886.67
    304280     9887.64
    304320     9888.48
    304360     9890.08
    304400     9892.24
    304440     9892.84
    304480     9894.48
    304520     9895.53
    304560     9896.52
    304600      9898.7
    304640     9900.13
    304680     9901.67
    304720     9902.22
    304760     9903.09
    304800     9904.88
    304840     9905.35
    304880     9907.07
    304920     9908.15
    304960     9909.65
    305000     9911.05
    305040     9912.72
    305080     9913.67
    305120     9914.55
    305160     9916.11
    305200      9918.3
    305240     9918.87
    305280     9920.56
    305320     9921.59
    305360     9922.58
    305400     9924.76
    305440     9926.17
    305480     9927.73
    305520     9928.27
    305560     9929.15
    305600     9930.92
    305640     9931.39
    305680     9933.09
    305720     9934.18
    305760     9935.69
    305800     9937.07
    305840     9938.77
    305880      9939.7
    305920     9940.56
    305960     9942.15
    306000     9944.34
    306040     9944.91
    306080     9946.58
    306120     9947.62
    306160     9948.59
    306200      9950.8
    306240      9952.2
    306280     9953.78
    306320     9954.31
    306360     9955.18
    306400     9956.94
    306440     9957.42
    306480     9959.13
    306520     9960.19
    306560     9961.71
    306600     9963.09
    306640     9964.82
    306680     9965.74
    306720     9966.58
    306760     9968.18
    306800     9970.35
    306840     9970.92
    306880     9972.59
    306920     9973.64
    306960     9974.61
    307000     9976.83
    307040     9978.22
    307080     9979.82
    307120     9980.32
    307160     9981.21
    307200     9982.94
    307240     9983.43
    307280     9985.14
    307320     9986.23
    307360     9987.72
    307400     9989.11
    307440     9990.82
    307480     9991.76
    307520     9992.59
    307560     9994.19
    307600     9996.36
    307640     9996.93
    307680      9998.6
    307720     9999.66
    307760     10000.6
    307800     10002.9
    307840     10004.2
    307880     10005.8
    307920     10006.3
    307960     10007.2
    308000       10009
    308040     10009.5
    308080     10011.1
    308120     10012.3
    308160     10013.7
    308200     10015.1
    308240     10016.9
    308280     10017.8
    308320     10018.6
    308360     10020.2
    308400     10022.4
    308440       10023
    308480     10024.6
    308520     10025.7
    308560     10026.6
    308600     10028.9
    308640     10030.2
    308680     10031.9
    308720     10032.3
    308760     10033.2
    308800     10034.9
    308840     10035.5
    308880     10037.1
    308920     10038.3
    308960     10039.8
    309000     10041.1
    309040     10042.9
    309080     10043.8
    309120     10044.6
    309160     10046.2
    309200     10048.4
    309240     10048.9
    309280     10050.6
    309320     10051.7
    309360     10052.6
    309400     10054.8
    309440     10056.2
    309480     10057.8
    309520     10058.3
    309560     10059.2
    309600     10060.9
    309640     10061.4
    309680     10063.1
    309720     10064.3
    309760     10065.7
    309800     10067.1
    309840     10068.8
    309880     10069.7
    309920     10070.6
    309960     10072.1
    310000     10074.3
    310040     10074.9
    310080     10076.6
    310120     10077.6
    310160     10078.6
    310200     10080.8
    310240     10082.2
    310280     10083.8
    310320     10084.3
    310360     10085.2
    310400     10086.9
    310440     10087.4
    310480       10089
    310520     10090.2
    310560     10091.7
    310600     10093.1
    310640     10094.8
    310680     10095.7
    310720     10096.5
    310760     10098.1
    310800     10100.3
    310840     10100.9
    310880     10102.5
    310920     10103.6
    310960     10104.5
    311000     10106.8
    311040     10108.2
    311080     10109.8
    311120     10110.3
    311160     10111.1
    311200     10112.9
    311240     10113.4
    311280       10115
    311320     10116.2
    311360     10117.7
    311400     10119.1
    311440     10120.8
    311480     10121.7
    311520     10122.5
    311560     10124.1
    311600     10126.3
    311640     10126.9
    311680     10128.5
    311720     10129.6
    311760     10130.5
    311800     10132.8
    311840     10134.2
    311880     10135.8
    311920     10136.2
    311960     10137.1
    312000     10138.8
    312040     10139.3
    312080       10141
    312120     10142.2
    312160     10143.7
    312200       10145
    312240     10146.8
    312280     10147.7
    312320     10148.5
    312360     10150.1
    312400     10152.3
    312440     10152.9
    312480     10154.5
    312520     10155.6
    312560     10156.5
    312600     10158.8
    312640     10160.2
    312680     10161.8
    312720     10162.2
    312760     10163.1
    312800     10164.8
    312840     10165.3
    312880       10167
    312920     10168.2
    312960     10169.7
    313000       10171
    313040     10172.8
    313080     10173.6
    313120     10174.5
    313160     10176.1
    313200     10178.3
    313240     10178.9
    313280     10180.5
    313320     10181.6
    313360     10182.5
    313400     10184.7
    313440     10186.1
    313480     10187.7
    313520     10188.2
    313560     10189.1
    313600     10190.7
    313640     10191.3
    313680     10192.9
    313720     10194.1
    313760     10195.6
    313800       10197
    313840     10198.7
    313880     10199.6
    313920     10200.5
    313960     10202.1
    314000     10204.3
    314040     10204.8
    314080     10206.5
    314120     10207.6
    314160     10208.5
    314200     10210.8
    314240     10212.1
    314280     10213.8
    314320     10214.2
    314360     10215.1
    314400     10216.8
    314440     10217.2
    314480     10218.9
    314520     10220.1
    314560     10221.6
    314600     10222.9
    314640     10224.7
    314680     10225.6
    314720     10226.4
    314760       10228
    314800     10230.2
    314840     10230.8
    314880     10232.4
    314920     10233.5
    314960     10234.5
    315000     10236.7
    315040     10238.1
    315080     10239.7
    315120     10240.2
    315160     10241.1
    315200     10242.7
    315240     10243.2
    315280     10244.9
    315320     10246.1
    315360     10247.6
    315400     10248.9
    315440     10250.7
    315480     10251.5
    315520     10252.4
    315560       10254
    315600     10256.2
    315640     10256.8
    315680     10258.4
    315720     10259.5
    315760     10260.4
    315800     10262.7
    315840     10264.1
    315880     10265.7
    315920     10266.1
    315960     10267.1
    316000     10268.7
    316040     10269.2
    316080     10270.9
    316120     10272.1
    316160     10273.6
    316200     10274.9
    316240     10276.7
    316280     10277.5
    316320     10278.4
    316360       10280
    316400     10282.2
    316440     10282.8
    316480     10284.4
    316520     10285.5
    316560     10286.4
    316600     10288.7
    316640       10290
    316680     10291.7
    316720     10292.1
    316760       10293
    316800     10294.7
    316840     10295.2
    316880     10296.9
    316920     10298.1
    316960     10299.6
    317000     10300.8
    317040     10302.6
    317080     10303.5
    317120     10304.4
    317160       10306
    317200     10308.2
    317240     10308.7
    317280     10310.4
    317320     10311.5
    317360     10312.4
    317400     10314.6
    317440       10316
    317480     10317.6
    317520     10318.1
    317560       10319
    317600     10320.7
    317640     10321.1
    317680     10322.8
    317720       10324
    317760     10325.5
    317800     10326.8
    317840     10328.6
    317880     10329.5
    317920     10330.3
    317960       10332
    318000     10334.1
    318040     10334.7
    318080     10336.4
    318120     10337.5
    318160     10338.4
    318200     10340.6
    318240       10342
    318280     10343.6
    318320     10344.1
    318360       10345
    318400     10346.6
    318440     10347.1
    318480     10348.8
    318520       10350
    318560     10351.5
    318600     10352.8
    318640     10354.6
    318680     10355.5
    318720     10356.3
    318760       10358
    318800     10360.2
    318840     10360.7
    318880     10362.4
    318920     10363.5
    318960     10364.4
    319000     10366.6
    319040       10368
    319080     10369.6
    319120     10370.1
    319160       10371
    319200     10372.6
    319240     10373.1
    319280     10374.8
    319320       10376
    319360     10377.5
    319400     10378.8
    319440     10380.6
    319480     10381.5
    319520     10382.3
    319560       10384
    319600     10386.2
    319640     10386.7
    319680     10388.3
    319720     10389.5
    319760     10390.4
    319800     10392.6
    319840       10394
    319880     10395.6
    319920     10396.1
    319960       10397
    320000     10398.6
    320040       10399
    320080     10400.8
    320120       10402
    320160     10403.5
    320200     10404.8
    320240     10406.6
    320280     10407.5
    320320     10408.3
    320360       10410
    320400     10412.2
    320440     10412.8
    320480     10414.4
    320520     10415.5
    320560     10416.4
    320600     10418.6
    320640       10420
    320680     10421.6
    320720     10422.1
    320760       10423
    320800     10424.6
    320840     10425.1
    320880     10426.8
    320920       10428
    320960     10429.5
    321000     10430.8
    321040     10432.6
    321080     10433.5
    321120     10434.3
    321160       10436
    321200     10438.2
    321240     10438.8
    321280     10440.4
    321320     10441.5
    321360     10442.4
    321400     10444.6
    321440       10446
    321480     10447.6
    321520     10448.1
    321560       10449
    321600     10450.7
    321640     10451.1
    321680     10452.8
    321720       10454
    321760     10455.6
    321800     10456.9
    321840     10458.7
    321880     10459.6
    321920     10460.3
    321960       10462
    322000     10464.2
    322040     10464.8
    322080     10466.4
    322120     10467.5
    322160     10468.4
    322200     10470.7
    322240       10472
    322280     10473.7
    322320     10474.1
    322360     10475.1
    322400     10476.7
    322440     10477.1
    322480     10478.9
    322520       10480
    322560     10481.6
    322600     10482.9
    322640     10484.8
    322680     10485.6
    322720     10486.4
    322760     10488.1
    322800     10490.3
    322840     10490.8
    322880     10492.5
    322920     10493.5
    322960     10494.5
    323000     10496.7
    323040     10498.1
    323080     10499.7
    323120     10500.1
    323160     10501.1
    323200     10502.7
    323240     10503.2
    323280     10504.9
    323320     10506.1
    323360     10507.6
    323400       10509
    323440     10510.8
    323480     10511.7
    323520     10512.4
    323560     10514.1
    323600     10516.3
    323640     10516.8
    323680     10518.5
    323720     10519.6
    323760     10520.5
    323800     10522.7
    323840     10524.1
    323880     10525.7
    323920     10526.1
    323960     10527.2
    324000     10528.8
    324040     10529.2
    324080     10530.9
    324120     10532.1
    324160     10533.6
    324200       10535
    324240     10536.8
    324280     10537.7
    324320     10538.4
    324360     10540.1
    324400     10542.3
    324440     10542.8
    324480     10544.5
    324520     10545.6
    324560     10546.5
    324600     10548.7
    324640     10550.1
    324680     10551.7
    324720     10552.1
    324760     10553.2
    324800     10554.7
    324840     10555.2
    324880     10556.9
    324920       10558
    324960     10559.6
    325000     10560.9
    325040     10562.8
    325080     10563.6
    325120     10564.4
    325160     10566.1
    325200     10568.2
    325240     10568.8
    325280     10570.5
    325320     10571.5
    325360     10572.4
    325400     10574.6
    325440       10576
    325480     10577.6
    325520     10578.1
    325560     10579.1
    325600     10580.7
    325640     10581.1
    325680     10582.9
    325720       10584
    325760     10585.6
    325800     10586.9
    325840     10588.7
    325880     10589.6
    325920     10590.3
    325960     10592.1
    326000     10594.2
    326040     10594.8
    326080     10596.4
    326120     10597.5
    326160     10598.4
    326200     10600.6
    326240       10602
    326280     10603.6
    326320     10604.1
    326360     10605.1
    326400     10606.6
    326440       10607
    326480     10608.8
    326520     10609.9
    326560     10611.5
    326600     10612.8
    326640     10614.7
    326680     10615.5
    326720     10616.3
    326760       10618
    326800     10620.1
    326840     10620.7
    326880     10622.4
    326920     10623.4
    326960     10624.3
    327000     10626.6
    327040     10627.9
    327080     10629.5
    327120       10630
    327160       10631
    327200     10632.6
    327240       10633
    327280     10634.7
    327320     10635.9
    327360     10637.5
    327400     10638.8
    327440     10640.6
    327480     10641.5
    327520     10642.2
    327560     10643.9
    327600     10646.1
    327640     10646.6
    327680     10648.3
    327720     10649.3
    327760     10650.3
    327800     10652.5
    327840     10653.8
    327880     10655.5
    327920     10655.9
    327960     10656.9
    328000     10658.5
    328040     10658.9
    328080     10660.6
    328120     10661.8
    328160     10663.4
    328200     10664.7
    328240     10666.6
    328280     10667.4
    328320     10668.1
    328360     10669.8
    328400       10672
    328440     10672.6
    328480     10674.2
    328520     10675.3
    328560     10676.2
    328600     10678.4
    328640     10679.8
    328680     10681.4
    328720     10681.8
    328760     10682.8
    328800     10684.4
    328840     10684.8
    328880     10686.5
    328920     10687.7
    328960     10689.3
    329000     10690.5
    329040     10692.4
    329080     10693.3
    329120       10694
    329160     10695.7
    329200     10697.9
    329240     10698.4
    329280     10700.1
    329320     10701.2
    329360     10702.1
    329400     10704.3
    329440     10705.6
    329480     10707.2
    329520     10707.7
    329560     10708.7
    329600     10710.3
    329640     10710.6
    329680     10712.3
    329720     10713.5
    329760     10715.1
    329800     10716.4
    329840     10718.3
    329880     10719.2
    329920     10719.9
    329960     10721.6
    330000     10723.8
    330040     10724.3
    330080     10725.9
    330120       10727
    330160     10727.9
    330200     10730.2
    330240     10731.5
    330280     10733.1
    330320     10733.5
    330360     10734.6
    330400     10736.1
    330440     10736.5
    330480     10738.2
    330520     10739.4
    330560       10741
    330600     10742.3
    330640     10744.2
    330680     10745.1
    330720     10745.7
    330760     10747.4
    330800     10749.7
    330840     10750.1
    330880     10751.8
    330920     10752.9
    330960     10753.8
    331000       10756
    331040     10757.3
    331080     10758.9
    331120     10759.4
    331160     10760.5
    331200       10762
    331240     10762.4
    331280     10764.1
    331320     10765.3
    331360     10766.8
    331400     10768.1
    331440     10770.1
    331480     10770.9
    331520     10771.6
    331560     10773.3
    331600     10775.5
    331640       10776
    331680     10777.7
    331720     10778.8
    331760     10779.6
    331800     10781.9
    331840     10783.2
    331880     10784.8
    331920     10785.3
    331960     10786.3
    332000     10787.9
    332040     10788.2
    332080       10790
    332120     10791.1
    332160     10792.7
    332200       10794
    332240     10795.9
    332280     10796.8
    332320     10797.5
    332360     10799.2
    332400     10801.4
    332440     10801.9
    332480     10803.5
    332520     10804.6
    332560     10805.5
    332600     10807.8
    332640     10809.1
    332680     10810.7
    332720     10811.2
    332760     10812.2
    332800     10813.8
    332840     10814.1
    332880     10815.8
    332920       10817
    332960     10818.5
    333000     10819.8
    333040     10821.8
    333080     10822.6
    333120     10823.3
    333160       10825
    333200     10827.2
    333240     10827.7
    333280     10829.3
    333320     10830.5
    333360     10831.3
    333400     10833.6
    333440     10834.9
    333480     10836.5
    333520       10837
    333560       10838
    333600     10839.6
    333640     10839.9
    333680     10841.6
    333720     10842.8
    333760     10844.4
    333800     10845.6
    333840     10847.6
    333880     10848.4
    333920     10849.1
    333960     10850.8
    334000       10853
    334040     10853.5
    334080     10855.1
    334120     10856.3
    334160     10857.1
    334200     10859.4
    334240     10860.7
    334280     10862.3
    334320     10862.8
    334360     10863.8
    334400     10865.4
    334440     10865.7
    334480     10867.4
    334520     10868.6
    334560     10870.2
    334600     10871.4
    334640     10873.3
    334680     10874.2
    334720     10874.9
    334760     10876.6
    334800     10878.8
    334840     10879.3
    334880     10880.9
    334920       10882
    334960     10882.9
    335000     10885.2
    335040     10886.5
    335080     10888.1
    335120     10888.6
    335160     10889.6
    335200     10891.2
    335240     10891.4
    335280     10893.2
    335320     10894.4
    335360       10896
    335400     10897.2
    335440     10899.1
    335480       10900
    335520     10900.7
    335560     10902.4
    335600     10904.6
    335640     10905.1
    335680     10906.7
    335720     10907.9
    335760     10908.6
    335800       10911
    335840     10912.3
    335880     10913.8
    335920     10914.3
    335960     10915.4
    336000       10917
    336040     10917.2
    336080       10919
    336120     10920.2
    336160     10921.8
    336200       10923
    336240     10924.9
    336280     10925.8
    336320     10926.5
    336360     10928.2
    336400     10930.4
    336440     10930.9
    336480     10932.5
    336520     10933.7
    336560     10934.4
    336600     10936.8
    336640     10938.1
    336680     10939.7
    336720     10940.1
    336760     10941.2
    336800     10942.8
    336840     10943.1
    336880     10944.8
    336920       10946
    336960     10947.6
    337000     10948.8
    337040     10950.7
    337080     10951.6
    337120     10952.2
    337160     10953.9
    337200     10956.2
    337240     10956.7
    337280     10958.2
    337320     10959.5
    337360     10960.2
    337400     10962.6
    337440     10963.9
    337480     10965.4
    337520     10965.9
    337560       10967
    337600     10968.6
    337640     10968.9
    337680     10970.6
    337720     10971.8
    337760     10973.3
    337800     10974.6
    337840     10976.5
    337880     10977.3
    337920       10978
    337960     10979.7
    338000       10982
    338040     10982.4
    338080       10984
    338120     10985.2
    338160       10986
    338200     10988.3
    338240     10989.7
    338280     10991.2
    338320     10991.7
    338360     10992.8
    338400     10994.4
    338440     10994.6
    338480     10996.3
    338520     10997.5
    338560     10999.1
    338600     11000.4
    338640     11002.3
    338680     11003.1
    338720     11003.8
    338760     11005.5
    338800     11007.8
    338840     11008.2
    338880     11009.8
    338920       11011
    338960     11011.8
    339000     11014.1
    339040     11015.4
    339080       11017
    339120     11017.5
    339160     11018.5
    339200     11020.1
    339240     11020.4
    339280     11022.1
    339320     11023.3
    339360     11024.9
    339400     11026.1
    339440     11028.1
    339480     11028.9
    339520     11029.6
    339560     11031.3
    339600     11033.6
    339640       11034
    339680     11035.6
    339720     11036.8
    339760     11037.6
    339800     11039.9
    339840     11041.3
    339880     11042.8
    339920     11043.3
    339960     11044.3
    340000     11045.9
    340040     11046.1
    340080     11047.9
    340120     11049.1
    340160     11050.7
    340200     11051.9
    340240     11053.8
    340280     11054.6
    340320     11055.3
    340360       11057
    340400     11059.3
    340440     11059.7
    340480     11061.3
    340520     11062.5
    340560     11063.3
    340600     11065.7
    340640       11067
    340680     11068.5
    340720     11069.1
    340760       11070
    340800     11071.6
    340840     11071.9
    340880     11073.6
    340920     11074.8
    340960     11076.4
    341000     11077.6
    341040     11079.5
    341080     11080.4
    341120       11081
    341160     11082.7
    341200     11085.1
    341240     11085.5
    341280       11087
    341320     11088.3
    341360     11089.1
    341400     11091.4
    341440     11092.8
    341480     11094.3
    341520     11094.8
    341560     11095.8
    341600     11097.4
    341640     11097.6
    341680     11099.4
    341720     11100.5
    341760     11102.1
    341800     11103.4
    341840     11105.3
    341880     11106.1
    341920     11106.7
    341960     11108.5
    342000     11110.8
    342040     11111.2
    342080     11112.7
    342120       11114
    342160     11114.8
    342200     11117.1
    342240     11118.5
    342280       11120
    342320     11120.5
    342360     11121.6
    342400     11123.1
    342440     11123.4
    342480     11125.1
    342520     11126.3
    342560     11127.9
    342600     11129.1
    342640       11131
    342680     11131.9
    342720     11132.5
    342760     11134.2
    342800     11136.5
    342840       11137
    342880     11138.5
    342920     11139.7
    342960     11140.5
    343000     11142.9
    343040     11144.2
    343080     11145.8
    343120     11146.3
    343160     11147.3
    343200     11148.8
    343240     11149.1
    343280     11150.8
    343320       11152
    343360     11153.6
    343400     11154.8
    343440     11156.7
    343480     11157.6
    343520     11158.2
    343560     11159.9
    343600     11162.2
    343640     11162.7
    343680     11164.2
    343720     11165.4
    343760     11166.3
    343800     11168.5
    343840     11169.9
    343880     11171.5
    343920       11172
    343960     11172.9
    344000     11174.6
    344040     11174.8
    344080     11176.6
    344120     11177.7
    344160     11179.3
    344200     11180.6
    344240     11182.5
    344280     11183.4
    344320     11183.9
    344360     11185.7
    344400       11188
    344440     11188.4
    344480     11189.9
    344520     11191.2
    344560       11192
    344600     11194.3
    344640     11195.7
    344680     11197.2
    344720     11197.7
    344760     11198.7
    344800     11200.3
    344840     11200.6
    344880     11202.3
    344920     11203.5
    344960       11205
    345000     11206.3
    345040     11208.2
    345080     11209.1
    345120     11209.7
    345160     11211.4
    345200     11213.7
    345240     11214.2
    345280     11215.6
    345320     11216.9
    345360     11217.8
    345400       11220
    345440     11221.4
    345480       11223
    345520     11223.5
    345560     11224.4
    345600       11226
    345640     11226.3
    345680     11228.1
    345720     11229.3
    345760     11230.8
    345800       11232
    345840       11234
    345880     11234.9
    345920     11235.4
    345960     11237.1
    346000     11239.5
    346040     11239.9
    346080     11241.4
    346120     11242.7
    346160     11243.5
    346200     11245.8
    346240     11247.2
    346280     11248.7
    346320     11249.2
    346360     11250.2
    346400     11251.8
    346440     11252.1
    346480     11253.8
    346520     11255.1
    346560     11256.6
    346600     11257.8
    346640     11259.8
    346680     11260.7
    346720     11261.2
    346760     11262.9
    346800     11265.3
    346840     11265.7
    346880     11267.2
    346920     11268.5
    346960     11269.3
    347000     11271.6
    347040       11273
    347080     11274.5
    347120       11275
    347160       11276
    347200     11277.6
    347240     11277.9
    347280     11279.6
    347320     11280.8
    347360     11282.4
    347400     11283.5
    347440     11285.5
    347480     11286.4
    347520       11287
    347560     11288.7
    347600       11291
    347640     11291.4
    347680       11293
    347720     11294.2
    347760       11295
    347800     11297.4
    347840     11298.7
    347880     11300.3
    347920     11300.8
    347960     11301.8
    348000     11303.4
    348040     11303.7
    348080     11305.4
    348120     11306.6
    348160     11308.1
    348200     11309.3
    348240     11311.3
    348280     11312.2
    348320     11312.7
    348360     11314.4
    348400     11316.8
    348440     11317.2
    348480     11318.7
    348520       11320
    348560     11320.8
    348600     11323.1
    348640     11324.5
    348680       11326
    348720     11326.5
    348760     11327.5
    348800     11329.1
    348840     11329.4
    348880     11331.1
    348920     11332.3
    348960     11333.9
    349000       11335
    349040       11337
    349080     11337.9
    349120     11338.5
    349160     11340.2
    349200     11342.5
    349240     11342.9
    349280     11344.4
    349320     11345.7
    349360     11346.5
    349400     11348.8
    349440     11350.2
    349480     11351.8
    349520     11352.3
    349560     11353.2
    349600     11354.9
    349640     11355.2
    349680     11356.9
    349720       11358
    349760     11359.6
    349800     11360.8
    349840     11362.8
    349880     11363.7
    349920     11364.2
    349960     11365.9
    350000     11368.2
    350040     11368.6
    350080     11370.1
    350120     11371.4
    350160     11372.2
    350200     11374.6
    350240     11375.9
    350280     11377.5
    350320       11378
    350360       11379
    350400     11380.6
    350440     11380.9
    350480     11382.6
    350520     11383.8
    350560     11385.3
    350600     11386.5
    350640     11388.5
    350680     11389.4
    350720     11389.9
    350760     11391.6
    350800       11394
    350840     11394.3
    350880     11395.8
    350920     11397.2
    350960     11397.9
    351000     11400.3
    351040     11401.6
    351080     11403.2
    351120     11403.7
    351160     11404.7
    351200     11406.3
    351240     11406.6
    351280     11408.3
    351320     11409.5
    351360       11411
    351400     11412.2
    351440     11414.2
    351480     11415.1
    351520     11415.7
    351560     11417.3
    351600     11419.7
    351640       11420
    351680     11421.5
    351720     11422.9
    351760     11423.6
    351800       11426
    351840     11427.4
    351880     11428.9
    351920     11429.4
    351960     11430.4
    352000       11432
    352040     11432.3
    352080       11434
    352120     11435.2
    352160     11436.7
    352200     11437.9
    352240     11439.9
    352280     11440.8
    352320     11441.3
    352360       11443
    352400     11445.3
    352440     11445.7
    352480     11447.2
    352520     11448.5
    352560     11449.3
    352600     11451.7
    352640       11453
    352680     11454.6
    352720       11455
    352760       11456
    352800     11457.7
    352840       11458
    352880     11459.7
    352920     11460.9
    352960     11462.5
    353000     11463.6
    353040     11465.6
    353080     11466.5
    353120       11467
    353160     11468.7
    353200       11471
    353240     11471.4
    353280     11472.9
    353320     11474.2
    353360       11475
    353400     11477.4
    353440     11478.7
    353480     11480.3
    353520     11480.8
    353560     11481.7
    353600     11483.4
    353640     11483.7
    353680     11485.4
    353720     11486.6
    353760     11488.2
    353800     11489.3
    353840     11491.3
    353880     11492.2
    353920     11492.7
    353960     11494.4
    354000     11496.7
    354040     11497.1
    354080     11498.6
    354120     11499.9
    354160     11500.7
    354200     11503.1
    354240     11504.4
    354280       11506
    354320     11506.5
    354360     11507.4
    354400     11509.1
    354440     11509.4
    354480     11511.1
    354520     11512.3
    354560     11513.9
    354600       11515
    354640       11517
    354680     11517.9
    354720     11518.4
    354760     11520.1
    354800     11522.4
    354840     11522.8
    354880     11524.3
    354920     11525.6
    354960     11526.4
    355000     11528.8
    355040     11530.1
    355080     11531.7
    355120     11532.2
    355160     11533.1
    355200     11534.8
    355240     11535.1
    355280     11536.8
    355320       11538
    355360     11539.6
    355400     11540.7
    355440     11542.7
    355480     11543.6
    355520     11544.2
    355560     11545.8
    355600     11548.1
    355640     11548.5
    355680       11550
    355720     11551.3
    355760     11552.1
    355800     11554.5
    355840     11555.8
    355880     11557.3
    355920     11557.9
    355960     11558.8
    356000     11560.5
    356040     11560.7
    356080     11562.4
    356120     11563.7
    356160     11565.3
    356200     11566.3
    356240     11568.4
    356280     11569.3
    356320     11569.8
    356360     11571.5
    356400     11573.8
    356440     11574.2
    356480     11575.7
    356520       11577
    356560     11577.7
    356600     11580.2
    356640     11581.4
    356680       11583
    356720     11583.5
    356760     11584.5
    356800     11586.2
    356840     11586.4
    356880     11588.1
    356920     11589.3
    356960     11590.9
    357000       11592
    357040       11594
    357080       11595
    357120     11595.5
    357160     11597.1
    357200     11599.4
    357240     11599.8
    357280     11601.4
    357320     11602.7
    357360     11603.4
    357400     11605.9
    357440     11607.1
    357480     11608.7
    357520     11609.2
    357560     11610.1
    357600     11611.8
    357640       11612
    357680     11613.7
    357720       11615
    357760     11616.5
    357800     11617.6
    357840     11619.6
    357880     11620.6
    357920     11621.1
    357960     11622.7
    358000     11625.1
    358040     11625.5
    358080       11627
    358120     11628.3
    358160       11629
    358200     11631.5
    358240     11632.8
    358280     11634.3
    358320     11634.8
    358360     11635.8
    358400     11637.5
    358440     11637.7
    358480     11639.4
    358520     11640.6
    358560     11642.1
    358600     11643.3
    358640     11645.3
    358680     11646.2
    358720     11646.7
    358760     11648.4
    358800     11650.7
    358840     11651.1
    358880     11652.7
    358920     11653.9
    358960     11654.6
    359000     11657.1
    359040     11658.4
    359080       11660
    359120     11660.4
    359160     11661.4
    359200     11663.1
    359240     11663.3
    359280       11665
    359320     11666.2
    359360     11667.8
    359400     11668.9
    359440     11670.9
    359480     11671.9
    359520     11672.3
    359560       11674
    359600     11676.3
    359640     11676.7
    359680     11678.3
    359720     11679.5
    359760     11680.3
    359800     11682.7
    359840       11684
    359880     11685.6
    359920       11686
    359960       11687
    360000     11688.7
    360040     11688.9
    360080     11690.6
    360120     11691.9
    360160     11693.4
    360200     11694.5
    360240     11696.5
    360280     11697.5
    360320       11698
    360360     11699.6
    360400     11701.9
    360440     11702.3
    360480     11703.9
    360520     11705.2
    360560     11705.9
    360600     11708.3
    360640     11709.7
    360680     11711.2
    360720     11711.7
    360760     11712.7
    360800     11714.4
    360840     11714.5
    360880     11716.3
    360920     11717.5
    360960     11719.1
    361000     11720.1
    361040     11722.1
    361080     11723.1
    361120     11723.6
    361160     11725.3
    361200     11727.6
    361240     11727.9
    361280     11729.5
    361320     11730.8
    361360     11731.5
    361400       11734
    361440     11735.3
    361480     11736.9
    361520     11737.3
    361560     11738.3
    361600       11740
    361640     11740.1
    361680     11741.9
    361720     11743.1
    361760     11744.6
    361800     11745.7
    361840     11747.7
    361880     11748.7
    361920     11749.1
    361960     11750.9
    362000     11753.2
    362040     11753.5
    362080     11755.2
    362120     11756.4
    362160     11757.2
    362200     11759.6
    362240     11760.9
    362280     11762.5
    362320     11762.9
    362360     11763.9
    362400     11765.6
    362440     11765.7
    362480     11767.4
    362520     11768.7
    362560     11770.2
    362600     11771.3
    362640     11773.3
    362680     11774.3
    362720     11774.7
    362760     11776.5
    362800     11778.8
    362840     11779.1
    362880     11780.7
    362920       11782
    362960     11782.8
    363000     11785.2
    363040     11786.5
    363080     11788.1
    363120     11788.5
    363160     11789.5
    363200     11791.2
    363240     11791.3
    363280     11793.1
    363320     11794.3
    363360     11795.8
    363400     11796.9
    363440       11799
    363480       11800
    363520     11800.3
    363560     11802.1
    363600     11804.4
    363640     11804.8
    363680     11806.4
    363720     11807.6
    363760     11808.4
    363800     11810.8
    363840     11812.1
    363880     11813.8
    363920     11814.2
    363960     11815.2
    364000     11816.8
    364040       11817
    364080     11818.7
    364120     11819.9
    364160     11821.4
    364200     11822.5
    364240     11824.6
    364280     11825.6
    364320       11826
    364360     11827.7
    364400     11830.1
    364440     11830.4
    364480       11832
    364520     11833.2
    364560       11834
    364600     11836.4
    364640     11837.8
    364680     11839.4
    364720     11839.8
    364760     11840.8
    364800     11842.4
    364840     11842.6
    364880     11844.3
    364920     11845.5
    364960     11847.1
    365000     11848.2
    365040     11850.2
    365080     11851.2
    365120     11851.6
    365160     11853.3
    365200     11855.7
    365240       11856
    365280     11857.6
    365320     11858.9
    365360     11859.7
    365400     11862.1
    365440     11863.4
    365480     11865.1
    365520     11865.4
    365560     11866.4
    365600     11868.1
    365640     11868.2
    365680       11870
    365720     11871.2
    365760     11872.7
    365800     11873.8
    365840     11875.8
    365880     11876.8
    365920     11877.2
    365960     11878.9
    366000     11881.3
    366040     11881.6
    366080     11883.2
    366120     11884.5
    366160     11885.3
    366200     11887.7
    366240       11889
    366280     11890.7
    366320       11891
    366360       11892
    366400     11893.7
    366440     11893.8
    366480     11895.6
    366520     11896.8
    366560     11898.3
    366600     11899.4
    366640     11901.4
    366680     11902.4
    366720     11902.8
    366760     11904.5
    366800     11906.9
    366840     11907.2
    366880     11908.8
    366920     11910.1
    366960     11910.9
    367000     11913.3
    367040     11914.6
    367080     11916.3
    367120     11916.6
    367160     11917.7
    367200     11919.3
    367240     11919.4
    367280     11921.2
    367320     11922.4
    367360       11924
    367400     11925.1
    367440       11927
    367480       11928
    367520     11928.4
    367560     11930.2
    367600     11932.5
    367640     11932.8
    367680     11934.4
    367720     11935.7
    367760     11936.5
    367800       11939
    367840     11940.3
    367880     11941.9
    367920     11942.2
    367960     11943.2
    368000     11944.9
    368040       11945
    368080     11946.8
    368120       11948
    368160     11949.5
    368200     11950.6
    368240     11952.6
    368280     11953.6
    368320       11954
    368360     11955.7
    368400     11958.1
    368440     11958.4
    368480       11960
    368520     11961.3
    368560     11962.1
    368600     11964.5
    368640     11965.8
    368680     11967.5
    368720     11967.8
    368760     11968.8
    368800     11970.4
    368840     11970.6
    368880     11972.3
    368920     11973.6
    368960     11975.1
    369000     11976.2
    369040     11978.2
    369080     11979.2
    369120     11979.6
    369160     11981.3
    369200     11983.7
    369240       11984
    369280     11985.6
    369320     11986.9
    369360     11987.6
    369400     11990.1
    369440     11991.4
    369480       11993
    369520     11993.4
    369560     11994.3
    369600       11996
    369640     11996.1
    369680     11997.9
    369720     11999.1
    369760     12000.7
    369800     12001.8
    369840     12003.7
    369880     12004.7
    369920     12005.1
    369960     12006.8
    370000     12009.2
    370040     12009.5
    370080     12011.2
    370120     12012.4
    370160     12013.2
    370200     12015.6
    370240     12016.9
    370280     12018.6
    370320     12018.9
    370360     12019.9
    370400     12021.5
    370440     12021.6
    370480     12023.4
    370520     12024.6
    370560     12026.2
    370600     12027.3
    370640     12029.2
    370680     12030.2
    370720     12030.6
    370760     12032.4
    370800     12034.7
    370840       12035
    370880     12036.7
    370920     12037.9
    370960     12038.7
    371000     12041.2
    371040     12042.4
    371080     12044.1
    371120     12044.5
    371160     12045.4
    371200       12047
    371240     12047.2
    371280       12049
    371320     12050.1
    371360     12051.8
    371400     12052.8
    371440     12054.8
    371480     12055.8
    371520     12056.2
    371560     12057.9
    371600     12060.3
    371640     12060.6
    371680     12062.2
    371720     12063.5
    371760     12064.2
    371800     12066.7
    371840       12068
    371880     12069.7
    371920       12070
    371960     12070.9
    372000     12072.6
    372040     12072.7
    372080     12074.5
    372120     12075.7
    372160     12077.4
    372200     12078.4
    372240     12080.4
    372280     12081.3
    372320     12081.8
    372360     12083.5
    372400     12085.9
    372440     12086.1
    372480     12087.8
    372520     12089.1
    372560     12089.8
    372600     12092.3
    372640     12093.6
    372680     12095.3
    372720     12095.6
    372760     12096.5
    372800     12098.2
    372840     12098.3
    372880     12100.1
    372920     12101.2
    372960     12102.9
    373000     12103.9
    373040     12105.9
    373080     12106.9
    373120     12107.3
    373160     12109.1
    373200     12111.4
    373240     12111.7
    373280     12113.4
    373320     12114.6
    373360     12115.4
    373400     12117.9
    373440     12119.2
    373480     12120.9
    373520     12121.2
    373560     12122.1
    373600     12123.8
    373640     12123.8
    373680     12125.7
    373720     12126.8
    373760     12128.5
    373800     12129.5
    373840     12131.5
    373880     12132.5
    373920     12132.9
    373960     12134.6
    374000       12137
    374040     12137.3
    374080     12138.9
    374120     12140.2
    374160       12141
    374200     12143.5
    374240     12144.8
    374280     12146.5
    374320     12146.8
    374360     12147.7
    374400     12149.3
    374440     12149.4
    374480     12151.2
    374520     12152.4
    374560     12154.1
    374600     12155.1
    374640     12157.1
    374680     12158.1
    374720     12158.5
    374760     12160.2
    374800     12162.7
    374840     12162.9
    374880     12164.6
    374920     12165.8
    374960     12166.7
    375000     12169.1
    375040     12170.4
    375080     12172.1
    375120     12172.4
    375160     12173.4
    375200       12175
    375240     12175.1
    375280     12176.9
    375320       12178
    375360     12179.7
    375400     12180.8
    375440     12182.7
    375480     12183.7
    375520     12184.1
    375560     12185.9
    375600     12188.3
    375640     12188.5
    375680     12190.2
    375720     12191.4
    375760     12192.3
    375800     12194.8
    375840       12196
    375880     12197.7
    375920       12198
    375960       12199
    376000     12200.6
    376040     12200.6
    376080     12202.5
    376120     12203.6
    376160     12205.3
    376200     12206.4
    376240     12208.4
    376280     12209.3
    376320     12209.7
    376360     12211.5
    376400     12213.9
    376440     12214.1
    376480     12215.8
    376520       12217
    376560     12217.9
    376600     12220.3
    376640     12221.6
    376680     12223.3
    376720     12223.6
    376760     12224.6
    376800     12226.2
    376840     12226.2
    376880       12228
    376920     12229.2
    376960     12230.9
    377000       12232
    377040       12234
    377080     12234.9
    377120     12235.3
    377160       12237
    377200     12239.5
    377240     12239.7
    377280     12241.4
    377320     12242.6
    377360     12243.5
    377400     12245.9
    377440     12247.3
    377480     12248.9
    377520     12249.2
    377560     12250.2
    377600     12251.8
    377640     12251.9
    377680     12253.6
    377720     12254.8
    377760     12256.5
    377800     12257.6
    377840     12259.6
    377880     12260.5
    377920     12260.9
    377960     12262.6
    378000     12265.1
    378040     12265.3
    378080     12266.9
    378120     12268.2
    378160     12269.1
    378200     12271.5
    378240     12272.8
    378280     12274.5
    378320     12274.8
    378360     12275.7
    378400     12277.3
    378440     12277.4
    378480     12279.1
    378520     12280.4
    378560     12282.1
    378600     12283.1
    378640     12285.2
    378680     12286.1
    378720     12286.5
    378760     12288.2
    378800     12290.7
    378840     12290.8
    378880     12292.5
    378920     12293.7
    378960     12294.6
    379000     12297.1
    379040     12298.4
    379080       12300
    379120     12300.4
    379160     12301.3
    379200     12302.9
    379240       12303
    379280     12304.7
    379320       12306
    379360     12307.7
    379400     12308.7
    379440     12310.7
    379480     12311.7
    379520     12312.1
    379560     12313.8
    379600     12316.2
    379640     12316.4
    379680     12318.1
    379720     12319.3
    379760     12320.2
    379800     12322.7
    379840       12324
    379880     12325.6
    379920       12326
    379960     12326.9
    380000     12328.5
    380040     12328.5
    380080     12330.3
    380120     12331.6
    380160     12333.2
    380200     12334.3
    380240     12336.3
    380280     12337.2
    380320     12337.6
    380360     12339.3
    380400     12341.8
    380440     12341.9
    380480     12343.6
    380520     12344.9
    380560     12345.8
    380600     12348.3
    380640     12349.5
    380680     12351.2
    380720     12351.5
    380760     12352.4
    380800     12354.1
    380840     12354.1
    380880     12355.8
    380920     12357.1
    380960     12358.7
    381000     12359.8
    381040     12361.8
    381080     12362.7
    381120     12363.2
    381160     12364.9
    381200     12367.3
    381240     12367.5
    381280     12369.2
    381320     12370.4
    381360     12371.3
    381400     12373.8
    381440     12375.1
    381480     12376.7
    381520     12377.1
    381560     12377.9
    381600     12379.6
    381640     12379.6
    381680     12381.4
    381720     12382.6
    381760     12384.2
    381800     12385.4
    381840     12387.3
    381880     12388.3
    381920     12388.7
    381960     12390.4
    382000     12392.9
    382040       12393
    382080     12394.7
    382120       12396
    382160     12396.8
    382200     12399.3
    382240     12400.6
    382280     12402.3
    382320     12402.6
    382360     12403.4
    382400     12405.2
    382440     12405.2
    382480     12406.9
    382520     12408.1
    382560     12409.8
    382600     12410.9
    382640     12412.8
    382680     12413.8
    382720     12414.2
    382760     12415.9
    382800     12418.4
    382840     12418.5
    382880     12420.2
    382920     12421.5
    382960     12422.3
    383000     12424.8
    383040     12426.1
    383080     12427.8
    383120     12428.1
    383160     12428.9
    383200     12430.6
    383240     12430.7
    383280     12432.4
    383320     12433.6
    383360     12435.2
    383400     12436.4
    383440     12438.3
    383480     12439.3
    383520     12439.7
    383560     12441.4
    383600     12443.9
    383640       12444
    383680     12445.7
    383720       12447
    383760     12447.9
    383800     12450.3
    383840     12451.6
    383880     12453.3
    383920     12453.6
    383960     12454.5
    384000     12456.2
    384040     12456.2
    384080     12457.9
    384120     12459.2
    384160     12460.9
    384200     12461.9
    384240     12463.9
    384280     12464.8
    384320     12465.3
    384360       12467
    384400     12469.5
    384440     12469.6
    384480     12471.3
    384520     12472.6
    384560     12473.4
    384600     12475.9
    384640     12477.2
    384680     12478.9
    384720     12479.2
    384760       12480
    384800     12481.8
    384840     12481.8
    384880     12483.5
    384920     12484.8
    384960     12486.4
    385000     12487.5
    385040     12489.4
    385080     12490.4
    385120     12490.9
    385160     12492.5
    385200       12495
    385240     12495.1
    385280     12496.9
    385320     12498.1
    385360       12499
    385400     12501.4
    385440     12502.8
    385480     12504.4
    385520     12504.7
    385560     12505.6
    385600     12507.3
    385640     12507.4
    385680     12509.1
    385720     12510.3
    385760       12512
    385800     12513.1
    385840       12515
    385880     12515.9
    385920     12516.4
    385960       12518
    386000     12520.6
    386040     12520.7
    386080     12522.4
    386120     12523.7
    386160     12524.5
    386200       12527
    386240     12528.3
    386280       12530
    386320     12530.3
    386360     12531.2
    386400     12532.9
    386440     12532.9
    386480     12534.7
    386520     12535.9
    386560     12537.5
    386600     12538.7
    386640     12540.6
    386680     12541.5
    386720       12542
    386760     12543.6
    386800     12546.1
    386840     12546.3
    386880       12548
    386920     12549.2
    386960     12550.1
    387000     12552.6
    387040     12553.9
    387080     12555.6
    387120     12555.8
    387160     12556.7
    387200     12558.4
    387240     12558.5
    387280     12560.2
    387320     12561.5
    387360     12563.1
    387400     12564.2
    387440     12566.1
    387480     12567.1
    387520     12567.6
    387560     12569.2
    387600     12571.7
    387640     12571.8
    387680     12573.5
    387720     12574.8
    387760     12575.7
    387800     12578.1
    387840     12579.4
    387880     12581.1
    387920     12581.4
    387960     12582.3
    388000       12584
    388040       12584
    388080     12585.8
    388120       12587
    388160     12588.6
    388200     12589.8
    388240     12591.7
    388280     12592.7
    388320     12593.1
    388360     12594.8
    388400     12597.3
    388440     12597.4
    388480       12599
    388520     12600.4
    388560     12601.2
    388600     12603.7
    388640       12605
    388680     12606.7
    388720       12607
    388760     12607.9
    388800     12609.6
    388840     12609.6
    388880     12611.4
    388920     12612.6
    388960     12614.2
    389000     12615.4
    389040     12617.3
    389080     12618.2
    389120     12618.8
    389160     12620.4
    389200     12622.8
    389240       12623
    389280     12624.7
    389320       12626
    389360     12626.8
    389400     12629.3
    389440     12630.6
    389480     12632.3
    389520     12632.6
    389560     12633.5
    389600     12635.2
    389640     12635.2
    389680       12637
    389720     12638.3
    389760     12639.9
    389800       12641
    389840     12642.9
    389880     12643.9
    389920     12644.4
    389960       12646
    390000     12648.5
    390040     12648.6
    390080     12650.3
    390120     12651.6
    390160     12652.5
    390200     12654.9
    390240     12656.2
    390280     12657.9
    390320     12658.2
    390360     12659.1
    390400     12660.8
    390440     12660.8
    390480     12662.6
    390520     12663.9
    390560     12665.5
    390600     12666.7
    390640     12668.6
    390680     12669.5
    390720       12670
    390760     12671.6
    390800     12674.1
    390840     12674.2
    390880     12675.9
    390920     12677.2
    390960     12678.1
    391000     12680.5
    391040     12681.8
    391080     12683.5
    391120     12683.8
    391160     12684.7
    391200     12686.4
    391240     12686.5
    391280     12688.3
    391320     12689.5
    391360     12691.2
    391400     12692.3
    391440     12694.2
    391480     12695.2
    391520     12695.6
    391560     12697.3
    391600     12699.7
    391640     12699.9
    391680     12701.5
    391720     12702.8
    391760     12703.7
    391800     12706.2
    391840     12707.4
    391880     12709.1
    391920     12709.4
    391960     12710.4
    392000       12712
    392040     12712.1
    392080     12713.9
    392120     12715.2
    392160     12716.8
    392200     12717.9
    392240     12719.9
    392280     12720.8
    392320     12721.2
    392360     12722.9
    392400     12725.4
    392440     12725.5
    392480     12727.1
    392520     12728.4
    392560     12729.3
    392600     12731.8
    392640       12733
    392680     12734.8
    392720     12735.1
    392760       12736
    392800     12737.6
    392840     12737.7
    392880     12739.5
    392920     12740.8
    392960     12742.4
    393000     12743.5
    393040     12745.5
    393080     12746.4
    393120     12746.9
    393160     12748.5
    393200       12751
    393240     12751.1
    393280     12752.8
    393320       12754
    393360       12755
    393400     12757.4
    393440     12758.6
    393480     12760.4
    393520     12760.7
    393560     12761.6
    393600     12763.2
    393640     12763.4
    393680     12765.2
    393720     12766.4
    393760       12768
    393800     12769.2
    393840     12771.1
    393880     12772.1
    393920     12772.5
    393960     12774.1
    394000     12776.6
    394040     12776.7
    394080     12778.4
    394120     12779.6
    394160     12780.6
    394200       12783
    394240     12784.2
    394280     12785.9
    394320     12786.3
    394360     12787.2
    394400     12788.8
    394440     12788.9
    394480     12790.8
    394520       12792
    394560     12793.7
    394600     12794.7
    394640     12796.8
    394680     12797.7
    394720     12798.2
    394760     12799.7
    394800     12802.2
    394840     12802.3
    394880       12804
    394920     12805.3
    394960     12806.2
    395000     12808.6
    395040     12809.9
    395080     12811.6
    395120     12811.9
    395160     12812.8
    395200     12814.5
    395240     12814.6
    395280     12816.4
    395320     12817.7
    395360     12819.3
    395400     12820.4
    395440     12822.4
    395480     12823.3
    395520     12823.8
    395560     12825.4
    395600     12827.8
    395640     12827.9
    395680     12829.6
    395720     12830.9
    395760     12831.8
    395800     12834.3
    395840     12835.5
    395880     12837.2
    395920     12837.5
    395960     12838.4
    396000     12840.1
    396040     12840.2
    396080     12842.1
    396120     12843.3
    396160     12844.9
    396200       12846
    396240       12848
    396280       12849
    396320     12849.4
    396360       12851
    396400     12853.5
    396440     12853.6
    396480     12855.3
    396520     12856.5
    396560     12857.5
    396600     12859.9
    396640     12861.1
    396680     12862.9
    396720     12863.2
    396760     12864.1
    396800     12865.7
    396840     12865.9
    396880     12867.7
    396920       12869
    396960     12870.6
    397000     12871.6
    397040     12873.7
    397080     12874.6
    397120     12875.1
    397160     12876.7
    397200     12879.1
    397240     12879.2
    397280     12880.9
    397320     12882.2
    397360     12883.1
    397400     12885.6
    397440     12886.8
    397480     12888.5
    397520     12888.8
    397560     12889.7
    397600     12891.4
    397640     12891.5
    397680     12893.4
    397720     12894.6
    397760     12896.2
    397800     12897.2
    397840     12899.3
    397880     12900.2
    397920     12900.7
    397960     12902.3
    398000     12904.7
    398040     12904.8
    398080     12906.6
    398120     12907.8
    398160     12908.7
    398200     12911.2
    398240     12912.4
    398280     12914.2
    398320     12914.4
    398360     12915.3
    398400       12917
    398440     12917.2
    398480       12919
    398520     12920.2
    398560     12921.9
    398600     12922.9
    398640     12924.9
    398680     12925.9
    398720     12926.3
    398760     12927.9
    398800     12930.4
    398840     12930.5
    398880     12932.2
    398920     12933.5
    398960     12934.3
    399000     12936.9
    399040       12938
    399080     12939.8
    399120       12940
    399160       12941
    399200     12942.7
    399240     12942.8
    399280     12944.6
    399320     12945.9
    399360     12947.5
    399400     12948.5
    399440     12950.5
    399480     12951.5
    399520       12952
    399560     12953.5
    399600       12956
    399640     12956.1
    399680     12957.8
    399720     12959.1
    399760       12960
    399800     12962.5
    399840     12963.7
    399880     12965.4
    399920     12965.6
    399960     12966.6
    400000     12968.3
    400040     12968.4
    400080     12970.2
    400120     12971.5
    400160     12973.1
    400200     12974.2
    400240     12976.1
    400280     12977.1
    400320     12977.5
    400360     12979.2
    400400     12981.6
    400440     12981.7
    400480     12983.4
    400520     12984.7
    400560     12985.6
    400600     12988.1
    400640     12989.3
    400680       12991
    400720     12991.2
    400760     12992.2
    400800       12994
    400840       12994
    400880     12995.9
    400920     12997.1
    400960     12998.7
    401000     12999.8
    401040     13001.8
    401080     13002.8
    401120     13003.2
    401160     13004.7
    401200     13007.2
    401240     13007.3
    401280       13009
    401320     13010.3
    401360     13011.2
    401400     13013.7
    401440     13014.9
    401480     13016.6
    401520     13016.8
    401560     13017.8
    401600     13019.6
    401640     13019.6
    401680     13021.5
    401720     13022.7
    401760     13024.3
    401800     13025.4
    401840     13027.3
    401880     13028.3
    401920     13028.7
    401960     13030.3
    402000     13032.8
    402040     13032.9
    402080     13034.6
    402120     13035.9
    402160     13036.7
    402200     13039.3
    402240     13040.4
    402280     13042.2
    402320     13042.4
    402360     13043.4
    402400     13045.1
    402440     13045.2
    402480       13047
    402520     13048.3
    402560     13049.9
    402600       13051
    402640     13052.9
    402680     13053.9
    402720     13054.3
    402760     13055.9
    402800     13058.4
    402840     13058.5
    402880     13060.2
    402920     13061.4
    402960     13062.3
    403000     13064.9
    403040     13065.9
    403080     13067.8
    403120     13067.9
    403160     13068.9
    403200     13070.7
    403240     13070.7
    403280     13072.5
    403320     13073.8
    403360     13075.4
    403400     13076.5
    403440     13078.5
    403480     13079.5
    403520     13079.9
    403560     13081.5
    403600       13084
    403640       13084
    403680     13085.7
    403720       13087
    403760     13087.8
    403800     13090.4
    403840     13091.5
    403880     13093.3
    403920     13093.5
    403960     13094.5
    404000     13096.3
    404040     13096.3
    404080     13098.1
    404120     13099.3
    404160       13101
    404200     13102.1
    404240       13104
    404280       13105
    404320     13105.5
    404360       13107
    404400     13109.5
    404440     13109.6
    404480     13111.3
    404520     13112.6
    404560     13113.4
    404600       13116
    404640       13117
    404680     13118.9
    404720     13119.1
    404760     13120.1
    404800     13121.8
    404840     13121.8
    404880     13123.6
    404920     13124.9
    404960     13126.5
    405000     13127.6
    405040     13129.6
    405080     13130.5
    405120       13131
    405160     13132.6
    405200       13135
    405240     13135.1
    405280     13136.8
    405320     13138.1
    405360     13138.9
    405400     13141.6
    405440     13142.6
    405480     13144.4
    405520     13144.6
    405560     13145.6
    405600     13147.4
    405640     13147.4
    405680     13149.1
    405720     13150.4
    405760       13152
    405800     13153.2
    405840     13155.1
    405880       13156
    405920     13156.5
    405960     13158.1
    406000     13160.5
    406040     13160.6
    406080     13162.3
    406120     13163.6
    406160     13164.4
    406200       13167
    406240     13168.1
    406280     13169.9
    406320     13170.1
    406360     13171.1
    406400     13172.9
    406440     13172.8
    406480     13174.6
    406520     13175.9
    406560     13177.5
    406600     13178.6
    406640     13180.5
    406680     13181.5
    406720     13181.9
    406760     13183.6
    406800     13186.1
    406840     13186.1
    406880     13187.8
    406920     13189.1
    406960     13189.9
    407000     13192.5
    407040     13193.6
    407080     13195.4
    407120     13195.6
    407160     13196.6
    407200     13198.4
    407240     13198.4
    407280     13200.2
    407320     13201.4
    407360       13203
    407400     13204.1
    407440     13206.1
    407480     13207.1
    407520     13207.5
    407560     13209.1
    407600     13211.6
    407640     13211.7
    407680     13213.4
    407720     13214.6
    407760     13215.5
    407800     13218.1
    407840     13219.2
    407880     13220.9
    407920     13221.2
    407960     13222.2
    408000       13224
    408040       13224
    408080     13225.8
    408120       13227
    408160     13228.6
    408200     13229.8
    408240     13231.6
    408280     13232.7
    408320     13233.1
    408360     13234.7
    408400     13237.2
    408440     13237.3
    408480       13239
    408520     13240.2
    408560     13241.1
    408600     13243.7
    408640     13244.7
    408680     13246.5
    408720     13246.8
    408760     13247.8
    408800     13249.5
    408840     13249.6
    408880     13251.3
    408920     13252.5
    408960     13254.1
    409000     13255.4
    409040     13257.2
    409080     13258.2
    409120     13258.7
    409160     13260.3
    409200     13262.8
    409240     13262.8
    409280     13264.6
    409320     13265.8
    409360     13266.7
    409400     13269.4
    409440     13270.3
    409480     13272.1
    409520     13272.4
    409560     13273.4
    409600     13275.2
    409640     13275.2
    409680     13276.9
    409720     13278.1
    409760     13279.8
    409800     13280.9
    409840     13282.8
    409880     13283.9
    409920     13284.3
    409960       13286
    410000     13288.4
    410040     13288.5
    410080     13290.2
    410120     13291.4
    410160     13292.3
    410200       13295
    410240       13296
    410280     13297.8
    410320     13298.1
    410360       13299
    410400     13300.8
    410440     13300.8
    410480     13302.6
    410520     13303.8
    410560     13305.4
    410600     13306.6
    410640     13308.5
    410680     13309.5
    410720     13309.9
    410760     13311.6
    410800       13314
    410840     13314.1
    410880     13315.8
    410920     13317.1
    410960     13317.9
    411000     13320.7
    411040     13321.6
    411080     13323.4
    411120     13323.8
    411160     13324.7
    411200     13326.5
    411240     13326.4
    411280     13328.2
    411320     13329.4
    411360       13331
    411400     13332.2
    411440     13334.1
    411480     13335.1
    411520     13335.6
    411560     13337.2
    411600     13339.6
    411640     13339.7
    411680     13341.4
    411720     13342.7
    411760     13343.6
    411800     13346.3
    411840     13347.3
    411880     13349.1
    411920     13349.4
    411960     13350.3
    412000     13352.1
    412040       13352
    412080     13353.8
    412120       13355
    412160     13356.6
    412200     13357.8
    412240     13359.7
    412280     13360.7
    412320     13361.2
    412360     13362.8
    412400     13365.2
    412440     13365.3
    412480       13367
    412520     13368.3
    412560     13369.2
    412600     13371.9
    412640     13372.9
    412680     13374.7
    412720       13375
    412760     13375.9
    412800     13377.7
    412840     13377.6
    412880     13379.4
    412920     13380.6
    412960     13382.2
    413000     13383.4
    413040     13385.3
    413080     13386.3
    413120     13386.8
    413160     13388.4
    413200     13390.9
    413240       13391
    413280     13392.6
    413320       13394
    413360     13394.8
    413400     13397.5
    413440     13398.5
    413480     13400.3
    413520     13400.6
    413560     13401.6
    413600     13403.3
    413640     13403.3
    413680     13405.1
    413720     13406.3
    413760     13407.9
    413800     13409.1
    413840       13411
    413880     13411.9
    413920     13412.5
    413960     13414.1
    414000     13416.6
    414040     13416.7
    414080     13418.3
    414120     13419.6
    414160     13420.5
    414200     13423.2
    414240     13424.2
    414280     13425.9
    414320     13426.3
    414360     13427.3
    414400       13429
    414440       13429
    414480     13430.7
    414520     13431.9
    414560     13433.5
    414600     13434.8
    414640     13436.7
    414680     13437.6
    414720     13438.2
    414760     13439.8
    414800     13442.2
    414840     13442.4
    414880       13444
    414920     13445.3
    414960     13446.2
    415000       13449
    415040     13449.9
    415080     13451.7
    415120       13452
    415160       13453
    415200     13454.7
    415240     13454.7
    415280     13456.5
    415320     13457.6
    415360     13459.3
    415400     13460.5
    415440     13462.4
    415480     13463.4
    415520     13463.9
    415560     13465.5
    415600       13468
    415640     13468.1
    415680     13469.7
    415720     13471.1
    415760     13471.9
    415800     13474.7
    415840     13475.6
    415880     13477.4
    415920     13477.7
    415960     13478.7
    416000     13480.5
    416040     13480.4
    416080     13482.2
    416120     13483.4
    416160       13485
    416200     13486.3
    416240     13488.2
    416280     13489.1
    416320     13489.7
    416360     13491.2
    416400     13493.7
    416440     13493.9
    416480     13495.5
    416520     13496.8
    416560     13497.6
    416600     13500.5
    416640     13501.4
    416680     13503.2
    416720     13503.5
    416760     13504.4
    416800     13506.2
    416840     13506.2
    416880     13507.9
    416920     13509.2
    416960     13510.8
    417000     13512.1
    417040       13514
    417080     13514.9
    417120     13515.5
    417160       13517
    417200     13519.5
    417240     13519.6
    417280     13521.4
    417320     13522.6
    417360     13523.4
    417400     13526.3
    417440     13527.2
    417480       13529
    417520     13529.3
    417560     13530.3
    417600       13532
    417640       13532
    417680     13533.7
    417720     13534.9
    417760     13536.6
    417800     13537.9
    417840     13539.8
    417880     13540.8
    417920     13541.3
    417960     13542.9
    418000     13545.4
    418040     13545.5
    418080     13547.1
    418120     13548.4
    418160     13549.2
    418200     13552.1
    418240       13553
    418280     13554.8
    418320     13555.2
    418360     13556.1
    418400     13557.9
    418440     13557.8
    418480     13559.6
    418520     13560.7
    418560     13562.4
    418600     13563.7
    418640     13565.5
    418680     13566.6
    418720     13567.1
    418760     13568.6
    418800     13571.1
    418840     13571.3
    418880       13573
    418920     13574.2
    418960     13575.1
    419000     13577.9
    419040     13578.8
    419080     13580.6
    419120       13581
    419160     13581.9
    419200     13583.7
    419240     13583.6
    419280     13585.4
    419320     13586.6
    419360     13588.2
    419400     13589.5
    419440     13591.3
    419480     13592.4
    419520     13592.9
    419560     13594.4
    419600       13597
    419640     13597.1
    419680     13598.8
    419720       13600
    419760     13600.9
    419800     13603.7
    419840     13604.6
    419880     13606.4
    419920     13606.8
    419960     13607.7
    420000     13609.5
    420040     13609.4
    420080     13611.2
    420120     13612.4
    420160       13614
    420200     13615.3
    420240     13617.2
    420280     13618.2
    420320     13618.7
    420360     13620.3
    420400     13622.8
    420440     13622.9
    420480     13624.6
    420520     13625.9
    420560     13626.7
    420600     13629.5
    420640     13630.4
    420680     13632.2
    420720     13632.6
    420760     13633.5
    420800     13635.4
    420840     13635.2
    420880       13637
    420920     13638.2
    420960     13639.9
    421000     13641.1
    421040     13642.9
    421080       13644
    421120     13644.5
    421160     13646.1
    421200     13648.6
    421240     13648.7
    421280     13650.5
    421320     13651.7
    421360     13652.5
    421400     13655.3
    421440     13656.2
    421480       13658
    421520     13658.4
    421560     13659.3
    421600     13661.2
    421640       13661
    421680     13662.8
    421720       13664
    421760     13665.7
    421800       13667
    421840     13668.8
    421880     13669.8
    421920     13670.4
    421960     13671.8
    422000     13674.4
    422040     13674.5
    422080     13676.3
    422120     13677.5
    422160     13678.3
    422200     13681.1
    422240       13682
    422280     13683.8
    422320     13684.2
    422360     13685.1
    422400       13687
    422440     13686.8
    422480     13688.6
    422520     13689.8
    422560     13691.5
    422600     13692.8
    422640     13694.6
    422680     13695.6
    422720     13696.2
    422760     13697.7
    422800     13700.2
    422840     13700.3
    422880     13702.1
    422920     13703.3
    422960     13704.1
    423000     13706.9
    423040     13707.8
    423080     13709.6
    423120       13710
    423160     13710.9
    423200     13712.8
    423240     13712.5
    423280     13714.4
    423320     13715.6
    423360     13717.2
    423400     13718.6
    423440     13720.4
    423480     13721.4
    423520       13722
    423560     13723.5
    423600       13726
    423640     13726.1
    423680     13727.9
    423720     13729.1
    423760     13729.9
    423800     13732.7
    423840     13733.6
    423880     13735.4
    423920     13735.8
    423960     13736.7
    424000     13738.6
    424040     13738.3
    424080     13740.2
    424120     13741.3
    424160       13743
    424200     13744.3
    424240     13746.1
    424280     13747.2
    424320     13747.7
    424360     13749.2
    424400     13751.7
    424440     13751.9
    424480     13753.7
    424520     13754.8
    424560     13755.6
    424600     13758.5
    424640     13759.3
    424680     13761.2
    424720     13761.5
    424760     13762.4
    424800     13764.3
    424840     13764.1
    424880       13766
    424920     13767.1
    424960     13768.7
    425000     13770.1
    425040     13771.9
    425080     13772.9
    425120     13773.5
    425160     13774.9
    425200     13777.5
    425240     13777.6
    425280     13779.4
    425320     13780.6
    425360     13781.3
    425400     13784.2
    425440       13785
    425480     13786.9
    425520     13787.3
    425560     13788.1
    425600     13790.1
    425640     13789.8
    425680     13791.7
    425720     13792.8
    425760     13794.4
    425800     13795.8
    425840     13797.6
    425880     13798.6
    425920     13799.2
    425960     13800.6
    426000     13803.2
    426040     13803.4
    426080     13805.1
    426120     13806.3
    426160     13807.1
    426200     13809.9
    426240     13810.7
    426280     13812.7
    426320       13813
    426360     13813.8
    426400     13815.8
    426440     13815.5
    426480     13817.4
    426520     13818.5
    426560     13820.1
    426600     13821.4
    426640     13823.2
    426680     13824.2
    426720     13824.9
    426760     13826.3
    426800     13828.9
    426840       13829
    426880     13830.8
    426920     13831.9
    426960     13832.8
    427000     13835.6
    427040     13836.4
    427080     13838.3
    427120     13838.6
    427160     13839.5
    427200     13841.5
    427240     13841.1
    427280     13843.1
    427320     13844.1
    427360     13845.7
    427400     13847.1
    427440     13848.9
    427480     13849.9
    427520     13850.5
    427560       13852
    427600     13854.5
    427640     13854.6
    427680     13856.4
    427720     13857.6
    427760     13858.4
    427800     13861.3
    427840     13862.1
    427880       13864
    427920     13864.3
    427960     13865.1
    428000     13867.1
    428040     13866.8
    428080     13868.7
    428120     13869.7
    428160     13871.3
    428200     13872.7
    428240     13874.5
    428280     13875.5
    428320     13876.1
    428360     13877.6
    428400     13880.1
    428440     13880.3
    428480       13882
    428520     13883.2
    428560       13884
    428600     13886.9
    428640     13887.7
    428680     13889.6
    428720     13889.9
    428760     13890.7
    428800     13892.8
    428840     13892.4
    428880     13894.3
    428920     13895.3
    428960       13897
    429000     13898.3
    429040     13900.1
    429080     13901.1
    429120     13901.8
    429160     13903.3
    429200     13905.8
    429240     13905.9
    429280     13907.7
    429320     13908.9
    429360     13909.6
    429400     13912.5
    429440     13913.3
    429480     13915.3
    429520     13915.6
    429560     13916.4
    429600     13918.4
    429640       13918
    429680       13920
    429720       13921
    429760     13922.6
    429800     13923.9
    429840     13925.8
    429880     13926.7
    429920     13927.4
    429960     13928.9
    430000     13931.4
    430040     13931.6
    430080     13933.3
    430120     13934.5
    430160     13935.3
    430200     13938.2
    430240       13939
    430280       13941
    430320     13941.2
    430360       13942
    430400     13944.1
    430440     13943.7
    430480     13945.7
    430520     13946.6
    430560     13948.3
    430600     13949.6
    430640     13951.4
    430680     13952.4
    430720     13953.1
    430760     13954.5
    430800       13957
    430840     13957.2
    430880       13959
    430920     13960.2
    430960     13960.9
    431000     13963.8
    431040     13964.6
    431080     13966.7
    431120     13966.8
    431160     13967.6
    431200     13969.7
    431240     13969.3
    431280     13971.3
    431320     13972.2
    431360     13973.9
    431400     13975.2
    431440       13977
    431480       13978
    431520     13978.6
    431560     13980.1
    431600     13982.7
    431640     13982.8
    431680     13984.6
    431720     13985.8
    431760     13986.5
    431800     13989.4
    431840     13990.2
    431880     13992.2
    431920     13992.4
    431960     13993.2
    432000     13995.3
    432040     13994.9
    432080     13996.9
    432120     13997.8
    432160     13999.5
    432200     14000.8
    432240     14002.7
    432280     14003.6
    432320     14004.3
    432360     14005.7
    432400     14008.3
    432440     14008.4
    432480     14010.2
    432520     14011.4
    432560     14012.2
    432600     14015.1
    432640     14015.9
    432680     14017.9
    432720     14018.1
    432760     14018.9
    432800       14021
    432840     14020.6
    432880     14022.5
    432920     14023.5
    432960     14025.1
    433000     14026.4
    433040     14028.3
    433080     14029.2
    433120     14029.9
    433160     14031.4
    433200       14034
    433240       14034
    433280     14035.8
    433320     14037.1
    433360     14037.8
    433400     14040.8
    433440     14041.5
    433480     14043.6
    433520     14043.7
    433560     14044.6
    433600     14046.7
    433640     14046.2
    433680     14048.2
    433720     14049.2
    433760     14050.8
    433800     14052.1
    433840     14053.9
    433880     14054.9
    433920     14055.6
    433960       14057
    434000     14059.6
    434040     14059.7
    434080     14061.5
    434120     14062.8
    434160     14063.5
    434200     14066.4
    434240     14067.2
    434280     14069.2
    434320     14069.4
    434360     14070.2
    434400     14072.3
    434440     14071.9
    434480     14073.8
    434520     14074.8
    434560     14076.5
    434600     14077.8
    434640     14079.6
    434680     14080.6
    434720     14081.3
    434760     14082.7
    434800     14085.2
    434840     14085.4
    434880     14087.2
    434920     14088.4
    434960     14089.1
    435000     14092.1
    435040     14092.9
    435080     14094.9
    435120       14095
    435160     14095.9
    435200       14098
    435240     14097.6
    435280     14099.5
    435320     14100.5
    435360     14102.1
    435400     14103.5
    435440     14105.2
    435480     14106.2
    435520       14107
    435560     14108.4
    435600     14110.9
    435640     14111.1
    435680     14112.9
    435720     14114.1
    435760     14114.8
    435800     14117.8
    435840     14118.5
    435880     14120.6
    435920     14120.8
    435960     14121.6
    436000     14123.6
    436040     14123.2
    436080     14125.2
    436120     14126.2
    436160     14127.8
    436200     14129.2
    436240     14130.9
    436280     14131.9
    436320     14132.6
    436360     14134.1
    436400     14136.6
    436440     14136.7
    436480     14138.5
    436520     14139.8
    436560     14140.5
    436600     14143.4
    436640     14144.2
    436680     14146.3
    436720     14146.4
    436760     14147.2
    436800     14149.3
    436840     14148.9
    436880     14150.8
    436920     14151.8
    436960     14153.4
    437000     14154.8
    437040     14156.6
    437080     14157.5
    437120     14158.2
    437160     14159.7
    437200     14162.3
    437240     14162.3
    437280     14164.2
    437320     14165.4
    437360     14166.2
    437400     14169.1
    437440     14169.9
    437480     14171.9
    437520     14172.1
    437560     14172.9
    437600     14174.9
    437640     14174.5
    437680     14176.4
    437720     14177.4
    437760     14179.1
    437800     14180.4
    437840     14182.1
    437880     14183.1
    437920     14183.9
    437960     14185.3
    438000     14187.9
    438040     14187.9
    438080     14189.7
    438120       14191
    438160     14191.8
    438200     14194.7
    438240     14195.5
    438280     14197.5
    438320     14197.7
    438360     14198.5
    438400     14200.6
    438440     14200.1
    438480       14202
    438520       14203
    438560     14204.6
    438600       14206
    438640     14207.7
    438680     14208.7
    438720     14209.5
    438760     14210.9
    438800     14213.5
    438840     14213.5
    438880     14215.4
    438920     14216.6
    438960     14217.4
    439000     14220.3
    439040     14221.1
    439080     14223.1
    439120     14223.3
    439160     14224.1
    439200     14226.2
    439240     14225.7
    439280     14227.6
    439320     14228.6
    439360     14230.2
    439400     14231.6
    439440     14233.3
    439480     14234.3
    439520     14235.1
    439560     14236.5
    439600     14239.1
    439640     14239.1
    439680       14241
    439720     14242.2
    439760       14243
    439800     14245.9
    439840     14246.7
    439880     14248.7
    439920     14248.9
    439960     14249.7
    440000     14251.8
    440040     14251.3
    440080     14253.2
    440120     14254.1
    440160     14255.8
    440200     14257.3
    440240     14258.9
    440280     14259.9
    440320     14260.7
    440360     14262.1
    440400     14264.6
    440440     14264.7
    440480     14266.6
    440520     14267.8
    440560     14268.6
    440600     14271.5
    440640     14272.3
    440680     14274.3
    440720     14274.5
    440760     14275.3
    440800     14277.4
    440840     14276.9
    440880     14278.8
    440920     14279.8
    440960     14281.4
    441000     14282.9
    441040     14284.6
    441080     14285.6
    441120     14286.3
    441160     14287.8
    441200     14290.3
    441240     14290.4
    441280     14292.2
    441320     14293.5
    441360     14294.2
    441400     14297.1
    441440       14298
    441480       14300
    441520     14300.2
    441560       14301
    441600       14303
    441640     14302.6
    441680     14304.6
    441720     14305.5
    441760     14307.1
    441800     14308.6
    441840     14310.2
    441880     14311.3
    441920       14312
    441960     14313.5
    442000       14316
    442040     14316.1
    442080     14317.9
    442120     14319.2
    442160     14319.9
    442200     14322.8
    442240     14323.6
    442280     14325.7
    442320     14325.9
    442360     14326.6
    442400     14328.7
    442440     14328.3
    442480     14330.2
    442520     14331.2
    442560     14332.8
    442600     14334.2
    442640       14336
    442680       14337
    442720     14337.7
    442760     14339.1
    442800     14341.6
    442840     14341.8
    442880     14343.6
    442920     14344.9
    442960     14345.5
    443000     14348.5
    443040     14349.3
    443080     14351.4
    443120     14351.6
    443160     14352.3
    443200     14354.4
    443240       14354
    443280     14355.9
    443320     14356.8
    443360     14358.5
    443400     14359.9
    443440     14361.6
    443480     14362.6
    443520     14363.4
    443560     14364.8
    443600     14367.3
    443640     14367.4
    443680     14369.2
    443720     14370.5
    443760     14371.1
    443800     14374.1
    443840       14375
    443880       14377
    443920     14377.2
    443960     14377.9
    444000     14380.1
    444040     14379.7
    444080     14381.5
    444120     14382.5
    444160     14384.1
    444200     14385.6
    444240     14387.3
    444280     14388.3
    444320       14389
    444360     14390.4
    444400     14392.9
    444440       14393
    444480     14394.9
    444520     14396.1
    444560     14396.8
    444600     14399.7
    444640     14400.6
    444680     14402.7
    444720     14402.8
    444760     14403.6
    444800     14405.7
    444840     14405.3
    444880     14407.1
    444920     14408.1
    444960     14409.7
    445000     14411.2
    445040     14412.9
    445080     14413.9
    445120     14414.7
    445160       14416
    445200     14418.5
    445240     14418.7
    445280     14420.5
    445320     14421.7
    445360     14422.4
    445400     14425.3
    445440     14426.2
    445480     14428.2
    445520     14428.4
    445560     14429.1
    445600     14431.3
    445640     14430.9
    445680     14432.8
    445720     14433.7
    445760     14435.4
    445800     14436.8
    445840     14438.6
    445880     14439.6
    445920     14440.3
    445960     14441.7
    446000     14444.2
    446040     14444.3
    446080     14446.1
    446120     14447.4
    446160     14448.1
    446200       14451
    446240     14451.8
    446280     14453.9
    446320     14454.1
    446360     14454.8
    446400     14456.9
    446440     14456.6
    446480     14458.4
    446520     14459.4
    446560       14461
    446600     14462.5
    446640     14464.2
    446680     14465.2
    446720       14466
    446760     14467.3
    446800     14469.9
    446840       14470
    446880     14471.8
    446920     14473.1
    446960     14473.7
    447000     14476.6
    447040     14477.5
    447080     14479.6
    447120     14479.8
    447160     14480.5
    447200     14482.6
    447240     14482.3
    447280     14484.2
    447320     14485.1
    447360     14486.7
    447400     14488.2
    447440       14490
    447480     14490.9
    447520     14491.7
    447560       14493
    447600     14495.6
    447640     14495.7
    447680     14497.6
    447720     14498.8
    447760     14499.4
    447800     14502.3
    447840     14503.2
    447880     14505.3
    447920     14505.5
    447960     14506.1
    448000     14508.3
    448040     14508.1
    448080     14509.8
    448120     14510.8
    448160     14512.5
    448200     14513.9
    448240     14515.6
    448280     14516.6
    448320     14517.4
    448360     14518.7
    448400     14521.3
    448440     14521.4
    448480     14523.2
    448520     14524.5
    448560     14525.1
    448600       14528
    448640     14528.9
    448680       14531
    448720     14531.2
    448760     14531.8
    448800       14534
    448840     14533.8
    448880     14535.5
    448920     14536.5
    448960     14538.1
    449000     14539.6
    449040     14541.3
    449080     14542.3
    449120       14543
    449160     14544.4
    449200     14546.9
    449240     14547.1
    449280     14548.9
    449320     14550.2
    449360     14550.8
    449400     14553.6
    449440     14554.5
    449480     14556.6
    449520     14556.8
    449560     14557.5
    449600     14559.6
    449640     14559.4
    449680     14561.2
    449720     14562.2
    449760     14563.8
    449800     14565.2
    449840       14567
    449880     14567.9
    449920     14568.7
    449960       14570
    450000     14572.6
    450040     14572.7
    450080     14574.5
    450120     14575.9
    450160     14576.4
    450200     14579.3
    450240     14580.2
    450280     14582.3
    450320     14582.5
    450360     14583.1
    450400     14585.3
    450440       14585
    450480     14586.8
    450520     14587.8
    450560     14589.5
    450600     14590.9
    450640     14592.6
    450680     14593.5
    450720     14594.4
    450760     14595.7
    450800     14598.3
    450840     14598.4
    450880     14600.2
    450920     14601.5
    450960     14602.1
    451000     14604.9
    451040     14605.8
    451080     14607.9
    451120     14608.1
    451160     14608.8
    451200     14610.9
    451240     14610.7
    451280     14612.4
    451320     14613.4
    451360     14615.1
    451400     14616.5
    451440     14618.2
    451480     14619.1
    451520       14620
    451560     14621.3
    451600     14623.9
    451640       14624
    451680     14625.8
    451720     14627.1
    451760     14627.7
    451800     14630.5
    451840     14631.4
    451880     14633.5
    451920     14633.7
    451960     14634.4
    452000     14636.5
    452040     14636.3
    452080       14638
    452120       14639
    452160     14640.7
    452200     14642.1
    452240     14643.8
    452280     14644.8
    452320     14645.6
    452360     14646.9
    452400     14649.6
    452440     14649.7
    452480     14651.5
    452520     14652.8
    452560     14653.3
    452600     14656.2
    452640       14657
    452680     14659.2
    452720     14659.4
    452760       14660
    452800     14662.1
    452840     14661.9
    452880     14663.7
    452920     14664.6
    452960     14666.3
    453000     14667.7
    453040     14669.4
    453080     14670.4
    453120     14671.2
    453160     14672.5
    453200     14675.1
    453240     14675.3
    453280     14677.1
    453320     14678.4
    453360     14678.9
    453400     14681.7
    453440     14682.6
    453480     14684.8
    453520       14685
    453560     14685.6
    453600     14687.8
    453640     14687.5
    453680     14689.3
    453720     14690.3
    453760     14691.9
    453800     14693.3
    453840     14695.1
    453880       14696
    453920     14696.8
    453960     14698.1
    454000     14700.8
    454040       14701
    454080     14702.7
    454120       14704
    454160     14704.6
    454200     14707.4
    454240     14708.3
    454280     14710.4
    454320     14710.6
    454360     14711.2
    454400     14713.4
    454440     14713.2
    454480     14714.9
    454520     14715.9
    454560     14717.5
    454600       14719
    454640     14720.7
    454680     14721.6
    454720     14722.4
    454760     14723.7
    454800     14726.5
    454840     14726.6
    454880     14728.4
    454920     14729.7
    454960     14730.2
    455000       14733
    455040     14733.9
    455080       14736
    455120     14736.3
    455160     14736.8
    455200     14739.1
    455240     14738.8
    455280     14740.5
    455320     14741.5
    455360     14743.2
    455400     14744.6
    455440     14746.3
    455480     14747.2
    455520       14748
    455560     14749.3
    455600       14752
    455640     14752.2
    455680       14754
    455720     14755.3
    455760     14755.8
    455800     14758.7
    455840     14759.6
    455880     14761.7
    455920     14761.9
    455960     14762.4
    456000     14764.7
    456040     14764.3
    456080     14766.1
    456120     14767.1
    456160     14768.8
    456200     14770.2
    456240     14771.9
    456280     14772.8
    456320     14773.6
    456360     14774.9
    456400     14777.6
    456440     14777.8
    456480     14779.5
    456520     14780.9
    456560     14781.4
    456600     14784.3
    456640     14785.2
    456680     14787.3
    456720     14787.4
    456760       14788
    456800     14790.3
    456840     14789.9
    456880     14791.7
    456920     14792.7
    456960     14794.4
    457000     14795.7
    457040     14797.5
    457080     14798.4
    457120     14799.2
    457160     14800.5
    457200     14803.2
    457240     14803.4
    457280     14805.2
    457320     14806.4
    457360       14807
    457400     14809.8
    457440     14810.7
    457480     14812.9
    457520       14813
    457560     14813.6
    457600     14815.9
    457640     14815.4
    457680     14817.2
    457720     14818.3
    457760     14819.9
    457800     14821.3
    457840     14823.1
    457880     14823.9
    457920     14824.8
    457960       14826
    458000     14828.7
    458040     14828.9
    458080     14830.7
    458120     14831.9
    458160     14832.5
    458200     14835.4
    458240     14836.2
    458280     14838.4
    458320     14838.5
    458360     14839.1
    458400     14841.4
    458440     14840.9
    458480     14842.7
    458520     14843.8
    458560     14845.4
    458600     14846.8
    458640     14848.5
    458680     14849.4
    458720     14850.2
    458760     14851.5
    458800     14854.2
    458840     14854.4
    458880     14856.2
    458920     14857.4
    458960       14858
    459000     14860.8
    459040     14861.8
    459080     14863.9
    459120       14864
    459160     14864.6
    459200     14866.8
    459240     14866.5
    459280     14868.3
    459320     14869.3
    459360     14870.9
    459400     14872.4
    459440     14874.1
    459480       14875
    459520     14875.8
    459560       14877
    459600     14879.7
    459640     14879.9
    459680     14881.7
    459720       14883
    459760     14883.5
    459800     14886.4
    459840     14887.3
    459880     14889.4
    459920     14889.5
    459960     14890.1
    460000     14892.4
    460040       14892
    460080     14893.8
    460120     14894.8
    460160     14896.5
    460200     14897.9
    460240     14899.7
    460280     14900.5
    460320     14901.4
    460360     14902.5
    460400     14905.3
    460440     14905.4
    460480     14907.3
    460520     14908.5
    460560       14909
    460600     14911.9
    460640     14912.8
    460680     14914.9
    460720       14915
    460760     14915.6
    460800     14917.9
    460840     14917.5
    460880     14919.3
    460920     14920.4
    460960       14922
    461000     14923.4
    461040     14925.2
    461080       14926
    461120     14926.8
    461160       14928
    461200     14930.9
    461240       14931
    461280     14932.8
    461320       14934
    461360     14934.5
    461400     14937.4
    461440     14938.4
    461480     14940.4
    461520     14940.6
    461560     14941.1
    461600     14943.5
    461640       14943
    461680     14944.8
    461720     14945.9
    461760     14947.5
    461800     14948.9
    461840     14950.7
    461880     14951.5
    461920     14952.3
    461960     14953.5
    462000     14956.4
    462040     14956.4
    462080     14958.3
    462120     14959.5
    462160       14960
    462200       14963
    462240     14963.9
    462280       14966
    462320     14966.1
    462360     14966.6
    462400       14969
    462440     14968.5
    462480     14970.3
    462520     14971.4
    462560       14973
    462600     14974.4
    462640     14976.2
    462680       14977
    462720     14977.8
    462760     14979.1
    462800     14981.8
    462840       14982
    462880     14983.8
    462920       14985
    462960     14985.6
    463000     14988.5
    463040     14989.5
    463080     14991.5
    463120     14991.6
    463160     14992.1
    463200     14994.5
    463240     14994.1
    463280     14995.8
    463320     14996.9
    463360     14998.6
    463400       15000
    463440     15001.8
    463480     15002.6
    463520     15003.4
    463560     15004.6
    463600     15007.4
    463640     15007.5
    463680     15009.3
    463720     15010.6
    463760     15011.1
    463800       15014
    463840       15015
    463880     15017.1
    463920     15017.2
    463960     15017.7
    464000     15020.1
    464040     15019.6
    464080     15021.4
    464120     15022.4
    464160     15024.1
    464200     15025.5
    464240     15027.3
    464280     15028.2
    464320     15028.9
    464360     15030.1
    464400     15032.9
    464440       15033
    464480     15034.8
    464520     15036.1
    464560     15036.7
    464600     15039.5
    464640     15040.6
    464680     15042.6
    464720     15042.7
    464760     15043.2
    464800     15045.6
    464840     15045.1
    464880     15046.9
    464920     15047.9
    464960     15049.6
    465000       15051
    465040     15052.8
    465080     15053.7
    465120     15054.4
    465160     15055.6
    465200     15058.4
    465240     15058.6
    465280     15060.3
    465320     15061.6
    465360     15062.2
    465400     15064.9
    465440     15066.1
    465480     15068.1
    465520     15068.2
    465560     15068.7
    465600     15071.1
    465640     15070.6
    465680     15072.4
    465720     15073.5
    465760     15075.1
    465800     15076.5
    465840     15078.3
    465880     15079.2
    465920     15079.9
    465960     15081.1
    466000     15083.9
    466040       15084
    466080     15085.8
    466120     15087.2
    466160     15087.7
    466200     15090.4
    466240     15091.6
    466280     15093.6
    466320     15093.7
    466360     15094.2
    466400     15096.6
    466440     15096.1
    466480     15097.8
    466520     15098.9
    466560     15100.6
    466600       15102
    466640     15103.8
    466680     15104.6
    466720     15105.3
    466760     15106.6
    466800     15109.3
    466840     15109.5
    466880     15111.3
    466920     15112.6
    466960     15113.1
    467000     15115.9
    467040       15117
    467080       15119
    467120     15119.1
    467160     15119.6
    467200     15122.1
    467240     15121.5
    467280     15123.3
    467320     15124.4
    467360       15126
    467400     15127.4
    467440     15129.2
    467480     15130.1
    467520     15130.8
    467560       15132
    467600     15134.8
    467640       15135
    467680     15136.7
    467720     15138.1
    467760     15138.6
    467800     15141.3
    467840     15142.5
    467880     15144.4
    467920     15144.6
    467960     15145.1
    468000     15147.5
    468040     15146.9
    468080     15148.7
    468120     15149.8
    468160     15151.4
    468200     15152.8
    468240     15154.6
    468280     15155.5
    468320     15156.2
    468360     15157.4
    468400     15160.2
    468440     15160.3
    468480     15162.1
    468520     15163.4
    468560       15164
    468600     15166.7
    468640     15167.9
    468680     15169.8
    468720       15170
    468760     15170.4
    468800     15172.9
    468840     15172.3
    468880       15174
    468920     15175.2
    468960     15176.8
    469000     15178.2
    469040       15180
    469080     15180.9
    469120     15181.6
    469160     15182.8
    469200     15185.6
    469240     15185.7
    469280     15187.5
    469320     15188.9
    469360     15189.3
    469400     15192.1
    469440     15193.3
    469480     15195.2
    469520     15195.4
    469560     15195.8
    469600     15198.3
    469640     15197.7
    469680     15199.4
    469720     15200.6
    469760     15202.1
    469800     15203.6
    469840     15205.4
    469880     15206.2
    469920       15207
    469960     15208.2
    470000       15211
    470040     15211.1
    470080     15212.9
    470120     15214.2
    470160     15214.7
    470200     15217.5
    470240     15218.7
    470280     15220.6
    470320     15220.8
    470360     15221.2
    470400     15223.7
    470440       15223
    470480     15224.8
    470520       15226
    470560     15227.6
    470600       15229
    470640     15230.8
    470680     15231.7
    470720     15232.4
    470760     15233.6
    470800     15236.5
    470840     15236.5
    470880     15238.3
    470920     15239.7
    470960     15240.2
    471000       15243
    471040     15244.1
    471080       15246
    471120     15246.2
    471160     15246.6
    471200     15249.1
    471240     15248.4
    471280     15250.3
    471320     15251.4
    471360       15253
    471400     15254.4
    471440     15256.2
    471480     15257.1
    471520     15257.8
    471560     15259.1
    471600     15261.9
    471640     15261.9
    471680     15263.7
    471720     15265.1
    471760     15265.5
    471800     15268.4
    471840     15269.5
    471880     15271.5
    471920     15271.6
    471960     15272.1
    472000     15274.6
    472040     15273.9
    472080     15275.7
    472120     15276.8
    472160     15278.4
    472200     15279.8
    472240     15281.7
    472280     15282.5
    472320     15283.2
    472360     15284.5
    472400     15287.3
    472440     15287.4
    472480     15289.1
    472520     15290.5
    472560       15291
    472600     15293.8
    472640     15294.9
    472680     15296.9
    472720       15297
    472760     15297.5
    472800       15300
    472840     15299.3
    472880     15301.1
    472920     15302.3
    472960     15303.8
    473000     15305.2
    473040     15307.1
    473080     15307.9
    473120     15308.6
    473160     15309.9
    473200     15312.7
    473240     15312.8
    473280     15314.5
    473320     15315.9
    473360     15316.4
    473400     15319.2
    473440     15320.3
    473480     15322.3
    473520     15322.4
    473560     15322.9
    473600     15325.4
    473640     15324.7
    473680     15326.5
    473720     15327.7
    473760     15329.3
    473800     15330.6
    473840     15332.5
    473880     15333.3
    473920       15334
    473960     15335.3
    474000     15338.1
    474040     15338.2
    474080     15339.9
    474120     15341.3
    474160     15341.8
    474200     15344.7
    474240     15345.7
    474280     15347.7
    474320     15347.8
    474360     15348.3
    474400     15350.8
    474440     15350.1
    474480     15351.9
    474520     15353.1
    474560     15354.6
    474600     15355.9
    474640     15357.9
    474680     15358.6
    474720     15359.4
    474760     15360.6
    474800     15363.4
    474840     15363.5
    474880     15365.2
    474920     15366.7
    474960     15367.1
    475000       15370
    475040     15371.1
    475080       15373
    475120     15373.1
    475160     15373.6
    475200     15376.1
    475240     15375.4
    475280     15377.2
    475320     15378.4
    475360     15379.9
    475400     15381.2
    475440     15383.2
    475480       15384
    475520     15384.7
    475560     15385.9
    475600     15388.8
    475640     15388.8
    475680     15390.6
    475720       15392
    475760     15392.4
    475800     15395.3
    475840     15396.4
    475880     15398.4
    475920     15398.4
    475960       15399
    476000     15401.5
    476040     15400.7
    476080     15402.5
    476120     15403.7
    476160     15405.2
    476200     15406.5
    476240     15408.5
    476280     15409.3
    476320       15410
    476360     15411.3
    476400     15414.1
    476440     15414.1
    476480     15415.9
    476520     15417.3
    476560     15417.7
    476600     15420.6
    476640     15421.7
    476680     15423.7
    476720     15423.8
    476760     15424.3
    476800     15426.7
    476840     15426.1
    476880     15427.8
    476920       15429
    476960     15430.6
    477000     15431.9
    477040     15433.9
    477080     15434.6
    477120     15435.3
    477160     15436.6
    477200     15439.4
    477240     15439.4
    477280     15441.2
    477320     15442.6
    477360     15443.1
    477400     15445.9
    477440       15447
    477480       15449
    477520       15449
    477560     15449.6
    477600     15452.1
    477640     15451.4
    477680     15453.1
    477720     15454.3
    477760     15455.8
    477800     15457.2
    477840     15459.2
    477880       15460
    477920     15460.6
    477960     15461.9
    478000     15464.7
    478040     15464.8
    478080     15466.5
    478120     15467.9
    478160     15468.3
    478200     15471.2
    478240     15472.3
    478280     15474.3
    478320     15474.3
    478360     15474.9
    478400     15477.4
    478440     15476.7
    478480     15478.4
    478520     15479.6
    478560     15481.1
    478600     15482.4
    478640     15484.5
    478680     15485.3
    478720     15485.9
    478760     15487.2
    478800       15490
    478840       15490
    478880     15491.8
    478920     15493.2
    478960     15493.6
    479000     15496.5
    479040     15497.6
    479080     15499.6
    479120     15499.7
    479160     15500.2
    479200     15502.7
    479240       15502
    479280     15503.7
    479320     15504.9
    479360     15506.4
    479400     15507.8
    479440     15509.8
    479480     15510.5
    479520     15511.2
    479560     15512.5
    479600     15515.3
    479640     15515.3
    479680     15517.1
    479720     15518.5
    479760       15519
    479800     15521.8
    479840       15523
    479880     15524.9
    479920       15525
    479960     15525.6
    480000       15528
    480040     15527.3
    480080       15529
    480120     15530.1
    480160     15531.7
    480200     15533.1
    480240     15535.1
    480280     15535.8
    480320     15536.5
    480360     15537.8
    480400     15540.6
    480440     15540.7
    480480     15542.4
    480520     15543.9
    480560     15544.3
    480600     15547.1
    480640     15548.3
    480680     15550.3
    480720     15550.3
    480760     15550.9
    480800     15553.3
    480840     15552.5
    480880     15554.3
    480920     15555.4
    480960     15556.9
    481000     15558.3
    481040     15560.4
    481080     15561.1
    481120     15561.8
    481160       15563
    481200     15565.9
    481240     15565.9
    481280     15567.6
    481320     15569.1
    481360     15569.5
    481400     15572.3
    481440     15573.5
    481480     15575.5
    481520     15575.5
    481560     15576.1
    481600     15578.5
    481640     15577.7
    481680     15579.5
    481720     15580.6
    481760     15582.2
    481800     15583.6
    481840     15585.6
    481880     15586.3
    481920       15587
    481960     15588.3
    482000     15591.1
    482040     15591.1
    482080     15592.9
    482120     15594.3
    482160     15594.8
    482200     15597.5
    482240     15598.7
    482280     15600.7
    482320     15600.7
    482360     15601.3
    482400     15603.7
    482440     15602.9
    482480     15604.6
    482520     15605.7
    482560     15607.4
    482600     15608.7
    482640     15610.8
    482680     15611.5
    482720     15612.2
    482760     15613.5
    482800     15616.2
    482840     15616.2
    482880       15618
    482920     15619.4
    482960     15619.9
    483000     15622.6
    483040     15623.8
    483080     15625.9
    483120     15625.9
    483160     15626.4
    483200     15628.9
    483240     15628.1
    483280     15629.8
    483320       15631
    483360     15632.6
    483400       15634
    483440       15636
    483480     15636.7
    483520     15637.4
    483560     15638.7
    483600     15641.4
    483640     15641.5
    483680     15643.3
    483720     15644.6
    483760     15645.1
    483800     15647.9
    483840       15649
    483880     15651.1
    483920       15651
    483960     15651.7
    484000     15654.1
    484040     15653.3
    484080       15655
    484120     15656.2
    484160     15657.8
    484200     15659.2
    484240     15661.2
    484280     15661.9
    484320     15662.6
    484360     15663.9
    484400     15666.6
    484440     15666.6
    484480     15668.4
    484520     15669.8
    484560     15670.3
    484600       15673
    484640     15674.3
    484680     15676.3
    484720     15676.2
    484760     15676.9
    484800     15679.3
    484840     15678.5
    484880     15680.2
    484920     15681.4
    484960       15683
    485000     15684.4
    485040     15686.4
    485080     15687.1
    485120     15687.8
    485160       15689
    485200     15691.9
    485240     15691.8
    485280     15693.6
    485320       15695
    485360     15695.5
    485400     15698.2
    485440     15699.5
    485480     15701.5
    485520     15701.4
    485560       15702
    485600     15704.4
    485640     15703.7
    485680     15705.5
    485720     15706.6
    485760     15708.2
    485800     15709.6
    485840     15711.7
    485880     15712.3
    485920       15713
    485960     15714.3
    486000     15717.1
    486040       15717
    486080     15718.8
    486120     15720.2
    486160     15720.7
    486200     15723.4
    486240     15724.7
    486280     15726.8
    486320     15726.6
    486360     15727.2
    486400     15729.7
    486440     15728.9
    486480     15730.7
    486520     15731.8
    486560     15733.4
    486600     15734.8
    486640     15736.8
    486680     15737.5
    486720     15738.2
    486760     15739.4
    486800     15742.3
    486840     15742.3
    486880       15744
    486920     15745.4
    486960     15745.9
    487000     15748.6
    487040     15749.9
    487080     15751.9
    487120     15751.8
    487160     15752.4
    487200     15754.8
    487240     15754.1
    487280     15755.9
    487320       15757
    487360     15758.7
    487400       15760
    487440       15762
    487480     15762.8
    487520     15763.4
    487560     15764.6
    487600     15767.5
    487640     15767.5
    487680     15769.2
    487720     15770.6
    487760     15771.1
    487800     15773.8
    487840     15775.1
    487880     15777.2
    487920       15777
    487960     15777.7
    488000     15780.1
    488040     15779.3
    488080     15781.1
    488120     15782.2
    488160     15783.9
    488200     15785.2
    488240     15787.2
    488280       15788
    488320     15788.7
    488360     15789.9
    488400     15792.7
    488440     15792.8
    488480     15794.5
    488520     15795.8
    488560     15796.4
    488600     15799.1
    488640     15800.4
    488680     15802.4
    488720     15802.3
    488760     15802.9
    488800     15805.3
    488840     15804.6
    488880     15806.5
    488920     15807.6
    488960     15809.2
    489000     15810.5
    489040     15812.5
    489080     15813.3
    489120     15814.1
    489160     15815.2
    489200     15818.1
    489240     15818.1
    489280     15819.8
    489320     15821.2
    489360     15821.7
    489400     15824.4
    489440     15825.7
    489480     15827.7
    489520     15827.6
    489560     15828.3
    489600     15830.6
    489640       15830
    489680     15831.8
    489720     15832.9
    489760     15834.5
    489800     15835.9
    489840     15837.9
    489880     15838.7
    489920     15839.4
    489960     15840.5
    490000     15843.5
    490040     15843.4
    490080     15845.2
    490120     15846.6
    490160     15847.1
    490200     15849.8
    490240     15851.1
    490280     15853.1
    490320       15853
    490360     15853.7
    490400       15856
    490440     15855.3
    490480     15857.2
    490520     15858.3
    490560     15859.9
    490600     15861.3
    490640     15863.2
    490680       15864
    490720     15864.8
    490760     15865.9
    490800     15868.9
    490840     15868.8
    490880     15870.5
    490920       15872
    490960     15872.5
    491000     15875.2
    491040     15876.5
    491080     15878.5
    491120     15878.4
    491160     15879.1
    491200     15881.4
    491240     15880.7
    491280     15882.6
    491320     15883.7
    491360     15885.3
    491400     15886.7
    491440     15888.6
    491480     15889.4
    491520     15890.1
    491560     15891.3
    491600     15894.3
    491640     15894.2
    491680     15895.9
    491720     15897.3
    491760     15897.9
    491800     15900.5
    491840     15901.9
    491880     15903.9
    491920     15903.7
    491960     15904.4
    492000     15906.8
    492040     15906.1
    492080       15908
    492120       15909
    492160     15910.7
    492200     15912.1
    492240       15914
    492280     15914.8
    492320     15915.5
    492360     15916.7
    492400     15919.7
    492440     15919.6
    492480     15921.3
    492520     15922.7
    492560     15923.3
    492600     15925.9
    492640     15927.3
    492680     15929.3
    492720     15929.1
    492760     15929.8
    492800     15932.2
    492840     15931.5
    492880     15933.4
    492920     15934.4
    492960     15936.1
    493000     15937.5
    493040     15939.4
    493080     15940.1
    493120       15941
    493160     15942.2
    493200     15945.1
    493240     15944.9
    493280     15946.7
    493320     15948.1
    493360     15948.6
    493400     15951.2
    493440     15952.7
    493480     15954.7
    493520     15954.5
    493560     15955.2
    493600     15957.5
    493640     15956.9
    493680     15958.8
    493720     15959.8
    493760     15961.5
    493800     15962.9
    493840     15964.8
    493880     15965.5
    493920     15966.3
    493960     15967.6
    494000     15970.5
    494040     15970.4
    494080     15972.1
    494120     15973.5
    494160     15974.1
    494200     15976.7
    494240     15978.1
    494280     15980.1
    494320     15979.9
    494360     15980.7
    494400     15982.9
    494440     15982.3
    494480     15984.2
    494520     15985.2
    494560       15987
    494600     15988.2
    494640     15990.2
    494680     15990.9
    494720     15991.7
    494760       15993
    494800     15995.9
    494840     15995.8
    494880     15997.4
    494920     15998.9
    494960     15999.6
    495000     16002.1
    495040     16003.5
    495080     16005.5
    495120     16005.3
    495160     16006.1
    495200     16008.3
    495240     16007.8
    495280     16009.7
    495320     16010.7
    495360     16012.4
    495400     16013.7
    495440     16015.7
    495480     16016.4
    495520     16017.2
    495560     16018.5
    495600     16021.3
    495640     16021.2
    495680     16022.9
    495720     16024.4
    495760       16025
    495800     16027.5
    495840       16029
    495880       16031
    495920     16030.8
    495960     16031.6
    496000     16033.8
    496040     16033.2
    496080     16035.2
    496120     16036.2
    496160     16037.9
    496200     16039.2
    496240     16041.1
    496280     16041.9
    496320     16042.7
    496360     16043.9
    496400     16046.8
    496440     16046.8
    496480     16048.4
    496520     16049.8
    496560     16050.5
    496600       16053
    496640     16054.4
    496680     16056.4
    496720     16056.3
    496760     16057.1
    496800     16059.2
    496840     16058.6
    496880     16060.5
    496920     16061.6
    496960     16063.2
    497000     16064.6
    497040     16066.5
    497080     16067.2
    497120       16068
    497160     16069.4
    497200     16072.2
    497240     16072.1
    497280     16073.8
    497320     16075.2
    497360     16075.8
    497400     16078.3
    497440     16079.8
    497480     16081.8
    497520     16081.7
    497560     16082.4
    497600     16084.6
    497640     16083.9
    497680     16085.9
    497720       16087
    497760     16088.6
    497800       16090
    497840     16091.9
    497880     16092.6
    497920     16093.4
    497960     16094.7
    498000     16097.6
    498040     16097.6
    498080     16099.1
    498120     16100.6
    498160     16101.2
    498200     16103.7
    498240     16105.2
    498280     16107.2
    498320       16107
    498360     16107.8
    498400       16110
    498440     16109.4
    498480     16111.4
    498520     16112.4
    498560       16114
    498600     16115.4
    498640     16117.3
    498680       16118
    498720     16118.8
    498760     16120.1
    498800       16123
    498840       16123
    498880     16124.6
    498920       16126
    498960     16126.6
    499000     16129.1
    499040     16130.6
    499080     16132.6
    499120     16132.4
    499160     16133.2
    499200     16135.4
    499240     16134.7
    499280     16136.8
    499320     16137.8
    499360     16139.4
    499400     16140.8
    499440     16142.6
    499480     16143.4
    499520     16144.2
    499560     16145.5
    499600     16148.3
    499640     16148.4
    499680       16150
    499720     16151.4
    499760       16152
    499800     16154.5
    499840       16156
    499880       16158
    499920     16157.8
    499960     16158.6
    500000     16160.7
    500040     16160.1
    500080     16162.2
    500120     16163.1
    500160     16164.8
    500200     16166.1
    500240       16168
    500280     16168.8
    500320     16169.5
    500360     16170.9
    500400     16173.7
    500440     16173.8
    500480     16175.3
    500520     16176.8
    500560     16177.4
    500600     16179.9
    500640     16181.4
    500680     16183.4
    500720     16183.2
    500760     16183.9
    500800     16186.1
    500840     16185.4
    500880     16187.5
    500920     16188.4
    500960     16190.2
    501000     16191.5
    501040     16193.4
    501080     16194.2
    501120     16194.9
    501160     16196.3
    501200     16199.1
    501240     16199.2
    501280     16200.7
    501320     16202.1
    501360     16202.8
    501400     16205.3
    501440     16206.7
    501480     16208.7
    501520     16208.5
    501560     16209.3
    501600     16211.5
    501640     16210.9
    501680       16213
    501720     16213.9
    501760     16215.6
    501800     16216.9
    501840     16218.7
    501880     16219.6
    501920     16220.3
    501960     16221.7
    502000     16224.5
    502040     16224.6
    502080     16226.2
    502120     16227.5
    502160     16228.2
    502200     16230.7
    502240     16232.1
    502280     16234.1
    502320     16233.9
    502360     16234.7
    502400     16236.9
    502440     16236.3
    502480     16238.4
    502520     16239.3
    502560       16241
    502600     16242.3
    502640     16244.2
    502680       16245
    502720     16245.7
    502760     16247.1
    502800     16249.9
    502840       16250
    502880     16251.6
    502920     16252.9
    502960     16253.6
    503000     16256.1
    503040     16257.5
    503080     16259.5
    503120     16259.4
    503160     16260.1
    503200     16262.3
    503240     16261.7
    503280     16263.8
    503320     16264.7
    503360     16266.4
    503400     16267.7
    503440     16269.6
    503480     16270.4
    503520     16271.1
    503560     16272.6
    503600     16275.4
    503640     16275.4
    503680       16277
    503720     16278.3
    503760     16279.1
    503800     16281.5
    503840       16283
    503880       16285
    503920     16284.8
    503960     16285.6
    504000     16287.8
    504040     16287.2
    504080     16289.3
    504120     16290.2
    504160     16291.9
    504200     16293.2
    504240     16295.1
    504280     16295.9
    504320     16296.7
    504360       16298
    504400     16300.9
    504440     16300.9
    504480     16302.5
    504520     16303.7
    504560     16304.6
    504600       16307
    504640     16308.5
    504680     16310.5
    504720     16310.3
    504760       16311
    504800     16313.2
    504840     16312.6
    504880     16314.7
    504920     16315.6
    504960     16317.3
    505000     16318.6
    505040     16320.5
    505080     16321.3
    505120     16322.1
    505160     16323.4
    505200     16326.3
    505240     16326.3
    505280       16328
    505320     16329.2
    505360       16330
    505400     16332.5
    505440     16333.9
    505480     16335.9
    505520     16335.7
    505560     16336.5
    505600     16338.7
    505640     16338.1
    505680     16340.2
    505720     16341.1
    505760     16342.8
    505800     16344.1
    505840       16346
    505880     16346.8
    505920     16347.4
    505960     16348.8
    506000     16351.7
    506040     16351.8
    506080     16353.4
    506120     16354.6
    506160     16355.5
    506200     16357.9
    506240     16359.3
    506280     16361.4
    506320     16361.1
    506360     16361.9
    506400     16364.1
    506440     16363.5
    506480     16365.7
    506520     16366.6
    506560     16368.2
    506600     16369.6
    506640     16371.4
    506680     16372.2
    506720     16372.9
    506760     16374.3
    506800     16377.2
    506840     16377.3
    506880     16378.9
    506920     16380.1
    506960       16381
    507000     16383.4
    507040     16384.8
    507080     16386.9
    507120     16386.6
    507160     16387.4
    507200     16389.6
    507240       16389
    507280     16391.2
    507320     16392.1
    507360     16393.7
    507400     16395.1
    507440     16396.9
    507480     16397.7
    507520     16398.4
    507560     16399.8
    507600     16402.7
    507640     16402.8
    507680     16404.4
    507720     16405.7
    507760     16406.5
    507800     16408.9
    507840     16410.3
    507880     16412.4
    507920     16412.1
    507960     16412.9
    508000     16415.1
    508040     16414.5
    508080     16416.7
    508120     16417.6
    508160     16419.1
    508200     16420.5
    508240     16422.4
    508280     16423.2
    508320     16423.9
    508360     16425.3
    508400     16428.2
    508440     16428.2
    508480     16429.9
    508520     16431.2
    508560       16432
    508600     16434.4
    508640     16435.7
    508680     16437.9
    508720     16437.7
    508760     16438.4
    508800     16440.6
    508840       16440
    508880     16442.1
    508920     16443.1
    508960     16444.6
    509000       16446
    509040     16447.8
    509080     16448.7
    509120     16449.4
    509160     16450.7
    509200     16453.7
    509240     16453.7
    509280     16455.4
    509320     16456.6
    509360     16457.4
    509400     16459.9
    509440     16461.3
    509480     16463.3
    509520     16463.1
    509560     16463.8
    509600     16466.1
    509640     16465.5
    509680     16467.7
    509720     16468.6
    509760     16470.1
    509800     16471.5
    509840     16473.3
    509880     16474.2
    509920     16474.9
    509960     16476.3
    510000     16479.2
    510040     16479.2
    510080     16480.9
    510120     16482.2
    510160     16482.9
    510200     16485.4
    510240     16486.8
    510280     16488.9
    510320     16488.6
    510360     16489.3
    510400     16491.6
    510440       16491
    510480     16493.2
    510520     16494.1
    510560     16495.6
    510600     16497.1
    510640     16498.9
    510680     16499.7
    510720     16500.4
    510760     16501.8
    510800     16504.7
    510840     16504.7
    510880     16506.5
    510920     16507.6
    510960     16508.5
    511000     16510.9
    511040     16512.3
    511080     16514.4
    511120     16514.1
    511160     16514.8
    511200     16517.1
    511240     16516.5
    511280     16518.7
    511320     16519.6
    511360     16521.1
    511400     16522.6
    511440     16524.4
    511480     16525.2
    511520     16525.9
    511560     16527.3
    511600     16530.3
    511640     16530.2
    511680       16532
    511720     16533.2
    511760       16534
    511800     16536.4
    511840     16537.8
    511880     16539.9
    511920     16539.7
    511960     16540.3
    512000     16542.6
    512040       16542
    512080     16544.2
    512120     16545.1
    512160     16546.6
    512200     16548.1
    512240     16549.9
    512280     16550.7
    512320     16551.4
    512360     16552.7
    512400     16555.8
    512440     16555.7
    512480     16557.5
    512520     16558.7
    512560     16559.4
    512600       16562
    512640     16563.3
    512680     16565.4
    512720     16565.2
    512760     16565.8
    512800     16568.2
    512840     16567.5
    512880     16569.7
    512920     16570.6
    512960     16572.1
    513000     16573.6
    513040     16575.5
    513080     16576.2
    513120     16576.9
    513160     16578.2
    513200     16581.3
    513240     16581.2
    513280       16583
    513320     16584.2
    513360       16585
    513400     16587.5
    513440     16588.9
    513480     16590.9
    513520     16590.7
    513560     16591.4
    513600     16593.7
    513640       16593
    513680     16595.2
    513720       16596
    513760     16597.5
    513800       16599
    513840       16601
    513880     16601.7
    513920     16602.4
    513960     16603.7
    514000     16606.7
    514040     16606.7
    514080     16608.4
    514120     16609.6
    514160     16610.5
    514200     16612.9
    514240     16614.4
    514280     16616.3
    514320     16616.2
    514360     16616.8
    514400     16619.2
    514440     16618.5
    514480     16620.7
    514520     16621.5
    514560       16623
    514600     16624.5
    514640     16626.4
    514680     16627.2
    514720     16627.9
    514760     16629.2
    514800     16632.2
    514840     16632.2
    514880     16633.9
    514920     16635.1
    514960     16635.9
    515000     16638.4
    515040     16639.8
    515080     16641.9
    515120     16641.6
    515160     16642.3
    515200     16644.6
    515240       16644
    515280     16646.2
    515320       16647
    515360     16648.5
    515400       16650
    515440     16651.8
    515480     16652.6
    515520     16653.4
    515560     16654.7
    515600     16657.6
    515640     16657.7
    515680     16659.4
    515720     16660.6
    515760     16661.4
    515800     16663.9
    515840     16665.3
    515880     16667.4
    515920     16667.1
    515960     16667.7
    516000     16670.2
    516040     16669.5
    516080     16671.6
    516120     16672.5
    516160       16674
    516200     16675.5
    516240     16677.3
    516280     16678.1
    516320     16678.9
    516360     16680.2
    516400     16683.1
    516440     16683.1
    516480     16684.8
    516520     16686.1
    516560     16686.9
    516600     16689.3
    516640     16690.8
    516680     16692.9
    516720     16692.6
    516760     16693.2
    516800     16695.7
    516840       16695
    516880     16697.1
    516920       16698
    516960     16699.5
    517000       16701
    517040     16702.8
    517080     16703.6
    517120     16704.4
    517160     16705.7
    517200     16708.6
    517240     16708.7
    517280     16710.3
    517320     16711.6
    517360     16712.3
    517400     16714.9
    517440     16716.3
    517480     16718.4
    517520     16718.1
    517560     16718.7
    517600     16721.2
    517640     16720.5
    517680     16722.6
    517720     16723.5
    517760     16724.9
    517800     16726.5
    517840     16728.4
    517880       16729
    517920       16730
    517960     16731.2
    518000     16734.1
    518040     16734.2
    518080     16735.8
    518120     16737.1
    518160     16737.9
    518200     16740.4
    518240     16741.8
    518280     16743.9
    518320     16743.7
    518360     16744.2
    518400     16746.7
    518440       16746
    518480     16748.1
    518520       16749
    518560     16750.5
    518600     16752.1
    518640     16753.9
    518680     16754.6
    518720     16755.5
    518760     16756.8
    518800     16759.6
    518840     16759.7
    518880     16761.3
    518920     16762.6
    518960     16763.4
    519000       16766
    519040     16767.4
    519080     16769.5
    519120     16769.2
    519160     16769.8
    519200     16772.2
    519240     16771.6
    519280     16773.7
    519320     16774.6
    519360     16776.2
    519400     16777.7
    519440     16779.4
    519480     16780.1
    519520     16781.1
    519560     16782.4
    519600     16785.2
    519640     16785.4
    519680     16786.9
    519720     16788.2
    519760       16789
    519800     16791.6
    519840       16793
    519880     16795.1
    519920     16794.7
    519960     16795.4
    520000     16797.8
    520040     16797.2
    520080     16799.3
    520120     16800.2
    520160     16801.7
    520200     16803.2
    520240     16805.1
    520280     16805.7
    520320     16806.7
    520360       16808
    520400     16810.8
    520440       16811
    520480     16812.4
    520520     16813.8
    520560     16814.6
    520600     16817.1
    520640     16818.6
    520680     16820.7
    520720     16820.4
    520760       16821
    520800     16823.5
    520840     16822.8
    520880       16825
    520920     16825.8
    520960     16827.4
    521000     16828.9
    521040     16830.7
    521080     16831.3
    521120     16832.3
    521160     16833.6
    521200     16836.4
    521240     16836.6
    521280     16838.1
    521320     16839.4
    521360     16840.3
    521400     16842.8
    521440     16844.2
    521480     16846.3
    521520       16846
    521560     16846.6
    521600     16849.1
    521640     16848.4
    521680     16850.6
    521720     16851.4
    521760       16853
    521800     16854.5
    521840     16856.3
    521880     16856.9
    521920       16858
    521960     16859.2
    522000       16862
    522040     16862.2
    522080     16863.7
    522120       16865
    522160     16865.9
    522200     16868.4
    522240     16869.8
    522280       16872
    522320     16871.6
    522360     16872.2
    522400     16874.7
    522440       16874
    522480     16876.2
    522520       16877
    522560     16878.6
    522600     16880.1
    522640     16881.9
    522680     16882.5
    522720     16883.6
    522760     16884.8
    522800     16887.6
    522840     16887.8
    522880     16889.3
    522920     16890.6
    522960     16891.6
    523000       16894
    523040     16895.5
    523080     16897.6
    523120     16897.2
    523160     16897.8
    523200     16900.3
    523240     16899.7
    523280     16901.8
    523320     16902.6
    523360     16904.2
    523400     16905.7
    523440     16907.6
    523480     16908.1
    523520     16909.2
    523560     16910.4
    523600     16913.3
    523640     16913.5
    523680     16914.9
    523720     16916.3
    523760     16917.2
    523800     16919.6
    523840     16921.1
    523880     16923.3
    523920     16922.8
    523960     16923.5
    524000     16925.9
    524040     16925.4
    524080     16927.5
    524120     16928.2
    524160     16929.9
    524200     16931.3
    524240     16933.2
    524280     16933.8
    524320     16934.8
    524360     16936.1
    524400     16938.9
    524440     16939.1
    524480     16940.5
    524520     16941.9
    524560     16942.8
    524600     16945.3
    524640     16946.7
    524680     16948.9
    524720     16948.4
    524760     16949.1
    524800     16951.6
    524840       16951
    524880     16953.1
    524920     16953.9
    524960     16955.5
    525000       16957
    525040     16958.9
    525080     16959.4
    525120     16960.5
    525160     16961.7
    525200     16964.6
    525240     16964.7
    525280     16966.2
    525320     16967.5
    525360     16968.4
    525400     16970.9
    525440     16972.3
    525480     16974.5
    525520     16974.1
    525560     16974.8
    525600     16977.2
    525640     16976.7
    525680     16978.8
    525720     16979.5
    525760       16981
    525800     16982.6
    525840     16984.5
    525880     16985.1
    525920     16986.1
    525960     16987.3
    526000     16990.3
    526040     16990.3
    526080     16991.9
    526120     16993.1
    526160       16994
    526200     16996.5
    526240     16997.9
    526280     17000.1
    526320     16999.8
    526360     17000.4
    526400     17002.9
    526440     17002.3
    526480     17004.4
    526520     17005.2
    526560     17006.7
    526600     17008.3
    526640     17010.1
    526680     17010.7
    526720     17011.7
    526760     17012.9
    526800     17015.9
    526840       17016
    526880     17017.5
    526920     17018.7
    526960     17019.7
    527000     17022.1
    527040     17023.6
    527080     17025.7
    527120     17025.5
    527160     17026.1
    527200     17028.5
    527240       17028
    527280     17030.1
    527320     17030.9
    527360     17032.4
    527400       17034
    527440     17035.8
    527480     17036.4
    527520     17037.4
    527560     17038.6
    527600     17041.6
    527640     17041.6
    527680     17043.2
    527720     17044.4
    527760     17045.4
    527800     17047.8
    527840     17049.2
    527880     17051.3
    527920     17051.1
    527960     17051.8
    528000     17054.2
    528040     17053.6
    528080     17055.8
    528120     17056.5
    528160     17058.1
    528200     17059.7
    528240     17061.5
    528280     17062.1
    528320     17063.1
    528360     17064.3
    528400     17067.3
    528440     17067.3
    528480     17068.8
    528520     17070.1
    528560     17071.1
    528600     17073.4
    528640     17074.9
    528680       17077
    528720     17076.8
    528760     17077.4
    528800     17079.9
    528840     17079.3
    528880     17081.5
    528920     17082.2
    528960     17083.8
    529000     17085.5
    529040     17087.2
    529080     17087.8
    529120     17088.9
    529160       17090
    529200       17093
    529240       17093
    529280     17094.5
    529320     17095.8
    529360     17096.8
    529400     17099.1
    529440     17100.7
    529480     17102.7
    529520     17102.5
    529560     17103.2
    529600     17105.6
    529640     17105.1
    529680     17107.2
    529720     17107.9
    529760     17109.5
    529800     17111.2
    529840     17112.9
    529880     17113.5
    529920     17114.6
    529960     17115.6
    530000     17118.8
    530040     17118.8
    530080     17120.3
    530120     17121.5
    530160     17122.5
    530200     17124.8
    530240     17126.4
    530280     17128.4
    530320     17128.2
    530360     17128.9
    530400     17131.3
    530440     17130.8
    530480     17132.9
    530520     17133.6
    530560     17135.2
    530600     17136.9
    530640     17138.7
    530680     17139.2
    530720     17140.3
    530760     17141.4
    530800     17144.5
    530840     17144.4
    530880     17145.9
    530920     17147.3
    530960     17148.2
    531000     17150.6
    531040     17152.1
    531080     17154.1
    531120     17153.9
    531160     17154.6
    531200       17157
    531240     17156.5
    531280     17158.6
    531320     17159.3
    531360       17161
    531400     17162.6
    531440     17164.4
    531480       17165
    531520     17166.1
    531560     17167.2
    531600     17170.2
    531640     17170.2
    531680     17171.7
    531720       17173
    531760     17173.9
    531800     17176.3
    531840     17177.8
    531880     17179.8
    531920     17179.7
    531960     17180.4
    532000     17182.8
    532040     17182.3
    532080     17184.4
    532120     17185.1
    532160     17186.7
    532200     17188.4
    532240     17190.2
    532280     17190.7
    532320     17191.8
    532360       17193
    532400       17196
    532440     17195.9
    532480     17197.5
    532520     17198.8
    532560     17199.6
    532600     17202.1
    532640     17203.6
    532680     17205.5
    532720     17205.4
    532760     17206.1
    532800     17208.5
    532840       17208
    532880     17210.2
    532920     17210.9
    532960     17212.5
    533000     17214.1
    533040       17216
    533080     17216.5
    533120     17217.6
    533160     17218.7
    533200     17221.7
    533240     17221.7
    533280     17223.2
    533320     17224.5
    533360     17225.4
    533400     17227.8
    533440     17229.3
    533480     17231.3
    533520     17231.2
    533560     17231.9
    533600     17234.2
    533640     17233.8
    533680     17235.9
    533720     17236.6
    533760     17238.3
    533800     17239.9
    533840     17241.7
    533880     17242.2
    533920     17243.3
    533960     17244.4
    534000     17247.5
    534040     17247.4
    534080     17248.9
    534120     17250.2
    534160       17251
    534200     17253.5
    534240     17255.1
    534280       17257
    534320     17256.9
    534360     17257.6
    534400       17260
    534440     17259.4
    534480     17261.6
    534520     17262.2
    534560     17263.9
    534600     17265.5
    534640     17267.3
    534680     17267.9
    534720       17269
    534760     17270.1
    534800     17273.2
    534840     17273.1
    534880     17274.6
    534920     17275.9
    534960     17276.7
    535000     17279.2
    535040     17280.8
    535080     17282.7
    535120     17282.6
    535160     17283.3
    535200     17285.6
    535240     17285.2
    535280     17287.3
    535320     17287.9
    535360     17289.6
    535400     17291.2
    535440       17293
    535480     17293.6
    535520     17294.7
    535560     17295.8
    535600     17298.9
    535640     17298.8
    535680     17300.4
    535720     17301.6
    535760     17302.5
    535800       17305
    535840     17306.5
    535880     17308.5
    535920     17308.4
    535960       17309
    536000     17311.4
    536040       17311
    536080     17313.1
    536120     17313.7
    536160     17315.4
    536200       17317
    536240     17318.8
    536280     17319.4
    536320     17320.5
    536360     17321.6
    536400     17324.6
    536440     17324.6
    536480     17326.2
    536520     17327.5
    536560     17328.3
    536600     17330.8
    536640     17332.3
    536680     17334.3
    536720     17334.2
    536760     17334.8
    536800     17337.2
    536840     17336.8
    536880     17338.9
    536920     17339.5
    536960     17341.1
    537000     17342.8
    537040     17344.6
    537080     17345.2
    537120     17346.3
    537160     17347.4
    537200     17350.5
    537240     17350.5
    537280     17352.1
    537320     17353.2
    537360     17354.1
    537400     17356.6
    537440     17358.1
    537480     17360.1
    537520       17360
    537560     17360.7
    537600       17363
    537640     17362.6
    537680     17364.6
    537720     17365.2
    537760     17366.9
    537800     17368.6
    537840     17370.4
    537880       17371
    537920     17372.1
    537960     17373.1
    538000     17376.3
    538040     17376.3
    538080     17377.8
    538120       17379
    538160     17379.9
    538200     17382.5
    538240     17383.9
    538280     17385.9
    538320     17385.8
    538360     17386.5
    538400     17388.8
    538440     17388.3
    538480     17390.5
    538520       17391
    538560     17392.8
    538600     17394.5
    538640     17396.2
    538680     17396.9
    538720     17397.9
    538760     17398.9
    538800     17402.1
    538840       17402
    538880     17403.6
    538920     17404.8
    538960     17405.7
    539000     17408.3
    539040     17409.6
    539080     17411.7
    539120     17411.6
    539160     17412.2
    539200     17414.6
    539240     17414.1
    539280     17416.3
    539320     17416.8
    539360     17418.5
    539400     17420.2
    539440       17422
    539480     17422.7
    539520     17423.7
    539560     17424.7
    539600     17427.9
    539640     17427.8
    539680     17429.4
    539720     17430.6
    539760     17431.5
    539800       17434
    539840     17435.5
    539880     17437.5
    539920     17437.4
    539960       17438
    540000     17440.4
    540040     17439.9
    540080     17442.1
    540120     17442.6
    540160     17444.4
    540200     17446.1
    540240     17447.8
    540280     17448.5
    540320     17449.5
    540360     17450.5
    540400     17453.6
    540440     17453.6
    540480     17455.2
    540520     17456.4
    540560     17457.2
    540600     17459.9
    540640     17461.3
    540680     17463.3
    540720     17463.2
    540760     17463.8
    540800     17466.2
    540840     17465.6
    540880     17467.8
    540920     17468.4
    540960     17470.1
    541000     17471.8
    541040     17473.6
    541080     17474.2
    541120     17475.2
    541160     17476.2
    541200     17479.4
    541240     17479.3
    541280     17480.9
    541320     17482.1
    541360       17483
    541400     17485.6
    541440     17487.1
    541480       17489
    541520       17489
    541560     17489.5
    541600       17492
    541640     17491.4
    541680     17493.6
    541720     17494.2
    541760     17495.9
    541800     17497.5
    541840     17499.3
    541880     17499.9
    541920       17501
    541960       17502
    542000     17505.2
    542040     17505.1
    542080     17506.7
    542120     17507.8
    542160     17508.7
    542200     17511.3
    542240     17512.8
    542280     17514.7
    542320     17514.7
    542360     17515.2
    542400     17517.7
    542440     17517.1
    542480     17519.3
    542520       17520
    542560     17521.6
    542600     17523.3
    542640     17525.1
    542680     17525.6
    542720     17526.7
    542760     17527.7
    542800     17530.9
    542840     17530.8
    542880     17532.4
    542920     17533.5
    542960     17534.5
    543000     17537.1
    543040     17538.7
    543080     17540.5
    543120     17540.4
    543160       17541
    543200     17543.5
    543240     17542.9
    543280     17545.1
    543320     17545.7
    543360     17547.4
    543400     17549.1
    543440     17550.9
    543480     17551.4
    543520     17552.5
    543560     17553.5
    543600     17556.6
    543640     17556.7
    543680     17558.2
    543720     17559.3
    543760     17560.2
    543800     17562.8
    543840     17564.5
    543880     17566.3
    543920     17566.3
    543960     17566.7
    544000     17569.3
    544040     17568.5
    544080     17570.9
    544120     17571.5
    544160     17573.1
    544200     17574.9
    544240     17576.6
    544280     17577.1
    544320     17578.2
    544360     17579.3
    544400     17582.4
    544440     17582.4
    544480       17584
    544520       17585
    544560       17586
    544600     17588.6
    544640     17590.2
    544680       17592
    544720       17592
    544760     17592.4
    544800       17595
    544840     17594.3
    544880     17596.5
    544920     17597.1
    544960     17598.8
    545000     17600.6
    545040     17602.4
    545080     17602.9
    545120       17604
    545160       17605
    545200     17608.2
    545240     17608.1
    545280     17609.7
    545320     17610.7
    545360     17611.7
    545400     17614.3
    545440       17616
    545480     17617.7
    545520     17617.7
    545560     17618.2
    545600     17620.7
    545640       17620
    545680     17622.3
    545720     17622.9
    545760     17624.5
    545800     17626.4
    545840     17628.1
    545880     17628.7
    545920     17629.7
    545960     17630.8
    546000       17634
    546040     17633.9
    546080     17635.4
    546120     17636.5
    546160     17637.5
    546200       17640
    546240     17641.8
    546280     17643.5
    546320     17643.5
    546360     17643.9
    546400     17646.5
    546440     17645.8
    546480       17648
    546520     17648.7
    546560     17650.3
    546600     17652.2
    546640     17653.9
    546680     17654.4
    546720     17655.5
    546760     17656.6
    546800     17659.7
    546840     17659.7
    546880     17661.2
    546920     17662.2
    546960     17663.3
    547000     17665.8
    547040     17667.5
    547080     17669.3
    547120     17669.3
    547160     17669.7
    547200     17672.3
    547240     17671.6
    547280     17673.8
    547320     17674.4
    547360     17676.1
    547400     17678.1
    547440     17679.7
    547480     17680.2
    547520     17681.3
    547560     17682.5
    547600     17685.5
    547640     17685.5
    547680       17687
    547720       17688
    547760     17689.1
    547800     17691.7
    547840     17693.3
    547880     17695.1
    547920     17695.1
    547960     17695.5
    548000     17698.1
    548040     17697.5
    548080     17699.7
    548120     17700.2
    548160     17701.9
    548200     17703.8
    548240     17705.5
    548280     17706.1
    548320     17707.1
    548360     17708.3
    548400     17711.4
    548440     17711.4
    548480     17712.9
    548520     17713.9
    548560       17715
    548600     17717.5
    548640     17719.2
    548680       17721
    548720       17721
    548760     17721.4
    548800     17723.9
    548840     17723.3
    548880     17725.5
    548920     17726.1
    548960     17727.8
    549000     17729.7
    549040     17731.4
    549080       17732
    549120     17732.9
    549160     17734.1
    549200     17737.2
    549240     17737.1
    549280     17738.7
    549320     17739.7
    549360     17740.8
    549400     17743.3
    549440       17745
    549480     17746.8
    549520     17746.8
    549560     17747.2
    549600     17749.8
    549640     17749.2
    549680     17751.3
    549720     17751.9
    549760     17753.7
    549800     17755.6
    549840     17757.2
    549880     17757.8
    549920     17758.7
    549960     17759.9
    550000     17763.1
    550040     17762.9
    550080     17764.5
    550120     17765.5
    550160     17766.6
    550200     17769.2
    550240     17770.9
    550280     17772.6
    550320     17772.7
    550360     17773.1
    550400     17775.6
    550440     17775.1
    550480     17777.2
    550520     17777.8
    550560     17779.5
    550600     17781.4
    550640     17783.1
    550680     17783.6
    550720     17784.6
    550760     17785.8
    550800       17789
    550840     17788.8
    550880     17790.4
    550920     17791.3
    550960     17792.5
    551000       17795
    551040     17796.8
    551080     17798.5
    551120     17798.5
    551160     17798.9
    551200     17801.5
    551240     17800.9
    551280     17803.1
    551320     17803.6
    551360     17805.3
    551400     17807.2
    551440     17808.9
    551480     17809.5
    551520     17810.4
    551560     17811.7
    551600     17814.9
    551640     17814.7
    551680     17816.2
    551720     17817.1
    551760     17818.4
    551800     17820.9
    551840     17822.7
    551880     17824.3
    551920     17824.4
    551960     17824.8
    552000     17827.3
    552040     17826.8
    552080     17828.9
    552120     17829.5
    552160     17831.2
    552200     17833.1
    552240     17834.8
    552280     17835.4
    552320     17836.3
    552360     17837.5
    552400     17840.8
    552440     17840.6
    552480     17842.1
    552520       17843
    552560     17844.3
    552600     17846.8
    552640     17848.6
    552680     17850.2
    552720     17850.4
    552760     17850.7
    552800     17853.3
    552840     17852.7
    552880     17854.9
    552920     17855.4
    552960     17857.1
    553000       17859
    553040     17860.6
    553080     17861.3
    553120     17862.3
    553160     17863.5
    553200     17866.7
    553240     17866.5
    553280       17868
    553320     17868.9
    553360     17870.2
    553400     17872.7
    553440     17874.5
    553480     17876.1
    553520     17876.3
    553560     17876.6
    553600     17879.2
    553640     17878.7
    553680     17880.8
    553720     17881.3
    553760       17883
    553800     17884.9
    553840     17886.6
    553880     17887.2
    553920     17888.2
    553960     17889.4
    554000     17892.6
    554040     17892.4
    554080     17893.9
    554120     17894.8
    554160     17896.1
    554200     17898.6
    554240     17900.5
    554280     17902.1
    554320     17902.3
    554360     17902.6
    554400     17905.1
    554440     17904.6
    554480     17906.8
    554520     17907.3
    554560     17909.1
    554600     17910.9
    554640     17912.6
    554680     17913.2
    554720     17914.1
    554760     17915.4
    554800     17918.6
    554840     17918.4
    554880     17919.9
    554920     17920.8
    554960     17922.1
    555000     17924.6
    555040     17926.5
    555080     17928.1
    555120     17928.3
    555160     17928.6
    555200     17931.1
    555240     17930.6
    555280     17932.8
    555320     17933.2
    555360       17935
    555400     17936.8
    555440     17938.5
    555480     17939.2
    555520     17940.1
    555560     17941.4
    555600     17944.6
    555640     17944.4
    555680       17946
    555720     17946.8
    555760     17948.1
    555800     17950.6
    555840     17952.5
    555880     17954.1
    555920     17954.3
    555960     17954.5
    556000     17957.1
    556040     17956.6
    556080     17958.8
    556120     17959.2
    556160       17961
    556200     17962.8
    556240     17964.5
    556280     17965.1
    556320     17966.1
    556360     17967.3
    556400     17970.5
    556440     17970.3
    556480     17971.9
    556520     17972.7
    556560     17974.1
    556600     17976.5
    556640     17978.5
    556680     17980.1
    556720     17980.2
    556760     17980.5
    556800       17983
    556840     17982.6
    556880     17984.8
    556920     17985.1
    556960       17987
    557000     17988.7
    557040     17990.5
    557080       17991
    557120       17992
    557160     17993.3
    557200     17996.5
    557240     17996.3
    557280     17997.8
    557320     17998.7
    557360       18000
    557400     18002.5
    557440     18004.4
    557480     18006.1
    557520     18006.1
    557560     18006.4
    557600       18009
    557640     18008.6
    557680     18010.8
    557720     18011.1
    557760       18013
    557800     18014.7
    557840     18016.5
    557880       18017
    557920       18018
    557960     18019.3
    558000     18022.5
    558040     18022.4
    558080     18023.8
    558120     18024.7
    558160       18026
    558200     18028.5
    558240     18030.5
    558280       18032
    558320     18032.1
    558360     18032.4
    558400       18035
    558440     18034.6
    558480     18036.7
    558520     18037.1
    558560       18039
    558600     18040.6
    558640     18042.5
    558680     18042.9
    558720       18044
    558760     18045.2
    558800     18048.5
    558840     18048.4
    558880     18049.8
    558920     18050.6
    558960       18052
    559000     18054.4
    559040     18056.4
    559080       18058
    559120     18058.1
    559160     18058.3
    559200     18060.9
    559240     18060.5
    559280     18062.7
    559320     18063.1
    559360       18065
    559400     18066.6
    559440     18068.5
    559480     18068.9
    559520       18070
    559560     18071.2
    559600     18074.5
    559640     18074.3
    559680     18075.8
    559720     18076.6
    559760       18078
    559800     18080.4
    559840     18082.5
    559880       18084
    559920       18084
    559960     18084.3
    560000     18086.8
    560040     18086.4
    560080     18088.6
    560120       18089
    560160     18090.9
    560200     18092.5
    560240     18094.4
    560280     18094.8
    560320       18096
    560360     18097.1
    560400     18100.4
    560440     18100.2
    560480     18101.7
    560520     18102.5
    560560     18103.9
    560600     18106.3
    560640     18108.4
    560680     18109.9
    560720       18110
    560760     18110.2
    560800     18112.8
    560840     18112.5
    560880     18114.6
    560920     18114.9
    560960     18116.8
    561000     18118.5
    561040     18120.4
    561080     18120.8
    561120     18121.9
    561160       18123
    561200     18126.5
    561240     18126.2
    561280     18127.7
    561320     18128.5
    561360     18129.9
    561400     18132.3
    561440     18134.4
    561480     18135.9
    561520     18135.9
    561560     18136.2
    561600     18138.8
    561640     18138.4
    561680     18140.6
    561720     18140.9
    561760     18142.8
    561800     18144.5
    561840     18146.4
    561880     18146.8
    561920     18147.8
    561960       18149
    562000     18152.4
    562040     18152.1
    562080     18153.7
    562120     18154.5
    562160     18155.8
    562200     18158.3
    562240     18160.3
    562280     18161.9
    562320     18161.9
    562360     18162.2
    562400     18164.7
    562440     18164.4
    562480     18166.5
    562520     18166.8
    562560     18168.7
    562600     18170.4
    562640     18172.4
    562680     18172.7
    562720     18173.8
    562760     18174.9
    562800     18178.4
    562840     18178.1
    562880     18179.6
    562920     18180.4
    562960     18181.8
    563000     18184.2
    563040     18186.3
    563080     18187.9
    563120     18187.8
    563160     18188.1
    563200     18190.6
    563240     18190.3
    563280     18192.4
    563320     18192.8
    563360     18194.6
    563400     18196.3
    563440     18198.3
    563480     18198.7
    563520     18199.7
    563560     18200.9
    563600     18204.3
    563640       18204
    563680     18205.5
    563720     18206.4
    563760     18207.7
    563800     18210.2
    563840     18212.3
    563880     18213.9
    563920     18213.7
    563960     18214.1
    564000     18216.6
    564040     18216.3
    564080     18218.4
    564120     18218.7
    564160     18220.6
    564200     18222.3
    564240     18224.2
    564280     18224.7
    564320     18225.7
    564360     18226.8
    564400     18230.3
    564440     18229.9
    564480     18231.5
    564520     18232.4
    564560     18233.6
    564600     18236.1
    564640     18238.3
    564680     18239.9
    564720     18239.8
    564760     18240.1
    564800     18242.6
    564840     18242.3
    564880     18244.4
    564920     18244.7
    564960     18246.5
    565000     18248.2
    565040     18250.1
    565080     18250.6
    565120     18251.6
    565160     18252.8
    565200     18256.2
    565240     18255.8
    565280     18257.4
    565320     18258.3
    565360     18259.6
    565400       18262
    565440     18264.2
    565480     18265.8
    565520     18265.7
    565560       18266
    565600     18268.6
    565640     18268.2
    565680     18270.2
    565720     18270.5
    565760     18272.4
    565800     18274.1
    565840       18276
    565880     18276.5
    565920     18277.6
    565960     18278.6
    566000     18282.1
    566040     18281.7
    566080     18283.3
    566120     18284.2
    566160     18285.5
    566200     18287.9
    566240     18290.1
    566280     18291.8
    566320     18291.6
    566360     18291.9
    566400     18294.5
    566440     18294.1
    566480     18296.1
    566520     18296.4
    566560     18298.3
    566600       18300
    566640     18301.9
    566680     18302.3
    566720     18303.4
    566760     18304.5
    566800       18308
    566840     18307.5
    566880     18309.2
    566920     18310.1
    566960     18311.3
    567000     18313.8
    567040     18315.9
    567080     18317.6
    567120     18317.4
    567160     18317.8
    567200     18320.4
    567240     18319.9
    567280     18321.9
    567320     18322.2
    567360     18324.1
    567400     18325.7
    567440     18327.7
    567480     18328.2
    567520     18329.3
    567560     18330.3
    567600     18333.8
    567640     18333.3
    567680       18335
    567720     18335.9
    567760     18337.2
    567800     18339.6
    567840     18341.8
    567880     18343.5
    567920     18343.2
    567960     18343.6
    568000     18346.1
    568040     18345.6
    568080     18347.6
    568120     18347.9
    568160     18349.8
    568200     18351.5
    568240     18353.5
    568280       18354
    568320     18355.1
    568360       18356
    568400     18359.6
    568440     18359.1
    568480     18360.8
    568520     18361.7
    568560     18362.9
    568600     18365.4
    568640     18367.6
    568680     18369.2
    568720       18369
    568760     18369.4
    568800     18371.8
    568840     18371.4
    568880     18373.3
    568920     18373.6
    568960     18375.5
    569000     18377.2
    569040     18379.2
    569080     18379.7
    569120     18380.8
    569160     18381.7
    569200     18385.3
    569240     18384.8
    569280     18386.5
    569320     18387.4
    569360     18388.6
    569400     18391.1
    569440     18393.3
    569480       18395
    569520     18394.8
    569560     18395.1
    569600     18397.6
    569640       18397
    569680       18399
    569720     18399.4
    569760     18401.2
    569800     18402.9
    569840     18404.9
    569880     18405.4
    569920     18406.5
    569960     18407.4
    570000     18410.9
    570040     18410.5
    570080     18412.2
    570120     18413.1
    570160     18414.3
    570200     18416.9
    570240     18418.9
    570280     18420.6
    570320     18420.4
    570360     18420.8
    570400     18423.3
    570440     18422.8
    570480     18424.7
    570520     18425.1
    570560     18426.9
    570600     18428.6
    570640     18430.6
    570680     18431.1
    570720     18432.2
    570760     18433.1
    570800     18436.7
    570840     18436.2
    570880     18437.9
    570920     18438.8
    570960     18440.1
    571000     18442.5
    571040     18444.6
    571080     18446.3
    571120     18446.1
    571160     18446.5
    571200       18449
    571240     18448.5
    571280     18450.4
    571320     18450.8
    571360     18452.6
    571400     18454.3
    571440     18456.3
    571480     18456.8
    571520     18457.9
    571560     18458.8
    571600     18462.4
    571640     18461.9
    571680     18463.6
    571720     18464.5
    571760     18465.7
    571800     18468.3
    571840     18470.4
    571880       18472
    571920     18471.8
    571960     18472.2
    572000     18474.6
    572040     18474.2
    572080     18476.2
    572120     18476.5
    572160     18478.3
    572200       18480
    572240       18482
    572280     18482.5
    572320     18483.6
    572360     18484.5
    572400     18488.1
    572440     18487.7
    572480     18489.4
    572520     18490.2
    572560     18491.5
    572600       18494
    572640     18496.1
    572680     18497.7
    572720     18497.5
    572760     18497.9
    572800     18500.4
    572840       18500
    572880     18501.8
    572920     18502.2
    572960       18504
    573000     18505.7
    573040     18507.7
    573080     18508.1
    573120     18509.2
    573160     18510.2
    573200     18513.7
    573240     18513.4
    573280       18515
    573320     18515.9
    573360     18517.2
    573400     18519.7
    573440     18521.8
    573480     18523.4
    573520     18523.2
    573560     18523.7
    573600     18526.1
    573640     18525.7
    573680     18527.5
    573720       18528
    573760     18529.7
    573800     18531.4
    573840     18533.4
    573880     18533.8
    573920       18535
    573960       18536
    574000     18539.5
    574040     18539.1
    574080     18540.8
    574120     18541.6
    574160     18542.9
    574200     18545.4
    574240     18547.5
    574280     18549.1
    574320       18549
    574360     18549.4
    574400     18551.9
    574440     18551.4
    574480     18553.2
    574520     18553.7
    574560     18555.5
    574600     18557.2
    574640     18559.2
    574680     18559.6
    574720     18560.7
    574760     18561.6
    574800     18565.2
    574840     18564.8
    574880     18566.5
    574920     18567.3
    574960     18568.6
    575000     18571.1
    575040     18573.2
    575080     18574.8
    575120     18574.7
    575160     18575.1
    575200     18577.6
    575240     18577.1
    575280     18578.9
    575320     18579.4
    575360     18581.2
    575400     18582.9
    575440     18584.9
    575480     18585.3
    575520     18586.5
    575560     18587.4
    575600     18590.9
    575640     18590.6
    575680     18592.2
    575720       18593
    575760     18594.3
    575800     18596.8
    575840     18598.9
    575880     18600.6
    575920     18600.4
    575960     18600.8
    576000     18603.3
    576040     18602.8
    576080     18604.6
    576120     18605.1
    576160     18606.9
    576200     18608.6
    576240     18610.6
    576280     18610.9
    576320     18612.1
    576360     18613.1
    576400     18616.6
    576440     18616.2
    576480     18617.8
    576520     18618.6
    576560     18620.1
    576600     18622.5
    576640     18624.5
    576680     18626.3
    576720     18626.1
    576760     18626.5
    576800       18629
    576840     18628.5
    576880     18630.3
    576920     18630.7
    576960     18632.6
    577000     18634.3
    577040     18636.3
    577080     18636.7
    577120     18637.8
    577160     18638.8
    577200     18642.2
    577240     18641.9
    577280     18643.5
    577320     18644.3
    577360     18645.7
    577400     18648.2
    577440     18650.2
    577480     18651.9
    577520     18651.8
    577560     18652.2
    577600     18654.7
    577640     18654.2
    577680       18656
    577720     18656.4
    577760     18658.3
    577800     18659.9
    577840     18661.9
    577880     18662.3
    577920     18663.5
    577960     18664.4
    578000     18667.9
    578040     18667.5
    578080     18669.1
    578120       18670
    578160     18671.4
    578200     18673.8
    578240     18675.9
    578280     18677.6
    578320     18677.4
    578360     18677.8
    578400     18680.4
    578440     18679.8
    578480     18681.5
    578520       18682
    578560     18683.8
    578600     18685.4
    578640     18687.4
    578680     18687.8
    578720       18689
    578760       18690
    578800     18693.5
    578840     18693.1
    578880     18694.8
    578920     18695.6
    578960       18697
    579000     18699.4
    579040     18701.5
    579080     18703.2
    579120       18703
    579160     18703.3
    579200       18706
    579240     18705.4
    579280     18707.1
    579320     18707.6
    579360     18709.5
    579400     18711.1
    579440       18713
    579480     18713.5
    579520     18714.7
    579560     18715.7
    579600     18719.2
    579640     18718.8
    579680     18720.4
    579720     18721.3
    579760     18722.7
    579800     18725.1
    579840     18727.2
    579880     18728.9
    579920     18728.7
    579960       18729
    580000     18731.8
    580040     18731.1
    580080     18732.8
    580120     18733.3
    580160     18735.1
    580200     18736.7
    580240     18738.7
    580280     18739.1
    580320     18740.3
    580360     18741.4
    580400     18744.9
    580440     18744.4
    580480     18746.1
    580520       18747
    580560     18748.3
    580600     18750.8
    580640     18752.9
    580680     18754.5
    580720     18754.3
    580760     18754.6
    580800     18757.4
    580840     18756.6
    580880     18758.4
    580920     18758.9
    580960     18760.7
    581000     18762.4
    581040     18764.2
    581080     18764.8
    581120       18766
    581160       18767
    581200     18770.5
    581240     18770.1
    581280     18771.7
    581320     18772.6
    581360     18773.9
    581400     18776.4
    581440     18778.5
    581480     18780.2
    581520     18779.9
    581560     18780.2
    581600       18783
    581640     18782.2
    581680       18784
    581720     18784.4
    581760     18786.4
    581800       18788
    581840     18789.8
    581880     18790.4
    581920     18791.6
    581960     18792.6
    582000     18796.1
    582040     18795.7
    582080     18797.3
    582120     18798.2
    582160     18799.5
    582200       18802
    582240     18804.2
    582280     18805.8
    582320     18805.5
    582360     18805.8
    582400     18808.6
    582440     18807.9
    582480     18809.6
    582520     18810.1
    582560       18812
    582600     18813.6
    582640     18815.4
    582680     18816.1
    582720     18817.2
    582760     18818.2
    582800     18821.7
    582840     18821.3
    582880     18822.9
    582920     18823.9
    582960     18825.2
    583000     18827.6
    583040     18829.8
    583080     18831.4
    583120       18831
    583160     18831.4
    583200     18834.2
    583240     18833.5
    583280     18835.1
    583320     18835.6
    583360     18837.5
    583400     18839.1
    583440       18841
    583480     18841.6
    583520     18842.8
    583560     18843.7
    583600     18847.2
    583640     18846.8
    583680     18848.4
    583720     18849.5
    583760     18850.7
    583800     18853.2
    583840     18855.4
    583880       18857
    583920     18856.6
    583960       18857
    584000     18859.6
    584040     18859.1
    584080     18860.7
    584120     18861.2
    584160     18863.2
    584200     18864.7
    584240     18866.6
    584280     18867.2
    584320     18868.3
    584360     18869.3
    584400     18872.8
    584440     18872.4
    584480       18874
    584520       18875
    584560     18876.2
    584600     18878.7
    584640     18880.9
    584680     18882.6
    584720     18882.2
    584760     18882.5
    584800     18885.2
    584840     18884.6
    584880     18886.3
    584920     18886.8
    584960     18888.7
    585000     18890.3
    585040     18892.2
    585080     18892.8
    585120     18893.9
    585160     18894.9
    585200     18898.3
    585240     18897.9
    585280     18899.6
    585320     18900.6
    585360     18901.7
    585400     18904.3
    585440     18906.5
    585480     18908.2
    585520     18907.8
    585560     18908.1
    585600     18910.8
    585640     18910.1
    585680     18911.8
    585720     18912.3
    585760     18914.3
    585800     18915.8
    585840     18917.7
    585880     18918.3
    585920     18919.5
    585960     18920.5
    586000     18923.9
    586040     18923.5
    586080     18925.1
    586120     18926.1
    586160     18927.2
    586200     18929.8
    586240     18932.1
    586280     18933.7
    586320     18933.3
    586360     18933.6
    586400     18936.2
    586440     18935.7
    586480     18937.3
    586520     18937.8
    586560     18939.8
    586600     18941.4
    586640     18943.2
    586680     18943.8
    586720       18945
    586760       18946
    586800     18949.4
    586840       18949
    586880     18950.6
    586920     18951.6
    586960     18952.8
    587000     18955.4
    587040     18957.6
    587080     18959.2
    587120     18958.8
    587160     18959.2
    587200     18961.8
    587240     18961.2
    587280     18962.8
    587320     18963.4
    587360     18965.3
    587400     18966.8
    587440     18968.6
    587480     18969.3
    587520     18970.4
    587560     18971.5
    587600       18975
    587640     18974.5
    587680     18976.2
    587720     18977.1
    587760     18978.3
    587800     18980.9
    587840     18983.1
    587880     18984.7
    587920     18984.4
    587960     18984.7
    588000     18987.2
    588040     18986.7
    588080     18988.3
    588120     18988.8
    588160     18990.7
    588200     18992.3
    588240     18994.2
    588280     18994.7
    588320       18996
    588360     18996.9
    588400     19000.4
    588440       19000
    588480     19001.6
    588520     19002.6
    588560     19003.8
    588600     19006.4
    588640     19008.6
    588680     19010.2
    588720     19009.8
    588760     19010.1
    588800     19012.7
    588840     19012.1
    588880     19013.8
    588920     19014.3
    588960     19016.2
    589000     19017.8
    589040     19019.6
    589080     19020.2
    589120     19021.5
    589160     19022.4
    589200     19025.9
    589240     19025.5
    589280     19027.1
    589320     19028.1
    589360     19029.4
    589400     19031.9
    589440     19034.1
    589480     19035.6
    589520     19035.3
    589560     19035.6
    589600     19038.2
    589640     19037.6
    589680     19039.3
    589720     19039.8
    589760     19041.8
    589800     19043.4
    589840     19045.2
    589880     19045.8
    589920     19046.9
    589960     19047.8
    590000     19051.4
    590040     19051.1
    590080     19052.6
    590120     19053.6
    590160     19054.9
    590200     19057.3
    590240     19059.6
    590280     19061.1
    590320     19060.8
    590360     19061.1
    590400     19063.7
    590440     19063.1
    590480     19064.7
    590520     19065.3
    590560     19067.3
    590600     19068.9
    590640     19070.6
    590680     19071.2
    590720     19072.4
    590760     19073.3
    590800     19076.9
    590840     19076.6
    590880     19078.1
    590920     19079.1
    590960     19080.4
    591000     19082.8
    591040     19085.2
    591080     19086.5
    591120     19086.3
    591160     19086.6
    591200     19089.2
    591240     19088.6
    591280     19090.1
    591320     19090.9
    591360     19092.7
    591400     19094.3
    591440     19096.1
    591480     19096.7
    591520     19097.9
    591560     19098.7
    591600     19102.3
    591640       19102
    591680     19103.5
    591720     19104.6
    591760     19105.8
    591800     19108.3
    591840     19110.6
    591880       19112
    591920     19111.7
    591960       19112
    592000     19114.6
    592040       19114
    592080     19115.5
    592120     19116.2
    592160     19117.9
    592200     19119.7
    592240     19121.4
    592280       19122
    592320     19123.3
    592360       19124
    592400     19127.6
    592440     19127.3
    592480       19129
    592520     19129.9
    592560     19131.2
    592600     19133.7
    592640       19136
    592680     19137.4
    592720     19137.1
    592760     19137.4
    592800       19140
    592840     19139.3
    592880     19140.8
    592920     19141.6
    592960     19143.3
    593000       19145
    593040     19146.7
    593080     19147.3
    593120     19148.6
    593160     19149.3
    593200       19153
    593240     19152.7
    593280     19154.3
    593320     19155.3
    593360     19156.6
    593400       19159
    593440     19161.3
    593480     19162.8
    593520     19162.4
    593560     19162.7
    593600     19165.3
    593640     19164.7
    593680     19166.1
    593720       19167
    593760     19168.7
    593800     19170.3
    593840       19172
    593880     19172.6
    593920       19174
    593960     19174.7
    594000     19178.3
    594040     19178.1
    594080     19179.6
    594120     19180.7
    594160     19181.9
    594200     19184.4
    594240     19186.7
    594280     19188.2
    594320     19187.8
    594360       19188
    594400     19190.7
    594440       19190
    594480     19191.6
    594520     19192.4
    594560     19193.9
    594600     19195.7
    594640     19197.4
    594680       19198
    594720     19199.3
    594760       19200
    594800     19203.7
    594840     19203.5
    594880       19205
    594920       19206
    594960     19207.3
    595000     19209.7
    595040       19212
    595080     19213.5
    595120     19213.1
    595160     19213.3
    595200     19216.1
    595240     19215.4
    595280     19216.9
    595320     19217.8
    595360     19219.4
    595400     19221.1
    595440     19222.8
    595480     19223.4
    595520     19224.8
    595560     19225.4
    595600     19229.1
    595640     19228.9
    595680     19230.3
    595720     19231.4
    595760     19232.7
    595800     19235.1
    595840     19237.3
    595880     19238.9
    595920     19238.5
    595960     19238.7
    596000     19241.5
    596040     19240.8
    596080     19242.3
    596120     19243.2
    596160     19244.8
    596200     19246.5
    596240     19248.2
    596280     19248.8
    596320     19250.2
    596360     19250.8
    596400     19254.5
    596440     19254.3
    596480     19255.7
    596520     19256.9
    596560     19258.1
    596600     19260.5
    596640     19262.7
    596680     19264.3
    596720     19263.8
    596760       19264
    596800     19266.9
    596840     19266.2
    596880     19267.6
    596920     19268.6
    596960     19270.2
    597000     19271.9
    597040     19273.5
    597080     19274.1
    597120     19275.6
    597160     19276.2
    597200     19279.9
    597240     19279.7
    597280     19281.1
    597320     19282.2
    597360     19283.4
    597400     19285.9
    597440     19288.2
    597480     19289.8
    597520     19289.2
    597560     19289.4
    597600     19292.2
    597640     19291.6
    597680       19293
    597720     19293.9
    597760     19295.7
    597800     19297.4
    597840       19299
    597880     19299.5
    597920     19300.9
    597960     19301.6
    598000     19305.3
    598040     19305.1
    598080     19306.4
    598120     19307.6
    598160     19308.8
    598200     19311.3
    598240     19313.5
    598280     19315.1
    598320     19314.5
    598360     19314.6
    598400     19317.6
    598440     19316.8
    598480     19318.3
    598520     19319.3
    598560       19321
    598600     19322.7
    598640     19324.3
    598680     19324.8
    598720     19326.3
    598760       19327
    598800     19330.6
    598840     19330.5
    598880     19331.8
    598920       19333
    598960     19334.2
    599000     19336.6
    599040     19338.8
    599080     19340.5
    599120     19339.9
    599160     19340.1
    599200       19343
    599240     19342.2
    599280     19343.7
    599320     19344.6
    599360     19346.5
    599400     19348.1
    599440     19349.6
    599480     19350.2
    599520     19351.6
    599560     19352.4
    599600       19356
    599640     19355.8
    599680     19357.2
    599720     19358.4
    599760     19359.5
    599800       19362
    599840     19364.2
    599880     19365.8
    599920     19365.2
    599960     19365.4
    600000     19368.3
    600040     19367.5
    600080       19369
    600120     19369.9
    600160     19371.8
    600200     19373.5
    600240     19374.9
    600280     19375.5
    600320       19377
    600360     19377.7
    600400     19381.3
    600440     19381.1
    600480     19382.5
    600520     19383.7
    600560       19385
    600600     19387.4
    600640     19389.5
    600680     19391.2
    600720     19390.5
    600760     19390.7
    600800     19393.7
    600840     19392.8
    600880     19394.3
    600920     19395.3
    600960     19397.1
    601000     19398.8
    601040     19400.2
    601080     19400.8
    601120     19402.3
    601160     19403.1
    601200     19406.6
    601240     19406.5
    601280     19407.9
    601320       19409
    601360     19410.3
    601400     19412.8
    601440     19414.7
    601480     19416.5
    601520     19415.8
    601560       19416
    601600       19419
    601640       19418
    601680     19419.6
    601720     19420.5
    601760     19422.3
    601800     19424.1
    601840     19425.4
    601880       19426
    601920     19427.5
    601960     19428.3
    602000     19431.8
    602040     19431.7
    602080     19433.2
    602120     19434.3
    602160     19435.6
    602200       19438
    602240       19440
    602280     19441.7
    602320       19441
    602360     19441.3
    602400     19444.2
    602440     19443.3
    602480     19444.9
    602520     19445.7
    602560     19447.5
    602600     19449.4
    602640     19450.7
    602680     19451.3
    602720     19452.8
    602760     19453.7
    602800     19457.2
    602840       19457
    602880     19458.5
    602920     19459.6
    602960     19460.9
    603000     19463.3
    603040     19465.2
    603080     19466.9
    603120     19466.3
    603160     19466.6
    603200     19469.5
    603240     19468.6
    603280     19470.2
    603320     19471.1
    603360     19472.9
    603400     19474.7
    603440     19476.1
    603480     19476.7
    603520     19478.1
    603560       19479
    603600     19482.5
    603640     19482.4
    603680     19483.8
    603720       19485
    603760     19486.3
    603800     19488.7
    603840     19490.6
    603880     19492.3
    603920     19491.7
    603960     19491.9
    604000     19494.9
    604040       19494
    604080     19495.6
    604120     19496.5
    604160     19498.3
    604200     19500.1
    604240     19501.5
    604280     19502.2
    604320     19503.5
    604360     19504.5
    604400     19507.9
    604440     19507.8
    604480     19509.2
    604520     19510.3
    604560     19511.7
    604600     19514.1
    604640       19516
    604680     19517.7
    604720     19517.1
    604760     19517.3
    604800     19520.2
    604840     19519.4
    604880     19520.9
    604920     19521.9
    604960     19523.7
    605000     19525.5
    605040     19526.9
    605080     19527.6
    605120     19528.9
    605160     19529.8
    605200     19533.2
    605240     19533.1
    605280     19534.7
    605320     19535.7
    605360     19537.1
    605400     19539.4
    605440     19541.3
    605480     19543.1
    605520     19542.5
    605560     19542.6
    605600     19545.6
    605640     19544.8
    605680     19546.3
    605720     19547.3
    605760     19549.2
    605800     19550.9
    605840     19552.2
    605880       19553
    605920     19554.4
    605960     19555.2
    606000     19558.7
    606040     19558.6
    606080     19560.1
    606120     19561.1
    606160     19562.5
    606200     19564.8
    606240     19566.8
    606280     19568.5
    606320     19567.9
    606360       19568
    606400       19571
    606440     19570.1
    606480     19571.8
    606520     19572.7
    606560     19574.6
    606600     19576.3
    606640     19577.7
    606680     19578.4
    606720     19579.7
    606760     19580.6
    606800       19584
    606840       19584
    606880     19585.5
    606920     19586.5
    606960     19587.9
    607000     19590.2
    607040     19592.1
    607080     19593.8
    607120     19593.3
    607160     19593.4
    607200     19596.4
    607240     19595.5
    607280     19597.2
    607320     19598.1
    607360       19600
    607400     19601.7
    607440       19603
    607480     19603.8
    607520       19605
    607560     19605.9
    607600     19609.4
    607640     19609.3
    607680     19610.9
    607720     19611.9
    607760     19613.2
    607800     19615.6
    607840     19617.5
    607880     19619.2
    607920     19618.6
    607960     19618.8
    608000     19621.8
    608040     19620.9
    608080     19622.5
    608120     19623.5
    608160     19625.4
    608200     19627.1
    608240     19628.4
    608280     19629.2
    608320     19630.4
    608360     19631.3
    608400     19634.7
    608440     19634.6
    608480     19636.2
    608520     19637.2
    608560     19638.6
    608600     19640.9
    608640     19642.8
    608680     19644.6
    608720       19644
    608760       19644
    608800     19647.2
    608840     19646.3
    608880     19647.9
    608920     19648.9
    608960     19650.7
    609000     19652.5
    609040     19653.7
    609080     19654.5
    609120     19655.8
    609160     19656.6
    609200     19660.1
    609240       19660
    609280     19661.5
    609320     19662.5
    609360     19663.9
    609400     19666.3
    609440     19668.1
    609480     19669.9
    609520     19669.4
    609560     19669.5
    609600     19672.6
    609640     19671.8
    609680     19673.3
    609720     19674.3
    609760     19676.1
    609800     19677.8
    609840     19679.1
    609880     19679.9
    609920     19681.1
    609960       19682
    610000     19685.4
    610040     19685.4
    610080     19686.9
    610120     19687.9
    610160     19689.3
    610200     19691.8
    610240     19693.5
    610280     19695.3
    610320     19694.8
    610360     19694.8
    610400       19698
    610440     19697.2
    610480     19698.7
    610520     19699.7
    610560     19701.6
    610600     19703.3
    610640     19704.5
    610680     19705.4
    610720     19706.5
    610760     19707.5
    610800     19710.9
    610840     19710.8
    610880     19712.3
    610920     19713.4
    610960     19714.8
    611000     19717.2
    611040       19719
    611080     19720.8
    611120     19720.3
    611160     19720.2
    611200     19723.5
    611240     19722.7
    611280     19724.2
    611320     19725.2
    611360       19727
    611400     19728.7
    611440       19730
    611480     19730.8
    611520       19732
    611560     19732.9
    611600     19736.4
    611640     19736.3
    611680     19737.8
    611720     19738.8
    611760     19740.3
    611800     19742.7
    611840     19744.5
    611880     19746.3
    611920     19745.7
    611960     19745.7
    612000       19749
    612040     19748.1
    612080     19749.7
    612120     19750.7
    612160     19752.5
    612200     19754.2
    612240     19755.4
    612280     19756.3
    612320     19757.5
    612360     19758.4
    612400     19761.9
    612440     19761.7
    612480     19763.3
    612520     19764.3
    612560     19765.7
    612600     19768.1
    612640     19770.1
    612680     19771.8
    612720     19771.2
    612760     19771.1
    612800     19774.4
    612840     19773.6
    612880     19775.2
    612920     19776.1
    612960       19778
    613000     19779.6
    613040     19780.9
    613080     19781.8
    613120     19782.9
    613160     19783.8
    613200     19787.3
    613240     19787.2
    613280     19788.8
    613320     19789.8
    613360     19791.2
    613400     19793.5
    613440     19795.6
    613480     19797.2
    613520     19796.6
    613560     19796.6
    613600     19799.9
    613640     19799.1
    613680     19800.6
    613720     19801.6
    613760     19803.4
    613800       19805
    613840     19806.3
    613880     19807.2
    613920     19808.4
    613960     19809.3
    614000     19812.9
    614040     19812.7
    614080     19814.3
    614120     19815.2
    614160     19816.7
    614200       19819
    614240     19821.1
    614280     19822.6
    614320     19822.2
    614360     19822.1
    614400     19825.3
    614440     19824.5
    614480     19826.1
    614520     19827.1
    614560     19828.9
    614600     19830.5
    614640     19831.8
    614680     19832.7
    614720     19833.9
    614760     19834.8
    614800     19838.3
    614840     19838.1
    614880     19839.7
    614920     19840.8
    614960     19842.2
    615000     19844.4
    615040     19846.6
    615080     19848.1
    615120     19847.6
    615160     19847.5
    615200     19850.8
    615240       19850
    615280     19851.5
    615320     19852.6
    615360     19854.4
    615400       19856
    615440     19857.3
    615480     19858.1
    615520     19859.3
    615560     19860.3
    615600     19863.8
    615640     19863.6
    615680     19865.2
    615720     19866.3
    615760     19867.7
    615800       19870
    615840     19872.1
    615880     19873.6
    615920     19873.1
    615960       19873
    616000     19876.3
    616040     19875.6
    616080     19877.1
    616120     19878.1
    616160     19879.9
    616200     19881.5
    616240     19882.8
    616280     19883.6
    616320     19884.8
    616360     19885.8
    616400     19889.3
    616440     19889.1
    616480     19890.7
    616520     19891.8
    616560     19893.2
    616600     19895.5
    616640     19897.7
    616680     19899.1
    616720     19898.7
    616760     19898.5
    616800     19901.7
    616840     19901.1
    616880     19902.6
    616920     19903.5
    616960     19905.3
    617000       19907
    617040     19908.3
    617080     19909.1
    617120     19910.3
    617160     19911.4
    617200     19914.9
    617240     19914.6
    617280     19916.3
    617320     19917.3
    617360     19918.7
    617400       19921
    617440     19923.2
    617480     19924.6
    617520     19924.2
    617560       19924
    617600     19927.2
    617640     19926.7
    617680     19928.2
    617720     19929.1
    617760     19930.9
    617800     19932.6
    617840     19933.9
    617880     19934.6
    617920     19935.9
    617960       19937
    618000     19940.4
    618040     19940.1
    618080     19941.8
    618120     19942.9
    618160     19944.3
    618200     19946.6
    618240     19948.8
    618280     19950.1
    618320     19949.7
    618360     19949.6
    618400     19952.8
    618440     19952.2
    618480     19953.7
    618520     19954.6
    618560     19956.4
    618600       19958
    618640     19959.3
    618680     19960.2
    618720     19961.4
    618760     19962.5
    618800     19965.9
    618840     19965.7
    618880     19967.3
    618920     19968.4
    618960     19969.8
    619000     19972.1
    619040     19974.2
    619080     19975.6
    619120     19975.2
    619160     19975.1
    619200     19978.2
    619240     19977.8
    619280     19979.2
    619320     19980.1
    619360     19981.9
    619400     19983.6
    619440     19984.8
    619480     19985.7
    619520     19986.9
    619560       19988
    619600     19991.4
    619640     19991.1
    619680     19992.8
    619720     19993.9
    619760     19995.4
    619800     19997.6
    619840     19999.7
    619880       20001
    619920     20000.8
    619960     20000.5
    620000     20003.8
    620040     20003.3
    620080     20004.7
    620120     20005.5
    620160     20007.4
    620200     20009.1
    620240     20010.3
    620280     20011.3
    620320     20012.4
    620360     20013.5
    620400       20017
    620440     20016.7
    620480     20018.4
    620520     20019.4
    620560     20020.9
    620600     20023.2
    620640     20025.2
    620680     20026.5
    620720     20026.3
    620760     20026.1
    620800     20029.4
    620840     20028.9
    620880     20030.3
    620920       20031
    620960       20033
    621000     20034.6
    621040     20035.9
    621080     20036.8
    621120     20037.9
    621160     20039.1
    621200     20042.5
    621240     20042.2
    621280     20043.8
    621320     20044.9
    621360     20046.4
    621400     20048.7
    621440     20050.7
    621480       20052
    621520     20051.7
    621560     20051.6
    621600     20054.8
    621640     20054.4
    621680     20055.7
    621720     20056.6
    621760     20058.5
    621800     20060.1
    621840     20061.4
    621880     20062.2
    621920     20063.4
    621960     20064.5
    622000       20068
    622040     20067.6
    622080     20069.2
    622120     20070.4
    622160     20071.8
    622200     20074.1
    622240     20076.2
    622280     20077.4
    622320     20077.2
    622360       20077
    622400     20080.3
    622440     20079.8
    622480     20081.1
    622520       20082
    622560     20083.9
    622600     20085.6
    622640     20086.9
    622680     20087.6
    622720     20088.9
    622760       20090
    622800     20093.4
    622840     20093.1
    622880     20094.7
    622920     20095.9
    622960     20097.2
    623000     20099.6
    623040     20101.6
    623080     20102.9
    623120     20102.6
    623160     20102.5
    623200     20105.8
    623240     20105.3
    623280     20106.6
    623320     20107.4
    623360     20109.4
    623400     20111.1
    623440     20112.3
    623480     20113.1
    623520     20114.3
    623560     20115.5
    623600     20118.9
    623640     20118.5
    623680     20120.2
    623720     20121.4
    623760     20122.7
    623800       20125
    623840     20127.2
    623880     20128.3
    623920     20128.2
    623960     20127.9
    624000     20131.4
    624040     20130.8
    624080     20132.1
    624120     20132.9
    624160     20134.9
    624200     20136.6
    624240     20137.8
    624280     20138.6
    624320     20139.7
    624360       20141
    624400     20144.4
    624440       20144
    624480     20145.7
    624520       20147
    624560     20148.2
    624600     20150.5
    624640     20152.7
    624680     20153.9
    624720     20153.7
    624760     20153.3
    624800     20156.8
    624840     20156.3
    624880     20157.6
    624920     20158.4
    624960     20160.4
    625000     20162.1
    625040     20163.3
    625080     20164.1
    625120     20165.1
    625160     20166.5
    625200     20169.8
    625240     20169.5
    625280     20171.2
    625320     20172.5
    625360     20173.7
    625400     20175.9
    625440     20178.2
    625480     20179.3
    625520     20179.1
    625560     20178.8
    625600     20182.3
    625640     20181.6
    625680     20182.9
    625720     20183.7
    625760     20185.8
    625800     20187.4
    625840     20188.5
    625880     20189.5
    625920     20190.5
    625960     20191.8
    626000     20195.2
    626040     20194.8
    626080     20196.5
    626120     20197.8
    626160     20199.1
    626200     20201.3
    626240     20203.5
    626280     20204.7
    626320     20204.5
    626360     20204.2
    626400     20207.6
    626440       20207
    626480     20208.3
    626520     20209.1
    626560     20211.2
    626600     20212.8
    626640     20213.9
    626680     20214.9
    626720     20215.9
    626760     20217.2
    626800     20220.6
    626840     20220.2
    626880       20222
    626920     20223.2
    626960     20224.5
    627000     20226.8
    627040     20228.9
    627080     20230.1
    627120     20229.8
    627160     20229.6
    627200       20233
    627240     20232.5
    627280     20233.7
    627320     20234.5
    627360     20236.6
    627400     20238.1
    627440     20239.3
    627480     20240.2
    627520     20241.3
    627560     20242.6
    627600     20245.9
    627640     20245.6
    627680     20247.3
    627720     20248.6
    627760       20250
    627800     20252.2
    627840     20254.3
    627880     20255.5
    627920     20255.2
    627960       20255
    628000     20258.4
    628040     20257.9
    628080     20259.1
    628120     20259.9
    628160       20262
    628200     20263.5
    628240     20264.8
    628280     20265.6
    628320     20266.7
    628360       20268
    628400     20271.2
    628440       20271
    628480     20272.7
    628520     20273.9
    628560     20275.4
    628600     20277.6
    628640     20279.7
    628680     20280.9
    628720     20280.6
    628760     20280.4
    628800     20283.7
    628840     20283.3
    628880     20284.5
    628920     20285.3
    628960     20287.3
    629000     20288.9
    629040     20290.1
    629080       20291
    629120     20292.1
    629160     20293.4
    629200     20296.6
    629240     20296.4
    629280     20298.1
    629320     20299.3
    629360     20300.8
    629400       20303
    629440     20305.1
    629480     20306.3
    629520     20305.9
    629560     20305.8
    629600     20309.2
    629640     20308.7
    629680     20309.8
    629720     20310.8
    629760     20312.7
    629800     20314.3
    629840     20315.6
    629880     20316.3
    629920     20317.5
    629960     20318.8
    630000       20322
    630040     20321.8
    630080     20323.4
    630120     20324.8
    630160     20326.1
    630200     20328.4
    630240     20330.5
    630280     20331.7
    630320     20331.3
    630360     20331.2
    630400     20334.5
    630440     20334.1
    630480     20335.3
    630520     20336.1
    630560     20338.1
    630600     20339.7
    630640       20341
    630680     20341.8
    630720     20342.9
    630760     20344.2
    630800     20347.4
    630840     20347.1
    630880     20348.8
    630920     20350.1
    630960     20351.5
    631000     20353.8
    631040     20355.9
    631080       20357
    631120     20356.7
    631160     20356.6
    631200     20359.9
    631240     20359.5
    631280     20360.6
    631320     20361.5
    631360     20363.4
    631400     20365.2
    631440     20366.4
    631480     20367.2
    631520     20368.2
    631560     20369.5
    631600     20372.8
    631640     20372.5
    631680     20374.2
    631720     20375.5
    631760     20376.8
    631800     20379.2
    631840     20381.2
    631880     20382.4
    631920     20382.1
    631960     20381.9
    632000     20385.2
    632040     20384.9
    632080       20386
    632120     20386.9
    632160     20388.8
    632200     20390.6
    632240     20391.8
    632280     20392.5
    632320     20393.6
    632360     20394.9
    632400     20398.1
    632440     20397.8
    632480     20399.6
    632520     20400.9
    632560     20402.3
    632600     20404.5
    632640     20406.6
    632680     20407.7
    632720     20407.5
    632760     20407.3
    632800     20410.6
    632840     20410.3
    632880     20411.5
    632920     20412.3
    632960     20414.2
    633000       20416
    633040     20417.3
    633080       20418
    633120     20419.1
    633160     20420.3
    633200     20423.5
    633240     20423.3
    633280     20425.1
    633320     20426.3
    633360     20427.7
    633400     20429.9
    633440       20432
    633480     20433.1
    633520     20432.8
    633560     20432.7
    633600     20435.9
    633640     20435.7
    633680     20436.9
    633720     20437.7
    633760     20439.6
    633800     20441.5
    633840     20442.7
    633880     20443.4
    633920     20444.6
    633960     20445.8
    634000       20449
    634040     20448.7
    634080     20450.6
    634120     20451.8
    634160     20453.2
    634200     20455.4
    634240     20457.5
    634280     20458.6
    634320     20458.3
    634360     20458.1
    634400     20461.4
    634440     20461.2
    634480     20462.5
    634520     20463.2
    634560     20465.1
    634600       20467
    634640     20468.2
    634680     20468.9
    634720     20470.1
    634760     20471.2
    634800     20474.5
    634840     20474.2
    634880       20476
    634920     20477.3
    634960     20478.6
    635000     20480.9
    635040       20483
    635080     20484.1
    635120     20483.8
    635160     20483.6
    635200     20486.9
    635240     20486.7
    635280       20488
    635320     20488.7
    635360     20490.6
    635400     20492.3
    635440     20493.7
    635480     20494.4
    635520     20495.6
    635560     20496.7
    635600       20500
    635640     20499.7
    635680     20501.5
    635720     20502.7
    635760       20504
    635800     20506.4
    635840     20508.5
    635880     20509.6
    635920     20509.3
    635960       20509
    636000     20512.4
    636040     20512.2
    636080     20513.3
    636120     20514.1
    636160       20516
    636200     20517.7
    636240     20519.2
    636280     20519.8
    636320       20521
    636360     20522.1
    636400     20525.4
    636440     20525.1
    636480     20526.9
    636520     20528.1
    636560     20529.5
    636600     20531.8
    636640     20533.9
    636680       20535
    636720     20534.7
    636760     20534.5
    636800     20537.8
    636840     20537.5
    636880     20538.7
    636920     20539.6
    636960     20541.4
    637000     20543.1
    637040     20544.6
    637080     20545.2
    637120     20546.5
    637160     20547.5
    637200     20550.8
    637240     20550.5
    637280     20552.3
    637320     20553.5
    637360     20554.8
    637400     20557.3
    637440     20559.4
    637480     20560.4
    637520     20560.1
    637560     20559.9
    637600     20563.3
    637640       20563
    637680       20564
    637720       20565
    637760     20566.9
    637800     20568.6
    637840       20570
    637880     20570.6
    637920     20571.9
    637960       20573
    638000     20576.2
    638040     20575.9
    638080     20577.8
    638120       20579
    638160     20580.3
    638200     20582.6
    638240     20584.9
    638280     20585.9
    638320     20585.6
    638360     20585.3
    638400     20588.7
    638440     20588.3
    638480     20589.4
    638520     20590.4
    638560     20592.3
    638600       20594
    638640     20595.4
    638680       20596
    638720     20597.3
    638760     20598.4
    638800     20601.5
    638840     20601.3
    638880     20603.2
    638920     20604.4
    638960     20605.6
    639000     20607.9
    639040     20610.3
    639080     20611.2
    639120     20610.9
    639160     20610.6
    639200     20614.1
    639240     20613.6
    639280     20614.7
    639320     20615.7
    639360     20617.6
    639400     20619.3
    639440     20620.7
    639480     20621.3
    639520     20622.6
    639560     20623.8
    639600     20626.9
    639640     20626.6
    639680     20628.5
    639720     20629.7
    639760       20631
    639800     20633.3
    639840     20635.6
    639880     20636.6
    639920     20636.2
    639960     20635.9
    640000     20639.4
    640040     20638.9
    640080       20640
    640120       20641
    640160     20642.9
    640200     20644.6
    640240     20645.9
    640280     20646.6
    640320     20647.9
    640360       20649
    640400     20652.2
    640440     20651.8
    640480     20653.8
    640520     20654.9
    640560     20656.2
    640600     20658.5
    640640     20660.9
    640680     20661.9
    640720     20661.5
    640760     20661.2
    640800     20664.7
    640840     20664.2
    640880     20665.3
    640920     20666.3
    640960     20668.3
    641000     20669.9
    641040     20671.3
    641080     20671.9
    641120     20673.4
    641160     20674.3
    641200     20677.5
    641240     20677.2
    641280       20679
    641320     20680.3
    641360     20681.6
    641400     20683.7
    641440     20686.1
    641480     20687.2
    641520     20686.8
    641560     20686.5
    641600     20689.9
    641640     20689.5
    641680     20690.6
    641720     20691.6
    641760     20693.7
    641800     20695.2
    641840     20696.6
    641880     20697.3
    641920     20698.8
    641960     20699.7
    642000     20702.8
    642040     20702.6
    642080     20704.4
    642120     20705.7
    642160       20707
    642200       20709
    642240     20711.5
    642280     20712.5
    642320     20712.2
    642360     20711.8
    642400     20715.2
    642440     20714.8
    642480     20715.9
    642520     20716.9
    642560       20719
    642600     20720.5
    642640     20721.9
    642680     20722.6
    642720     20724.1
    642760       20725
    642800     20728.2
    642840       20728
    642880     20729.8
    642920     20731.1
    642960     20732.3
    643000     20734.4
    643040     20736.8
    643080     20737.8
    643120     20737.5
    643160     20737.1
    643200     20740.5
    643240     20740.1
    643280     20741.2
    643320     20742.3
    643360     20744.4
    643400     20745.8
    643440     20747.2
    643480       20748
    643520     20749.5
    643560     20750.3
    643600     20753.5
    643640     20753.3
    643680     20755.1
    643720     20756.5
    643760     20757.6
    643800     20759.7
    643840     20762.2
    643880     20763.2
    643920     20762.8
    643960     20762.5
    644000     20765.8
    644040     20765.5
    644080     20766.6
    644120     20767.6
    644160     20769.7
    644200     20771.2
    644240     20772.5
    644280     20773.3
    644320     20774.9
    644360     20775.7
    644400     20778.8
    644440     20778.7
    644480     20780.4
    644520     20781.9
    644560       20783
    644600     20785.1
    644640     20787.6
    644680     20788.5
    644720     20788.1
    644760     20787.8
    644800     20791.2
    644840     20790.9
    644880       20792
    644920       20793
    644960     20795.1
    645000     20796.5
    645040     20797.9
    645080     20798.7
    645120     20800.3
    645160     20801.1
    645200     20804.1
    645240       20804
    645280     20805.8
    645320     20807.2
    645360     20808.4
    645400     20810.4
    645440     20812.9
    645480     20813.9
    645520     20813.4
    645560       20813
    645600     20816.6
    645640     20816.1
    645680     20817.2
    645720     20818.2
    645760     20820.4
    645800     20821.8
    645840     20823.3
    645880     20823.9
    645920     20825.5
    645960     20826.4
    646000     20829.4
    646040     20829.3
    646080     20831.1
    646120     20832.5
    646160     20833.6
    646200     20835.7
    646240     20838.1
    646280     20839.2
    646320     20838.7
    646360     20838.3
    646400     20841.7
    646440     20841.3
    646480     20842.5
    646520     20843.5
    646560     20845.6
    646600     20847.1
    646640     20848.5
    646680     20849.2
    646720     20850.7
    646760     20851.6
    646800     20854.6
    646840     20854.6
    646880     20856.3
    646920     20857.7
    646960     20858.8
    647000     20860.9
    647040     20863.3
    647080     20864.4
    647120     20863.9
    647160     20863.5
    647200     20866.9
    647240     20866.5
    647280     20867.7
    647320     20868.7
    647360     20870.8
    647400     20872.3
    647440     20873.7
    647480     20874.4
    647520       20876
    647560     20876.8
    647600     20879.8
    647640     20879.8
    647680     20881.5
    647720       20883
    647760       20884
    647800     20886.1
    647840     20888.5
    647880     20889.6
    647920     20889.1
    647960     20888.7
    648000     20892.2
    648040     20891.7
    648080     20892.8
    648120     20893.9
    648160       20896
    648200     20897.4
    648240     20898.9
    648280     20899.5
    648320     20901.1
    648360       20902
    648400       20905
    648440     20904.9
    648480     20906.7
    648520     20908.2
    648560     20909.2
    648600     20911.3
    648640     20913.6
    648680     20914.8
    648720     20914.3
    648760     20913.8
    648800     20917.3
    648840     20916.9
    648880       20918
    648920     20919.1
    648960     20921.2
    649000     20922.7
    649040     20924.1
    649080     20924.7
    649120     20926.2
    649160     20927.1
    649200     20930.1
    649240     20930.1
    649280     20931.9
    649320     20933.4
    649360     20934.4
    649400     20936.4
    649440     20938.8
    649480       20940
    649520     20939.5
    649560       20939
    649600     20942.5
    649640     20942.1
    649680     20943.2
    649720     20944.3
    649760     20946.3
    649800     20947.8
    649840     20949.3
    649880     20949.9
    649920     20951.4
    649960     20952.3
    650000     20955.3
    650040     20955.2
    650080       20957
    650120     20958.6
    650160     20959.5
    650200     20961.6
    650240       20964
    650280     20965.2
    650320     20964.7
    650360     20964.2
    650400     20967.7
    650440     20967.2
    650480     20968.3
    650520     20969.4
    650560     20971.4
    650600       20973
    650640     20974.5
    650680     20975.2
    650720     20976.5
    650760     20977.4
    650800     20980.4
    650840     20980.4
    650880     20982.2
    650920     20983.7
    650960     20984.6
    651000     20986.7
    651040     20989.2
    651080     20990.4
    651120     20989.9
    651160     20989.3
    651200     20992.8
    651240     20992.4
    651280     20993.5
    651320     20994.6
    651360     20996.6
    651400     20998.2
    651440     20999.7
    651480     21000.4
    651520     21001.7
    651560     21002.7
    651600     21005.7
    651640     21005.6
    651680     21007.4
    651720     21008.9
    651760     21009.8
    651800       21012
    651840     21014.4
    651880     21015.6
    651920     21015.1
    651960     21014.6
    652000       21018
    652040     21017.7
    652080     21018.8
    652120     21019.8
    652160     21021.9
    652200     21023.4
    652240       21025
    652280     21025.6
    652320     21026.9
    652360       21028
    652400     21030.9
    652440     21030.8
    652480     21032.7
    652520     21034.2
    652560       21035
    652600     21037.2
    652640     21039.7
    652680     21040.9
    652720     21040.4
    652760     21039.8
    652800     21043.3
    652840     21043.1
    652880     21044.1
    652920     21045.1
    652960     21047.1
    653000     21048.7
    653040     21050.2
    653080     21050.9
    653120     21052.2
    653160     21053.3
    653200     21056.2
    653240     21056.2
    653280       21058
    653320     21059.5
    653360     21060.3
    653400     21062.4
    653440       21065
    653480     21066.2
    653520     21065.6
    653560     21065.1
    653600     21068.6
    653640     21068.4
    653680     21069.4
    653720     21070.4
    653760     21072.5
    653800     21074.1
    653840     21075.6
    653880     21076.2
    653920     21077.6
    653960     21078.6
    654000     21081.5
    654040     21081.5
    654080     21083.4
    654120     21084.9
    654160     21085.8
    654200     21087.8
    654240     21090.3
    654280     21091.6
    654320       21091
    654360     21090.4
    654400     21093.9
    654440     21093.7
    654480     21094.7
    654520     21095.7
    654560     21097.9
    654600     21099.4
    654640     21100.9
    654680     21101.6
    654720     21102.9
    654760       21104
    654800     21106.8
    654840     21106.9
    654880     21108.7
    654920     21110.2
    654960     21111.1
    655000     21113.2
    655040     21115.6
    655080     21116.8
    655120     21116.2
    655160     21115.7
    655200     21119.3
    655240     21119.1
    655280       21120
    655320     21121.1
    655360     21123.2
    655400     21124.8
    655440     21126.2
    655480     21126.9
    655520     21128.2
    655560     21129.4
    655600     21132.1
    655640     21132.2
    655680     21134.1
    655720     21135.6
    655760     21136.3
    655800     21138.5
    655840     21140.9
    655880     21142.1
    655920     21141.6
    655960     21141.1
    656000     21144.6
    656040     21144.4
    656080     21145.3
    656120     21146.5
    656160     21148.6
    656200     21150.2
    656240     21151.6
    656280     21152.3
    656320     21153.6
    656360     21154.6
    656400     21157.5
    656440     21157.6
    656480     21159.4
    656520       21161
    656560     21161.7
    656600     21163.8
    656640     21166.1
    656680     21167.5
    656720     21166.9
    656760     21166.3
    656800     21169.9
    656840     21169.8
    656880     21170.7
    656920     21171.8
    656960     21173.8
    657000     21175.5
    657040       21177
    657080     21177.6
    657120     21178.9
    657160     21179.9
    657200       21183
    657240     21183.1
    657280     21184.7
    657320     21186.3
    657360       21187
    657400     21189.1
    657440     21191.5
    657480     21192.9
    657520     21192.3
    657560     21191.8
    657600     21195.3
    657640     21195.1
    657680     21196.1
    657720     21197.2
    657760     21199.2
    657800     21200.8
    657840     21202.3
    657880       21203
    657920     21204.2
    657960     21205.2
    658000     21208.3
    658040     21208.4
    658080       21210
    658120     21211.6
    658160     21212.3
    658200     21214.4
    658240     21216.8
    658280     21218.2
    658320     21217.5
    658360     21217.1
    658400     21220.7
    658440     21220.4
    658480     21221.4
    658520     21222.6
    658560     21224.6
    658600     21226.2
    658640     21227.7
    658680     21228.3
    658720     21229.6
    658760     21230.6
    658800     21233.7
    658840     21233.8
    658880     21235.3
    658920     21236.9
    658960     21237.7
    659000     21239.8
    659040     21242.2
    659080     21243.5
    659120     21242.9
    659160     21242.4
    659200     21246.1
    659240     21245.8
    659280     21246.8
    659320     21247.9
    659360     21250.1
    659400     21251.6
    659440     21253.1
    659480     21253.8
    659520       21255
    659560     21256.1
    659600     21259.2
    659640     21259.3
    659680     21260.7
    659720     21262.3
    659760     21263.2
    659800     21265.2
    659840     21267.6
    659880       21269
    659920     21268.4
    659960     21267.9
    660000     21271.5
    660040     21271.3
    660080     21272.3
    660120     21273.3
    660160     21275.4
    660200     21276.9
    660240     21278.5
    660280     21279.1
    660320     21280.4
    660360     21281.4
    660400     21284.5
    660440     21284.6
    660480     21286.1
    660520     21287.8
    660560     21288.5
    660600     21290.6
    660640     21293.1
    660680     21294.3
    660720     21293.7
    660760     21293.3
    660800     21296.8
    660840     21296.6
    660880     21297.6
    660920     21298.7
    660960     21300.8
    661000     21302.3
    661040     21303.8
    661080     21304.4
    661120     21305.7
    661160     21306.8
    661200     21309.9
    661240     21309.9
    661280     21311.5
    661320     21313.2
    661360     21313.9
    661400       21316
    661440     21318.5
    661480     21319.8
    661520     21319.1
    661560     21318.6
    661600     21322.2
    661640     21322.1
    661680     21322.9
    661720     21324.1
    661760     21326.2
    661800     21327.6
    661840     21329.2
    661880     21329.8
    661920     21331.1
    661960     21332.1
    662000     21335.3
    662040     21335.2
    662080     21336.8
    662120     21338.4
    662160     21339.3
    662200     21341.3
    662240       21344
    662280     21345.2
    662320     21344.5
    662360     21344.1
    662400     21347.6
    662440     21347.5
    662480     21348.3
    662520     21349.6
    662560     21351.6
    662600       21353
    662640     21354.6
    662680     21355.2
    662720     21356.5
    662760     21357.5
    662800     21360.6
    662840     21360.7
    662880     21362.2
    662920     21363.8
    662960     21364.7
    663000     21366.7
    663040     21369.4
    663080     21370.6
    663120       21370
    663160     21369.5
    663200       21373
    663240     21372.9
    663280     21373.7
    663320     21374.9
    663360     21376.9
    663400     21378.4
    663440     21379.9
    663480     21380.6
    663520     21381.8
    663560     21382.9
    663600       21386
    663640     21386.1
    663680     21387.6
    663720     21389.2
    663760     21390.1
    663800       21392
    663840     21394.7
    663880       21396
    663920     21395.3
    663960     21394.7
    664000     21398.4
    664040     21398.2
    664080       21399
    664120     21400.3
    664160     21402.3
    664200     21403.7
    664240     21405.3
    664280     21405.9
    664320     21407.1
    664360     21408.2
    664400     21411.3
    664440     21411.5
    664480     21412.9
    664520     21414.5
    664560     21415.4
    664600     21417.3
    664640     21420.1
    664680     21421.3
    664720     21420.6
    664760     21420.1
    664800     21423.7
    664840     21423.6
    664880     21424.4
    664920     21425.7
    664960     21427.7
    665000     21429.2
    665040     21430.6
    665080     21431.3
    665120     21432.5
    665160     21433.6
    665200     21436.7
    665240     21436.9
    665280     21438.4
    665320       21440
    665360     21440.8
    665400     21442.8
    665440     21445.5
    665480     21446.6
    665520     21446.1
    665560     21445.5
    665600     21449.1
    665640     21449.1
    665680     21449.9
    665720     21451.1
    665760     21453.3
    665800     21454.7
    665840     21456.1
    665880     21456.8
    665920     21458.1
    665960     21459.1
    666000     21462.2
    666040     21462.4
    666080     21463.8
    666120     21465.5
    666160     21466.3
    666200     21468.3
    666240       21471
    666280     21472.2
    666320     21471.7
    666360       21471
    666400     21474.6
    666440     21474.6
    666480     21475.5
    666520     21476.5
    666560     21478.8
    666600     21480.2
    666640     21481.5
    666680     21482.2
    666720     21483.5
    666760     21484.6
    666800     21487.7
    666840     21487.9
    666880     21489.3
    666920       21491
    666960     21491.8
    667000     21493.7
    667040     21496.5
    667080     21497.6
    667120     21497.1
    667160     21496.5
    667200     21500.1
    667240       21500
    667280       21501
    667320       21502
    667360     21504.3
    667400     21505.7
    667440       21507
    667480     21507.8
    667520     21508.9
    667560     21510.1
    667600     21513.1
    667640     21513.3
    667680     21514.8
    667720     21516.5
    667760     21517.2
    667800     21519.2
    667840     21521.9
    667880     21523.1
    667920     21522.5
    667960       21522
    668000     21525.5
    668040     21525.5
    668080     21526.4
    668120     21527.4
    668160     21529.7
    668200     21531.2
    668240     21532.4
    668280     21533.2
    668320     21534.3
    668360     21535.5
    668400     21538.5
    668440     21538.7
    668480     21540.3
    668520     21541.9
    668560     21542.7
    668600     21544.6
    668640     21547.4
    668680     21548.6
    668720       21548
    668760     21547.5
    668800     21550.9
    668840       21551
    668880     21551.7
    668920     21552.8
    668960     21555.2
    669000     21556.6
    669040     21557.8
    669080     21558.5
    669120     21559.6
    669160     21560.9
    669200     21563.8
    669240       21564
    669280     21565.7
    669320     21567.2
    669360       21568
    669400       21570
    669440     21572.7
    669480     21573.8
    669520     21573.3
    669560     21572.9
    669600     21576.3
    669640     21576.2
    669680       21577
    669720     21578.1
    669760     21580.5
    669800     21581.8
    669840     21583.1
    669880     21583.8
    669920     21584.9
    669960     21586.2
    670000     21589.1
    670040     21589.3
    670080     21590.9
    670120     21592.5
    670160     21593.4
    670200     21595.3
    670240       21598
    670280       21599
    670320     21598.7
    670360     21598.1
    670400     21601.6
    670440     21601.5
    670480     21602.4
    670520     21603.3
    670560     21605.6
    670600     21607.2
    670640     21608.4
    670680     21609.1
    670720     21610.2
    670760     21611.5
    670800     21614.3
    670840     21614.6
    670880     21616.1
    670920     21617.8
    670960     21618.6
    671000     21620.6
    671040     21623.3
    671080     21624.3
    671120     21623.9
    671160     21623.4
    671200     21626.9
    671240     21626.8
    671280     21627.6
    671320     21628.6
    671360       21631
    671400     21632.5
    671440     21633.7
    671480     21634.5
    671520     21635.5
    671560     21636.9
    671600     21639.7
    671640     21639.9
    671680     21641.4
    671720     21643.2
    671760       21644
    671800     21645.9
    671840     21648.6
    671880     21649.6
    671920     21649.3
    671960     21648.7
    672000     21652.3
    672040     21652.2
    672080       21653
    672120       21654
    672160     21656.4
    672200     21657.8
    672240     21659.1
    672280     21659.9
    672320       21661
    672360     21662.3
    672400     21665.2
    672440     21665.4
    672480     21666.8
    672520     21668.6
    672560     21669.5
    672600     21671.3
    672640       21674
    672680       21675
    672720     21674.6
    672760     21674.2
    672800     21677.7
    672840     21677.7
    672880     21678.5
    672920     21679.5
    672960     21681.9
    673000     21683.2
    673040     21684.6
    673080     21685.4
    673120     21686.5
    673160     21687.9
    673200     21690.6
    673240     21690.9
    673280     21692.3
    673320     21694.2
    673360       21695
    673400     21696.9
    673440     21699.6
    673480     21700.5
    673520     21700.1
    673560     21699.7
    673600     21703.2
    673640     21703.2
    673680     21704.1
    673720       21705
    673760     21707.3
    673800     21708.8
    673840     21710.1
    673880     21710.9
    673920       21712
    673960     21713.4
    674000     21716.1
    674040     21716.5
    674080     21717.9
    674120     21719.7
    674160     21720.5
    674200     21722.4
    674240       21725
    674280       21726
    674320     21725.7
    674360     21725.2
    674400     21728.7
    674440     21728.8
    674480     21729.7
    674520     21730.5
    674560     21732.9
    674600     21734.4
    674640     21735.6
    674680     21736.5
    674720     21737.6
    674760       21739
    674800     21741.7
    674840       21742
    674880     21743.4
    674920     21745.2
    674960     21746.1
    675000       21748
    675040     21750.6
    675080     21751.7
    675120     21751.3
    675160     21750.8
    675200     21754.3
    675240     21754.3
    675280     21755.3
    675320     21756.2
    675360     21758.6
    675400       21760
    675440     21761.4
    675480     21762.2
    675520     21763.3
    675560     21764.7
    675600     21767.3
    675640     21767.7
    675680       21769
    675720     21770.8
    675760     21771.6
    675800     21773.6
    675840     21776.2
    675880     21777.4
    675920     21776.9
    675960     21776.4
    676000     21779.9
    676040       21780
    676080       21781
    676120     21781.9
    676160     21784.3
    676200     21785.6
    676240       21787
    676280     21787.8
    676320     21788.9
    676360     21790.3
    676400     21792.9
    676440     21793.3
    676480     21794.7
    676520     21796.5
    676560     21797.3
    676600     21799.2
    676640     21801.9
    676680       21803
    676720     21802.7
    676760     21802.2
    676800     21805.7
    676840     21805.7
    676880     21806.7
    676920     21807.6
    676960     21810.1
    677000     21811.3
    677040     21812.8
    677080     21813.5
    677120     21814.6
    677160       21816
    677200     21818.7
    677240       21819
    677280     21820.3
    677320     21822.2
    677360       21823
    677400     21824.9
    677440     21827.5
    677480     21828.8
    677520     21828.4
    677560     21827.8
    677600     21831.4
    677640     21831.4
    677680     21832.5
    677720     21833.3
    677760     21835.8
    677800     21837.1
    677840     21838.5
    677880     21839.2
    677920     21840.3
    677960     21841.7
    678000     21844.4
    678040     21844.8
    678080     21846.1
    678120       21848
    678160     21848.8
    678200     21850.7
    678240     21853.3
    678280     21854.5
    678320     21854.2
    678360     21853.5
    678400     21857.1
    678440       21857
    678480     21858.1
    678520     21858.9
    678560     21861.5
    678600     21862.8
    678640     21864.1
    678680     21864.9
    678720       21866
    678760     21867.4
    678800     21870.1
    678840     21870.5
    678880     21871.8
    678920     21873.6
    678960     21874.6
    679000     21876.3
    679040       21879
    679080     21880.2
    679120     21879.8
    679160     21879.2
    679200     21882.7
    679240     21882.6
    679280     21883.7
    679320     21884.6
    679360       21887
    679400     21888.4
    679440     21889.8
    679480     21890.5
    679520     21891.6
    679560       21893
    679600     21895.7
    679640     21896.1
    679680     21897.3
    679720     21899.2
    679760       21900
    679800     21901.9
    679840     21904.6
    679880     21905.7
    679920     21905.4
    679960     21904.7
    680000     21908.3
    680040     21908.2
    680080     21909.3
    680120     21910.2
    680160     21912.6
    680200       21914
    680240     21915.3
    680280     21916.1
    680320     21917.1
    680360     21918.6
    680400     21921.2
    680440     21921.7
    680480     21922.9
    680520     21924.8
    680560     21925.6
    680600     21927.4
    680640     21930.2
    680680     21931.4
    680720     21930.9
    680760     21930.2
    680800     21933.8
    680840     21933.8
    680880     21934.8
    680920     21935.7
    680960     21938.1
    681000     21939.4
    681040     21940.8
    681080     21941.5
    681120     21942.6
    681160       21944
    681200     21946.7
    681240     21947.2
    681280     21948.3
    681320     21950.2
    681360     21951.1
    681400     21952.9
    681440     21955.6
    681480     21956.8
    681520     21956.4
    681560     21955.8
    681600     21959.2
    681640     21959.3
    681680     21960.3
    681720     21961.3
    681760     21963.6
    681800       21965
    681840     21966.3
    681880       21967
    681920     21968.1
    681960     21969.5
    682000     21972.2
    682040     21972.8
    682080     21973.9
    682120     21975.8
    682160     21976.7
    682200     21978.4
    682240     21981.2
    682280     21982.3
    682320       21982
    682360     21981.3
    682400     21984.7
    682440     21984.8
    682480     21985.9
    682520     21986.8
    682560     21989.1
    682600     21990.6
    682640     21991.8
    682680     21992.5
    682720     21993.6
    682760       21995
    682800     21997.8
    682840     21998.2
    682880     21999.5
    682920     22001.4
    682960     22002.2
    683000       22004
    683040     22006.7
    683080     22007.9
    683120     22007.6
    683160     22006.9
    683200     22010.3
    683240     22010.4
    683280     22011.4
    683320     22012.4
    683360     22014.6
    683400     22016.2
    683440     22017.4
    683480     22018.1
    683520     22019.2
    683560     22020.6
    683600     22023.4
    683640     22023.8
    683680     22025.1
    683720       22027
    683760     22027.8
    683800     22029.6
    683840     22032.2
    683880     22033.5
    683920     22033.1
    683960     22032.5
    684000     22035.9
    684040       22036
    684080       22037
    684120     22037.9
    684160     22040.2
    684200     22041.9
    684240     22042.9
    684280     22043.6
    684320     22044.7
    684360     22046.2
    684400     22048.9
    684440     22049.3
    684480     22050.6
    684520     22052.6
    684560     22053.3
    684600     22055.2
    684640     22057.8
    684680       22059
    684720     22058.6
    684760       22058
    684800     22061.4
    684840     22061.6
    684880     22062.4
    684920     22063.5
    684960     22065.7
    685000     22067.5
    685040     22068.3
    685080     22069.1
    685120     22070.2
    685160     22071.7
    685200     22074.5
    685240     22074.8
    685280     22076.1
    685320       22078
    685360     22078.9
    685400     22080.7
    685440     22083.3
    685480     22084.5
    685520     22084.2
    685560     22083.6
    685600     22086.9
    685640     22087.1
    685680       22088
    685720       22089
    685760     22091.2
    685800       22093
    685840     22093.8
    685880     22094.6
    685920     22095.8
    685960     22097.2
    686000       22100
    686040     22100.4
    686080     22101.7
    686120     22103.4
    686160     22104.4
    686200     22106.2
    686240     22108.9
    686280     22110.1
    686320     22109.8
    686360       22109
    686400     22112.4
    686440     22112.7
    686480     22113.5
    686520     22114.7
    686560     22116.7
    686600     22118.6
    686640     22119.3
    686680     22120.1
    686720     22121.3
    686760     22122.7
    686800     22125.6
    686840       22126
    686880     22127.2
    686920       22129
    686960       22130
    687000     22131.9
    687040     22134.5
    687080     22135.7
    687120     22135.3
    687160     22134.7
    687200     22137.9
    687240     22138.3
    687280     22139.1
    687320     22140.3
    687360     22142.3
    687400     22144.2
    687440       22145
    687480     22145.7
    687520     22146.9
    687560     22148.4
    687600     22151.3
    687640     22151.7
    687680     22152.9
    687720     22154.6
    687760     22155.5
    687800     22157.5
    687840     22160.1
    687880     22161.3
    687920     22160.9
    687960     22160.2
    688000     22163.5
    688040     22163.9
    688080     22164.6
    688120     22165.8
    688160       22168
    688200     22169.8
    688240     22170.5
    688280     22171.4
    688320     22172.6
    688360       22174
    688400     22176.9
    688440     22177.2
    688480     22178.6
    688520     22180.1
    688560       22181
    688600       22183
    688640     22185.7
    688680     22186.9
    688720     22186.5
    688760     22185.9
    688800     22189.2
    688840     22189.5
    688880     22190.2
    688920     22191.4
    688960     22193.7
    689000     22195.4
    689040     22196.1
    689080     22196.9
    689120     22198.2
    689160     22199.6
    689200     22202.5
    689240     22202.8
    689280     22204.3
    689320     22205.7
    689360     22206.6
    689400     22208.7
    689440     22211.3
    689480     22212.5
    689520       22212
    689560     22211.4
    689600     22214.7
    689640     22215.1
    689680     22215.8
    689720     22217.1
    689760     22219.3
    689800       22221
    689840     22221.8
    689880     22222.5
    689920     22223.9
    689960     22225.2
    690000     22228.1
    690040     22228.5
    690080       22230
    690120     22231.3
    690160     22232.3
    690200     22234.4
    690240     22236.9
    690280     22238.2
    690320     22237.7
    690360     22237.1
    690400     22240.4
    690440     22240.9
    690480     22241.5
    690520     22242.7
    690560       22245
    690600     22246.7
    690640     22247.4
    690680     22248.1
    690720     22249.5
    690760     22250.8
    690800     22253.6
    690840     22254.1
    690880     22255.5
    690920     22256.8
    690960     22257.9
    691000       22260
    691040     22262.4
    691080     22263.7
    691120     22263.3
    691160     22262.7
    691200       22266
    691240     22266.4
    691280     22267.1
    691320     22268.3
    691360     22270.6
    691400     22272.3
    691440       22273
    691480     22273.7
    691520     22275.1
    691560     22276.3
    691600     22279.2
    691640     22279.7
    691680     22281.2
    691720     22282.5
    691760     22283.4
    691800     22285.6
    691840       22288
    691880     22289.3
    691920     22288.9
    691960     22288.3
    692000     22291.6
    692040     22292.1
    692080     22292.6
    692120     22293.8
    692160     22296.2
    692200     22297.9
    692240     22298.6
    692280     22299.3
    692320     22300.7
    692360     22301.9
    692400     22304.9
    692440     22305.4
    692480     22306.9
    692520     22308.1
    692560       22309
    692600     22311.2
    692640     22313.5
    692680     22314.9
    692720     22314.5
    692760       22314
    692800     22317.2
    692840     22317.7
    692880     22318.2
    692920     22319.4
    692960     22321.9
    693000     22323.5
    693040     22324.3
    693080       22325
    693120     22326.3
    693160     22327.6
    693200     22330.5
    693240     22331.1
    693280     22332.6
    693320     22333.7
    693360     22334.6
    693400     22336.8
    693440     22339.1
    693480     22340.6
    693520     22340.2
    693560     22339.7
    693600     22342.8
    693640     22343.3
    693680     22343.8
    693720     22344.9
    693760     22347.4
    693800     22349.1
    693840     22349.8
    693880     22350.6
    693920     22351.7
[truncated: 175,997 more chars]
