# Supplementary material for: Comment on 'Valid molecular dynamics simulations of human hemoglobin require a surprisingly large box size'
Source: eLife. 2019 Jun 20;8:e44718. doi: 10.7554/eLife.44718 (PMC6586461; doi:10.7554/eLife.44718)
Supplement: Figure 2—source data 1. — The zip archive contains a README file describing which source files correspond to the different panels. [file elife-44718-fig2-data1.zip › figure2/panel_B/120A/6/msd.xvg]

# This file was created Fri Mar  8 07:21:42 2019
# Created by:
#             :-) GROMACS - gmx msd, 2018.5-dev-20181129-d5972f7 (-:
# 
# Executable:   /usr/local/gromacs/2018/2018.4-impi2017-fftw337-gcc640-cuda91/bin/gmx
# Data prefix:  /usr/local/gromacs/2018/2018.4-impi2017-fftw337-gcc640-cuda91
# Working dir:  /home/vgapsys/project/hemoglobin/hemoglobin/Meuwly/120a-elife/eq6
# Command line:
#   gmx msd -s /netmount/energy/vgapsys/hemoglobin/hemoglobin/raw/120a-elife/topol.tpr -f /netmount/energy/vgapsys/hemoglobin/hemoglobin/raw/120a-elife/5/traj_comp.xtc -trestart 800 -n index.ndx -o msd.xvg
# gmx msd is part of G R O M A C S:
#
# Gnomes, ROck Monsters And Chili Sauce
#
@    title "Mean Square Displacement"
@    xaxis  label "Time (ps)"
@    yaxis  label "MSD (nm\S2\N)"
@TYPE xy
# MSD gathered over 1e+06 ps with 1251 restarts
# Diffusion constants fitted from time 100000 to 900000 ps
# D[Water_&_OW] = 5.4103 (+/- 0.0185) (1e-5 cm^2/s)
         0           0
        40     1.32874
        80     2.65852
       120     3.98647
       160      5.3128
       200     6.63817
       240     7.96153
       280     9.28387
       320     10.6055
       360     11.9231
       400     13.2387
       440     14.5545
       480     15.8702
       520     17.1866
       560     18.4952
       600     19.8077
       640     21.1192
       680     22.4322
       720      23.741
       760     25.0453
       800     26.3484
       840     27.6486
       880     28.9509
       920     30.2555
       960     31.5593
      1000     32.8652
      1040     34.1714
      1080     35.4755
      1120     36.7821
      1160      38.084
      1200     39.3854
      1240     40.6894
      1280     41.9931
      1320     43.2995
      1360     44.5987
      1400     45.9012
      1440     47.2075
      1480     48.5155
      1520     49.8168
      1560     51.1149
      1600     52.4151
      1640     53.7091
      1680     55.0046
      1720     56.3043
      1760     57.6074
      1800     58.9085
      1840     60.2109
      1880      61.509
      1920     62.8093
      1960     64.1081
      2000     65.4022
      2040     66.7046
      2080     68.0045
      2120     69.3082
      2160     70.6013
      2200     71.9035
      2240     73.2071
      2280     74.5109
      2320      75.808
      2360     77.1022
      2400     78.4026
      2440     79.6957
      2480     80.9871
      2520      82.286
      2560     83.5893
      2600     84.8893
      2640     86.1898
      2680     87.4827
      2720     88.7811
      2760      90.083
      2800     91.3718
      2840     92.6738
      2880     93.9711
      2920     95.2749
      2960     96.5663
      3000     97.8684
      3040      99.171
      3080     100.479
      3120     101.777
      3160     103.073
      3200     104.377
      3240     105.672
      3280     106.964
      3320     108.261
      3360     109.564
      3400     110.862
      3440      112.16
      3480     113.449
      3520     114.746
      3560     116.049
      3600     117.335
      3640     118.637
      3680     119.933
      3720     121.235
      3760     122.525
      3800     123.831
      3840     125.131
      3880     126.435
      3920     127.731
      3960     129.022
      4000     130.322
      4040     131.619
      4080     132.909
      4120     134.204
      4160     135.507
      4200     136.806
      4240     138.102
      4280     139.387
      4320     140.686
      4360     141.987
      4400     143.269
      4440     144.571
      4480     145.867
      4520     147.167
      4560     148.454
      4600      149.76
      4640     151.059
      4680     152.363
      4720     153.661
      4760     154.953
      4800     156.254
      4840      157.55
      4880     158.839
      4920     160.132
      4960     161.436
      5000     162.735
      5040      164.03
      5080     165.316
      5120     166.615
      5160     167.918
      5200     169.199
      5240       170.5
      5280     171.797
      5320     173.098
      5360     174.383
      5400     175.689
      5440     176.989
      5480     178.296
      5520     179.597
      5560     180.887
      5600      182.19
      5640     183.487
      5680     184.775
      5720     186.071
      5760     187.374
      5800     188.672
      5840     189.967
      5880     191.253
      5920     192.552
      5960     193.855
      6000     195.132
      6040     196.434
      6080     197.731
      6120     199.033
      6160     200.317
      6200     201.625
      6240      202.93
      6280      204.24
      6320     205.542
      6360     206.831
      6400     208.131
      6440     209.429
      6480     210.718
      6520     212.015
      6560     213.321
      6600     214.619
      6640     215.913
      6680     217.198
      6720     218.498
      6760     219.805
      6800     221.082
      6840     222.386
      6880     223.685
      6920     224.987
      6960     226.271
      7000     227.583
      7040      228.89
      7080     230.199
      7120     231.502
      7160     232.789
      7200     234.089
      7240     235.388
      7280     236.676
      7320     237.971
      7360     239.272
      7400     240.569
      7440      241.86
      7480     243.147
      7520      244.45
      7560     245.755
      7600     247.028
      7640      248.33
      7680      249.63
      7720     250.937
      7760     252.222
      7800     253.537
      7840     254.847
      7880     256.158
      7920     257.461
      7960     258.748
      8000     260.048
      8040     261.347
      8080     262.637
      8120     263.936
      8160      265.24
      8200     266.539
      8240     267.831
      8280     269.117
      8320     270.421
      8360     271.726
      8400     272.993
      8440     274.296
      8480       275.6
      8520     276.909
      8560     278.192
      8600     279.513
      8640     280.824
      8680     282.132
      8720     283.433
      8760     284.721
      8800     286.023
      8840     287.321
      8880      288.61
      8920      289.91
      8960     291.218
      9000     292.515
      9040     293.806
      9080     295.088
      9120     296.386
      9160     297.691
      9200     298.956
      9240     300.259
      9280     301.566
      9320     302.876
      9360     304.156
      9400     305.479
      9440     306.789
      9480     308.095
      9520     309.397
      9560     310.681
      9600     311.985
      9640     313.282
      9680     314.568
      9720     315.867
      9760     317.173
      9800      318.47
      9840     319.758
      9880     321.038
      9920      322.34
      9960     323.646
     10000     324.909
     10040     326.213
     10080     327.521
     10120      328.83
     10160     330.108
     10200     331.429
     10240      332.74
     10280     334.049
     10320     335.353
     10360     336.637
     10400     337.944
     10440     339.242
     10480     340.527
     10520     341.823
     10560     343.131
     10600     344.429
     10640     345.722
     10680     347.004
     10720     348.305
     10760     349.612
     10800     350.872
     10840     352.177
     10880     353.486
     10920     354.798
     10960     356.074
     11000     357.396
     11040     358.707
     11080     360.015
     11120     361.321
     11160     362.607
     11200     363.913
     11240     365.211
     11280     366.497
     11320     367.795
     11360     369.105
     11400     370.406
     11440     371.697
     11480     372.978
     11520     374.281
     11560     375.589
     11600     376.844
     11640     378.151
     11680      379.46
     11720     380.774
     11760     382.047
     11800     383.369
     11840     384.678
     11880     385.986
     11920     387.289
     11960      388.57
     12000     389.871
     12040     391.168
     12080     392.455
     12120     393.755
     12160     395.065
     12200     396.367
     12240     397.659
     12280      398.94
     12320     400.245
     12360     401.549
     12400     402.798
     12440     404.102
     12480      405.41
     12520     406.724
     12560     407.996
     12600     409.319
     12640     410.627
     12680     411.932
     12720     413.236
     12760     414.518
     12800     415.819
     12840      417.12
     12880     418.408
     12920     419.712
     12960     421.026
     13000     422.331
     13040     423.622
     13080     424.906
     13120     426.214
     13160     427.518
     13200     428.762
     13240     430.066
     13280     431.376
     13320     432.689
     13360     433.961
     13400     435.287
     13440     436.596
     13480     437.903
     13520     439.208
     13560     440.486
     13600     441.787
     13640     443.092
     13680     444.382
     13720     445.686
     13760     447.002
     13800     448.308
     13840       449.6
     13880     450.883
     13920     452.191
     13960     453.497
     14000     454.736
     14040     456.041
     14080     457.352
     14120     458.668
     14160     459.936
     14200     461.262
     14240     462.571
     14280      463.88
     14320     465.185
     14360     466.462
     14400     467.763
     14440     469.067
     14480     470.361
     14520     471.665
     14560     472.983
     14600     474.284
     14640     475.572
     14680     476.855
     14720     478.165
     14760      479.47
     14800     480.707
     14840     482.008
     14880     483.324
     14920     484.641
     14960     485.905
     15000     487.234
     15040     488.541
     15080     489.852
     15120     491.157
     15160     492.438
     15200     493.738
     15240     495.043
     15280     496.336
     15320     497.641
     15360      498.96
     15400     500.259
     15440     501.547
     15480     502.835
     15520     504.145
     15560     505.455
     15600     506.692
     15640     507.998
     15680     509.316
     15720     510.636
     15760     511.898
     15800     513.226
     15840     514.533
     15880     515.846
     15920     517.157
     15960     518.437
     16000     519.737
     16040     521.038
     16080     522.328
     16120     523.635
     16160     524.959
     16200     526.261
     16240     527.551
     16280     528.841
     16320     530.152
     16360     531.463
     16400     532.697
     16440     534.005
     16480     535.324
     16520     536.648
     16560     537.907
     16600     539.238
     16640     540.548
     16680     541.861
     16720     543.169
     16760     544.447
     16800      545.75
     16840     547.053
     16880     548.343
     16920      549.65
     16960     550.975
     17000     552.276
     17040     553.565
     17080     554.852
     17120     556.165
     17160     557.475
     17200     558.703
     17240      560.01
     17280     561.333
     17320     562.659
     17360     563.915
     17400     565.244
     17440     566.555
     17480      567.87
     17520     569.179
     17560     570.451
     17600     571.755
     17640     573.058
     17680     574.346
     17720     575.656
     17760     576.983
     17800     578.284
     17840     579.571
     17880     580.854
     17920     582.165
     17960     583.473
     18000     584.694
     18040     586.002
     18080     587.324
     18120     588.651
     18160     589.902
     18200     591.231
     18240     592.543
     18280     593.857
     18320     595.168
     18360      596.44
     18400     597.743
     18440     599.046
     18480     600.337
     18520     601.644
     18560     602.972
     18600     604.271
     18640     605.557
     18680     606.843
     18720     608.153
     18760     609.458
     18800     610.677
     18840     611.991
     18880     613.315
     18920     614.646
     18960     615.896
     19000     617.225
     19040     618.536
     19080     619.848
     19120     621.159
     19160     622.427
     19200     623.727
     19240     625.033
     19280     626.324
     19320     627.634
     19360     628.959
     19400      630.26
     19440     631.546
     19480     632.831
     19520     634.143
     19560     635.453
     19600     636.671
     19640     637.985
     19680      639.31
     19720     640.642
     19760     641.889
     19800     643.217
     19840     644.524
     19880     645.837
     19920     647.153
     19960     648.418
     20000     649.718
     20040     651.022
     20080     652.313
     20120     653.623
     20160     654.953
     20200     656.255
     20240     657.543
     20280     658.828
     20320     660.142
     20360     661.451
     20400     662.666
     20440     663.981
     20480     665.309
     20520     666.642
     20560     667.886
     20600     669.215
     20640     670.523
     20680     671.837
     20720     673.157
     20760     674.423
     20800     675.722
     20840     677.031
     20880     678.324
     20920     679.632
     20960     680.963
     21000     682.267
     21040      683.55
     21080     684.837
     21120     686.154
     21160     687.467
     21200     688.678
     21240     689.994
     21280     691.323
     21320     692.658
     21360     693.901
     21400     695.232
     21440     696.542
     21480     697.854
     21520     699.175
     21560     700.438
     21600     701.738
     21640     703.043
     21680     704.335
     21720     705.643
     21760     706.971
     21800     708.269
     21840     709.551
     21880     710.838
     21920     712.153
     21960     713.464
     22000     714.674
     22040      715.99
     22080      717.32
     22120     718.653
     22160     719.894
     22200     721.228
     22240     722.542
     22280     723.854
     22320     725.176
     22360     726.438
     22400      727.74
     22440     729.044
     22480     730.338
     22520     731.646
     22560     732.974
     22600     734.277
     22640     735.558
     22680     736.843
     22720     738.166
     22760     739.478
     22800     740.686
     22840     742.007
     22880     743.339
     22920     744.673
     22960     745.912
     23000     747.242
     23040     748.559
     23080     749.872
     23120     751.199
     23160      752.46
     23200     753.759
     23240     755.061
     23280     756.354
     23320     757.663
     23360      758.99
     23400     760.293
     23440     761.574
     23480     762.858
     23520     764.179
     23560     765.495
     23600       766.7
     23640      768.02
     23680     769.358
     23720     770.695
     23760     771.929
     23800     773.265
     23840     774.581
     23880     775.899
     23920     777.228
     23960     778.493
     24000     779.793
     24040     781.094
     24080     782.387
     24120     783.698
     24160     785.027
     24200     786.332
     24240     787.611
     24280     788.896
     24320     790.218
     24360     791.534
     24400     792.739
     24440     794.061
     24480     795.401
     24520     796.738
     24560     797.967
     24600     799.305
     24640     800.626
     24680      801.94
     24720     803.268
     24760     804.531
     24800     805.834
     24840     807.136
     24880     808.428
     24920      809.74
     24960     811.067
     25000      812.37
     25040     813.648
     25080     814.932
     25120     816.256
     25160     817.573
     25200     818.774
     25240     820.095
     25280     821.437
     25320     822.773
     25360     823.996
     25400     825.331
     25440      826.65
     25480     827.965
     25520      829.29
     25560      830.55
     25600     831.853
     25640     833.155
     25680     834.445
     25720     835.759
     25760     837.085
     25800     838.387
     25840     839.665
     25880     840.945
     25920     842.273
     25960     843.595
     26000     844.797
     26040      846.12
     26080     847.465
     26120     848.802
     26160     850.023
     26200     851.359
     26240     852.679
     26280      853.99
     26320     855.315
     26360      856.57
     26400     857.866
     26440     859.163
     26480     860.452
     26520     861.761
     26560     863.088
     26600     864.389
     26640     865.665
     26680     866.943
     26720     868.273
     26760     869.597
     26800     870.794
     26840     872.117
     26880      873.46
     26920     874.796
     26960     876.015
     27000      877.35
     27040     878.672
     27080     879.981
     27120     881.308
     27160     882.562
     27200     883.862
     27240     885.157
     27280     886.445
     27320     887.756
     27360     889.081
     27400      890.38
     27440     891.654
     27480     892.934
     27520     894.265
     27560     895.593
     27600     896.784
     27640     898.106
     27680      899.45
     27720     900.784
     27760         902
     27800     903.335
     27840     904.653
     27880      905.96
     27920     907.286
     27960     908.539
     28000     909.837
     28040      911.13
     28080     912.417
     28120     913.722
     28160     915.048
     28200     916.345
     28240     917.617
     28280     918.894
     28320     920.228
     28360     921.556
     28400     922.744
     28440     924.068
     28480     925.414
     28520      926.75
     28560     927.967
     28600     929.304
     28640     930.623
     28680     931.932
     28720     933.256
     28760     934.505
     28800     935.797
     28840     937.092
     28880     938.374
     28920     939.681
     28960     941.006
     29000     942.298
     29040     943.567
     29080     944.844
     29120     946.178
     29160     947.506
     29200      948.69
     29240     950.016
     29280     951.366
     29320     952.703
     29360     953.922
     29400     955.265
     29440     956.581
     29480     957.889
     29520     959.211
     29560     960.456
     29600     961.752
     29640     963.042
     29680     964.325
     29720     965.632
     29760     966.957
     29800     968.247
     29840     969.515
     29880     970.789
     29920     972.126
     29960     973.455
     30000     974.636
     30040     975.961
     30080     977.311
     30120     978.646
     30160     979.864
     30200     981.204
     30240     982.524
     30280     983.834
     30320     985.152
     30360     986.401
     30400     987.698
     30440     988.988
     30480     990.272
     30520     991.581
     30560     992.906
     30600     994.199
     30640      995.47
     30680     996.743
     30720     998.082
     30760      999.41
     30800     1000.59
     30840     1001.91
     30880     1003.26
     30920      1004.6
     30960     1005.81
     31000     1007.16
     31040     1008.48
     31080     1009.79
     31120     1011.11
     31160     1012.36
     31200     1013.66
     31240     1014.96
     31280     1016.24
     31320     1017.55
     31360     1018.88
     31400     1020.17
     31440     1021.44
     31480     1022.71
     31520     1024.05
     31560     1025.38
     31600     1026.56
     31640     1027.88
     31680     1029.23
     31720     1030.57
     31760     1031.78
     31800     1033.12
     31840     1034.44
     31880     1035.75
     31920     1037.08
     31960     1038.33
     32000     1039.62
     32040     1040.92
     32080      1042.2
     32120     1043.51
     32160     1044.83
     32200     1046.13
     32240     1047.39
     32280     1048.67
     32320     1050.01
     32360     1051.34
     32400     1052.51
     32440     1053.84
     32480     1055.18
     32520     1056.52
     32560     1057.73
     32600     1059.07
     32640     1060.39
     32680      1061.7
     32720     1063.02
     32760     1064.27
     32800     1065.57
     32840     1066.86
     32880     1068.14
     32920     1069.44
     32960     1070.78
     33000     1072.07
     33040     1073.34
     33080     1074.61
     33120     1075.95
     33160     1077.29
     33200     1078.46
     33240     1079.79
     33280     1081.13
     33320     1082.48
     33360     1083.68
     33400     1085.02
     33440     1086.34
     33480     1087.66
     33520     1088.98
     33560     1090.23
     33600     1091.53
     33640     1092.82
     33680      1094.1
     33720      1095.4
     33760     1096.73
     33800     1098.03
     33840      1099.3
     33880     1100.57
     33920     1101.91
     33960     1103.25
     34000     1104.42
     34040     1105.75
     34080      1107.1
     34120     1108.44
     34160     1109.64
     34200     1110.98
     34240      1112.3
     34280     1113.62
     34320     1114.94
     34360     1116.18
     34400     1117.48
     34440     1118.77
     34480     1120.05
     34520     1121.35
     34560     1122.68
     34600     1123.98
     34640     1125.25
     34680     1126.52
     34720     1127.87
     34760     1129.21
     34800     1130.38
     34840      1131.7
     34880     1133.05
     34920     1134.39
     34960     1135.59
     35000     1136.94
     35040     1138.26
     35080     1139.57
     35120     1140.89
     35160     1142.14
     35200     1143.44
     35240     1144.73
     35280     1146.01
     35320     1147.31
     35360     1148.65
     35400     1149.94
     35440     1151.21
     35480     1152.48
     35520     1153.83
     35560     1155.16
     35600     1156.33
     35640     1157.65
     35680        1159
     35720     1160.34
     35760     1161.54
     35800     1162.88
     35840     1164.21
     35880     1165.51
     35920     1166.84
     35960     1168.08
     36000     1169.38
     36040     1170.67
     36080     1171.95
     36120     1173.26
     36160      1174.6
     36200      1175.9
     36240     1177.17
     36280     1178.44
     36320     1179.79
     36360     1181.13
     36400     1182.29
     36440     1183.62
     36480     1184.96
     36520      1186.3
     36560      1187.5
     36600     1188.85
     36640     1190.18
     36680     1191.49
     36720     1192.81
     36760     1194.05
     36800     1195.35
     36840     1196.63
     36880     1197.91
     36920     1199.22
     36960     1200.56
     37000     1201.85
     37040     1203.13
     37080     1204.39
     37120     1205.75
     37160     1207.09
     37200     1208.24
     37240     1209.57
     37280     1210.92
     37320     1212.26
     37360     1213.46
     37400     1214.81
     37440     1216.14
     37480     1217.45
     37520     1218.77
     37560     1220.01
     37600     1221.31
     37640     1222.59
     37680     1223.87
     37720     1225.18
     37760     1226.51
     37800     1227.81
     37840     1229.08
     37880     1230.35
     37920      1231.7
     37960     1233.04
     38000     1234.19
     38040     1235.52
     38080     1236.87
     38120     1238.21
     38160     1239.41
     38200     1240.76
     38240     1242.09
     38280      1243.4
     38320     1244.73
     38360     1245.97
     38400     1247.26
     38440     1248.54
     38480     1249.82
     38520     1251.13
     38560     1252.46
     38600     1253.75
     38640     1255.03
     38680     1256.29
     38720     1257.65
     38760     1258.99
     38800     1260.14
     38840     1261.47
     38880     1262.82
     38920     1264.17
     38960     1265.36
     39000     1266.71
     39040     1268.04
     39080     1269.35
     39120     1270.68
     39160     1271.92
     39200     1273.21
     39240     1274.48
     39280     1275.76
     39320     1277.07
     39360     1278.41
     39400      1279.7
     39440     1280.97
     39480     1282.23
     39520     1283.59
     39560     1284.94
     39600     1286.08
     39640     1287.41
     39680     1288.76
     39720     1290.11
     39760     1291.31
     39800     1292.66
     39840     1293.99
     39880      1295.3
     39920     1296.64
     39960     1297.87
     40000     1299.17
     40040     1300.44
     40080     1301.71
     40120     1303.02
     40160     1304.35
     40200     1305.65
     40240     1306.92
     40280     1308.18
     40320     1309.54
     40360     1310.88
     40400     1312.02
     40440     1313.35
     40480     1314.71
     40520     1316.06
     40560     1317.25
     40600      1318.6
     40640     1319.94
     40680     1321.25
     40720     1322.59
     40760     1323.82
     40800     1325.11
     40840     1326.39
     40880     1327.66
     40920     1328.96
     40960      1330.3
     41000     1331.59
     41040     1332.86
     41080     1334.13
     41120     1335.48
     41160     1336.82
     41200     1337.96
     41240     1339.29
     41280     1340.64
     41320     1341.99
     41360     1343.18
     41400     1344.54
     41440     1345.87
     41480     1347.18
     41520     1348.52
     41560     1349.75
     41600     1351.04
     41640     1352.32
     41680     1353.59
     41720     1354.89
     41760     1356.22
     41800     1357.51
     41840     1358.78
     41880     1360.05
     41920     1361.41
     41960     1362.76
     42000     1363.89
     42040     1365.21
     42080     1366.57
     42120     1367.92
     42160     1369.11
     42200     1370.46
     42240      1371.8
     42280     1373.11
     42320     1374.45
     42360     1375.67
     42400     1376.97
     42440     1378.25
     42480     1379.52
     42520     1380.82
     42560     1382.16
     42600     1383.45
     42640     1384.73
     42680     1385.99
     42720     1387.36
     42760     1388.71
     42800     1389.84
     42840     1391.17
     42880     1392.52
     42920     1393.87
     42960     1395.07
     43000     1396.42
     43040     1397.75
     43080     1399.07
     43120      1400.4
     43160     1401.63
     43200     1402.92
     43240     1404.19
     43280     1405.46
     43320     1406.76
     43360      1408.1
     43400     1409.39
     43440     1410.67
     43480     1411.93
     43520     1413.29
     43560     1414.65
     43600     1415.77
     43640      1417.1
     43680     1418.46
     43720     1419.81
     43760        1421
     43800     1422.35
     43840     1423.68
     43880        1425
     43920     1426.33
     43960     1427.56
     44000     1428.85
     44040     1430.12
     44080     1431.39
     44120     1432.69
     44160     1434.02
     44200     1435.31
     44240     1436.58
     44280     1437.85
     44320     1439.21
     44360     1440.56
     44400     1441.69
     44440     1443.02
     44480     1444.38
     44520     1445.73
     44560     1446.92
     44600     1448.27
     44640     1449.61
     44680     1450.92
     44720     1452.26
     44760     1453.48
     44800     1454.78
     44840     1456.05
     44880     1457.32
     44920     1458.62
     44960     1459.95
     45000     1461.24
     45040     1462.51
     45080     1463.77
     45120     1465.13
     45160     1466.49
     45200     1467.62
     45240     1468.95
     45280     1470.31
     45320     1471.67
     45360     1472.86
     45400      1474.2
     45440     1475.54
     45480     1476.85
     45520     1478.19
     45560     1479.41
     45600     1480.71
     45640     1481.99
     45680     1483.26
     45720     1484.56
     45760     1485.89
     45800     1487.18
     45840     1488.45
     45880     1489.71
     45920     1491.07
     45960     1492.44
     46000     1493.56
     46040     1494.89
     46080     1496.25
     46120     1497.61
     46160      1498.8
     46200     1500.14
     46240     1501.48
     46280     1502.79
     46320     1504.13
     46360     1505.36
     46400     1506.66
     46440     1507.93
     46480     1509.21
     46520      1510.5
     46560     1511.83
     46600     1513.12
     46640     1514.39
     46680     1515.65
     46720     1517.01
     46760     1518.38
     46800     1519.51
     46840     1520.83
     46880      1522.2
     46920     1523.55
     46960     1524.74
     47000     1526.08
     47040     1527.43
     47080     1528.74
     47120     1530.08
     47160      1531.3
     47200      1532.6
     47240     1533.88
     47280     1535.16
     47320     1536.46
     47360     1537.79
     47400     1539.07
     47440     1540.34
     47480      1541.6
     47520     1542.96
     47560     1544.33
     47600     1545.45
     47640     1546.78
     47680     1548.14
     47720      1549.5
     47760     1550.69
     47800     1552.03
     47840     1553.37
     47880     1554.69
     47920     1556.03
     47960     1557.25
     48000     1558.55
     48040     1559.83
     48080     1561.11
     48120      1562.4
     48160     1563.74
     48200     1565.02
     48240     1566.29
     48280     1567.54
     48320     1568.92
     48360     1570.28
     48400     1571.41
     48440     1572.73
     48480      1574.1
     48520     1575.45
     48560     1576.63
     48600     1577.97
     48640     1579.32
     48680     1580.64
     48720     1581.98
     48760      1583.2
     48800      1584.5
     48840     1585.79
     48880     1587.07
     48920     1588.37
     48960      1589.7
     49000     1590.98
     49040     1592.25
     49080      1593.5
     49120     1594.87
     49160     1596.24
     49200     1597.36
     49240     1598.69
     49280     1600.05
     49320     1601.41
     49360     1602.59
     49400     1603.93
     49440     1605.28
     49480     1606.59
     49520     1607.93
     49560     1609.15
     49600     1610.45
     49640     1611.74
     49680     1613.02
     49720     1614.32
     49760     1615.66
     49800     1616.94
     49840     1618.22
     49880     1619.46
     49920     1620.84
     49960     1622.21
     50000     1623.33
     50040     1624.64
     50080     1626.01
     50120     1627.37
     50160     1628.54
     50200     1629.88
     50240     1631.23
     50280     1632.54
     50320     1633.88
     50360     1635.09
     50400     1636.39
     50440     1637.67
     50480     1638.95
     50520     1640.24
     50560     1641.59
     50600     1642.87
     50640     1644.13
     50680     1645.38
     50720     1646.75
     50760     1648.13
     50800     1649.24
     50840     1650.56
     50880     1651.92
     50920     1653.28
     50960     1654.46
     51000      1655.8
     51040     1657.14
     51080     1658.46
     51120     1659.79
     51160        1661
     51200     1662.31
     51240     1663.57
     51280     1664.85
     51320     1666.15
     51360      1667.5
     51400     1668.77
     51440     1670.04
     51480     1671.28
     51520     1672.66
     51560     1674.03
     51600     1675.15
     51640     1676.46
     51680     1677.82
     51720     1679.19
     51760     1680.36
     51800      1681.7
     51840     1683.03
     51880     1684.35
     51920     1685.68
     51960     1686.89
     52000      1688.2
     52040     1689.45
     52080     1690.73
     52120     1692.03
     52160     1693.38
     52200     1694.66
     52240     1695.93
     52280     1697.17
     52320     1698.55
     52360     1699.93
     52400     1701.04
     52440     1702.35
     52480     1703.71
     52520     1705.08
     52560     1706.25
     52600     1707.59
     52640     1708.93
     52680     1710.25
     52720     1711.59
     52760     1712.78
     52800      1714.1
     52840     1715.35
     52880     1716.63
     52920     1717.92
     52960     1719.28
     53000     1720.56
     53040     1721.83
     53080     1723.08
     53120     1724.46
     53160     1725.83
     53200     1726.95
     53240     1728.26
     53280     1729.62
     53320     1730.99
     53360     1732.15
     53400     1733.49
     53440     1734.84
     53480     1736.15
     53520      1737.5
     53560     1738.69
     53600     1740.01
     53640     1741.26
     53680     1742.53
     53720     1743.83
     53760     1745.18
     53800     1746.47
     53840     1747.74
     53880     1748.98
     53920     1750.36
     53960     1751.74
     54000     1752.85
     54040     1754.16
     54080     1755.52
     54120     1756.89
     54160     1758.05
     54200      1759.4
     54240     1760.74
     54280     1762.06
     54320      1763.4
     54360      1764.6
     54400     1765.92
     54440     1767.16
     54480     1768.44
     54520     1769.73
     54560     1771.08
     54600     1772.36
     54640     1773.64
     54680     1774.88
     54720     1776.26
     54760     1777.65
     54800     1778.75
     54840     1780.07
     54880     1781.43
     54920      1782.8
     54960     1783.96
     55000      1785.3
     55040     1786.65
     55080     1787.97
     55120     1789.31
     55160     1790.51
     55200     1791.83
     55240     1793.07
     55280     1794.35
     55320     1795.64
     55360        1797
     55400     1798.28
     55440     1799.55
     55480     1800.79
     55520     1802.18
     55560     1803.57
     55600     1804.66
     55640     1805.99
     55680     1807.35
     55720     1808.73
     55760     1809.88
     55800     1811.22
     55840     1812.57
     55880     1813.89
     55920     1815.24
     55960     1816.44
     56000     1817.75
     56040     1818.99
     56080     1820.26
     56120     1821.56
     56160     1822.92
     56200      1824.2
     56240     1825.48
     56280     1826.72
     56320     1828.11
     56360      1829.5
     56400      1830.6
     56440     1831.93
     56480     1833.29
     56520     1834.67
     56560     1835.82
     56600     1837.16
     56640     1838.51
     56680     1839.83
     56720     1841.18
     56760     1842.38
     56800     1843.69
     56840     1844.94
     56880     1846.21
     56920      1847.5
     56960     1848.87
     57000     1850.14
     57040     1851.43
     57080     1852.67
     57120     1854.06
     57160     1855.45
     57200     1856.54
     57240     1857.87
     57280     1859.23
     57320     1860.62
     57360     1861.77
     57400     1863.11
     57440     1864.46
     57480     1865.78
     57520     1867.13
     57560     1868.33
     57600     1869.65
     57640      1870.9
     57680     1872.17
     57720     1873.47
     57760     1874.83
     57800     1876.11
     57840     1877.39
     57880     1878.63
     57920     1880.02
     57960     1881.41
     58000      1882.5
     58040     1883.83
     58080     1885.19
     58120     1886.58
     58160     1887.73
     58200     1889.07
     58240     1890.42
     58280     1891.74
     58320     1893.09
     58360     1894.28
     58400      1895.6
     58440     1896.85
     58480     1898.12
     58520     1899.42
     58560     1900.79
     58600     1902.06
     58640     1903.34
     58680     1904.58
     58720     1905.97
     58760     1907.36
     58800     1908.45
     58840     1909.78
     58880     1911.15
     58920     1912.53
     58960     1913.68
     59000     1915.02
     59040     1916.38
     59080      1917.7
     59120     1919.06
     59160     1920.25
     59200     1921.56
     59240     1922.81
     59280     1924.08
     59320     1925.38
     59360     1926.74
     59400     1928.02
     59440     1929.29
     59480     1930.53
     59520     1931.93
     59560     1933.31
     59600      1934.4
     59640     1935.72
     59680     1937.09
     59720     1938.49
     59760     1939.64
     59800     1940.98
     59840     1942.33
     59880     1943.65
     59920     1945.01
     59960     1946.21
     60000     1947.52
     60040     1948.76
     60080     1950.03
     60120     1951.33
     60160     1952.69
     60200     1953.97
     60240     1955.24
     60280     1956.48
     60320     1957.88
     60360     1959.27
     60400     1960.35
     60440     1961.68
     60480     1963.05
     60520     1964.44
     60560     1965.59
     60600     1966.93
     60640     1968.29
     60680     1969.61
     60720     1970.97
     60760     1972.17
     60800     1973.47
     60840     1974.72
     60880     1975.99
     60920     1977.28
     60960     1978.64
     61000     1979.92
     61040      1981.2
     61080     1982.43
     61120     1983.83
     61160     1985.22
     61200     1986.29
     61240     1987.62
     61280     1988.99
     61320     1990.38
     61360     1991.53
     61400     1992.87
     61440     1994.22
     61480     1995.55
     61520     1996.91
     61560     1998.11
     61600     1999.42
     61640     2000.66
     61680     2001.93
     61720     2003.23
     61760     2004.58
     61800     2005.87
     61840     2007.14
     61880     2008.37
     61920     2009.77
     61960     2011.16
     62000     2012.22
     62040     2013.56
     62080     2014.92
     62120     2016.31
     62160     2017.45
     62200      2018.8
     62240     2020.15
     62280     2021.47
     62320     2022.83
     62360     2024.03
     62400     2025.35
     62440     2026.58
     62480     2027.85
     62520     2029.14
     62560      2030.5
     62600     2031.78
     62640     2033.05
     62680     2034.28
     62720     2035.68
     62760     2037.07
     62800     2038.14
     62840     2039.47
     62880     2040.83
     62920     2042.22
     62960     2043.37
     63000     2044.72
     63040     2046.07
     63080     2047.38
     63120     2048.74
     63160     2049.94
     63200     2051.25
     63240     2052.49
     63280     2053.75
     63320     2055.04
     63360      2056.4
     63400     2057.67
     63440     2058.95
     63480     2060.18
     63520     2061.58
     63560     2062.98
     63600     2064.04
     63640     2065.38
     63680     2066.74
     63720     2068.13
     63760     2069.27
     63800     2070.62
     63840     2071.97
     63880     2073.28
     63920     2074.64
     63960     2075.83
     64000     2077.15
     64040     2078.38
     64080     2079.64
     64120     2080.93
     64160     2082.29
     64200     2083.56
     64240     2084.84
     64280     2086.06
     64320     2087.47
     64360     2088.87
     64400     2089.92
     64440     2091.26
     64480     2092.63
     64520     2094.02
     64560     2095.16
     64600      2096.5
     64640     2097.85
     64680     2099.17
     64720     2100.52
     64760     2101.71
     64800     2103.04
     64840     2104.27
     64880     2105.53
     64920     2106.82
     64960     2108.18
     65000     2109.46
     65040     2110.73
     65080     2111.96
     65120     2113.37
     65160     2114.76
     65200     2115.81
     65240     2117.14
     65280     2118.52
     65320      2119.9
     65360     2121.03
     65400     2122.37
     65440     2123.73
     65480     2125.04
     65520      2126.4
     65560     2127.59
     65600     2128.91
     65640     2130.14
     65680     2131.41
     65720      2132.7
     65760     2134.06
     65800     2135.34
     65840     2136.61
     65880     2137.84
     65920     2139.25
     65960     2140.64
     66000     2141.68
     66040     2143.01
     66080     2144.39
     66120     2145.77
     66160      2146.9
     66200     2148.24
     66240      2149.6
     66280     2150.92
     66320     2152.27
     66360     2153.47
     66400     2154.78
     66440     2156.01
     66480     2157.28
     66520     2158.57
     66560     2159.94
     66600     2161.21
     66640     2162.49
     66680     2163.71
     66720     2165.13
     66760     2166.53
     66800     2167.57
     66840      2168.9
     66880     2170.28
     66920     2171.66
     66960     2172.79
     67000     2174.14
     67040     2175.49
     67080     2176.81
     67120     2178.17
     67160     2179.36
     67200     2180.67
     67240     2181.91
     67280     2183.18
     67320     2184.47
     67360     2185.83
     67400     2187.11
     67440     2188.38
     67480      2189.6
     67520     2191.02
     67560     2192.42
     67600     2193.46
     67640     2194.79
     67680     2196.17
     67720     2197.55
     67760     2198.68
     67800     2200.03
     67840     2201.39
     67880     2202.71
     67920     2204.06
     67960     2205.24
     68000     2206.56
     68040     2207.79
     68080     2209.06
     68120     2210.35
     68160     2211.71
     68200        2213
     68240     2214.26
     68280     2215.49
     68320     2216.91
     68360     2218.32
     68400     2219.34
     68440     2220.68
     68480     2222.05
     68520     2223.43
     68560     2224.56
     68600     2225.91
     68640     2227.27
     68680      2228.6
     68720     2229.95
     68760     2231.13
     68800     2232.45
     68840     2233.69
     68880     2234.96
     68920     2236.25
     68960     2237.62
     69000      2238.9
     69040     2240.17
     69080      2241.4
     69120     2242.82
     69160     2244.23
     69200     2245.25
     69240     2246.59
     69280     2247.96
     69320     2249.35
     69360     2250.47
     69400     2251.82
     69440     2253.18
     69480      2254.5
     69520     2255.86
     69560     2257.04
     69600     2258.36
     69640     2259.58
     69680     2260.86
     69720     2262.15
     69760     2263.52
     69800      2264.8
     69840     2266.06
     69880     2267.29
     69920     2268.71
     69960     2270.12
     70000     2271.14
     70040     2272.48
     70080     2273.85
     70120     2275.24
     70160     2276.36
     70200      2277.7
     70240     2279.06
     70280     2280.38
     70320     2281.74
     70360     2282.92
     70400     2284.24
     70440     2285.46
     70480     2286.74
     70520     2288.03
     70560      2289.4
     70600     2290.68
     70640     2291.95
     70680     2293.18
     70720      2294.6
     70760     2296.01
     70800     2297.02
     70840     2298.36
     70880     2299.74
     70920     2301.11
     70960     2302.24
     71000     2303.58
     71040     2304.94
     71080     2306.26
     71120     2307.63
     71160      2308.8
     71200     2310.11
     71240     2311.34
     71280     2312.61
     71320      2313.9
     71360     2315.27
     71400     2316.55
     71440     2317.82
     71480     2319.05
     71520     2320.47
     71560     2321.88
     71600     2322.89
     71640     2324.23
     71680     2325.61
     71720     2326.97
     71760     2328.09
     71800     2329.44
     71840      2330.8
     71880     2332.12
     71920     2333.48
     71960     2334.66
     72000     2335.97
     72040     2337.19
     72080     2338.46
     72120     2339.75
     72160     2341.12
     72200     2342.41
     72240     2343.68
     72280     2344.89
     72320     2346.31
     72360     2347.73
     72400     2348.73
     72440     2350.07
     72480     2351.45
     72520     2352.82
     72560     2353.94
     72600     2355.29
     72640     2356.65
     72680     2357.97
     72720     2359.33
     72760      2360.5
     72800     2361.81
     72840     2363.01
     72880     2364.28
     72920     2365.57
     72960     2366.93
     73000     2368.22
     73040     2369.49
     73080     2370.71
     73120     2372.13
     73160     2373.55
     73200     2374.55
     73240      2375.9
     73280     2377.28
     73320     2378.64
     73360     2379.75
     73400     2381.11
     73440     2382.47
     73480     2383.79
     73520     2385.16
     73560     2386.33
     73600     2387.64
     73640     2388.84
     73680     2390.12
     73720      2391.4
     73760     2392.77
     73800     2394.05
     73840     2395.32
     73880     2396.54
     73920     2397.97
     73960     2399.39
     74000     2400.39
     74040     2401.74
     74080     2403.12
     74120     2404.48
     74160      2405.6
     74200     2406.95
     74240     2408.31
     74280     2409.64
     74320     2411.01
     74360     2412.17
     74400     2413.48
     74440     2414.67
     74480     2415.94
     74520     2417.23
     74560      2418.6
     74600     2419.88
     74640     2421.14
     74680     2422.36
     74720      2423.8
     74760     2425.22
     74800     2426.21
     74840     2427.57
     74880     2428.94
     74920     2430.31
     74960     2431.42
     75000     2432.78
     75040     2434.14
     75080     2435.46
     75120     2436.83
     75160     2437.99
     75200     2439.29
     75240     2440.49
     75280     2441.76
     75320     2443.04
     75360     2444.41
     75400     2445.69
     75440     2446.96
     75480     2448.18
     75520     2449.62
     75560     2451.04
     75600     2452.03
     75640     2453.38
     75680     2454.76
     75720     2456.13
     75760     2457.24
     75800     2458.59
     75840     2459.96
     75880     2461.28
     75920     2462.65
     75960     2463.81
     76000     2465.11
     76040      2466.3
     76080     2467.56
     76120     2468.85
     76160     2470.22
     76200      2471.5
     76240     2472.76
     76280     2473.99
     76320     2475.43
     76360     2476.86
     76400     2477.84
     76440      2479.2
     76480     2480.58
     76520     2481.95
     76560     2483.06
     76600     2484.42
     76640     2485.79
     76680      2487.1
     76720     2488.47
     76760     2489.63
     76800     2490.94
     76840     2492.14
     76880     2493.41
     76920     2494.69
     76960     2496.06
     77000     2497.34
     77040     2498.61
     77080     2499.84
     77120     2501.27
     77160      2502.7
     77200     2503.69
     77240     2505.05
     77280     2506.43
     77320      2507.8
     77360      2508.9
     77400     2510.26
     77440     2511.62
     77480     2512.94
     77520     2514.32
     77560     2515.48
     77600     2516.79
     77640     2517.99
     77680     2519.26
     77720     2520.53
     77760      2521.9
     77800     2523.18
     77840     2524.46
     77880     2525.68
     77920     2527.11
     77960     2528.55
     78000     2529.53
     78040     2530.89
     78080     2532.26
     78120     2533.64
     78160     2534.73
     78200      2536.1
     78240     2537.46
     78280     2538.78
     78320     2540.15
     78360     2541.31
     78400     2542.61
     78440      2543.8
     78480     2545.07
     78520     2546.35
     78560     2547.72
     78600        2549
     78640     2550.27
     78680      2551.5
     78720     2552.93
     78760     2554.37
     78800     2555.36
     78840     2556.71
     78880     2558.09
     78920     2559.46
     78960     2560.56
     79000     2561.92
     79040     2563.28
     79080      2564.6
     79120     2565.98
     79160     2567.14
     79200     2568.43
     79240     2569.63
     79280      2570.9
     79320     2572.17
     79360     2573.54
     79400     2574.82
     79440     2576.09
     79480     2577.31
     79520     2578.75
     79560     2580.19
     79600     2581.17
     79640     2582.53
     79680     2583.91
     79720     2585.28
     79760     2586.37
     79800     2587.73
     79840      2589.1
     79880     2590.41
     79920     2591.79
     79960     2592.95
     80000     2594.24
     80040     2595.42
     80080     2596.68
     80120     2597.96
     80160     2599.33
     80200     2600.61
     80240     2601.88
     80280     2603.09
     80320     2604.53
     80360     2605.96
     80400     2606.94
     80440      2608.3
     80480     2609.68
     80520     2611.05
     80560     2612.13
     80600      2613.5
     80640     2614.86
     80680     2616.18
     80720     2617.56
     80760     2618.72
     80800     2620.01
     80840     2621.19
     80880     2622.44
     80920     2623.73
     80960     2625.09
     81000     2626.37
     81040     2627.63
     81080     2628.84
     81120     2630.28
     81160     2631.73
     81200      2632.7
     81240     2634.07
     81280     2635.44
     81320     2636.81
     81360     2637.89
     81400     2639.25
     81440     2640.62
     81480     2641.94
     81520     2643.31
     81560     2644.47
     81600     2645.77
     81640     2646.96
     81680     2648.22
     81720      2649.5
     81760     2650.85
     81800     2652.13
     81840      2653.4
     81880     2654.62
     81920     2656.05
     81960      2657.5
     82000     2658.47
     82040     2659.83
     82080     2661.21
     82120     2662.58
     82160     2663.65
     82200     2665.01
     82240     2666.38
     82280      2667.7
     82320     2669.08
     82360     2670.24
     82400     2671.52
     82440     2672.71
     82480     2673.97
     82520     2675.25
     82560      2676.6
     82600     2677.88
     82640     2679.15
     82680     2680.37
     82720      2681.8
     82760     2683.25
     82800     2684.22
     82840     2685.57
     82880     2686.95
     82920     2688.32
     82960     2689.39
     83000     2690.75
     83040     2692.13
     83080     2693.44
     83120     2694.82
     83160     2695.98
     83200     2697.26
     83240     2698.44
     83280      2699.7
     83320        2701
     83360     2702.35
     83400     2703.63
     83440      2704.9
     83480     2706.11
     83520     2707.54
     83560        2709
     83600     2709.95
     83640     2711.31
     83680     2712.68
     83720     2714.05
     83760     2715.12
     83800     2716.49
     83840     2717.86
     83880     2719.18
     83920     2720.55
     83960     2721.71
     84000     2722.99
     84040     2724.18
     84080     2725.44
     84120     2726.73
     84160     2728.09
     84200     2729.37
     84240     2730.64
     84280     2731.85
     84320     2733.28
     84360     2734.74
     84400     2735.68
     84440     2737.04
     84480     2738.41
     84520     2739.78
     84560     2740.85
     84600     2742.22
     84640     2743.59
     84680     2744.91
     84720     2746.29
     84760     2747.45
     84800     2748.72
     84840     2749.92
     84880     2751.18
     84920     2752.48
     84960     2753.84
     85000     2755.11
     85040     2756.39
     85080     2757.59
     85120     2759.03
     85160     2760.48
     85200     2761.42
     85240     2762.79
     85280     2764.15
     85320     2765.52
     85360     2766.59
     85400     2767.96
     85440     2769.34
     85480     2770.66
     85520     2772.04
     85560      2773.2
     85600     2774.46
     85640     2775.65
     85680     2776.91
     85720     2778.21
     85760     2779.57
     85800     2780.84
     85840     2782.12
     85880     2783.32
     85920     2784.76
     85960     2786.21
     86000     2787.16
     86040     2788.52
     86080     2789.88
     86120     2791.26
     86160     2792.32
     86200     2793.69
     86240     2795.07
     86280     2796.38
     86320     2797.76
     86360     2798.93
     86400     2800.19
     86440     2801.37
     86480     2802.62
     86520     2803.92
     86560     2805.28
     86600     2806.56
     86640     2807.84
     86680     2809.04
     86720     2810.48
     86760     2811.94
     86800     2812.88
     86840     2814.24
     86880      2815.6
     86920     2816.97
     86960     2818.03
     87000      2819.4
     87040     2820.79
     87080      2822.1
     87120     2823.48
     87160     2824.65
     87200     2825.91
     87240     2827.09
     87280     2828.35
     87320     2829.65
     87360     2831.01
     87400     2832.29
     87440     2833.56
     87480     2834.77
     87520      2836.2
     87560     2837.66
     87600      2838.6
     87640     2839.96
     87680     2841.31
     87720     2842.69
     87760     2843.75
     87800     2845.12
     87840      2846.5
     87880     2847.81
     87920     2849.19
     87960     2850.36
     88000     2851.61
     88040     2852.79
     88080     2854.04
     88120     2855.35
     88160     2856.71
     88200     2857.99
     88240     2859.26
     88280     2860.46
     88320     2861.89
     88360     2863.34
     88400     2864.28
     88440     2865.63
     88480        2867
     88520     2868.38
     88560     2869.43
     88600      2870.8
     88640     2872.18
     88680      2873.5
     88720     2874.88
     88760     2876.05
     88800      2877.3
     88840     2878.46
     88880     2879.72
     88920     2881.02
     88960     2882.39
     89000     2883.67
     89040     2884.93
     89080     2886.13
     89120     2887.56
     89160     2889.03
     89200     2889.96
     89240     2891.32
     89280     2892.69
     89320     2894.06
     89360     2895.11
     89400     2896.49
     89440     2897.87
     89480     2899.19
     89520     2900.57
     89560     2901.74
     89600     2902.99
     89640     2904.14
     89680      2905.4
     89720      2906.7
     89760     2908.07
     89800     2909.36
     89840     2910.61
     89880     2911.82
     89920     2913.25
     89960     2914.71
     90000     2915.64
     90040        2917
     90080     2918.37
     90120     2919.75
     90160      2920.8
     90200     2922.17
     90240     2923.55
     90280     2924.88
     90320     2926.26
     90360     2927.42
     90400     2928.68
     90440     2929.83
     90480     2931.08
     90520     2932.39
     90560     2933.76
     90600     2935.04
     90640      2936.3
     90680      2937.5
     90720     2938.93
     90760      2940.4
     90800     2941.33
     90840     2942.69
     90880     2944.06
     90920     2945.43
     90960     2946.48
     91000     2947.85
     91040     2949.23
     91080     2950.55
     91120     2951.94
     91160      2953.1
     91200     2954.36
     91240     2955.51
     91280     2956.77
     91320     2958.07
     91360     2959.44
     91400     2960.72
     91440     2961.98
     91480     2963.18
     91520     2964.62
     91560     2966.09
     91600     2967.01
     91640     2968.36
     91680     2969.73
     91720     2971.11
     91760     2972.15
     91800     2973.52
     91840      2974.9
     91880     2976.22
     91920     2977.61
     91960     2978.77
     92000     2980.03
     92040     2981.17
     92080     2982.43
     92120     2983.74
     92160      2985.1
     92200     2986.38
     92240     2987.64
     92280     2988.84
     92320     2990.29
     92360     2991.76
     92400     2992.68
     92440     2994.04
     92480      2995.4
     92520     2996.78
     92560     2997.82
     92600     2999.19
     92640     3000.57
     92680     3001.89
     92720     3003.28
     92760     3004.44
     92800     3005.69
     92840     3006.85
     92880     3008.11
     92920     3009.43
     92960      3010.8
     93000     3012.06
     93040     3013.33
     93080     3014.53
     93120     3015.98
     93160     3017.45
     93200     3018.37
     93240     3019.73
     93280     3021.09
     93320     3022.47
     93360     3023.51
     93400     3024.87
     93440     3026.26
     93480     3027.58
     93520     3028.98
     93560     3030.13
     93600     3031.39
     93640     3032.53
     93680      3033.8
     93720     3035.11
     93760     3036.48
     93800     3037.74
     93840     3039.01
     93880     3040.22
     93920     3041.66
     93960     3043.14
     94000     3044.06
     94040     3045.41
     94080     3046.77
     94120     3048.15
     94160     3049.19
     94200     3050.56
     94240     3051.93
     94280     3053.25
     94320     3054.66
     94360      3055.8
     94400     3057.06
     94440      3058.2
     94480     3059.47
     94520     3060.78
     94560     3062.16
     94600     3063.42
     94640     3064.68
     94680     3065.89
     94720     3067.33
     94760      3068.8
     94800     3069.73
     94840     3071.08
     94880     3072.44
     94920     3073.82
     94960     3074.86
     95000     3076.22
     95040      3077.6
     95080     3078.92
     95120     3080.33
     95160     3081.48
     95200     3082.74
     95240     3083.89
     95280     3085.15
     95320     3086.46
     95360     3087.83
     95400     3089.08
     95440     3090.35
     95480     3091.55
     95520        3093
     95560     3094.48
     95600     3095.39
     95640     3096.75
     95680     3098.11
     95720     3099.48
     95760     3100.53
     95800     3101.88
     95840     3103.26
     95880     3104.59
     95920     3105.99
     95960     3107.13
     96000      3108.4
     96040     3109.55
     96080      3110.8
     96120     3112.11
     96160     3113.49
     96200     3114.73
     96240     3115.99
     96280      3117.2
     96320     3118.65
     96360     3120.13
     96400     3121.04
     96440     3122.39
     96480     3123.75
     96520     3125.12
     96560     3126.17
     96600     3127.52
     96640      3128.9
     96680     3130.24
     96720     3131.63
     96760     3132.78
     96800     3134.03
     96840     3135.19
     96880     3136.44
     96920     3137.75
     96960     3139.12
     97000     3140.37
     97040     3141.63
     97080     3142.84
     97120     3144.28
     97160     3145.77
     97200     3146.67
     97240     3148.03
     97280     3149.38
     97320     3150.74
     97360      3151.8
     97400     3153.15
     97440     3154.52
     97480     3155.86
     97520     3157.26
     97560      3158.4
     97600     3159.65
     97640      3160.8
     97680     3162.06
     97720     3163.38
     97760     3164.74
     97800     3165.98
     97840     3167.24
     97880     3168.45
     97920     3169.89
     97960     3171.38
     98000     3172.28
     98040     3173.63
     98080     3174.99
     98120     3176.35
     98160      3177.4
     98200     3178.75
     98240     3180.14
     98280     3181.48
     98320     3182.87
     98360     3184.02
     98400     3185.27
     98440     3186.42
     98480     3187.67
     98520     3188.99
     98560     3190.36
     98600      3191.6
     98640     3192.85
     98680     3194.05
     98720     3195.51
     98760     3197.01
     98800     3197.91
     98840     3199.25
     98880     3200.62
     98920     3201.97
     98960     3203.02
     99000     3204.37
     99040     3205.76
     99080      3207.1
     99120      3208.5
     99160     3209.63
     99200     3210.88
     99240     3212.01
     99280     3213.26
     99320     3214.59
     99360     3215.95
     99400      3217.2
     99440     3218.45
     99480     3219.65
     99520     3221.11
     99560     3222.61
     99600      3223.5
     99640     3224.84
     99680     3226.21
     99720     3227.57
     99760     3228.62
     99800     3229.96
     99840     3231.35
     99880     3232.68
     99920     3234.09
     99960     3235.23
    100000     3236.48
    100040     3237.61
    100080     3238.86
    100120     3240.19
    100160     3241.56
    100200     3242.81
    100240     3244.07
    100280     3245.27
    100320     3246.74
    100360     3248.24
    100400     3249.13
    100440     3250.46
    100480     3251.83
    100520     3253.19
    100560     3254.25
    100600     3255.58
    100640     3256.98
    100680     3258.31
    100720     3259.72
    100760     3260.86
    100800      3262.1
    100840     3263.24
    100880      3264.5
    100920     3265.83
    100960      3267.2
    101000     3268.45
    101040      3269.7
    101080      3270.9
    101120     3272.37
    101160     3273.87
    101200     3274.76
    101240     3276.09
    101280     3277.46
    101320     3278.83
    101360     3279.87
    101400     3281.22
    101440     3282.62
    101480     3283.95
    101520     3285.36
    101560      3286.5
    101600     3287.75
    101640     3288.89
    101680     3290.15
    101720     3291.48
    101760     3292.84
    101800     3294.09
    101840     3295.35
    101880     3296.54
    101920     3298.01
    101960     3299.51
    102000      3300.4
    102040     3301.74
    102080     3303.11
    102120     3304.47
    102160     3305.52
    102200     3306.87
    102240     3308.27
    102280     3309.59
    102320     3311.01
    102360     3312.15
    102400      3313.4
    102440     3314.53
    102480      3315.8
    102520     3317.11
    102560     3318.49
    102600     3319.74
    102640     3320.99
    102680     3322.18
    102720     3323.66
    102760     3325.15
    102800     3326.05
    102840     3327.38
    102880     3328.76
    102920     3330.12
    102960     3331.16
    103000     3332.51
    103040      3333.9
    103080     3335.23
    103120     3336.65
    103160     3337.79
    103200     3339.04
    103240     3340.17
    103280     3341.44
    103320     3342.76
    103360     3344.13
    103400     3345.38
    103440     3346.63
    103480     3347.82
    103520     3349.29
    103560     3350.78
    103600     3351.67
    103640     3353.01
    103680     3354.38
    103720     3355.75
    103760     3356.78
    103800     3358.13
    103840     3359.53
    103880     3360.85
    103920     3362.27
    103960     3363.41
    104000     3364.65
    104040     3365.77
    104080     3367.04
    104120     3368.35
    104160     3369.73
    104200     3370.97
    104240     3372.22
    104280     3373.41
    104320     3374.88
    104360     3376.37
    104400     3377.26
    104440     3378.59
    104480     3379.95
    104520     3381.33
    104560     3382.36
    104600     3383.71
    104640     3385.11
    104680     3386.43
    104720     3387.86
    104760        3389
    104800     3390.24
    104840     3391.36
    104880     3392.63
    104920     3393.94
    104960     3395.32
    105000     3396.57
    105040     3397.81
    105080        3399
    105120     3400.48
    105160     3401.98
    105200     3402.86
    105240      3404.2
    105280     3405.56
    105320     3406.93
    105360     3407.96
    105400      3409.3
    105440      3410.7
    105480     3412.02
    105520     3413.46
    105560     3414.59
    105600     3415.83
    105640     3416.94
    105680     3418.21
    105720     3419.52
    105760      3420.9
    105800     3422.15
    105840     3423.39
    105880     3424.59
    105920     3426.07
    105960     3427.56
    106000     3428.44
    106040     3429.76
    106080     3431.14
    106120     3432.51
    106160     3433.55
    106200     3434.88
    106240     3436.29
    106280     3437.62
    106320     3439.05
    106360     3440.18
    106400     3441.42
    106440     3442.55
    106480     3443.81
    106520     3445.13
    106560     3446.52
    106600     3447.76
    106640     3449.01
    106680      3450.2
    106720     3451.68
    106760     3453.17
    106800     3454.05
    106840     3455.38
    106880     3456.76
    106920     3458.13
    106960     3459.16
    107000     3460.51
    107040     3461.91
    107080     3463.23
    107120     3464.67
    107160      3465.8
    107200     3467.03
    107240     3468.15
    107280     3469.42
    107320     3470.74
    107360     3472.13
    107400     3473.37
    107440     3474.61
    107480     3475.81
    107520     3477.29
    107560     3478.78
    107600     3479.65
    107640     3480.99
    107680     3482.37
    107720     3483.73
    107760     3484.76
    107800     3486.11
    107840      3487.5
    107880     3488.84
    107920     3490.27
    107960      3491.4
    108000     3492.63
    108040     3493.77
    108080     3495.03
    108120     3496.35
    108160     3497.74
    108200     3498.99
    108240     3500.22
    108280     3501.42
    108320      3502.9
    108360      3504.4
    108400     3505.26
    108440      3506.6
    108480     3507.97
    108520     3509.34
    108560     3510.37
    108600     3511.71
    108640      3513.1
    108680     3514.43
    108720     3515.87
    108760        3517
    108800     3518.23
    108840     3519.36
    108880     3520.62
    108920     3521.93
    108960     3523.34
    109000     3524.57
    109040     3525.81
    109080        3527
    109120     3528.49
    109160     3529.99
    109200     3530.85
    109240     3532.18
    109280     3533.57
    109320     3534.93
    109360     3535.95
    109400      3537.3
    109440      3538.7
    109480     3540.02
    109520     3541.46
    109560     3542.59
    109600     3543.82
    109640     3544.94
    109680      3546.2
    109720     3547.51
    109760     3548.92
    109800     3550.16
    109840     3551.39
    109880     3552.58
    109920     3554.07
    109960     3555.58
    110000     3556.44
    110040     3557.77
    110080     3559.15
    110120     3560.52
    110160     3561.54
    110200     3562.89
    110240     3564.29
    110280     3565.62
    110320     3567.06
    110360     3568.18
    110400     3569.42
    110440     3570.54
    110480     3571.79
    110520     3573.11
    110560     3574.52
    110600     3575.75
    110640     3576.99
    110680     3578.18
    110720     3579.67
    110760     3581.17
    110800     3582.04
    110840     3583.37
    110880     3584.75
    110920     3586.12
    110960     3587.14
    111000     3588.49
    111040     3589.89
    111080     3591.22
    111120     3592.66
    111160     3593.79
    111200     3595.02
    111240     3596.16
    111280     3597.42
    111320     3598.74
    111360     3600.15
    111400     3601.38
    111440     3602.61
    111480     3603.81
    111520     3605.29
    111560     3606.81
    111600     3607.67
    111640        3609
    111680     3610.39
    111720     3611.75
    111760     3612.77
    111800     3614.12
    111840     3615.52
    111880     3616.85
    111920     3618.29
    111960     3619.41
    112000     3620.65
    112040     3621.78
    112080     3623.03
    112120     3624.36
    112160     3625.76
    112200     3627.01
    112240     3628.23
    112280     3629.43
    112320     3630.91
    112360     3632.43
    112400     3633.29
    112440     3634.62
    112480        3636
    112520     3637.36
    112560     3638.38
    112600     3639.75
    112640     3641.15
    112680     3642.48
    112720     3643.92
    112760     3645.04
    112800     3646.28
    112840      3647.4
    112880     3648.66
    112920     3649.98
    112960     3651.39
    113000     3652.63
    113040     3653.86
    113080     3655.05
    113120     3656.53
    113160     3658.06
    113200     3658.91
    113240     3660.26
    113280     3661.64
    113320     3662.99
    113360     3664.01
    113400     3665.37
    113440     3666.78
    113480     3668.11
    113520     3669.54
    113560     3670.66
    113600     3671.91
    113640     3673.03
    113680      3674.3
    113720     3675.63
    113760     3677.04
    113800     3678.27
    113840      3679.5
    113880      3680.7
    113920     3682.18
    113960     3683.71
    114000     3684.57
    114040      3685.9
    114080     3687.28
    114120     3688.63
    114160     3689.66
    114200     3691.02
    114240     3692.43
    114280     3693.76
    114320     3695.19
    114360     3696.31
    114400     3697.55
    114440     3698.68
    114480     3699.94
    114520     3701.27
    114560     3702.68
    114600     3703.91
    114640     3705.14
    114680     3706.34
    114720     3707.82
    114760     3709.35
    114800      3710.2
    114840     3711.54
    114880     3712.91
    114920     3714.27
    114960     3715.29
    115000     3716.66
    115040     3718.06
    115080      3719.4
    115120     3720.83
    115160     3721.95
    115200      3723.2
    115240     3724.32
    115280     3725.58
    115320     3726.91
    115360     3728.32
    115400     3729.55
    115440     3730.77
    115480     3731.98
    115520     3733.46
    115560     3734.99
    115600     3735.84
    115640     3737.18
    115680     3738.55
    115720     3739.92
    115760     3740.94
    115800      3742.3
    115840     3743.71
    115880     3745.04
    115920     3746.47
    115960     3747.59
    116000     3748.84
    116040     3749.98
    116080     3751.24
    116120     3752.56
    116160     3753.97
    116200     3755.19
    116240     3756.42
    116280     3757.63
    116320     3759.11
    116360     3760.65
    116400      3761.5
    116440     3762.84
    116480     3764.21
    116520     3765.58
    116560     3766.59
    116600     3767.93
    116640     3769.37
    116680     3770.69
    116720     3772.12
    116760     3773.24
    116800     3774.48
    116840     3775.63
    116880     3776.89
    116920      3778.2
    116960     3779.61
    117000     3780.83
    117040     3782.07
    117080     3783.28
    117120     3784.76
    117160     3786.29
    117200     3787.14
    117240     3788.48
    117280     3789.85
    117320     3791.23
    117360     3792.23
    117400     3793.59
    117440     3795.02
    117480     3796.33
    117520     3797.77
    117560     3798.89
    117600     3800.12
    117640     3801.27
    117680     3802.52
    117720     3803.84
    117760     3805.24
    117800     3806.47
    117840      3807.7
    117880     3808.91
    117920     3810.39
    117960     3811.92
    118000     3812.77
    118040      3814.1
    118080     3815.49
    118120     3816.85
    118160     3817.87
    118200     3819.23
    118240     3820.66
    118280     3821.97
    118320     3823.41
    118360     3824.51
    118400     3825.74
    118440     3826.89
    118480     3828.14
    118520     3829.46
    118560     3830.87
    118600     3832.09
    118640     3833.32
    118680     3834.53
    118720     3836.03
    118760     3837.55
    118800      3838.4
    118840     3839.74
    118880     3841.12
    118920     3842.48
    118960      3843.5
    119000     3844.87
    119040     3846.29
    119080     3847.61
    119120     3849.05
    119160     3850.15
    119200     3851.37
    119240      3852.5
    119280     3853.76
    119320     3855.09
    119360     3856.49
    119400     3857.72
    119440     3858.95
    119480     3860.15
    119520     3861.65
    119560     3863.18
    119600     3864.03
    119640     3865.37
    119680     3866.74
    119720     3868.11
    119760     3869.12
    119800     3870.49
    119840     3871.93
    119880     3873.25
    119920     3874.67
    119960     3875.78
    120000     3877.02
    120040     3878.15
    120080     3879.41
    120120     3880.73
    120160     3882.14
    120200     3883.36
    120240     3884.59
    120280     3885.79
    120320     3887.29
    120360     3888.82
    120400     3889.67
    120440        3891
    120480     3892.38
    120520     3893.75
    120560     3894.76
    120600     3896.13
    120640     3897.58
    120680      3898.9
    120720     3900.32
    120760     3901.43
    120800     3902.67
    120840     3903.81
    120880     3905.07
    120920      3906.4
    120960     3907.81
    121000     3909.03
    121040     3910.26
    121080     3911.45
    121120     3912.95
    121160     3914.49
    121200     3915.33
    121240     3916.67
    121280     3918.04
    121320     3919.41
    121360     3920.41
    121400     3921.79
    121440     3923.23
    121480     3924.55
    121520     3925.99
    121560      3927.1
    121600     3928.33
    121640     3929.48
    121680     3930.75
    121720     3932.07
    121760     3933.48
    121800      3934.7
    121840     3935.92
    121880     3937.12
    121920     3938.61
    121960     3940.15
    122000     3940.99
    122040     3942.32
    122080     3943.69
    122120     3945.07
    122160     3946.06
    122200     3947.43
    122240     3948.88
    122280     3950.21
    122320     3951.64
    122360     3952.75
    122400     3953.97
    122440     3955.14
    122480      3956.4
    122520     3957.72
    122560     3959.14
    122600     3960.34
    122640     3961.57
    122680     3962.77
    122720     3964.26
    122760     3965.81
    122800     3966.65
    122840     3967.98
    122880     3969.35
    122920     3970.73
    122960     3971.72
    123000     3973.09
    123040     3974.55
    123080     3975.87
    123120      3977.3
    123160      3978.4
    123200     3979.63
    123240      3980.8
    123280     3982.05
    123320     3983.38
    123360      3984.8
    123400        3986
    123440     3987.23
    123480     3988.43
    123520     3989.92
    123560     3991.47
    123600     3992.32
    123640     3993.66
    123680     3995.02
    123720      3996.4
    123760      3997.4
    123800     3998.76
    123840     4000.23
    123880     4001.55
    123920     4002.98
    123960     4004.09
    124000     4005.32
    124040      4006.5
    124080     4007.76
    124120     4009.08
    124160     4010.51
    124200     4011.72
    124240     4012.94
    124280     4014.16
    124320     4015.64
    124360     4017.18
    124400     4018.03
    124440     4019.37
    124480     4020.75
    124520     4022.13
    124560     4023.11
    124600     4024.48
    124640     4025.95
    124680     4027.27
    124720     4028.71
    124760     4029.81
    124800     4031.03
    124840      4032.2
    124880     4033.46
    124920     4034.78
    124960     4036.21
    125000     4037.41
    125040     4038.64
    125080     4039.86
    125120     4041.34
    125160     4042.89
    125200     4043.74
    125240     4045.08
    125280     4046.46
    125320     4047.84
    125360     4048.82
    125400     4050.19
    125440     4051.66
    125480     4052.98
    125520     4054.42
    125560     4055.52
    125600     4056.73
    125640     4057.92
    125680     4059.17
    125720      4060.5
    125760     4061.92
    125800     4063.13
    125840     4064.34
    125880     4065.57
    125920     4067.04
    125960      4068.6
    126000     4069.45
    126040     4070.79
    126080     4072.16
    126120     4073.54
    126160     4074.52
    126200     4075.89
    126240     4077.35
    126280     4078.68
    126320     4080.13
    126360     4081.23
    126400     4082.44
    126440     4083.61
    126480     4084.86
    126520     4086.19
    126560     4087.61
    126600     4088.82
    126640     4090.04
    126680     4091.26
    126720     4092.75
    126760      4094.3
    126800     4095.15
    126840      4096.5
    126880     4097.87
    126920     4099.25
    126960     4100.23
    127000      4101.6
    127040     4103.07
    127080      4104.4
    127120     4105.84
    127160     4106.94
    127200     4108.15
    127240     4109.31
    127280     4110.56
    127320     4111.89
    127360     4113.31
    127400     4114.52
    127440     4115.74
    127480     4116.95
    127520     4118.44
    127560        4120
    127600     4120.84
    127640     4122.18
    127680     4123.56
    127720     4124.93
    127760     4125.91
    127800     4127.28
    127840     4128.75
    127880     4130.08
    127920     4131.53
    127960     4132.63
    128000     4133.84
    128040     4135.01
    128080     4136.26
    128120     4137.58
    128160     4139.01
    128200     4140.22
    128240     4141.43
    128280     4142.64
    128320     4144.14
    128360     4145.69
    128400     4146.54
    128440     4147.88
    128480     4149.25
    128520     4150.63
    128560     4151.61
    128600     4152.97
    128640     4154.44
    128680     4155.79
    128720     4157.23
    128760     4158.34
    128800     4159.55
    128840     4160.72
    128880     4161.96
    128920      4163.3
    128960     4164.72
    129000     4165.92
    129040     4167.15
    129080     4168.36
    129120     4169.86
    129160     4171.41
    129200     4172.25
    129240      4173.6
    129280     4174.96
    129320     4176.34
    129360     4177.33
    129400     4178.69
    129440     4180.17
    129480      4181.5
    129520     4182.95
    129560     4184.05
    129600     4185.27
    129640     4186.44
    129680     4187.66
    129720        4189
    129760     4190.43
    129800     4191.63
    129840     4192.85
    129880     4194.06
    129920     4195.56
    129960     4197.11
    130000     4197.95
    130040     4199.29
    130080     4200.65
    130120     4202.02
    130160     4203.01
    130200     4204.37
    130240     4205.85
    130280     4207.19
    130320     4208.64
    130360     4209.74
    130400     4210.95
    130440     4212.14
    130480     4213.37
    130520     4214.71
    130560     4216.12
    130600     4217.33
    130640     4218.55
    130680     4219.76
    130720     4221.27
    130760     4222.82
    130800     4223.65
    130840     4224.99
    130880     4226.36
    130920     4227.73
    130960     4228.71
    131000     4230.08
    131040     4231.57
    131080      4232.9
    131120     4234.34
    131160     4235.44
    131200     4236.64
    131240     4237.84
    131280     4239.08
    131320     4240.42
    131360     4241.83
    131400     4243.03
    131440     4244.24
    131480     4245.47
    131520     4246.97
    131560     4248.53
    131600     4249.35
    131640     4250.69
    131680     4252.07
    131720     4253.44
    131760     4254.43
    131800     4255.79
    131840     4257.28
    131880     4258.61
    131920     4260.05
    131960     4261.15
    132000     4262.36
    132040     4263.56
    132080     4264.79
    132120     4266.13
    132160     4267.54
    132200     4268.75
    132240     4269.96
    132280     4271.18
    132320     4272.69
    132360     4274.25
    132400     4275.07
    132440     4276.41
    132480     4277.78
    132520     4279.16
    132560     4280.14
    132600     4281.51
    132640        4283
    132680     4284.34
    132720     4285.78
    132760     4286.88
    132800     4288.09
    132840     4289.28
    132880     4290.51
    132920     4291.85
    132960     4293.25
    133000     4294.47
    133040     4295.69
    133080     4296.91
    133120     4298.42
    133160     4299.97
    133200     4300.79
    133240     4302.15
    133280     4303.52
    133320      4304.9
    133360     4305.88
    133400     4307.24
    133440     4308.74
    133480     4310.07
    133520     4311.51
    133560     4312.61
    133600     4313.82
    133640     4315.01
    133680     4316.25
    133720     4317.59
    133760     4318.99
    133800      4320.2
    133840     4321.42
    133880     4322.64
    133920     4324.14
    133960     4325.71
    134000     4326.51
    134040     4327.88
    134080     4329.23
    134120     4330.62
    134160      4331.6
    134200     4332.96
    134240     4334.47
    134280     4335.79
    134320     4337.24
    134360     4338.35
    134400     4339.55
    134440     4340.75
    134480        4342
    134520     4343.34
    134560     4344.75
    134600     4345.96
    134640     4347.17
    134680      4348.4
    134720     4349.91
    134760     4351.47
    134800     4352.29
    134840     4353.64
    134880     4355.01
    134920      4356.4
    134960     4357.37
    135000     4358.74
    135040     4360.25
    135080     4361.58
    135120     4363.03
    135160     4364.13
    135200     4365.32
    135240     4366.54
    135280     4367.77
    135320     4369.11
    135360     4370.52
    135400     4371.72
    135440     4372.95
    135480     4374.17
    135520     4375.68
    135560     4377.24
    135600     4378.05
    135640     4379.41
    135680     4380.77
    135720     4382.16
    135760     4383.13
    135800      4384.5
    135840     4386.01
    135880     4387.33
    135920     4388.79
    135960     4389.88
    136000     4391.07
    136040     4392.29
    136080     4393.52
    136120     4394.86
    136160     4396.28
    136200     4397.48
    136240      4398.7
    136280     4399.92
    136320     4401.43
    136360     4402.98
    136400     4403.81
    136440     4405.16
    136480     4406.52
    136520     4407.92
    136560     4408.87
    136600     4410.24
    136640     4411.74
    136680     4413.08
    136720     4414.53
    136760     4415.62
    136800     4416.82
    136840        4418
    136880     4419.25
    136920     4420.59
    136960     4422.01
    137000     4423.21
    137040     4424.44
    137080     4425.65
    137120     4427.17
    137160     4428.71
    137200     4429.54
    137240      4430.9
    137280     4432.26
    137320     4433.64
    137360     4434.59
    137400     4435.97
    137440     4437.48
    137480     4438.81
    137520     4440.27
    137560     4441.36
    137600     4442.55
    137640     4443.73
    137680     4444.98
    137720     4446.32
    137760     4447.74
    137800     4448.93
    137840     4450.16
    137880     4451.37
    137920     4452.89
    137960     4454.42
    138000     4455.25
    138040     4456.61
    138080     4457.97
    138120     4459.35
    138160     4460.31
    138200     4461.68
    138240     4463.19
    138280     4464.53
    138320     4465.99
    138360     4467.08
    138400     4468.26
    138440     4469.44
    138480     4470.69
    138520     4472.02
    138560     4473.44
    138600     4474.64
    138640     4475.87
    138680     4477.07
    138720      4478.6
    138760     4480.12
    138800     4480.94
    138840      4482.3
    138880     4483.65
    138920     4485.05
    138960     4485.99
    139000     4487.36
    139040     4488.86
    139080     4490.21
    139120     4491.67
    139160     4492.76
    139200     4493.94
    139240     4495.11
    139280     4496.35
    139320     4497.69
    139360      4499.1
    139400     4500.31
    139440     4501.54
    139480     4502.74
    139520     4504.27
    139560      4505.8
    139600     4506.61
    139640     4507.97
    139680     4509.33
    139720     4510.72
    139760     4511.66
    139800     4513.03
    139840     4514.53
    139880     4515.88
    139920     4517.34
    139960     4518.43
    140000      4519.6
    140040     4520.76
    140080        4522
    140120     4523.35
    140160     4524.76
    140200     4525.96
    140240     4527.18
    140280     4528.39
    140320     4529.92
    140360     4531.45
    140400     4532.25
    140440     4533.62
    140480     4534.99
    140520     4536.37
    140560     4537.31
    140600     4538.68
    140640      4540.2
    140680     4541.54
    140720     4542.99
    140760     4544.09
    140800     4545.27
    140840     4546.43
    140880     4547.66
    140920     4549.02
    140960     4550.42
    141000     4551.63
    141040     4552.84
    141080     4554.06
    141120     4555.59
    141160     4557.13
    141200     4557.93
    141240     4559.29
    141280     4560.65
    141320     4562.04
    141360     4562.97
    141400     4564.35
    141440     4565.86
    141480     4567.19
    141520     4568.66
    141560     4569.75
    141600     4570.93
    141640     4572.08
    141680     4573.31
    141720     4574.66
    141760     4576.08
    141800     4577.28
    141840      4578.5
    141880     4579.71
    141920     4581.25
    141960     4582.78
    142000     4583.58
    142040     4584.94
    142080     4586.29
    142120     4587.68
    142160     4588.61
    142200     4589.99
    142240      4591.5
    142280     4592.84
    142320      4594.3
    142360     4595.39
    142400     4596.58
    142440      4597.7
    142480     4598.94
    142520     4600.31
    142560     4601.71
    142600     4602.92
    142640     4604.13
    142680     4605.34
    142720     4606.88
    142760     4608.42
    142800     4609.21
    142840     4610.57
    142880     4611.92
    142920     4613.31
    142960     4614.24
    143000     4615.62
    143040     4617.13
    143080     4618.47
    143120     4619.93
    143160     4621.03
    143200      4622.2
    143240     4623.33
    143280     4624.56
    143320     4625.93
    143360     4627.33
    143400     4628.55
    143440     4629.77
    143480     4630.97
    143520     4632.52
    143560     4634.05
    143600     4634.84
    143640     4636.21
    143680     4637.55
    143720     4638.94
    143760     4639.87
    143800     4641.26
    143840     4642.77
    143880      4644.1
    143920     4645.57
    143960     4646.66
    144000     4647.84
    144040     4648.98
    144080     4650.22
    144120     4651.58
    144160     4652.99
    144200      4654.2
    144240     4655.43
    144280     4656.62
    144320     4658.17
    144360      4659.7
    144400     4660.49
    144440     4661.88
    144480      4663.2
    144520      4664.6
    144560     4665.51
    144600     4666.92
    144640     4668.43
    144680     4669.76
    144720     4671.22
    144760     4672.32
    144800     4673.49
    144840     4674.63
    144880     4675.86
    144920     4677.22
    144960     4678.64
    145000     4679.84
    145040     4681.07
    145080     4682.26
    145120     4683.81
    145160     4685.33
    145200     4686.13
    145240     4687.51
    145280     4688.84
    145320     4690.23
    145360     4691.16
    145400     4692.55
    145440     4694.06
    145480     4695.39
    145520     4696.85
    145560     4697.96
    145600     4699.13
    145640     4700.28
    145680     4701.52
    145720     4702.86
    145760     4704.29
    145800     4705.49
    145840     4706.73
    145880     4707.92
    145920     4709.47
    145960        4711
    146000     4711.79
    146040     4713.16
    146080      4714.5
    146120     4715.89
    146160      4716.8
    146200      4718.2
    146240     4719.71
    146280     4721.04
    146320      4722.5
    146360      4723.6
    146400     4724.78
    146440     4725.92
    146480     4727.16
    146520     4728.48
    146560     4729.92
    146600     4731.13
    146640     4732.36
    146680     4733.56
    146720     4735.11
    146760     4736.64
    146800     4737.42
    146840      4738.8
    146880     4740.13
    146920     4741.52
    146960     4742.42
    147000     4743.82
    147040     4745.33
    147080     4746.65
    147120     4748.13
    147160     4749.23
    147200      4750.4
    147240     4751.55
    147280     4752.78
    147320     4754.11
    147360     4755.54
    147400     4756.75
    147440     4757.99
    147480     4759.17
    147520     4760.74
    147560     4762.27
    147600     4763.04
    147640     4764.41
    147680     4765.75
    147720     4767.13
    147760     4768.04
    147800     4769.44
    147840     4770.96
    147880     4772.28
    147920     4773.75
    147960     4774.85
    148000     4776.02
    148040     4777.19
    148080     4778.41
    148120     4779.73
    148160     4781.17
    148200     4782.38
    148240     4783.62
    148280     4784.81
    148320     4786.37
    148360      4787.9
    148400     4788.68
    148440     4790.05
    148480     4791.38
    148520     4792.78
    148560     4793.68
    148600     4795.08
    148640     4796.59
    148680     4797.93
    148720      4799.4
    148760     4800.49
    148800     4801.67
    148840     4802.84
    148880     4804.07
    148920     4805.39
    148960     4806.83
    149000     4808.04
    149040     4809.26
    149080     4810.47
    149120     4812.02
    149160     4813.56
    149200     4814.33
    149240      4815.7
    149280     4817.03
    149320     4818.42
    149360     4819.32
    149400     4820.73
    149440     4822.25
    149480     4823.58
    149520     4825.04
    149560     4826.14
    149600     4827.31
    149640      4828.5
    149680     4829.72
    149720     4831.04
    149760     4832.49
    149800      4833.7
    149840     4834.93
    149880     4836.12
    149920     4837.69
    149960     4839.22
    150000     4839.98
    150040     4841.36
    150080      4842.7
    150120     4844.08
    150160     4844.98
    150200     4846.39
    150240      4847.9
    150280     4849.23
    150320      4850.7
    150360     4851.79
    150400     4852.97
    150440     4854.14
    150480     4855.37
    150520      4856.7
    150560     4858.14
    150600     4859.34
    150640     4860.58
    150680     4861.76
    150720     4863.33
    150760     4864.87
    150800     4865.63
    150840     4867.01
    150880     4868.34
    150920     4869.72
    150960     4870.63
    151000     4872.03
    151040     4873.55
    151080     4874.88
    151120     4876.35
    151160     4877.44
    151200     4878.61
    151240     4879.78
    151280     4880.99
    151320     4882.34
    151360     4883.78
    151400     4884.98
    151440     4886.22
    151480     4887.41
    151520     4888.97
    151560     4890.51
    151600     4891.27
    151640     4892.65
    151680     4893.99
    151720     4895.37
    151760     4896.26
    151800     4897.68
    151840      4899.2
    151880     4900.53
    151920        4902
    151960     4903.08
    152000     4904.25
    152040     4905.42
    152080     4906.65
    152120     4907.98
    152160     4909.44
    152200     4910.62
    152240     4911.86
    152280     4913.04
    152320     4914.61
    152360     4916.15
    152400      4916.9
    152440     4918.27
    152480     4919.61
    152520     4920.98
    152560     4921.88
    152600      4923.3
    152640     4924.81
    152680     4926.14
    152720     4927.62
    152760     4928.69
    152800     4929.86
    152840     4931.02
    152880     4932.24
    152920     4933.58
    152960     4935.04
    153000     4936.21
    153040     4937.44
    153080     4938.63
    153120     4940.21
    153160     4941.75
    153200     4942.49
    153240     4943.85
    153280     4945.21
    153320     4946.59
    153360     4947.48
    153400     4948.91
    153440     4950.43
    153480     4951.75
    153520     4953.24
    153560     4954.31
    153600     4955.47
    153640     4956.66
    153680     4957.88
    153720     4959.22
    153760     4960.67
    153800     4961.84
    153840     4963.07
    153880     4964.27
    153920     4965.84
    153960     4967.38
    154000     4968.12
    154040     4969.48
    154080     4970.83
    154120     4972.21
    154160      4973.1
    154200     4974.54
    154240     4976.05
    154280     4977.37
    154320     4978.87
    154360     4979.93
    154400     4981.11
    154440     4982.29
    154480     4983.52
    154520     4984.85
    154560     4986.32
    154600     4987.47
    154640     4988.71
    154680     4989.91
    154720     4991.48
    154760     4993.02
    154800     4993.76
    154840     4995.13
    154880     4996.48
    154920     4997.87
    154960     4998.75
    155000     5000.19
    155040      5001.7
    155080     5003.03
    155120     5004.52
    155160     5005.59
    155200     5006.76
    155240     5007.96
    155280     5009.19
    155320     5010.53
    155360     5011.99
    155400     5013.16
    155440      5014.4
    155480      5015.6
    155520     5017.17
    155560     5018.71
    155600     5019.45
    155640     5020.82
    155680     5022.17
    155720     5023.56
    155760     5024.44
    155800     5025.87
    155840     5027.39
    155880     5028.71
    155920     5030.22
    155960     5031.28
    156000     5032.45
    156040     5033.66
    156080     5034.89
    156120     5036.23
    156160     5037.69
    156200     5038.87
    156240     5040.11
    156280     5041.31
    156320     5042.87
    156360     5044.41
    156400     5045.14
    156440     5046.52
    156480     5047.87
    156520     5049.26
    156560     5050.13
    156600     5051.56
    156640     5053.08
    156680      5054.4
    156720      5055.9
    156760     5056.96
    156800     5058.13
    156840     5059.34
    156880     5060.57
    156920     5061.93
    156960     5063.39
    157000     5064.57
    157040     5065.81
    157080     5067.01
    157120     5068.58
    157160     5070.12
    157200     5070.85
    157240     5072.23
    157280     5073.58
    157320     5074.97
    157360     5075.84
    157400     5077.27
    157440     5078.79
    157480     5080.09
    157520      5081.6
    157560     5082.65
    157600     5083.83
    157640     5085.05
    157680     5086.28
    157720     5087.62
    157760     5089.09
    157800     5090.27
    157840     5091.51
    157880     5092.71
    157920     5094.28
    157960     5095.82
    158000     5096.54
    158040     5097.92
    158080     5099.28
    158120     5100.68
    158160     5101.53
    158200     5102.98
    158240     5104.49
    158280     5105.79
    158320      5107.3
    158360     5108.35
    158400     5109.53
    158440     5110.75
    158480     5111.98
    158520     5113.32
    158560      5114.8
    158600     5115.97
    158640     5117.22
    158680      5118.4
    158720     5119.99
    158760     5121.52
    158800     5122.23
    158840     5123.62
    158880     5124.98
    158920     5126.36
    158960     5127.22
    159000     5128.65
    159040     5130.18
    159080     5131.49
    159120        5133
    159160     5134.04
    159200     5135.22
    159240     5136.42
    159280     5137.65
    159320     5139.01
    159360     5140.47
    159400     5141.65
    159440     5142.89
    159480     5144.08
    159520     5145.67
    159560     5147.19
    159600      5147.9
    159640      5149.3
    159680     5150.66
    159720     5152.05
    159760      5152.9
    159800     5154.33
    159840     5155.86
    159880     5157.16
    159920     5158.66
    159960     5159.71
    160000     5160.88
    160040      5162.1
    160080     5163.34
    160120     5164.69
    160160     5166.15
    160200     5167.32
    160240     5168.57
    160280     5169.76
    160320     5171.33
    160360     5172.87
    160400     5173.57
    160440     5174.97
    160480     5176.33
    160520     5177.72
    160560     5178.58
    160600     5180.01
    160640     5181.53
    160680     5182.84
    160720     5184.35
    160760     5185.39
    160800     5186.57
    160840     5187.77
    160880     5189.02
    160920     5190.37
    160960     5191.84
    161000        5193
    161040     5194.25
    161080     5195.43
    161120     5197.02
    161160     5198.56
    161200     5199.26
    161240     5200.65
    161280     5202.02
    161320     5203.41
    161360     5204.27
    161400      5205.7
    161440     5207.22
    161480     5208.52
    161520     5210.04
    161560     5211.08
    161600     5212.27
    161640     5213.46
    161680     5214.71
    161720     5216.07
    161760     5217.53
    161800     5218.69
    161840     5219.94
    161880     5221.13
    161920     5222.73
    161960     5224.25
    162000     5224.94
    162040     5226.34
    162080     5227.71
    162120      5229.1
    162160     5229.96
    162200     5231.39
    162240     5232.92
    162280     5234.22
    162320     5235.73
    162360     5236.77
    162400     5237.96
    162440     5239.16
    162480      5240.4
    162520     5241.77
    162560     5243.23
    162600     5244.38
    162640     5245.63
    162680     5246.85
    162720     5248.44
    162760     5249.95
    162800     5250.64
    162840     5252.05
    162880     5253.41
    162920      5254.8
    162960     5255.67
    163000     5257.11
    163040     5258.64
    163080     5259.94
    163120     5261.46
    163160      5262.5
    163200     5263.69
    163240     5264.89
    163280     5266.13
    163320     5267.49
    163360     5268.96
    163400     5270.12
    163440     5271.35
    163480     5272.57
    163520     5274.17
    163560     5275.69
    163600     5276.38
    163640     5277.78
    163680     5279.15
    163720     5280.54
    163760     5281.41
    163800     5282.86
    163840     5284.38
    163880     5285.67
    163920     5287.19
    163960     5288.22
    164000      5289.4
    164040     5290.61
    164080     5291.86
    164120     5293.23
    164160     5294.69
    164200     5295.85
    164240     5297.08
    164280     5298.31
    164320      5299.9
    164360     5301.42
    164400     5302.11
    164440     5303.51
    164480      5304.9
    164520     5306.28
    164560     5307.13
    164600     5308.59
    164640     5310.12
    164680     5311.41
    164720     5312.93
    164760     5313.97
    164800     5315.16
    164840     5316.37
    164880      5317.6
    164920     5318.98
    164960     5320.44
    165000     5321.61
    165040     5322.83
    165080     5324.06
    165120     5325.65
    165160     5327.17
    165200     5327.84
    165240     5329.24
    165280     5330.65
    165320     5332.02
    165360     5332.88
    165400     5334.33
    165440     5335.86
    165480     5337.16
    165520     5338.67
    165560     5339.72
    165600     5340.91
    165640     5342.12
    165680     5343.36
    165720     5344.73
    165760     5346.19
    165800     5347.37
    165840     5348.59
    165880     5349.83
    165920      5351.4
    165960     5352.94
    166000     5353.61
    166040     5355.02
    166080     5356.42
    166120     5357.79
    166160     5358.67
    166200      5360.1
    166240     5361.64
    166280     5362.92
    166320     5364.46
    166360     5365.49
    166400     5366.69
    166440      5367.9
    166480     5369.14
    166520      5370.5
    166560     5371.97
    166600     5373.16
    166640     5374.36
    166680      5375.6
    166720     5377.17
    166760     5378.71
    166800     5379.36
    166840     5380.79
    166880     5382.18
    166920     5383.56
    166960     5384.42
    167000     5385.86
    167040     5387.39
    167080     5388.68
    167120     5390.23
    167160     5391.25
    167200     5392.45
    167240     5393.65
    167280     5394.89
    167320     5396.24
    167360     5397.72
    167400     5398.92
    167440     5400.11
    167480     5401.35
    167520     5402.93
    167560     5404.47
    167600     5405.12
    167640     5406.54
    167680     5407.94
    167720      5409.3
    167760     5410.18
    167800     5411.61
    167840     5413.15
    167880     5414.44
    167920     5415.98
    167960     5417.01
    168000      5418.2
    168040     5419.41
    168080     5420.65
    168120     5422.01
    168160     5423.49
    168200     5424.67
    168240     5425.88
    168280     5427.12
    168320      5428.7
    168360     5430.23
    168400     5430.88
    168440      5432.3
    168480      5433.7
    168520     5435.06
    168560     5435.94
    168600     5437.38
    168640     5438.91
    168680      5440.2
    168720     5441.75
    168760     5442.77
    168800     5443.96
    168840     5445.18
    168880     5446.42
    168920     5447.78
    168960     5449.27
    169000     5450.44
    169040     5451.65
    169080     5452.88
    169120     5454.47
    169160     5456.01
    169200     5456.66
    169240     5458.09
    169280     5459.47
    169320     5460.83
    169360     5461.73
    169400     5463.17
    169440     5464.69
    169480     5465.99
    169520     5467.54
    169560     5468.58
    169600     5469.75
    169640     5470.96
    169680     5472.21
    169720     5473.58
    169760     5475.05
    169800     5476.23
    169840     5477.44
    169880     5478.66
    169920     5480.25
    169960      5481.8
    170000     5482.44
    170040     5483.86
    170080     5485.25
    170120     5486.61
    170160      5487.5
    170200     5488.95
    170240     5490.48
    170280     5491.77
    170320     5493.32
    170360     5494.36
    170400     5495.53
    170440     5496.77
    170480     5498.01
    170520     5499.39
    170560     5500.87
    170600     5502.04
    170640     5503.26
    170680     5504.46
    170720     5506.06
    170760     5507.59
    170800     5508.24
    170840     5509.67
    170880     5511.07
    170920     5512.42
    170960     5513.33
    171000     5514.75
    171040     5516.28
    171080     5517.58
    171120     5519.13
    171160     5520.18
    171200     5521.35
    171240     5522.56
    171280      5523.8
    171320     5525.18
    171360     5526.65
    171400     5527.84
    171440     5529.06
    171480     5530.25
    171520     5531.85
    171560     5533.39
    171600     5534.01
    171640     5535.45
    171680     5536.85
    171720     5538.19
    171760      5539.1
    171800     5540.54
    171840     5542.05
    171880     5543.37
    171920     5544.92
    171960     5545.97
    172000     5547.12
    172040     5548.36
    172080     5549.59
    172120     5550.96
    172160     5552.45
    172200     5553.63
    172240     5554.84
    172280     5556.04
    172320     5557.63
    172360     5559.18
    172400     5559.81
    172440     5561.23
    172480     5562.64
    172520     5563.98
    172560     5564.88
    172600     5566.33
    172640     5567.84
    172680     5569.16
    172720     5570.71
    172760     5571.76
    172800     5572.91
    172840     5574.14
    172880     5575.37
    172920     5576.74
    172960     5578.24
    173000     5579.41
    173040     5580.63
    173080     5581.83
    173120     5583.43
    173160     5584.97
    173200      5585.6
    173240     5587.02
    173280     5588.44
    173320     5589.77
    173360     5590.67
    173400     5592.13
    173440     5593.63
    173480     5594.95
    173520     5596.52
    173560     5597.57
    173600     5598.72
    173640     5599.94
    173680     5601.18
    173720     5602.54
    173760     5604.03
    173800     5605.21
    173840     5606.43
    173880     5607.62
    173920     5609.21
    173960     5610.76
    174000      5611.4
    174040     5612.82
    174080     5614.24
    174120     5615.57
    174160     5616.47
    174200     5617.94
    174240     5619.44
    174280     5620.77
    174320     5622.33
    174360     5623.37
    174400     5624.52
    174440     5625.73
    174480     5626.98
    174520     5628.31
    174560     5629.82
    174600        5631
    174640     5632.22
    174680     5633.41
    174720        5635
    174760     5636.55
    174800     5637.18
    174840     5638.59
    174880     5640.02
    174920     5641.35
    174960     5642.25
    175000     5643.72
    175040     5645.23
    175080     5646.56
    175120     5648.11
    175160     5649.16
    175200      5650.3
    175240     5651.51
    175280     5652.76
    175320     5654.11
    175360     5655.61
    175400     5656.79
    175440     5658.02
    175480     5659.21
    175520     5660.79
    175560     5662.36
    175600     5662.98
    175640     5664.38
    175680     5665.81
    175720     5667.15
    175760     5668.04
    175800      5669.5
    175840     5671.01
    175880     5672.35
    175920      5673.9
    175960     5674.95
    176000      5676.1
    176040     5677.29
    176080     5678.55
    176120     5679.91
    176160      5681.4
    176200     5682.58
    176240      5683.8
    176280     5684.98
    176320     5686.57
    176360     5688.14
    176400     5688.75
    176440     5690.15
    176480     5691.59
    176520     5692.92
    176560     5693.82
    176600     5695.28
    176640     5696.78
    176680     5698.13
    176720     5699.68
    176760     5700.73
    176800     5701.88
    176840     5703.06
    176880     5704.33
    176920     5705.68
    176960     5707.17
    177000     5708.36
    177040     5709.58
    177080     5710.76
    177120     5712.35
    177160     5713.92
    177200     5714.53
    177240     5715.93
    177280     5717.36
    177320     5718.67
    177360     5719.57
    177400     5721.05
    177440     5722.55
    177480     5723.91
    177520     5725.46
    177560     5726.51
    177600     5727.66
    177640     5728.84
    177680     5730.11
    177720     5731.46
    177760     5732.94
    177800     5734.14
    177840     5735.37
    177880     5736.52
    177920     5738.14
    177960     5739.69
    178000     5740.32
    178040     5741.72
    178080     5743.13
    178120     5744.46
    178160     5745.34
    178200     5746.83
    178240     5748.34
    178280     5749.69
    178320     5751.23
    178360     5752.29
    178400     5753.43
    178440     5754.61
    178480     5755.89
    178520     5757.23
    178560     5758.72
    178600     5759.91
    178640     5761.15
    178680      5762.3
    178720      5763.9
    178760     5765.48
    178800     5766.09
    178840      5767.5
    178880     5768.91
    178920     5770.24
    178960     5771.11
    179000     5772.61
    179040     5774.11
    179080     5775.45
    179120     5777.02
    179160     5778.08
    179200     5779.22
    179240     5780.39
    179280     5781.67
    179320     5783.01
    179360     5784.51
    179400     5785.69
    179440     5786.94
    179480     5788.08
    179520     5789.69
    179560     5791.26
    179600     5791.88
    179640     5793.28
    179680      5794.7
    179720     5796.02
    179760     5796.88
    179800     5798.39
    179840     5799.89
    179880     5801.22
    179920     5802.81
    179960     5803.86
    180000        5805
    180040     5806.17
    180080     5807.45
    180120     5808.79
    180160      5810.3
    180200     5811.47
    180240     5812.71
    180280     5813.86
    180320     5815.47
    180360     5817.04
    180400     5817.66
    180440     5819.06
    180480     5820.47
    180520     5821.79
    180560     5822.66
    180600     5824.17
    180640     5825.68
    180680     5827.01
    180720     5828.59
    180760     5829.65
    180800     5830.78
    180840     5831.97
    180880     5833.24
    180920     5834.59
    180960     5836.09
    181000     5837.26
    181040      5838.5
    181080     5839.64
    181120     5841.26
    181160     5842.84
    181200     5843.45
    181240     5844.85
    181280     5846.27
    181320     5847.59
    181360     5848.46
    181400     5849.98
    181440     5851.49
    181480     5852.82
    181520     5854.38
    181560     5855.46
    181600     5856.58
    181640     5857.78
    181680     5859.05
    181720      5860.4
    181760      5861.9
    181800     5863.07
    181840     5864.33
    181880     5865.47
    181920     5867.06
    181960     5868.65
    182000     5869.25
    182040     5870.66
    182080     5872.07
    182120     5873.38
    182160     5874.25
    182200     5875.79
    182240      5877.3
    182280     5878.62
    182320     5880.19
    182360     5881.26
    182400      5882.4
    182440     5883.57
    182480     5884.84
    182520      5886.2
    182560     5887.69
    182600     5888.86
    182640      5890.1
    182680     5891.25
    182720     5892.85
    182760     5894.42
    182800     5895.04
    182840     5896.44
    182880     5897.86
    182920     5899.17
    182960     5900.02
    183000     5901.57
    183040     5903.08
    183080      5904.4
    183120     5905.96
    183160     5907.03
    183200     5908.16
    183240     5909.34
    183280     5910.63
    183320     5911.97
    183360     5913.45
    183400     5914.63
    183440     5915.88
    183480     5917.01
    183520      5918.6
    183560      5920.2
    183600     5920.81
    183640     5922.21
    183680     5923.62
    183720     5924.94
    183760     5925.79
    183800     5927.35
    183840     5928.85
    183880     5930.17
    183920     5931.73
    183960     5932.81
    184000     5933.93
    184040     5935.12
    184080      5936.4
    184120     5937.74
    184160     5939.22
    184200      5940.4
    184240     5941.66
    184280     5942.79
    184320     5944.38
    184360     5945.97
    184400     5946.58
    184440     5947.99
    184480      5949.4
    184520     5950.71
    184560     5951.57
    184600     5953.13
    184640     5954.65
    184680     5955.96
    184720     5957.53
    184760     5958.59
    184800     5959.73
    184840     5960.92
    184880      5962.2
    184920     5963.54
    184960     5965.03
    185000      5966.2
    185040     5967.46
    185080      5968.6
    185120      5970.2
    185160     5971.78
    185200      5972.4
    185240     5973.81
    185280     5975.21
    185320     5976.53
    185360     5977.38
    185400     5978.94
    185440     5980.46
    185480     5981.76
    185520     5983.35
    185560      5984.4
    185600     5985.54
    185640     5986.73
    185680     5988.02
    185720     5989.37
    185760     5990.85
    185800     5992.03
    185840     5993.29
    185880     5994.41
    185920     5996.03
    185960      5997.6
    186000     5998.22
    186040     5999.63
    186080     6001.04
    186120     6002.37
    186160     6003.19
    186200     6004.75
    186240     6006.26
    186280     6007.59
    186320     6009.17
    186360      6010.2
    186400     6011.36
    186440     6012.54
    186480     6013.82
    186520      6015.2
    186560     6016.67
    186600     6017.83
    186640     6019.12
    186680     6020.22
    186720     6021.85
    186760     6023.41
    186800     6024.03
    186840     6025.44
    186880     6026.86
    186920     6028.19
    186960     6029.01
    187000     6030.57
    187040     6032.06
    187080     6033.41
    187120     6034.99
    187160     6036.02
    187200     6037.17
    187240     6038.33
    187280     6039.62
    187320     6040.98
    187360     6042.44
    187400     6043.64
    187440     6044.91
    187480     6046.02
    187520     6047.64
    187560     6049.21
    187600     6049.81
    187640     6051.23
    187680     6052.65
    187720     6053.98
    187760     6054.79
    187800     6056.35
    187840     6057.86
    187880     6059.19
    187920     6060.77
    187960     6061.82
    188000     6062.94
    188040     6064.11
    188080      6065.4
    188120     6066.74
    188160     6068.23
    188200     6069.41
    188240     6070.68
    188280      6071.8
    188320     6073.41
    188360     6074.98
    188400     6075.57
    188440     6077.01
    188480     6078.42
    188520     6079.75
    188560     6080.56
    188600     6082.13
    188640     6083.63
    188680     6084.96
    188720     6086.54
    188760      6087.6
    188800     6088.75
    188840     6089.89
    188880     6091.17
    188920     6092.54
    188960     6094.02
    189000     6095.19
    189040     6096.46
    189080     6097.57
    189120     6099.18
    189160     6100.77
    189200     6101.35
    189240     6102.78
    189280      6104.2
    189320     6105.53
    189360     6106.34
    189400     6107.92
    189440     6109.42
    189480     6110.75
    189520     6112.33
    189560     6113.39
    189600     6114.53
    189640     6115.69
    189680     6116.98
    189720     6118.34
    189760     6119.82
    189800        6121
    189840     6122.27
    189880     6123.37
    189920     6124.98
    189960     6126.57
    190000     6127.15
    190040     6128.57
    190080     6129.99
    190120     6131.31
    190160     6132.13
    190200     6133.71
    190240      6135.2
    190280     6136.54
    190320     6138.14
    190360     6139.18
    190400      6140.3
    190440     6141.47
    190480     6142.75
    190520     6144.11
    190560     6145.59
    190600     6146.76
    190640     6148.04
    190680     6149.15
    190720     6150.75
    190760     6152.35
    190800     6152.91
    190840     6154.33
    190880     6155.75
    190920     6157.09
    190960     6157.88
    191000     6159.47
    191040     6160.98
    191080     6162.31
    191120     6163.91
    191160     6164.95
    191200     6166.07
    191240     6167.23
    191280     6168.53
    191320     6169.89
    191360     6171.36
    191400     6172.54
    191440     6173.82
    191480     6174.93
    191520     6176.53
    191560     6178.15
    191600      6178.7
    191640      6180.1
    191680     6181.52
    191720     6182.87
    191760     6183.66
    191800     6185.24
    191840     6186.77
    191880     6188.09
    191920      6189.7
    191960     6190.72
    192000     6191.85
    192040     6193.02
    192080     6194.33
    192120     6195.68
    192160     6197.16
    192200     6198.33
    192240     6199.61
    192280     6200.73
    192320     6202.32
    192360     6203.93
    192400     6204.49
    192440     6205.89
    192480     6207.32
    192520     6208.65
    192560     6209.44
    192600     6211.04
    192640     6212.56
    192680     6213.88
    192720     6215.49
    192760     6216.51
    192800     6217.63
    192840      6218.8
    192880     6220.11
    192920     6221.46
    192960     6222.95
    193000     6224.12
    193040     6225.41
    193080     6226.51
    193120     6228.11
    193160     6229.74
    193200     6230.27
    193240     6231.69
    193280     6233.12
    193320     6234.45
    193360     6235.23
    193400     6236.82
    193440     6238.34
    193480     6239.68
    193520     6241.29
    193560     6242.33
    193600     6243.45
    193640     6244.62
    193680     6245.92
    193720     6247.27
    193760     6248.76
    193800     6249.93
    193840     6251.22
    193880     6252.33
    193920     6253.93
    193960     6255.53
    194000     6256.08
    194040     6257.51
    194080     6258.93
    194120     6260.26
    194160     6261.04
    194200     6262.63
    194240     6264.13
    194280     6265.47
    194320      6267.1
    194360     6268.12
    194400     6269.26
    194440     6270.41
    194480     6271.72
    194520     6273.06
    194560     6274.55
    194600     6275.72
    194640        6277
    194680     6278.13
    194720     6279.71
    194760     6281.32
    194800     6281.88
    194840      6283.3
    194880     6284.72
    194920     6286.06
    194960     6286.84
    195000     6288.42
    195040     6289.93
    195080     6291.27
    195120      6292.9
    195160     6293.92
    195200     6295.05
    195240     6296.19
    195280     6297.49
    195320     6298.82
    195360      6300.3
    195400     6301.49
    195440     6302.76
    195480     6303.87
    195520     6305.47
    195560     6307.08
    195600     6307.63
    195640     6309.05
    195680     6310.48
    195720     6311.81
    195760     6312.58
    195800     6314.18
    195840     6315.69
    195880     6317.03
    195920     6318.66
    195960     6319.69
    196000     6320.81
    196040     6321.96
    196080     6323.26
    196120     6324.59
    196160     6326.08
    196200     6327.27
    196240     6328.55
    196280     6329.65
    196320     6331.24
    196360     6332.87
    196400      6333.4
    196440     6334.81
    196480     6336.23
    196520     6337.57
    196560     6338.36
    196600     6339.95
    196640     6341.45
    196680      6342.8
    196720     6344.44
    196760     6345.45
    196800     6346.59
    196840     6347.72
    196880        6349
    196920     6350.37
    196960     6351.83
    197000     6353.03
    197040     6354.31
    197080     6355.41
    197120     6357.01
    197160     6358.65
    197200     6359.16
    197240     6360.59
    197280        6362
    197320     6363.33
    197360     6364.13
    197400     6365.71
    197440     6367.22
    197480     6368.58
    197520     6370.22
    197560     6371.23
    197600     6372.35
    197640      6373.5
    197680     6374.77
    197720     6376.15
    197760      6377.6
    197800     6378.81
    197840     6380.08
    197880     6381.18
    197920     6382.77
    197960     6384.42
    198000     6384.93
    198040     6386.35
    198080     6387.76
    198120     6389.09
    198160      6389.9
    198200     6391.47
    198240     6392.97
    198280     6394.33
    198320     6395.97
    198360     6396.97
    198400     6398.11
    198440     6399.26
    198480     6400.52
    198520     6401.92
    198560     6403.36
    198600     6404.55
    198640     6405.83
    198680     6406.92
    198720     6408.52
    198760     6410.17
    198800     6410.67
    198840     6412.08
    198880      6413.5
    198920     6414.84
    198960     6415.63
    199000     6417.21
    199040      6418.7
    199080     6420.06
    199120      6421.7
    199160     6422.69
    199200     6423.84
    199240     6424.99
    199280     6426.25
    199320     6427.65
    199360      6429.1
    199400     6430.29
    199440     6431.58
    199480     6432.67
    199520     6434.27
    199560     6435.92
    199600     6436.41
    199640     6437.84
    199680     6439.26
    199720      6440.6
    199760      6441.4
    199800     6442.97
    199840     6444.47
    199880     6445.82
    199920     6447.46
    199960     6448.47
    200000      6449.6
    200040     6450.76
    200080     6452.04
    200120     6453.42
    200160     6454.88
    200200     6456.06
    200240     6457.35
    200280     6458.45
    200320     6460.05
    200360     6461.71
    200400     6462.19
    200440     6463.63
    200480     6465.05
    200520     6466.37
    200560     6467.18
    200600     6468.76
    200640     6470.25
    200680     6471.61
    200720     6473.26
    200760     6474.24
    200800     6475.39
    200840     6476.54
    200880     6477.82
    200920     6479.22
    200960     6480.66
    201000     6481.85
    201040     6483.15
    201080     6484.24
    201120     6485.83
    201160      6487.5
    201200     6487.97
    201240     6489.42
    201280     6490.84
    201320     6492.15
    201360     6492.98
    201400     6494.54
    201440     6496.05
    201480      6497.4
    201520     6499.03
    201560     6500.04
    201600     6501.17
    201640     6502.32
    201680      6503.6
    201720     6504.97
    201760     6506.45
    201800     6507.62
    201840     6508.92
    201880     6510.01
    201920      6511.6
    201960     6513.29
    202000     6513.75
    202040     6515.21
    202080     6516.61
    202120     6517.93
    202160     6518.75
    202200     6520.32
    202240     6521.82
    202280     6523.17
    202320     6524.81
    202360     6525.81
    202400     6526.96
    202440     6528.11
    202480     6529.39
    202520     6530.78
    202560     6532.25
    202600     6533.41
    202640     6534.72
    202680     6535.81
    202720      6537.4
    202760     6539.08
    202800     6539.55
    202840     6540.99
    202880     6542.41
    202920     6543.72
    202960     6544.54
    203000     6546.12
    203040     6547.62
    203080     6548.97
    203120     6550.62
    203160     6551.61
    203200     6552.75
    203240     6553.92
    203280      6555.2
    203320     6556.59
    203360     6558.07
    203400     6559.22
    203440     6560.53
    203480     6561.63
    203520     6563.22
    203560     6564.91
    203600     6565.37
    203640     6566.81
    203680     6568.22
    203720     6569.54
    203760     6570.36
    203800     6571.96
    203840     6573.45
    203880     6574.79
    203920     6576.45
    203960     6577.45
    204000      6578.6
    204040     6579.76
    204080     6581.03
    204120     6582.44
    204160      6583.9
    204200     6585.05
    204240     6586.37
    204280     6587.45
    204320     6589.05
    204360     6590.74
    204400     6591.22
    204440     6592.64
    204480     6594.06
    204520     6595.37
    204560     6596.19
    204600     6597.79
    204640     6599.27
    204680     6600.63
    204720     6602.27
    204760     6603.27
    204800     6604.41
    204840     6605.58
    204880     6606.85
    204920     6608.26
    204960     6609.73
    205000     6610.88
    205040      6612.2
    205080     6613.28
    205120     6614.88
    205160     6616.58
    205200     6617.06
    205240     6618.46
    205280     6619.88
    205320     6621.18
    205360     6622.01
    205400     6623.61
    205440     6625.08
    205480     6626.45
    205520     6628.11
    205560     6629.11
    205600     6630.23
    205640     6631.41
    205680     6632.69
    205720     6634.08
    205760     6635.57
    205800     6636.73
    205840     6638.02
    205880     6639.11
    205920     6640.73
    205960     6642.42
    206000     6642.89
    206040      6644.3
    206080     6645.73
    206120     6647.02
    206160     6647.84
    206200     6649.46
    206240     6650.94
    206280     6652.31
    206320     6653.95
    206360     6654.96
    206400     6656.09
    206440     6657.24
    206480     6658.51
    206520     6659.91
    206560     6661.41
    206600     6662.56
    206640     6663.85
    206680     6664.93
    206720     6666.57
    206760     6668.26
    206800     6668.73
    206840     6670.15
    206880     6671.58
    206920     6672.86
    206960     6673.69
    207000      6675.3
    207040     6676.78
    207080     6678.15
    207120      6679.8
    207160      6680.8
    207200     6681.93
    207240     6683.08
    207280     6684.35
    207320     6685.73
    207360     6687.25
    207400      6688.4
    207440      6689.7
    207480     6690.77
    207520      6692.4
    207560      6694.1
    207600     6694.57
    207640        6696
    207680     6697.43
    207720     6698.69
    207760     6699.53
    207800     6701.13
    207840     6702.62
    207880        6704
    207920     6705.64
    207960     6706.65
    208000     6707.78
    208040     6708.93
    208080      6710.2
    208120     6711.58
    208160     6713.09
    208200     6714.24
    208240     6715.55
    208280     6716.62
    208320     6718.26
    208360     6719.96
    208400     6720.43
    208440     6721.85
    208480     6723.28
    208520     6724.55
    208560     6725.38
    208600     6726.99
    208640     6728.47
    208680     6729.86
    208720     6731.49
    208760      6732.5
    208800     6733.63
    208840     6734.77
    208880     6736.06
    208920     6737.44
    208960     6738.95
    209000      6740.1
    209040     6741.38
    209080     6742.46
    209120     6744.12
    209160      6745.8
    209200     6746.29
    209240      6747.7
    209280     6749.13
    209320      6750.4
    209360     6751.23
    209400     6752.85
    209440     6754.31
    209480     6755.71
    209520     6757.34
    209560     6758.35
    209600     6759.47
    209640     6760.62
    209680      6761.9
    209720     6763.29
    209760     6764.78
    209800     6765.94
    209840     6767.22
    209880     6768.31
    209920     6769.95
    209960     6771.64
    210000     6772.15
    210040     6773.55
    210080     6774.98
    210120     6776.24
    210160     6777.07
    210200     6778.68
    210240     6780.15
    210280     6781.54
    210320     6783.18
    210360     6784.17
    210400      6785.3
    210440     6786.45
    210480     6787.74
    210520     6789.13
    210560     6790.64
    210600     6791.79
    210640     6793.06
    210680     6794.15
    210720      6795.8
    210760      6797.5
    210800     6797.99
    210840      6799.4
    210880     6800.82
    210920     6802.09
    210960     6802.92
    211000     6804.53
    211040     6805.99
    211080     6807.38
    211120     6809.02
    211160     6810.02
    211200     6811.14
    211240     6812.31
    211280     6813.61
    211320     6814.97
    211360     6816.49
    211400     6817.63
    211440      6818.9
    211480     6820.02
    211520     6821.65
    211560     6823.33
    211600     6823.82
    211640     6825.25
    211680     6826.67
    211720     6827.94
    211760     6828.76
    211800     6830.37
    211840     6831.86
    211880     6833.23
    211920     6834.86
    211960     6835.85
    212000     6836.99
    212040     6838.15
    212080     6839.45
    212120     6840.83
    212160     6842.34
    212200      6843.5
    212240     6844.76
    212280     6845.87
    212320     6847.52
    212360     6849.19
    212400     6849.67
    212440      6851.1
    212480      6852.5
    212520     6853.79
    212560     6854.61
    212600     6856.24
    212640     6857.71
    212680     6859.08
    212720     6860.73
    212760     6861.72
    212800     6862.86
    212840     6864.01
    212880     6865.31
    212920     6866.72
    212960     6868.23
    213000     6869.39
    213040     6870.63
    213080     6871.75
    213120     6873.37
    213160     6875.06
    213200     6875.53
    213240     6876.95
    213280     6878.36
    213320     6879.67
    213360     6880.48
    213400     6882.11
    213440     6883.58
    213480     6884.96
    213520      6886.6
    213560     6887.58
    213600     6888.73
    213640     6889.88
    213680     6891.17
    213720     6892.59
    213760     6894.11
    213800     6895.26
    213840      6896.5
    213880     6897.62
    213920     6899.25
    213960     6900.94
    214000     6901.39
    214040     6902.82
    214080     6904.23
    214120     6905.54
    214160     6906.35
    214200     6907.98
    214240     6909.45
    214280     6910.84
    214320     6912.46
    214360     6913.45
    214400      6914.6
    214440     6915.74
    214480     6917.03
    214520     6918.45
    214560     6919.97
    214600     6921.12
    214640     6922.37
    214680     6923.48
    214720     6925.11
    214760     6926.81
    214800     6927.26
    214840     6928.67
    214880     6930.09
    214920     6931.42
    214960     6932.21
    215000     6933.83
    215040     6935.32
    215080     6936.71
    215120     6938.33
    215160     6939.31
    215200     6940.46
    215240     6941.61
    215280      6942.9
    215320      6944.3
    215360     6945.84
    215400        6947
    215440     6948.25
    215480     6949.35
    215520     6950.99
    215560     6952.71
    215600     6953.13
    215640     6954.56
    215680     6955.98
    215720     6957.29
    215760     6958.09
    215800      6959.7
    215840     6961.19
    215880     6962.59
    215920     6964.21
    215960     6965.19
    216000     6966.32
    216040     6967.47
    216080     6968.78
    216120     6970.19
    216160     6971.71
    216200     6972.87
    216240     6974.12
    216280      6975.2
    216320     6976.86
    216360     6978.58
    216400     6978.99
    216440     6980.45
    216480     6981.86
    216520     6983.17
    216560     6983.96
    216600     6985.56
    216640     6987.06
    216680     6988.46
    216720     6990.09
    216760     6991.06
    216800     6992.21
    216840     6993.33
    216880     6994.66
    216920     6996.06
    216960     6997.57
    217000     6998.75
    217040     6999.99
    217080     7001.08
    217120     7002.73
    217160     7004.45
    217200     7004.88
    217240     7006.32
    217280     7007.75
    217320     7009.06
    217360     7009.84
    217400     7011.44
    217440     7012.94
    217480     7014.34
    217520     7015.98
    217560     7016.95
    217600     7018.11
    217640      7019.2
    217680     7020.53
    217720     7021.92
    217760     7023.43
    217800     7024.63
    217840     7025.85
    217880     7026.94
    217920      7028.6
    217960     7030.33
    218000     7030.74
    218040     7032.19
    218080     7033.61
    218120     7034.91
    218160      7035.7
    218200     7037.32
    218240      7038.8
    218280     7040.23
    218320     7041.85
    218360     7042.82
    218400     7043.97
    218440     7045.09
    218480     7046.42
    218520      7047.8
    218560     7049.32
    218600     7050.51
    218640     7051.73
    218680     7052.81
    218720     7054.47
    218760      7056.2
    218800     7056.62
    218840     7058.07
    218880     7059.49
    218920     7060.79
    218960     7061.57
    219000     7063.19
    219040     7064.67
    219080     7066.12
    219120     7067.73
    219160     7068.71
    219200     7069.86
    219240     7070.93
    219280     7072.27
    219320     7073.64
    219360     7075.16
    219400     7076.36
    219440     7077.58
    219480     7078.67
    219520     7080.33
    219560     7082.06
    219600     7082.48
    219640     7083.93
    219680     7085.34
    219720     7086.64
    219760     7087.42
    219800     7089.04
    219840     7090.53
    219880     7091.96
    219920     7093.58
    219960     7094.56
    220000      7095.7
    220040      7096.8
    220080     7098.11
    220120     7099.51
    220160     7101.01
    220200     7102.23
    220240     7103.46
    220280     7104.54
    220320     7106.21
    220360     7107.94
    220400     7108.35
    220440      7109.8
    220480     7111.23
    220520     7112.51
    220560      7113.3
    220600     7114.91
    220640      7116.4
    220680     7117.82
    220720     7119.45
    220760     7120.41
    220800     7121.57
    220840     7122.67
    220880     7123.98
    220920     7125.38
    220960     7126.88
    221000     7128.11
    221040      7129.3
    221080     7130.41
    221120     7132.08
    221160      7133.8
    221200      7134.2
    221240     7135.66
    221280      7137.1
    221320     7138.39
    221360     7139.16
    221400     7140.79
    221440     7142.28
    221480     7143.71
    221520     7145.34
    221560     7146.31
    221600     7147.48
    221640     7148.58
    221680     7149.88
    221720     7151.29
    221760     7152.78
    221800        7154
    221840     7155.21
    221880     7156.31
    221920     7157.97
    221960     7159.73
    222000      7160.1
    222040     7161.56
    222080     7163.02
    222120      7164.3
    222160     7165.08
    222200     7166.69
    222240     7168.19
    222280     7169.61
    222320     7171.25
    222360     7172.22
    222400     7173.37
    222440     7174.49
    222480     7175.82
    222520     7177.22
    222560     7178.71
    222600     7179.93
    222640     7181.12
    222680     7182.23
    222720     7183.89
    222760     7185.64
    222800     7186.02
    222840     7187.47
    222880     7188.92
    222920     7190.21
    222960     7190.96
    223000     7192.61
    223040      7194.1
    223080     7195.51
    223120     7197.15
    223160     7198.12
    223200     7199.28
    223240     7200.38
    223280     7201.73
    223320     7203.11
    223360     7204.62
    223400     7205.82
    223440     7207.02
    223480     7208.13
    223520     7209.79
    223560     7211.54
    223600     7211.93
    223640     7213.38
    223680     7214.83
    223720      7216.1
    223760     7216.88
    223800     7218.51
    223840     7219.99
    223880     7221.41
    223920     7223.05
    223960     7224.01
    224000     7225.18
    224040     7226.28
    224080     7227.63
    224120     7229.01
    224160     7230.49
    224200      7231.7
    224240     7232.91
    224280     7234.02
    224320     7235.69
    224360     7237.42
    224400     7237.81
    224440     7239.26
    224480     7240.71
    224520     7241.99
    224560     7242.76
    224600     7244.39
    224640     7245.88
    224680      7247.3
    224720     7248.93
    224760      7249.9
    224800     7251.07
    224840     7252.17
    224880     7253.52
    224920     7254.88
    224960     7256.38
    225000     7257.59
    225040     7258.79
    225080      7259.9
    225120     7261.56
    225160     7263.31
    225200     7263.71
    225240     7265.15
    225280      7266.6
    225320     7267.87
    225360     7268.65
    225400     7270.28
    225440     7271.76
    225480     7273.18
    225520     7274.81
    225560      7275.8
    225600     7276.96
    225640     7278.05
    225680     7279.39
    225720     7280.77
    225760     7282.27
    225800     7283.46
    225840     7284.67
    225880     7285.77
    225920     7287.43
    225960     7289.19
    226000     7289.58
    226040     7291.03
    226080     7292.49
    226120     7293.77
    226160     7294.55
    226200     7296.18
    226240     7297.66
    226280     7299.08
    226320     7300.71
    226360     7301.71
    226400     7302.84
    226440     7303.95
    226480     7305.28
    226520     7306.67
    226560     7308.17
    226600     7309.35
    226640     7310.57
    226680     7311.66
    226720     7313.33
    226760     7315.06
    226800     7315.48
    226840     7316.91
    226880     7318.37
    226920     7319.65
    226960      7320.4
    227000     7322.04
    227040     7323.54
    227080     7324.96
    227120      7326.6
    227160     7327.57
    227200     7328.73
    227240     7329.83
    227280     7331.17
    227320     7332.54
    227360     7334.06
    227400     7335.23
    227440     7336.45
    227480     7337.56
    227520     7339.23
    227560     7340.96
    227600     7341.35
    227640      7342.8
    227680     7344.26
    227720     7345.52
    227760     7346.29
    227800     7347.92
    227840     7349.44
    227880     7350.85
    227920      7352.5
    227960     7353.49
    228000     7354.63
    228040     7355.72
    228080     7357.05
    228120     7358.44
    228160     7359.94
    228200     7361.12
    228240     7362.32
    228280     7363.43
    228320      7365.1
    228360     7366.85
    228400     7367.23
    228440      7368.7
    228480     7370.17
    228520     7371.41
    228560     7372.19
    228600      7373.8
    228640     7375.33
    228680     7376.71
    228720     7378.37
    228760     7379.36
    228800      7380.5
    228840      7381.6
    228880     7382.92
    228920     7384.32
    228960     7385.81
    229000     7386.98
    229040      7388.2
    229080      7389.3
    229120     7390.98
    229160     7392.72
    229200     7393.09
    229240     7394.55
    229280     7396.04
    229320     7397.27
    229360     7398.04
    229400     7399.68
    229440      7401.2
    229480     7402.58
    229520     7404.24
    229560     7405.23
    229600     7406.38
    229640     7407.47
    229680     7408.79
    229720     7410.16
    229760     7411.66
    229800     7412.85
    229840     7414.05
    229880     7415.15
    229920     7416.84
    229960     7418.57
    230000     7418.92
    230040      7420.4
    230080     7421.88
    230120     7423.12
    230160      7423.9
    230200     7425.53
    230240     7427.05
    230280     7428.44
    230320     7430.09
    230360     7431.08
    230400     7432.23
    230440     7433.32
    230480     7434.65
    230520     7436.03
    230560     7437.52
    230600     7438.72
    230640     7439.92
    230680     7441.02
    230720     7442.71
    230760     7444.44
    230800      7444.8
    230840     7446.28
    230880     7447.74
    230920     7449.01
    230960     7449.78
    231000     7451.39
    231040     7452.92
    231080     7454.31
    231120     7455.97
    231160     7456.95
    231200     7458.11
    231240      7459.2
    231280     7460.51
    231320      7461.9
    231360     7463.39
    231400     7464.59
    231440      7465.8
    231480     7466.88
    231520     7468.58
    231560     7470.31
    231600     7470.65
    231640     7472.15
    231680     7473.61
    231720     7474.88
    231760     7475.64
    231800     7477.26
    231840     7478.77
    231880     7480.17
    231920     7481.81
    231960      7482.8
    232000     7483.97
    232040     7485.06
    232080     7486.38
    232120     7487.75
    232160     7489.26
    232200     7490.45
    232240     7491.67
    232280     7492.73
    232320     7494.45
    232360     7496.17
    232400     7496.51
    232440     7498.02
    232480     7499.48
    232520     7500.74
    232560      7501.5
    232600     7503.14
    232640     7504.64
    232680     7506.04
    232720     7507.68
    232760      7508.7
    232800     7509.83
    232840     7510.95
    232880     7512.25
    232920     7513.64
    232960     7515.15
    233000     7516.33
    233040     7517.56
    233080     7518.63
    233120     7520.34
    233160     7522.09
    233200      7522.4
    233240     7523.91
    233280     7525.36
    233320     7526.65
    233360      7527.4
    233400     7529.02
    233440     7530.55
    233480     7531.94
    233520     7533.57
    233560     7534.59
    233600      7535.7
    233640     7536.84
    233680     7538.15
    233720     7539.53
    233760     7541.04
    233800     7542.23
    233840     7543.45
    233880      7544.5
    233920     7546.23
    233960     7547.99
    234000     7548.28
    234040     7549.81
    234080     7551.25
    234120     7552.53
    234160     7553.28
    234200      7554.9
    234240     7556.43
    234280     7557.82
    234320     7559.47
    234360     7560.46
    234400      7561.6
    234440     7562.73
    234480     7564.03
    234520     7565.41
    234560     7566.93
    234600     7568.11
    234640     7569.32
    234680     7570.39
    234720     7572.11
    234760     7573.86
    234800     7574.15
    234840     7575.67
    234880     7577.13
    234920      7578.4
    234960     7579.16
    235000     7580.77
    235040     7582.31
    235080     7583.69
    235120     7585.35
    235160     7586.33
    235200     7587.46
    235240      7588.6
    235280     7589.92
    235320     7591.29
    235360     7592.81
    235400     7594.01
    235440      7595.2
    235480     7596.25
    235520     7597.99
    235560     7599.73
    235600     7600.03
    235640     7601.54
    235680        7603
    235720     7604.28
    235760     7605.05
    235800     7606.64
    235840     7608.18
    235880     7609.59
    235920     7611.23
    235960     7612.23
    236000     7613.33
    236040     7614.48
    236080     7615.79
    236120     7617.16
    236160     7618.69
    236200     7619.86
    236240     7621.07
    236280     7622.13
    236320     7623.86
    236360     7625.63
    236400     7625.91
    236440     7627.41
    236480     7628.89
    236520     7630.16
    236560     7630.94
    236600     7632.51
    236640     7634.09
    236680     7635.47
    236720     7637.12
    236760     7638.11
    236800     7639.22
    236840     7640.35
    236880     7641.65
    236920     7643.03
    236960     7644.56
    237000     7645.73
    237040     7646.93
    237080     7647.99
    237120     7649.72
    237160      7651.5
    237200     7651.76
    237240     7653.28
    237280     7654.77
    237320     7656.04
    237360     7656.83
    237400     7658.38
    237440     7659.96
    237480     7661.34
    237520     7662.99
    237560     7663.99
    237600     7665.09
    237640     7666.23
    237680     7667.53
    237720     7668.92
    237760     7670.45
    237800     7671.62
    237840     7672.83
    237880     7673.87
    237920      7675.6
    237960     7677.39
    238000     7677.65
    238040     7679.18
    238080     7680.65
    238120     7681.94
    238160     7682.73
    238200     7684.29
    238240     7685.88
    238280     7687.25
    238320     7688.89
    238360     7689.89
    238400        7691
    238440     7692.14
    238480     7693.45
    238520     7694.82
    238560     7696.36
    238600     7697.54
    238640     7698.77
    238680     7699.79
    238720     7701.54
    238760     7703.32
    238800     7703.59
    238840     7705.11
    238880     7706.57
    238920     7707.87
    238960     7708.63
    239000     7710.21
    239040      7711.8
    239080     7713.17
    239120     7714.81
    239160     7715.82
    239200     7716.93
    239240     7718.07
    239280     7719.38
    239320     7720.76
    239360     7722.28
    239400     7723.45
    239440      7724.7
    239480     7725.73
    239520     7727.48
    239560     7729.26
    239600     7729.53
    239640     7731.04
    239680     7732.51
    239720     7733.79
    239760     7734.56
    239800     7736.15
    239840     7737.72
    239880      7739.1
    239920     7740.75
    239960     7741.75
    240000     7742.85
    240040        7744
    240080     7745.31
    240120     7746.69
    240160     7748.22
    240200     7749.39
    240240     7750.63
    240280     7751.67
    240320     7753.41
    240360     7755.22
    240400     7755.47
    240440     7756.98
    240480     7758.47
    240520     7759.72
    240560     7760.51
    240600     7762.08
    240640     7763.65
    240680     7765.04
    240720     7766.69
    240760      7767.7
    240800     7768.79
    240840     7769.96
    240880     7771.25
    240920     7772.63
    240960     7774.16
    241000     7775.33
    241040     7776.59
    241080     7777.61
    241120     7779.37
    241160     7781.16
    241200     7781.41
    241240     7782.94
    241280      7784.4
    241320     7785.66
    241360     7786.45
    241400     7788.03
    241440      7789.6
    241480     7790.99
    241520     7792.64
    241560     7793.65
    241600     7794.73
    241640      7795.9
    241680     7797.18
    241720     7798.56
    241760     7800.09
    241800     7801.26
    241840     7802.54
    241880     7803.57
    241920     7805.33
    241960     7807.11
    242000     7807.34
    242040     7808.88
    242080     7810.34
    242120     7811.62
    242160     7812.41
    242200     7813.99
    242240     7815.57
    242280     7816.95
    242320      7818.6
    242360     7819.62
    242400     7820.68
    242440     7821.87
    242480     7823.14
    242520     7824.52
    242560     7826.05
    242600     7827.21
    242640     7828.47
    242680     7829.52
    242720     7831.28
    242760     7833.06
    242800     7833.28
    242840     7834.83
    242880     7836.27
    242920     7837.56
    242960     7838.34
    243000     7839.94
    243040      7841.5
    243080     7842.87
    243120     7844.53
    243160     7845.55
    243200     7846.61
    243240     7847.79
    243280     7849.07
    243320     7850.46
    243360     7851.99
    243400     7853.14
    243440     7854.42
    243480     7855.44
    243520      7857.2
    243560     7858.99
    243600     7859.21
    243640     7860.75
    243680      7862.2
    243720     7863.48
    243760     7864.29
    243800      7865.9
    243840     7867.46
    243880     7868.82
    243920      7870.5
    243960     7871.49
    244000     7872.54
    244040     7873.73
    244080        7875
    244120     7876.41
    244160     7877.94
    244200     7879.08
    244240     7880.36
    244280     7881.37
    244320     7883.14
    244360     7884.91
    244400     7885.13
    244440     7886.71
    244480     7888.15
    244520     7889.42
    244560     7890.23
    244600     7891.83
    244640     7893.39
    244680     7894.78
    244720     7896.44
    244760     7897.44
    244800     7898.48
    244840     7899.69
    244880     7900.95
    244920     7902.35
    244960     7903.87
    245000     7905.02
    245040     7906.29
    245080     7907.33
    245120     7909.07
    245160     7910.86
    245200     7911.08
    245240     7912.65
    245280     7914.08
    245320     7915.35
    245360     7916.16
    245400     7917.76
    245440     7919.32
    245480     7920.71
    245520     7922.39
    245560     7923.38
    245600     7924.41
    245640     7925.63
    245680     7926.89
    245720      7928.3
    245760     7929.78
    245800     7930.96
    245840     7932.24
    245880     7933.28
    245920     7935.02
    245960     7936.83
    246000     7937.03
    246040     7938.59
    246080     7940.04
    246120     7941.31
    246160     7942.11
    246200     7943.71
    246240      7945.3
    246280     7946.66
    246320     7948.34
    246360     7949.31
    246400     7950.37
    246440     7951.56
    246480     7952.82
    246520     7954.23
    246560     7955.72
    246600      7956.9
    246640     7958.17
    246680     7959.22
    246720     7960.97
    246760     7962.76
    246800     7962.98
    246840     7964.54
    246880     7965.99
    246920     7967.23
    246960     7968.04
    247000     7969.66
    247040     7971.24
    247080     7972.61
    247120     7974.27
    247160     7975.27
    247200      7976.3
    247240      7977.5
    247280     7978.76
    247320     7980.16
    247360     7981.67
    247400     7982.83
    247440     7984.11
    247480     7985.18
    247520     7986.92
    247560     7988.71
    247600     7988.92
    247640     7990.49
    247680     7991.95
    247720      7993.2
    247760        7994
    247800     7995.62
    247840      7997.2
    247880     7998.57
    247920     8000.22
    247960     8001.22
    248000     8002.26
    248040     8003.47
    248080     8004.73
    248120     8006.13
    248160     8007.65
    248200     8008.81
    248240     8010.08
    248280     8011.17
    248320     8012.89
    248360     8014.68
    248400     8014.89
    248440     8016.46
    248480     8017.92
    248520     8019.19
    248560     8019.98
    248600      8021.6
    248640     8023.18
    248680     8024.56
    248720     8026.21
    248760     8027.22
    248800     8028.24
    248840     8029.45
    248880     8030.72
    248920     8032.12
    248960     8033.64
    249000     8034.81
    249040     8036.09
    249080     8037.17
    249120     8038.89
    249160     8040.68
    249200     8040.88
    249240     8042.45
    249280     8043.92
    249320     8045.19
    249360     8045.98
    249400     8047.61
    249440     8049.18
    249480     8050.55
    249520     8052.19
    249560     8053.22
    249600     8054.23
    249640     8055.45
    249680     8056.71
    249720     8058.09
    249760     8059.62
    249800     8060.79
    249840     8062.07
    249880     8063.15
    249920     8064.86
    249960     8066.67
    250000     8066.87
    250040     8068.42
    250080     8069.91
    250120     8071.17
    250160     8071.97
    250200     8073.59
    250240     8075.14
    250280     8076.53
    250320     8078.17
    250360     8079.18
    250400     8080.22
    250440     8081.41
    250480     8082.68
    250520     8084.06
    250560     8085.59
    250600     8086.76
    250640     8088.04
    250680     8089.12
    250720     8090.85
    250760     8092.64
    250800     8092.83
    250840      8094.4
    250880     8095.88
    250920     8097.15
    250960     8097.93
    251000     8099.55
    251040     8101.13
    251080     8102.52
    251120     8104.15
    251160     8105.16
    251200     8106.21
    251240     8107.39
    251280     8108.66
    251320     8110.04
    251360     8111.56
    251400     8112.74
    251440     8114.02
    251480      8115.1
    251520     8116.83
    251560     8118.64
    251600     8118.79
    251640     8120.37
    251680     8121.85
    251720     8123.13
    251760      8123.9
    251800     8125.54
    251840     8127.11
    251880     8128.49
    251920     8130.14
    251960     8131.14
    252000     8132.18
    252040     8133.36
    252080     8134.64
    252120     8136.03
    252160     8137.54
    252200     8138.72
    252240     8139.99
    252280     8141.09
    252320     8142.84
    252360     8144.65
    252400     8144.79
    252440     8146.36
    252480     8147.84
    252520     8149.11
    252560     8149.88
    252600     8151.53
    252640     8153.08
    252680     8154.48
    252720     8156.13
    252760     8157.13
    252800     8158.15
    252840     8159.33
    252880     8160.62
    252920     8162.02
    252960     8163.51
    253000     8164.69
    253040     8165.96
    253080     8167.05
    253120     8168.83
    253160     8170.62
    253200     8170.76
    253240     8172.33
    253280     8173.79
    253320     8175.06
    253360     8175.84
    253400      8177.5
    253440     8179.04
    253480     8180.45
    253520     8182.08
    253560     8183.07
    253600     8184.12
    253640     8185.29
    253680     8186.57
    253720     8187.97
    253760     8189.47
    253800     8190.65
    253840     8191.89
    253880     8193.01
    253920     8194.79
    253960     8196.58
    254000      8196.7
    254040     8198.28
    254080     8199.75
    254120     8201.01
    254160     8201.77
    254200     8203.45
    254240     8204.97
    254280     8206.38
    254320     8208.03
    254360     8209.01
    254400     8210.07
    254440     8211.24
    254480     8212.52
    254520     8213.92
    254560     8215.43
    254600     8216.62
    254640     8217.85
    254680     8218.96
    254720     8220.78
    254760     8222.55
    254800     8222.67
    254840     8224.25
    254880      8225.7
    254920     8226.99
    254960     8227.75
    255000     8229.42
    255040     8230.96
    255080     8232.35
    255120     8234.01
    255160     8235.01
    255200     8236.03
    255240      8237.2
    255280      8238.5
    255320      8239.9
    255360     8241.42
    255400      8242.6
    255440     8243.83
    255480     8244.94
    255520     8246.76
    255560     8248.54
    255600     8248.66
    255640     8250.22
    255680     8251.68
    255720     8252.96
    255760     8253.73
    255800      8255.4
    255840     8256.91
    255880     8258.32
    255920     8259.98
    255960     8260.99
    256000        8262
    256040     8263.17
    256080     8264.48
    256120     8265.88
    256160     8267.38
    256200     8268.58
    256240     8269.81
    256280     8270.91
    256320     8272.73
    256360     8274.52
    256400     8274.64
    256440      8276.2
    256480     8277.66
    256520     8278.94
    256560     8279.69
    256600     8281.38
    256640     8282.88
    256680     8284.28
    256720     8285.95
    256760     8286.96
    256800     8287.95
    256840     8289.16
    256880     8290.47
    256920     8291.85
    256960     8293.37
    257000     8294.55
    257040     8295.79
    257080     8296.89
    257120      8298.7
    257160     8300.49
    257200     8300.61
    257240     8302.17
    257280     8303.64
    257320     8304.93
    257360     8305.66
    257400     8307.36
    257440     8308.86
    257480     8310.27
    257520     8311.93
    257560     8312.94
    257600     8313.92
    257640     8315.14
    257680     8316.44
    257720     8317.83
    257760     8319.34
    257800     8320.53
    257840     8321.77
    257880     8322.88
    257920     8324.67
    257960     8326.47
    258000     8326.58
    258040     8328.14
    258080     8329.62
    258120     8330.91
    258160     8331.65
    258200     8333.34
    258240     8334.83
    258280     8336.24
    258320      8337.9
    258360     8338.92
    258400      8339.9
    258440     8341.09
    258480      8342.4
    258520     8343.79
    258560     8345.29
    258600     8346.49
    258640     8347.71
    258680     8348.85
    258720     8350.62
    258760     8352.41
    258800     8352.55
    258840     8354.11
    258880     8355.57
    258920     8356.87
    258960     8357.59
    259000     8359.28
    259040     8360.79
    259080     8362.19
    259120     8363.85
    259160     8364.87
    259200     8365.85
    259240        8367
    259280     8368.33
    259320     8369.72
    259360     8371.22
    259400     8372.41
    259440     8373.65
    259480     8374.78
    259520     8376.56
    259560     8378.37
    259600      8378.5
    259640     8380.04
    259680     8381.51
    259720     8382.79
    259760     8383.53
    259800     8385.19
    259840     8386.72
    259880     8388.11
    259920     8389.78
    259960     8390.81
    260000     8391.79
    260040     8392.95
    260080     8394.29
    260120     8395.68
    260160     8397.18
    260200     8398.36
    260240     8399.59
    260280     8400.72
    260320      8402.5
    260360     8404.34
    260400     8404.44
    260440     8405.99
    260480     8407.46
    260520     8408.74
    260560     8409.47
    260600     8411.13
    260640     8412.69
    260680     8414.06
    260720     8415.73
    260760     8416.79
    260800     8417.74
    260840     8418.92
    260880     8420.27
    260920     8421.64
    260960     8423.15
    261000     8424.32
    261040     8425.58
    261080      8426.7
    261120     8428.47
    261160     8430.29
    261200     8430.42
    261240     8431.98
    261280     8433.43
    261320      8434.7
    261360     8435.44
    261400     8437.11
    261440     8438.65
    261480     8440.03
    261520     8441.71
    261560     8442.75
    261600     8443.72
    261640     8444.83
    261680     8446.19
    261720     8447.58
    261760     8449.09
    261800     8450.26
    261840     8451.51
    261880     8452.63
    261920      8454.4
    261960     8456.25
    262000     8456.34
    262040     8457.92
    262080     8459.36
    262120     8460.65
    262160     8461.37
    262200     8463.04
    262240     8464.59
    262280     8465.95
    262320     8467.64
    262360     8468.68
    262400     8469.64
    262440     8470.74
    262480     8472.11
    262520      8473.5
    262560        8475
    262600     8476.15
    262640     8477.42
    262680     8478.54
    262720     8480.33
    262760     8482.16
    262800     8482.25
    262840     8483.83
    262880     8485.26
    262920     8486.55
    262960     8487.26
    263000     8488.95
    263040     8490.47
    263080     8491.84
    263120     8493.54
    263160     8494.56
    263200     8495.53
    263240     8496.62
    263280        8498
    263320     8499.38
    263360     8500.88
    263400     8502.05
    263440     8503.31
    263480     8504.42
    263520      8506.2
    263560     8508.06
    263600     8508.14
    263640      8509.7
    263680     8511.17
    263720     8512.45
    263760     8513.14
    263800     8514.83
    263840     8516.36
    263880     8517.74
    263920     8519.42
    263960     8520.46
    264000     8521.44
    264040     8522.48
    264080     8523.86
    264120     8525.24
    264160     8526.75
    264200     8527.94
    264240      8529.2
    264280     8530.29
    264320     8532.09
    264360     8533.93
    264400     8534.02
    264440     8535.57
    264480     8537.03
    264520     8538.31
    264560     8538.99
    264600     8540.68
    264640     8542.21
    264680     8543.59
    264720     8545.29
    264760     8546.33
    264800     8547.31
    264840     8548.33
    264880     8549.71
    264920     8551.08
    264960      8552.6
    265000     8553.77
    265040     8555.02
    265080     8556.14
    265120     8557.92
    265160     8559.76
    265200     8559.84
    265240     8561.41
    265280     8562.84
    265320     8564.13
    265360      8564.8
    265400      8566.5
    265440     8568.01
    265480      8569.4
    265520     8571.09
    265560     8572.13
    265600     8573.13
    265640     8574.14
    265680      8575.5
    265720      8576.9
    265760     8578.42
    265800     8579.59
    265840     8580.84
    265880     8581.91
    265920     8583.72
    265960     8585.56
    266000     8585.62
    266040     8587.19
    266080     8588.63
    266120     8589.93
    266160     8590.59
    266200     8592.29
    266240     8593.81
    266280     8595.21
    266320     8596.88
    266360     8597.94
    266400     8598.94
    266440     8599.95
    266480     8601.33
    266520     8602.72
    266560     8604.24
    266600      8605.4
    266640     8606.67
    266680     8607.73
    266720     8609.55
    266760     8611.39
    266800     8611.46
    266840     8613.02
    266880     8614.45
    266920     8615.77
    266960     8616.44
    267000     8618.13
    267040     8619.64
    267080     8621.04
    267120      8622.7
    267160     8623.77
    267200     8624.77
    267240     8625.79
    267280     8627.15
    267320     8628.54
    267360     8630.08
    267400     8631.23
    267440      8632.5
    267480     8633.56
    267520     8635.39
    267560     8637.23
    267600     8637.32
    267640     8638.84
    267680     8640.29
    267720     8641.58
    267760     8642.26
    267800     8643.96
    267840     8645.46
    267880     8646.88
    267920     8648.53
    267960     8649.61
    268000     8650.58
    268040      8651.6
    268080        8653
    268120     8654.37
    268160      8655.9
    268200     8657.08
    268240     8658.35
    268280     8659.41
    268320     8661.22
    268360     8663.08
    268400     8663.15
    268440     8664.68
    268480     8666.14
    268520     8667.44
    268560      8668.1
    268600      8669.8
    268640     8671.32
    268680     8672.73
    268720     8674.38
    268760     8675.47
    268800     8676.44
    268840     8677.47
    268880     8678.85
    268920     8680.25
    268960     8681.77
    269000     8682.93
    269040     8684.23
    269080     8685.29
    269120      8687.1
    269160     8688.96
    269200     8689.03
    269240     8690.57
    269280        8692
    269320     8693.32
    269360     8693.99
    269400     8695.68
    269440      8697.2
    269480     8698.59
    269520     8700.25
    269560     8701.33
    269600      8702.3
    269640     8703.36
    269680     8704.76
    269720     8706.13
    269760     8707.65
    269800     8708.83
    269840     8710.13
    269880     8711.18
    269920     8712.99
    269960     8714.86
    270000     8714.93
    270040     8716.44
    270080      8717.9
    270120     8719.19
    270160     8719.85
    270200     8721.56
    270240     8723.08
    270280     8724.47
    270320     8726.15
    270360     8727.21
    270400     8728.19
    270440     8729.26
    270480     8730.66
    270520     8732.01
    270560     8733.53
    270600     8734.71
    270640     8736.01
    270680     8737.05
    270720     8738.89
    270760     8740.75
    270800     8740.81
    270840     8742.29
    270880     8743.77
    270920     8745.04
    270960     8745.71
    271000     8747.41
    271040     8748.93
    271080     8750.33
    271120        8752
    271160     8753.06
    271200     8754.05
    271240      8755.1
    271280     8756.51
    271320     8757.86
    271360     8759.38
    271400     8760.56
    271440     8761.85
    271480      8762.9
    271520     8764.72
    271560     8766.58
    271600     8766.66
    271640     8768.13
    271680     8769.61
    271720     8770.87
    271760     8771.55
    271800     8773.24
    271840     8774.76
    271880     8776.17
    271920     8777.85
    271960      8778.9
    272000     8779.88
    272040     8780.94
    272080     8782.35
    272120      8783.7
    272160     8785.21
    272200     8786.42
    272240     8787.68
    272280     8788.75
    272320     8790.57
    272360     8792.43
    272400     8792.51
    272440     8793.95
    272480     8795.43
    272520     8796.71
    272560     8797.38
    272600     8799.08
    272640      8800.6
    272680        8802
    272720     8803.68
    272760     8804.72
    272800     8805.72
    272840     8806.77
    272880     8808.17
    272920     8809.54
    272960     8811.07
    273000     8812.25
    273040     8813.52
    273080     8814.59
    273120     8816.41
    273160     8818.27
    273200     8818.35
    273240      8819.8
    273280     8821.27
    273320     8822.52
    273360     8823.21
    273400     8824.91
    273440     8826.43
    273480     8827.83
    273520      8829.5
    273560     8830.54
    273600     8831.54
    273640     8832.59
    273680        8834
    273720     8835.35
    273760     8836.88
    273800     8838.07
    273840     8839.34
    273880     8840.39
    273920     8842.19
    273960     8844.08
    274000     8844.16
    274040     8845.61
    274080     8847.07
    274120     8848.33
    274160     8849.02
    274200     8850.72
    274240     8852.24
    274280     8853.63
    274320      8855.3
    274360     8856.35
    274400     8857.37
    274440     8858.38
    274480      8859.8
    274520     8861.14
    274560     8862.69
    274600     8863.86
    274640     8865.14
    274680     8866.17
    274720     8867.99
    274760      8869.9
    274800     8869.96
    274840     8871.39
    274880     8872.88
    274920     8874.12
    274960     8874.81
    275000     8876.51
    275040     8878.01
    275080     8879.41
    275120      8881.1
    275160     8882.14
    275200     8883.17
    275240     8884.18
    275280     8885.57
    275320     8886.93
    275360     8888.47
    275400     8889.63
    275440     8890.94
    275480     8891.95
    275520     8893.78
    275560      8895.7
    275600     8895.74
    275640     8897.18
    275680     8898.64
    275720      8899.9
    275760     8900.59
    275800     8902.26
    275840     8903.78
    275880     8905.17
    275920     8906.87
    275960      8907.9
    276000     8908.92
    276040     8909.93
    276080     8911.34
    276120     8912.69
    276160     8914.22
    276200     8915.39
    276240     8916.68
    276280      8917.7
    276320     8919.53
    276360     8921.44
    276400     8921.48
    276440      8922.9
    276480     8924.39
    276520     8925.65
    276560     8926.33
    276600        8928
    276640     8929.54
    276680     8930.93
    276720     8932.61
    276760     8933.62
    276800     8934.66
    276840      8935.7
    276880     8937.11
    276920     8938.47
    276960     8939.97
    277000     8941.17
    277040     8942.46
    277080     8943.45
    277120     8945.29
    277160      8947.2
    277200     8947.23
    277240     8948.64
    277280     8950.14
    277320     8951.42
    277360      8952.1
    277400     8953.79
    277440     8955.31
    277480     8956.69
    277520     8958.39
    277560     8959.39
    277600     8960.42
    277640     8961.48
    277680     8962.87
    277720     8964.23
    277760     8965.75
    277800     8966.94
    277840     8968.23
    277880     8969.24
    277920     8971.07
    277960     8972.98
    278000     8973.01
    278040     8974.42
    278080     8975.92
    278120     8977.18
    278160     8977.87
    278200     8979.55
    278240     8981.11
    278280     8982.48
    278320     8984.18
    278360     8985.17
    278400     8986.21
    278440     8987.28
    278480     8988.65
    278520     8990.03
    278560     8991.55
    278600     8992.74
    278640     8994.04
    278680     8995.04
    278720     8996.87
    278760     8998.77
    278800     8998.84
    278840     9000.24
    278880     9001.74
    278920     9002.99
    278960     9003.68
    279000     9005.37
    279040     9006.92
    279080      9008.3
    279120     9010.01
    279160     9010.99
    279200     9012.03
    279240     9013.13
    279280      9014.5
    279320     9015.88
    279360     9017.41
    279400     9018.59
    279440     9019.89
    279480      9020.9
    279520     9022.73
    279560     9024.64
    279600     9024.68
    279640     9026.09
    279680     9027.58
    279720     9028.84
    279760     9029.53
    279800     9031.22
    279840     9032.79
    279880     9034.15
    279920     9035.86
    279960     9036.84
    280000     9037.85
    280040     9038.95
    280080     9040.33
    280120     9041.69
    280160     9043.23
    280200      9044.4
    280240      9045.7
    280280     9046.72
    280320     9048.56
    280360     9050.46
    280400     9050.48
    280440      9051.9
    280480      9053.4
    280520     9054.64
    280560     9055.33
    280600     9057.02
    280640     9058.61
    280680     9059.95
    280720     9061.68
    280760     9062.64
    280800     9063.65
    280840     9064.74
    280880     9066.11
    280920     9067.47
    280960        9069
    281000     9070.19
    281040     9071.49
    281080     9072.51
    281120     9074.36
    281160     9076.25
    281200     9076.27
    281240      9077.7
    281280     9079.18
    281320     9080.42
    281360      9081.1
    281400      9082.8
    281440     9084.39
    281480     9085.74
    281520     9087.46
    281560     9088.42
    281600     9089.43
    281640     9090.52
    281680     9091.91
    281720     9093.26
    281760     9094.77
    281800     9095.99
    281840     9097.27
    281880     9098.29
    281920     9100.16
    281960     9102.03
    282000     9102.08
    282040     9103.48
    282080     9104.95
    282120     9106.21
    282160     9106.88
    282200      9108.6
    282240     9110.16
    282280     9111.52
    282320     9113.23
    282360      9114.2
    282400     9115.22
    282440     9116.31
    282480     9117.68
    282520     9119.05
    282560     9120.54
    282600     9121.76
    282640     9123.03
    282680     9124.06
    282720     9125.93
    282760      9127.8
    282800     9127.85
    282840     9129.26
    282880     9130.72
    282920     9131.99
    282960     9132.69
    283000     9134.37
    283040     9135.95
    283080     9137.31
    283120     9139.02
    283160     9139.98
    283200     9141.01
    283240     9142.13
    283280     9143.48
    283320     9144.85
    283360     9146.34
    283400     9147.57
    283440     9148.83
    283480     9149.85
    283520     9151.74
    283560     9153.61
    283600     9153.66
    283640     9155.08
    283680     9156.53
    283720     9157.82
    283760     9158.49
    283800     9160.18
    283840     9161.76
    283880      9163.1
    283920     9164.85
    283960     9165.79
    284000     9166.81
    284040     9167.93
    284080     9169.31
    284120     9170.65
    284160     9172.15
    284200     9173.37
    284240     9174.64
    284280     9175.67
    284320     9177.55
    284360     9179.43
    284400     9179.49
    284440     9180.89
    284480     9182.34
    284520     9183.64
    284560      9184.3
    284600     9185.97
    284640     9187.59
    284680      9188.9
    284720     9190.66
    284760     9191.58
    284800      9192.6
    284840     9193.72
    284880      9195.1
    284920     9196.43
    284960     9197.95
    285000     9199.17
    285040     9200.43
    285080     9201.47
    285120     9203.34
    285160     9205.23
    285200     9205.26
    285240     9206.68
    285280     9208.14
    285320     9209.45
    285360     9210.12
    285400     9211.77
    285440     9213.41
    285480     9214.73
    285520     9216.47
    285560     9217.41
    285600     9218.42
    285640     9219.56
    285680     9220.92
    285720     9222.26
    285760     9223.76
    285800     9224.99
    285840     9226.23
    285880     9227.28
    285920     9229.15
    285960     9231.04
    286000     9231.07
    286040     9232.47
    286080     9233.94
    286120     9235.25
    286160     9235.94
    286200     9237.58
    286240     9239.23
    286280     9240.53
    286320     9242.28
    286360     9243.22
    286400     9244.21
    286440     9245.36
    286480     9246.73
    286520     9248.05
    286560     9249.57
    286600     9250.78
    286640     9252.04
    286680     9253.08
    286720     9254.96
    286760     9256.84
    286800     9256.84
    286840     9258.27
    286880     9259.72
    286920     9261.02
    286960     9261.73
    287000     9263.38
    287040        9265
    287080     9266.33
    287120     9268.06
    287160     9269.02
    287200     9269.98
    287240     9271.13
    287280      9272.5
    287320     9273.81
    287360     9275.36
    287400     9276.57
    287440     9277.83
    287480     9278.85
    287520     9280.75
    287560     9282.64
    287600     9282.63
    287640     9284.07
    287680     9285.51
    287720     9286.81
    287760     9287.52
    287800     9289.17
    287840     9290.79
    287880     9292.12
    287920     9293.83
    287960     9294.82
    288000     9295.77
    288040     9296.94
    288080     9298.32
    288120     9299.63
    288160     9301.16
    288200     9302.38
    288240     9303.63
    288280     9304.67
    288320     9306.56
    288360     9308.46
    288400     9308.45
    288440     9309.86
    288480     9311.31
    288520     9312.61
    288560      9313.3
    288600     9314.97
    288640      9316.6
    288680      9317.9
    288720     9319.64
    288760     9320.61
    288800     9321.56
    288840     9322.75
    288880      9324.1
    288920     9325.43
    288960     9326.97
    289000     9328.17
    289040     9329.44
    289080     9330.47
    289120     9332.34
    289160     9334.24
    289200     9334.22
    289240     9335.65
    289280     9337.11
    289320      9338.4
    289360     9339.09
    289400     9340.75
    289440     9342.37
    289480     9343.67
    289520     9345.42
    289560     9346.39
    289600     9347.34
    289640     9348.52
    289680     9349.87
    289720     9351.21
    289760     9352.75
    289800     9353.95
    289840     9355.21
    289880     9356.27
    289920     9358.14
    289960     9360.03
    290000     9360.01
    290040     9361.41
    290080     9362.91
    290120     9364.18
    290160     9364.88
    290200     9366.53
    290240     9368.15
    290280     9369.46
    290320     9371.19
    290360     9372.17
    290400     9373.12
    290440      9374.3
    290480     9375.62
    290520     9376.96
    290560     9378.51
    290600     9379.72
    290640     9380.97
    290680     9382.03
    290720      9383.9
    290760     9385.82
    290800     9385.78
    290840     9387.18
    290880     9388.67
    290920     9389.92
    290960     9390.65
    291000      9392.3
    291040     9393.91
    291080     9395.23
    291120     9396.94
    291160     9397.92
    291200     9398.86
    291240     9400.06
    291280      9401.4
    291320     9402.74
    291360     9404.29
    291400     9405.48
    291440     9406.75
    291480     9407.79
    291520     9409.66
    291560     9411.58
    291600     9411.54
    291640     9412.94
    291680     9414.44
    291720     9415.72
    291760     9416.41
    291800     9418.07
    291840     9419.69
    291880     9421.01
    291920     9422.72
    291960     9423.69
    292000     9424.62
    292040     9425.85
    292080     9427.17
    292120     9428.56
    292160     9430.07
    292200     9431.27
    292240     9432.53
    292280     9433.59
    292320     9435.45
    292360     9437.36
    292400     9437.33
    292440     9438.72
    292480     9440.23
    292520     9441.51
    292560     9442.21
    292600     9443.87
    292640     9445.48
    292680     9446.81
    292720     9448.52
    292760     9449.49
    292800      9450.4
    292840     9451.66
    292880     9452.97
    292920     9454.36
    292960     9455.86
    293000     9457.06
    293040     9458.34
    293080     9459.36
    293120     9461.25
    293160     9463.17
    293200     9463.14
    293240     9464.52
    293280     9466.04
    293320     9467.32
    293360     9468.01
    293400      9469.7
    293440      9471.3
    293480     9472.61
    293520     9474.34
    293560     9475.33
    293600     9476.22
    293640     9477.49
    293680      9478.8
    293720     9480.19
    293760      9481.7
    293800     9482.89
    293840     9484.15
    293880      9485.2
    293920     9487.06
    293960     9488.99
    294000     9488.97
    294040     9490.36
    294080     9491.88
    294120     9493.15
    294160     9493.83
    294200     9495.51
    294240      9497.1
    294280     9498.46
    294320     9500.14
    294360     9501.15
    294400     9502.04
    294440      9503.3
    294480      9504.6
    294520     9505.99
    294560     9507.51
    294600     9508.71
    294640     9509.93
    294680        9511
    294720     9512.88
    294760      9514.8
    294800     9514.76
    294840     9516.17
    294880     9517.68
    294920     9518.95
    294960     9519.64
    295000      9521.3
    295040     9522.89
    295080     9524.24
    295120     9525.95
    295160     9526.93
    295200     9527.82
    295240     9529.11
    295280      9530.4
    295320     9531.79
    295360     9533.31
    295400      9534.5
    295440     9535.73
    295480     9536.79
    295520     9538.66
    295560      9540.6
    295600     9540.54
    295640     9541.94
    295680     9543.46
    295720     9544.72
    295760     9545.42
    295800     9547.07
    295840     9548.67
    295880     9550.02
    295920     9551.72
    295960     9552.71
    296000      9553.6
    296040     9554.85
    296080     9556.15
    296120     9557.56
    296160     9559.08
    296200     9560.27
    296240      9561.5
    296280     9562.54
    296320     9564.43
    296360     9566.37
    296400     9566.28
    296440      9567.7
    296480     9569.22
    296520     9570.45
    296560     9571.16
    296600     9572.81
    296640     9574.39
    296680     9575.77
    296720     9577.48
    296760     9578.43
    296800     9579.34
    296840     9580.61
    296880     9581.89
    296920     9583.32
    296960     9584.82
    297000     9586.02
    297040     9587.27
    297080      9588.3
    297120     9590.21
    297160     9592.15
    297200     9592.05
    297240     9593.46
    297280     9594.97
    297320     9596.19
    297360      9596.9
    297400     9598.58
    297440     9600.16
    297480     9601.52
    297520     9603.25
    297560      9604.2
    297600     9605.08
    297640     9606.35
    297680     9607.63
    297720     9609.08
    297760     9610.58
    297800     9611.76
    297840     9613.02
    297880     9614.03
    297920     9615.98
    297960     9617.92
    298000     9617.79
    298040     9619.22
    298080     9620.72
    298120     9621.94
    298160     9622.67
    298200     9624.32
    298240     9625.93
    298280     9627.27
    298320     9629.01
    298360     9629.95
    298400     9630.84
    298440     9632.12
    298480      9633.4
    298520     9634.83
    298560     9636.37
    298600     9637.53
    298640     9638.79
    298680     9639.78
    298720     9641.74
    298760     9643.69
    298800     9643.56
    298840     9644.96
    298880     9646.49
    298920     9647.69
    298960     9648.43
    299000     9650.09
    299040     9651.71
    299080     9653.02
    299120     9654.79
    299160     9655.71
    299200     9656.59
    299240     9657.88
    299280     9659.17
    299320      9660.6
    299360     9662.13
    299400     9663.31
    299440     9664.55
    299480     9665.56
    299520     9667.52
    299560     9669.44
    299600     9669.31
    299640     9670.73
    299680     9672.25
    299720     9673.45
    299760      9674.2
    299800     9675.85
    299840     9677.48
    299880     9678.78
    299920     9680.54
    299960     9681.48
    300000     9682.35
    300040     9683.64
    300080     9684.93
    300120     9686.38
    300160      9687.9
    300200     9689.08
    300240      9690.3
    300280     9691.32
    300320     9693.28
    300360      9695.2
    300400     9695.08
    300440     9696.52
    300480     9698.01
    300520      9699.2
    300560     9699.96
    300600      9701.6
    300640     9703.24
    300680     9704.55
    300720      9706.3
    300760     9707.22
    300800     9708.09
    300840     9709.34
    300880     9710.66
    300920     9712.08
    300960     9713.62
    301000      9714.8
    301040     9716.03
    301080     9717.02
    301120     9719.01
    301160     9720.92
    301200     9720.79
    301240     9722.26
    301280     9723.74
    301320     9724.93
    301360     9725.68
    301400     9727.31
    301440     9728.97
    301480     9730.28
    301520     9732.03
    301560     9732.94
    301600     9733.81
    301640     9735.05
    301680     9736.37
    301720     9737.81
    301760     9739.32
    301800     9740.52
    301840     9741.74
    301880     9742.73
    301920     9744.71
    301960     9746.65
    302000     9746.48
    302040     9747.95
    302080     9749.41
    302120     9750.61
    302160     9751.38
    302200     9752.97
    302240     9754.66
    302280     9755.95
    302320     9757.69
    302360     9758.62
    302400     9759.51
    302440     9760.72
    302480     9762.05
    302520     9763.47
    302560        9765
    302600     9766.18
    302640     9767.39
    302680      9768.4
    302720     9770.36
    302760     9772.32
    302800     9772.14
    302840     9773.59
    302880     9775.07
    302920     9776.28
    302960     9777.04
    303000     9778.62
    303040     9780.33
    303080     9781.63
    303120     9783.34
    303160     9784.29
    303200     9785.16
    303240     9786.41
    303280     9787.74
    303320     9789.15
    303360     9790.69
    303400     9791.86
    303440     9793.08
    303480     9794.08
    303520     9796.06
    303560        9798
    303600     9797.82
    303640     9799.28
    303680     9800.73
    303720     9801.97
    303760     9802.68
    303800     9804.29
    303840     9805.99
    303880     9807.27
    303920     9809.01
    303960     9809.97
    304000     9810.85
    304040     9812.08
    304080     9813.41
    304120     9814.83
    304160     9816.38
    304200     9817.54
    304240     9818.78
    304280     9819.75
    304320     9821.73
    304360     9823.67
    304400      9823.5
    304440     9824.97
    304480     9826.41
    304520     9827.62
    304560     9828.33
    304600     9829.95
    304640     9831.64
    304680     9832.95
    304720     9834.69
    304760     9835.64
    304800     9836.55
    304840     9837.77
    304880     9839.08
    304920     9840.51
    304960     9842.04
    305000     9843.24
    305040     9844.45
    305080     9845.45
    305120     9847.42
    305160     9849.36
    305200     9849.18
    305240     9850.66
    305280     9852.09
    305320     9853.31
    305360        9854
    305400     9855.63
    305440     9857.31
    305480     9858.64
    305520      9860.4
    305560     9861.33
    305600     9862.22
    305640     9863.45
    305680     9864.76
    305720     9866.21
    305760     9867.72
    305800     9868.92
    305840     9870.13
    305880     9871.13
    305920     9873.09
    305960     9875.04
    306000     9874.86
    306040     9876.33
    306080     9877.77
    306120     9878.98
    306160     9879.68
    306200     9881.28
    306240     9882.99
    306280     9884.33
    306320     9886.08
    306360     9887.02
    306400     9887.92
    306440     9889.13
    306480     9890.42
    306520     9891.88
    306560      9893.4
    306600      9894.6
    306640     9895.81
    306680     9896.81
    306720     9898.77
    306760     9900.73
    306800     9900.54
    306840     9902.02
    306880     9903.45
    306920     9904.66
    306960     9905.36
    307000     9906.93
    307040     9908.63
    307080     9909.98
    307120     9911.74
    307160     9912.66
    307200     9913.58
    307240     9914.78
    307280     9916.08
    307320     9917.53
    307360     9919.05
    307400     9920.27
    307440     9921.49
    307480      9922.5
    307520     9924.44
    307560     9926.41
    307600     9926.21
    307640      9927.7
    307680     9929.12
    307720     9930.32
    307760     9931.02
    307800      9932.6
    307840     9934.28
    307880     9935.65
    307920     9937.37
    307960     9938.33
    308000     9939.23
    308040     9940.39
    308080     9941.73
    308120     9943.17
    308160      9944.7
    308200     9945.94
    308240     9947.15
    308280     9948.14
    308320      9950.1
    308360     9952.07
    308400     9951.85
    308440     9953.35
    308480     9954.76
    308520     9955.97
    308560     9956.69
    308600     9958.25
    308640     9959.94
    308680     9961.33
    308720     9963.02
    308760     9963.99
    308800     9964.86
    308840     9966.06
    308880     9967.38
    308920     9968.82
    308960     9970.37
    309000      9971.6
    309040     9972.82
    309080     9973.81
    309120     9975.74
    309160     9977.72
    309200      9977.5
    309240     9978.99
    309280     9980.37
    309320      9981.6
    309360      9982.3
    309400     9983.88
    309440     9985.54
    309480     9986.94
    309520     9988.65
    309560     9989.59
    309600     9990.48
    309640     9991.68
    309680     9993.01
    309720     9994.45
    309760     9995.99
    309800     9997.22
    309840     9998.44
    309880     9999.44
    309920     10001.4
    309960     10003.3
    310000     10003.1
    310040     10004.6
    310080       10006
    310120     10007.2
    310160     10007.9
    310200     10009.5
    310240     10011.2
    310280     10012.6
    310320     10014.3
    310360     10015.2
    310400     10016.1
    310440     10017.3
    310480     10018.6
    310520     10020.1
    310560     10021.6
    310600     10022.9
    310640       10024
    310680     10025.1
    310720       10027
    310760       10029
    310800     10028.7
    310840     10030.3
    310880     10031.6
    310920     10032.9
    310960     10033.6
    311000     10035.1
    311040     10036.8
    311080     10038.2
    311120       10040
    311160     10040.9
    311200     10041.8
    311240       10043
    311280     10044.3
    311320     10045.7
    311360     10047.2
    311400     10048.5
    311440     10049.7
    311480     10050.7
    311520     10052.7
    311560     10054.6
    311600     10054.4
    311640     10055.9
    311680     10057.3
    311720     10058.5
    311760     10059.2
    311800     10060.8
    311840     10062.5
    311880     10063.8
    311920     10065.6
    311960     10066.5
    312000     10067.4
    312040     10068.6
    312080       10070
    312120     10071.4
    312160     10072.9
    312200     10074.2
    312240     10075.4
    312280     10076.4
    312320     10078.3
    312360     10080.3
    312400     10080.1
    312440     10081.6
    312480       10083
    312520     10084.2
    312560     10084.9
    312600     10086.5
    312640     10088.2
    312680     10089.5
    312720     10091.3
    312760     10092.2
    312800     10093.1
    312840     10094.3
    312880     10095.7
    312920     10097.1
    312960     10098.6
    313000     10099.9
    313040     10101.1
    313080     10102.1
    313120       10104
    313160       10106
    313200     10105.8
    313240     10107.3
    313280     10108.7
    313320     10109.9
    313360     10110.6
    313400     10112.2
    313440     10113.9
    313480     10115.3
    313520       10117
    313560     10117.9
    313600     10118.8
    313640       10120
    313680     10121.4
    313720     10122.8
    313760     10124.3
    313800     10125.6
    313840     10126.8
    313880     10127.8
    313920     10129.7
    313960     10131.8
    314000     10131.5
    314040       10133
    314080     10134.4
    314120     10135.6
    314160     10136.3
    314200     10137.9
    314240     10139.6
    314280       10141
    314320     10142.7
    314360     10143.6
    314400     10144.5
    314440     10145.8
    314480     10147.1
    314520     10148.6
    314560       10150
    314600     10151.3
    314640     10152.5
    314680     10153.6
    314720     10155.5
    314760     10157.5
    314800     10157.3
    314840     10158.7
    314880     10160.1
    314920     10161.3
    314960       10162
    315000     10163.6
    315040     10165.3
    315080     10166.7
    315120     10168.4
    315160     10169.4
    315200     10170.3
    315240     10171.5
    315280     10172.8
    315320     10174.3
    315360     10175.7
    315400       10177
    315440     10178.2
    315480     10179.2
    315520     10181.2
    315560     10183.2
    315600       10183
    315640     10184.4
    315680     10185.9
    315720       10187
    315760     10187.7
    315800     10189.3
    315840       10191
    315880     10192.4
    315920     10194.2
    315960     10195.1
    316000       10196
    316040     10197.2
    316080     10198.5
    316120       10200
    316160     10201.5
    316200     10202.7
    316240     10203.9
    316280       10205
    316320     10206.9
    316360     10208.9
    316400     10208.7
    316440     10210.1
    316480     10211.6
    316520     10212.8
    316560     10213.5
    316600       10215
    316640     10216.8
    316680     10218.2
    316720     10219.9
    316760     10220.8
    316800     10221.7
    316840     10222.9
    316880     10224.3
    316920     10225.7
    316960     10227.2
    317000     10228.5
    317040     10229.7
    317080     10230.7
    317120     10232.7
    317160     10234.7
    317200     10234.4
    317240     10235.9
    317280     10237.3
    317320     10238.5
    317360     10239.2
    317400     10240.8
    317440     10242.5
    317480     10243.9
    317520     10245.7
    317560     10246.5
    317600     10247.4
    317640     10248.7
    317680       10250
    317720     10251.5
    317760     10252.9
    317800     10254.2
    317840     10255.4
    317880     10256.5
    317920     10258.4
    317960     10260.4
    318000     10260.2
    318040     10261.6
    318080       10263
    318120     10264.2
    318160     10264.9
    318200     10266.5
    318240     10268.2
    318280     10269.6
    318320     10271.4
    318360     10272.3
    318400     10273.2
    318440     10274.4
    318480     10275.7
    318520     10277.2
    318560     10278.6
    318600     10279.9
    318640     10281.2
    318680     10282.2
    318720     10284.2
    318760     10286.2
    318800     10285.9
    318840     10287.4
    318880     10288.8
    318920       10290
    318960     10290.6
    319000     10292.2
    319040     10293.9
    319080     10295.3
    319120     10297.1
    319160       10298
    319200     10298.9
    319240     10300.1
    319280     10301.4
    319320     10302.9
    319360     10304.3
    319400     10305.6
    319440     10306.9
    319480     10307.9
    319520     10309.9
    319560     10311.9
    319600     10311.6
    319640     10313.1
    319680     10314.5
    319720     10315.7
    319760     10316.4
    319800     10317.9
    319840     10319.7
    319880     10321.1
    319920     10322.8
    319960     10323.8
    320000     10324.6
    320040     10325.9
    320080     10327.2
    320120     10328.6
    320160     10330.1
    320200     10331.3
    320240     10332.6
    320280     10333.6
    320320     10335.6
    320360     10337.6
    320400     10337.3
    320440     10338.8
    320480     10340.2
    320520     10341.4
    320560     10342.1
    320600     10343.6
    320640     10345.4
    320680     10346.8
    320720     10348.5
    320760     10349.5
    320800     10350.4
    320840     10351.6
    320880     10352.9
    320920     10354.3
    320960     10355.8
    321000     10357.1
    321040     10358.3
    321080     10359.4
    321120     10361.3
    321160     10363.3
    321200     10363.1
    321240     10364.5
    321280     10365.9
    321320     10367.2
    321360     10367.8
    321400     10369.4
    321440     10371.2
    321480     10372.5
    321520     10374.3
    321560     10375.2
    321600     10376.1
    321640     10377.3
    321680     10378.6
    321720     10380.1
    321760     10381.5
    321800     10382.8
    321840     10384.1
    321880     10385.1
    321920       10387
    321960     10389.1
    322000     10388.8
    322040     10390.3
    322080     10391.7
    322120     10392.9
    322160     10393.6
    322200     10395.1
    322240     10396.9
    322280     10398.3
    322320       10400
    322360       10401
    322400     10401.9
    322440     10403.1
    322480     10404.4
    322520     10405.8
    322560     10407.3
    322600     10408.6
    322640     10409.8
    322680     10410.9
    322720     10412.8
    322760     10414.8
    322800     10414.6
    322840     10416.1
    322880     10417.5
    322920     10418.7
    322960     10419.3
    323000     10420.9
    323040     10422.7
    323080       10424
    323120     10425.7
    323160     10426.8
    323200     10427.6
    323240     10428.8
    323280     10430.1
    323320     10431.6
    323360     10433.1
    323400     10434.4
    323440     10435.6
    323480     10436.7
    323520     10438.6
    323560     10440.6
    323600     10440.4
    323640     10441.8
    323680     10443.2
    323720     10444.4
    323760     10445.1
    323800     10446.6
    323840     10448.4
    323880     10449.8
    323920     10451.5
    323960     10452.5
    324000     10453.4
    324040     10454.6
    324080     10455.9
    324120     10457.3
    324160     10458.9
    324200     10460.1
    324240     10461.4
    324280     10462.4
    324320     10464.3
    324360     10466.4
    324400     10466.2
    324440     10467.6
    324480       10469
    324520     10470.2
    324560     10470.8
    324600     10472.4
    324640     10474.2
    324680     10475.6
    324720     10477.2
    324760     10478.3
    324800     10479.2
    324840     10480.3
    324880     10481.6
    324920     10483.1
    324960     10484.6
    325000     10485.9
    325040     10487.1
    325080     10488.2
    325120     10490.1
    325160     10492.1
    325200     10491.9
    325240     10493.4
    325280     10494.7
    325320     10495.9
    325360     10496.6
    325400     10498.2
    325440     10499.9
    325480     10501.3
    325520       10503
    325560       10504
    325600     10504.9
    325640     10506.1
    325680     10507.4
    325720     10508.8
    325760     10510.4
    325800     10511.6
    325840     10512.9
    325880       10514
    325920     10515.9
    325960     10517.9
    326000     10517.7
    326040     10519.1
    326080     10520.5
    326120     10521.7
    326160     10522.4
    326200       10524
    326240     10525.7
    326280     10527.1
    326320     10528.8
    326360     10529.8
    326400     10530.7
    326440     10531.9
    326480     10533.2
    326520     10534.6
    326560     10536.2
    326600     10537.4
    326640     10538.7
    326680     10539.7
    326720     10541.6
    326760     10543.7
    326800     10543.5
    326840     10544.9
    326880     10546.3
    326920     10547.5
    326960     10548.2
    327000     10549.7
    327040     10551.5
    327080     10552.9
    327120     10554.6
    327160     10555.6
    327200     10556.5
    327240     10557.7
    327280       10559
    327320     10560.4
    327360       10562
    327400     10563.2
    327440     10564.5
    327480     10565.5
    327520     10567.4
    327560     10569.5
    327600     10569.3
    327640     10570.7
    327680     10572.1
    327720     10573.3
    327760     10573.9
    327800     10575.5
    327840     10577.3
    327880     10578.7
    327920     10580.4
    327960     10581.4
    328000     10582.3
    328040     10583.5
    328080     10584.8
    328120     10586.2
    328160     10587.8
    328200       10589
    328240     10590.3
    328280     10591.3
    328320     10593.2
    328360     10595.3
    328400     10595.1
    328440     10596.5
    328480     10597.9
    328520     10599.1
    328560     10599.7
    328600     10601.3
    328640     10603.1
    328680     10604.5
    328720     10606.2
    328760     10607.2
    328800     10608.1
    328840     10609.3
    328880     10610.6
    328920       10612
    328960     10613.6
    329000     10614.8
    329040     10616.1
    329080     10617.1
    329120     10619.1
    329160     10621.1
    329200     10620.9
    329240     10622.3
    329280     10623.7
    329320     10624.9
    329360     10625.5
    329400     10627.1
    329440     10628.9
    329480     10630.3
    329520       10632
    329560       10633
    329600     10633.8
    329640       10635
    329680     10636.4
    329720     10637.8
    329760     10639.3
    329800     10640.6
    329840     10641.9
    329880     10642.8
    329920     10644.8
    329960     10646.9
    330000     10646.7
    330040     10648.1
    330080     10649.5
    330120     10650.7
    330160     10651.3
    330200     10652.9
    330240     10654.7
    330280     10656.1
    330320     10657.8
    330360     10658.8
    330400     10659.6
    330440     10660.8
    330480     10662.2
    330520     10663.6
    330560     10665.1
    330600     10666.3
    330640     10667.7
    330680     10668.6
    330720     10670.6
    330760     10672.7
    330800     10672.5
    330840     10673.9
    330880     10675.3
    330920     10676.5
    330960     10677.1
    331000     10678.7
    331040     10680.5
    331080     10681.9
    331120     10683.6
    331160     10684.6
    331200     10685.4
    331240     10686.6
    331280     10687.9
    331320     10689.4
    331360     10690.9
    331400     10692.1
    331440     10693.4
    331480     10694.4
    331520     10696.4
    331560     10698.5
    331600     10698.3
    331640     10699.7
    331680     10701.1
    331720     10702.2
    331760     10702.9
    331800     10704.5
    331840     10706.3
    331880     10707.7
    331920     10709.4
    331960     10710.4
    332000     10711.3
    332040     10712.4
    332080     10713.8
    332120     10715.2
    332160     10716.7
    332200     10717.9
    332240     10719.2
    332280     10720.2
    332320     10722.2
    332360     10724.3
    332400     10724.1
    332440     10725.5
    332480     10726.9
    332520       10728
    332560     10728.7
    332600     10730.3
    332640     10732.1
    332680     10733.5
    332720     10735.2
    332760     10736.2
    332800     10737.1
    332840     10738.2
    332880     10739.6
    332920       10741
    332960     10742.5
    333000     10743.7
    333040       10745
    333080       10746
    333120     10748.1
    333160     10750.1
    333200     10749.9
    333240     10751.3
    333280     10752.7
    333320     10753.8
    333360     10754.5
    333400     10756.1
    333440     10757.9
    333480     10759.3
    333520       10761
    333560     10762.1
    333600     10762.9
    333640     10764.1
    333680     10765.4
    333720     10766.8
    333760     10768.4
    333800     10769.5
    333840     10770.8
    333880     10771.8
    333920     10773.9
    333960     10775.9
    334000     10775.7
    334040     10777.2
    334080     10778.5
    334120     10779.7
    334160     10780.4
    334200       10782
    334240     10783.8
    334280     10785.2
    334320     10786.8
    334360     10787.9
    334400     10788.8
    334440     10789.9
    334480     10791.3
    334520     10792.7
    334560     10794.3
    334600     10795.4
    334640     10796.7
    334680     10797.7
    334720     10799.8
    334760     10801.8
    334800     10801.6
    334840     10803.1
    334880     10804.4
    334920     10805.6
    334960     10806.3
    335000     10807.9
    335040     10809.6
    335080     10811.1
    335120     10812.7
    335160     10813.8
    335200     10814.7
    335240     10815.8
    335280     10817.1
    335320     10818.6
    335360     10820.1
    335400     10821.3
    335440     10822.6
    335480     10823.6
    335520     10825.6
    335560     10827.8
    335600     10827.5
    335640       10829
    335680     10830.3
    335720     10831.5
    335760     10832.2
    335800     10833.8
    335840     10835.5
    335880       10837
    335920     10838.6
    335960     10839.7
    336000     10840.6
    336040     10841.7
    336080       10843
    336120     10844.5
    336160       10846
    336200     10847.2
    336240     10848.5
    336280     10849.5
    336320     10851.6
    336360     10853.7
    336400     10853.4
    336440     10854.9
    336480     10856.2
    336520     10857.4
    336560     10858.1
    336600     10859.7
    336640     10861.5
    336680     10862.9
    336720     10864.5
    336760     10865.6
    336800     10866.5
    336840     10867.6
    336880       10869
    336920     10870.4
    336960     10871.9
    337000     10873.1
    337040     10874.5
    337080     10875.4
    337120     10877.5
    337160     10879.6
    337200     10879.3
    337240     10880.8
    337280     10882.2
    337320     10883.3
    337360       10884
    337400     10885.6
    337440     10887.4
    337480     10888.8
    337520     10890.5
    337560     10891.6
    337600     10892.5
    337640     10893.6
    337680     10894.9
    337720     10896.3
    337760     10897.9
    337800       10899
    337840     10900.4
    337880     10901.3
    337920     10903.4
    337960     10905.5
    338000     10905.2
    338040     10906.7
    338080     10908.1
    338120     10909.2
    338160     10909.9
    338200     10911.5
    338240     10913.3
    338280     10914.7
    338320     10916.3
    338360     10917.4
    338400     10918.4
    338440     10919.4
    338480     10920.8
    338520     10922.2
    338560     10923.8
    338600     10924.9
    338640     10926.3
    338680     10927.2
    338720     10929.3
    338760     10931.4
    338800     10931.1
    338840     10932.6
    338880       10934
    338920     10935.1
    338960     10935.8
    339000     10937.4
    339040     10939.1
    339080     10940.6
    339120     10942.2
    339160     10943.3
    339200     10944.2
    339240     10945.3
    339280     10946.7
    339320     10948.1
    339360     10949.7
    339400     10950.8
    339440     10952.2
    339480     10953.1
    339520     10955.2
    339560     10957.3
    339600       10957
    339640     10958.5
    339680     10959.9
    339720       10961
    339760     10961.6
    339800     10963.2
    339840       10965
    339880     10966.5
    339920     10968.1
    339960     10969.2
    340000     10970.2
    340040     10971.2
    340080     10972.6
    340120       10974
    340160     10975.5
    340200     10976.7
    340240     10978.1
    340280       10979
    340320     10981.1
    340360     10983.1
    340400     10982.8
    340440     10984.4
    340480     10985.8
    340520     10986.9
    340560     10987.5
    340600     10989.1
    340640     10990.9
    340680     10992.4
    340720       10994
    340760     10995.1
    340800       10996
    340840       10997
    340880     10998.4
    340920     10999.8
    340960     11001.4
    341000     11002.6
    341040     11003.9
    341080     11004.9
    341120     11006.9
    341160       11009
    341200     11008.7
    341240     11010.3
    341280     11011.6
    341320     11012.7
    341360     11013.4
    341400     11014.9
    341440     11016.8
    341480     11018.2
    341520     11019.8
    341560     11020.9
    341600     11021.9
    341640     11022.9
    341680     11024.3
    341720     11025.7
    341760     11027.3
    341800     11028.4
    341840     11029.8
    341880     11030.7
    341920     11032.8
    341960     11034.9
    342000     11034.6
    342040     11036.1
    342080     11037.5
    342120     11038.6
    342160     11039.2
    342200     11040.8
    342240     11042.7
    342280     11044.1
    342320     11045.7
    342360     11046.8
    342400     11047.8
    342440     11048.8
    342480     11050.2
    342520     11051.6
    342560     11053.2
    342600     11054.3
    342640     11055.7
    342680     11056.6
    342720     11058.7
    342760     11060.7
    342800     11060.5
    342840       11062
    342880     11063.4
    342920     11064.5
    342960     11065.1
    343000     11066.7
    343040     11068.5
    343080       11070
    343120     11071.6
    343160     11072.7
    343200     11073.6
    343240     11074.7
    343280     11076.1
    343320     11077.4
    343360       11079
    343400     11080.2
    343440     11081.6
    343480     11082.5
    343520     11084.5
    343560     11086.6
    343600     11086.3
    343640     11087.9
    343680     11089.3
    343720     11090.3
    343760       11091
    343800     11092.6
    343840     11094.4
    343880     11095.9
    343920     11097.5
    343960     11098.6
    344000     11099.5
    344040     11100.6
    344080     11101.9
    344120     11103.3
    344160     11104.9
    344200     11106.1
    344240     11107.4
    344280     11108.4
    344320     11110.4
    344360     11112.5
    344400     11112.2
    344440     11113.8
    344480     11115.2
    344520     11116.2
    344560     11116.9
    344600     11118.5
    344640     11120.3
    344680     11121.7
    344720     11123.4
    344760     11124.5
    344800     11125.4
    344840     11126.5
    344880     11127.8
    344920     11129.2
    344960     11130.8
    345000       11132
    345040     11133.3
    345080     11134.3
    345120     11136.3
    345160     11138.4
    345200     11138.1
    345240     11139.7
    345280     11141.1
    345320     11142.1
    345360     11142.8
    345400     11144.4
    345440     11146.2
    345480     11147.7
    345520     11149.3
    345560     11150.4
    345600     11151.3
    345640     11152.3
    345680     11153.8
    345720     11155.1
    345760     11156.7
    345800     11157.9
    345840     11159.3
    345880     11160.3
    345920     11162.3
    345960     11164.3
    346000     11164.1
    346040     11165.6
    346080       11167
    346120     11168.1
    346160     11168.7
    346200     11170.3
    346240     11172.2
    346280     11173.6
    346320     11175.2
    346360     11176.3
    346400     11177.2
    346440     11178.3
    346480     11179.7
    346520       11181
    346560     11182.6
    346600     11183.8
    346640     11185.2
    346680     11186.2
    346720     11188.2
    346760     11190.3
    346800     11189.9
    346840     11191.5
    346880       11193
    346920       11194
    346960     11194.6
    347000     11196.2
    347040     11198.1
    347080     11199.5
    347120     11201.1
    347160     11202.2
    347200     11203.2
    347240     11204.2
    347280     11205.6
    347320       11207
    347360     11208.5
    347400     11209.7
    347440     11211.1
    347480     11212.1
    347520     11214.1
    347560     11216.2
    347600     11215.9
    347640     11217.5
    347680     11218.9
    347720     11219.9
    347760     11220.6
    347800     11222.2
    347840     11224.1
    347880     11225.4
    347920       11227
    347960     11228.2
    348000     11229.2
    348040     11230.1
    348080     11231.5
    348120     11232.9
    348160     11234.5
    348200     11235.6
    348240       11237
    348280     11238.1
    348320       11240
    348360     11242.1
    348400     11241.8
    348440     11243.4
    348480     11244.9
    348520     11245.9
    348560     11246.5
    348600     11248.1
    348640       11250
    348680     11251.4
    348720     11252.9
    348760     11254.1
    348800     11255.1
    348840       11256
    348880     11257.5
    348920     11258.8
    348960     11260.4
    349000     11261.5
    349040     11262.9
    349080       11264
    349120     11265.9
    349160       11268
    349200     11267.7
    349240     11269.3
    349280     11270.8
    349320     11271.8
    349360     11272.4
    349400       11274
    349440     11275.9
    349480     11277.3
    349520     11278.9
    349560       11280
    349600       11281
    349640     11281.9
    349680     11283.4
    349720     11284.7
    349760     11286.3
    349800     11287.4
    349840     11288.8
    349880     11289.9
    349920     11291.9
    349960     11293.9
    350000     11293.6
    350040     11295.2
    350080     11296.7
    350120     11297.7
    350160     11298.4
    350200     11299.9
    350240     11301.8
    350280     11303.2
    350320     11304.8
    350360     11305.9
    350400     11306.9
    350440     11307.9
    350480     11309.3
    350520     11310.6
    350560     11312.2
    350600     11313.3
    350640     11314.7
    350680     11315.8
    350720     11317.8
    350760     11319.8
    350800     11319.5
    350840     11321.1
    350880     11322.6
    350920     11323.6
    350960     11324.3
    351000     11325.9
    351040     11327.7
    351080     11329.1
    351120     11330.7
    351160     11331.8
    351200     11332.8
    351240     11333.8
    351280     11335.2
    351320     11336.5
    351360     11338.1
    351400     11339.2
    351440     11340.6
    351480     11341.7
    351520     11343.7
    351560     11345.7
    351600     11345.4
    351640     11347.1
    351680     11348.5
    351720     11349.5
    351760     11350.2
    351800     11351.8
    351840     11353.6
    351880       11355
    351920     11356.6
    351960     11357.7
    352000     11358.7
    352040     11359.7
    352080       11361
    352120     11362.4
    352160       11364
    352200     11365.1
    352240     11366.5
    352280     11367.6
    352320     11369.6
    352360     11371.6
    352400     11371.3
    352440       11373
    352480     11374.4
    352520     11375.4
    352560     11376.1
    352600     11377.7
    352640     11379.5
    352680       11381
    352720     11382.5
    352760     11383.6
    352800     11384.6
    352840     11385.6
    352880     11386.9
    352920     11388.3
    352960     11389.9
    353000       11391
    353040     11392.4
    353080     11393.5
    353120     11395.5
    353160     11397.5
    353200     11397.2
    353240     11398.8
    353280     11400.3
    353320     11401.3
    353360     11401.9
    353400     11403.6
    353440     11405.4
    353480     11406.9
    353520     11408.4
    353560     11409.5
    353600     11410.5
    353640     11411.5
    353680     11412.8
    353720     11414.2
    353760     11415.9
    353800     11416.9
    353840     11418.3
    353880     11419.4
    353920     11421.4
    353960     11423.4
    354000     11423.1
    354040     11424.7
    354080     11426.2
    354120     11427.2
    354160     11427.9
    354200     11429.6
    354240     11431.4
    354280     11432.8
    354320     11434.4
    354360     11435.5
    354400     11436.4
    354440     11437.4
    354480     11438.8
    354520     11440.1
    354560     11441.8
    354600     11442.8
    354640     11444.2
    354680     11445.3
    354720     11447.3
    354760     11449.4
    354800     11449.1
    354840     11450.7
    354880     11452.2
    354920     11453.2
    354960     11453.9
    355000     11455.5
    355040     11457.3
    355080     11458.7
    355120     11460.3
    355160     11461.4
    355200     11462.4
    355240     11463.3
    355280     11464.7
    355320     11466.1
    355360     11467.8
    355400     11468.7
    355440     11470.2
    355480     11471.2
    355520     11473.3
    355560     11475.3
    355600       11475
    355640     11476.6
    355680     11478.1
    355720     11479.2
    355760     11479.8
    355800     11481.5
    355840     11483.2
    355880     11484.7
    355920     11486.3
    355960     11487.4
    356000     11488.3
    356040     11489.3
    356080     11490.7
    356120       11492
    356160     11493.7
    356200     11494.7
    356240     11496.2
    356280     11497.2
    356320     11499.2
    356360     11501.3
    356400     11500.9
    356440     11502.6
    356480     11504.1
    356520     11505.1
    356560     11505.7
    356600     11507.4
    356640     11509.2
    356680     11510.7
    356720     11512.2
    356760     11513.3
    356800     11514.3
    356840     11515.3
    356880     11516.6
    356920       11518
    356960     11519.7
    357000     11520.6
    357040     11522.1
    357080     11523.1
    357120     11525.2
    357160     11527.3
    357200     11526.9
    357240     11528.5
    357280       11530
    357320     11531.1
    357360     11531.7
    357400     11533.3
    357440     11535.2
    357480     11536.6
    357520     11538.2
    357560     11539.3
    357600     11540.3
    357640     11541.3
    357680     11542.6
    357720       11544
    357760     11545.7
    357800     11546.6
    357840     11548.1
    357880     11549.1
    357920     11551.2
    357960     11553.2
    358000     11552.8
    358040     11554.5
    358080       11556
    358120       11557
    358160     11557.6
    358200     11559.3
    358240     11561.1
    358280     11562.6
    358320     11564.2
    358360     11565.3
    358400     11566.2
    358440     11567.2
    358480     11568.6
    358520     11569.9
    358560     11571.7
    358600     11572.6
    358640       11574
    358680       11575
    358720     11577.1
    358760     11579.2
    358800     11578.8
    358840     11580.5
    358880       11582
    358920       11583
    358960     11583.6
    359000     11585.3
    359040     11587.1
    359080     11588.6
    359120     11590.1
    359160     11591.3
    359200     11592.2
    359240     11593.2
    359280     11594.6
    359320     11595.9
    359360     11597.6
    359400     11598.5
    359440       11600
    359480       11601
    359520     11603.1
    359560     11605.1
    359600     11604.7
    359640     11606.4
    359680     11607.9
    359720     11608.9
    359760     11609.6
    359800     11611.2
    359840     11613.1
    359880     11614.5
    359920     11616.1
    359960     11617.2
    360000     11618.2
    360040     11619.1
    360080     11620.5
    360120     11621.9
    360160     11623.6
    360200     11624.5
    360240     11625.9
    360280     11626.9
    360320       11629
    360360       11631
    360400     11630.7
    360440     11632.3
    360480     11633.8
    360520     11634.9
    360560     11635.5
    360600     11637.2
    360640       11639
    360680     11640.4
    360720       11642
    360760     11643.1
    360800     11644.1
    360840     11645.1
    360880     11646.4
    360920     11647.8
    360960     11649.5
    361000     11650.4
    361040     11651.8
    361080     11652.9
    361120     11654.9
    361160       11657
    361200     11656.6
    361240     11658.3
    361280     11659.8
    361320     11660.8
    361360     11661.5
    361400     11663.1
    361440     11664.9
    361480     11666.4
    361520       11668
    361560     11669.1
    361600       11670
    361640       11671
    361680     11672.4
    361720     11673.7
    361760     11675.4
    361800     11676.3
    361840     11677.8
    361880     11678.8
    361920     11680.9
    361960     11682.9
    362000     11682.5
    362040     11684.2
    362080     11685.7
    362120     11686.7
    362160     11687.4
    362200       11689
    362240     11690.9
    362280     11692.3
    362320     11693.9
    362360       11695
    362400     11695.9
    362440       11697
    362480     11698.3
    362520     11699.7
    362560     11701.3
    362600     11702.2
    362640     11703.7
    362680     11704.7
    362720     11706.8
    362760     11708.8
    362800     11708.4
    362840     11710.1
    362880     11711.6
    362920     11712.6
    362960     11713.3
    363000     11714.9
    363040     11716.8
    363080     11718.2
    363120     11719.8
    363160     11720.9
    363200     11721.8
    363240     11722.9
    363280     11724.3
    363320     11725.6
    363360     11727.2
    363400     11728.2
    363440     11729.7
    363480     11730.7
    363520     11732.7
    363560     11734.7
    363600     11734.3
    363640       11736
    363680     11737.5
    363720     11738.5
    363760     11739.2
    363800     11740.8
    363840     11742.7
    363880     11744.1
    363920     11745.8
    363960     11746.8
    364000     11747.7
    364040     11748.8
    364080     11750.2
    364120     11751.5
    364160     11753.2
    364200     11754.1
    364240     11755.6
    364280     11756.6
    364320     11758.7
    364360     11760.7
    364400     11760.3
    364440       11762
    364480     11763.5
    364520     11764.5
    364560     11765.2
    364600     11766.8
    364640     11768.6
    364680     11770.1
    364720     11771.7
    364760     11772.8
    364800     11773.7
    364840     11774.8
    364880     11776.2
    364920     11777.5
    364960     11779.2
    365000       11780
    365040     11781.6
    365080     11782.6
    365120     11784.6
    365160     11786.7
    365200     11786.3
    365240     11787.9
    365280     11789.4
    365320     11790.5
    365360     11791.1
    365400     11792.8
    365440     11794.6
    365480       11796
    365520     11797.7
    365560     11798.8
    365600     11799.7
    365640     11800.8
    365680     11802.2
    365720     11803.5
    365760     11805.2
    365800       11806
    365840     11807.5
    365880     11808.5
    365920     11810.6
    365960     11812.6
    366000     11812.2
    366040     11813.9
    366080     11815.4
    366120     11816.4
    366160     11817.1
    366200     11818.8
    366240     11820.5
    366280       11822
    366320     11823.7
    366360     11824.7
    366400     11825.6
    366440     11826.7
    366480     11828.2
    366520     11829.5
    366560     11831.2
    366600     11831.9
    366640     11833.5
    366680     11834.5
    366720     11836.6
    366760     11838.6
    366800     11838.2
    366840     11839.9
    366880     11841.4
    366920     11842.4
    366960     11843.1
    367000     11844.8
    367040     11846.5
    367080       11848
    367120     11849.7
    367160     11850.7
    367200     11851.6
    367240     11852.7
    367280     11854.1
    367320     11855.4
    367360     11857.2
    367400     11857.9
    367440     11859.5
    367480     11860.5
    367520     11862.6
    367560     11864.6
    367600     11864.2
    367640     11865.9
    367680     11867.4
    367720     11868.5
    367760     11869.1
    367800     11870.8
    367840     11872.5
    367880     11873.9
    367920     11875.7
    367960     11876.7
    368000     11877.6
    368040     11878.7
    368080     11880.1
    368120     11881.4
    368160     11883.1
    368200     11883.9
    368240     11885.5
    368280     11886.5
    368320     11888.6
    368360     11890.6
    368400     11890.2
    368440     11891.9
    368480     11893.4
    368520     11894.5
    368560     11895.1
    368600     11896.8
    368640     11898.5
    368680     11899.9
    368720     11901.7
    368760     11902.7
    368800     11903.6
    368840     11904.7
    368880     11906.1
    368920     11907.4
    368960     11909.2
    369000     11909.9
    369040     11911.5
    369080     11912.5
    369120     11914.6
    369160     11916.6
    369200     11916.2
    369240     11917.9
    369280     11919.4
    369320     11920.5
    369360     11921.1
    369400     11922.8
    369440     11924.5
    369480     11925.9
    369520     11927.7
    369560     11928.7
    369600     11929.6
    369640     11930.7
    369680     11932.1
    369720     11933.4
    369760     11935.2
    369800     11935.9
    369840     11937.5
    369880     11938.5
    369920     11940.6
    369960     11942.6
    370000     11942.2
    370040     11943.9
    370080     11945.4
    370120     11946.5
    370160     11947.1
    370200     11948.8
    370240     11950.6
    370280       11952
    370320     11953.7
    370360     11954.8
    370400     11955.7
    370440     11956.7
    370480     11958.2
    370520     11959.5
    370560     11961.2
    370600       11962
    370640     11963.6
    370680     11964.5
    370720     11966.6
    370760     11968.6
    370800     11968.2
    370840     11969.9
    370880     11971.5
    370920     11972.5
    370960     11973.2
    371000     11974.8
    371040     11976.6
    371080       11978
    371120     11979.7
    371160     11980.8
    371200     11981.7
    371240     11982.8
    371280     11984.2
    371320     11985.5
    371360     11987.2
    371400       11988
    371440     11989.6
    371480     11990.6
    371520     11992.7
    371560     11994.7
    371600     11994.3
    371640       11996
    371680     11997.5
    371720     11998.6
    371760     11999.2
    371800     12000.9
    371840     12002.6
    371880       12004
    371920     12005.8
    371960     12006.8
    372000     12007.8
    372040     12008.8
    372080     12010.2
    372120     12011.5
    372160     12013.3
    372200     12014.1
    372240     12015.7
    372280     12016.6
    372320     12018.7
    372360     12020.7
    372400     12020.3
    372440       12022
    372480     12023.5
    372520     12024.6
    372560     12025.3
    372600     12026.9
    372640     12028.7
    372680       12030
    372720     12031.8
    372760     12032.9
    372800     12033.8
    372840     12034.8
    372880     12036.2
    372920     12037.5
    372960     12039.3
    373000     12040.1
    373040     12041.7
    373080     12042.6
    373120     12044.7
    373160     12046.7
    373200     12046.3
    373240       12048
    373280     12049.6
    373320     12050.6
    373360     12051.3
    373400     12052.9
    373440     12054.7
    373480     12056.1
    373520     12057.8
    373560     12058.9
    373600     12059.8
    373640     12060.9
    373680     12062.3
    373720     12063.6
    373760     12065.3
    373800     12066.2
    373840     12067.7
    373880     12068.7
    373920     12070.8
    373960     12072.7
    374000     12072.3
    374040     12074.1
    374080     12075.6
    374120     12076.6
    374160     12077.4
    374200       12079
    374240     12080.8
    374280     12082.2
    374320     12083.9
    374360       12085
    374400     12085.9
    374440     12086.9
    374480     12088.4
    374520     12089.6
    374560     12091.4
    374600     12092.2
    374640     12093.8
    374680     12094.7
    374720     12096.8
    374760     12098.8
    374800     12098.4
    374840     12100.1
    374880     12101.7
    374920     12102.7
    374960     12103.4
    375000       12105
    375040     12106.8
    375080     12108.2
    375120     12109.9
    375160       12111
    375200     12111.9
    375240       12113
    375280     12114.4
    375320     12115.7
    375360     12117.5
    375400     12118.3
    375440     12119.8
    375480     12120.8
    375520     12122.9
    375560     12124.8
    375600     12124.4
    375640     12126.2
    375680     12127.7
    375720     12128.7
    375760     12129.4
    375800     12131.1
    375840     12132.9
    375880     12134.3
    375920       12136
    375960     12137.1
    376000     12137.9
    376040       12139
    376080     12140.5
    376120     12141.7
    376160     12143.5
    376200     12144.3
    376240     12145.9
    376280     12146.8
    376320     12148.9
    376360     12150.9
    376400     12150.5
    376440     12152.2
    376480     12153.8
    376520     12154.8
    376560     12155.5
    376600     12157.1
    376640     12158.9
    376680     12160.3
    376720       12162
    376760     12163.1
    376800       12164
    376840     12165.1
    376880     12166.5
    376920     12167.8
    376960     12169.6
    377000     12170.4
    377040       12172
    377080     12172.9
    377120       12175
    377160       12177
    377200     12176.6
    377240     12178.3
    377280     12179.8
    377320     12180.8
    377360     12181.5
    377400     12183.1
    377440       12185
    377480     12186.4
    377520     12188.1
    377560     12189.2
    377600       12190
    377640     12191.2
    377680     12192.6
    377720     12193.9
    377760     12195.6
    377800     12196.4
    377840       12198
    377880     12198.9
    377920     12201.1
    377960       12203
    378000     12202.6
    378040     12204.4
    378080     12205.9
    378120     12206.9
    378160     12207.6
    378200     12209.2
    378240       12211
    378280     12212.5
    378320     12214.1
    378360     12215.3
    378400     12216.1
    378440     12217.2
    378480     12218.7
    378520     12219.9
    378560     12221.7
    378600     12222.5
    378640     12224.1
    378680       12225
    378720     12227.1
    378760     12229.1
    378800     12228.7
    378840     12230.4
    378880       12232
    378920       12233
    378960     12233.7
    379000     12235.2
    379040     12237.1
    379080     12238.5
    379120     12240.2
    379160     12241.3
    379200     12242.2
    379240     12243.3
    379280     12244.8
    379320       12246
    379360     12247.8
    379400     12248.6
    379440     12250.2
    379480       12251
    379520     12253.2
    379560     12255.2
    379600     12254.8
    379640     12256.5
    379680       12258
    379720     12259.1
    379760     12259.8
    379800     12261.3
    379840     12263.2
    379880     12264.7
    379920     12266.3
    379960     12267.4
    380000     12268.3
    380040     12269.4
    380080     12270.9
    380120     12272.1
    380160     12273.9
    380200     12274.7
    380240     12276.3
    380280     12277.2
    380320     12279.3
    380360     12281.3
    380400     12280.9
    380440     12282.6
    380480     12284.1
    380520     12285.1
    380560     12285.9
    380600     12287.5
    380640     12289.3
    380680     12290.8
    380720     12292.4
    380760     12293.6
    380800     12294.4
    380840     12295.5
    380880       12297
    380920     12298.2
    380960       12300
    381000     12300.8
    381040     12302.4
    381080     12303.3
    381120     12305.4
    381160     12307.4
    381200       12307
    381240     12308.7
    381280     12310.2
    381320     12311.3
    381360       12312
    381400     12313.5
    381440     12315.5
    381480     12316.9
    381520     12318.5
    381560     12319.7
    381600     12320.5
    381640     12321.6
    381680       12323
    381720     12324.3
    381760     12326.1
    381800     12326.9
    381840     12328.5
    381880     12329.4
    381920     12331.5
    381960     12333.4
    382000     12333.1
    382040     12334.8
    382080     12336.3
    382120     12337.3
    382160     12338.1
    382200     12339.6
    382240     12341.5
    382280       12343
    382320     12344.6
    382360     12345.7
    382400     12346.6
    382440     12347.7
    382480     12349.1
    382520     12350.4
    382560     12352.2
    382600     12352.9
    382640     12354.6
    382680     12355.4
    382720     12357.5
    382760     12359.5
    382800     12359.2
    382840     12360.9
    382880     12362.3
    382920     12363.4
    382960     12364.1
    383000     12365.7
    383040     12367.6
    383080       12369
    383120     12370.7
    383160     12371.8
    383200     12372.7
    383240     12373.8
    383280     12375.2
    383320     12376.5
    383360     12378.3
    383400       12379
    383440     12380.6
    383480     12381.5
    383520     12383.5
    383560     12385.5
    383600     12385.2
    383640       12387
    383680     12388.4
    383720     12389.5
    383760     12390.2
    383800     12391.7
    383840     12393.6
    383880     12395.1
    383920     12396.8
    383960     12397.8
    384000     12398.7
    384040     12399.8
    384080     12401.2
    384120     12402.5
    384160     12404.3
    384200       12405
    384240     12406.7
    384280     12407.6
    384320     12409.6
    384360     12411.6
    384400     12411.3
    384440       12413
    384480     12414.4
    384520     12415.6
    384560     12416.2
    384600     12417.8
    384640     12419.7
    384680     12421.1
    384720     12422.8
    384760     12423.8
    384800     12424.7
    384840     12425.8
    384880     12427.3
    384920     12428.6
    384960     12430.4
    385000     12431.1
    385040     12432.7
    385080     12433.6
    385120     12435.7
    385160     12437.6
    385200     12437.3
    385240       12439
    385280     12440.5
    385320     12441.6
    385360     12442.3
    385400     12443.8
    385440     12445.8
    385480     12447.1
    385520     12448.8
    385560     12449.9
    385600     12450.8
    385640     12451.9
    385680     12453.3
    385720     12454.6
    385760     12456.4
    385800     12457.1
    385840     12458.8
    385880     12459.6
    385920     12461.7
    385960     12463.7
    386000     12463.3
    386040     12465.1
    386080     12466.6
    386120     12467.7
    386160     12468.3
    386200     12469.9
    386240     12471.8
    386280     12473.2
    386320     12474.9
    386360       12476
    386400     12476.8
    386440     12477.9
    386480     12479.4
    386520     12480.7
    386560     12482.5
    386600     12483.2
    386640     12484.8
    386680     12485.7
    386720     12487.8
    386760     12489.7
    386800     12489.4
    386840     12491.1
    386880     12492.6
    386920     12493.7
    386960     12494.4
    387000       12496
    387040     12497.9
    387080     12499.3
    387120     12500.9
    387160       12502
    387200     12502.9
    387240       12504
    387280     12505.5
    387320     12506.7
    387360     12508.5
    387400     12509.3
    387440     12510.9
    387480     12511.8
    387520     12513.8
    387560     12515.8
    387600     12515.4
    387640     12517.2
    387680     12518.7
    387720     12519.8
    387760     12520.4
    387800       12522
    387840     12523.9
    387880     12525.3
    387920       12527
    387960     12528.1
    388000     12528.9
    388040       12530
    388080     12531.5
    388120     12532.8
    388160     12534.6
    388200     12535.3
    388240       12537
    388280     12537.8
    388320     12539.9
    388360     12541.9
    388400     12541.5
    388440     12543.2
    388480     12544.8
    388520     12545.9
    388560     12546.5
    388600     12548.1
    388640       12550
    388680     12551.4
    388720       12553
    388760     12554.2
    388800       12555
    388840     12556.1
    388880     12557.6
    388920     12558.9
    388960     12560.6
    389000     12561.4
    389040     12563.1
    389080     12563.9
    389120     12565.9
    389160       12568
    389200     12567.6
    389240     12569.3
    389280     12570.9
    389320     12571.9
    389360     12572.6
    389400     12574.2
    389440       12576
    389480     12577.4
    389520     12579.1
    389560     12580.2
    389600     12581.1
    389640     12582.2
    389680     12583.7
    389720     12584.9
    389760     12586.7
    389800     12587.5
    389840     12589.1
    389880       12590
    389920       12592
    389960       12594
    390000     12593.6
    390040     12595.4
    390080       12597
    390120       12598
    390160     12598.7
    390200     12600.2
    390240     12602.1
    390280     12603.5
    390320     12605.2
    390360     12606.3
    390400     12607.1
    390440     12608.3
    390480     12609.8
    390520       12611
    390560     12612.8
    390600     12613.6
    390640     12615.2
    390680       12616
    390720     12618.1
    390760     12620.1
    390800     12619.7
    390840     12621.4
    390880       12623
    390920     12624.1
    390960     12624.8
    391000     12626.3
    391040     12628.2
    391080     12629.6
    391120     12631.3
    391160     12632.4
    391200     12633.2
    391240     12634.3
    391280     12635.9
    391320     12637.1
    391360     12638.9
    391400     12639.6
    391440     12641.3
    391480     12642.1
    391520     12644.1
    391560     12646.2
    391600     12645.8
    391640     12647.5
    391680     12649.1
    391720     12650.2
    391760     12650.8
    391800     12652.4
    391840     12654.3
    391880     12655.7
    391920     12657.3
    391960     12658.5
    392000     12659.3
    392040     12660.4
    392080       12662
    392120     12663.2
    392160       12665
    392200     12665.7
    392240     12667.4
    392280     12668.2
    392320     12670.2
    392360     12672.3
    392400     12671.9
    392440     12673.6
    392480     12675.3
    392520     12676.3
    392560       12677
    392600     12678.5
    392640     12680.4
    392680     12681.8
    392720     12683.5
    392760     12684.6
    392800     12685.4
    392840     12686.6
    392880     12688.1
    392920     12689.3
    392960     12691.1
    393000     12691.8
    393040     12693.5
    393080     12694.3
    393120     12696.3
    393160     12698.5
    393200       12698
    393240     12699.8
    393280     12701.4
    393320     12702.4
    393360     12703.1
    393400     12704.6
    393440     12706.5
    393480     12707.9
    393520     12709.6
    393560     12710.7
    393600     12711.5
    393640     12712.7
    393680     12714.2
    393720     12715.4
    393760     12717.3
    393800       12718
    393840     12719.6
    393880     12720.4
    393920     12722.5
    393960     12724.6
    394000     12724.1
    394040     12725.9
    394080     12727.5
    394120     12728.5
    394160     12729.2
    394200     12730.7
    394240     12732.7
    394280       12734
    394320     12735.7
    394360     12736.9
    394400     12737.6
    394440     12738.8
    394480     12740.3
    394520     12741.5
    394560     12743.4
    394600     12744.1
    394640     12745.7
    394680     12746.5
    394720     12748.6
    394760     12750.7
    394800     12750.3
    394840       12752
    394880     12753.6
    394920     12754.7
    394960     12755.4
    395000     12756.9
    395040     12758.8
    395080     12760.2
    395120     12761.9
    395160       12763
    395200     12763.8
    395240     12764.9
    395280     12766.5
    395320     12767.7
    395360     12769.5
    395400     12770.2
    395440     12771.9
    395480     12772.7
    395520     12774.7
    395560     12776.9
    395600     12776.4
    395640     12778.2
    395680     12779.8
    395720     12780.8
    395760     12781.5
    395800       12783
    395840     12784.9
    395880     12786.3
    395920       12788
    395960     12789.1
    396000     12789.9
    396040     12791.1
    396080     12792.6
    396120     12793.8
    396160     12795.6
    396200     12796.4
    396240       12798
    396280     12798.8
    396320     12800.9
    396360       12803
    396400     12802.5
    396440     12804.3
    396480     12805.9
    396520     12806.9
    396560     12807.7
    396600     12809.1
    396640     12811.1
    396680     12812.5
    396720     12814.1
    396760     12815.2
    396800       12816
    396840     12817.3
    396880     12818.8
    396920     12819.9
    396960     12821.8
    397000     12822.5
    397040     12824.2
    397080       12825
    397120       12827
    397160     12829.2
    397200     12828.7
    397240     12830.5
    397280     12832.1
    397320       12833
    397360     12833.8
    397400     12835.3
    397440     12837.2
    397480     12838.6
    397520     12840.3
    397560     12841.4
    397600     12842.2
    397640     12843.4
    397680       12845
    397720     12846.1
    397760       12848
    397800     12848.7
    397840     12850.3
    397880     12851.1
    397920     12853.2
    397960     12855.4
    398000     12854.8
    398040     12856.6
    398080     12858.2
    398120     12859.2
    398160       12860
    398200     12861.4
    398240     12863.4
    398280     12864.8
    398320     12866.4
    398360     12867.5
    398400     12868.3
    398440     12869.6
    398480     12871.1
    398520     12872.2
    398560     12874.1
    398600     12874.8
    398640     12876.5
    398680     12877.3
    398720     12879.4
    398760     12881.5
    398800     12880.9
    398840     12882.8
    398880     12884.4
    398920     12885.3
    398960     12886.1
    399000     12887.6
    399040     12889.5
    399080     12890.9
    399120     12892.5
    399160     12893.7
    399200     12894.5
    399240     12895.7
    399280     12897.2
    399320     12898.4
    399360     12900.2
    399400       12901
    399440     12902.6
    399480     12903.4
    399520     12905.5
    399560     12907.6
    399600     12907.1
    399640     12908.9
    399680     12910.5
    399720     12911.5
    399760     12912.3
    399800     12913.7
    399840     12915.7
    399880     12917.1
    399920     12918.7
    399960     12919.8
    400000     12920.6
    400040     12921.8
    400080     12923.3
    400120     12924.5
    400160     12926.4
    400200     12927.1
    400240     12928.7
    400280     12929.6
    400320     12931.7
    400360     12933.8
    400400     12933.2
    400440       12935
    400480     12936.6
    400520     12937.6
    400560     12938.4
    400600     12939.8
    400640     12941.8
    400680     12943.2
    400720     12944.8
    400760       12946
    400800     12946.8
    400840     12947.9
    400880     12949.5
    400920     12950.6
    400960     12952.5
    401000     12953.2
    401040     12954.8
    401080     12955.7
    401120     12957.8
    401160     12959.9
    401200     12959.3
    401240     12961.2
    401280     12962.7
    401320     12963.8
    401360     12964.5
    401400       12966
    401440       12968
    401480     12969.4
    401520     12970.9
    401560     12972.1
    401600       12973
    401640       12974
    401680     12975.6
    401720     12976.8
    401760     12978.6
    401800     12979.4
    401840       12981
    401880     12981.9
    401920     12983.9
    401960     12986.1
    402000     12985.4
    402040     12987.3
    402080     12988.9
    402120     12989.9
    402160     12990.7
    402200     12992.1
    402240     12994.1
    402280     12995.5
    402320     12997.1
    402360     12998.3
    402400     12999.1
    402440     13000.2
    402480     13001.8
    402520     13002.9
    402560     13004.8
    402600     13005.6
    402640     13007.2
    402680     13008.1
    402720     13010.1
    402760     13012.3
    402800     13011.6
    402840     13013.4
    402880       13015
    402920       13016
    402960     13016.8
    403000     13018.3
    403040     13020.3
    403080     13021.6
    403120     13023.2
    403160     13024.4
    403200     13025.2
    403240     13026.3
    403280     13027.9
    403320     13029.1
    403360     13030.9
    403400     13031.7
    403440     13033.3
    403480     13034.2
    403520     13036.2
    403560     13038.4
    403600     13037.7
    403640     13039.6
    403680     13041.2
    403720     13042.2
    403760       13043
    403800     13044.5
    403840     13046.4
    403880     13047.8
    403920     13049.4
    403960     13050.6
    404000     13051.4
    404040     13052.5
    404080     13054.1
    404120     13055.3
    404160     13057.1
    404200     13057.9
    404240     13059.5
    404280     13060.4
    404320     13062.4
    404360     13064.6
    404400     13063.9
    404440     13065.8
    404480     13067.4
    404520     13068.4
    404560     13069.1
    404600     13070.6
    404640     13072.5
    404680     13073.9
    404720     13075.5
    404760     13076.7
    404800     13077.5
    404840     13078.6
    404880     13080.2
    404920     13081.4
    404960     13083.3
    405000       13084
    405040     13085.6
    405080     13086.6
    405120     13088.5
    405160     13090.7
    405200       13090
    405240     13091.9
    405280     13093.5
    405320     13094.5
    405360     13095.3
    405400     13096.7
    405440     13098.7
    405480     13100.1
    405520     13101.6
    405560     13102.9
    405600     13103.7
    405640     13104.7
    405680     13106.3
    405720     13107.6
    405760     13109.4
    405800     13110.1
    405840     13111.8
    405880     13112.7
    405920     13114.7
    405960     13116.9
    406000     13116.2
    406040     13118.1
    406080     13119.6
    406120     13120.6
    406160     13121.4
    406200     13122.9
    406240     13124.8
    406280     13126.2
    406320     13127.7
    406360       13129
    406400     13129.8
    406440     13130.9
    406480     13132.4
    406520     13133.7
    406560     13135.5
    406600     13136.3
    406640     13137.9
    406680     13138.9
    406720     13140.8
    406760       13143
    406800     13142.3
    406840     13144.2
    406880     13145.8
    406920     13146.7
    406960     13147.5
    407000       13149
    407040       13151
    407080     13152.3
    407120     13153.8
    407160     13155.1
    407200     13155.9
    407240       13157
    407280     13158.6
    407320     13159.8
    407360     13161.6
    407400     13162.4
    407440       13164
    407480       13165
    407520     13166.9
    407560     13169.1
    407600     13168.4
    407640     13170.3
    407680     13171.9
    407720     13172.9
    407760     13173.6
    407800       13175
    407840     13177.1
    407880     13178.4
    407920       13180
    407960     13181.2
    408000     13182.1
    408040     13183.1
    408080     13184.7
    408120     13185.9
    408160     13187.7
    408200     13188.5
    408240     13190.1
    408280     13191.1
    408320       13193
    408360     13195.2
    408400     13194.5
    408440     13196.4
    408480       13198
    408520     13198.9
    408560     13199.7
    408600     13201.1
    408640     13203.1
    408680     13204.5
    408720     13206.1
    408760     13207.3
    408800     13208.2
    408840     13209.1
    408880     13210.7
    408920     13211.9
    408960     13213.8
    409000     13214.5
    409040     13216.2
    409080     13217.1
    409120     13219.1
    409160     13221.3
    409200     13220.5
    409240     13222.5
    409280       13224
    409320       13225
    409360     13225.8
    409400     13227.2
    409440     13229.2
    409480     13230.6
    409520     13232.2
    409560     13233.3
    409600     13234.2
    409640     13235.2
    409680     13236.7
    409720       13238
    409760     13239.8
    409800     13240.5
    409840     13242.2
    409880     13243.1
    409920     13245.1
    409960     13247.3
    410000     13246.6
    410040     13248.5
    410080     13250.1
    410120       13251
    410160     13251.8
    410200     13253.2
    410240     13255.2
    410280     13256.6
    410320     13258.2
    410360     13259.4
    410400     13260.2
    410440     13261.2
    410480     13262.8
    410520       13264
    410560     13265.8
    410600     13266.6
    410640     13268.2
    410680     13269.2
    410720     13271.1
    410760     13273.4
    410800     13272.6
    410840     13274.6
    410880     13276.1
    410920     13277.1
    410960     13277.8
    411000     13279.3
    411040     13281.3
    411080     13282.7
    411120     13284.3
    411160     13285.5
    411200     13286.3
    411240     13287.3
    411280     13288.8
    411320     13290.1
    411360       13292
    411400     13292.7
    411440     13294.4
    411480     13295.3
    411520     13297.2
    411560     13299.5
    411600     13298.8
    411640     13300.7
    411680     13302.2
    411720     13303.2
    411760     13303.9
    411800     13305.4
    411840     13307.4
    411880     13308.8
    411920     13310.4
    411960     13311.6
    412000     13312.4
    412040     13313.4
    412080       13315
    412120     13316.2
    412160     13318.1
    412200     13318.8
    412240     13320.5
    412280     13321.4
    412320     13323.4
    412360     13325.6
    412400     13324.9
    412440     13326.8
    412480     13328.3
    412520     13329.3
    412560       13330
    412600     13331.5
    412640     13333.5
    412680     13334.9
    412720     13336.4
    412760     13337.7
    412800     13338.5
    412840     13339.5
    412880     13341.1
    412920     13342.3
    412960     13344.2
    413000     13344.9
    413040     13346.6
    413080     13347.5
    413120     13349.5
    413160     13351.7
    413200       13351
    413240     13352.9
    413280     13354.4
    413320     13355.4
    413360     13356.2
    413400     13357.6
    413440     13359.6
    413480     13361.1
    413520     13362.6
    413560     13363.9
    413600     13364.7
    413640     13365.7
    413680     13367.2
    413720     13368.5
    413760     13370.4
    413800     13371.1
    413840     13372.8
    413880     13373.7
    413920     13375.7
    413960     13377.9
    414000     13377.2
    414040     13379.2
    414080     13380.6
    414120     13381.6
    414160     13382.3
    414200     13383.8
    414240     13385.8
    414280     13387.3
    414320     13388.8
    414360     13390.1
    414400     13390.8
    414440     13391.9
    414480     13393.4
    414520     13394.7
    414560     13396.6
    414600     13397.4
    414640       13399
    414680     13399.9
    414720     13401.9
    414760     13404.1
    414800     13403.4
    414840     13405.4
    414880     13406.8
    414920     13407.8
    414960     13408.5
    415000       13410
    415040       13412
    415080     13413.5
    415120       13415
    415160     13416.3
    415200     13417.1
    415240     13418.1
    415280     13419.6
    415320     13420.9
    415360     13422.8
    415400     13423.5
    415440     13425.2
    415480     13426.1
    415520     13428.1
    415560     13430.3
    415600     13429.6
    415640     13431.6
    415680       13433
    415720       13434
    415760     13434.7
    415800     13436.2
    415840     13438.2
    415880     13439.6
    415920     13441.2
    415960     13442.4
    416000     13443.2
    416040     13444.3
    416080     13445.8
    416120     13447.1
    416160     13448.9
    416200     13449.7
    416240     13451.4
    416280     13452.2
    416320     13454.3
    416360     13456.5
    416400     13455.8
    416440     13457.8
    416480     13459.1
    416520     13460.2
    416560     13460.9
    416600     13462.4
    416640     13464.3
    416680     13465.8
    416720     13467.3
    416760     13468.6
    416800     13469.4
    416840     13470.5
    416880       13472
    416920     13473.2
    416960     13475.1
    417000     13475.9
    417040     13477.6
    417080     13478.4
    417120     13480.5
    417160     13482.7
    417200     13481.9
    417240     13483.9
    417280     13485.3
    417320     13486.4
    417360     13487.1
    417400     13488.5
    417440     13490.5
    417480       13492
    417520     13493.5
    417560     13494.8
    417600     13495.6
    417640     13496.6
    417680     13498.2
    417720     13499.4
    417760     13501.3
    417800     13502.1
    417840     13503.7
    417880     13504.6
    417920     13506.7
    417960     13508.8
    418000     13508.1
    418040     13510.1
    418080     13511.5
    418120     13512.5
    418160     13513.2
    418200     13514.7
    418240     13516.7
    418280     13518.1
    418320     13519.7
    418360       13521
    418400     13521.7
    418440     13522.8
    418480     13524.3
    418520     13525.6
    418560     13527.5
    418600     13528.3
    418640     13529.9
    418680     13530.7
    418720     13532.8
    418760       13535
    418800     13534.3
    418840     13536.3
    418880     13537.6
    418920     13538.7
    418960     13539.4
    419000     13540.9
    419040     13542.8
    419080     13544.3
    419120     13545.9
    419160     13547.2
    419200     13547.8
    419240       13549
    419280     13550.5
    419320     13551.7
    419360     13553.7
    419400     13554.4
    419440     13556.1
    419480     13556.9
    419520       13559
    419560     13561.2
    419600     13560.5
    419640     13562.5
    419680     13563.8
    419720     13564.8
    419760     13565.6
    419800       13567
    419840       13569
    419880     13570.5
    419920       13572
    419960     13573.3
    420000       13574
    420040     13575.2
    420080     13576.7
    420120     13577.9
    420160     13579.9
    420200     13580.5
    420240     13582.3
    420280     13583.1
    420320     13585.2
    420360     13587.5
    420400     13586.6
    420440     13588.7
    420480       13590
    420520       13591
    420560     13591.8
    420600     13593.2
    420640     13595.2
    420680     13596.7
    420720     13598.2
    420760     13599.5
    420800     13600.2
    420840     13601.4
    420880     13602.9
    420920     13604.1
    420960       13606
    421000     13606.8
    421040     13608.5
    421080     13609.3
    421120     13611.4
    421160     13613.6
    421200     13612.8
    421240     13614.8
    421280     13616.2
    421320     13617.2
    421360       13618
    421400     13619.4
    421440     13621.4
    421480     13622.9
    421520     13624.3
    421560     13625.7
    421600     13626.4
    421640     13627.5
    421680     13629.1
    421720     13630.2
    421760     13632.2
    421800       13633
    421840     13634.6
    421880     13635.5
    421920     13637.6
    421960     13639.8
    422000       13639
    422040       13641
    422080     13642.3
    422120     13643.4
    422160     13644.1
    422200     13645.6
    422240     13647.6
    422280       13649
    422320     13650.6
    422360     13651.9
    422400     13652.6
    422440     13653.7
    422480     13655.3
    422520     13656.4
    422560     13658.4
    422600     13659.2
    422640     13660.8
    422680     13661.7
    422720     13663.8
    422760       13666
    422800     13665.2
    422840     13667.2
    422880     13668.5
    422920     13669.5
    422960     13670.3
    423000     13671.8
    423040     13673.8
    423080     13675.2
    423120     13676.7
    423160       13678
    423200     13678.8
    423240     13679.9
    423280     13681.5
    423320     13682.6
    423360     13684.6
    423400     13685.3
    423440       13687
    423480     13687.8
    423520       13690
    423560     13692.2
    423600     13691.3
    423640     13693.4
    423680     13694.7
    423720     13695.7
    423760     13696.5
    423800     13697.9
    423840     13699.9
    423880     13701.4
    423920     13702.9
    423960     13704.2
    424000     13704.9
    424040       13706
    424080     13707.6
    424120     13708.7
    424160     13710.8
    424200     13711.5
    424240     13713.1
    424280       13714
    424320     13716.1
    424360     13718.3
    424400     13717.5
    424440     13719.6
    424480     13720.9
    424520     13721.8
    424560     13722.7
    424600     13724.1
    424640     13726.1
    424680     13727.6
    424720       13729
    424760     13730.4
    424800     13731.1
    424840     13732.2
    424880     13733.7
    424920     13734.9
    424960       13737
    425000     13737.7
    425040     13739.3
    425080     13740.2
    425120     13742.3
    425160     13744.5
    425200     13743.7
    425240     13745.7
    425280       13747
    425320       13748
    425360     13748.8
    425400     13750.3
    425440     13752.3
    425480     13753.7
    425520     13755.2
    425560     13756.5
    425600     13757.2
    425640     13758.4
    425680     13759.9
    425720       13761
    425760     13763.1
    425800     13763.8
    425840     13765.4
    425880     13766.4
    425920     13768.5
    425960     13770.7
    426000     13769.8
    426040     13771.9
    426080     13773.2
    426120     13774.2
    426160       13775
    426200     13776.4
    426240     13778.5
    426280     13779.8
    426320     13781.3
    426360     13782.7
    426400     13783.4
    426440     13784.5
    426480     13786.1
    426520     13787.2
    426560     13789.3
    426600       13790
    426640     13791.6
    426680     13792.6
    426720     13794.6
    426760     13796.9
    426800       13796
    426840       13798
    426880     13799.3
    426920     13800.4
    426960     13801.2
    427000     13802.6
    427040     13804.7
    427080       13806
    427120     13807.5
    427160     13808.9
    427200     13809.6
    427240     13810.7
    427280     13812.2
    427320     13813.4
    427360     13815.5
    427400     13816.2
    427440     13817.8
    427480     13818.7
    427520     13820.8
    427560       13823
    427600     13822.1
    427640     13824.2
    427680     13825.5
    427720     13826.5
    427760     13827.3
    427800     13828.7
    427840     13830.8
    427880     13832.2
    427920     13833.7
    427960       13835
    428000     13835.7
    428040     13836.9
    428080     13838.4
    428120     13839.5
    428160     13841.7
    428200     13842.3
    428240       13844
    428280     13844.9
    428320       13847
    428360     13849.1
    428400     13848.3
    428440     13850.3
    428480     13851.6
    428520     13852.6
    428560     13853.4
    428600     13854.8
    428640     13856.9
    428680     13858.3
    428720     13859.7
    428760     13861.1
    428800     13861.8
    428840       13863
    428880     13864.5
    428920     13865.6
    428960     13867.7
    429000     13868.5
    429040     13870.1
    429080       13871
    429120     13873.1
    429160     13875.2
    429200     13874.4
    429240     13876.4
    429280     13877.7
    429320     13878.7
    429360     13879.6
    429400     13880.9
    429440       13883
    429480     13884.4
    429520     13885.9
    429560     13887.2
    429600     13887.9
    429640     13889.1
    429680     13890.6
    429720     13891.7
    429760     13893.8
    429800     13894.6
    429840     13896.2
    429880       13897
    429920     13899.2
    429960     13901.3
    430000     13900.5
    430040     13902.4
    430080     13903.8
    430120     13904.8
    430160     13905.6
    430200       13907
    430240     13909.1
    430280     13910.5
    430320     13911.9
    430360     13913.3
    430400       13914
    430440     13915.2
    430480     13916.7
    430520     13917.7
    430560     13919.9
    430600     13920.7
    430640     13922.3
    430680     13923.1
    430720     13925.2
    430760     13927.3
    430800     13926.5
    430840     13928.5
    430880     13929.9
    430920     13930.8
    430960     13931.7
    431000     13933.1
    431040     13935.1
    431080     13936.6
    431120       13938
    431160     13939.4
    431200       13940
    431240     13941.3
    431280     13942.7
    431320     13943.8
    431360     13945.9
    431400     13946.7
    431440     13948.3
    431480     13949.1
    431520     13951.3
    431560     13953.4
    431600     13952.5
    431640     13954.6
    431680     13955.9
    431720     13956.8
    431760     13957.7
    431800     13959.1
    431840     13961.1
    431880     13962.6
    431920       13964
    431960     13965.4
    432000     13966.1
    432040     13967.3
    432080     13968.7
    432120     13969.8
    432160     13971.9
    432200     13972.7
    432240     13974.3
    432280     13975.2
    432320     13977.3
    432360     13979.4
    432400     13978.5
    432440     13980.6
    432480     13981.9
    432520     13982.9
    432560     13983.7
    432600     13985.2
    432640     13987.2
    432680     13988.7
    432720     13990.1
    432760     13991.4
    432800     13992.2
    432840     13993.4
    432880     13994.8
    432920     13995.9
    432960       13998
    433000     13998.8
    433040     14000.4
    433080     14001.2
    433120     14003.4
    433160     14005.5
    433200     14004.5
    433240     14006.6
    433280       14008
    433320       14009
    433360     14009.8
    433400     14011.2
    433440     14013.2
    433480     14014.7
    433520     14016.2
    433560     14017.5
    433600     14018.2
    433640     14019.4
    433680     14020.8
    433720       14022
    433760     14024.1
    433800     14024.9
    433840     14026.5
    433880     14027.2
    433920     14029.4
    433960     14031.5
    434000     14030.6
    434040     14032.7
    434080       14034
    434120       14035
    434160     14035.8
    434200     14037.2
    434240     14039.2
    434280     14040.8
    434320     14042.2
    434360     14043.5
    434400     14044.3
    434440     14045.5
    434480     14046.9
    434520       14048
    434560     14050.1
    434600     14050.9
    434640     14052.6
    434680     14053.3
    434720     14055.5
    434760     14057.6
    434800     14056.7
    434840     14058.8
    434880       14060
    434920     14061.1
    434960     14061.9
    435000     14063.3
    435040     14065.3
    435080     14066.9
    435120     14068.3
    435160     14069.6
    435200     14070.3
    435240     14071.5
    435280     14072.9
    435320     14074.1
    435360     14076.2
    435400       14077
    435440     14078.6
    435480     14079.4
    435520     14081.6
    435560     14083.6
    435600     14082.8
    435640     14084.8
    435680     14086.1
    435720     14087.1
    435760       14088
    435800     14089.4
    435840     14091.3
    435880     14092.9
    435920     14094.4
    435960     14095.7
    436000     14096.3
    436040     14097.6
    436080       14099
    436120     14100.1
    436160     14102.2
    436200     14103.1
    436240     14104.7
    436280     14105.4
    436320     14107.7
    436360     14109.7
    436400     14108.8
    436440     14110.9
    436480     14112.2
    436520     14113.2
    436560     14114.1
    436600     14115.4
    436640     14117.4
    436680       14119
    436720     14120.4
    436760     14121.8
    436800     14122.4
    436840     14123.7
    436880     14125.1
    436920     14126.2
    436960     14128.3
    437000     14129.2
    437040     14130.8
    437080     14131.6
    437120     14133.7
    437160     14135.8
    437200     14134.9
    437240       14137
    437280     14138.2
    437320     14139.3
    437360     14140.2
    437400     14141.5
    437440     14143.6
    437480     14145.1
    437520     14146.5
    437560     14147.9
    437600     14148.5
    437640     14149.8
    437680     14151.1
    437720     14152.3
    437760     14154.4
    437800     14155.2
    437840     14156.8
    437880     14157.6
    437920     14159.8
    437960     14161.9
    438000       14161
    438040     14163.1
    438080     14164.3
    438120     14165.4
    438160     14166.3
    438200     14167.6
    438240     14169.6
    438280     14171.1
    438320     14172.6
    438360       14174
    438400     14174.6
    438440     14175.9
    438480     14177.3
    438520     14178.4
    438560     14180.5
    438600     14181.3
    438640     14182.9
    438680     14183.8
    438720     14185.9
    438760       14188
    438800     14187.1
    438840     14189.2
    438880     14190.4
    438920     14191.5
    438960     14192.4
    439000     14193.7
    439040     14195.7
    439080     14197.2
    439120     14198.7
    439160     14200.1
    439200     14200.7
    439240     14201.9
    439280     14203.3
    439320     14204.5
    439360     14206.6
    439400     14207.4
    439440     14209.1
    439480     14209.9
    439520       14212
    439560     14214.1
    439600     14213.2
    439640     14215.3
    439680     14216.5
    439720     14217.6
    439760     14218.5
    439800     14219.8
    439840     14221.8
    439880     14223.3
    439920     14224.8
    439960     14226.2
    440000     14226.8
    440040       14228
    440080     14229.4
    440120     14230.6
    440160     14232.7
    440200     14233.5
    440240     14235.1
    440280     14235.9
    440320       14238
    440360     14240.2
    440400     14239.3
    440440     14241.4
    440480     14242.5
    440520     14243.7
    440560     14244.6
    440600     14245.9
    440640     14247.9
    440680     14249.4
    440720     14250.8
    440760     14252.3
    440800     14252.9
    440840     14254.1
    440880     14255.5
    440920     14256.7
    440960     14258.8
    441000     14259.6
    441040     14261.2
    441080       14262
    441120     14264.1
    441160     14266.3
    441200     14265.3
    441240     14267.4
    441280     14268.6
    441320     14269.8
    441360     14270.7
    441400       14272
    441440       14274
    441480     14275.5
    441520     14276.9
    441560     14278.3
    441600     14278.9
    441640     14280.2
    441680     14281.5
    441720     14282.8
    441760     14284.8
    441800     14285.7
    441840     14287.2
    441880     14288.2
    441920     14290.2
    441960     14292.3
    442000     14291.4
    442040     14293.5
    442080     14294.7
    442120     14295.9
    442160     14296.7
    442200     14298.1
    442240     14300.1
    442280     14301.5
    442320       14303
    442360     14304.4
    442400       14305
    442440     14306.2
    442480     14307.6
    442520     14308.8
    442560     14310.9
    442600     14311.8
    442640     14313.3
    442680     14314.2
    442720     14316.2
    442760     14318.4
    442800     14317.5
    442840     14319.5
    442880     14320.8
    442920     14321.9
    442960     14322.8
    443000     14324.1
    443040     14326.2
    443080     14327.6
    443120       14329
    443160     14330.5
    443200     14331.1
    443240     14332.3
    443280     14333.7
    443320     14334.9
    443360       14337
    443400     14337.8
    443440     14339.4
    443480     14340.3
    443520     14342.3
    443560     14344.5
    443600     14343.5
    443640     14345.6
    443680     14346.8
    443720       14348
    443760     14348.8
    443800     14350.2
    443840     14352.2
    443880     14353.6
    443920     14355.1
    443960     14356.5
    444000     14357.2
    444040     14358.4
    444080     14359.7
    444120     14360.9
    444160       14363
    444200     14363.9
    444240     14365.4
    444280     14366.4
    444320     14368.4
    444360     14370.5
    444400     14369.6
    444440     14371.6
    444480     14372.9
    444520     14374.1
    444560     14374.9
    444600     14376.2
    444640     14378.3
    444680     14379.7
    444720     14381.2
    444760     14382.5
    444800     14383.2
    444840     14384.4
    444880     14385.7
    444920     14386.9
    444960     14389.1
    445000     14389.9
    445040     14391.5
    445080     14392.4
    445120     14394.4
    445160     14396.6
    445200     14395.6
    445240     14397.7
    445280     14398.9
    445320     14400.1
    445360     14400.9
    445400     14402.3
    445440     14404.4
    445480     14405.7
    445520     14407.2
    445560     14408.5
    445600     14409.2
    445640     14410.4
    445680     14411.8
    445720     14412.9
    445760     14415.1
    445800       14416
    445840     14417.5
    445880     14418.5
    445920     14420.5
    445960     14422.6
    446000     14421.6
    446040     14423.7
    446080       14425
    446120     14426.2
    446160     14426.9
    446200     14428.4
    446240     14430.4
    446280     14431.8
    446320     14433.2
    446360     14434.6
    446400     14435.3
    446440     14436.4
    446480     14437.8
    446520     14438.9
    446560     14441.1
    446600       14442
    446640     14443.5
    446680     14444.5
    446720     14446.5
    446760     14448.7
    446800     14447.7
    446840     14449.7
    446880       14451
    446920     14452.2
    446960       14453
    447000     14454.4
    447040     14456.4
    447080     14457.8
    447120     14459.3
    447160     14460.7
    447200     14461.3
    447240     14462.4
    447280     14463.8
    447320       14465
    447360     14467.1
    447400       14468
    447440     14469.5
    447480     14470.5
    447520     14472.5
    447560     14474.7
    447600     14473.7
    447640     14475.8
    447680       14477
    447720     14478.3
    447760     14479.1
    447800     14480.4
    447840     14482.4
    447880     14483.9
    447920     14485.3
    447960     14486.7
    448000     14487.3
    448040     14488.5
    448080     14489.9
    448120       14491
    448160     14493.2
    448200     14494.1
    448240     14495.6
    448280     14496.5
    448320     14498.5
    448360     14500.8
    448400     14499.7
    448440     14501.8
    448480     14503.1
    448520     14504.3
    448560     14505.1
    448600     14506.4
    448640     14508.5
    448680     14509.9
    448720     14511.4
    448760     14512.8
    448800     14513.4
    448840     14514.5
    448880     14515.9
    448920     14517.1
    448960     14519.3
    449000     14520.2
    449040     14521.6
    449080     14522.6
    449120     14524.6
    449160     14526.8
    449200     14525.8
    449240     14527.9
    449280     14529.1
    449320     14530.3
    449360     14531.1
    449400     14532.5
    449440     14534.6
    449480     14535.9
    449520     14537.4
    449560     14538.8
    449600     14539.4
    449640     14540.6
    449680     14541.9
    449720     14543.1
    449760     14545.3
    449800     14546.1
    449840     14547.6
    449880     14548.6
    449920     14550.6
    449960     14552.8
    450000     14551.8
    450040     14553.8
    450080     14555.1
    450120     14556.3
    450160     14557.1
    450200     14558.4
    450240     14560.5
    450280     14561.9
    450320     14563.3
    450360     14564.8
    450400     14565.4
    450440     14566.5
    450480     14567.9
    450520     14569.1
    450560     14571.2
    450600     14572.1
    450640     14573.5
    450680     14574.6
    450720     14576.6
    450760     14578.8
    450800     14577.8
    450840     14579.8
    450880       14581
    450920     14582.2
    450960     14583.1
    451000     14584.4
    451040     14586.5
    451080     14587.9
    451120     14589.3
    451160     14590.7
    451200     14591.3
    451240     14592.5
    451280     14593.8
    451320     14595.1
    451360     14597.2
    451400       14598
    451440     14599.5
    451480     14600.5
    451520     14602.5
    451560     14604.7
    451600     14603.7
    451640     14605.7
    451680     14606.9
    451720     14608.1
    451760       14609
    451800     14610.3
    451840     14612.4
    451880     14613.8
    451920     14615.2
    451960     14616.6
    452000     14617.2
    452040     14618.4
    452080     14619.8
    452120       14621
    452160     14623.1
    452200     14623.9
    452240     14625.4
    452280     14626.4
    452320     14628.4
    452360     14630.6
    452400     14629.6
    452440     14631.7
    452480     14632.9
    452520       14634
    452560     14634.9
    452600     14636.2
    452640     14638.3
    452680     14639.7
    452720     14641.2
    452760     14642.5
    452800     14643.2
    452840     14644.3
    452880     14645.7
    452920     14646.9
    452960       14649
    453000     14649.9
    453040     14651.4
    453080     14652.3
    453120     14654.3
    453160     14656.6
    453200     14655.6
    453240     14657.6
    453280     14658.8
    453320       14660
    453360     14660.9
    453400     14662.1
    453440     14664.3
    453480     14665.7
    453520     14667.1
    453560     14668.5
    453600     14669.1
    453640     14670.3
    453680     14671.6
    453720     14672.9
    453760     14674.9
    453800     14675.8
    453840     14677.3
    453880     14678.2
    453920     14680.2
    453960     14682.5
    454000     14681.5
    454040     14683.6
    454080     14684.8
    454120     14685.9
    454160     14686.8
    454200       14688
    454240     14690.1
    454280     14691.6
    454320     14693.1
    454360     14694.4
    454400     14695.1
    454440     14696.2
    454480     14697.5
    454520     14698.8
    454560     14700.9
    454600     14701.8
    454640     14703.2
    454680     14704.2
    454720     14706.2
    454760     14708.5
    454800     14707.4
    454840     14709.5
    454880     14710.7
    454920     14711.8
    454960     14712.7
    455000     14713.9
    455040     14716.1
    455080     14717.6
    455120       14719
    455160     14720.3
    455200       14721
    455240     14722.1
    455280     14723.4
    455320     14724.7
    455360     14726.8
    455400     14727.7
    455440     14729.1
    455480     14730.1
    455520     14732.1
    455560     14734.4
    455600     14733.3
    455640     14735.4
    455680     14736.6
    455720     14737.7
    455760     14738.7
    455800     14739.9
    455840       14742
    455880     14743.4
    455920     14744.9
    455960     14746.2
    456000       14747
    456040       14748
    456080     14749.4
    456120     14750.7
    456160     14752.8
    456200     14753.7
    456240     14755.1
    456280     14756.1
    456320     14758.1
    456360     14760.4
    456400     14759.3
    456440     14761.4
    456480     14762.6
    456520     14763.7
    456560     14764.6
    456600     14765.8
    456640     14767.9
    456680     14769.4
    456720     14770.9
    456760     14772.2
    456800     14772.9
    456840       14774
    456880     14775.3
    456920     14776.7
    456960     14778.8
    457000     14779.7
    457040     14781.1
    457080     14782.1
    457120       14784
    457160     14786.4
    457200     14785.3
    457240     14787.4
    457280     14788.5
    457320     14789.6
    457360     14790.6
    457400     14791.8
    457440     14793.9
    457480     14795.4
    457520     14796.9
    457560     14798.2
    457600     14798.8
    457640       14800
    457680     14801.3
    457720     14802.6
    457760     14804.7
    457800     14805.7
    457840     14807.1
    457880     14808.1
    457920       14810
    457960     14812.4
    458000     14811.3
    458040     14813.4
    458080     14814.5
    458120     14815.6
    458160     14816.6
    458200     14817.8
    458240     14819.9
    458280     14821.4
    458320     14822.9
    458360     14824.2
    458400     14824.8
    458440       14826
    458480     14827.3
    458520     14828.6
    458560     14830.8
    458600     14831.7
    458640     14833.1
    458680     14834.1
    458720       14836
    458760     14838.5
    458800     14837.2
    458840     14839.4
    458880     14840.5
    458920     14841.7
    458960     14842.6
    459000     14843.8
    459040       14846
    459080     14847.4
    459120       14849
    459160     14850.2
    459200     14850.9
    459240     14852.1
    459280     14853.4
    459320     14854.7
    459360     14856.8
    459400     14857.7
    459440     14859.1
    459480     14860.1
    459520       14862
    459560     14864.5
    459600     14863.2
    459640     14865.4
    459680     14866.5
    459720     14867.6
    459760     14868.6
    459800     14869.8
    459840       14872
    459880     14873.4
    459920       14875
    459960     14876.3
    460000     14876.9
    460040     14878.1
    460080     14879.3
    460120     14880.7
    460160     14882.8
    460200     14883.7
    460240     14885.1
    460280     14886.1
    460320       14888
    460360     14890.5
    460400     14889.2
    460440     14891.4
    460480     14892.5
    460520     14893.6
    460560     14894.6
    460600     14895.8
    460640       14898
    460680     14899.4
    460720       14901
    460760     14902.2
    460800     14902.9
    460840     14904.1
    460880     14905.4
    460920     14906.6
    460960     14908.7
    461000     14909.7
    461040     14911.1
    461080     14912.1
    461120       14914
    461160     14916.5
    461200     14915.2
    461240     14917.4
    461280     14918.5
    461320     14919.7
    461360     14920.6
    461400     14921.8
    461440       14924
    461480     14925.4
    461520       14927
    461560     14928.3
    461600     14928.9
    461640     14930.1
    461680     14931.4
    461720     14932.7
    461760     14934.8
    461800     14935.7
    461840     14937.1
    461880     14938.1
    461920     14940.1
    461960     14942.5
    462000     14941.2
    462040     14943.5
    462080     14944.5
    462120     14945.7
    462160     14946.6
    462200     14947.8
    462240       14950
    462280     14951.5
    462320       14953
    462360     14954.3
    462400     14954.9
    462440     14956.1
    462480     14957.4
    462520     14958.7
    462560     14960.8
    462600     14961.8
    462640     14963.1
    462680     14964.2
    462720     14966.1
    462760     14968.5
    462800     14967.2
    462840     14969.4
    462880     14970.5
    462920     14971.7
    462960     14972.6
    463000     14973.9
    463040       14976
    463080     14977.5
    463120     14979.1
    463160     14980.3
    463200       14981
    463240     14982.1
    463280     14983.4
    463320     14984.7
    463360     14986.9
    463400     14987.8
    463440     14989.2
    463480     14990.2
    463520     14992.1
    463560     14994.6
    463600     14993.3
    463640     14995.5
    463680     14996.6
    463720     14997.8
    463760     14998.7
    463800     14999.9
    463840       15002
    463880     15003.5
    463920     15005.1
    463960     15006.4
    464000       15007
    464040     15008.2
    464080     15009.5
    464120     15010.7
    464160     15012.9
    464200     15013.8
    464240     15015.2
    464280     15016.3
    464320     15018.2
    464360     15020.6
    464400     15019.3
    464440     15021.5
    464480     15022.7
    464520     15023.8
    464560     15024.8
    464600     15025.9
    464640     15028.1
    464680     15029.6
    464720     15031.1
    464760     15032.4
    464800     15033.1
    464840     15034.3
    464880     15035.5
    464920     15036.8
    464960     15038.9
    465000     15039.8
    465040     15041.2
    465080     15042.3
    465120     15044.3
    465160     15046.7
    465200     15045.3
    465240     15047.5
    465280     15048.6
    465320     15049.9
    465360     15050.8
    465400     15051.9
    465440     15054.1
    465480     15055.7
    465520     15057.2
    465560     15058.5
    465600     15059.1
    465640     15060.3
    465680     15061.5
    465720     15062.8
    465760     15064.9
    465800     15065.8
    465840     15067.3
    465880     15068.3
    465920     15070.3
    465960     15072.7
    466000     15071.3
    466040     15073.6
    466080     15074.7
    466120     15075.9
    466160     15076.8
    466200     15077.9
    466240     15080.1
    466280     15081.6
    466320     15083.2
    466360     15084.5
    466400     15085.1
    466440     15086.3
    466480     15087.5
    466520     15088.8
    466560     15090.9
    466600     15091.8
    466640     15093.3
    466680     15094.4
    466720     15096.3
    466760     15098.7
    466800     15097.4
    466840     15099.6
    466880     15100.7
    466920     15101.9
    466960     15102.8
    467000       15104
    467040     15106.2
    467080     15107.7
    467120     15109.2
    467160     15110.5
    467200     15111.2
    467240     15112.3
    467280     15113.6
    467320     15114.9
    467360     15116.9
    467400     15117.8
    467440     15119.3
    467480     15120.4
    467520     15122.3
    467560     15124.8
    467600     15123.4
    467640     15125.6
    467680     15126.7
    467720     15127.9
    467760     15128.8
    467800       15130
    467840     15132.2
    467880     15133.7
    467920     15135.2
    467960     15136.5
    468000     15137.2
    468040     15138.3
    468080     15139.6
    468120     15140.9
    468160     15142.9
    468200     15143.9
    468240     15145.4
    468280     15146.4
    468320     15148.3
    468360     15150.9
    468400     15149.4
    468440     15151.6
    468480     15152.8
    468520       15154
    468560     15154.9
    468600       15156
    468640     15158.2
    468680     15159.7
    468720     15161.3
    468760     15162.5
    468800     15163.2
    468840     15164.4
    468880     15165.7
    468920       15167
    468960       15169
    469000     15169.9
    469040     15171.4
    469080     15172.5
    469120     15174.5
    469160       15177
    469200     15175.6
    469240     15177.8
    469280     15178.9
    469320     15180.1
    469360       15181
    469400     15182.2
    469440     15184.3
    469480     15185.8
    469520     15187.4
    469560     15188.6
    469600     15189.4
    469640     15190.5
    469680     15191.8
    469720     15193.1
    469760     15195.1
    469800       15196
    469840     15197.5
    469880     15198.6
    469920     15200.5
    469960     15203.1
    470000     15201.7
    470040     15203.8
    470080       15205
    470120     15206.2
    470160     15207.1
    470200     15208.2
    470240     15210.4
    470280     15211.9
    470320     15213.5
    470360     15214.7
    470400     15215.5
    470440     15216.6
    470480     15217.8
    470520     15219.1
    470560     15221.2
    470600     15222.1
    470640     15223.6
    470680     15224.7
    470720     15226.6
    470760     15229.1
    470800     15227.7
    470840     15229.9
    470880     15231.1
    470920     15232.2
    470960     15233.1
    471000     15234.3
    471040     15236.5
    471080     15237.9
    471120     15239.6
    471160     15240.7
    471200     15241.5
    471240     15242.6
    471280     15243.9
    471320     15245.2
    471360     15247.2
    471400     15248.2
    471440     15249.6
    471480     15250.8
    471520     15252.7
    471560     15255.1
    471600     15253.8
    471640     15255.9
    471680     15257.1
    471720     15258.3
    471760     15259.2
    471800     15260.3
    471840     15262.5
    471880       15264
    471920     15265.6
    471960     15266.8
    472000     15267.6
    472040     15268.7
    472080     15269.9
    472120     15271.3
    472160     15273.2
    472200     15274.2
    472240     15275.7
    472280     15276.9
    472320     15278.8
    472360     15281.2
    472400     15279.9
    472440       15282
    472480     15283.1
    472520     15284.3
    472560     15285.3
    472600     15286.4
    472640     15288.5
    472680       15290
    472720     15291.7
    472760     15292.9
    472800     15293.7
    472840     15294.7
    472880       15296
    472920     15297.3
    472960     15299.2
    473000     15300.3
    473040     15301.7
    473080     15302.9
    473120     15304.8
    473160     15307.2
    473200     15305.9
    473240       15308
    473280     15309.2
    473320     15310.3
    473360     15311.3
    473400     15312.4
    473440     15314.6
    473480     15316.1
    473520     15317.7
    473560     15318.9
    473600     15319.7
    473640     15320.7
    473680       15322
    473720     15323.4
    473760     15325.3
    473800     15326.3
    473840     15327.8
    473880     15328.9
    473920     15330.8
    473960     15333.2
    474000     15331.9
    474040       15334
    474080     15335.2
    474120     15336.4
    474160     15337.3
    474200     15338.5
    474240     15340.7
    474280     15342.1
    474320     15343.8
    474360     15344.9
    474400     15345.7
    474440     15346.8
    474480       15348
    474520     15349.4
    474560     15351.4
    474600     15352.4
    474640     15353.8
    474680       15355
    474720     15356.9
    474760     15359.2
    474800     15357.9
    474840     15360.1
    474880     15361.3
    474920     15362.4
    474960     15363.4
    475000     15364.5
    475040     15366.7
    475080     15368.2
    475120     15369.8
    475160       15371
    475200     15371.8
    475240     15372.8
    475280     15374.1
    475320     15375.4
    475360     15377.4
    475400     15378.5
    475440     15379.8
    475480       15381
    475520     15382.9
    475560     15385.3
    475600       15384
    475640     15386.1
    475680     15387.3
    475720     15388.5
    475760     15389.4
    475800     15390.5
    475840     15392.7
    475880     15394.2
    475920     15395.8
    475960       15397
    476000     15397.8
    476040     15398.8
    476080     15400.1
    476120     15401.5
    476160     15403.4
    476200     15404.5
    476240     15405.9
    476280     15407.1
    476320       15409
    476360     15411.4
    476400       15410
    476440     15412.2
    476480     15413.4
    476520     15414.5
    476560     15415.5
    476600     15416.6
    476640     15418.8
    476680     15420.3
    476720     15421.9
    476760     15423.1
    476800     15423.9
    476840     15424.9
    476880     15426.2
    476920     15427.6
    476960     15429.5
    477000     15430.6
    477040       15432
    477080     15433.1
    477120     15435.1
    477160     15437.5
    477200     15436.1
    477240     15438.3
    477280     15439.5
    477320     15440.6
    477360     15441.6
    477400     15442.7
    477440     15444.8
    477480     15446.3
    477520     15448.1
    477560     15449.2
    477600     15449.9
    477640     15450.9
    477680     15452.3
    477720     15453.7
    477760     15455.6
    477800     15456.7
    477840     15458.1
    477880     15459.2
    477920     15461.2
    477960     15463.6
    478000     15462.2
    478040     15464.4
    478080     15465.6
    478120     15466.7
    478160     15467.7
    478200     15468.8
    478240     15470.9
    478280     15472.4
    478320     15474.1
    478360     15475.3
    478400       15476
    478440       15477
    478480     15478.4
    478520     15479.8
    478560     15481.7
    478600     15482.8
    478640     15484.2
    478680     15485.3
    478720     15487.3
    478760     15489.7
    478800     15488.3
    478840     15490.4
    478880     15491.7
    478920     15492.8
    478960     15493.7
    479000     15494.8
    479040       15497
    479080     15498.5
    479120     15500.2
    479160     15501.3
    479200     15502.1
    479240     15503.1
    479280     15504.5
    479320     15505.8
    479360     15507.8
    479400     15508.8
    479440     15510.2
    479480     15511.3
    479520     15513.4
    479560     15515.7
    479600     15514.3
    479640     15516.5
    479680     15517.7
    479720     15518.8
    479760     15519.8
    479800     15520.9
    479840     15523.1
    479880     15524.6
    479920     15526.3
    479960     15527.4
    480000     15528.1
    480040     15529.2
    480080     15530.5
    480120     15531.9
    480160     15533.8
    480200     15534.9
    480240     15536.3
    480280     15537.4
    480320     15539.4
    480360     15541.9
    480400     15540.4
    480440     15542.6
    480480     15543.8
    480520     15544.9
    480560     15545.9
    480600       15547
    480640     15549.2
    480680     15550.6
    480720     15552.4
    480760     15553.5
    480800     15554.2
    480840     15555.3
    480880     15556.6
    480920       15558
    480960     15559.9
    481000       15561
    481040     15562.4
    481080     15563.5
    481120     15565.5
    481160     15567.9
    481200     15566.5
    481240     15568.6
    481280     15569.9
    481320       15571
    481360     15571.9
    481400       15573
    481440     15575.3
    481480     15576.7
    481520     15578.4
    481560     15579.6
    481600     15580.3
    481640     15581.3
    481680     15582.6
    481720       15584
    481760     15585.9
    481800     15587.1
    481840     15588.4
    481880     15589.5
    481920     15591.5
    481960       15594
    482000     15592.5
    482040     15594.7
    482080     15595.9
    482120       15597
    482160       15598
    482200       15599
    482240     15601.3
    482280     15602.7
    482320     15604.5
    482360     15605.6
    482400     15606.3
    482440     15607.4
    482480     15608.7
    482520     15610.1
    482560       15612
    482600     15613.1
    482640     15614.4
    482680     15615.6
    482720     15617.6
    482760     15620.1
    482800     15618.6
    482840     15620.7
    482880       15622
    482920     15623.1
    482960     15623.9
    483000     15625.1
    483040     15627.3
    483080     15628.8
    483120     15630.5
    483160     15631.7
    483200     15632.3
    483240     15633.5
    483280     15634.7
    483320     15636.1
    483360       15638
    483400     15639.1
    483440     15640.4
    483480     15641.6
    483520     15643.6
    483560     15646.1
    483600     15644.7
    483640     15646.7
    483680       15648
    483720     15649.1
    483760     15649.9
    483800       15651
    483840     15653.4
    483880     15654.8
    483920     15656.5
    483960     15657.6
    484000     15658.4
    484040     15659.4
    484080     15660.6
    484120       15662
    484160       15664
    484200       15665
    484240     15666.4
    484280     15667.5
    484320     15669.5
    484360     15672.1
    484400     15670.6
    484440     15672.6
    484480       15674
    484520     15675.1
    484560     15675.9
    484600       15677
    484640     15679.4
    484680     15680.8
    484720     15682.5
    484760     15683.6
    484800     15684.3
    484840     15685.3
    484880     15686.6
    484920     15687.9
    484960     15689.9
    485000       15691
    485040     15692.3
    485080     15693.5
    485120     15695.4
    485160       15698
    485200     15696.6
    485240     15698.6
    485280     15699.9
    485320       15701
    485360     15701.8
    485400       15703
    485440     15705.3
    485480     15706.7
    485520     15708.4
    485560     15709.6
    485600     15710.4
    485640     15711.3
    485680     15712.5
    485720     15713.8
    485760     15715.9
    485800     15716.9
    485840     15718.2
    485880     15719.4
    485920     15721.4
    485960       15724
    486000     15722.6
    486040     15724.5
    486080     15725.9
    486120     15726.9
    486160     15727.8
    486200     15728.9
    486240     15731.2
    486280     15732.7
    486320     15734.4
    486360     15735.5
    486400     15736.3
    486440     15737.2
    486480     15738.5
    486520     15739.7
    486560     15741.8
    486600     15742.8
    486640     15744.2
    486680     15745.3
    486720     15747.3
    486760     15749.9
    486800     15748.5
    486840     15750.4
    486880     15751.8
    486920     15752.8
    486960     15753.7
    487000     15754.8
    487040     15757.1
    487080     15758.6
    487120     15760.3
    487160     15761.4
    487200     15762.2
    487240     15763.1
    487280     15764.3
    487320     15765.6
    487360     15767.7
    487400     15768.8
    487440     15770.1
    487480     15771.2
    487520     15773.2
    487560     15775.8
    487600     15774.4
    487640     15776.4
    487680     15777.6
    487720     15778.8
    487760     15779.6
    487800     15780.7
    487840       15783
    487880     15784.5
    487920     15786.2
    487960     15787.3
    488000     15788.1
    488040       15789
    488080     15790.2
    488120     15791.5
    488160     15793.6
    488200     15794.7
    488240       15796
    488280     15797.2
    488320     15799.1
    488360     15801.7
    488400     15800.3
    488440     15802.3
    488480     15803.6
    488520     15804.7
    488560     15805.5
    488600     15806.6
    488640     15808.9
    488680     15810.4
    488720     15812.2
    488760     15813.2
    488800       15814
    488840     15814.9
    488880     15816.2
    488920     15817.5
    488960     15819.5
    489000     15820.6
    489040       15822
    489080     15823.1
    489120       15825
    489160     15827.6
    489200     15826.3
    489240     15828.2
    489280     15829.5
    489320     15830.7
    489360     15831.4
    489400     15832.5
    489440     15834.9
    489480     15836.4
    489520     15838.2
    489560     15839.1
    489600       15840
    489640     15840.8
    489680     15842.1
    489720     15843.5
    489760     15845.5
    489800     15846.6
    489840     15847.9
    489880     15849.1
    489920       15851
    489960     15853.6
    490000     15852.3
    490040     15854.2
    490080     15855.6
    490120     15856.6
    490160     15857.4
    490200     15858.5
    490240     15860.8
    490280     15862.4
    490320     15864.1
    490360     15865.1
    490400       15866
    490440     15866.8
    490480     15868.1
    490520     15869.4
    490560     15871.5
    490600     15872.6
    490640     15873.9
    490680     15875.1
    490720       15877
    490760     15879.6
    490800     15878.3
    490840     15880.2
    490880     15881.5
    490920     15882.7
    490960     15883.4
    491000     15884.5
    491040     15886.8
    491080     15888.4
    491120     15890.1
    491160     15891.1
    491200     15891.9
    491240     15892.8
    491280     15894.1
    491320     15895.4
    491360     15897.5
    491400     15898.6
    491440     15899.9
    491480     15901.1
    491520       15903
    491560     15905.6
    491600     15904.3
    491640     15906.2
    491680     15907.5
    491720     15908.7
    491760     15909.4
    491800     15910.5
    491840     15912.9
    491880     15914.4
    491920     15916.1
    491960     15917.2
    492000     15917.9
    492040     15918.8
    492080     15920.1
    492120     15921.4
    492160     15923.5
    492200     15924.6
    492240     15925.9
    492280     15927.1
    492320       15929
    492360     15931.6
    492400     15930.3
    492440     15932.1
    492480     15933.5
    492520     15934.7
    492560     15935.4
    492600     15936.5
    492640     15938.8
    492680     15940.4
    492720     15942.1
    492760     15943.1
    492800     15943.9
    492840     15944.8
    492880       15946
    492920     15947.4
    492960     15949.4
    493000     15950.5
    493040     15951.9
    493080       15953
    493120       15955
    493160     15957.6
    493200     15956.2
    493240     15958.1
    493280     15959.5
    493320     15960.6
    493360     15961.3
    493400     15962.4
    493440     15964.8
    493480     15966.4
    493520     15968.1
    493560     15969.1
    493600     15969.8
    493640     15970.7
    493680       15972
    493720     15973.3
    493760     15975.3
    493800     15976.5
    493840     15977.8
    493880       15979
    493920     15980.9
    493960     15983.5
    494000     15982.2
    494040     15984.1
    494080     15985.4
    494120     15986.6
    494160     15987.3
    494200     15988.4
    494240     15990.8
    494280     15992.3
    494320       15994
    494360       15995
    494400     15995.8
    494440     15996.7
    494480       15998
    494520     15999.3
    494560     16001.3
    494600     16002.4
    494640     16003.8
    494680       16005
    494720     16006.9
    494760     16009.5
    494800     16008.2
    494840       16010
    494880     16011.4
    494920     16012.5
    494960     16013.2
    495000     16014.3
    495040     16016.7
    495080     16018.3
    495120       16020
    495160       16021
    495200     16021.8
    495240     16022.7
    495280       16024
    495320     16025.2
    495360     16027.3
    495400     16028.4
    495440     16029.8
    495480       16031
    495520     16032.9
    495560     16035.6
    495600     16034.2
    495640       16036
    495680     16037.4
    495720     16038.5
    495760     16039.2
    495800     16040.3
    495840     16042.7
    495880     16044.3
    495920       16046
    495960     16046.9
    496000     16047.8
    496040     16048.7
    496080       16050
    496120     16051.2
    496160     16053.2
    496200     16054.3
    496240     16055.7
    496280     16056.9
    496320     16058.9
    496360     16061.5
    496400     16060.1
    496440       16062
    496480     16063.4
    496520     16064.4
    496560     16065.2
    496600     16066.3
    496640     16068.7
    496680     16070.3
    496720     16072.1
    496760       16073
    496800     16073.8
    496840     16074.7
    496880     16075.9
    496920     16077.2
    496960     16079.2
    497000     16080.3
    497040     16081.7
    497080     16082.9
    497120     16084.9
    497160     16087.5
    497200     16086.1
    497240       16088
    497280     16089.3
    497320     16090.4
    497360     16091.2
    497400     16092.2
    497440     16094.6
    497480     16096.2
    497520       16098
    497560     16098.9
    497600     16099.8
    497640     16100.7
    497680     16101.9
    497720     16103.3
    497760     16105.2
    497800     16106.3
    497840     16107.7
    497880     16108.9
    497920     16110.9
    497960     16113.6
    498000     16112.1
    498040       16114
    498080     16115.3
    498120     16116.4
    498160     16117.2
    498200     16118.2
    498240     16120.6
    498280     16122.2
    498320       16124
    498360     16124.9
    498400     16125.7
    498440     16126.7
    498480     16127.9
    498520     16129.2
    498560     16131.2
    498600     16132.3
    498640     16133.7
    498680     16134.9
    498720     16136.9
    498760     16139.5
    498800     16138.1
    498840       16140
    498880     16141.3
    498920     16142.4
    498960     16143.1
    499000     16144.2
    499040     16146.5
    499080     16148.2
    499120       16150
    499160     16150.9
    499200     16151.8
    499240     16152.6
    499280     16153.9
    499320     16155.2
    499360     16157.1
    499400     16158.3
    499440     16159.7
    499480     16160.9
    499520     16162.9
    499560     16165.6
    499600     16164.1
    499640       16166
    499680     16167.3
    499720     16168.4
    499760     16169.1
    499800     16170.2
    499840     16172.5
    499880     16174.2
    499920       16176
    499960       16177
    500000     16177.7
    500040     16178.6
    500080     16179.9
    500120     16181.2
    500160     16183.1
    500200     16184.3
    500240     16185.7
    500280     16186.9
    500320     16188.9
    500360     16191.6
    500400       16190
    500440       16192
    500480     16193.3
    500520     16194.4
    500560     16195.1
    500600     16196.1
    500640     16198.6
    500680     16200.2
    500720     16201.9
    500760     16202.9
    500800     16203.6
    500840     16204.6
    500880     16205.9
    500920     16207.1
    500960     16209.1
    501000     16210.3
    501040     16211.7
    501080     16212.8
    501120     16214.9
    501160     16217.6
    501200     16216.1
    501240       16218
    501280     16219.3
    501320     16220.4
    501360     16221.1
    501400     16222.1
    501440     16224.6
    501480     16226.2
    501520     16227.9
    501560     16228.9
    501600     16229.6
    501640     16230.6
    501680     16231.9
    501720     16233.1
    501760     16235.1
    501800     16236.3
    501840     16237.7
    501880     16238.9
    501920     16240.9
    501960     16243.6
    502000     16242.1
    502040       16244
    502080     16245.3
    502120     16246.4
    502160     16247.1
    502200     16248.1
    502240     16250.6
    502280     16252.2
    502320     16253.9
    502360     16254.9
    502400     16255.6
    502440     16256.6
    502480     16257.9
    502520     16259.1
    502560     16261.1
    502600     16262.3
    502640     16263.7
    502680     16264.9
    502720       16267
    502760     16269.6
    502800     16268.1
    502840       16270
    502880     16271.3
    502920     16272.4
    502960       16273
    503000     16274.1
    503040     16276.5
    503080     16278.2
    503120     16279.8
    503160     16280.9
    503200     16281.6
    503240     16282.6
    503280     16283.8
    503320       16285
    503360     16287.1
    503400     16288.2
    503440     16289.7
    503480     16290.8
    503520     16292.9
    503560     16295.5
    503600       16294
    503640     16295.9
    503680     16297.2
    503720     16298.3
    503760       16299
    503800       16300
    503840     16302.4
    503880     16304.1
    503920     16305.8
    503960     16306.9
    504000     16307.5
    504040     16308.6
    504080     16309.8
    504120       16311
    504160       16313
    504200     16314.2
    504240     16315.6
    504280     16316.8
    504320     16318.9
    504360     16321.5
    504400       16320
    504440     16321.9
    504480     16323.2
    504520     16324.3
    504560       16325
    504600       16326
    504640     16328.4
    504680     16330.2
    504720     16331.8
    504760     16332.9
    504800     16333.6
    504840     16334.6
    504880     16335.7
    504920     16336.9
    504960       16339
    505000     16340.2
    505040     16341.6
    505080     16342.8
    505120     16344.9
    505160     16347.5
    505200     16345.9
    505240     16347.8
    505280     16349.2
    505320     16350.3
    505360       16351
    505400       16352
    505440     16354.3
    505480     16356.1
    505520     16357.7
    505560     16358.8
    505600     16359.6
    505640     16360.6
    505680     16361.7
    505720     16362.9
    505760       16365
    505800     16366.2
    505840     16367.5
    505880     16368.8
    505920     16370.9
    505960     16373.5
    506000     16371.9
    506040     16373.9
    506080     16375.2
    506120     16376.3
    506160       16377
    506200       16378
    506240     16380.4
    506280     16382.1
    506320     16383.7
    506360     16384.8
    506400     16385.6
    506440     16386.5
    506480     16387.7
    506520     16388.9
    506560       16391
    506600     16392.1
    506640     16393.5
    506680     16394.8
    506720     16396.8
    506760     16399.5
    506800       16398
    506840     16399.9
    506880     16401.2
    506920     16402.3
    506960     16402.9
    507000     16403.9
    507040     16406.3
    507080     16408.1
    507120     16409.6
    507160     16410.8
    507200     16411.5
    507240     16412.5
    507280     16413.6
    507320     16414.9
    507360       16417
    507400     16418.1
    507440     16419.5
    507480     16420.7
    507520     16422.8
    507560     16425.5
    507600     16423.9
    507640     16425.8
    507680     16427.2
    507720     16428.2
    507760     16428.9
    507800     16429.9
    507840     16432.3
    507880     16434.1
    507920     16435.6
    507960     16436.8
    508000     16437.4
    508040     16438.5
    508080     16439.6
    508120     16440.8
    508160       16443
    508200     16444.1
    508240     16445.5
    508280     16446.8
    508320     16448.8
    508360     16451.5
    508400     16449.9
    508440     16451.9
    508480     16453.2
    508520     16454.2
    508560     16454.8
    508600     16455.9
    508640     16458.3
    508680     16460.1
    508720     16461.6
    508760     16462.8
    508800     16463.5
    508840     16464.6
    508880     16465.6
    508920     16466.9
    508960     16469.1
    509000     16470.2
    509040     16471.6
    509080     16472.9
    509120     16474.8
    509160     16477.5
    509200       16476
    509240     16477.9
    509280     16479.2
    509320     16480.3
    509360     16480.9
    509400     16481.9
    509440     16484.3
    509480     16486.3
    509520     16487.7
    509560     16488.8
    509600     16489.5
    509640     16490.6
    509680     16491.7
    509720     16492.9
    509760     16495.1
    509800     16496.2
    509840     16497.6
    509880     16498.9
    509920     16500.9
    509960     16503.6
    510000       16502
    510040     16503.9
    510080     16505.3
    510120     16506.3
    510160       16507
    510200       16508
    510240     16510.4
    510280     16512.3
    510320     16513.7
    510360       16515
    510400     16515.6
    510440     16516.7
    510480     16517.8
    510520     16519.1
    510560     16521.2
    510600     16522.3
    510640     16523.7
    510680     16524.9
    510720     16526.9
    510760     16529.6
    510800     16528.1
    510840       16530
    510880     16531.4
    510920     16532.4
    510960     16533.1
    511000     16534.1
    511040     16536.4
    511080     16538.4
    511120     16539.8
    511160       16541
    511200     16541.7
    511240     16542.8
    511280     16543.8
    511320     16545.1
    511360     16547.3
    511400     16548.4
    511440     16549.8
    511480       16551
    511520       16553
    511560     16555.7
    511600     16554.2
    511640     16556.1
    511680     16557.5
    511720     16558.5
    511760     16559.1
    511800     16560.2
    511840     16562.5
    511880     16564.5
    511920     16565.9
    511960     16567.1
    512000     16567.8
    512040     16568.8
    512080     16569.9
    512120     16571.2
    512160     16573.4
    512200     16574.4
    512240     16575.9
    512280       16577
    512320     16579.1
    512360     16581.8
    512400     16580.2
    512440     16582.2
    512480     16583.5
    512520     16584.6
    512560     16585.2
    512600     16586.3
    512640     16588.6
    512680     16590.6
    512720       16592
    512760     16593.2
    512800     16593.8
    512840     16594.9
    512880       16596
    512920     16597.3
    512960     16599.4
    513000     16600.5
    513040     16601.9
    513080     16603.1
    513120     16605.2
    513160     16607.9
    513200     16606.3
    513240     16608.3
    513280     16609.6
    513320     16610.6
    513360     16611.3
    513400     16612.3
    513440     16614.7
    513480     16616.6
    513520     16618.1
    513560     16619.4
    513600       16620
    513640       16621
    513680     16622.1
    513720     16623.4
    513760     16625.6
    513800     16626.6
    513840       16628
    513880     16629.2
    513920     16631.3
    513960       16634
    514000     16632.5
    514040     16634.4
    514080     16635.7
    514120     16636.8
    514160     16637.5
    514200     16638.5
    514240     16640.8
    514280     16642.8
    514320     16644.2
    514360     16645.4
    514400     16646.1
    514440     16647.1
    514480     16648.2
    514520     16649.6
    514560     16651.7
    514600     16652.7
    514640     16654.1
    514680     16655.4
    514720     16657.4
    514760     16660.2
    514800     16658.6
    514840     16660.6
    514880     16661.9
    514920       16663
    514960     16663.6
    515000     16664.6
    515040     16666.9
    515080     16668.9
    515120     16670.3
    515160     16671.6
    515200     16672.3
    515240     16673.3
    515280     16674.4
    515320     16675.7
    515360     16677.9
    515400     16678.9
    515440     16680.3
    515480     16681.5
    515520     16683.5
    515560     16686.3
    515600     16684.7
    515640     16686.8
    515680       16688
    515720     16689.1
    515760     16689.8
    515800     16690.8
    515840     16693.1
    515880     16695.1
    515920     16696.5
    515960     16697.7
    516000     16698.4
    516040     16699.5
    516080     16700.5
    516120     16701.9
    516160       16704
    516200       16705
    516240     16706.5
    516280     16707.7
    516320     16709.7
    516360     16712.5
    516400     16710.8
    516440       16713
    516480     16714.1
    516520     16715.3
    516560     16715.9
    516600     16716.9
    516640     16719.2
    516680     16721.2
    516720     16722.6
    516760     16723.9
    516800     16724.6
    516840     16725.6
    516880     16726.6
    516920       16728
    516960     16730.2
    517000     16731.1
    517040     16732.6
    517080     16733.8
    517120     16735.8
    517160     16738.6
    517200       16737
    517240       16739
    517280     16740.3
    517320     16741.4
    517360       16742
    517400       16743
    517440     16745.3
    517480     16747.3
    517520     16748.7
    517560       16750
    517600     16750.7
    517640     16751.7
    517680     16752.7
    517720     16754.1
    517760     16756.2
    517800     16757.2
    517840     16758.6
    517880     16759.8
    517920     16761.9
    517960     16764.7
    518000     16763.1
    518040     16765.1
    518080     16766.3
    518120     16767.5
    518160     16768.1
    518200     16769.1
    518240     16771.4
    518280     16773.4
    518320     16774.8
    518360     16776.1
    518400     16776.7
    518440     16777.7
    518480     16778.7
    518520     16780.1
    518560     16782.2
    518600     16783.2
    518640     16784.6
    518680     16785.8
    518720     16787.9
    518760     16790.7
    518800     16789.1
    518840     16791.1
    518880     16792.3
    518920     16793.5
    518960     16794.1
    519000     16795.1
    519040     16797.3
    519080     16799.4
    519120     16800.8
    519160     16802.1
    519200     16802.7
    519240     16803.7
    519280     16804.7
    519320       16806
    519360     16808.2
    519400     16809.2
    519440     16810.6
    519480     16811.8
    519520     16813.9
    519560     16816.7
    519600     16815.1
    519640     16817.1
    519680     16818.3
    519720     16819.5
    519760     16820.1
    519800     16821.1
    519840     16823.4
    519880     16825.4
    519920     16826.8
    519960     16828.1
    520000     16828.7
    520040     16829.7
    520080     16830.7
    520120       16832
    520160     16834.2
    520200     16835.2
    520240     16836.7
    520280     16837.8
    520320     16839.9
    520360     16842.7
    520400     16841.1
    520440     16843.1
    520480     16844.2
    520520     16845.6
    520560     16846.1
    520600       16847
    520640     16849.4
    520680     16851.4
    520720     16852.8
    520760     16854.1
    520800     16854.7
    520840     16855.7
    520880     16856.7
    520920       16858
    520960     16860.2
    521000     16861.3
    521040     16862.7
    521080     16863.8
    521120     16865.9
    521160     16868.8
    521200     16867.1
    521240     16869.2
    521280     16870.3
    521320     16871.6
    521360     16872.1
    521400     16873.1
    521440     16875.4
    521480     16877.5
    521520     16878.8
    521560     16880.1
    521600     16880.8
    521640     16881.8
    521680     16882.7
    521720     16884.1
    521760     16886.3
    521800     16887.3
    521840     16888.8
    521880     16889.9
    521920       16892
    521960     16894.8
    522000     16893.2
    522040     16895.2
    522080     16896.3
    522120     16897.6
    522160     16898.1
    522200     16899.1
    522240     16901.4
    522280     16903.5
    522320     16904.9
    522360     16906.1
    522400     16906.8
    522440     16907.8
    522480     16908.8
    522520     16910.1
    522560     16912.3
    522600     16913.3
    522640     16914.8
    522680     16915.9
    522720       16918
    522760     16920.9
    522800     16919.2
    522840     16921.2
    522880     16922.3
    522920     16923.6
    522960     16924.2
    523000     16925.1
    523040     16927.4
    523080     16929.6
    523120       16931
    523160     16932.1
    523200     16932.9
    523240     16933.9
    523280     16934.8
    523320     16936.2
    523360     16938.4
    523400     16939.4
    523440     16940.9
    523480       16942
    523520     16944.1
    523560     16946.9
    523600     16945.3
    523640     16947.2
    523680     16948.3
    523720     16949.7
    523760     16950.2
    523800     16951.2
    523840     16953.5
    523880     16955.6
    523920       16957
    523960     16958.2
    524000     16958.9
    524040     16959.9
    524080     16960.8
    524120     16962.3
    524160     16964.4
    524200     16965.4
    524240       16967
    524280       16968
    524320     16970.2
    524360       16973
    524400     16971.3
    524440     16973.2
    524480     16974.4
    524520     16975.7
    524560     16976.3
    524600     16977.2
    524640     16979.5
    524680     16981.7
    524720       16983
    524760     16984.2
    524800     16984.9
    524840       16986
    524880       16987
    524920     16988.4
    524960     16990.6
    525000     16991.6
    525040     16993.1
    525080     16994.1
    525120     16996.3
    525160     16999.1
    525200     16997.4
    525240     16999.4
    525280     17000.5
    525320     17001.8
    525360     17002.4
    525400     17003.3
    525440     17005.6
    525480     17007.8
    525520     17009.2
    525560     17010.3
    525600     17011.1
    525640     17012.2
    525680     17013.1
    525720     17014.5
    525760     17016.7
    525800     17017.7
    525840     17019.2
    525880     17020.2
    525920     17022.4
    525960     17025.2
    526000     17023.5
    526040     17025.5
    526080     17026.5
    526120     17027.9
    526160     17028.5
    526200     17029.4
    526240     17031.7
    526280       17034
    526320     17035.3
    526360     17036.4
    526400     17037.2
    526440     17038.3
    526480     17039.2
    526520     17040.6
    526560     17042.9
    526600     17043.8
    526640     17045.3
    526680     17046.3
    526720     17048.6
    526760     17051.4
    526800     17049.6
    526840     17051.6
    526880     17052.6
    526920       17054
    526960     17054.6
    527000     17055.5
    527040     17057.9
    527080     17060.1
    527120     17061.4
    527160     17062.6
    527200     17063.3
    527240     17064.5
    527280     17065.3
    527320     17066.8
    527360       17069
    527400     17069.9
    527440     17071.5
    527480     17072.5
    527520     17074.7
    527560     17077.5
    527600     17075.8
    527640     17077.8
    527680     17078.7
    527720     17080.2
    527760     17080.8
    527800     17081.7
    527840     17084.1
    527880     17086.2
    527920     17087.6
    527960     17088.7
    528000     17089.4
    528040     17090.6
    528080     17091.5
    528120     17092.9
    528160     17095.1
    528200       17096
    528240     17097.6
    528280     17098.6
    528320     17100.9
    528360     17103.6
    528400     17101.9
    528440     17103.9
    528480     17104.9
    528520     17106.3
    528560     17106.9
    528600     17107.8
    528640     17110.2
    528680     17112.4
    528720     17113.7
    528760     17114.8
    528800     17115.5
    528840     17116.7
    528880     17117.6
    528920       17119
    528960     17121.2
    529000     17122.1
    529040     17123.7
    529080     17124.7
    529120       17127
    529160     17129.8
    529200       17128
    529240       17130
    529280       17131
    529320     17132.4
    529360       17133
    529400     17133.9
    529440     17136.3
    529480     17138.5
    529520     17139.9
    529560     17140.9
    529600     17141.6
    529640     17142.9
    529680     17143.7
    529720     17145.2
    529760     17147.4
    529800     17148.3
    529840     17149.9
    529880     17150.8
    529920     17153.2
    529960     17155.9
    530000     17154.2
    530040     17156.2
    530080     17157.1
    530120     17158.5
    530160     17159.2
    530200     17160.1
    530240     17162.5
    530280     17164.7
    530320       17166
    530360       17167
    530400     17167.7
    530440       17169
    530480     17169.8
    530520     17171.3
    530560     17173.5
    530600     17174.5
    530640       17176
    530680       17177
    530720     17179.3
    530760       17182
    530800     17180.3
    530840     17182.3
    530880     17183.3
    530920     17184.6
    530960     17185.4
    531000     17186.2
    531040     17188.6
    531080     17190.8
    531120     17192.1
    531160     17193.2
    531200     17193.9
    531240     17195.1
    531280     17195.9
    531320     17197.4
    531360     17199.6
    531400     17200.5
    531440     17202.1
    531480     17203.1
    531520     17205.3
    531560       17208
    531600     17206.4
    531640     17208.4
    531680     17209.4
    531720     17210.7
    531760     17211.4
    531800     17212.3
    531840     17214.7
    531880     17216.8
    531920     17218.2
    531960     17219.3
    532000     17219.9
    532040     17221.2
    532080       17222
    532120     17223.5
    532160     17225.7
    532200     17226.6
    532240     17228.2
    532280     17229.2
    532320     17231.5
    532360     17234.1
    532400     17232.5
    532440     17234.4
    532480     17235.4
    532520     17236.9
    532560     17237.5
    532600     17238.5
    532640     17240.8
    532680     17242.9
    532720     17244.3
    532760     17245.4
    532800     17246.1
    532840     17247.3
    532880     17248.1
    532920     17249.6
    532960     17251.8
    533000     17252.8
    533040     17254.3
    533080     17255.3
    533120     17257.6
    533160     17260.2
    533200     17258.6
    533240     17260.6
    533280     17261.6
    533320     17262.9
    533360     17263.6
    533400     17264.5
    533440     17266.9
    533480     17269.1
    533520     17270.4
    533560     17271.5
    533600     17272.2
    533640     17273.5
    533680     17274.2
    533720     17275.8
    533760       17278
    533800       17279
    533840     17280.4
    533880     17281.5
    533920     17283.8
    533960     17286.4
    534000     17284.8
    534040     17286.8
    534080     17287.8
    534120     17289.1
    534160     17289.8
    534200     17290.6
    534240     17293.1
    534280     17295.2
    534320     17296.5
    534360     17297.6
    534400     17298.4
    534440     17299.6
    534480     17300.4
    534520       17302
    534560     17304.1
    534600     17305.1
    534640     17306.6
    534680     17307.7
    534720       17310
    534760     17312.5
    534800     17310.9
    534840     17312.9
    534880     17313.9
    534920     17315.3
    534960       17316
    535000     17316.8
    535040     17319.3
    535080     17321.4
    535120     17322.7
    535160     17323.8
    535200     17324.5
    535240     17325.8
    535280     17326.6
    535320     17328.2
    535360     17330.3
    535400     17331.2
    535440     17332.8
    535480     17333.9
    535520     17336.2
    535560     17338.7
    535600       17337
    535640     17339.1
    535680     17340.1
    535720     17341.4
    535760     17342.2
    535800       17343
    535840     17345.4
    535880     17347.6
    535920     17348.9
    535960       17350
    536000     17350.7
    536040       17352
    536080     17352.8
    536120     17354.3
    536160     17356.4
    536200     17357.4
    536240       17359
    536280     17360.1
    536320     17362.4
    536360     17364.9
    536400     17363.2
    536440     17365.3
    536480     17366.3
    536520     17367.7
    536560     17368.4
    536600     17369.2
    536640     17371.7
    536680     17373.9
    536720     17375.1
    536760     17376.2
    536800     17376.9
    536840     17378.3
    536880     17378.9
    536920     17380.5
    536960     17382.7
    537000     17383.6
    537040     17385.2
    537080     17386.2
    537120     17388.6
    537160     17391.1
    537200     17389.5
    537240     17391.5
    537280     17392.5
    537320     17393.9
    537360     17394.5
    537400     17395.4
    537440     17397.9
    537480     17400.1
    537520     17401.3
    537560     17402.4
    537600       17403
    537640     17404.5
    537680     17405.1
    537720     17406.7
    537760     17408.9
    537800     17409.8
    537840     17411.4
    537880     17412.5
    537920     17414.8
    537960     17417.4
    538000     17415.7
    538040     17417.8
    538080     17418.7
    538120     17420.1
    538160     17420.8
    538200     17421.6
    538240     17424.1
    538280     17426.3
    538320     17427.4
    538360     17428.6
    538400     17429.3
    538440     17430.7
    538480     17431.3
    538520     17432.9
    538560     17435.1
    538600     17436.1
    538640     17437.6
    538680     17438.7
    538720       17441
    538760     17443.6
    538800     17441.9
    538840       17444
    538880       17445
    538920     17446.3
    538960       17447
    539000     17447.8
    539040     17450.3
    539080     17452.6
    539120     17453.6
    539160     17454.9
    539200     17455.5
    539240     17456.9
    539280     17457.5
    539320     17459.1
    539360     17461.3
    539400     17462.3
    539440     17463.8
    539480     17464.9
    539520     17467.2
    539560     17469.8
    539600     17468.1
    539640     17470.2
    539680     17471.2
    539720     17472.5
    539760     17473.2
    539800     17474.1
    539840     17476.4
    539880     17478.8
    539920     17479.8
    539960     17481.1
    540000     17481.8
    540040     17483.1
    540080     17483.8
    540120     17485.3
    540160     17487.6
    540200     17488.5
    540240     17490.1
    540280     17491.1
    540320     17493.5
    540360       17496
    540400     17494.3
    540440     17496.5
    540480     17497.4
    540520     17498.7
    540560     17499.4
    540600     17500.3
    540640     17502.7
    540680       17505
    540720     17506.1
    540760     17507.3
    540800       17508
    540840     17509.4
    540880     17509.9
    540920     17511.6
    540960     17513.8
    541000     17514.6
    541040     17516.3
    541080     17517.3
    541120     17519.7
    541160     17522.2
    541200     17520.5
    541240     17522.7
    541280     17523.7
    541320     17524.9
    541360     17525.7
    541400     17526.5
    541440     17528.9
    541480     17531.2
    541520     17532.3
    541560     17533.4
    541600     17534.2
    541640     17535.6
    541680     17536.2
    541720     17537.8
    541760     17540.1
    541800     17540.9
    541840     17542.5
    541880     17543.5
    541920     17545.8
    541960     17548.4
    542000     17546.7
    542040     17548.9
    542080     17549.8
    542120     17551.1
    542160     17551.8
    542200     17552.7
    542240     17555.1
    542280     17557.4
    542320     17558.5
    542360     17559.7
    542400     17560.4
    542440     17561.8
    542480     17562.4
    542520       17564
    542560     17566.3
    542600     17567.1
    542640     17568.7
    542680     17569.7
    542720       17572
    542760     17574.6
    542800       17573
    542840     17575.1
    542880     17576.1
    542920     17577.4
    542960     17578.1
    543000     17578.9
    543040     17581.3
    543080     17583.7
    543120     17584.8
    543160     17585.9
    543200     17586.7
    543240       17588
    543280     17588.7
    543320     17590.3
    543360     17592.6
    543400     17593.3
    543440       17595
    543480       17596
    543520     17598.2
    543560     17600.9
    543600     17599.2
    543640     17601.3
    543680     17602.4
    543720     17603.6
    543760     17604.3
    543800     17605.2
    543840     17607.5
    543880     17609.9
    543920       17611
    543960     17612.2
    544000       17613
    544040     17614.3
    544080     17614.9
    544120     17616.5
    544160     17618.7
    544200     17619.5
    544240     17621.2
    544280     17622.2
    544320     17624.5
    544360     17627.1
    544400     17625.4
    544440     17627.6
    544480     17628.6
    544520     17629.9
    544560     17630.5
    544600     17631.4
    544640     17633.7
    544680     17636.1
    544720     17637.2
    544760     17638.4
    544800     17639.2
    544840     17640.4
    544880       17641
    544920     17642.7
    544960     17644.9
    545000     17645.7
    545040     17647.4
    545080     17648.3
    545120     17650.6
    545160     17653.2
    545200     17651.6
    545240     17653.8
    545280     17654.7
    545320     17656.1
    545360     17656.6
    545400     17657.5
    545440     17659.9
    545480     17662.3
    545520     17663.4
    545560     17664.6
    545600     17665.4
    545640     17666.6
    545680     17667.2
    545720     17668.9
    545760       17671
    545800     17671.8
    545840     17673.6
    545880     17674.5
    545920     17676.8
    545960     17679.4
    546000     17677.8
    546040     17679.9
    546080     17680.9
    546120     17682.2
    546160     17682.8
    546200     17683.6
    546240       17686
    546280     17688.4
    546320     17689.6
    546360     17690.8
    546400     17691.5
    546440     17692.8
    546480     17693.4
    546520     17695.1
    546560     17697.2
    546600       17698
    546640     17699.8
    546680     17700.8
    546720       17703
    546760     17705.6
    546800     17703.9
    546840     17706.1
    546880       17707
    546920     17708.4
    546960       17709
    547000     17709.8
    547040     17712.3
    547080     17714.5
    547120     17715.7
    547160     17716.9
    547200     17717.8
    547240       17719
    547280     17719.5
    547320     17721.3
    547360     17723.5
    547400     17724.2
    547440       17726
    547480       17727
    547520     17729.2
    547560     17731.8
    547600     17730.2
    547640     17732.3
    547680     17733.3
    547720     17734.7
    547760     17735.2
    547800     17736.1
    547840     17738.5
    547880     17740.7
    547920       17742
    547960     17743.1
    548000     17743.9
    548040     17745.3
    548080     17745.8
    548120     17747.6
    548160     17749.7
    548200     17750.4
    548240     17752.2
    548280     17753.2
    548320     17755.4
    548360       17758
    548400     17756.5
    548440     17758.5
    548480     17759.5
    548520     17760.9
    548560     17761.4
    548600     17762.3
    548640     17764.7
    548680       17767
    548720     17768.2
    548760     17769.3
    548800     17770.2
    548840     17771.5
    548880       17772
    548920     17773.9
    548960     17775.9
    549000     17776.6
    549040     17778.5
    549080     17779.4
    549120     17781.6
    549160     17784.1
    549200     17782.7
    549240     17784.7
    549280     17785.8
    549320     17787.1
    549360     17787.6
    549400     17788.5
    549440     17790.9
    549480     17793.1
    549520     17794.4
    549560     17795.5
    549600     17796.4
    549640     17797.7
    549680     17798.2
    549720     17800.1
    549760     17802.1
    549800     17802.8
    549840     17804.7
    549880     17805.6
    549920     17807.9
    549960     17810.3
    550000     17808.9
    550040     17810.9
    550080       17812
    550120     17813.3
    550160     17813.8
    550200     17814.8
    550240     17817.2
    550280     17819.4
    550320     17820.7
    550360     17821.8
    550400     17822.6
    550440     17823.9
    550480     17824.5
    550520     17826.3
    550560     17828.3
    550600       17829
    550640     17830.9
    550680     17831.9
    550720     17834.1
    550760     17836.6
    550800     17835.1
    550840     17837.1
    550880     17838.2
    550920     17839.5
    550960       17840
    551000     17840.9
    551040     17843.5
    551080     17845.6
    551120     17846.9
    551160       17848
    551200     17848.9
    551240     17850.1
    551280     17850.7
    551320     17852.5
    551360     17854.5
    551400     17855.2
    551440     17857.1
    551480       17858
    551520     17860.3
    551560     17862.8
    551600     17861.3
    551640     17863.3
    551680     17864.4
    551720     17865.7
    551760     17866.2
    551800     17867.2
    551840     17869.6
    551880     17871.8
    551920     17873.1
    551960     17874.2
    552000       17875
    552040     17876.3
    552080     17876.8
    552120     17878.6
    552160     17880.6
    552200     17881.3
    552240     17883.2
    552280     17884.2
    552320     17886.4
    552360     17888.9
    552400     17887.5
    552440     17889.5
    552480     17890.6
    552520     17891.9
    552560     17892.4
    552600     17893.3
    552640     17895.8
    552680     17897.9
    552720     17899.2
    552760     17900.4
    552800     17901.2
    552840     17902.4
    552880     17902.9
    552920     17904.8
    552960     17906.8
    553000     17907.5
    553040     17909.4
    553080     17910.4
    553120     17912.6
    553160     17915.1
    553200     17913.7
    553240     17915.7
    553280     17916.8
    553320     17918.1
    553360     17918.6
    553400     17919.5
    553440       17922
    553480     17924.1
    553520     17925.5
    553560     17926.5
    553600     17927.4
    553640     17928.6
    553680     17929.1
    553720       17931
    553760     17932.9
    553800     17933.6
    553840     17935.5
    553880     17936.5
    553920     17938.7
    553960     17941.2
    554000     17939.9
    554040     17941.8
    554080     17942.9
    554120     17944.3
    554160     17944.7
    554200     17945.6
    554240     17948.2
    554280     17950.2
    554320     17951.6
    554360     17952.6
    554400     17953.5
    554440     17954.7
    554480     17955.3
    554520     17957.2
    554560     17959.1
    554600     17959.7
    554640     17961.7
    554680     17962.6
    554720     17964.9
    554760     17967.4
    554800       17966
    554840       17968
    554880     17969.1
    554920     17970.4
    554960     17970.9
    555000     17971.7
    555040     17974.3
    555080     17976.3
    555120     17977.8
    555160     17978.7
    555200     17979.6
    555240     17980.8
    555280     17981.4
    555320     17983.3
    555360     17985.1
    555400     17985.8
    555440     17987.8
    555480     17988.7
    555520     17990.9
    555560     17993.5
    555600     17992.1
    555640     17994.1
    555680     17995.1
    555720     17996.5
    555760       17997
    555800     17997.8
    555840     18000.4
    555880     18002.4
    555920     18003.9
    555960     18004.8
    556000     18005.7
    556040     18006.9
    556080     18007.5
    556120     18009.4
    556160     18011.3
    556200     18011.9
    556240     18013.9
    556280     18014.7
    556320     18017.1
    556360     18019.6
    556400     18018.2
    556440     18020.2
    556480     18021.2
    556520     18022.5
    556560       18023
    556600     18023.9
    556640     18026.5
    556680     18028.5
    556720       18030
    556760     18030.9
    556800     18031.8
    556840       18033
    556880     18033.5
    556920     18035.4
    556960     18037.4
    557000       18038
    557040     18039.9
    557080     18040.7
    557120     18043.1
    557160     18045.7
    557200     18044.3
    557240     18046.2
    557280     18047.2
    557320     18048.6
    557360     18049.1
    557400     18049.9
    557440     18052.7
    557480     18054.6
    557520       18056
    557560     18056.9
    557600     18057.9
    557640       18059
    557680     18059.6
    557720     18061.5
    557760     18063.4
    557800       18064
    557840     18065.9
    557880     18066.8
    557920     18069.2
    557960     18071.7
    558000     18070.3
    558040     18072.3
    558080     18073.3
    558120     18074.6
    558160     18075.2
    558200     18076.1
    558240     18078.7
    558280     18080.7
    558320     18082.1
    558360       18083
    558400     18083.9
    558440     18085.1
    558480     18085.6
    558520     18087.6
    558560     18089.5
    558600       18090
    558640       18092
    558680     18092.8
    558720     18095.3
    558760     18097.7
    558800     18096.4
    558840     18098.4
    558880     18099.4
    558920     18100.6
    558960     18101.3
    559000     18102.2
    559040     18104.8
    559080     18106.7
    559120     18108.1
    559160     18109.1
    559200     18109.9
    559240     18111.1
    559280     18111.7
    559320     18113.6
    559360     18115.4
    559400     18116.1
    559440       18118
    559480     18118.9
    559520     18121.3
    559560     18123.8
    559600     18122.4
    559640     18124.4
    559680     18125.3
    559720     18126.7
    559760     18127.3
    559800     18128.2
    559840     18130.8
    559880     18132.8
    559920     18134.1
    559960     18135.1
    560000       18136
    560040     18137.1
    560080     18137.7
    560120     18139.6
    560160     18141.4
    560200     18142.1
    560240       18144
    560280     18144.8
    560320     18147.4
    560360     18149.8
    560400     18148.4
    560440     18150.4
    560480     18151.3
    560520     18152.7
    560560     18153.3
    560600     18154.2
    560640     18156.8
    560680     18158.7
    560720     18160.2
    560760     18161.1
    560800       18162
    560840     18163.1
    560880     18163.8
    560920     18165.6
    560960     18167.4
    561000     18168.1
    561040       18170
    561080       18171
    561120     18173.4
    561160     18175.9
    561200     18174.4
    561240     18176.5
    561280     18177.4
    561320     18178.7
    561360     18179.4
    561400     18180.3
    561440     18182.9
    561480     18184.8
    561520     18186.2
    561560     18187.1
    561600       18188
    561640     18189.2
    561680     18189.9
    561720     18191.8
    561760     18193.5
    561800     18194.2
    561840     18196.2
    561880     18197.1
    561920     18199.6
    561960       18202
    562000     18200.6
    562040     18202.6
    562080     18203.5
    562120     18204.8
    562160     18205.5
    562200     18206.4
    562240       18209
    562280     18210.9
    562320     18212.4
    562360     18213.2
    562400     18214.1
    562440     18215.3
    562480       18216
    562520     18217.9
    562560     18219.6
    562600     18220.4
    562640     18222.3
    562680     18223.2
    562720     18225.7
    562760     18228.2
    562800     18226.8
    562840     18228.8
    562880     18229.6
    562920     18230.9
    562960     18231.6
    563000     18232.5
    563040     18235.1
    563080       18237
    563120     18238.4
    563160     18239.2
    563200     18240.2
    563240     18241.5
    563280     18242.2
    563320       18244
    563360     18245.8
    563400     18246.6
    563440     18248.4
    563480     18249.4
    563520     18251.8
    563560     18254.4
    563600     18252.9
    563640     18254.9
    563680     18255.7
    563720     18257.1
    563760     18257.8
    563800     18258.7
    563840     18261.3
    563880     18263.2
    563920     18264.5
    563960     18265.4
    564000     18266.3
    564040     18267.6
    564080     18268.3
    564120     18270.1
    564160       18272
    564200     18272.7
    564240     18274.6
    564280     18275.5
    564320       18278
    564360     18280.5
    564400     18279.1
    564440       18281
    564480     18281.8
    564520     18283.2
    564560       18284
    564600     18284.8
    564640     18287.4
    564680     18289.4
    564720     18290.7
    564760     18291.5
    564800     18292.5
    564840     18293.7
    564880     18294.5
    564920     18296.2
    564960     18298.1
    565000     18298.8
    565040     18300.7
    565080     18301.7
    565120     18304.1
    565160     18306.6
    565200     18305.2
    565240     18307.1
    565280     18307.9
    565320     18309.4
    565360       18310
    565400     18310.9
    565440     18313.5
    565480     18315.5
    565520     18316.8
    565560     18317.7
    565600     18318.6
    565640     18319.8
    565680     18320.4
    565720     18322.3
    565760     18324.2
    565800     18324.9
    565840     18326.8
    565880     18327.8
    565920     18330.2
    565960     18332.7
    566000     18331.3
    566040     18333.2
    566080       18334
    566120     18335.5
    566160     18336.1
    566200     18337.1
    566240     18339.6
    566280     18341.6
    566320     18342.9
    566360     18343.8
    566400     18344.7
    566440     18345.8
    566480     18346.6
    566520     18348.3
    566560     18350.3
    566600       18351
    566640     18352.8
    566680     18353.9
    566720     18356.2
    566760     18358.8
    566800     18357.3
    566840     18359.3
    566880     18360.1
    566920     18361.6
    566960     18362.2
    567000     18363.1
    567040     18365.6
    567080     18367.7
    567120       18369
    567160     18369.9
    567200     18370.8
    567240     18371.9
    567280     18372.6
    567320     18374.4
    567360     18376.3
    567400     18377.1
    567440     18378.9
    567480       18380
    567520     18382.3
    567560     18384.9
    567600     18383.5
    567640     18385.4
    567680     18386.1
    567720     18387.6
    567760     18388.3
    567800     18389.3
    567840     18391.7
    567880     18393.7
    567920     18395.1
    567960       18396
    568000     18396.8
    568040       18398
    568080     18398.7
    568120     18400.4
    568160     18402.4
    568200     18403.1
    568240       18405
    568280       18406
    568320     18408.4
    568360     18410.9
    568400     18409.5
    568440     18411.4
    568480     18412.2
    568520     18413.6
    568560     18414.3
    568600     18415.3
    568640     18417.8
    568680     18419.8
    568720     18421.1
    568760       18422
    568800       18423
    568840       18424
    568880     18424.8
    568920     18426.6
    568960     18428.5
    569000     18429.2
    569040     18431.1
    569080     18432.2
    569120     18434.5
    569160     18437.1
    569200     18435.6
    569240     18437.5
    569280     18438.3
    569320     18439.7
    569360     18440.4
    569400     18441.4
    569440       18444
    569480     18445.9
    569520     18447.2
    569560     18448.2
    569600       18449
    569640     18450.1
    569680     18450.9
    569720     18452.6
    569760     18454.7
    569800     18455.3
    569840     18457.2
    569880     18458.3
    569920     18460.6
    569960     18463.2
    570000     18461.6
    570040     18463.6
    570080     18464.4
    570120     18465.8
    570160     18466.5
    570200     18467.5
    570240     18470.1
    570280       18472
    570320     18473.3
    570360     18474.3
    570400     18475.1
    570440     18476.3
    570480     18477.1
    570520     18478.7
    570560     18480.8
    570600     18481.5
    570640     18483.4
    570680     18484.4
    570720     18486.8
    570760     18489.4
    570800     18487.8
    570840     18489.7
    570880     18490.6
    570920       18492
    570960     18492.6
    571000     18493.6
    571040     18496.1
    571080     18498.2
    571120     18499.5
    571160     18500.4
    571200     18501.3
    571240     18502.4
    571280     18503.2
    571320     18504.8
    571360     18506.9
    571400     18507.6
    571440     18509.6
    571480     18510.5
    571520     18512.9
    571560     18515.5
    571600     18513.9
    571640     18515.9
    571680     18516.7
    571720     18518.1
    571760     18518.8
    571800     18519.8
    571840     18522.2
    571880     18524.3
    571920     18525.6
    571960     18526.5
    572000     18527.4
    572040     18528.5
    572080     18529.3
    572120       18531
    572160       18533
    572200     18533.7
    572240     18535.6
    572280     18536.7
    572320       18539
    572360     18541.7
    572400       18540
    572440       18542
    572480     18542.8
    572520     18544.2
    572560     18544.9
    572600     18545.9
    572640     18548.3
    572680     18550.4
    572720     18551.6
    572760     18552.6
    572800     18553.4
    572840     18554.7
    572880     18555.4
    572920     18557.1
    572960     18559.1
    573000     18559.8
    573040     18561.7
    573080     18562.8
    573120     18565.1
    573160     18567.7
    573200     18566.1
    573240     18568.1
    573280     18568.9
    573320     18570.3
    573360     18570.9
    573400       18572
    573440     18574.4
    573480     18576.5
    573520     18577.7
    573560     18578.7
    573600     18579.5
    573640     18580.7
    573680     18581.5
    573720     18583.2
    573760     18585.1
    573800     18585.9
    573840     18587.8
    573880     18588.8
    573920     18591.1
    573960     18593.8
    574000     18592.2
    574040     18594.1
    574080     18594.9
    574120     18596.3
    574160       18597
    574200     18598.1
    574240     18600.4
    574280     18602.5
    574320     18603.7
    574360     18604.7
    574400     18605.6
    574440     18606.7
    574480     18607.5
    574520     18609.2
    574560     18611.2
    574600       18612
    574640     18613.9
    574680     18614.8
    574720     18617.1
    574760     18619.9
    574800     18618.2
    574840     18620.2
    574880     18621.1
    574920     18622.4
    574960     18623.1
    575000     18624.1
    575040     18626.5
    575080     18628.6
    575120     18629.8
    575160     18630.7
    575200     18631.6
    575240     18632.8
    575280     18633.6
    575320     18635.3
    575360     18637.3
    575400     18638.1
    575440     18639.9
    575480     18640.9
    575520     18643.2
    575560     18645.9
    575600     18644.3
    575640     18646.3
    575680     18647.1
    575720     18648.4
    575760     18649.1
    575800     18650.1
    575840     18652.5
    575880     18654.7
    575920     18655.8
    575960     18656.8
    576000     18657.7
    576040     18658.8
    576080     18659.6
    576120     18661.4
    576160     18663.4
    576200     18664.1
    576240       18666
    576280       18667
    576320     18669.3
    576360     18671.9
    576400     18670.3
    576440     18672.4
    576480     18673.2
    576520     18674.5
    576560     18675.3
    576600     18676.2
    576640     18678.6
    576680     18680.8
    576720     18681.8
    576760     18682.8
    576800     18683.7
    576840     18684.9
    576880     18685.6
    576920     18687.4
    576960     18689.5
    577000     18690.2
    577040     18692.2
    577080     18693.1
    577120     18695.3
    577160       18698
    577200     18696.4
    577240     18698.5
    577280     18699.3
    577320     18700.5
    577360     18701.4
    577400     18702.2
    577440     18704.6
    577480     18706.8
    577520     18707.9
    577560     18708.9
    577600     18709.7
    577640       18711
    577680     18711.7
    577720     18713.5
    577760     18715.5
    577800     18716.3
    577840     18718.2
    577880     18719.2
    577920     18721.5
    577960       18724
    578000     18722.5
    578040     18724.6
    578080     18725.4
    578120     18726.6
    578160     18727.5
    578200     18728.3
    578240     18730.7
    578280     18732.9
    578320       18734
    578360     18734.9
    578400     18735.8
    578440     18737.1
    578480     18737.7
    578520     18739.6
    578560     18741.6
    578600     18742.4
    578640     18744.3
    578680     18745.3
    578720     18747.5
    578760     18750.1
    578800     18748.6
    578840     18750.7
    578880     18751.5
    578920     18752.7
    578960     18753.5
    579000     18754.3
    579040     18756.8
    579080     18758.9
    579120     18760.1
    579160       18761
    579200     18761.9
    579240     18763.1
    579280     18763.8
    579320     18765.6
    579360     18767.7
    579400     18768.5
    579440     18770.3
    579480     18771.4
    579520     18773.7
    579560     18776.2
    579600     18774.7
    579640     18776.7
    579680     18777.5
    579720     18778.8
    579760     18779.6
    579800     18780.4
    579840     18782.8
    579880       18785
    579920     18786.2
    579960     18787.1
    580000       18788
    580040     18789.2
    580080     18789.8
    580120     18791.8
    580160     18793.8
    580200     18794.5
    580240     18796.5
    580280     18797.5
    580320     18799.8
    580360     18802.2
    580400     18800.8
    580440     18802.9
    580480     18803.6
    580520     18804.9
    580560     18805.7
    580600     18806.5
    580640     18808.9
    580680       18811
    580720     18812.3
    580760     18813.2
    580800     18814.1
    580840     18815.3
    580880     18815.9
    580920     18817.8
    580960     18819.9
    581000     18820.6
    581040     18822.5
    581080     18823.5
    581120     18825.8
    581160     18828.3
    581200     18826.8
    581240       18829
    581280     18829.6
    581320       18831
    581360     18831.8
    581400     18832.6
    581440       18835
    581480     18837.2
    581520     18838.4
    581560     18839.3
    581600     18840.2
    581640     18841.3
    581680       18842
    581720       18844
    581760       18846
    581800     18846.6
    581840     18848.7
    581880     18849.7
    581920       18852
    581960     18854.4
    582000       18853
    582040     18855.1
    582080     18855.7
    582120     18857.2
    582160     18857.9
    582200     18858.6
    582240     18861.1
    582280     18863.2
    582320     18864.5
    582360     18865.5
    582400     18866.4
    582440     18867.4
    582480     18868.1
    582520     18870.1
    582560     18872.1
    582600     18872.7
    582640     18874.7
    582680     18875.7
    582720     18878.1
    582760     18880.5
    582800     18879.1
    582840     18881.3
    582880     18881.8
    582920     18883.2
    582960       18884
    583000     18884.7
    583040     18887.2
    583080     18889.4
    583120     18890.6
    583160     18891.6
    583200     18892.5
    583240     18893.5
    583280     18894.2
    583320     18896.2
    583360     18898.2
    583400     18898.8
    583440     18900.9
    583480     18901.8
    583520     18904.2
    583560     18906.6
    583600     18905.1
    583640     18907.4
    583680       18908
    583720     18909.3
    583760     18910.1
    583800     18910.8
    583840     18913.4
    583880     18915.4
    583920     18916.6
    583960     18917.7
    584000     18918.6
    584040     18919.6
    584080     18920.2
    584120     18922.3
    584160     18924.2
    584200     18924.8
    584240       18927
    584280     18927.9
    584320     18930.2
    584360     18932.7
    584400     18931.2
    584440     18933.4
    584480     18934.1
    584520     18935.4
    584560     18936.1
    584600     18936.9
    584640     18939.4
    584680     18941.5
    584720     18942.7
    584760     18943.8
    584800     18944.6
    584840     18945.7
    584880     18946.3
    584920     18948.3
    584960     18950.2
    585000     18950.9
    585040     18953.1
    585080       18954
    585120     18956.3
    585160     18958.7
    585200     18957.3
    585240     18959.5
    585280     18960.1
    585320     18961.5
    585360     18962.2
    585400     18963.1
    585440     18965.6
    585480     18967.6
    585520     18968.8
    585560     18969.9
    585600     18970.7
    585640     18971.7
    585680     18972.4
    585720     18974.3
    585760     18976.3
    585800     18976.9
    585840     18979.1
    585880       18980
    585920     18982.3
    585960     18984.8
    586000     18983.3
    586040     18985.6
    586080     18986.2
    586120     18987.6
    586160     18988.2
    586200     18989.1
    586240     18991.6
    586280     18993.6
    586320     18994.8
    586360     18995.9
    586400     18996.7
    586440     18997.8
    586480     18998.4
    586520     19000.3
    586560     19002.3
    586600       19003
    586640     19005.2
    586680     19006.1
    586720     19008.4
    586760     19010.9
    586800     19009.3
    586840     19011.7
    586880     19012.2
    586920     19013.7
    586960     19014.3
    587000     19015.1
    587040     19017.6
    587080     19019.6
    587120     19020.8
    587160       19022
    587200     19022.7
    587240     19023.8
    587280     19024.4
    587320     19026.3
    587360     19028.4
    587400     19029.1
    587440     19031.3
    587480     19032.1
    587520     19034.4
    587560     19036.9
    587600     19035.4
    587640     19037.7
    587680     19038.3
    587720     19039.7
    587760     19040.3
    587800     19041.2
    587840     19043.6
    587880     19045.7
    587920     19046.9
    587960       19048
    588000     19048.7
    588040     19049.8
    588080     19050.4
    588120     19052.3
    588160     19054.4
    588200     19055.1
    588240     19057.3
    588280     19058.1
    588320     19060.5
    588360       19063
    588400     19061.4
    588440     19063.8
    588480     19064.3
    588520     19065.6
    588560     19066.4
    588600     19067.2
    588640     19069.7
    588680     19071.7
    588720       19073
    588760       19074
    588800     19074.8
    588840     19075.8
    588880     19076.3
    588920     19078.3
    588960     19080.4
    589000     19081.1
    589040     19083.4
    589080     19084.2
    589120     19086.5
    589160       19089
    589200     19087.4
    589240     19089.8
    589280     19090.4
    589320     19091.7
    589360     19092.4
    589400     19093.2
    589440     19095.7
    589480     19097.7
    589520     19098.9
    589560       19100
    589600     19100.8
    589640     19101.8
    589680     19102.3
    589720     19104.3
    589760     19106.4
    589800     19107.1
    589840     19109.4
    589880     19110.2
    589920     19112.5
    589960       19115
    590000     19113.4
    590040     19115.8
    590080     19116.4
    590120     19117.7
    590160     19118.5
    590200     19119.2
    590240     19121.8
    590280     19123.8
    590320       19125
    590360     19126.1
    590400     19126.9
    590440     19127.9
    590480     19128.3
    590520     19130.3
    590560     19132.5
    590600     19133.1
    590640     19135.4
    590680     19136.2
    590720     19138.5
    590760     19141.1
    590800     19139.3
    590840     19141.9
    590880     19142.5
    590920     19143.7
    590960     19144.5
    591000     19145.3
    591040     19147.9
    591080     19149.8
    591120       19151
    591160     19152.1
    591200       19153
    591240     19153.9
    591280     19154.4
    591320     19156.4
    591360     19158.5
    591400     19159.2
    591440     19161.5
    591480     19162.3
    591520     19164.6
    591560     19167.1
    591600     19165.4
    591640     19167.9
    591680     19168.5
    591720     19169.8
    591760     19170.6
    591800     19171.3
    591840     19173.9
    591880     19175.9
    591920       19177
    591960     19178.1
    592000       19179
    592040     19179.8
    592080     19180.4
    592120     19182.4
    592160     19184.5
    592200     19185.2
    592240     19187.6
    592280     19188.4
    592320     19190.6
    592360     19193.2
    592400     19191.4
    592440     19193.9
    592480     19194.5
    592520     19195.8
    592560     19196.6
    592600     19197.3
    592640     19199.9
    592680     19201.9
    592720       19203
    592760     19204.1
    592800       19205
    592840     19205.8
    592880     19206.4
    592920     19208.4
    592960     19210.5
    593000     19211.2
    593040     19213.6
    593080     19214.4
    593120     19216.5
    593160     19219.2
    593200     19217.4
    593240     19219.9
    593280     19220.5
    593320     19221.7
    593360     19222.6
    593400     19223.3
    593440     19225.9
    593480     19227.9
    593520       19229
    593560     19230.1
    593600     19230.9
    593640     19231.8
    593680     19232.4
    593720     19234.3
    593760     19236.4
    593800     19237.1
    593840     19239.6
    593880     19240.3
    593920     19242.5
    593960     19245.1
    594000     19243.4
    594040     19245.9
    594080     19246.4
    594120     19247.7
    594160     19248.5
    594200     19249.3
    594240     19251.9
    594280     19253.9
    594320       19255
    594360       19256
    594400     19256.8
    594440     19257.8
    594480     19258.3
    594520     19260.3
    594560     19262.4
    594600       19263
    594640     19265.6
    594680     19266.3
    594720     19268.5
    594760       19271
    594800     19269.3
    594840     19271.9
    594880     19272.3
    594920     19273.6
    594960     19274.5
    595000     19275.3
    595040       19278
    595080     19279.9
    595120     19280.9
    595160       19282
    595200     19282.9
    595240     19283.7
    595280     19284.2
    595320     19286.3
    595360     19288.3
    595400       19289
    595440     19291.5
    595480     19292.2
    595520     19294.4
    595560       19297
    595600     19295.3
    595640     19297.9
    595680     19298.3
    595720     19299.6
    595760     19300.3
    595800     19301.2
    595840     19303.9
    595880     19305.8
    595920     19306.8
    595960     19307.9
    596000     19308.8
    596040     19309.7
    596080     19310.1
    596120     19312.2
    596160     19314.2
    596200     19314.9
    596240     19317.4
    596280     19318.1
    596320     19320.3
    596360     19322.9
    596400     19321.2
    596440     19323.8
    596480     19324.2
    596520     19325.5
    596560     19326.3
    596600     19327.1
    596640     19329.8
    596680     19331.8
    596720     19332.8
    596760     19333.8
    596800     19334.7
    596840     19335.6
    596880       19336
    596920     19338.1
    596960     19340.1
    597000     19340.7
    597040     19343.3
    597080     19343.9
    597120     19346.2
    597160     19348.8
    597200     19347.1
    597240     19349.7
    597280     19350.2
    597320     19351.4
    597360     19352.2
    597400       19353
    597440     19355.7
    597480     19357.7
    597520     19358.7
    597560     19359.7
    597600     19360.6
    597640     19361.5
    597680     19361.9
    597720     19363.9
    597760       19366
    597800     19366.6
    597840     19369.2
    597880     19369.8
    597920     19372.1
    597960     19374.7
    598000       19373
    598040     19375.6
    598080     19376.1
    598120     19377.4
    598160     19378.1
    598200     19378.8
    598240     19381.6
    598280     19383.6
    598320     19384.7
    598360     19385.7
    598400     19386.5
    598440     19387.4
    598480     19387.8
    598520     19389.8
    598560     19391.9
    598600     19392.5
    598640     19395.2
    598680     19395.8
    598720       19398
    598760     19400.6
    598800     19398.8
    598840     19401.5
    598880       19402
    598920     19403.2
    598960       19404
    599000     19404.7
    599040     19407.5
    599080     19409.4
    599120     19410.6
    599160     19411.5
    599200     19412.4
    599240     19413.4
    599280     19413.7
    599320     19415.7
    599360     19417.9
    599400     19418.4
    599440     19421.2
    599480     19421.8
    599520       19424
    599560     19426.5
    599600     19424.8
    599640     19427.5
    599680     19427.9
    599720     19429.2
    599760       19430
    599800     19430.6
    599840     19433.5
    599880     19435.4
    599920     19436.5
    599960     19437.5
    600000     19438.4
    600040     19439.3
    600080     19439.6
    600120     19441.7
    600160     19443.8
    600200     19444.4
    600240     19447.1
    600280     19447.7
    600320     19449.9
    600360     19452.5
    600400     19450.7
    600440     19453.5
    600480     19453.9
    600520     19455.1
    600560       19456
    600600     19456.6
    600640     19459.4
    600680     19461.3
    600720     19462.5
    600760     19463.4
    600800     19464.3
    600840     19465.2
    600880     19465.6
    600920     19467.6
    600960     19469.7
    601000     19470.2
    601040     19472.9
    601080     19473.5
    601120     19475.9
    601160     19478.4
    601200     19476.6
    601240     19479.4
    601280     19479.7
    601320       19481
    601360     19481.9
    601400     19482.5
    601440     19485.4
    601480     19487.2
    601520     19488.4
    601560     19489.3
    601600     19490.3
    601640     19491.1
    601680     19491.5
    601720     19493.6
    601760     19495.5
    601800     19496.1
    601840     19498.9
    601880     19499.4
    601920     19501.8
    601960     19504.3
    602000     19502.5
    602040     19505.3
    602080     19505.7
    602120     19506.9
    602160     19507.8
    602200     19508.3
    602240     19511.5
    602280     19513.1
    602320     19514.3
    602360     19515.2
    602400     19516.2
    602440       19517
    602480     19517.4
    602520     19519.6
    602560     19521.5
    602600       19522
    602640     19524.9
    602680     19525.4
    602720     19527.8
    602760     19530.2
    602800     19528.5
    602840     19531.3
    602880     19531.7
    602920     19532.9
    602960     19533.8
    603000     19534.3
    603040     19537.4
    603080     19539.2
    603120     19540.2
    603160     19541.2
    603200     19542.2
    603240       19543
    603280     19543.4
    603320     19545.6
    603360     19547.6
    603400       19548
    603440     19550.9
    603480     19551.4
    603520     19553.8
    603560     19556.2
    603600     19554.5
    603640     19557.3
    603680     19557.6
    603720       19559
    603760     19559.7
    603800     19560.3
    603840     19563.4
    603880     19565.1
    603920     19566.2
    603960     19567.2
    604000     19568.2
    604040       19569
    604080     19569.4
    604120     19571.5
    604160     19573.5
    604200     19574.1
    604240     19576.9
    604280     19577.4
    604320     19579.8
    604360     19582.2
    604400     19580.5
    604440     19583.3
    604480     19583.6
    604520     19584.9
    604560     19585.7
    604600     19586.4
    604640     19589.3
    604680       19591
    604720     19592.2
    604760     19593.2
    604800     19594.1
    604840     19594.9
    604880     19595.3
    604920     19597.5
    604960     19599.4
    605000     19599.9
    605040     19602.8
    605080     19603.3
    605120     19605.8
    605160     19608.1
    605200     19606.4
    605240     19609.2
    605280     19609.5
    605320     19610.9
    605360     19611.5
    605400     19612.3
    605440     19615.2
    605480       19617
    605520     19618.1
    605560     19619.1
    605600     19620.1
    605640     19620.8
    605680     19621.1
    605720     19623.3
    605760     19625.1
    605800     19625.9
    605840     19628.7
    605880     19629.1
    605920     19631.6
    605960     19633.9
    606000     19632.2
    606040     19635.1
    606080     19635.3
    606120     19636.8
    606160     19637.3
    606200     19638.1
    606240       19641
    606280     19642.9
    606320       19644
    606360     19644.9
    606400     19645.9
    606440     19646.6
    606480       19647
    606520     19649.2
    606560       19651
    606600     19651.7
    606640     19654.5
    606680       19655
    606720     19657.4
    606760     19659.8
    606800     19658.1
    606840     19660.9
    606880     19661.1
    606920     19662.6
    606960     19663.2
    607000     19663.9
    607040     19666.9
    607080     19668.7
    607120     19669.8
    607160     19670.7
    607200     19671.7
    607240     19672.5
    607280     19672.8
    607320       19675
    607360     19676.8
    607400     19677.6
    607440     19680.4
    607480     19680.8
    607520     19683.2
    607560     19685.6
    607600     19683.9
    607640     19686.7
    607680     19686.9
    607720     19688.4
    607760       19689
    607800     19689.7
    607840     19692.7
    607880     19694.5
    607920     19695.6
    607960     19696.5
    608000     19697.5
    608040     19698.3
    608080     19698.5
    608120     19700.8
    608160     19702.6
    608200     19703.4
    608240     19706.2
    608280     19706.7
    608320       19709
    608360     19711.3
    608400     19709.6
    608440     19712.5
    608480     19712.7
    608520     19714.1
    608560     19714.7
    608600     19715.5
    608640     19718.5
    608680     19720.3
    608720     19721.4
    608760     19722.3
    608800     19723.3
    608840       19724
    608880     19724.2
    608920     19726.5
    608960     19728.3
    609000     19729.1
    609040     19731.9
    609080     19732.4
    609120     19734.7
    609160       19737
    609200     19735.4
    609240     19738.2
    609280     19738.4
    609320     19739.9
    609360     19740.5
    609400     19741.3
    609440     19744.2
    609480     19746.1
    609520     19747.2
    609560       19748
    609600       19749
    609640     19749.7
    609680       19750
    609720     19752.2
    609760       19754
    609800     19754.8
    609840     19757.6
    609880     19758.1
    609920     19760.4
    609960     19762.7
    610000     19761.1
    610040       19764
    610080     19764.1
    610120     19765.6
    610160     19766.2
    610200       19767
    610240     19769.9
    610280     19771.7
    610320     19772.9
    610360     19773.7
    610400     19774.7
    610440     19775.4
    610480     19775.6
    610520     19777.9
    610560     19779.6
    610600     19780.5
    610640     19783.3
    610680     19783.7
    610720     19786.1
    610760     19788.4
    610800     19786.8
    610840     19789.6
    610880     19789.8
    610920     19791.3
    610960     19791.8
    611000     19792.6
    611040     19795.6
    611080     19797.4
    611120     19798.5
    611160     19799.4
    611200     19800.4
    611240       19801
    611280     19801.3
    611320     19803.6
    611360     19805.3
    611400     19806.2
    611440     19809.1
    611480     19809.4
    611520     19811.8
    611560     19814.1
    611600     19812.5
    611640     19815.3
    611680     19815.5
    611720       19817
    611760     19817.6
    611800     19818.4
    611840     19821.2
    611880     19823.1
    611920     19824.2
    611960     19825.2
    612000     19826.1
    612040     19826.7
    612080     19827.1
    612120     19829.4
    612160     19830.9
    612200     19831.9
    612240     19834.7
    612280     19835.1
    612320     19837.6
    612360     19839.7
    612400     19838.1
    612440       19841
    612480     19841.1
    612520     19842.7
    612560     19843.3
    612600       19844
    612640     19846.8
    612680     19848.8
    612720     19849.9
    612760     19850.8
    612800     19851.8
    612840     19852.4
    612880     19852.8
    612920     19855.1
    612960     19856.7
    613000     19857.6
    613040     19860.4
    613080     19860.7
    613120     19863.2
    613160     19865.4
    613200     19863.8
    613240     19866.6
    613280     19866.8
    613320     19868.4
    613360     19868.9
    613400     19869.7
    613440     19872.5
    613480     19874.5
    613520     19875.6
    613560     19876.5
    613600     19877.4
    613640     19878.1
    613680     19878.3
    613720     19880.7
    613760     19882.3
    613800     19883.2
    613840       19886
    613880     19886.3
    613920     19888.8
    613960     19891.1
    614000     19889.5
    614040     19892.2
    614080     19892.3
    614120       19894
    614160     19894.5
    614200     19895.3
    614240     19898.1
    614280     19900.1
    614320     19901.3
    614360     19902.1
    614400       19903
    614440     19903.6
    614480       19904
    614520     19906.3
    614560     19907.9
    614600     19908.8
    614640     19911.6
    614680     19911.9
    614720     19914.4
    614760     19916.8
    614800       19915
    614840     19917.8
    614880     19917.9
    614920     19919.7
    614960     19920.1
    615000     19920.9
    615040     19923.7
    615080     19925.7
    615120     19926.9
    615160     19927.7
    615200     19928.6
    615240     19929.2
    615280     19929.4
    615320     19931.9
    615360     19933.4
    615400     19934.3
    615440     19937.1
    615480     19937.4
    615520       19940
    615560     19942.3
    615600     19940.5
    615640     19943.4
    615680     19943.4
    615720     19945.2
    615760     19945.6
    615800     19946.4
    615840     19949.2
    615880     19951.2
    615920     19952.4
    615960     19953.2
    616000     19954.1
    616040     19954.7
    616080       19955
    616120     19957.2
    616160     19958.8
    616200     19959.7
    616240     19962.6
    616280     19962.9
    616320     19965.5
    616360     19967.8
    616400       19966
    616440     19968.9
    616480     19968.9
    616520     19970.7
    616560     19971.1
    616600       19972
    616640     19974.7
    616680     19976.6
    616720     19977.9
    616760     19978.6
    616800     19979.6
    616840     19980.2
    616880     19980.5
    616920     19982.8
    616960     19984.4
    617000     19985.3
    617040     19988.2
    617080     19988.4
    617120     19991.1
    617160     19993.4
    617200     19991.5
    617240     19994.5
    617280     19994.5
    617320     19996.3
    617360     19996.7
    617400     19997.5
    617440     20000.3
    617480     20002.2
    617520     20003.5
    617560     20004.3
    617600     20005.3
    617640     20005.9
    617680     20006.1
    617720     20008.4
    617760       20010
    617800     20010.9
    617840     20013.8
    617880     20013.9
    617920     20016.7
    617960       20019
    618000     20017.2
    618040     20020.1
    618080     20020.1
    618120       20022
    618160     20022.3
    618200     20023.1
    618240     20025.9
    618280     20027.8
    618320     20029.1
    618360     20029.9
    618400     20030.9
    618440     20031.4
    618480     20031.7
    618520     20034.1
    618560     20035.5
    618600     20036.4
    618640     20039.4
    618680     20039.6
    618720     20042.3
    618760     20044.6
    618800     20042.8
    618840     20045.7
    618880     20045.7
    618920     20047.6
    618960     20047.9
    619000     20048.7
    619040     20051.5
    619080     20053.4
    619120     20054.7
    619160     20055.5
    619200     20056.5
    619240     20057.1
    619280     20057.3
    619320     20059.7
    619360     20061.2
    619400       20062
    619440     20064.9
    619480     20065.2
    619520     20067.9
    619560     20070.2
    619600     20068.4
    619640     20071.4
    619680     20071.3
    619720     20073.2
    619760     20073.6
    619800     20074.3
    619840     20077.1
    619880     20079.1
    619920     20080.3
    619960     20081.1
    620000     20082.1
    620040     20082.7
    620080     20082.8
    620120     20085.3
    620160     20086.8
    620200     20087.7
    620240     20090.5
    620280     20090.8
    620320     20093.5
    620360     20095.8
    620400       20094
    620440       20097
    620480     20096.8
    620520     20098.8
    620560     20099.2
    620600     20099.8
    620640     20102.6
    620680     20104.6
    620720     20105.8
    620760     20106.7
    620800     20107.7
    620840     20108.3
    620880     20108.4
    620920     20110.9
    620960     20112.4
    621000     20113.3
    621040     20116.1
    621080     20116.5
    621120     20119.2
    621160     20121.5
    621200     20119.6
    621240     20122.6
    621280     20122.5
    621320     20124.4
    621360     20124.9
    621400     20125.5
    621440     20128.2
    621480     20130.3
    621520     20131.4
    621560     20132.4
    621600     20133.3
    621640     20133.9
    621680       20134
    621720     20136.6
    621760     20138.1
    621800       20139
    621840     20141.8
    621880     20142.1
    621920     20144.9
    621960     20147.1
    622000     20145.3
    622040     20148.3
    622080     20148.1
    622120     20150.1
    622160     20150.5
    622200     20151.2
    622240     20153.9
    622280     20155.9
    622320     20157.2
    622360     20158.1
    622400       20159
    622440     20159.6
    622480     20159.6
    622520     20162.3
    622560     20163.7
    622600     20164.7
    622640     20167.4
    622680     20167.8
    622720     20170.6
    622760     20172.7
    622800       20171
    622840       20174
    622880     20173.8
    622920     20175.7
    622960     20176.2
    623000     20176.8
    623040     20179.5
    623080     20181.5
    623120     20182.8
    623160     20183.7
    623200     20184.6
    623240     20185.2
    623280     20185.4
    623320     20187.9
    623360     20189.4
    623400     20190.3
    623440       20193
    623480     20193.4
    623520     20196.3
    623560     20198.3
    623600     20196.6
    623640     20199.6
    623680     20199.4
    623720     20201.3
    623760     20201.9
    623800     20202.5
    623840     20205.1
    623880     20207.2
    623920     20208.5
    623960     20209.4
    624000     20210.3
    624040     20210.9
    624080     20211.1
    624120     20213.6
    624160     20215.1
    624200       20216
    624240     20218.6
    624280     20219.1
    624320       20222
    624360     20223.9
    624400     20222.3
    624440     20225.2
    624480       20225
    624520     20226.9
    624560     20227.6
    624600     20228.2
    624640     20230.8
    624680     20232.9
    624720     20234.1
    624760       20235
    624800     20235.8
    624840     20236.5
    624880     20236.7
    624920     20239.2
    624960     20240.7
    625000     20241.6
    625040     20244.2
    625080     20244.8
    625120     20247.7
    625160     20249.7
    625200     20247.9
    625240     20250.9
    625280     20250.7
    625320     20252.6
    625360     20253.3
    625400     20253.9
    625440     20256.5
    625480     20258.5
    625520     20259.8
    625560     20260.6
    625600     20261.5
    625640     20262.2
    625680     20262.5
    625720     20264.9
    625760     20266.3
    625800     20267.3
    625840       20270
    625880     20270.4
    625920     20273.3
    625960     20275.4
    626000     20273.7
    626040     20276.6
    626080     20276.3
    626120     20278.3
    626160       20279
    626200     20279.6
    626240     20282.3
    626280     20284.3
    626320     20285.5
    626360     20286.3
    626400     20287.3
    626440     20287.7
    626480     20288.1
    626520     20290.6
    626560       20292
    626600     20292.9
    626640     20295.6
    626680     20296.1
    626720       20299
    626760       20301
    626800     20299.3
    626840     20302.3
    626880       20302
    626920       20304
    626960     20304.7
    627000     20305.3
    627040     20307.9
    627080       20310
    627120     20311.2
    627160     20311.9
    627200     20312.9
    627240     20313.3
    627280     20313.7
    627320     20316.3
    627360     20317.6
    627400     20318.5
    627440     20321.2
    627480     20321.7
    627520     20324.6
    627560     20326.6
    627600     20324.9
    627640     20327.9
    627680     20327.6
    627720     20329.7
    627760     20330.3
    627800     20330.9
    627840     20333.6
    627880     20335.6
    627920     20336.8
    627960     20337.5
    628000     20338.5
    628040     20338.8
    628080     20339.3
    628120     20341.9
    628160     20343.2
    628200     20344.1
    628240     20346.8
    628280     20347.3
    628320     20350.1
    628360     20352.2
    628400     20350.4
    628440     20353.4
    628480     20353.1
    628520     20355.2
    628560     20355.8
    628600     20356.5
    628640     20359.2
    628680     20361.2
    628720     20362.4
    628760     20363.1
    628800     20364.1
    628840     20364.4
    628880     20364.8
    628920     20367.5
    628960     20368.7
    629000     20369.6
    629040     20372.3
    629080     20372.8
    629120     20375.7
    629160     20377.7
    629200     20375.9
    629240       20379
    629280     20378.6
    629320     20380.7
    629360     20381.4
    629400     20381.9
    629440     20384.8
    629480     20386.7
    629520     20387.9
    629560     20388.6
    629600     20389.6
    629640       20390
    629680     20390.3
    629720       20393
    629760     20394.2
    629800     20395.1
    629840     20397.8
    629880     20398.3
    629920     20401.2
    629960     20403.2
    630000     20401.4
    630040     20404.5
    630080     20404.2
    630120     20406.2
    630160     20406.9
    630200     20407.5
    630240     20410.4
    630280     20412.3
    630320     20413.4
    630360     20414.1
    630400     20415.2
    630440     20415.6
    630480     20415.8
    630520     20418.6
    630560     20419.8
    630600     20420.7
    630640     20423.4
    630680     20423.9
    630720     20426.9
    630760     20428.8
    630800     20427.1
    630840     20430.1
    630880     20429.7
    630920     20431.8
    630960     20432.5
    631000     20433.1
    631040     20435.9
    631080     20437.9
    631120     20438.9
    631160     20439.7
    631200     20440.7
    631240     20441.2
    631280     20441.5
    631320     20444.2
    631360     20445.5
    631400     20446.4
    631440     20449.1
    631480     20449.6
    631520     20452.5
    631560     20454.4
    631600     20452.8
    631640     20455.7
    631680     20455.4
    631720     20457.5
    631760     20458.2
    631800     20458.7
    631840     20461.6
    631880     20463.5
    631920     20464.6
    631960     20465.4
    632000     20466.3
    632040     20466.9
    632080     20467.1
    632120     20469.9
    632160     20471.3
    632200     20472.1
    632240     20474.9
    632280     20475.4
    632320     20478.3
    632360     20480.2
    632400     20478.5
    632440     20481.5
    632480     20481.2
    632520     20483.3
    632560       20484
    632600     20484.4
    632640     20487.4
    632680     20489.2
    632720     20490.4
    632760     20491.2
    632800     20492.2
    632840     20492.6
    632880       20493
    632920     20495.7
    632960     20497.1
    633000     20497.9
    633040     20500.6
    633080     20501.2
    633120     20504.1
    633160     20506.1
    633200     20504.2
    633240     20507.3
    633280       20507
    633320       20509
    633360     20509.8
    633400     20510.2
    633440     20513.1
    633480     20514.9
    633520     20516.1
    633560     20516.9
    633600     20517.9
    633640     20518.3
    633680     20518.7
    633720     20521.5
    633760     20522.8
    633800     20523.6
    633840     20526.3
    633880     20526.9
    633920     20529.8
    633960     20531.8
    634000       20530
    634040       20533
    634080     20532.7
    634120     20534.8
    634160     20535.5
    634200     20535.9
    634240     20538.7
    634280     20540.7
    634320     20541.8
    634360     20542.6
    634400     20543.6
    634440       20544
    634480     20544.5
    634520     20547.1
    634560     20548.6
    634600     20549.3
    634640     20552.1
    634680     20552.6
    634720     20555.5
    634760     20557.5
    634800     20555.6
    634840     20558.8
    634880     20558.4
    634920     20560.5
    634960     20561.2
    635000     20561.5
    635040     20564.5
    635080     20566.4
    635120     20567.6
    635160     20568.3
    635200     20569.3
    635240     20569.8
    635280     20570.2
    635320     20572.9
    635360     20574.3
    635400     20575.1
    635440     20577.8
    635480     20578.3
    635520     20581.3
    635560     20583.3
    635600     20581.3
    635640     20584.5
    635680     20584.1
    635720     20586.2
    635760     20586.8
    635800     20587.2
    635840     20590.2
    635880     20592.1
    635920     20593.3
    635960       20594
    636000     20595.1
    636040     20595.5
    636080     20595.9
    636120     20598.6
    636160       20600
    636200     20600.8
    636240     20603.5
    636280     20604.1
    636320       20607
    636360     20609.1
    636400     20607.1
    636440     20610.2
    636480     20609.9
    636520     20611.8
    636560     20612.5
    636600       20613
    636640       20616
    636680     20617.8
    636720     20619.1
    636760     20619.8
    636800     20620.8
    636840     20621.3
    636880     20621.6
    636920     20624.3
    636960     20625.7
    637000     20626.6
    637040     20629.3
    637080     20629.9
    637120     20632.9
    637160     20634.9
    637200     20632.8
    637240       20636
    637280     20635.7
    637320     20637.6
    637360     20638.3
    637400     20638.8
    637440     20641.7
    637480     20643.6
    637520     20644.9
    637560     20645.4
    637600     20646.6
    637640     20647.2
    637680     20647.4
    637720     20650.1
    637760     20651.6
    637800     20652.4
    637840     20655.1
    637880     20655.7
    637920     20658.7
    637960     20660.8
    638000     20658.7
    638040     20661.8
    638080     20661.4
    638120     20663.4
    638160     20664.1
    638200     20664.5
    638240     20667.5
    638280     20669.5
    638320     20670.7
    638360     20671.3
    638400     20672.4
    638440     20673.1
    638480     20673.2
    638520       20676
    638560     20677.4
    638600     20678.2
    638640     20680.9
    638680     20681.5
    638720     20684.6
    638760     20686.7
    638800     20684.4
    638840     20687.7
    638880     20687.4
    638920     20689.2
    638960       20690
    639000     20690.3
    639040     20693.4
    639080     20695.4
    639120     20696.6
    639160     20697.1
    639200     20698.3
    639240     20698.9
    639280     20699.1
    639320     20701.8
    639360     20703.3
    639400     20704.1
    639440     20706.8
    639480     20707.5
    639520     20710.5
    639560     20712.6
    639600     20710.3
    639640     20713.5
    639680     20713.3
    639720     20715.1
    639760     20715.9
    639800     20716.2
    639840     20719.2
    639880     20721.3
    639920     20722.4
    639960       20723
    640000     20724.2
    640040     20724.8
    640080       20725
    640120     20727.7
    640160     20729.2
    640200       20730
    640240     20732.7
    640280     20733.4
    640320     20736.3
    640360     20738.5
    640400     20736.2
    640440     20739.4
    640480     20739.3
    640520     20740.9
    640560     20741.7
    640600     20742.2
    640640       20745
    640680     20747.2
    640720     20748.3
    640760     20748.9
    640800       20750
    640840     20750.7
    640880     20750.8
    640920     20753.6
    640960     20755.1
    641000       20756
    641040     20758.6
    641080     20759.3
    641120     20762.3
    641160     20764.4
    641200       20762
    641240     20765.4
    641280     20765.1
    641320     20766.8
    641360     20767.7
    641400       20768
    641440     20770.9
    641480     20773.1
    641520     20774.2
    641560     20774.8
    641600     20775.9
    641640     20776.6
    641680     20776.7
    641720     20779.5
    641760       20781
    641800     20781.9
    641840     20784.6
    641880     20785.2
    641920     20788.2
    641960     20790.3
    642000     20787.8
    642040     20791.3
    642080       20791
    642120     20792.7
    642160     20793.6
    642200     20793.9
    642240     20796.8
    642280     20798.9
    642320       20800
    642360     20800.7
    642400     20801.8
    642440     20802.5
    642480     20802.6
    642520     20805.3
    642560     20806.9
    642600     20807.8
    642640     20810.4
    642680     20811.1
    642720       20814
    642760     20816.2
    642800     20813.7
    642840     20817.1
    642880     20816.9
    642920     20818.6
    642960     20819.4
    643000     20819.9
    643040     20822.8
    643080     20824.8
    643120       20826
    643160     20826.6
    643200     20827.7
    643240     20828.4
    643280     20828.6
    643320     20831.2
    643360     20832.8
    643400     20833.7
    643440     20836.3
    643480     20837.1
    643520     20839.9
    643560     20842.1
    643600     20839.6
    643640       20843
    643680     20842.8
    643720     20844.5
    643760     20845.3
    643800     20845.8
    643840     20848.7
    643880     20850.7
    643920     20851.9
    643960     20852.4
    644000     20853.6
    644040     20854.3
    644080     20854.4
    644120     20857.1
    644160     20858.7
    644200     20859.6
    644240     20862.2
    644280       20863
    644320     20865.8
    644360     20868.1
    644400     20865.5
    644440       20869
    644480     20868.7
    644520     20870.4
    644560     20871.3
    644600     20871.7
    644640     20874.6
    644680     20876.6
    644720     20877.8
    644760     20878.3
    644800     20879.5
    644840     20880.1
    644880     20880.4
    644920       20883
    644960     20884.7
    645000     20885.5
    645040       20888
    645080     20888.9
    645120     20891.8
    645160       20894
    645200     20891.4
    645240     20894.9
    645280     20894.6
    645320     20896.4
    645360     20897.2
    645400     20897.6
    645440     20900.4
    645480     20902.5
    645520     20903.7
    645560     20904.2
    645600     20905.4
    645640     20906.1
    645680     20906.3
    645720     20908.9
    645760     20910.6
    645800     20911.4
    645840     20913.9
    645880     20914.9
    645920     20917.7
    645960     20919.9
    646000     20917.3
    646040     20920.7
    646080     20920.4
    646120     20922.3
    646160     20923.1
    646200     20923.4
    646240     20926.3
    646280     20928.4
    646320     20929.6
    646360     20930.1
    646400     20931.3
    646440       20932
    646480     20932.2
    646520     20934.8
    646560     20936.5
    646600     20937.3
    646640     20939.8
    646680     20940.7
    646720     20943.6
    646760     20945.8
    646800     20943.2
    646840     20946.6
    646880     20946.4
    646920     20948.1
    646960     20948.9
    647000     20949.3
    647040     20952.3
    647080     20954.2
    647120     20955.5
    647160       20956
    647200     20957.2
    647240     20957.9
    647280     20958.1
    647320     20960.8
    647360     20962.5
    647400     20963.3
    647440     20965.6
    647480     20966.6
    647520     20969.5
    647560     20971.7
    647600     20969.1
    647640     20972.6
    647680     20972.4
    647720       20974
    647760     20974.9
    647800     20975.2
    647840     20978.1
    647880     20980.1
    647920     20981.4
    647960       20982
    648000     20983.1
    648040     20983.9
    648080       20984
    648120     20986.7
    648160     20988.4
    648200     20989.3
    648240     20991.6
    648280     20992.5
    648320     20995.4
    648360     20997.7
    648400       20995
    648440     20998.5
    648480     20998.3
    648520       21000
    648560     21000.8
    648600     21001.1
    648640       21004
    648680     21006.1
    648720     21007.4
    648760       21008
    648800       21009
    648840     21009.9
    648880       21010
    648920     21012.8
    648960     21014.4
    649000     21015.3
    649040     21017.5
    649080     21018.5
    649120     21021.4
    649160     21023.6
    649200       21021
    649240     21024.4
    649280     21024.3
    649320       21026
    649360     21026.8
    649400     21027.2
    649440       21030
    649480     21032.1
    649520     21033.4
    649560     21033.9
    649600       21035
    649640     21035.9
    649680     21035.9
    649720     21038.7
    649760     21040.3
    649800     21041.2
    649840     21043.4
    649880     21044.4
    649920     21047.4
    649960     21049.6
    650000     21046.9
    650040     21050.4
    650080     21050.3
    650120       21052
    650160     21052.8
    650200     21053.1
    650240       21056
    650280     21057.9
    650320     21059.4
    650360     21059.8
    650400     21060.9
    650440     21061.9
    650480     21061.9
    650520     21064.7
    650560     21066.3
    650600     21067.2
    650640     21069.4
    650680     21070.4
    650720     21073.4
    650760     21075.6
    650800     21072.9
    650840     21076.3
    650880     21076.2
    650920       21078
    650960     21078.7
    651000       21079
    651040     21081.9
    651080     21083.9
    651120     21085.3
    651160     21085.7
    651200     21086.8
    651240     21087.9
    651280     21087.8
    651320     21090.7
    651360     21092.2
    651400     21093.2
    651440     21095.3
    651480     21096.4
    651520     21099.3
    651560     21101.5
    651600     21098.9
    651640     21102.3
    651680     21102.2
    651720     21103.9
    651760     21104.7
    651800     21104.9
    651840     21107.8
    651880     21109.9
    651920     21111.3
    651960     21111.6
    652000     21112.8
    652040     21113.9
    652080     21113.7
    652120     21116.6
    652160     21118.2
    652200     21119.1
    652240     21121.3
    652280     21122.3
    652320     21125.3
    652360     21127.5
    652400     21124.8
    652440     21128.3
    652480     21128.1
    652520     21129.9
    652560     21130.7
    652600     21130.9
    652640     21133.8
    652680     21135.9
    652720     21137.2
    652760     21137.6
    652800     21138.7
    652840     21139.9
    652880     21139.7
    652920     21142.5
    652960     21144.1
    653000       21145
    653040     21147.3
    653080     21148.2
    653120     21151.3
    653160     21153.4
    653200     21150.8
    653240     21154.2
    653280     21154.1
    653320     21155.8
    653360     21156.7
    653400     21156.8
    653440     21159.7
    653480     21161.9
    653520     21163.1
    653560     21163.6
    653600     21164.7
    653640     21165.8
    653680     21165.6
    653720     21168.4
    653760     21170.1
    653800       21171
    653840     21173.2
    653880     21174.1
    653920     21177.3
    653960     21179.3
    654000     21176.8
    654040       21180
    654080       21180
    654120     21181.6
    654160     21182.6
    654200     21182.7
    654240     21185.6
    654280     21187.8
    654320     21189.1
    654360     21189.5
    654400     21190.6
    654440     21191.8
    654480     21191.5
    654520     21194.3
    654560       21196
    654600     21196.8
    654640     21199.2
    654680     21200.1
    654720     21203.3
    654760     21205.2
    654800     21202.7
    654840       21206
    654880       21206
    654920     21207.5
    654960     21208.5
    655000     21208.7
    655040     21211.6
    655080     21213.7
    655120       21215
    655160     21215.4
    655200     21216.6
    655240     21217.8
    655280     21217.5
    655320     21220.4
    655360       21222
    655400     21222.8
    655440     21225.1
    655480       21226
    655520     21229.2
    655560     21231.2
    655600     21228.6
    655640       21232
    655680     21231.9
    655720     21233.4
    655760     21234.5
    655800     21234.7
    655840     21237.5
    655880     21239.6
    655920     21240.9
    655960     21241.3
    656000     21242.5
    656040     21243.7
    656080     21243.5
    656120     21246.4
    656160     21248.1
    656200     21248.9
    656240     21251.1
    656280       21252
    656320     21255.2
    656360     21257.1
    656400     21254.6
    656440       21258
    656480     21257.9
    656520     21259.5
    656560     21260.5
    656600     21260.7
    656640     21263.5
    656680     21265.6
    656720       21267
    656760     21267.3
    656800     21268.5
    656840     21269.6
    656880     21269.5
    656920     21272.4
    656960       21274
    657000     21274.9
    657040     21277.1
    657080     21277.9
    657120     21281.2
    657160     21283.2
    657200     21280.7
    657240       21284
    657280     21283.8
    657320     21285.5
    657360     21286.4
    657400     21286.7
    657440     21289.5
    657480     21291.5
    657520     21292.9
    657560     21293.2
    657600     21294.5
    657640     21295.6
    657680     21295.4
    657720     21298.3
    657760     21300.1
    657800     21300.9
    657840     21303.1
    657880     21303.9
    657920     21307.1
    657960     21309.1
    658000     21306.6
    658040       21310
    658080       21310
    658120     21311.5
    658160     21312.4
    658200     21312.7
    658240     21315.5
    658280     21317.5
    658320     21318.9
    658360     21319.3
    658400     21320.6
    658440     21321.7
    658480     21321.5
    658520     21324.4
    658560     21326.1
    658600     21326.9
    658640     21329.2
    658680     21329.9
    658720     21333.2
    658760     21335.2
    658800     21332.7
    658840     21336.2
    658880       21336
    658920     21337.6
    658960     21338.6
    659000     21338.8
    659040     21341.7
    659080     21343.7
    659120     21345.1
    659160     21345.4
    659200     21346.6
    659240     21347.8
    659280     21347.7
    659320     21350.6
    659360     21352.3
    659400     21353.1
    659440     21355.4
    659480     21356.1
    659520     21359.3
    659560     21361.3
    659600     21358.9
    659640     21362.3
    659680     21362.2
    659720     21363.6
    659760     21364.7
    659800       21365
    659840     21367.8
    659880     21369.8
    659920     21371.2
    659960     21371.5
    660000     21372.7
    660040     21373.9
    660080     21373.8
    660120     21376.7
    660160     21378.4
    660200     21379.2
    660240     21381.5
    660280     21382.3
    660320     21385.4
    660360     21387.4
    660400       21385
    660440     21388.3
    660480     21388.2
    660520     21389.7
    660560     21390.8
    660600     21391.1
    660640     21393.9
    660680     21395.9
    660720     21397.3
    660760     21397.6
    660800     21398.9
    660840       21400
    660880     21399.9
    660920     21402.8
    660960     21404.6
    661000     21405.3
    661040     21407.7
    661080     21408.5
    661120     21411.6
    661160     21413.5
    661200     21411.1
    661240     21414.4
    661280     21414.4
    661320     21415.8
    661360     21416.9
    661400     21417.2
    661440     21420.1
    661480     21422.1
    661520     21423.4
    661560     21423.8
    661600     21425.1
    661640     21426.1
    661680     21426.1
    661720     21428.9
    661760     21430.7
    661800     21431.4
    661840     21433.7
    661880     21434.5
    661920     21437.7
    661960     21439.7
    662000     21437.2
    662040     21440.5
    662080     21440.5
    662120     21441.8
    662160     21443.1
    662200     21443.4
    662240     21446.2
    662280     21448.2
    662320     21449.5
    662360     21449.9
    662400     21451.3
    662440     21452.3
    662480     21452.2
    662520     21455.1
    662560     21456.8
    662600     21457.5
    662640     21459.8
    662680     21460.6
    662720     21463.8
    662760     21465.7
    662800     21463.4
    662840     21466.7
    662880     21466.6
    662920     21467.9
    662960     21469.1
    663000     21469.5
    663040     21472.3
    663080     21474.3
    663120     21475.7
    663160       21476
    663200     21477.4
    663240     21478.5
    663280     21478.4
    663320     21481.2
    663360     21482.9
    663400     21483.6
    663440     21485.9
    663480     21486.7
    663520     21489.9
    663560     21491.8
    663600     21489.5
    663640     21492.8
    663680     21492.7
    663720     21494.1
    663760     21495.3
    663800     21495.6
    663840     21498.5
    663880     21500.4
    663920     21501.8
    663960       21502
    664000     21503.4
    664040     21504.6
    664080     21504.4
    664120     21507.2
    664160       21509
    664200     21509.6
    664240       21512
    664280     21512.8
    664320     21516.1
    664360       21518
    664400     21515.5
    664440     21518.9
    664480     21518.7
    664520     21520.2
    664560     21521.3
    664600     21521.8
    664640     21524.6
    664680     21526.4
    664720     21527.9
    664760     21528.1
    664800     21529.5
    664840     21530.7
    664880     21530.5
    664920     21533.3
    664960     21535.1
    665000     21535.7
    665040     21538.1
    665080     21538.9
    665120     21542.2
    665160     21544.1
    665200     21541.6
    665240     21545.1
    665280     21544.7
    665320     21546.3
    665360     21547.5
    665400     21547.8
    665440     21550.7
    665480     21552.5
    665520       21554
    665560     21554.3
    665600     21555.6
    665640     21556.7
    665680     21556.6
    665720     21559.4
    665760     21561.2
    665800     21561.8
    665840       21564
    665880     21565.1
    665920     21568.3
    665960     21570.2
    666000     21567.7
    666040     21571.2
    666080     21570.8
    666120     21572.4
    666160     21573.7
    666200     21573.8
    666240     21576.8
    666280     21578.6
    666320     21580.1
    666360     21580.4
    666400     21581.7
    666440     21582.9
    666480     21582.8
    666520     21585.5
    666560     21587.3
    666600     21587.8
    666640     21590.2
    666680     21591.2
    666720     21594.4
    666760     21596.3
    666800     21593.8
    666840     21597.2
    666880     21596.9
    666920     21598.4
    666960     21599.8
    667000     21600.1
    667040       21603
    667080     21604.7
    667120     21606.3
    667160     21606.6
    667200     21607.9
    667240       21609
    667280     21608.8
    667320     21611.6
    667360     21613.5
    667400       21614
    667440     21616.4
    667480     21617.4
    667520     21620.5
    667560     21622.4
    667600     21619.9
    667640     21623.3
    667680       21623
    667720     21624.6
    667760     21625.9
    667800     21626.2
    667840     21629.1
    667880     21630.8
    667920     21632.4
    667960     21632.7
    668000       21634
    668040     21635.2
    668080       21635
    668120     21637.8
    668160     21639.6
    668200     21640.1
    668240     21642.5
    668280     21643.6
    668320     21646.8
    668360     21648.6
    668400       21646
    668440     21649.6
    668480     21649.1
    668520     21650.8
    668560       21652
    668600     21652.4
    668640     21655.3
    668680     21657.1
    668720     21658.5
    668760     21658.9
    668800     21660.2
    668840     21661.3
    668880     21661.2
    668920       21664
    668960     21665.8
    669000     21666.2
    669040     21668.8
    669080     21669.7
    669120       21673
    669160     21674.8
    669200     21672.2
    669240     21675.8
    669280     21675.4
    669320       21677
    669360     21678.2
    669400     21678.6
    669440     21681.5
    669480     21683.3
    669520     21684.7
    669560     21685.1
    669600     21686.4
    669640     21687.6
    669680     21687.5
    669720     21690.2
    669760       21692
    669800     21692.5
    669840     21695.1
    669880     21695.9
    669920     21699.2
    669960       21701
    670000     21698.4
    670040     21702.1
    670080     21701.6
    670120     21703.3
    670160     21704.4
    670200     21704.8
    670240     21707.7
    670280     21709.5
    670320     21710.9
    670360     21711.3
    670400     21712.6
    670440     21713.8
    670480     21713.7
    670520     21716.5
    670560       21718
    670600     21718.7
    670640     21721.3
    670680     21722.2
    670720     21725.4
    670760     21727.2
    670800     21724.7
    670840     21728.2
    670880     21727.7
    670920     21729.5
    670960     21730.6
    671000       21731
    671040     21733.9
    671080     21735.7
    671120       21737
    671160     21737.6
    671200     21738.9
    671240     21739.9
    671280     21739.9
    671320     21742.7
    671360     21744.3
    671400     21744.9
    671440     21747.5
    671480     21748.4
    671520     21751.6
    671560     21753.6
    671600     21750.8
    671640     21754.4
    671680     21753.9
    671720     21755.7
    671760     21756.7
    671800     21757.2
    671840     21760.1
    671880     21761.9
    671920     21763.3
    671960     21763.8
    672000     21765.1
    672040       21766
    672080       21766
    672120     21768.8
    672160     21770.4
    672200       21771
    672240     21773.5
    672280     21774.4
    672320     21777.7
    672360     21779.6
    672400     21776.8
    672440     21780.4
    672480       21780
    672520     21781.8
    672560     21782.8
    672600     21783.3
    672640     21786.1
    672680     21787.9
    672720     21789.3
    672760     21789.8
    672800       21791
    672840     21792.1
    672880     21791.9
    672920     21794.8
    672960     21796.4
    673000       21797
    673040     21799.5
    673080     21800.3
    673120     21803.6
    673160     21805.5
    673200     21802.8
    673240     21806.5
    673280       21806
    673320     21807.8
    673360     21808.8
    673400     21809.2
    673440     21812.1
    673480       21814
    673520     21815.3
    673560     21815.9
    673600     21817.1
    673640     21818.1
    673680     21817.9
    673720     21820.9
    673760     21822.5
    673800       21823
    673840     21825.6
    673880     21826.5
    673920     21829.6
    673960     21831.5
    674000     21828.8
    674040     21832.5
    674080     21832.1
    674120     21833.9
    674160     21834.8
    674200     21835.2
    674240     21838.1
    674280     21839.9
    674320     21841.4
    674360     21841.9
    674400     21843.1
    674440     21844.2
    674480       21844
    674520     21847.1
    674560     21848.5
    674600     21849.1
    674640     21851.7
    674680     21852.6
    674720     21855.7
    674760     21857.6
    674800     21854.9
    674840     21858.6
    674880     21858.1
    674920     21860.1
    674960     21860.9
    675000     21861.4
    675040     21864.1
    675080       21866
    675120     21867.5
    675160     21867.9
    675200     21869.2
    675240     21870.2
    675280     21869.9
    675320       21873
    675360     21874.5
    675400       21875
    675440     21877.6
    675480     21878.5
    675520     21881.7
    675560     21883.6
    675600     21880.9
    675640     21884.6
    675680     21884.1
    675720       21886
    675760     21886.9
    675800     21887.4
    675840     21890.1
    675880     21891.9
    675920     21893.4
    675960       21894
    676000     21895.1
    676040     21896.2
    676080     21895.9
    676120     21899.1
    676160     21900.5
    676200       21901
    676240     21903.7
    676280     21904.5
    676320     21907.7
    676360     21909.6
    676400     21906.9
    676440     21910.6
    676480       21910
    676520       21912
    676560     21912.8
    676600     21913.3
    676640       21916
    676680       21918
    676720     21919.4
    676760     21920.1
    676800     21921.1
    676840     21922.2
    676880     21921.9
    676920     21925.1
    676960     21926.5
    677000     21926.8
    677040     21929.7
    677080     21930.5
    677120     21933.7
    677160     21935.5
    677200     21932.8
    677240     21936.6
    677280       21936
    677320     21937.9
    677360     21938.8
    677400     21939.4
    677440     21941.9
    677480       21944
    677520     21945.4
    677560     21946.1
    677600     21947.2
    677640     21948.1
    677680     21947.8
    677720     21951.1
    677760     21952.5
    677800     21952.8
    677840     21955.7
    677880     21956.5
    677920     21959.6
    677960     21961.5
    678000     21958.7
    678040     21962.5
    678080     21961.9
    678120     21963.9
    678160     21964.7
    678200     21965.3
    678240     21967.9
    678280       21970
    678320     21971.3
    678360       21972
    678400     21973.1
    678440     21974.1
    678480     21973.7
    678520     21977.2
    678560     21978.4
    678600     21978.7
    678640     21981.6
    678680     21982.5
    678720     21985.5
    678760     21987.4
    678800     21984.6
    678840     21988.5
    678880     21987.8
    678920     21989.9
    678960     21990.8
    679000     21991.4
    679040     21993.8
    679080       21996
    679120     21997.3
    679160     21997.9
    679200       21999
    679240       22000
    679280     21999.6
    679320     22003.1
    679360     22004.4
    679400     22004.6
    679440     22007.6
    679480     22008.4
    679520     22011.6
    679560     22013.4
    679600     22010.5
    679640     22014.5
    679680     22013.7
    679720     22015.8
    679760     22016.7
    679800     22017.4
    679840     22019.8
    679880     22021.8
    679920     22023.3
    679960     22023.8
    680000     22024.9
    680040     22025.9
    680080     22025.6
    680120     22029.1
    680160     22030.3
    680200     22030.6
    680240     22033.5
    680280     22034.4
    680320     22037.5
    680360     22039.4
    680400     22036.5
    680440     22040.4
    680480     22039.6
    680520     22041.8
    680560     22042.7
    680600     22043.3
    680640     22045.7
    680680     22047.8
    680720     22049.2
    680760     22049.8
    680800     22050.8
    680840     22051.8
    680880     22051.5
    680920       22055
    680960     22056.3
    681000     22056.6
    681040     22059.5
    681080     22060.4
    681120     22063.5
    681160     22065.3
    681200     22062.4
    681240     22066.4
    681280     22065.5
    681320     22067.7
    681360     22068.6
    681400     22069.3
    681440     22071.6
    681480     22073.8
    681520     22075.2
    681560     22075.8
    681600     22076.7
    681640     22077.7
    681680     22077.6
    681720     22080.8
    681760     22082.2
    681800     22082.5
    681840     22085.5
    681880     22086.4
    681920     22089.4
    681960     22091.2
    682000     22088.4
    682040     22092.4
    682080     22091.5
    682120     22093.7
    682160     22094.6
    682200     22095.3
    682240     22097.6
    682280     22099.7
    682320     22101.2
    682360     22101.7
    682400     22102.6
    682440     22103.5
    682480     22103.4
    682520     22106.7
    682560     22108.2
    682600     22108.4
    682640     22111.3
    682680     22112.3
    682720     22115.3
    682760       22117
    682800     22114.2
    682840     22118.2
    682880     22117.4
    682920     22119.5
    682960     22120.5
    683000     22121.1
    683040     22123.4
    683080     22125.6
    683120       22127
    683160     22127.5
    683200     22128.5
    683240     22129.3
    683280     22129.1
    683320     22132.6
    683360     22133.9
    683400     22134.2
    683440       22137
    683480       22138
    683520     22141.2
    683560     22142.9
    683600       22140
    683640     22144.1
    683680     22143.1
    683720     22145.3
    683760     22146.3
    683800     22146.8
    683840     22149.2
    683880     22151.4
    683920     22152.8
    683960     22153.3
    684000     22154.2
    684040     22155.1
    684080     22154.8
    684120     22158.4
    684160     22159.7
    684200       22160
    684240     22162.8
    684280     22163.8
    684320     22166.9
    684360     22168.5
    684400     22165.7
    684440     22169.8
    684480     22168.9
    684520       22171
    684560       22172
    684600     22172.7
    684640       22175
    684680     22177.2
    684720     22178.6
    684760     22179.3
    684800       22180
    684840     22180.9
    684880     22180.6
    684920     22184.3
    684960     22185.6
    685000     22185.7
    685040     22188.6
    685080     22189.7
    685120     22192.7
    685160     22194.4
    685200     22191.5
    685240     22195.6
    685280     22194.8
    685320     22196.8
    685360     22197.9
    685400     22198.5
    685440     22200.7
    685480       22203
    685520     22204.4
    685560       22205
    685600     22205.8
    685640     22206.8
    685680     22206.5
    685720     22210.1
    685760     22211.6
    685800     22211.6
    685840     22214.3
    685880     22215.5
    685920     22218.5
    685960     22220.2
    686000     22217.3
    686040     22221.5
    686080     22220.7
    686120     22222.6
    686160     22223.7
    686200     22224.3
    686240     22226.6
    686280     22228.8
    686320     22230.3
    686360     22230.9
    686400     22231.5
    686440     22232.6
    686480     22232.2
    686520     22235.9
    686560     22237.2
    686600     22237.4
    686640     22240.1
    686680     22241.3
    686720     22244.3
    686760       22246
    686800     22243.2
    686840     22247.3
    686880     22246.4
    686920     22248.5
    686960     22249.6
    687000     22250.1
    687040     22252.4
    687080     22254.6
    687120     22256.1
    687160     22256.8
    687200     22257.4
    687240     22258.5
    687280     22258.1
    687320     22261.7
    687360       22263
    687400     22263.2
    687440       22266
    687480     22267.1
    687520     22270.2
    687560     22271.8
    687600       22269
    687640     22273.2
    687680     22272.3
    687720     22274.4
    687760     22275.4
    687800       22276
    687840     22278.2
    687880     22280.6
    687920     22281.9
    687960     22282.6
    688000     22283.3
    688040     22284.3
    688080     22283.9
    688120     22287.5
    688160     22288.9
    688200       22289
    688240     22291.8
    688280       22293
    688320       22296
    688360     22297.6
    688400     22294.7
    688440       22299
    688480     22298.1
    688520     22300.3
    688560     22301.1
    688600     22301.7
    688640       22304
    688680     22306.3
    688720     22307.7
    688760     22308.3
    688800     22309.1
    688840     22310.1
    688880     22309.6
    688920     22313.4
    688960     22314.6
    689000     22314.8
    689040     22317.6
    689080     22318.8
    689120     22321.8
    689160     22323.3
    689200     22320.5
    689240     22324.8
    689280     22323.9
    689320     22326.1
    689360     22326.8
    689400     22327.4
    689440     22329.7
    689480     22332.1
    689520     22333.5
    689560       22334
    689600     22334.9
    689640     22335.9
    689680     22335.3
    689720     22339.2
    689760     22340.4
    689800     22340.6
    689840     22343.4
    689880     22344.7
    689920     22347.6
    689960     22349.1
    690000     22346.4
    690040     22350.6
    690080     22349.7
    690120     22351.9
    690160     22352.7
    690200     22353.2
    690240     22355.6
    690280     22357.9
    690320     22359.3
    690360     22359.8
    690400     22360.7
    690440     22361.6
    690480       22361
    690520       22365
    690560     22366.3
    690600     22366.3
    690640     22369.3
    690680     22370.6
    690720     22373.4
    690760       22375
    690800     22372.1
    690840     22376.4
    690880     22375.6
    690920     22377.7
    690960     22378.5
    691000     22379.1
    691040     22381.3
    691080     22383.7
    691120     22385.2
    691160     22385.5
    691200     22386.4
    691240     22387.5
    691280     22386.8
    691320     22390.6
    691360     22392.2
    691400     22392.1
    691440     22394.9
    691480     22396.3
    691520     22399.2
    691560     22400.7
    691600     22397.9
    691640     22402.2
    691680     22401.3
    691720     22403.4
    691760     22404.2
    691800     22404.8
    691840     22407.1
    691880     22409.4
    691920     22410.9
    691960     22411.3
    692000     22412.2
    692040     22413.1
    692080     22412.5
    692120     22416.5
    692160     22417.8
    692200     22417.9
    692240     22420.7
    692280       22422
    692320     22424.8
    692360     22426.5
    692400     22423.7
    692440       22428
    692480       22427
    692520     22429.2
    692560     22429.8
    692600     22430.5
    692640     22432.9
    692680     22435.2
    692720     22436.6
    692760     22437.1
    692800     22438.1
    692840     22438.9
    692880     22438.3
    692920     22442.3
    692960     22443.8
    693000     22443.7
    693040     22446.6
    693080     22447.9
    693120     22450.6
    693160     22452.1
    693200     22449.6
    693240     22453.8
    693280     22452.9
    693320     22454.9
    693360     22455.5
    693400     22456.3
    693440     22458.5
    693480     22460.9
    693520     22462.3
    693560     22462.9
    693600     22463.8
    693640     22464.8
    693680       22464
    693720       22468
    693760     22469.5
    693800     22469.4
    693840     22472.3
    693880     22473.7
    693920     22476.4
[truncated: 175,997 more chars]
