# Supplementary material for: Comment on 'Valid molecular dynamics simulations of human hemoglobin require a surprisingly large box size'
Source: eLife. 2019 Jun 20;8:e44718. doi: 10.7554/eLife.44718 (PMC6586461; doi:10.7554/eLife.44718)
Supplement: Figure 2—source data 1. — The zip archive contains a README file describing which source files correspond to the different panels. [file elife-44718-fig2-data1.zip › figure2/panel_B/90A/5/msd.xvg]

# This file was created Thu Mar  7 16:54:54 2019
# Created by:
#             :-) GROMACS - gmx msd, 2018.5-dev-20181129-d5972f7 (-:
# 
# Executable:   /usr/local/gromacs/2018/2018.4-impi2017-fftw337-gcc640-cuda91/bin/gmx
# Data prefix:  /usr/local/gromacs/2018/2018.4-impi2017-fftw337-gcc640-cuda91
# Working dir:  /home/vgapsys/project/hemoglobin/hemoglobin/Meuwly/90a-elife/eq5
# Command line:
#   gmx msd -s /netmount/energy/vgapsys/hemoglobin/hemoglobin/raw/90a-elife/topol.tpr -f /netmount/energy/vgapsys/hemoglobin/hemoglobin/raw/90a-elife/4/traj_comp.xtc -trestart 800 -n index.ndx -o msd.xvg
# gmx msd is part of G R O M A C S:
#
# Gromacs Runs One Microsecond At Cannonball Speeds
#
@    title "Mean Square Displacement"
@    xaxis  label "Time (ps)"
@    yaxis  label "MSD (nm\S2\N)"
@TYPE xy
# MSD gathered over 1e+06 ps with 1251 restarts
# Diffusion constants fitted from time 100000 to 900000 ps
# D[Water_&_OW] = 4.7234 (+/- 0.0589) (1e-5 cm^2/s)
         0           0
        40     1.23196
        80     2.43503
       120     3.63144
       160     4.81902
       200     5.99655
       240      7.1708
       280     8.34103
       320     9.50647
       360     10.6708
       400     11.8312
       440     12.9889
       480     14.1445
       520     15.2989
       560     16.4511
       600     17.6002
       640     18.7507
       680     19.8995
       720     21.0468
       760     22.1884
       800     23.3341
       840     24.4754
       880     25.6174
       920      26.762
       960     27.9072
      1000     29.0417
      1040     30.1788
      1080     31.3171
      1120     32.4527
      1160     33.5921
      1200     34.7318
      1240     35.8712
      1280     37.0078
      1320     38.1481
      1360      39.286
      1400     40.4226
      1440     41.5597
      1480     42.6964
      1520     43.8331
      1560     44.9649
      1600     46.1031
      1640     47.2342
      1680     48.3694
      1720     49.5106
      1760     50.6521
      1800     51.7754
      1840     52.9082
      1880     54.0438
      1920     55.1738
      1960     56.3126
      2000      57.449
      2040     58.5857
      2080     59.7182
      2120     60.8539
      2160     61.9938
      2200     63.1317
      2240     64.2715
      2280      65.406
      2320     66.5438
      2360      67.675
      2400     68.8085
      2440     69.9364
      2480      71.072
      2520     72.2129
      2560     73.3532
      2600     74.4693
      2640     75.6027
      2680     76.7409
      2720     77.8706
      2760     79.0116
      2800     80.1482
      2840     81.2857
      2880     82.4188
      2920     83.5545
      2960      84.693
      3000     85.8337
      3040     86.9716
      3080      88.104
      3120     89.2453
      3160     90.3755
      3200     91.5116
      3240     92.6394
      3280     93.7733
      3320     94.9173
      3360     96.0565
      3400     97.1698
      3440     98.3019
      3480     99.4384
      3520     100.568
      3560     101.713
      3600     102.845
      3640     103.981
      3680     105.118
      3720     106.255
      3760     107.393
      3800     108.528
      3840     109.666
      3880     110.794
      3920     111.934
      3960     113.065
      4000     114.202
      4040     115.328
      4080     116.463
      4120     117.607
      4160     118.748
      4200     119.856
      4240     120.988
      4280     122.126
      4320     123.257
      4360       124.4
      4400     125.532
      4440     126.668
      4480     127.803
      4520     128.942
      4560     130.078
      4600     131.212
      4640     132.352
      4680      133.48
      4720     134.618
      4760     135.748
      4800     136.885
      4840     138.012
      4880     139.144
      4920      140.29
      4960     141.433
      5000     142.536
      5040     143.671
      5080     144.804
      5120     145.935
      5160     147.081
      5200     148.209
      5240     149.347
      5280     150.484
      5320     151.621
      5360     152.756
      5400     153.893
      5440      155.03
      5480     156.157
      5520     157.292
      5560     158.424
      5600     159.559
      5640     160.687
      5680      161.82
      5720     162.964
      5760     164.111
      5800     165.211
      5840     166.349
      5880     167.486
      5920     168.615
      5960     169.764
      6000      170.89
      6040     172.027
      6080     173.167
      6120     174.305
      6160     175.443
      6200     176.582
      6240     177.718
      6280      178.84
      6320     179.978
      6360     181.108
      6400     182.244
      6440     183.366
      6480     184.499
      6520     185.647
      6560     186.796
      6600     187.895
      6640     189.034
      6680     190.171
      6720     191.299
      6760     192.453
      6800     193.575
      6840     194.709
      6880      195.85
      6920     196.987
      6960     198.126
      7000     199.267
      7040     200.405
      7080     201.527
      7120     202.667
      7160     203.801
      7200     204.934
      7240     206.054
      7280     207.184
      7320     208.331
      7360     209.481
      7400     210.582
      7440     211.719
      7480     212.859
      7520     213.989
      7560     215.144
      7600     216.265
      7640     217.402
      7680     218.545
      7720     219.681
      7760     220.821
      7800     221.962
      7840     223.098
      7880     224.222
      7920      225.36
      7960     226.497
      8000     227.633
      8040     228.752
      8080     229.888
      8120     231.034
      8160     232.184
      8200     233.285
      8240     234.426
      8280     235.565
      8320     236.694
      8360     237.852
      8400     238.973
      8440     240.109
      8480      241.25
      8520     242.386
      8560     243.525
      8600     244.669
      8640     245.803
      8680     246.924
      8720     248.065
      8760       249.2
      8800     250.336
      8840     251.456
      8880     252.592
      8920     253.738
      8960     254.886
      9000     255.982
      9040     257.124
      9080     258.266
      9120     259.395
      9160     260.557
      9200     261.677
      9240     262.816
      9280     263.957
      9320     265.092
      9360     266.229
      9400     267.373
      9440     268.508
      9480     269.628
      9520     270.772
      9560     271.906
      9600      273.04
      9640     274.161
      9680     275.299
      9720     276.448
      9760     277.598
      9800     278.692
      9840     279.832
      9880     280.972
      9920     282.104
      9960     283.265
     10000     284.381
     10040     285.519
     10080      286.66
     10120     287.797
     10160     288.937
     10200      290.08
     10240     291.212
     10280      292.33
     10320     293.478
     10360     294.613
     10400     295.748
     10440     296.863
     10480         298
     10520      299.15
     10560     300.302
     10600     301.393
     10640     302.533
     10680     303.674
     10720     304.802
     10760     305.965
     10800     307.082
     10840     308.219
     10880     309.356
     10920     310.492
     10960     311.633
     11000     312.781
     11040     313.907
     11080     315.022
     11120     316.168
     11160     317.304
     11200     318.435
     11240     319.547
     11280     320.683
     11320     321.836
     11360     322.989
     11400      324.08
     11440     325.222
     11480     326.362
     11520     327.489
     11560     328.655
     11600      329.77
     11640     330.911
     11680     332.049
     11720     333.184
     11760     334.328
     11800     335.476
     11840     336.603
     11880     337.715
     11920     338.858
     11960      339.99
     12000     341.126
     12040     342.235
     12080     343.369
     12120     344.525
     12160     345.685
     12200     346.773
     12240     347.914
     12280     349.055
     12320     350.183
     12360     351.348
     12400     352.462
     12440     353.603
     12480     354.746
     12520     355.879
     12560     357.023
     12600     358.173
     12640     359.298
     12680     360.407
     12720     361.552
     12760     362.682
     12800     363.819
     12840     364.931
     12880     366.068
     12920     367.225
     12960     368.387
     13000     369.473
     13040     370.615
     13080      371.76
     13120     372.885
     13160     374.048
     13200     375.159
     13240     376.304
     13280     377.446
     13320     378.577
     13360     379.718
     13400      380.87
     13440     381.993
     13480       383.1
     13520     384.248
     13560     385.378
     13600     386.514
     13640     387.624
     13680     388.757
     13720     389.917
     13760      391.08
     13800     392.164
     13840     393.305
     13880     394.448
     13920     395.574
     13960     396.738
     14000     397.847
     14040     398.993
     14080     400.136
     14120     401.267
     14160     402.409
     14200     403.562
     14240     404.681
     14280     405.789
     14320     406.938
     14360     408.065
     14400     409.202
     14440     410.306
     14480     411.437
     14520     412.601
     14560     413.767
     14600      414.85
     14640     415.989
     14680     417.131
     14720     418.255
     14760      419.42
     14800     420.526
     14840     421.672
     14880     422.816
     14920     423.952
     14960     425.093
     15000     426.249
     15040     427.367
     15080     428.475
     15120     429.623
     15160     430.747
     15200     431.885
     15240     432.986
     15280      434.12
     15320     435.284
     15360     436.455
     15400     437.538
     15440      438.68
     15480     439.823
     15520     440.951
     15560     442.118
     15600      443.22
     15640      444.37
     15680     445.512
     15720     446.647
     15760     447.786
     15800     448.943
     15840     450.065
     15880     451.169
     15920     452.318
     15960     453.443
     16000     454.585
     16040     455.686
     16080     456.818
     16120     457.985
     16160     459.155
     16200     460.236
     16240     461.377
     16280      462.52
     16320     463.647
     16360     464.814
     16400     465.915
     16440     467.065
     16480     468.207
     16520      469.34
     16560     470.477
     16600     471.636
     16640     472.754
     16680     473.857
     16720     475.011
     16760     476.135
     16800     477.278
     16840     478.378
     16880     479.509
     16920     480.676
     16960     481.847
     17000     482.925
     17040     484.066
     17080     485.212
     17120      486.34
     17160     487.516
     17200     488.613
     17240     489.767
     17280     490.905
     17320     492.039
     17360     493.176
     17400     494.342
     17440     495.457
     17480     496.558
     17520     497.709
     17560     498.832
     17600     499.979
     17640     501.074
     17680     502.204
     17720      503.37
     17760     504.541
     17800     505.614
     17840     506.756
     17880       507.9
     17920     509.028
     17960     510.206
     18000     511.297
     18040     512.451
     18080      513.59
     18120     514.722
     18160     515.862
     18200     517.031
     18240     518.146
     18280     519.246
     18320     520.399
     18360      521.52
     18400     522.668
     18440      523.76
     18480      524.89
     18520     526.058
     18560     527.233
     18600     528.308
     18640     529.453
     18680     530.595
     18720     531.722
     18760       532.9
     18800     533.996
     18840      535.15
     18880     536.291
     18920     537.424
     18960     538.567
     19000     539.736
     19040     540.849
     19080     541.949
     19120     543.096
     19160     544.216
     19200     545.363
     19240     546.454
     19280     547.584
     19320     548.755
     19360     549.931
     19400     551.003
     19440     552.148
     19480     553.293
     19520     554.422
     19560     555.597
     19600     556.689
     19640     557.842
     19680     558.985
     19720      560.12
     19760     561.264
     19800     562.433
     19840     563.546
     19880     564.646
     19920     565.793
     19960      566.91
     20000     568.056
     20040     569.144
     20080     570.276
     20120      571.45
     20160     572.629
     20200       573.7
     20240     574.845
     20280     575.992
     20320     577.118
     20360     578.297
     20400     579.385
     20440     580.542
     20480     581.678
     20520     582.817
     20560      583.96
     20600     585.128
     20640     586.236
     20680     587.339
     20720     588.489
     20760     589.605
     20800     590.749
     20840     591.838
     20880     592.968
     20920     594.146
     20960     595.326
     21000     596.393
     21040     597.538
     21080     598.687
     21120     599.812
     21160     600.991
     21200     602.077
     21240     603.236
     21280     604.376
     21320     605.515
     21360     606.658
     21400     607.831
     21440     608.934
     21480     610.031
     21520     611.184
     21560     612.301
     21600      613.44
     21640     614.528
     21680     615.656
     21720     616.839
     21760     618.019
     21800     619.088
     21840     620.231
     21880      621.38
     21920     622.505
     21960     623.688
     22000     624.771
     22040     625.929
     22080      627.07
     22120     628.214
     22160     629.358
     22200     630.529
     22240     631.631
     22280     632.729
     22320     633.884
     22360     635.001
     22400     636.144
     22440     637.229
     22480     638.355
     22520     639.538
     22560     640.725
     22600     641.791
     22640     642.938
     22680     644.086
     22720     645.211
     22760     646.398
     22800     647.485
     22840     648.643
     22880     649.786
     22920     650.929
     22960     652.075
     23000     653.247
     23040     654.347
     23080     655.444
     23120     656.604
     23160     657.717
     23200     658.862
     23240     659.949
     23280     661.073
     23320     662.259
     23360     663.447
     23400     664.512
     23440     665.661
     23480     666.809
     23520     667.937
     23560     669.127
     23600     670.213
     23640      671.37
     23680     672.515
     23720     673.656
     23760     674.802
     23800     675.977
     23840     677.074
     23880     678.169
     23920     679.331
     23960     680.442
     24000     681.587
     24040     682.671
     24080     683.798
     24120     684.986
     24160     686.172
     24200     687.242
     24240     688.389
     24280     689.537
     24320     690.663
     24360     691.856
     24400      692.94
     24440     694.104
     24480      695.25
     24520     696.392
     24560     697.535
     24600      698.71
     24640     699.807
     24680     700.904
     24720     702.068
     24760     703.178
     24800     704.325
     24840     705.406
     24880     706.536
     24920     707.723
     24960      708.91
     25000     709.973
     25040      711.12
     25080     712.271
     25120     713.393
     25160     714.592
     25200     715.677
     25240     716.841
     25280     717.986
     25320     719.131
     25360     720.272
     25400     721.447
     25440     722.546
     25480     723.634
     25520     724.803
     25560     725.918
     25600     727.062
     25640     728.146
     25680     729.275
     25720      730.46
     25760     731.654
     25800     732.717
     25840     733.863
     25880     735.014
     25920     736.138
     25960     737.341
     26000     738.428
     26040     739.592
     26080     740.739
     26120     741.884
     26160     743.029
     26200     744.202
     26240       745.3
     26280     746.389
     26320     747.558
     26360     748.672
     26400     749.818
     26440     750.898
     26480     752.026
     26520     753.213
     26560     754.405
     26600     755.469
     26640     756.615
     26680     757.763
     26720     758.891
     26760     760.095
     26800     761.179
     26840     762.339
     26880     763.486
     26920     764.632
     26960     765.778
     27000     766.951
     27040     768.047
     27080     769.137
     27120     770.306
     27160      771.42
     27200     772.564
     27240     773.644
     27280     774.772
     27320     775.959
     27360     777.154
     27400     778.219
     27440     779.366
     27480     780.516
     27520     781.646
     27560     782.844
     27600     783.932
     27640      785.09
     27680     786.237
     27720     787.385
     27760     788.527
     27800     789.704
     27840     790.795
     27880     791.881
     27920     793.053
     27960     794.162
     28000     795.307
     28040     796.391
     28080     797.518
     28120     798.708
     28160     799.905
     28200     800.965
     28240     802.114
     28280     803.258
     28320     804.392
     28360     805.597
     28400     806.685
     28440     807.842
     28480     808.984
     28520     810.139
     28560     811.276
     28600     812.456
     28640     813.546
     28680      814.63
     28720     815.801
     28760     816.913
     28800     818.057
     28840     819.142
     28880     820.268
     28920     821.458
     28960     822.654
     29000     823.713
     29040     824.857
     29080     826.004
     29120     827.137
     29160     828.347
     29200     829.433
     29240     830.592
     29280     831.738
     29320      832.89
     29360     834.029
     29400     835.211
     29440     836.302
     29480     837.387
     29520      838.56
     29560     839.671
     29600     840.816
     29640     841.899
     29680     843.027
     29720     844.219
     29760     845.414
     29800      846.47
     29840     847.616
     29880     848.766
     29920       849.9
     29960     851.111
     30000     852.195
     30040     853.349
     30080     854.497
     30120     855.649
     30160     856.785
     30200     857.969
     30240     859.061
     30280     860.146
     30320     861.315
     30360     862.424
     30400     863.573
     30440     864.648
     30480     865.775
     30520     866.971
     30560     868.167
     30600      869.22
     30640     870.369
     30680     871.515
     30720     872.651
     30760     873.866
     30800     874.947
     30840     876.104
     30880     877.253
     30920     878.402
     30960     879.534
     31000      880.72
     31040      881.81
     31080     882.894
     31120     884.063
     31160     885.173
     31200     886.324
     31240     887.397
     31280     888.523
     31320     889.717
     31360     890.912
     31400     891.966
     31440     893.111
     31480     894.263
     31520     895.397
     31560     896.616
     31600     897.698
     31640     898.851
     31680     900.001
     31720     901.151
     31760     902.283
     31800      903.47
     31840     904.557
     31880     905.644
     31920     906.812
     31960     907.921
     32000     909.076
     32040     910.144
     32080      911.27
     32120      912.46
     32160     913.658
     32200     914.706
     32240     915.851
     32280     917.006
     32320     918.141
     32360     919.362
     32400     920.444
     32440     921.599
     32480     922.751
     32520     923.901
     32560     925.031
     32600      926.22
     32640     927.304
     32680     928.387
     32720     929.557
     32760     930.668
     32800     931.821
     32840     932.885
     32880     934.012
     32920     935.203
     32960       936.4
     33000     937.451
     33040     938.592
     33080     939.747
     33120     940.881
     33160     942.108
     33200     943.187
     33240     944.341
     33280     945.495
     33320     946.642
     33360     947.772
     33400     948.959
     33440      950.04
     33480     951.124
     33520     952.295
     33560     953.408
     33600     954.564
     33640     955.634
     33680     956.755
     33720     957.948
     33760     959.148
     33800     960.197
     33840     961.343
     33880     962.497
     33920     963.634
     33960     964.864
     34000     965.941
     34040     967.099
     34080     968.252
     34120     969.398
     34160     970.527
     34200     971.713
     34240     972.792
     34280     973.879
     34320     975.049
     34360     976.159
     34400     977.315
     34440     978.381
     34480     979.502
     34520     980.695
     34560     981.901
     34600     982.943
     34640     984.095
     34680     985.245
     34720     986.388
     34760     987.617
     34800     988.698
     34840     989.853
     34880     991.007
     34920     992.155
     34960     993.282
     35000     994.471
     35040     995.551
     35080     996.636
     35120     997.809
     35160     998.914
     35200     1000.07
     35240     1001.14
     35280     1002.26
     35320     1003.45
     35360     1004.66
     35400      1005.7
     35440     1006.85
     35480        1008
     35520     1009.14
     35560     1010.37
     35600     1011.45
     35640     1012.61
     35680     1013.76
     35720      1014.9
     35760     1016.03
     35800     1017.22
     35840      1018.3
     35880     1019.39
     35920     1020.56
     35960     1021.67
     36000     1022.83
     36040     1023.89
     36080     1025.01
     36120     1026.21
     36160     1027.42
     36200     1028.45
     36240      1029.6
     36280     1030.75
     36320      1031.9
     36360     1033.12
     36400      1034.2
     36440     1035.36
     36480     1036.51
     36520     1037.66
     36560     1038.79
     36600     1039.98
     36640     1041.06
     36680     1042.15
     36720     1043.32
     36760     1044.43
     36800     1045.59
     36840     1046.65
     36880     1047.77
     36920     1048.97
     36960     1050.18
     37000     1051.22
     37040     1052.37
     37080     1053.51
     37120     1054.66
     37160     1055.89
     37200     1056.97
     37240     1058.13
     37280     1059.28
     37320     1060.42
     37360     1061.55
     37400     1062.75
     37440     1063.82
     37480      1064.9
     37520     1066.08
     37560     1067.18
     37600     1068.35
     37640      1069.4
     37680     1070.52
     37720     1071.72
     37760     1072.94
     37800     1073.97
     37840     1075.12
     37880     1076.26
     37920     1077.41
     37960     1078.65
     38000     1079.72
     38040     1080.88
     38080     1082.04
     38120     1083.18
     38160     1084.31
     38200     1085.51
     38240     1086.58
     38280     1087.66
     38320     1088.84
     38360     1089.95
     38400     1091.11
     38440     1092.17
     38480     1093.29
     38520     1094.48
     38560     1095.71
     38600     1096.73
     38640     1097.88
     38680     1099.03
     38720     1100.18
     38760     1101.41
     38800     1102.49
     38840     1103.65
     38880      1104.8
     38920     1105.95
     38960     1107.07
     39000     1108.28
     39040     1109.35
     39080     1110.42
     39120      1111.6
     39160     1112.72
     39200     1113.88
     39240     1114.93
     39280     1116.05
     39320     1117.25
     39360     1118.48
     39400      1119.5
     39440     1120.65
     39480     1121.81
     39520     1122.95
     39560     1124.19
     39600     1125.27
     39640     1126.42
     39680     1127.57
     39720     1128.72
     39760     1129.85
     39800     1131.05
     39840     1132.12
     39880      1133.2
     39920     1134.38
     39960      1135.5
     40000     1136.66
     40040      1137.7
     40080     1138.82
     40120     1140.02
     40160     1141.25
     40200     1142.27
     40240     1143.42
     40280     1144.57
     40320     1145.72
     40360     1146.97
     40400     1148.04
     40440      1149.2
     40480     1150.35
     40520      1151.5
     40560     1152.63
     40600     1153.83
     40640      1154.9
     40680     1155.98
     40720     1157.16
     40760     1158.27
     40800     1159.44
     40840     1160.48
     40880      1161.6
     40920      1162.8
     40960     1164.03
     41000     1165.05
     41040      1166.2
     41080     1167.35
     41120      1168.5
     41160     1169.75
     41200     1170.82
     41240     1171.98
     41280     1173.12
     41320     1174.28
     41360     1175.41
     41400     1176.61
     41440     1177.68
     41480     1178.76
     41520     1179.94
     41560     1181.05
     41600     1182.22
     41640     1183.26
     41680     1184.38
     41720     1185.58
     41760     1186.82
     41800     1187.84
     41840     1188.99
     41880     1190.14
     41920     1191.29
     41960     1192.54
     42000     1193.62
     42040     1194.77
     42080     1195.92
     42120     1197.08
     42160     1198.21
     42200     1199.41
     42240     1200.48
     42280     1201.56
     42320     1202.73
     42360     1203.85
     42400     1205.01
     42440     1206.06
     42480     1207.18
     42520     1208.38
     42560     1209.61
     42600     1210.62
     42640     1211.78
     42680     1212.92
     42720     1214.07
     42760     1215.33
     42800      1216.4
     42840     1217.56
     42880      1218.7
     42920     1219.86
     42960     1220.99
     43000      1222.2
     43040     1223.26
     43080     1224.34
     43120     1225.51
     43160     1226.63
     43200     1227.79
     43240     1228.84
     43280     1229.95
     43320     1231.16
     43360     1232.39
     43400      1233.4
     43440     1234.56
     43480      1235.7
     43520     1236.85
     43560     1238.11
     43600     1239.18
     43640     1240.33
     43680     1241.48
     43720     1242.65
     43760     1243.77
     43800     1244.98
     43840     1246.05
     43880     1247.13
     43920     1248.29
     43960     1249.41
     44000     1250.58
     44040     1251.62
     44080     1252.74
     44120     1253.95
     44160     1255.18
     44200     1256.18
     44240     1257.34
     44280     1258.49
     44320     1259.63
     44360      1260.9
     44400     1261.97
     44440     1263.12
     44480     1264.27
     44520     1265.43
     44560     1266.56
     44600     1267.77
     44640     1268.84
     44680     1269.91
     44720     1271.07
     44760     1272.19
     44800     1273.35
     44840     1274.39
     44880     1275.51
     44920     1276.72
     44960     1277.95
     45000     1278.96
     45040     1280.11
     45080     1281.25
     45120     1282.41
     45160     1283.68
     45200     1284.74
     45240     1285.89
     45280     1287.04
     45320     1288.21
     45360     1289.34
     45400     1290.54
     45440     1291.61
     45480     1292.68
     45520     1293.85
     45560     1294.96
     45600     1296.13
     45640     1297.17
     45680     1298.28
     45720      1299.5
     45760     1300.73
     45800     1301.73
     45840     1302.89
     45880     1304.03
     45920     1305.19
     45960     1306.47
     46000     1307.52
     46040     1308.67
     46080     1309.82
     46120     1310.99
     46160     1312.12
     46200     1313.33
     46240     1314.39
     46280     1315.46
     46320     1316.62
     46360     1317.74
     46400      1318.9
     46440     1319.94
     46480     1321.05
     46520     1322.27
     46560     1323.51
     46600     1324.51
     46640     1325.67
     46680     1326.82
     46720     1327.97
     46760     1329.24
     46800      1330.3
     46840     1331.45
     46880      1332.6
     46920     1333.77
     46960      1334.9
     47000     1336.11
     47040     1337.17
     47080     1338.24
     47120      1339.4
     47160     1340.52
     47200     1341.69
     47240     1342.73
     47280     1343.84
     47320     1345.05
     47360     1346.29
     47400     1347.29
     47440     1348.45
     47480      1349.6
     47520     1350.74
     47560     1352.03
     47600     1353.07
     47640     1354.23
     47680     1355.38
     47720     1356.55
     47760     1357.67
     47800     1358.88
     47840     1359.94
     47880     1361.01
     47920     1362.17
     47960     1363.29
     48000     1364.46
     48040     1365.49
     48080      1366.6
     48120     1367.82
     48160     1369.06
     48200     1370.06
     48240     1371.21
     48280     1372.36
     48320     1373.51
     48360     1374.78
     48400     1375.83
     48440     1376.99
     48480     1378.14
     48520     1379.31
     48560     1380.44
     48600     1381.64
     48640     1382.71
     48680     1383.78
     48720     1384.93
     48760     1386.05
     48800     1387.22
     48840     1388.26
     48880     1389.36
     48920     1390.58
     48960     1391.82
     49000     1392.81
     49040     1393.97
     49080     1395.12
     49120     1396.27
     49160     1397.55
     49200      1398.6
     49240     1399.75
     49280      1400.9
     49320     1402.08
     49360     1403.21
     49400     1404.41
     49440     1405.48
     49480     1406.55
     49520      1407.7
     49560     1408.82
     49600     1409.99
     49640     1411.02
     49680     1412.13
     49720     1413.34
     49760     1414.59
     49800     1415.58
     49840     1416.74
     49880     1417.89
     49920     1419.03
     49960     1420.31
     50000     1421.37
     50040     1422.52
     50080     1423.67
     50120     1424.85
     50160     1425.98
     50200     1427.18
     50240     1428.24
     50280     1429.32
     50320     1430.47
     50360     1431.59
     50400     1432.76
     50440     1433.79
     50480      1434.9
     50520     1436.11
     50560     1437.35
     50600     1438.35
     50640      1439.5
     50680     1440.65
     50720      1441.8
     50760     1443.08
     50800     1444.14
     50840     1445.29
     50880     1446.45
     50920     1447.63
     50960     1448.75
     51000     1449.96
     51040     1451.03
     51080      1452.1
     51120     1453.24
     51160     1454.37
     51200     1455.54
     51240     1456.57
     51280     1457.68
     51320      1458.9
     51360     1460.14
     51400     1461.13
     51440     1462.29
     51480     1463.43
     51520     1464.58
     51560     1465.87
     51600     1466.92
     51640     1468.08
     51680     1469.23
     51720     1470.41
     51760     1471.55
     51800     1472.75
     51840     1473.82
     51880     1474.89
     51920     1476.04
     51960     1477.16
     52000     1478.34
     52040     1479.36
     52080     1480.47
     52120     1481.69
     52160     1482.93
     52200     1483.92
     52240     1485.08
     52280     1486.23
     52320     1487.37
     52360     1488.66
     52400     1489.72
     52440     1490.87
     52480     1492.02
     52520     1493.21
     52560     1494.34
     52600     1495.55
     52640     1496.61
     52680     1497.69
     52720     1498.83
     52760     1499.95
     52800     1501.13
     52840     1502.15
     52880     1503.27
     52920     1504.48
     52960     1505.73
     53000     1506.72
     53040     1507.88
     53080     1509.02
     53120     1510.17
     53160     1511.45
     53200     1512.51
     53240     1513.67
     53280     1514.82
     53320        1516
     53360     1517.13
     53400     1518.34
     53440      1519.4
     53480     1520.47
     53520     1521.61
     53560     1522.73
     53600     1523.91
     53640     1524.93
     53680     1526.05
     53720     1527.26
     53760     1528.52
     53800     1529.51
     53840     1530.66
     53880     1531.81
     53920     1532.95
     53960     1534.24
     54000     1535.29
     54040     1536.45
     54080      1537.6
     54120     1538.79
     54160     1539.91
     54200     1541.12
     54240     1542.17
     54280     1543.25
     54320     1544.38
     54360     1545.51
     54400     1546.69
     54440     1547.71
     54480     1548.82
     54520     1550.04
     54560     1551.29
     54600     1552.27
     54640     1553.43
     54680     1554.58
     54720     1555.72
     54760     1557.01
     54800     1558.06
     54840     1559.22
     54880     1560.37
     54920     1561.55
     54960     1562.67
     55000     1563.88
     55040     1564.93
     55080     1566.01
     55120     1567.14
     55160     1568.26
     55200     1569.44
     55240     1570.46
     55280     1571.58
     55320     1572.79
     55360     1574.05
     55400     1575.03
     55440     1576.19
     55480     1577.33
     55520     1578.48
     55560     1579.77
     55600     1580.81
     55640     1581.97
     55680     1583.13
     55720     1584.31
     55760     1585.43
     55800     1586.64
     55840     1587.69
     55880     1588.78
     55920     1589.91
     55960     1591.03
     56000     1592.22
     56040     1593.23
     56080     1594.35
     56120     1595.57
     56160     1596.83
     56200      1597.8
     56240     1598.96
     56280      1600.1
     56320     1601.25
     56360     1602.54
     56400     1603.58
     56440     1604.75
     56480     1605.91
     56520     1607.08
     56560      1608.2
     56600     1609.41
     56640     1610.46
     56680     1611.55
     56720     1612.68
     56760      1613.8
     56800     1614.99
     56840        1616
     56880     1617.12
     56920     1618.34
     56960     1619.61
     57000     1620.57
     57040     1621.73
     57080     1622.88
     57120     1624.02
     57160     1625.31
     57200     1626.36
     57240     1627.52
     57280     1628.68
     57320     1629.85
     57360     1630.98
     57400     1632.19
     57440     1633.24
     57480     1634.33
     57520     1635.45
     57560     1636.58
     57600     1637.77
     57640     1638.78
     57680      1639.9
     57720     1641.12
     57760     1642.38
     57800     1643.34
     57840      1644.5
     57880     1645.65
     57920     1646.79
     57960     1648.09
     58000     1649.13
     58040     1650.29
     58080     1651.46
     58120     1652.62
     58160     1653.74
     58200     1654.96
     58240     1656.01
     58280      1657.1
     58320     1658.23
     58360     1659.35
     58400     1660.55
     58440     1661.56
     58480     1662.68
     58520     1663.89
     58560     1665.16
     58600     1666.12
     58640     1667.27
     58680     1668.43
     58720     1669.56
     58760     1670.87
     58800     1671.91
     58840     1673.07
     58880     1674.23
     58920     1675.39
     58960     1676.52
     59000     1677.74
     59040     1678.78
     59080     1679.87
     59120        1681
     59160     1682.13
     59200     1683.32
     59240     1684.32
     59280     1685.44
     59320     1686.66
     59360     1687.92
     59400     1688.88
     59440     1690.04
     59480     1691.19
     59520     1692.32
     59560     1693.63
     59600     1694.67
     59640     1695.83
     59680     1696.99
     59720     1698.15
     59760     1699.28
     59800      1700.5
     59840     1701.54
     59880     1702.63
     59920     1703.76
     59960     1704.89
     60000     1706.07
     60040     1707.07
     60080     1708.19
     60120      1709.4
     60160     1710.68
     60200     1711.63
     60240     1712.79
     60280     1713.94
     60320     1715.07
     60360     1716.39
     60400     1717.42
     60440     1718.58
     60480     1719.73
     60520      1720.9
     60560     1722.03
     60600     1723.25
     60640     1724.28
     60680     1725.37
     60720      1726.5
     60760     1727.63
     60800     1728.82
     60840     1729.82
     60880     1730.94
     60920     1732.15
     60960     1733.43
     61000     1734.39
     61040     1735.55
     61080      1736.7
     61120     1737.83
     61160     1739.16
     61200     1740.18
     61240     1741.34
     61280      1742.5
     61320     1743.66
     61360     1744.79
     61400     1746.01
     61440     1747.04
     61480     1748.13
     61520     1749.25
     61560      1750.4
     61600     1751.58
     61640     1752.58
     61680      1753.7
     61720     1754.91
     61760     1756.19
     61800     1757.15
     61840      1758.3
     61880     1759.45
     61920     1760.58
     61960     1761.91
     62000     1762.94
     62040      1764.1
     62080     1765.25
     62120     1766.41
     62160     1767.54
     62200     1768.76
     62240      1769.8
     62280     1770.88
     62320     1772.01
     62360     1773.15
     62400     1774.33
     62440     1775.34
     62480     1776.45
     62520     1777.66
     62560     1778.95
     62600      1779.9
     62640     1781.05
     62680      1782.2
     62720     1783.34
     62760     1784.67
     62800      1785.7
     62840     1786.86
     62880        1788
     62920     1789.16
     62960      1790.3
     63000     1791.52
     63040     1792.55
     63080     1793.63
     63120     1794.77
     63160     1795.91
     63200     1797.09
     63240      1798.1
     63280      1799.2
     63320     1800.42
     63360     1801.71
     63400     1802.66
     63440     1803.81
     63480     1804.96
     63520     1806.09
     63560     1807.44
     63600     1808.46
     63640     1809.62
     63680     1810.77
     63720     1811.92
     63760     1813.06
     63800     1814.29
     63840     1815.32
     63880      1816.4
     63920     1817.53
     63960     1818.68
     64000     1819.85
     64040     1820.86
     64080     1821.97
     64120     1823.19
     64160     1824.48
     64200     1825.42
     64240     1826.58
     64280     1827.72
     64320     1828.85
     64360     1830.21
     64400     1831.23
     64440     1832.38
     64480     1833.53
     64520     1834.68
     64560     1835.82
     64600     1837.05
     64640     1838.08
     64680     1839.16
     64720     1840.29
     64760     1841.44
     64800     1842.63
     64840     1843.63
     64880     1844.74
     64920     1845.96
     64960     1847.25
     65000     1848.19
     65040     1849.35
     65080     1850.49
     65120     1851.62
     65160     1852.98
     65200     1853.99
     65240     1855.14
     65280      1856.3
     65320     1857.44
     65360     1858.58
     65400     1859.81
     65440     1860.85
     65480     1861.92
     65520     1863.06
     65560     1864.21
     65600      1865.4
     65640      1866.4
     65680     1867.51
     65720     1868.73
     65760     1870.02
     65800     1870.97
     65840     1872.11
     65880     1873.26
     65920     1874.39
     65960     1875.74
     66000     1876.76
     66040      1877.9
     66080     1879.05
     66120      1880.2
     66160     1881.33
     66200     1882.57
     66240     1883.61
     66280     1884.68
     66320     1885.81
     66360     1886.96
     66400     1888.16
     66440     1889.15
     66480     1890.27
     66520     1891.49
     66560     1892.78
     66600     1893.72
     66640     1894.87
     66680     1896.03
     66720     1897.15
     66760     1898.51
     66800     1899.53
     66840     1900.67
     66880     1901.82
     66920     1902.96
     66960      1904.1
     67000     1905.33
     67040     1906.37
     67080     1907.45
     67120     1908.58
     67160     1909.73
     67200     1910.93
     67240     1911.91
     67280     1913.02
     67320     1914.25
     67360     1915.55
     67400     1916.49
     67440     1917.64
     67480     1918.79
     67520     1919.92
     67560     1921.29
     67600     1922.29
     67640     1923.44
     67680     1924.59
     67720     1925.73
     67760     1926.87
     67800     1928.11
     67840     1929.13
     67880     1930.22
     67920     1931.34
     67960     1932.49
     68000      1933.7
     68040     1934.68
     68080     1935.79
     68120     1937.02
     68160     1938.32
     68200     1939.27
     68240     1940.42
     68280     1941.56
     68320     1942.69
     68360     1944.07
     68400     1945.06
     68440     1946.21
     68480     1947.37
     68520     1948.51
     68560     1949.65
     68600     1950.88
     68640      1951.9
     68680     1952.99
     68720     1954.11
     68760     1955.26
     68800     1956.47
     68840     1957.45
     68880     1958.56
     68920     1959.79
     68960      1961.1
     69000     1962.04
     69040      1963.2
     69080     1964.34
     69120     1965.47
     69160     1966.84
     69200     1967.84
     69240        1969
     69280     1970.16
     69320      1971.3
     69360     1972.43
     69400     1973.67
     69440      1974.7
     69480     1975.78
     69520     1976.91
     69560     1978.05
     69600     1979.25
     69640     1980.24
     69680     1981.34
     69720     1982.57
     69760     1983.88
     69800     1984.81
     69840     1985.97
     69880     1987.12
     69920     1988.25
     69960     1989.62
     70000     1990.62
     70040     1991.77
     70080     1992.93
     70120     1994.09
     70160     1995.21
     70200     1996.45
     70240     1997.48
     70280     1998.56
     70320     1999.68
     70360     2000.83
     70400     2002.03
     70440     2003.01
     70480     2004.11
     70520     2005.35
     70560     2006.65
     70600     2007.59
     70640     2008.75
     70680      2009.9
     70720     2011.03
     70760      2012.4
     70800      2013.4
     70840     2014.55
     70880     2015.72
     70920     2016.87
     70960     2017.99
     71000     2019.23
     71040     2020.26
     71080     2021.34
     71120     2022.47
     71160     2023.61
     71200     2024.81
     71240     2025.78
     71280     2026.89
     71320     2028.13
     71360     2029.44
     71400     2030.37
     71440     2031.53
     71480     2032.68
     71520     2033.82
     71560     2035.19
     71600     2036.18
     71640     2037.33
     71680      2038.5
     71720     2039.66
     71760     2040.78
     71800     2042.02
     71840     2043.06
     71880     2044.14
     71920     2045.27
     71960     2046.41
     72000     2047.62
     72040     2048.58
     72080     2049.69
     72120     2050.92
     72160     2052.24
     72200     2053.17
     72240     2054.32
     72280     2055.48
     72320     2056.62
     72360     2057.99
     72400     2058.98
     72440     2060.14
     72480     2061.31
     72520     2062.46
     72560     2063.58
     72600     2064.83
     72640     2065.86
     72680     2066.95
     72720     2068.07
     72760     2069.21
     72800     2070.42
     72840     2071.39
     72880     2072.48
     72920     2073.73
     72960     2075.04
     73000     2075.97
     73040     2077.12
     73080     2078.28
     73120     2079.42
     73160     2080.79
     73200     2081.79
     73240     2082.94
     73280     2084.11
     73320     2085.26
     73360     2086.37
     73400     2087.62
     73440     2088.65
     73480     2089.74
     73520     2090.86
     73560     2092.01
     73600     2093.21
     73640     2094.17
     73680     2095.28
     73720     2096.51
     73760     2097.84
     73800     2098.75
     73840     2099.91
     73880     2101.07
     73920     2102.22
     73960     2103.58
     74000     2104.58
     74040     2105.73
     74080     2106.89
     74120     2108.05
     74160     2109.16
     74200     2110.41
     74240     2111.44
     74280     2112.53
     74320     2113.65
     74360     2114.79
     74400     2115.99
     74440     2116.96
     74480     2118.05
     74520     2119.29
     74560     2120.62
     74600     2121.53
     74640     2122.69
     74680     2123.85
     74720     2124.99
     74760     2126.36
     74800     2127.35
     74840     2128.51
     74880     2129.68
     74920     2130.83
     74960     2131.94
     75000      2133.2
     75040     2134.23
     75080     2135.31
     75120     2136.43
     75160     2137.58
     75200     2138.77
     75240     2139.74
     75280     2140.84
     75320     2142.08
     75360     2143.41
     75400     2144.32
     75440     2145.48
     75480     2146.65
     75520     2147.79
     75560     2149.16
     75600     2150.15
     75640      2151.3
     75680     2152.46
     75720     2153.62
     75760     2154.73
     75800     2155.99
     75840     2157.02
     75880     2158.11
     75920     2159.23
     75960     2160.37
     76000     2161.56
     76040     2162.53
     76080     2163.63
     76120     2164.86
     76160      2166.2
     76200      2167.1
     76240     2168.26
     76280     2169.43
     76320     2170.57
     76360     2171.95
     76400     2172.93
     76440     2174.08
     76480     2175.25
     76520      2176.4
     76560     2177.52
     76600     2178.78
     76640      2179.8
     76680     2180.89
     76720        2182
     76760     2183.14
     76800     2184.34
     76840     2185.31
     76880     2186.41
     76920     2187.64
     76960     2188.99
     77000     2189.89
     77040     2191.04
     77080     2192.21
     77120     2193.36
     77160     2194.74
     77200     2195.72
     77240     2196.88
     77280     2198.04
     77320      2199.2
     77360      2200.3
     77400     2201.56
     77440     2202.59
     77480     2203.67
     77520     2204.79
     77560     2205.93
     77600     2207.12
     77640     2208.09
     77680     2209.19
     77720     2210.43
     77760     2211.78
     77800     2212.67
     77840     2213.83
     77880     2214.99
     77920     2216.14
     77960     2217.52
     78000      2218.5
     78040     2219.66
     78080     2220.82
     78120     2221.98
     78160     2223.09
     78200     2224.34
     78240     2225.36
     78280     2226.45
     78320     2227.56
     78360      2228.7
     78400      2229.9
     78440     2230.86
     78480     2231.96
     78520      2233.2
     78560     2234.55
     78600     2235.43
     78640      2236.6
     78680     2237.76
     78720     2238.91
     78760     2240.29
     78800     2241.26
     78840     2242.43
     78880     2243.58
     78920     2244.74
     78960     2245.85
     79000      2247.1
     79040     2248.12
     79080     2249.21
     79120     2250.32
     79160     2251.45
     79200     2252.66
     79240     2253.62
     79280     2254.71
     79320     2255.96
     79360     2257.31
     79400     2258.19
     79440     2259.35
     79480     2260.51
     79520     2261.67
     79560     2263.05
     79600     2264.01
     79640     2265.18
     79680     2266.35
     79720      2267.5
     79760     2268.61
     79800     2269.86
     79840     2270.88
     79880     2271.97
     79920     2273.09
     79960     2274.21
     80000     2275.42
     80040     2276.38
     80080     2277.47
     80120     2278.71
     80160     2280.06
     80200     2280.95
     80240     2282.11
     80280     2283.27
     80320     2284.43
     80360     2285.81
     80400     2286.78
     80440     2287.94
     80480     2289.11
     80520     2290.26
     80560     2291.37
     80600     2292.61
     80640     2293.65
     80680     2294.73
     80720     2295.85
     80760     2296.97
     80800     2298.18
     80840     2299.13
     80880     2300.23
     80920     2301.47
     80960     2302.82
     81000     2303.71
     81040     2304.87
     81080     2306.03
     81120     2307.18
     81160     2308.56
     81200     2309.53
     81240     2310.69
     81280     2311.85
     81320        2313
     81360     2314.12
     81400     2315.36
     81440     2316.39
     81480     2317.49
     81520      2318.6
     81560     2319.72
     81600     2320.93
     81640     2321.88
     81680     2322.98
     81720     2324.21
     81760     2325.56
     81800     2326.45
     81840     2327.62
     81880     2328.78
     81920     2329.92
     81960     2331.31
     82000     2332.28
     82040     2333.44
     82080     2334.61
     82120     2335.76
     82160     2336.88
     82200     2338.12
     82240     2339.14
     82280     2340.23
     82320     2341.34
     82360     2342.48
     82400     2343.68
     82440     2344.62
     82480     2345.73
     82520     2346.95
     82560     2348.33
     82600      2349.2
     82640     2350.38
     82680     2351.53
     82720     2352.68
     82760     2354.07
     82800     2355.02
     82840      2356.2
     82880     2357.36
     82920     2358.52
     82960     2359.63
     83000     2360.87
     83040     2361.89
     83080     2362.98
     83120      2364.1
     83160     2365.24
     83200     2366.44
     83240     2367.38
     83280     2368.48
     83320     2369.71
     83360     2371.08
     83400     2371.96
     83440     2373.13
     83480     2374.28
     83520     2375.42
     83560     2376.82
     83600     2377.76
     83640     2378.94
     83680     2380.11
     83720     2381.27
     83760     2382.37
     83800     2383.61
     83840     2384.63
     83880     2385.74
     83920     2386.83
     83960     2387.98
     84000     2389.19
     84040     2390.12
     84080     2391.21
     84120     2392.44
     84160     2393.82
     84200      2394.7
     84240     2395.86
     84280     2397.02
     84320     2398.16
     84360     2399.57
     84400     2400.51
     84440     2401.68
     84480     2402.84
     84520        2404
     84560     2405.11
     84600     2406.36
     84640     2407.38
     84680     2408.47
     84720     2409.57
     84760     2410.71
     84800     2411.92
     84840     2412.86
     84880     2413.95
     84920     2415.18
     84960     2416.56
     85000     2417.44
     85040      2418.6
     85080     2419.76
     85120     2420.91
     85160     2422.31
     85200     2423.26
     85240     2424.41
     85280     2425.59
     85320     2426.74
     85360     2427.85
     85400      2429.1
     85440     2430.12
     85480     2431.21
     85520     2432.31
     85560     2433.46
     85600     2434.66
     85640     2435.59
     85680     2436.68
     85720     2437.92
     85760      2439.3
     85800     2440.17
     85840     2441.35
     85880     2442.49
     85920     2443.65
     85960     2445.05
     86000        2446
     86040     2447.16
     86080     2448.33
     86120     2449.48
     86160     2450.59
     86200     2451.85
     86240     2452.86
     86280     2453.95
     86320     2455.05
     86360     2456.19
     86400     2457.39
     86440     2458.34
     86480     2459.42
     86520     2460.66
     86560     2462.04
     86600     2462.92
     86640     2464.08
     86680     2465.23
     86720     2466.39
     86760     2467.78
     86800     2468.74
     86840     2469.89
     86880     2471.06
     86920     2472.22
     86960     2473.32
     87000     2474.58
     87040      2475.6
     87080     2476.69
     87120     2477.79
     87160     2478.94
     87200     2480.12
     87240     2481.08
     87280     2482.16
     87320      2483.4
     87360     2484.78
     87400     2485.65
     87440     2486.81
     87480     2487.96
     87520     2489.12
     87560     2490.52
     87600     2491.47
     87640     2492.63
     87680      2493.8
     87720     2494.95
     87760     2496.05
     87800     2497.31
     87840     2498.33
     87880     2499.41
     87920     2500.52
     87960     2501.67
     88000     2502.85
     88040     2503.81
     88080     2504.89
     88120     2506.13
     88160     2507.51
     88200     2508.37
     88240     2509.54
     88280      2510.7
     88320     2511.85
     88360     2513.25
     88400      2514.2
     88440     2515.37
     88480     2516.52
     88520     2517.68
     88560     2518.78
     88600     2520.04
     88640     2521.07
     88680     2522.14
     88720     2523.26
     88760      2524.4
     88800     2525.56
     88840     2526.53
     88880     2527.61
     88920     2528.85
     88960     2530.23
     89000      2531.1
     89040     2532.26
     89080     2533.41
     89120     2534.57
     89160     2535.97
     89200     2536.91
     89240     2538.08
     89280     2539.25
     89320     2540.41
     89360      2541.5
     89400     2542.76
     89440     2543.79
     89480     2544.86
     89520     2545.96
     89560     2547.11
     89600     2548.28
     89640     2549.25
     89680     2550.32
     89720     2551.56
     89760     2552.96
     89800     2553.81
     89840     2554.98
     89880     2556.12
     89920     2557.28
     89960     2558.69
     90000     2559.62
     90040     2560.79
     90080     2561.97
     90120     2563.12
     90160     2564.23
     90200     2565.48
     90240      2566.5
     90280     2567.57
     90320     2568.67
     90360     2569.82
     90400        2571
     90440     2571.96
     90480     2573.03
     90520     2574.28
     90560     2575.67
     90600     2576.53
     90640     2577.68
     90680     2578.84
     90720     2579.99
     90760      2581.4
     90800     2582.34
     90840     2583.51
     90880     2584.68
     90920     2585.84
     90960     2586.94
     91000     2588.19
     91040     2589.21
     91080     2590.28
     91120     2591.38
     91160     2592.53
     91200      2593.7
     91240     2594.67
     91280     2595.73
     91320     2596.99
     91360     2598.36
     91400     2599.22
     91440     2600.38
     91480     2601.53
     91520     2602.68
     91560      2604.1
     91600     2605.04
     91640     2606.21
     91680     2607.38
     91720     2608.55
     91760     2609.65
     91800     2610.89
     91840     2611.91
     91880     2612.99
     91920     2614.08
     91960     2615.24
     92000     2616.41
     92040     2617.38
     92080     2618.44
     92120      2619.7
     92160     2621.07
     92200     2621.94
     92240     2623.09
     92280     2624.24
     92320      2625.4
     92360      2626.8
     92400     2627.75
     92440     2628.92
     92480      2630.1
     92520     2631.26
     92560     2632.36
     92600      2633.6
     92640     2634.61
     92680     2635.69
     92720     2636.79
     92760     2637.95
     92800     2639.11
     92840     2640.08
     92880     2641.15
     92920     2642.42
     92960      2643.8
     93000     2644.65
     93040      2645.8
     93080     2646.95
     93120     2648.11
     93160     2649.51
     93200     2650.46
     93240     2651.63
     93280     2652.81
     93320     2653.98
     93360     2655.07
     93400     2656.31
     93440     2657.32
     93480      2658.4
     93520      2659.5
     93560     2660.65
     93600     2661.82
     93640     2662.79
     93680     2663.86
     93720     2665.12
     93760     2666.51
     93800     2667.36
     93840     2668.52
     93880     2669.65
     93920     2670.82
     93960     2672.22
     94000     2673.17
     94040     2674.35
     94080     2675.53
     94120     2676.69
     94160     2677.78
     94200     2679.03
     94240     2680.04
     94280     2681.12
     94320     2682.22
     94360     2683.36
     94400     2684.54
     94440     2685.51
     94480     2686.58
     94520     2687.84
     94560     2689.24
     94600     2690.08
     94640     2691.23
     94680     2692.37
     94720     2693.55
     94760     2694.95
     94800     2695.88
     94840     2697.05
     94880     2698.25
     94920     2699.41
     94960      2700.5
     95000     2701.75
     95040     2702.77
     95080     2703.84
     95120     2704.94
     95160     2706.08
     95200     2707.27
     95240     2708.23
     95280     2709.29
     95320     2710.56
     95360     2711.96
     95400     2712.79
     95440     2713.95
     95480     2715.09
     95520     2716.27
     95560     2717.67
     95600      2718.6
     95640     2719.77
     95680     2720.96
     95720     2722.12
     95760     2723.21
     95800     2724.45
     95840     2725.47
     95880     2726.55
     95920     2727.63
     95960     2728.77
     96000     2729.96
     96040     2730.92
     96080     2731.98
     96120     2733.24
     96160     2734.64
     96200     2735.48
     96240     2736.64
     96280     2737.77
     96320     2738.95
     96360     2740.36
     96400     2741.29
     96440     2742.46
     96480     2743.65
     96520      2744.8
     96560     2745.91
     96600     2747.14
     96640     2748.16
     96680     2749.23
     96720     2750.32
     96760     2751.46
     96800     2752.66
     96840     2753.61
     96880     2754.67
     96920     2755.93
     96960     2757.33
     97000     2758.17
     97040     2759.34
     97080     2760.46
     97120     2761.64
     97160     2763.05
     97200     2763.98
     97240     2765.15
     97280     2766.36
     97320     2767.49
     97360      2768.6
     97400     2769.83
     97440     2770.85
     97480     2771.92
     97520     2773.02
     97560     2774.15
     97600     2775.36
     97640      2776.3
     97680     2777.36
     97720     2778.64
     97760     2780.04
     97800     2780.87
     97840     2782.04
     97880     2783.17
     97920     2784.33
     97960     2785.75
     98000     2786.69
     98040     2787.86
     98080     2789.07
     98120      2790.2
     98160     2791.31
     98200     2792.54
     98240     2793.56
     98280     2794.63
     98320     2795.72
     98360     2796.86
     98400     2798.07
     98440        2799
     98480     2800.07
     98520     2801.34
     98560     2802.76
     98600     2803.58
     98640     2804.74
     98680     2805.87
     98720     2807.04
     98760     2808.46
     98800     2809.39
     98840     2810.57
     98880     2811.77
     98920      2812.9
     98960     2814.01
     99000     2815.25
     99040     2816.26
     99080     2817.33
     99120     2818.42
     99160     2819.56
     99200     2820.77
     99240      2821.7
     99280     2822.78
     99320     2824.04
     99360     2825.46
     99400     2826.28
     99440     2827.44
     99480     2828.58
     99520     2829.74
     99560     2831.16
     99600     2832.09
     99640     2833.26
     99680     2834.46
     99720      2835.6
     99760      2836.7
     99800     2837.94
     99840     2838.95
     99880     2840.02
     99920      2841.1
     99960     2842.25
    100000     2843.47
    100040     2844.38
    100080     2845.45
    100120     2846.74
    100160     2848.15
    100200     2848.96
    100240     2850.13
    100280     2851.27
    100320     2852.42
    100360     2853.86
    100400     2854.78
    100440     2855.94
    100480     2857.15
    100520     2858.29
    100560     2859.39
    100600     2860.63
    100640     2861.64
    100680     2862.71
    100720     2863.79
    100760     2864.93
    100800     2866.15
    100840     2867.06
    100880     2868.14
    100920     2869.43
    100960     2870.84
    101000     2871.65
    101040     2872.83
    101080     2873.95
    101120     2875.12
    101160     2876.55
    101200     2877.47
    101240     2878.63
    101280     2879.85
    101320     2880.98
    101360     2882.09
    101400     2883.32
    101440     2884.34
    101480      2885.4
    101520     2886.49
    101560     2887.62
    101600     2888.84
    101640     2889.75
    101680     2890.83
    101720     2892.12
    101760     2893.54
    101800     2894.35
    101840     2895.53
    101880     2896.65
    101920     2897.82
    101960     2899.25
    102000     2900.17
    102040     2901.33
    102080     2902.55
    102120     2903.68
    102160     2904.79
    102200     2906.02
    102240     2907.04
    102280     2908.11
    102320     2909.18
    102360     2910.32
    102400     2911.55
    102440     2912.45
    102480     2913.54
    102520     2914.83
    102560     2916.26
    102600     2917.06
    102640     2918.24
    102680     2919.35
    102720     2920.52
    102760     2921.95
    102800     2922.88
    102840     2924.03
    102880     2925.25
    102920     2926.38
    102960     2927.49
    103000     2928.72
    103040     2929.73
    103080      2930.8
    103120     2931.87
    103160     2933.01
    103200     2934.25
    103240     2935.13
    103280     2936.23
    103320     2937.52
    103360     2938.95
    103400     2939.75
    103440     2940.92
    103480     2942.04
    103520     2943.21
    103560     2944.63
    103600     2945.57
    103640     2946.73
    103680     2947.94
    103720     2949.08
    103760     2950.17
    103800     2951.41
    103840     2952.42
    103880     2953.49
    103920     2954.57
    103960     2955.69
    104000     2956.92
    104040     2957.81
    104080     2958.91
    104120     2960.21
    104160     2961.64
    104200     2962.43
    104240     2963.61
    104280     2964.73
    104320     2965.89
    104360     2967.32
    104400     2968.26
    104440     2969.41
    104480     2970.61
    104520     2971.77
    104560     2972.85
    104600      2974.1
    104640     2975.09
    104680     2976.16
    104720     2977.25
    104760     2978.38
    104800      2979.6
    104840      2980.5
    104880     2981.59
    104920     2982.89
    104960     2984.32
    105000     2985.11
    105040     2986.29
    105080     2987.41
    105120     2988.58
    105160        2990
    105200     2990.94
    105240      2992.1
    105280      2993.3
    105320     2994.45
    105360     2995.53
    105400     2996.78
    105440     2997.78
    105480     2998.84
    105520     2999.93
    105560     3001.06
    105600     3002.28
    105640     3003.17
    105680     3004.26
    105720     3005.56
    105760     3006.99
    105800     3007.78
    105840     3008.95
    105880     3010.08
    105920     3011.26
    105960     3012.67
    106000     3013.62
    106040     3014.77
    106080     3015.98
    106120     3017.12
    106160      3018.2
    106200     3019.45
    106240     3020.45
    106280     3021.51
    106320     3022.59
    106360     3023.73
    106400     3024.94
    106440     3025.82
    106480     3026.93
    106520     3028.22
    106560     3029.65
    106600     3030.43
    106640     3031.61
    106680     3032.74
    106720     3033.92
    106760     3035.33
    106800     3036.28
    106840     3037.43
    106880     3038.63
    106920     3039.78
    106960     3040.85
    107000     3042.11
    107040     3043.11
    107080     3044.16
    107120     3045.25
    107160     3046.39
    107200      3047.6
    107240     3048.48
    107280     3049.58
    107320     3050.88
    107360     3052.32
    107400      3053.1
    107440     3054.27
    107480     3055.41
    107520     3056.59
    107560        3058
    107600     3058.94
    107640      3060.1
    107680      3061.3
    107720     3062.44
    107760     3063.52
    107800     3064.77
    107840     3065.77
    107880     3066.82
    107920     3067.91
    107960     3069.06
    108000     3070.27
    108040     3071.14
    108080     3072.24
    108120     3073.54
    108160     3074.97
    108200     3075.75
    108240     3076.93
    108280     3078.06
    108320     3079.25
    108360     3080.66
    108400      3081.6
    108440     3082.76
    108480     3083.97
    108520     3085.11
    108560     3086.18
    108600     3087.43
    108640     3088.44
    108680     3089.49
    108720     3090.58
    108760     3091.72
    108800     3092.93
    108840     3093.81
    108880      3094.9
    108920     3096.22
    108960     3097.64
    109000     3098.42
    109040      3099.6
    109080     3100.73
    109120     3101.91
    109160     3103.34
    109200     3104.27
    109240     3105.43
    109280     3106.64
    109320     3107.79
    109360     3108.85
    109400     3110.11
    109440     3111.11
    109480     3112.17
    109520     3113.26
    109560      3114.4
    109600     3115.61
    109640     3116.48
    109680     3117.57
    109720     3118.89
    109760     3120.32
    109800     3121.09
    109840     3122.28
    109880      3123.4
    109920      3124.6
    109960     3126.03
    110000     3126.95
    110040     3128.11
    110080     3129.33
    110120     3130.48
    110160     3131.53
    110200      3132.8
    110240     3133.79
    110280     3134.85
    110320     3135.92
    110360     3137.07
    110400     3138.29
    110440     3139.16
    110480     3140.25
    110520     3141.57
    110560     3142.99
    110600     3143.77
    110640     3144.95
    110680     3146.08
    110720     3147.26
    110760     3148.69
    110800     3149.62
    110840     3150.77
    110880     3151.99
    110920     3153.15
    110960     3154.21
    111000     3155.47
    111040     3156.47
    111080     3157.52
    111120      3158.6
    111160     3159.75
    111200     3160.96
    111240     3161.82
    111280     3162.91
    111320     3164.23
    111360     3165.66
    111400     3166.43
    111440     3167.62
    111480     3168.75
    111520     3169.94
    111560     3171.36
    111600     3172.28
    111640     3173.44
    111680     3174.65
    111720     3175.82
    111760     3176.87
    111800     3178.14
    111840     3179.13
    111880     3180.19
    111920     3181.27
    111960     3182.41
    112000     3183.63
    112040     3184.49
    112080     3185.57
    112120      3186.9
    112160     3188.34
    112200     3189.09
    112240     3190.29
    112280     3191.41
    112320     3192.59
    112360     3194.03
    112400     3194.95
    112440      3196.1
    112480     3197.32
    112520     3198.49
    112560     3199.53
    112600      3200.8
    112640      3201.8
    112680     3202.86
    112720     3203.94
    112760     3205.07
    112800      3206.3
    112840     3207.15
    112880     3208.23
    112920     3209.58
    112960     3211.01
    113000     3211.77
    113040     3212.96
    113080     3214.08
    113120     3215.27
    113160     3216.71
    113200     3217.62
    113240     3218.79
    113280     3220.01
    113320     3221.16
    113360     3222.21
    113400     3223.49
    113440     3224.47
    113480     3225.54
    113520     3226.62
    113560     3227.75
    113600     3228.98
    113640     3229.84
    113680     3230.93
    113720     3232.26
    113760      3233.7
    113800     3234.46
    113840     3235.66
    113880     3236.77
    113920     3237.97
    113960     3239.41
    114000     3240.32
    114040     3241.48
    114080     3242.71
    114120     3243.86
    114160      3244.9
    114200     3246.19
    114240     3247.17
    114280     3248.24
    114320     3249.31
    114360     3250.44
    114400     3251.68
    114440     3252.55
    114480     3253.63
    114520     3254.96
    114560     3256.41
    114600     3257.16
    114640     3258.36
    114680     3259.49
    114720     3260.69
    114760     3262.12
    114800     3263.04
    114840      3264.2
    114880     3265.42
    114920     3266.57
    114960     3267.63
    115000     3268.91
    115040     3269.89
    115080     3270.96
    115120     3272.02
    115160     3273.16
    115200     3274.39
    115240     3275.25
    115280     3276.34
    115320     3277.68
    115360     3279.13
    115400     3279.87
    115440     3281.06
    115480     3282.19
    115520     3283.39
    115560     3284.83
    115600     3285.74
    115640     3286.91
    115680     3288.12
    115720     3289.28
    115760     3290.33
    115800     3291.62
    115840     3292.61
    115880     3293.68
    115920     3294.74
    115960     3295.87
    116000     3297.11
    116040     3297.95
    116080     3299.05
    116120     3300.39
    116160     3301.84
    116200     3302.58
    116240     3303.77
    116280      3304.9
    116320      3306.1
    116360     3307.55
    116400     3308.45
    116440     3309.63
    116480     3310.83
    116520        3312
    116560     3313.05
    116600     3314.34
    116640     3315.33
    116680     3316.38
    116720     3317.46
    116760     3318.59
    116800     3319.83
    116840     3320.66
    116880     3321.76
    116920     3323.11
    116960     3324.55
    117000     3325.29
    117040     3326.49
    117080     3327.63
    117120     3328.81
    117160     3330.27
    117200     3331.18
    117240     3332.34
    117280     3333.55
    117320     3334.72
    117360     3335.77
    117400     3337.06
    117440     3338.06
    117480      3339.1
    117520     3340.17
    117560      3341.3
    117600     3342.54
    117640     3343.37
    117680     3344.48
    117720     3345.82
    117760     3347.27
    117800        3348
    117840     3349.21
    117880     3350.34
    117920     3351.52
    117960     3352.98
    118000     3353.88
    118040     3355.05
    118080     3356.26
    118120     3357.43
    118160     3358.48
    118200     3359.78
    118240     3360.77
    118280      3361.8
    118320     3362.87
    118360        3364
    118400     3365.25
    118440     3366.08
    118480     3367.18
    118520     3368.53
    118560     3369.97
    118600      3370.7
    118640     3371.92
    118680     3373.03
    118720     3374.23
    118760     3375.68
    118800     3376.58
    118840     3377.76
    118880     3378.97
    118920     3380.14
    118960      3381.2
    119000      3382.5
    119040     3383.49
    119080     3384.52
    119120     3385.58
    119160      3386.7
    119200     3387.95
    119240     3388.79
    119280     3389.89
    119320     3391.23
    119360     3392.68
    119400     3393.41
    119440     3394.62
    119480     3395.73
    119520     3396.93
    119560     3398.37
    119600     3399.27
    119640     3400.45
    119680     3401.67
    119720     3402.84
    119760      3403.9
    119800     3405.19
    119840     3406.19
    119880     3407.21
    119920     3408.26
    119960      3409.4
    120000     3410.64
    120040     3411.48
    120080     3412.57
    120120     3413.91
    120160     3415.37
    120200     3416.09
    120240     3417.31
    120280     3418.42
    120320      3419.6
    120360     3421.06
    120400     3421.95
    120440     3423.14
    120480     3424.36
    120520     3425.52
    120560     3426.58
    120600     3427.88
    120640     3428.87
    120680      3429.9
    120720     3430.94
    120760     3432.08
    120800     3433.32
    120840     3434.14
    120880     3435.24
    120920     3436.58
    120960     3438.04
    121000     3438.75
    121040     3439.99
    121080     3441.09
    121120     3442.27
    121160     3443.73
    121200     3444.61
    121240     3445.81
    121280     3447.03
    121320     3448.18
    121360     3449.24
    121400     3450.55
    121440     3451.53
    121480     3452.56
    121520      3453.6
    121560     3454.74
    121600     3455.99
    121640      3456.8
    121680      3457.9
    121720     3459.24
    121760     3460.71
    121800     3461.41
    121840     3462.64
    121880     3463.75
    121920     3464.94
    121960      3466.4
    122000     3467.28
    122040     3468.47
    122080     3469.69
    122120     3470.85
    122160      3471.9
    122200     3473.22
    122240     3474.19
    122280     3475.21
    122320     3476.28
    122360      3477.4
    122400     3478.64
    122440     3479.46
    122480     3480.56
    122520      3481.9
    122560     3483.38
    122600     3484.08
    122640     3485.31
    122680     3486.41
    122720      3487.6
    122760     3489.05
    122800     3489.93
    122840     3491.12
    122880     3492.35
    122920     3493.51
    122960     3494.56
    123000     3495.89
    123040     3496.86
    123080     3497.88
    123120     3498.95
    123160     3500.06
    123200      3501.3
    123240     3502.13
    123280     3503.23
    123320     3504.57
    123360     3506.05
    123400     3506.74
    123440     3507.97
    123480     3509.08
    123520     3510.27
    123560     3511.72
    123600     3512.59
    123640     3513.79
    123680     3515.01
    123720     3516.17
    123760     3517.23
    123800     3518.55
    123840     3519.52
    123880     3520.55
    123920     3521.61
    123960     3522.73
    124000     3523.96
    124040     3524.78
    124080     3525.89
    124120     3527.22
    124160     3528.71
    124200     3529.39
    124240     3530.62
    124280     3531.72
    124320     3532.92
    124360     3534.37
    124400     3535.24
    124440     3536.42
    124480     3537.65
    124520     3538.82
    124560     3539.88
    124600     3541.21
    124640     3542.18
    124680      3543.2
    124720     3544.26
    124760     3545.38
    124800      3546.6
    124840     3547.42
    124880     3548.54
    124920     3549.88
    124960     3551.35
    125000     3552.04
    125040     3553.27
    125080     3554.37
    125120     3555.56
    125160     3557.03
    125200     3557.88
    125240     3559.07
    125280      3560.3
    125320     3561.47
    125360     3562.54
    125400     3563.86
    125440     3564.83
    125480     3565.84
    125520     3566.91
    125560     3568.02
    125600     3569.25
    125640     3570.07
    125680     3571.19
    125720     3572.53
    125760        3574
    125800     3574.69
    125840     3575.92
    125880     3577.01
    125920     3578.19
    125960     3579.67
    126000     3580.53
    126040     3581.71
    126080     3582.95
    126120     3584.11
    126160     3585.17
    126200     3586.51
    126240     3587.47
    126280     3588.47
    126320     3589.55
    126360     3590.66
    126400     3591.89
    126440     3592.71
    126480     3593.83
    126520     3595.17
    126560     3596.65
    126600     3597.34
    126640     3598.57
    126680     3599.66
    126720     3600.85
    126760     3602.31
    126800     3603.18
    126840     3604.36
    126880      3605.6
    126920     3606.76
    126960     3607.83
    127000     3609.16
    127040     3610.12
    127080      3611.1
    127120     3612.19
    127160      3613.3
    127200     3614.52
    127240     3615.34
    127280     3616.48
    127320      3617.8
    127360     3619.28
    127400     3619.96
    127440      3621.2
    127480     3622.29
    127520     3623.48
    127560     3624.96
    127600     3625.81
    127640     3626.99
    127680     3628.23
    127720     3629.39
    127760     3630.45
    127800      3631.8
    127840     3632.75
    127880     3633.73
    127920     3634.82
    127960     3635.94
    128000     3637.16
    128040     3637.97
    128080     3639.11
    128120     3640.44
    128160     3641.92
    128200     3642.59
    128240     3643.84
    128280     3644.94
    128320     3646.13
    128360      3647.6
    128400     3648.44
    128440     3649.63
    128480     3650.86
    128520     3652.03
    128560     3653.08
    128600     3654.44
    128640     3655.38
    128680     3656.37
    128720     3657.45
    128760     3658.58
    128800     3659.78
    128840      3660.6
    128880     3661.72
    128920     3663.06
    128960     3664.54
    129000     3665.23
    129040     3666.46
    129080     3667.56
    129120     3668.74
    129160     3670.23
    129200     3671.07
    129240     3672.24
    129280     3673.49
    129320     3674.66
    129360     3675.71
    129400     3677.05
    129440     3678.01
    129480     3678.99
    129520     3680.07
    129560      3681.2
    129600     3682.39
    129640     3683.22
    129680     3684.34
    129720     3685.68
    129760     3687.17
    129800     3687.86
    129840     3689.09
    129880     3690.19
    129920     3691.37
    129960     3692.86
    130000     3693.71
    130040     3694.88
    130080     3696.12
    130120     3697.29
    130160     3698.34
    130200     3699.68
    130240     3700.64
    130280     3701.61
    130320      3702.7
    130360     3703.82
    130400     3705.03
    130440     3705.85
    130480     3706.98
    130520     3708.31
    130560      3709.8
    130600     3710.48
    130640     3711.72
    130680      3712.8
    130720     3713.99
    130760     3715.48
    130800     3716.32
    130840      3717.5
    130880     3718.75
    130920     3719.91
    130960     3720.96
    131000     3722.31
    131040     3723.26
    131080     3724.22
    131120     3725.31
    131160     3726.45
    131200     3727.65
    131240     3728.47
    131280      3729.6
    131320     3730.92
    131360     3732.42
    131400     3733.09
    131440     3734.32
    131480     3735.41
    131520     3736.61
    131560     3738.09
    131600     3738.93
    131640     3740.11
    131680     3741.36
    131720     3742.53
    131760     3743.57
    131800     3744.92
    131840     3745.87
    131880     3746.84
    131920     3747.93
    131960     3749.06
    132000     3750.26
    132040     3751.08
    132080     3752.21
    132120     3753.52
    132160     3755.02
    132200     3755.69
    132240     3756.93
    132280     3758.02
    132320     3759.21
    132360     3760.69
    132400     3761.53
    132440     3762.72
    132480     3763.96
    132520     3765.12
    132560     3766.16
    132600     3767.52
    132640     3768.47
    132680     3769.44
    132720     3770.53
    132760     3771.67
    132800     3772.85
    132840     3773.67
    132880      3774.8
    132920     3776.12
    132960     3777.62
    133000     3778.29
    133040     3779.54
    133080     3780.63
    133120      3781.8
    133160      3783.3
    133200     3784.12
    133240     3785.32
    133280     3786.57
    133320     3787.72
    133360     3788.75
    133400     3790.12
    133440     3791.07
    133480     3792.04
    133520     3793.14
    133560     3794.28
    133600     3795.45
    133640     3796.27
    133680     3797.39
    133720     3798.72
    133760     3800.21
    133800     3800.88
    133840     3802.13
    133880     3803.22
    133920      3804.4
    133960      3805.9
    134000     3806.72
    134040     3807.93
    134080     3809.16
    134120     3810.32
    134160     3811.36
    134200     3812.73
    134240     3813.68
    134280     3814.64
    134320     3815.73
    134360     3816.88
    134400     3818.05
    134440     3818.86
    134480     3819.99
    134520     3821.32
    134560      3822.8
    134600     3823.48
    134640     3824.73
    134680     3825.82
    134720     3826.98
    134760     3828.49
    134800     3829.32
    134840     3830.51
    134880     3831.75
    134920     3832.92
    134960     3833.95
    135000     3835.32
    135040     3836.27
    135080     3837.23
    135120     3838.32
    135160     3839.47
    135200     3840.64
    135240     3841.46
    135280     3842.57
    135320      3843.9
    135360     3845.39
    135400     3846.07
    135440     3847.33
    135480     3848.42
    135520     3849.59
    135560     3851.09
    135600     3851.91
    135640     3853.11
    135680     3854.34
    135720     3855.51
    135760     3856.54
    135800     3857.92
    135840     3858.86
    135880     3859.82
    135920     3860.92
    135960     3862.07
    136000     3863.23
    136040     3864.05
    136080     3865.15
    136120     3866.48
    136160     3867.97
    136200     3868.65
    136240      3869.9
    136280     3870.99
    136320     3872.17
    136360     3873.67
    136400     3874.49
    136440     3875.69
    136480     3876.92
    136520     3878.09
    136560     3879.12
    136600     3880.49
    136640     3881.44
    136680      3882.4
    136720      3883.5
    136760     3884.64
    136800      3885.8
    136840     3886.62
    136880      3887.7
    136920     3889.04
    136960     3890.54
    137000      3891.2
    137040     3892.47
    137080     3893.56
    137120     3894.73
    137160     3896.24
    137200     3897.05
    137240     3898.26
    137280     3899.49
    137320     3900.66
    137360      3901.7
    137400     3903.06
    137440     3904.01
    137480     3904.97
    137520     3906.08
    137560     3907.23
    137600     3908.38
    137640     3909.21
    137680     3910.29
    137720     3911.64
    137760     3913.14
    137800      3913.8
    137840     3915.05
    137880     3916.15
    137920     3917.33
    137960     3918.83
    138000     3919.65
    138040     3920.85
    138080     3922.09
    138120     3923.26
    138160     3924.29
    138200     3925.65
    138240     3926.61
    138280     3927.55
    138320     3928.67
    138360     3929.82
    138400     3930.97
    138440     3931.79
    138480     3932.87
    138520     3934.23
    138560     3935.72
    138600     3936.39
    138640     3937.64
    138680     3938.73
    138720     3939.91
    138760     3941.42
    138800     3942.24
    138840     3943.45
    138880     3944.69
    138920     3945.86
    138960     3946.88
    139000     3948.25
    139040      3949.2
    139080     3950.15
    139120     3951.26
    139160     3952.41
    139200     3953.57
    139240     3954.39
    139280     3955.46
    139320     3956.82
    139360     3958.32
    139400     3958.98
    139440     3960.23
    139480     3961.32
    139520      3962.5
    139560     3964.02
    139600     3964.83
    139640     3966.05
    139680     3967.29
    139720     3968.45
    139760     3969.48
    139800     3970.84
    139840     3971.79
    139880     3972.75
    139920     3973.85
    139960     3975.01
    140000     3976.15
    140040     3976.98
    140080     3978.06
    140120     3979.42
    140160     3980.91
    140200     3981.58
    140240     3982.83
    140280     3983.92
    140320     3985.09
    140360     3986.62
    140400     3987.43
    140440     3988.64
    140480      3989.9
    140520     3991.05
    140560     3992.08
    140600     3993.45
    140640      3994.4
    140680     3995.34
    140720     3996.44
    140760     3997.62
    140800     3998.77
    140840      3999.6
    140880     4000.68
    140920     4002.05
    140960     4003.53
    141000      4004.2
    141040     4005.45
    141080     4006.54
    141120     4007.71
    141160     4009.23
    141200     4010.03
    141240     4011.26
    141280     4012.51
    141320     4013.67
    141360      4014.7
    141400     4016.07
    141440     4017.01
    141480     4017.96
    141520     4019.07
    141560     4020.24
    141600     4021.39
    141640     4022.23
    141680     4023.31
    141720     4024.67
    141760     4026.16
    141800     4026.83
    141840     4028.08
    141880     4029.17
    141920     4030.32
    141960     4031.85
    142000     4032.66
    142040     4033.86
    142080     4035.14
    142120     4036.29
    142160     4037.32
    142200     4038.69
    142240     4039.62
    142280     4040.59
    142320     4041.69
    142360     4042.86
    142400     4044.01
    142440     4044.83
    142480     4045.91
    142520     4047.27
    142560     4048.76
    142600     4049.42
    142640     4050.69
    142680     4051.76
    142720     4052.92
    142760     4054.45
    142800     4055.26
    142840     4056.47
    142880     4057.75
    142920     4058.91
    142960     4059.94
    143000     4061.31
    143040     4062.24
    143080      4063.2
    143120      4064.3
    143160     4065.47
    143200     4066.63
    143240     4067.44
    143280     4068.51
    143320     4069.88
    143360     4071.37
    143400     4072.04
    143440     4073.32
    143480     4074.38
    143520     4075.54
    143560     4077.08
    143600      4077.9
    143640     4079.09
    143680     4080.38
    143720     4081.53
    143760     4082.57
    143800     4083.94
    143840     4084.87
    143880     4085.83
    143920     4086.93
    143960     4088.09
    144000     4089.26
    144040     4090.07
    144080     4091.13
    144120      4092.5
    144160        4094
    144200     4094.66
    144240     4095.95
    144280     4097.02
    144320     4098.19
    144360     4099.72
    144400     4100.54
    144440     4101.73
    144480     4103.01
    144520     4104.17
    144560     4105.21
    144600     4106.58
    144640     4107.51
    144680     4108.47
    144720     4109.57
    144760     4110.72
    144800     4111.89
    144840     4112.71
    144880     4113.75
    144920     4115.14
    144960     4116.63
    145000      4117.3
    145040     4118.59
    145080     4119.67
    145120     4120.83
    145160     4122.36
    145200     4123.17
    145240     4124.36
    145280     4125.64
    145320      4126.8
    145360     4127.84
    145400      4129.2
    145440     4130.13
    145480     4131.11
    145520     4132.19
    145560     4133.35
    145600     4134.52
    145640     4135.33
    145680     4136.39
    145720     4137.76
    145760     4139.26
    145800     4139.93
    145840     4141.21
    145880     4142.29
    145920     4143.46
    145960     4144.98
    146000     4145.79
    146040     4146.99
    146080     4148.26
    146120     4149.42
    146160     4150.46
    146200     4151.83
    146240     4152.75
    146280     4153.74
    146320     4154.81
    146360     4155.97
    146400     4157.15
    146440     4157.95
    146480     4159.01
    146520     4160.39
    146560     4161.88
    146600     4162.56
    146640     4163.84
    146680     4164.91
    146720     4166.09
    146760     4167.61
    146800     4168.41
    146840     4169.62
    146880      4170.9
    146920     4172.05
    146960     4173.09
    147000     4174.47
    147040     4175.39
    147080     4176.38
    147120     4177.45
    147160     4178.61
    147200     4179.78
    147240     4180.59
    147280     4181.63
    147320     4183.03
    147360     4184.53
    147400      4185.2
    147440     4186.48
    147480     4187.57
    147520     4188.74
    147560     4190.25
    147600     4191.05
    147640     4192.28
    147680     4193.55
    147720     4194.69
    147760     4195.73
    147800     4197.13
    147840     4198.04
    147880     4199.02
    147920     4200.08
    147960     4201.26
    148000     4202.44
    148040     4203.24
    148080     4204.26
    148120     4205.66
    148160     4207.18
    148200     4207.84
    148240     4209.12
    148280     4210.21
    148320     4211.38
    148360     4212.89
    148400      4213.7
    148440     4214.92
    148480     4216.19
    148520     4217.34
    148560     4218.37
    148600     4219.77
    148640     4220.67
    148680     4221.66
    148720     4222.73
    148760     4223.91
    148800     4225.08
    148840     4225.87
    148880      4226.9
    148920     4228.32
    148960     4229.83
    149000     4230.47
    149040     4231.76
    149080     4232.86
    149120     4234.03
    149160     4235.54
    149200     4236.34
    149240     4237.56
    149280     4238.83
    149320     4239.99
    149360     4241.02
    149400     4242.42
    149440     4243.32
    149480     4244.29
    149520     4245.37
    149560     4246.55
    149600     4247.73
    149640     4248.51
    149680     4249.54
    149720     4250.95
    149760     4252.47
    149800     4253.12
    149840      4254.4
    149880      4255.5
    149920     4256.66
    149960     4258.17
    150000     4258.96
    150040     4260.18
    150080     4261.45
    150120     4262.61
    150160     4263.65
    150200     4265.05
    150240     4265.95
    150280     4266.92
    150320        4268
    150360     4269.17
    150400     4270.36
    150440     4271.14
    150480     4272.17
    150520     4273.57
    150560     4275.09
    150600     4275.73
    150640     4277.02
    150680     4278.12
    150720      4279.3
    150760      4280.8
    150800      4281.6
    150840     4282.82
    150880     4284.08
    150920     4285.24
    150960     4286.26
    151000     4287.66
    151040     4288.58
    151080     4289.54
    151120     4290.61
    151160     4291.79
    151200     4292.98
    151240     4293.76
    151280     4294.79
    151320     4296.19
    151360     4297.72
    151400     4298.36
    151440     4299.65
    151480     4300.76
    151520     4301.93
    151560     4303.43
    151600     4304.24
    151640     4305.46
    151680     4306.71
    151720     4307.87
    151760     4308.88
    151800     4310.29
    151840     4311.21
    151880     4312.17
    151920     4313.23
    151960     4314.41
    152000      4315.6
    152040     4316.39
    152080     4317.41
    152120     4318.82
    152160     4320.35
    152200        4321
    152240     4322.28
    152280      4323.4
    152320     4324.56
    152360     4326.06
    152400     4326.89
    152440      4328.1
    152480     4329.35
    152520      4330.5
    152560     4331.51
    152600     4332.92
    152640     4333.85
    152680     4334.81
    152720     4335.88
    152760     4337.06
    152800     4338.23
    152840     4339.02
    152880     4340.05
    152920     4341.46
    152960     4342.99
    153000     4343.65
    153040      4344.9
    153080     4346.02
    153120      4347.2
    153160     4348.71
    153200     4349.52
    153240     4350.73
    153280     4351.99
    153320     4353.14
    153360     4354.15
    153400     4355.57
    153440     4356.48
    153480     4357.46
    153520     4358.52
    153560     4359.69
    153600     4360.88
    153640     4361.68
    153680      4362.7
    153720     4364.11
    153760     4365.64
    153800      4366.3
    153840     4367.56
    153880     4368.67
    153920     4369.85
    153960     4371.35
    154000     4372.16
    154040     4373.39
    154080     4374.64
    154120     4375.78
    154160      4376.8
    154200     4378.23
    154240     4379.12
    154280     4380.12
    154320     4381.18
    154360     4382.35
    154400     4383.54
    154440     4384.34
    154480     4385.36
    154520     4386.78
    154560      4388.3
    154600     4388.94
    154640     4390.21
    154680     4391.33
    154720     4392.51
    154760     4394.02
    154800     4394.82
    154840     4396.04
    154880     4397.31
    154920     4398.46
    154960     4399.45
    155000     4400.89
    155040     4401.78
    155080     4402.77
    155120     4403.83
    155160        4405
    155200      4406.2
    155240        4407
    155280     4408.02
    155320     4409.43
    155360     4410.96
    155400      4411.6
    155440     4412.86
    155480     4413.99
    155520     4415.15
    155560     4416.68
    155600     4417.49
    155640      4418.7
    155680     4419.96
    155720     4421.12
    155760     4422.12
    155800     4423.54
    155840     4424.44
    155880     4425.42
    155920      4426.5
    155960     4427.66
    156000     4428.85
    156040     4429.66
    156080     4430.68
    156120     4432.09
    156160     4433.62
    156200     4434.27
    156240     4435.51
    156280     4436.65
    156320     4437.82
    156360     4439.33
    156400     4440.16
    156440     4441.37
    156480     4442.62
    156520     4443.78
    156560     4444.77
    156600     4446.19
    156640     4447.09
    156680     4448.09
    156720     4449.16
    156760     4450.32
    156800      4451.5
    156840      4452.3
    156880     4453.34
    156920     4454.75
    156960     4456.28
    157000     4456.92
    157040     4458.16
    157080     4459.29
    157120     4460.47
    157160     4461.98
    157200      4462.8
    157240        4464
    157280     4465.27
    157320     4466.44
    157360     4467.42
    157400     4468.84
    157440     4469.74
    157480     4470.75
    157520     4471.81
    157560     4472.97
    157600     4474.15
    157640     4474.95
    157680     4475.99
    157720     4477.39
    157760     4478.93
    157800     4479.56
    157840     4480.82
    157880     4481.93
    157920     4483.12
    157960     4484.62
    158000     4485.45
    158040     4486.63
    158080     4487.93
    158120     4489.08
    158160     4490.06
    158200     4491.48
    158240     4492.39
    158280     4493.39
    158320     4494.44
    158360      4495.6
    158400     4496.79
    158440     4497.59
    158480     4498.64
    158520     4500.03
    158560     4501.57
    158600      4502.2
    158640     4503.45
    158680     4504.57
    158720     4505.75
    158760     4507.26
    158800     4508.09
    158840     4509.28
    158880     4510.57
    158920     4511.73
    158960      4512.7
    159000     4514.12
    159040     4515.04
    159080     4516.03
    159120     4517.08
    159160     4518.26
    159200     4519.43
    159240     4520.22
    159280     4521.29
    159320     4522.67
    159360     4524.21
    159400     4524.85
    159440      4526.1
    159480     4527.22
    159520     4528.41
    159560     4529.93
    159600     4530.73
    159640     4531.92
    159680     4533.21
    159720     4534.38
    159760     4535.36
    159800     4536.77
    159840      4537.7
    159880     4538.69
    159920     4539.72
    159960      4540.9
    160000     4542.06
    160040     4542.85
    160080     4543.91
    160120     4545.31
    160160     4546.85
    160200     4547.48
    160240     4548.74
    160280     4549.87
    160320     4551.06
    160360     4552.56
    160400     4553.36
    160440     4554.56
    160480     4555.85
    160520     4557.03
    160560     4557.99
    160600     4559.42
    160640     4560.33
    160680     4561.34
    160720     4562.35
    160760     4563.54
    160800     4564.69
    160840     4565.47
    160880     4566.54
    160920     4567.94
    160960     4569.48
    161000     4570.12
    161040     4571.37
    161080     4572.51
    161120     4573.69
    161160      4575.2
    161200        4576
    161240     4577.19
    161280     4578.48
    161320     4579.66
    161360     4580.61
    161400     4582.04
    161440     4582.97
    161480     4583.97
    161520     4584.98
    161560     4586.16
    161600     4587.33
    161640     4588.11
    161680     4589.17
    161720     4590.57
    161760     4592.12
    161800     4592.75
    161840     4594.01
    161880     4595.13
    161920     4596.32
    161960     4597.82
    162000     4598.64
    162040     4599.83
    162080     4601.11
    162120     4602.29
    162160     4603.24
    162200     4604.68
    162240     4605.61
    162280      4606.6
    162320     4607.61
    162360     4608.78
    162400     4609.94
    162440     4610.75
    162480     4611.79
    162520     4613.18
    162560     4614.74
    162600     4615.39
    162640     4616.63
    162680     4617.76
    162720     4618.94
    162760     4620.45
    162800     4621.27
    162840     4622.46
    162880     4623.75
    162920     4624.94
    162960     4625.87
    163000      4627.3
    163040     4628.25
    163080     4629.24
    163120     4630.24
    163160     4631.42
    163200     4632.59
    163240     4633.39
    163280     4634.43
    163320     4635.82
    163360     4637.39
    163400     4638.03
    163440     4639.26
    163480     4640.37
    163520     4641.56
    163560     4643.08
    163600     4643.92
    163640      4645.1
    163680     4646.39
    163720     4647.58
    163760     4648.51
    163800     4649.94
    163840      4650.9
    163880     4651.89
    163920     4652.89
    163960     4654.07
    164000     4655.23
    164040     4656.03
    164080     4657.07
    164120     4658.48
    164160     4660.03
    164200     4660.68
    164240     4661.91
    164280     4663.02
    164320     4664.21
    164360     4665.72
    164400     4666.56
    164440     4667.73
    164480     4669.03
    164520     4670.23
    164560     4671.16
    164600     4672.58
    164640     4673.55
    164680     4674.53
    164720     4675.56
    164760     4676.71
    164800     4677.88
    164840     4678.67
    164880     4679.73
    164920     4681.13
    164960     4682.68
    165000     4683.33
    165040     4684.57
    165080     4685.68
    165120     4686.85
    165160     4688.36
    165200     4689.21
    165240     4690.38
    165280     4691.68
    165320     4692.89
    165360      4693.8
    165400     4695.24
    165440     4696.21
    165480      4697.2
    165520     4698.21
    165560     4699.36
    165600     4700.53
    165640     4701.33
    165680     4702.37
    165720     4703.78
    165760     4705.34
    165800     4705.98
    165840     4707.23
    165880     4708.33
    165920     4709.51
    165960     4711.03
    166000     4711.87
    166040     4713.04
    166080     4714.35
    166120     4715.55
    166160     4716.44
    166200     4717.89
    166240     4718.84
    166280     4719.85
    166320     4720.86
    166360     4722.02
    166400     4723.18
    166440     4723.98
    166480     4725.03
    166520     4726.44
    166560        4728
    166600     4728.64
    166640      4729.9
    166680     4730.99
    166720     4732.17
    166760     4733.69
    166800     4734.54
    166840     4735.71
    166880     4737.01
    166920     4738.21
    166960     4739.11
    167000     4740.53
    167040      4741.5
    167080     4742.52
    167120     4743.51
    167160     4744.69
    167200     4745.84
    167240     4746.62
    167280     4747.68
    167320      4749.1
    167360     4750.65
    167400     4751.31
    167440     4752.56
    167480     4753.64
    167520     4754.82
    167560     4756.34
    167600     4757.19
    167640     4758.35
    167680     4759.67
    167720     4760.87
    167760     4761.75
    167800     4763.19
    167840     4764.14
    167880     4765.16
    167920     4766.15
    167960     4767.34
    168000     4768.49
    168040     4769.28
    168080     4770.31
    168120     4771.74
    168160     4773.29
    168200     4773.95
    168240     4775.22
    168280     4776.27
    168320     4777.46
    168360     4778.98
    168400     4779.84
    168440     4780.99
    168480     4782.32
    168520      4783.5
    168560      4784.4
    168600     4785.83
    168640     4786.78
    168680      4787.8
    168720     4788.79
    168760     4789.98
    168800     4791.14
    168840     4791.92
    168880     4792.94
    168920     4794.38
    168960     4795.93
    169000     4796.58
    169040     4797.85
    169080     4798.89
    169120     4800.09
    169160     4801.62
    169200     4802.47
    169240     4803.62
    169280     4804.95
    169320     4806.14
    169360     4807.02
    169400     4808.46
    169440      4809.4
    169480     4810.43
    169520     4811.43
    169560     4812.63
    169600     4813.76
    169640     4814.55
    169680     4815.58
    169720     4817.01
    169760     4818.57
    169800     4819.21
    169840     4820.48
    169880     4821.54
    169920     4822.72
    169960     4824.26
    170000      4825.1
    170040     4826.27
    170080     4827.59
    170120     4828.78
    170160     4829.66
    170200      4831.1
    170240     4832.03
    170280     4833.04
    170320     4834.06
    170360     4835.24
    170400     4836.38
    170440     4837.18
    170480      4838.2
    170520     4839.65
    170560     4841.18
    170600     4841.83
    170640      4843.1
    170680     4844.15
    170720     4845.33
    170760     4846.88
    170800     4847.71
    170840      4848.9
    170880     4850.21
    170920      4851.4
    170960     4852.29
    171000     4853.73
    171040     4854.66
    171080     4855.68
    171120     4856.69
    171160     4857.87
    171200     4858.99
    171240     4859.81
    171280     4860.84
    171320     4862.27
    171360     4863.81
    171400     4864.46
    171440     4865.72
    171480     4866.79
    171520     4867.95
    171560     4869.51
    171600     4870.33
    171640     4871.52
    171680     4872.84
    171720     4874.02
    171760     4874.92
    171800     4876.34
    171840     4877.28
    171880      4878.3
    171920     4879.32
    171960     4880.49
    172000     4881.62
    172040     4882.43
    172080     4883.46
    172120     4884.89
    172160     4886.44
    172200     4887.09
    172240     4888.36
    172280     4889.42
    172320     4890.58
    172360     4892.14
    172400     4892.96
    172440     4894.15
    172480     4895.47
    172520     4896.66
    172560     4897.55
    172600     4898.97
    172640     4899.93
    172680     4900.93
    172720     4901.95
    172760     4903.12
    172800     4904.25
    172840     4905.06
    172880     4906.08
    172920     4907.52
    172960     4909.08
    173000     4909.72
    173040     4910.98
    173080     4912.04
    173120      4913.2
    173160     4914.78
    173200      4915.6
    173240     4916.78
    173280      4918.1
    173320     4919.31
    173360     4920.18
    173400     4921.63
    173440     4922.57
    173480     4923.57
    173520     4924.58
    173560     4925.76
    173600      4926.9
    173640     4927.71
    173680     4928.71
    173720     4930.16
    173760     4931.72
    173800     4932.35
    173840     4933.62
    173880     4934.69
    173920     4935.84
    173960     4937.43
    174000     4938.24
    174040     4939.42
    174080     4940.73
    174120     4941.95
    174160     4942.83
    174200     4944.26
    174240     4945.21
    174280      4946.2
    174320     4947.21
    174360     4948.39
    174400     4949.53
    174440     4950.34
    174480     4951.34
    174520     4952.79
    174560     4954.36
    174600     4954.99
    174640     4956.26
    174680     4957.32
    174720     4958.48
    174760     4960.07
    174800     4960.88
    174840     4962.05
    174880     4963.37
    174920     4964.59
    174960     4965.46
    175000      4966.9
    175040     4967.85
    175080     4968.84
    175120     4969.84
    175160     4971.02
    175200     4972.17
    175240     4972.97
    175280     4973.97
    175320     4975.41
    175360        4977
    175400     4977.62
    175440      4978.9
    175480     4979.96
    175520      4981.1
    175560      4982.7
    175600     4983.52
    175640     4984.67
    175680        4986
    175720     4987.21
    175760     4988.07
    175800     4989.53
    175840     4990.47
    175880     4991.46
    175920     4992.46
    175960     4993.65
    176000     4994.81
    176040     4995.59
    176080      4996.6
    176120     4998.04
    176160     4999.64
    176200     5000.24
    176240     5001.52
    176280     5002.59
    176320     5003.73
    176360     5005.32
    176400     5006.13
    176440     5007.29
    176480     5008.62
    176520     5009.84
    176560     5010.69
    176600     5012.16
    176640     5013.11
    176680     5014.08
    176720     5015.09
    176760     5016.28
    176800     5017.44
    176840     5018.21
    176880     5019.23
    176920     5020.66
    176960     5022.27
    177000     5022.85
    177040     5024.14
    177080     5025.19
    177120     5026.35
    177160     5027.93
    177200     5028.75
    177240      5029.9
    177280     5031.25
    177320     5032.47
    177360     5033.31
    177400     5034.78
    177440     5035.74
    177480      5036.7
    177520     5037.72
    177560     5038.88
    177600     5040.05
    177640     5040.82
    177680     5041.82
    177720     5043.27
    177760     5044.87
    177800     5045.46
    177840     5046.76
    177880      5047.8
    177920     5048.96
    177960     5050.54
    178000     5051.37
    178040     5052.49
    178080     5053.85
    178120     5055.08
    178160     5055.91
    178200     5057.37
    178240     5058.36
    178280      5059.3
    178320     5060.33
    178360     5061.48
    178400     5062.66
    178440     5063.41
    178480     5064.41
    178520     5065.86
    178560     5067.46
    178600     5068.05
    178640     5069.34
    178680     5070.38
    178720     5071.55
    178760     5073.14
    178800     5073.97
    178840     5075.07
    178880     5076.44
    178920     5077.67
    178960      5078.5
    179000     5079.95
    179040     5080.94
    179080      5081.9
    179120     5082.92
    179160     5084.08
    179200     5085.26
    179240     5086.01
    179280     5087.01
    179320     5088.44
    179360     5090.04
    179400     5090.64
    179440     5091.93
    179480     5092.99
    179520     5094.14
    179560     5095.73
    179600     5096.57
    179640     5097.66
    179680     5099.03
    179720     5100.26
    179760     5101.09
    179800     5102.53
    179840     5103.53
    179880     5104.48
    179920     5105.51
    179960     5106.66
    180000     5107.84
    180040      5108.6
    180080     5109.59
    180120     5111.02
    180160     5112.62
    180200     5113.22
    180240     5114.51
    180280     5115.55
    180320     5116.71
    180360      5118.3
    180400     5119.13
    180440     5120.26
    180480     5121.61
    180520     5122.85
    180560     5123.68
    180600     5125.12
    180640     5126.11
    180680     5127.05
    180720     5128.07
    180760     5129.24
    180800     5130.43
    180840     5131.17
    180880     5132.14
    180920     5133.57
    180960     5135.17
    181000     5135.78
    181040     5137.06
    181080     5138.11
    181120     5139.27
    181160     5140.86
    181200     5141.69
    181240     5142.82
    181280     5144.18
    181320     5145.42
    181360     5146.25
    181400     5147.67
    181440     5148.68
    181480     5149.62
    181520     5150.65
    181560      5151.8
    181600     5152.99
    181640     5153.74
    181680     5154.71
    181720     5156.14
    181760     5157.77
    181800     5158.36
    181840     5159.64
    181880     5160.71
    181920     5161.86
    181960     5163.45
    182000     5164.29
    182040     5165.41
    182080     5166.77
    182120        5168
    182160     5168.86
    182200     5170.26
    182240     5171.28
    182280     5172.22
    182320     5173.23
    182360     5174.38
    182400     5175.58
    182440     5176.33
    182480     5177.31
    182520     5178.74
    182560     5180.37
    182600     5180.95
    182640     5182.23
    182680     5183.29
    182720     5184.46
    182760     5186.06
    182800     5186.89
    182840     5188.01
    182880     5189.37
    182920     5190.59
    182960     5191.45
    183000     5192.85
    183040     5193.87
    183080     5194.83
    183120     5195.84
    183160     5196.99
    183200     5198.19
    183240     5198.93
    183280     5199.89
    183320     5201.34
    183360     5202.96
    183400     5203.57
    183440     5204.82
    183480     5205.89
    183520     5207.06
    183560     5208.64
    183600     5209.49
    183640     5210.61
    183680     5211.97
    183720     5213.19
    183760     5214.04
    183800     5215.46
    183840     5216.47
    183880      5217.4
    183920     5218.43
    183960     5219.58
    184000     5220.77
    184040     5221.52
    184080     5222.48
    184120     5223.93
    184160     5225.56
    184200     5226.17
    184240     5227.41
    184280     5228.47
    184320     5229.63
    184360     5231.22
    184400     5232.06
    184440     5233.19
    184480     5234.55
    184520     5235.77
    184560     5236.61
    184600     5238.04
    184640     5239.05
    184680     5239.99
    184720     5241.01
    184760     5242.16
    184800     5243.36
    184840      5244.1
    184880     5245.06
    184920     5246.51
    184960     5248.15
    185000     5248.75
    185040     5249.99
    185080     5251.05
    185120     5252.21
    185160     5253.82
    185200     5254.66
    185240     5255.78
    185280     5257.14
    185320     5258.36
    185360      5259.2
    185400     5260.64
    185440     5261.64
    185480     5262.58
    185520     5263.62
    185560     5264.77
    185600     5265.97
    185640     5266.71
    185680     5267.67
    185720     5269.11
    185760     5270.76
    185800     5271.37
    185840      5272.6
    185880     5273.66
    185920      5274.8
    185960     5276.41
    186000     5277.25
    186040     5278.37
    186080     5279.75
    186120     5280.96
    186160     5281.81
    186200     5283.24
    186240     5284.26
    186280     5285.18
    186320     5286.23
    186360     5287.38
    186400     5288.58
    186440     5289.32
    186480     5290.29
    186520     5291.72
    186560     5293.36
    186600        5294
    186640     5295.22
    186680     5296.26
    186720      5297.4
    186760     5299.03
    186800     5299.87
    186840     5300.98
    186880     5302.37
    186920     5303.57
    186960     5304.44
    187000     5305.87
    187040     5306.87
    187080     5307.81
    187120     5308.86
    187160        5310
    187200      5311.2
    187240     5311.94
    187280      5312.9
    187320     5314.36
    187360     5315.99
    187400     5316.62
    187440     5317.83
    187480     5318.91
    187520     5320.02
    187560     5321.65
    187600     5322.49
    187640     5323.61
    187680        5325
    187720      5326.2
    187760     5327.06
    187800      5328.5
    187840     5329.49
    187880     5330.44
    187920     5331.47
    187960     5332.62
    188000     5333.82
    188040     5334.56
    188080     5335.53
    188120     5336.96
    188160     5338.62
    188200     5339.24
    188240     5340.45
    188280     5341.52
    188320     5342.63
    188360     5344.27
    188400     5345.11
    188440     5346.24
    188480     5347.62
    188520     5348.82
    188560     5349.67
    188600     5351.12
    188640     5352.12
    188680     5353.06
    188720      5354.1
    188760     5355.24
    188800     5356.43
    188840     5357.19
    188880     5358.15
    188920     5359.58
    188960     5361.25
    189000     5361.87
    189040     5363.09
    189080     5364.16
    189120     5365.27
    189160     5366.89
    189200     5367.75
    189240     5368.86
    189280     5370.26
    189320     5371.46
    189360      5372.3
    189400     5373.73
    189440     5374.75
    189480     5375.69
    189520     5376.73
    189560     5377.88
    189600     5379.05
    189640     5379.83
    189680     5380.77
    189720     5382.21
    189760     5383.88
    189800     5384.48
    189840     5385.72
    189880     5386.79
    189920     5387.91
    189960     5389.53
    190000     5390.37
    190040     5391.49
    190080     5392.88
    190120     5394.07
    190160     5394.93
    190200     5396.36
    190240     5397.36
    190280      5398.3
    190320     5399.34
    190360     5400.49
    190400     5401.67
    190440     5402.45
    190480     5403.37
    190520     5404.81
    190560     5406.49
    190600      5407.1
    190640     5408.32
    190680      5409.4
    190720     5410.52
    190760     5412.15
    190800        5413
    190840     5414.09
    190880     5415.51
    190920      5416.7
    190960     5417.54
    191000     5418.97
    191040     5419.98
    191080     5420.92
    191120     5421.95
    191160     5423.11
    191200     5424.29
    191240     5425.06
    191280     5425.98
    191320     5427.42
    191360      5429.1
    191400      5429.7
    191440     5430.92
    191480     5432.01
    191520     5433.13
    191560     5434.75
    191600      5435.6
    191640      5436.7
    191680      5438.1
    191720     5439.29
    191760     5440.13
    191800     5441.58
    191840     5442.59
    191880     5443.53
    191920     5444.56
    191960      5445.7
    192000     5446.87
    192040     5447.64
    192080     5448.56
    192120     5449.99
    192160     5451.68
    192200     5452.28
    192240      5453.5
    192280      5454.6
    192320      5455.7
    192360     5457.33
    192400      5458.2
    192440     5459.28
    192480     5460.69
    192520     5461.87
    192560     5462.72
    192600     5464.16
    192640     5465.18
    192680     5466.11
    192720     5467.15
    192760     5468.28
    192800     5469.47
    192840     5470.25
    192880     5471.16
    192920     5472.57
    192960     5474.28
    193000     5474.88
    193040     5476.11
    193080     5477.21
    193120     5478.29
    193160     5479.95
    193200      5480.8
    193240     5481.88
    193280     5483.28
    193320     5484.46
    193360     5485.31
    193400     5486.74
    193440     5487.77
    193480     5488.71
    193520     5489.74
    193560      5490.9
    193600     5492.05
    193640     5492.84
    193680     5493.74
    193720     5495.16
    193760     5496.87
    193800     5497.47
    193840     5498.69
    193880     5499.79
    193920     5500.88
    193960     5502.55
    194000      5503.4
    194040     5504.47
    194080     5505.87
    194120     5507.07
    194160     5507.91
    194200     5509.33
    194240     5510.38
    194280     5511.29
    194320     5512.34
    194360     5513.51
    194400     5514.64
    194440     5515.43
    194480     5516.31
    194520     5517.74
    194560     5519.46
    194600     5520.05
    194640     5521.26
    194680     5522.37
    194720     5523.47
    194760     5525.13
    194800     5525.99
    194840     5527.05
    194880     5528.45
    194920     5529.65
    194960     5530.49
    195000     5531.93
    195040     5532.97
    195080     5533.89
    195120     5534.92
    195160      5536.1
    195200     5537.23
    195240     5538.01
    195280      5538.9
    195320     5540.31
    195360     5542.04
    195400     5542.62
    195440     5543.86
    195480     5544.94
    195520     5546.05
    195560      5547.7
    195600     5548.58
    195640     5549.62
    195680     5551.03
    195720     5552.24
    195760     5553.07
    195800     5554.49
    195840     5555.55
    195880     5556.46
    195920     5557.48
    195960     5558.69
    196000      5559.8
    196040     5560.58
    196080     5561.47
    196120     5562.86
    196160      5564.6
    196200     5565.18
    196240     5566.42
    196280     5567.48
    196320     5568.63
    196360     5570.27
    196400     5571.14
    196440     5572.19
    196480     5573.59
    196520      5574.8
    196560     5575.63
    196600     5577.07
    196640     5578.11
    196680     5579.01
    196720     5580.04
    196760     5581.24
    196800     5582.35
    196840     5583.14
    196880     5584.01
    196920     5585.41
    196960     5587.15
    197000     5587.72
    197040     5588.96
    197080     5590.03
    197120     5591.16
    197160     5592.82
    197200     5593.68
    197240     5594.75
    197280     5596.15
    197320     5597.35
    197360     5598.18
    197400     5599.61
    197440     5600.66
    197480     5601.57
    197520     5602.59
    197560      5603.8
    197600     5604.92
    197640     5605.69
    197680     5606.57
    197720     5607.96
    197760     5609.71
    197800     5610.28
    197840     5611.52
    197880     5612.58
    197920     5613.73
    197960      5615.4
    198000     5616.25
    198040     5617.31
    198080     5618.69
    198120     5619.89
    198160     5620.72
    198200     5622.17
    198240     5623.22
    198280     5624.12
    198320     5625.14
    198360     5626.34
    198400     5627.48
    198440     5628.25
    198480     5629.11
    198520     5630.53
    198560     5632.25
    198600     5632.83
    198640     5634.07
    198680     5635.13
    198720     5636.27
    198760     5637.95
    198800     5638.82
    198840     5639.86
    198880     5641.26
    198920     5642.45
    198960     5643.28
    199000      5644.7
    199040     5645.78
    199080     5646.67
    199120     5647.69
    199160     5648.91
    199200     5650.03
    199240      5650.8
    199280     5651.65
    199320     5653.08
    199360     5654.81
    199400     5655.36
    199440     5656.62
    199480     5657.66
    199520      5658.8
    199560     5660.49
    199600     5661.37
    199640      5662.4
    199680      5663.8
    199720        5665
    199760     5665.83
    199800     5667.25
    199840     5668.33
    199880     5669.22
    199920     5670.23
    199960     5671.45
    200000     5672.59
    200040     5673.35
    200080     5674.18
    200120     5675.62
    200160     5677.36
    200200     5677.89
    200240     5679.14
    200280     5680.19
    200320     5681.33
    200360     5683.04
    200400      5683.9
    200440     5684.95
    200480     5686.35
    200520     5687.55
    200560     5688.37
    200600     5689.77
    200640     5690.86
    200680     5691.76
    200720     5692.76
    200760     5693.98
    200800     5695.12
    200840     5695.88
    200880     5696.72
    200920     5698.17
    200960     5699.89
    201000     5700.42
    201040     5701.66
    201080     5702.74
    201120     5703.88
    201160     5705.56
    201200     5706.44
    201240     5707.49
    201280     5708.87
    201320     5710.07
    201360      5710.9
    201400     5712.31
    201440     5713.39
    201480     5714.28
    201520      5715.3
    201560      5716.5
    201600     5717.65
    201640     5718.41
    201680     5719.23
    201720     5720.69
    201760     5722.41
    201800     5722.93
    201840     5724.16
    201880     5725.24
    201920     5726.42
    201960     5728.09
    202000     5728.97
    202040     5730.01
    202080     5731.38
    202120     5732.59
    202160     5733.43
    202200     5734.84
    202240     5735.92
    202280     5736.82
    202320     5737.84
    202360     5739.03
    202400     5740.19
    202440     5740.93
    202480     5741.76
    202520     5743.22
    202560     5744.94
    202600     5745.46
    202640     5746.69
    202680     5747.76
    202720     5748.93
    202760     5750.62
    202800      5751.5
    202840     5752.54
    202880      5753.9
    202920     5755.13
    202960     5755.94
    203000     5757.36
    203040     5758.44
    203080     5759.34
    203120     5760.37
    203160     5761.57
    203200      5762.7
    203240     5763.46
    203280      5764.3
    203320     5765.75
    203360     5767.46
    203400        5768
    203440     5769.22
    203480      5770.3
    203520     5771.44
    203560     5773.16
    203600     5774.02
    203640     5775.06
    203680     5776.43
    203720     5777.65
    203760     5778.48
    203800     5779.91
    203840     5780.98
    203880     5781.87
    203920     5782.91
    203960     5784.09
    204000     5785.24
    204040     5785.98
    204080     5786.83
    204120     5788.29
    204160     5790.01
    204200     5790.52
    204240     5791.74
    204280     5792.86
    204320     5793.98
    204360     5795.69
    204400     5796.58
    204440      5797.6
    204480     5798.97
    204520     5800.18
    204560     5801.03
    204600     5802.48
    204640     5803.52
    204680     5804.42
    204720     5805.45
    204760     5806.64
    204800     5807.78
    204840     5808.53
    204880     5809.37
    204920     5810.84
    204960     5812.55
    205000     5813.07
    205040      5814.3
    205080      5815.4
    205120     5816.54
    205160     5818.25
    205200     5819.14
    205240     5820.15
    205280     5821.52
    205320     5822.74
    205360     5823.58
    205400     5825.03
    205440     5826.08
    205480     5826.98
    205520     5827.99
    205560     5829.19
    205600     5830.32
    205640     5831.08
    205680     5831.92
    205720     5833.38
    205760     5835.12
    205800     5835.62
    205840     5836.87
    205880     5837.95
    205920     5839.08
    205960     5840.79
    206000     5841.68
    206040      5842.7
    206080     5844.09
    206120      5845.3
    206160     5846.14
    206200     5847.58
    206240     5848.63
    206280      5849.5
    206320     5850.55
    206360     5851.73
    206400     5852.87
    206440     5853.61
    206480     5854.46
    206520     5855.92
    206560     5857.66
    206600     5858.16
    206640     5859.41
    206680     5860.49
    206720     5861.63
    206760     5863.34
    206800     5864.22
    206840     5865.25
    206880     5866.64
    206920     5867.84
    206960     5868.69
    207000     5870.13
    207040     5871.19
    207080     5872.06
    207120     5873.09
    207160     5874.27
    207200     5875.41
    207240     5876.14
    207280     5877.01
    207320     5878.45
    207360      5880.2
    207400     5880.71
    207440     5881.94
    207480     5883.03
    207520     5884.18
    207560     5885.89
    207600     5886.77
    207640     5887.78
    207680     5889.19
    207720     5890.39
    207760     5891.23
    207800     5892.67
    207840     5893.73
    207880     5894.57
    207920     5895.63
    207960     5896.81
    208000     5897.95
    208040     5898.67
    208080     5899.54
    208120     5900.97
    208160     5902.73
    208200     5903.23
    208240     5904.48
    208280     5905.57
    208320      5906.7
    208360     5908.41
    208400      5909.3
    208440      5910.3
    208480     5911.71
    208520     5912.93
    208560     5913.75
    208600     5915.19
    208640     5916.25
    208680      5917.1
    208720     5918.14
    208760     5919.34
    208800     5920.47
    208840     5921.18
    208880     5922.06
    208920     5923.49
    208960     5925.24
    209000     5925.75
    209040     5927.01
    209080     5928.08
    209120     5929.22
    209160     5930.92
    209200     5931.81
    209240     5932.81
    209280     5934.22
    209320     5935.45
    209360     5936.27
    209400     5937.72
    209440     5938.76
    209480      5939.6
    209520     5940.66
    209560     5941.83
    209600     5942.98
    209640      5943.7
    209680     5944.56
    209720     5946.03
    209760     5947.78
    209800     5948.27
    209840     5949.53
    209880     5950.61
    209920     5951.74
    209960     5953.42
    210000     5954.34
    210040     5955.32
    210080     5956.73
    210120     5957.97
    210160     5958.78
    210200     5960.24
    210240     5961.27
    210280     5962.12
    210320     5963.17
    210360     5964.35
    210400      5965.5
    210440     5966.22
    210480     5967.08
    210520     5968.52
    210560     5970.29
    210600     5970.78
    210640     5972.06
    210680     5973.13
    210720     5974.25
    210760     5975.95
    210800     5976.84
    210840     5977.83
    210880     5979.25
    210920     5980.48
    210960      5981.3
    211000     5982.75
    211040      5983.8
    211080     5984.64
    211120     5985.68
    211160     5986.85
    211200     5987.99
    211240     5988.73
    211280     5989.58
    211320     5991.03
    211360     5992.82
    211400      5993.3
    211440     5994.56
    211480     5995.64
    211520     5996.76
    211560     5998.45
    211600     5999.36
    211640     6000.33
    211680     6001.76
    211720     6002.97
    211760     6003.81
    211800     6005.27
    211840     6006.33
    211880     6007.15
    211920     6008.19
    211960     6009.37
    212000     6010.51
    212040     6011.26
    212080      6012.1
    212120     6013.56
    212160     6015.32
    212200     6015.83
    212240     6017.07
    212280     6018.16
    212320     6019.28
    212360     6020.95
    212400     6021.87
    212440     6022.85
    212480     6024.28
    212520      6025.5
    212560     6026.32
    212600     6027.78
    212640     6028.84
    212680     6029.68
    212720     6030.73
    212760     6031.88
    212800     6033.04
    212840     6033.74
    212880     6034.59
    212920     6036.08
    212960     6037.83
    213000     6038.35
    213040      6039.6
    213080     6040.66
    213120     6041.82
    213160     6043.49
    213200      6044.4
    213240     6045.38
    213280     6046.81
    213320     6048.02
    213360     6048.85
    213400      6050.3
    213440     6051.35
    213480     6052.21
    213520     6053.25
    213560     6054.42
    213600     6055.57
    213640     6056.28
    213680     6057.13
    213720     6058.59
    213760     6060.37
    213800     6060.88
    213840     6062.14
    213880     6063.18
    213920     6064.36
    213960     6066.04
    214000     6066.93
    214040     6067.89
    214080     6069.31
    214120     6070.56
    214160     6071.39
    214200     6072.84
    214240     6073.88
    214280     6074.73
    214320     6075.76
    214360     6076.96
    214400     6078.09
    214440     6078.81
    214480     6079.64
    214520     6081.13
    214560     6082.89
    214600      6083.4
    214640     6084.65
    214680     6085.71
    214720     6086.87
    214760     6088.57
    214800     6089.45
    214840     6090.42
    214880     6091.83
    214920     6093.09
    214960      6093.9
    215000     6095.35
    215040     6096.38
    215080     6097.24
    215120     6098.27
    215160     6099.48
    215200     6100.62
    215240     6101.32
    215280     6102.15
    215320     6103.64
    215360     6105.41
    215400      6105.9
    215440     6107.15
    215480     6108.21
    215520      6109.4
    215560     6111.06
    215600     6111.97
    215640     6112.94
    215680     6114.35
    215720     6115.59
    215760     6116.41
    215800     6117.87
    215840     6118.89
    215880     6119.75
    215920     6120.78
    215960        6122
    216000     6123.13
    216040     6123.83
    216080     6124.65
    216120     6126.15
    216160     6127.93
    216200     6128.42
    216240     6129.69
    216280     6130.73
    216320     6131.92
    216360      6133.6
    216400     6134.48
    216440     6135.48
    216480     6136.88
    216520     6138.13
    216560     6138.94
    216600     6140.39
    216640     6141.42
    216680     6142.28
    216720      6143.3
    216760     6144.52
    216800     6145.65
    216840     6146.36
    216880     6147.17
    216920     6148.68
    216960     6150.43
    217000     6150.94
    217040     6152.19
    217080     6153.24
    217120     6154.43
    217160     6156.12
    217200        6157
    217240     6157.99
    217280     6159.42
    217320     6160.65
    217360     6161.48
    217400     6162.93
    217440     6163.96
    217480      6164.8
    217520     6165.81
    217560     6167.03
    217600     6168.16
    217640     6168.87
    217680     6169.68
    217720     6171.19
    217760     6172.95
    217800     6173.45
    217840      6174.7
    217880     6175.76
    217920     6176.94
    217960     6178.63
    218000     6179.51
    218040     6180.49
    218080     6181.93
    218120     6183.16
    218160     6183.98
    218200     6185.43
    218240     6186.47
    218280     6187.32
    218320     6188.32
    218360     6189.53
    218400     6190.66
    218440     6191.37
    218480     6192.19
    218520      6193.7
    218560     6195.46
    218600     6195.95
    218640     6197.21
    218680     6198.26
    218720     6199.44
    218760     6201.15
    218800     6202.04
    218840     6202.99
    218880     6204.43
    218920     6205.69
    218960      6206.5
    219000     6207.95
    219040        6209
    219080     6209.83
    219120     6210.85
    219160     6212.06
    219200     6213.18
    219240     6213.89
    219280     6214.72
    219320     6216.24
    219360     6217.98
    219400     6218.48
    219440     6219.74
    219480     6220.78
    219520     6221.97
    219560     6223.67
    219600     6224.54
    219640     6225.53
    219680     6226.96
    219720     6228.21
    219760     6229.04
    219800     6230.49
    219840     6231.55
    219880     6232.37
    219920     6233.41
    219960     6234.63
    220000     6235.73
    220040     6236.42
    220080     6237.26
    220120     6238.77
    220160     6240.52
    220200     6241.01
    220240     6242.28
    220280     6243.32
    220320      6244.5
    220360     6246.21
    220400     6247.07
    220440     6248.05
    220480     6249.48
    220520     6250.75
    220560     6251.57
    220600     6253.02
    220640     6254.07
    220680      6254.9
    220720     6255.94
    220760     6257.16
    220800     6258.26
    220840     6258.94
    220880     6259.81
    220920      6261.3
    220960     6263.07
    221000     6263.53
    221040     6264.78
    221080     6265.83
    221120     6267.01
    221160     6268.72
    221200     6269.58
    221240     6270.56
    221280        6272
    221320     6273.24
    221360     6274.06
    221400     6275.52
    221440     6276.59
    221480     6277.41
    221520     6278.45
    221560     6279.67
    221600     6280.76
    221640     6281.45
    221680     6282.31
    221720      6283.8
    221760     6285.59
    221800     6286.05
    221840     6287.29
    221880     6288.35
    221920     6289.49
    221960     6291.23
    222000     6292.09
    222040     6293.05
    222080      6294.5
    222120     6295.75
    222160     6296.54
    222200     6298.03
    222240     6299.08
    222280     6299.94
    222320     6300.97
    222360     6302.17
    222400     6303.27
    222440     6303.95
    222480     6304.83
    222520     6306.31
    222560     6308.09
    222600     6308.55
    222640      6309.8
    222680     6310.85
    222720     6312.02
    222760     6313.71
    222800      6314.6
    222840     6315.56
    222880     6316.99
    222920     6318.25
    222960     6319.06
    223000     6320.53
    223040      6321.6
    223080     6322.44
    223120     6323.47
    223160     6324.68
    223200     6325.79
    223240     6326.46
    223280     6327.34
    223320     6328.81
    223360     6330.58
    223400     6331.05
    223440      6332.3
    223480     6333.36
    223520     6334.52
    223560     6336.21
    223600     6337.09
    223640     6338.07
    223680     6339.48
    223720     6340.76
    223760     6341.56
    223800     6343.03
    223840     6344.08
    223880     6344.92
    223920     6345.97
    223960     6347.16
    224000     6348.27
    224040     6348.95
    224080     6349.83
    224120     6351.29
    224160     6353.07
    224200     6353.52
    224240     6354.78
    224280     6355.85
    224320     6357.02
    224360     6358.71
    224400     6359.59
    224440     6360.56
    224480     6361.96
    224520     6363.26
    224560     6364.05
    224600     6365.51
    224640     6366.54
    224680     6367.41
    224720     6368.44
    224760     6369.64
    224800     6370.75
    224840     6371.42
    224880     6372.33
    224920     6373.75
    224960     6375.55
    225000        6376
    225040     6377.25
    225080     6378.31
    225120     6379.49
    225160     6381.19
    225200     6382.08
    225240     6383.04
    225280     6384.43
    225320     6385.73
    225360     6386.53
    225400        6388
    225440     6389.03
    225480     6389.89
    225520     6390.91
    225560     6392.12
    225600     6393.23
    225640     6393.89
    225680      6394.8
    225720     6396.22
    225760     6398.02
    225800     6398.48
    225840     6399.73
    225880      6400.8
    225920     6401.98
    225960     6403.69
    226000     6404.54
    226040     6405.53
    226080     6406.91
    226120     6408.22
    226160     6409.02
    226200     6410.47
    226240     6411.51
    226280     6412.38
    226320      6413.4
    226360     6414.59
    226400     6415.73
    226440     6416.38
    226480     6417.29
    226520     6418.72
    226560     6420.51
    226600     6420.97
    226640     6422.22
    226680     6423.29
    226720     6424.46
    226760     6426.17
    226800     6427.03
    226840     6428.04
    226880     6429.41
    226920     6430.71
    226960     6431.51
    227000     6432.96
    227040     6434.01
    227080     6434.89
    227120     6435.88
    227160     6437.07
    227200      6438.2
    227240     6438.86
    227280     6439.78
    227320     6441.22
    227360     6442.99
    227400     6443.46
    227440     6444.72
    227480     6445.79
    227520     6446.96
    227560     6448.69
    227600     6449.53
    227640     6450.54
    227680     6451.91
    227720     6453.23
    227760     6453.98
    227800     6455.47
    227840      6456.5
    227880     6457.41
    227920     6458.39
    227960     6459.57
    228000     6460.68
    228040     6461.37
    228080     6462.25
    228120     6463.71
    228160      6465.5
    228200     6465.98
    228240     6467.21
    228280      6468.3
    228320     6469.46
    228360     6471.18
    228400     6472.04
    228440     6473.05
    228480     6474.39
    228520     6475.73
    228560     6476.49
    228600     6477.96
    228640     6478.98
    228680      6479.9
    228720     6480.87
    228760     6482.06
    228800     6483.17
    228840     6483.87
    228880     6484.74
    228920     6486.22
    228960     6487.99
    229000     6488.47
    229040     6489.69
    229080     6490.79
    229120     6491.91
    229160     6493.68
    229200     6494.52
    229240     6495.53
    229280     6496.88
    229320     6498.21
    229360     6498.97
    229400     6500.45
    229440     6501.48
    229480     6502.39
    229520     6503.36
    229560     6504.54
    229600     6505.66
    229640     6506.37
    229680     6507.23
    229720     6508.69
    229760     6510.47
    229800     6510.95
    229840     6512.16
    229880     6513.27
    229920      6514.4
    229960     6516.17
    230000        6517
    230040     6518.04
    230080     6519.35
    230120     6520.68
    230160     6521.44
    230200     6522.94
    230240     6523.98
    230280     6524.87
    230320     6525.85
    230360     6527.02
    230400     6528.15
    230440     6528.86
    230480     6529.72
    230520     6531.19
    230560     6532.96
    230600     6533.46
    230640     6534.66
    230680     6535.76
    230720     6536.88
    230760     6538.65
    230800     6539.49
    230840     6540.54
    230880     6541.85
    230920     6543.18
    230960     6543.96
    231000     6545.44
    231040     6546.48
    231080     6547.35
    231120     6548.32
    231160     6549.48
    231200     6550.64
    231240     6551.34
    231280     6552.21
    231320     6553.68
    231360     6555.47
    231400     6555.97
    231440     6557.15
    231480     6558.26
    231520     6559.37
    231560     6561.16
    231600        6562
    231640     6563.04
    231680     6564.35
    231720     6565.68
    231760     6566.45
    231800     6567.94
    231840     6568.98
    231880     6569.84
    231920     6570.81
    231960     6571.99
    232000     6573.12
    232040     6573.82
    232080     6574.71
    232120     6576.18
    232160     6577.94
    232200     6578.46
    232240     6579.66
    232280     6580.77
    232320     6581.88
    232360     6583.66
    232400     6584.51
    232440     6585.55
    232480     6586.86
    232520     6588.19
    232560     6588.95
    232600     6590.45
    232640      6591.5
    232680     6592.36
    232720     6593.34
    232760     6594.51
    232800     6595.64
    232840     6596.31
    232880     6597.21
    232920     6598.68
    232960     6600.44
    233000     6600.97
    233040     6602.16
    233080     6603.26
    233120     6604.38
    233160     6606.16
    233200     6607.01
    233240     6608.05
    233280     6609.37
    233320     6610.68
    233360     6611.46
    233400     6612.95
    233440     6613.99
    233480     6614.86
    233520     6615.84
    233560     6617.04
    233600     6618.15
    233640     6618.81
    233680     6619.74
    233720      6621.2
    233760     6622.93
    233800     6623.48
    233840     6624.69
    233880     6625.76
    233920      6626.9
    233960     6628.67
    234000     6629.55
    234040     6630.56
    234080     6631.86
    234120     6633.19
    234160     6633.99
    234200     6635.46
    234240     6636.51
    234280     6637.38
    234320     6638.37
    234360     6639.55
    234400     6640.67
    234440     6641.33
    234480     6642.26
    234520     6643.69
    234560     6645.44
    234600        6646
    234640     6647.18
    234680     6648.28
    234720     6649.41
    234760     6651.17
    234800     6652.04
    234840     6653.04
    234880     6654.36
    234920     6655.69
    234960     6656.49
    235000     6657.95
    235040        6659
    235080     6659.87
    235120     6660.86
    235160     6662.05
    235200     6663.16
    235240     6663.79
    235280     6664.76
    235320      6666.2
    235360     6667.94
    235400     6668.52
    235440     6669.68
    235480     6670.78
    235520     6671.91
    235560     6673.68
    235600     6674.56
    235640     6675.55
    235680     6676.87
    235720      6678.2
    235760     6678.99
    235800     6680.45
    235840     6681.52
    235880     6682.39
    235920     6683.39
    235960     6684.58
    236000     6685.68
    236040     6686.31
    236080     6687.26
    236120     6688.69
    236160     6690.44
    236200     6691.04
    236240     6692.19
    236280      6693.3
    236320      6694.4
    236360      6696.2
    236400     6697.09
    236440     6698.07
    236480     6699.41
    236520     6700.73
    236560     6701.51
    236600     6702.99
    236640     6704.06
    236680     6704.92
    236720     6705.91
    236760      6707.1
    236800     6708.21
    236840     6708.87
    236880     6709.84
    236920     6711.23
    236960     6712.98
    237000     6713.57
    237040     6714.75
    237080     6715.82
    237120     6716.96
    237160     6718.74
    237200     6719.63
    237240      6720.6
    237280     6721.96
    237320     6723.27
    237360     6724.06
    237400     6725.53
    237440     6726.61
    237480     6727.45
    237520     6728.46
    237560     6729.63
    237600     6730.73
    237640      6731.4
    237680     6732.38
    237720     6733.77
    237760     6735.53
    237800      6736.1
    237840     6737.29
    237880     6738.37
    237920      6739.5
    237960     6741.31
    238000     6742.18
    238040     6743.16
    238080     6744.49
    238120     6745.82
    238160     6746.61
    238200     6748.09
    238240     6749.15
    238280        6750
    238320     6751.01
    238360     6752.17
    238400     6753.27
    238440     6753.98
    238480     6754.95
    238520     6756.34
    238560     6758.09
    238600     6758.66
    238640     6759.85
    238680     6760.91
    238720     6762.05
    238760     6763.87
    238800     6764.74
    238840     6765.72
    238880     6767.05
    238920     6768.38
    238960     6769.18
    239000     6770.64
    239040     6771.71
    239080     6772.56
    239120     6773.59
    239160     6774.73
    239200     6775.82
    239240     6776.53
    239280      6777.5
    239320     6778.92
    239360     6780.65
    239400     6781.25
    239440      6782.4
    239480     6783.47
    239520     6784.61
    239560     6786.42
    239600     6787.32
    239640     6788.28
    239680     6789.62
    239720     6790.94
    239760     6791.73
    239800     6793.21
    239840     6794.28
    239880     6795.14
    239920     6796.15
    239960     6797.28
    240000     6798.36
    240040      6799.1
    240080     6800.05
    240120     6801.49
    240160     6803.23
    240200      6803.8
    240240     6804.96
    240280     6806.04
    240320     6807.17
    240360     6808.99
    240400     6809.88
    240440     6810.85
    240480      6812.2
    240520     6813.52
    240560     6814.32
    240600     6815.79
    240640     6816.86
    240680      6817.7
    240720     6818.72
    240760     6819.87
    240800     6820.94
    240840     6821.67
    240880     6822.62
    240920     6824.06
    240960     6825.79
    241000     6826.37
    241040     6827.53
    241080      6828.6
    241120     6829.74
    241160     6831.55
    241200     6832.46
    241240      6833.4
    241280     6834.77
    241320     6836.08
    241360     6836.86
    241400     6838.36
    241440     6839.42
    241480     6840.27
    241520     6841.28
    241560     6842.43
    241600     6843.52
    241640     6844.23
    241680     6845.17
    241720     6846.63
    241760     6848.36
    241800     6848.94
    241840     6850.07
    241880     6851.16
    241920      6852.3
    241960     6854.11
    242000        6855
    242040     6855.97
    242080     6857.33
    242120     6858.63
    242160     6859.41
    242200     6860.91
    242240     6861.96
    242280     6862.83
    242320     6863.82
    242360        6865
    242400     6866.08
    242440     6866.78
    242480     6867.72
    242520     6869.17
    242560     6870.91
    242600     6871.51
    242640     6872.62
    242680      6873.7
    242720     6874.85
    242760     6876.68
    242800     6877.56
    242840     6878.54
    242880     6879.86
    242920     6881.15
    242960     6881.93
    243000     6883.46
    243040     6884.47
    243080     6885.37
    243120     6886.38
    243160     6887.54
    243200     6888.62
    243240     6889.32
    243280     6890.26
    243320      6891.7
    243360     6893.46
    243400     6894.04
    243440     6895.15
    243480     6896.23
    243520     6897.36
    243560     6899.23
    243600     6900.08
    243640     6901.06
    243680     6902.39
    243720     6903.67
    243760     6904.46
    243800        6906
    243840     6907.02
    243880     6907.91
    243920     6908.92
    243960     6910.08
    244000     6911.16
    244040     6911.84
    244080      6912.8
    244120     6914.24
    244160     6916.02
    244200     6916.56
    244240     6917.68
    244280     6918.76
    244320     6919.89
    244360     6921.76
    244400      6922.6
    244440     6923.58
    244480     6924.93
    244520     6926.22
    244560     6926.99
    244600     6928.52
    244640     6929.54
    244680     6930.44
    244720     6931.44
    244760     6932.61
    244800     6933.68
    244840     6934.36
    244880      6935.3
    244920     6936.78
    244960     6938.55
    245000      6939.1
    245040     6940.21
    245080      6941.3
    245120     6942.42
    245160     6944.29
    245200      6945.1
    245240      6946.1
    245280     6947.46
    245320     6948.72
    245360      6949.5
    245400     6951.04
    245440     6952.06
    245480     6952.96
    245520     6953.96
    245560     6955.11
    245600     6956.19
    245640     6956.88
    245680     6957.81
    245720     6959.31
    245760     6961.07
    245800     6961.62
    245840     6962.74
    245880     6963.83
    245920     6964.95
    245960      6966.8
    246000     6967.64
    246040     6968.64
    246080     6969.99
    246120     6971.23
    246160     6972.03
    246200     6973.55
    246240     6974.59
    246280     6975.47
    246320     6976.48
    246360     6977.64
    246400     6978.68
    246440     6979.41
    246480     6980.32
    246520     6981.83
    246560     6983.61
    246600     6984.14
    246640     6985.25
    246680     6986.35
    246720     6987.45
    246760     6989.32
    246800     6990.16
    246840     6991.15
    246880     6992.53
    246920     6993.77
    246960     6994.56
    247000     6996.06
    247040     6997.13
    247080        6998
    247120     6999.02
    247160     7000.15
    247200     7001.22
    247240     7001.94
    247280     7002.83
    247320     7004.35
    247360     7006.13
    247400     7006.66
    247440     7007.74
    247480     7008.87
    247520     7009.98
    247560     7011.84
    247600     7012.68
    247640     7013.67
    247680     7015.04
    247720     7016.28
    247760     7017.09
    247800     7018.58
    247840     7019.64
    247880     7020.52
    247920     7021.54
    247960     7022.69
    248000     7023.73
    248040     7024.45
    248080     7025.34
    248120     7026.88
    248160     7028.65
    248200     7029.17
    248240     7030.26
    248280      7031.4
    248320     7032.47
    248360     7034.34
    248400     7035.22
    248440     7036.18
    248480     7037.56
    248520      7038.8
    248560      7039.6
    248600     7041.11
    248640     7042.13
    248680     7043.04
    248720     7044.07
    248760      7045.2
    248800     7046.23
    248840     7046.96
    248880     7047.85
    248920     7049.39
    248960     7051.18
    249000      7051.7
    249040     7052.78
    249080     7053.91
    249120        7055
    249160     7056.88
    249200     7057.72
    249240     7058.71
    249280     7060.08
    249320     7061.32
    249360     7062.11
    249400     7063.63
    249440     7064.65
    249480     7065.58
    249520     7066.58
    249560     7067.72
    249600     7068.77
    249640     7069.47
    249680     7070.37
    249720      7071.9
    249760      7073.7
    249800     7074.21
    249840     7075.29
    249880     7076.42
    249920     7077.52
    249960     7079.38
    250000     7080.23
    250040     7081.23
    250080      7082.6
    250120     7083.85
    250160     7084.63
    250200     7086.16
    250240     7087.18
    250280     7088.09
    250320     7089.08
    250360     7090.22
    250400     7091.28
    250440     7091.97
    250480     7092.87
    250520     7094.41
    250560      7096.2
    250600      7096.7
    250640     7097.78
    250680     7098.91
    250720     7100.03
    250760     7101.86
    250800     7102.72
    250840     7103.71
    250880      7105.1
    250920     7106.33
    250960     7107.11
    251000     7108.69
    251040     7109.67
    251080     7110.58
    251120     7111.55
    251160     7112.69
    251200     7113.75
    251240     7114.49
    251280     7115.38
    251320      7116.9
    251360     7118.69
    251400     7119.21
    251440     7120.27
    251480     7121.41
    251520      7122.5
    251560     7124.34
    251600     7125.22
    251640     7126.19
    251680      7127.6
    251720     7128.83
    251760      7129.6
    251800     7131.18
    251840     7132.17
    251880     7133.09
    251920     7134.04
    251960     7135.19
    252000     7136.25
    252040     7136.97
    252080     7137.88
    252120     7139.39
    252160     7141.19
    252200     7141.73
    252240     7142.79
    252280     7143.91
    252320     7145.01
    252360     7146.84
    252400     7147.72
    252440      7148.7
    252480     7150.09
    252520     7151.34
    252560     7152.12
    252600      7153.7
    252640     7154.67
    252680     7155.59
    252720     7156.55
    252760     7157.68
    252800     7158.74
    252840     7159.48
    252880     7160.38
    252920     7161.87
    252960      7163.7
    253000     7164.22
    253040     7165.29
    253080     7166.41
    253120     7167.51
    253160     7169.32
    253200     7170.22
    253240     7171.18
    253280     7172.58
    253320     7173.83
    253360     7174.59
    253400     7176.18
    253440     7177.16
    253480     7178.08
    253520     7179.03
    253560     7180.19
    253600     7181.23
    253640     7181.96
    253680     7182.84
    253720     7184.34
    253760      7186.2
    253800     7186.73
    253840     7187.78
    253880     7188.92
    253920     7189.99
    253960      7191.8
    254000     7192.69
    254040     7193.64
    254080     7195.08
    254120     7196.32
    254160     7197.08
    254200     7198.68
    254240     7199.65
    254280     7200.55
    254320     7201.53
    254360     7202.67
    254400     7203.71
    254440     7204.44
    254480     7205.34
    254520     7206.83
    254560     7208.68
    254600      7209.2
    254640     7210.24
    254680     7211.37
    254720     7212.47
    254760     7214.28
    254800     7215.16
    254840     7216.11
    254880     7217.53
    254920     7218.78
    254960     7219.56
    255000     7221.14
    255040     7222.12
    255080     7223.04
    255120        7224
    255160     7225.13
    255200     7226.19
    255240     7226.92
    255280     7227.81
    255320     7229.29
    255360     7231.14
    255400     7231.67
    255440     7232.73
    255480     7233.85
    255520     7234.94
    255560     7236.76
    255600     7237.65
    255640     7238.57
    255680     7239.98
    255720     7241.26
    255760     7242.03
    255800     7243.62
    255840     7244.58
    255880     7245.51
    255920     7246.46
    255960      7247.6
    256000     7248.68
    256040     7249.38
    256080     7250.25
    256120     7251.77
    256160     7253.62
    256200     7254.13
    256240     7255.19
    256280     7256.31
    256320     7257.42
    256360     7259.22
    256400     7260.11
    256440     7261.06
    256480     7262.44
    256520     7263.72
    256560      7264.5
    256600     7266.07
    256640     7267.07
    256680     7267.98
    256720     7268.92
    256760     7270.07
    256800     7271.16
    256840     7271.88
    256880     7272.74
    256920     7274.27
    256960     7276.12
    257000     7276.59
    257040     7277.65
    257080     7278.78
    257120     7279.87
    257160     7281.69
    257200     7282.59
    257240     7283.55
    257280     7284.93
    257320     7286.19
    257360     7286.97
    257400     7288.54
    257440     7289.55
    257480     7290.45
    257520     7291.38
    257560     7292.55
    257600     7293.64
    257640     7294.35
    257680     7295.23
    257720     7296.75
    257760     7298.61
    257800     7299.06
    257840     7300.12
    257880     7301.25
    257920     7302.36
    257960     7304.17
    258000     7305.06
    258040     7306.02
    258080     7307.42
    258120     7308.67
    258160     7309.44
    258200        7311
    258240     7312.01
    258280      7312.9
    258320     7313.83
    258360     7315.02
    258400      7316.1
    258440      7316.8
    258480     7317.69
    258520     7319.23
    258560     7321.07
    258600     7321.51
    258640     7322.57
    258680     7323.73
    258720     7324.83
    258760     7326.65
    258800     7327.52
    258840      7328.5
    258880     7329.91
    258920     7331.11
    258960     7331.91
    259000     7333.47
    259040     7334.47
    259080     7335.37
    259120      7336.3
    259160     7337.48
    259200     7338.57
    259240     7339.27
    259280     7340.15
    259320     7341.69
    259360     7343.53
    259400     7343.97
    259440     7345.04
    259480     7346.19
    259520      7347.3
    259560      7349.1
    259600        7350
    259640     7350.96
    259680     7352.37
    259720     7353.58
    259760     7354.39
    259800     7355.92
    259840     7356.93
    259880     7357.82
    259920     7358.75
    259960     7359.93
    260000     7361.02
    260040     7361.73
    260080     7362.59
    260120     7364.13
    260160     7365.99
    260200     7366.43
    260240      7367.5
    260280     7368.65
    260320     7369.76
    260360     7371.58
    260400     7372.47
    260440     7373.43
    260480     7374.83
    260520     7376.08
    260560     7376.84
    260600      7378.4
    260640      7379.4
    260680     7380.29
    260720      7381.2
    260760     7382.38
    260800     7383.48
    260840     7384.18
    260880     7385.05
    260920     7386.59
    260960     7388.47
    261000     7388.92
    261040     7389.96
    261080     7391.11
    261120     7392.21
    261160     7394.03
    261200     7394.91
    261240     7395.88
    261280     7397.31
    261320     7398.54
    261360     7399.31
    261400     7400.85
    261440     7401.87
    261480     7402.77
    261520     7403.64
    261560     7404.86
    261600     7405.95
    261640     7406.63
    261680     7407.51
    261720     7409.07
    261760     7410.93
    261800     7411.42
    261840     7412.43
    261880     7413.59
    261920     7414.68
    261960     7416.51
    262000     7417.37
    262040     7418.34
    262080     7419.78
    262120     7421.01
    262160     7421.78
    262200     7423.33
    262240     7424.35
    262280     7425.23
    262320      7426.1
    262360     7427.29
    262400     7428.41
    262440     7429.09
    262480     7429.99
    262520     7431.53
    262560     7433.38
    262600     7433.88
    262640     7434.87
    262680     7436.03
    262720     7437.16
    262760     7438.97
    262800     7439.83
    262840     7440.81
    262880     7442.25
    262920     7443.47
    262960     7444.25
    263000      7445.8
    263040     7446.81
    263080     7447.72
    263120     7448.56
    263160     7449.75
    263200      7450.9
    263240     7451.54
    263280     7452.44
    263320     7454.01
    263360     7455.87
    263400     7456.35
    263440     7457.34
    263480      7458.5
    263520     7459.64
    263560     7461.44
    263600     7462.33
    263640      7463.3
    263680     7464.75
    263720     7465.97
    263760     7466.75
    263800      7468.3
    263840     7469.31
    263880     7470.24
    263920     7471.05
    263960     7472.27
    264000      7473.4
    264040     7474.03
    264080     7474.93
    264120     7476.53
    264160     7478.37
    264200     7478.85
    264240     7479.83
    264280        7481
    264320     7482.13
    264360     7483.94
    264400     7484.86
    264440      7485.8
    264480     7487.26
    264520     7488.47
    264560     7489.25
    264600     7490.79
    264640     7491.84
    264680     7492.73
    264720     7493.58
    264760     7494.76
    264800     7495.89
    264840     7496.52
    264880     7497.43
    264920     7499.03
    264960     7500.89
    265000     7501.38
    265040     7502.34
    265080      7503.5
    265120     7504.64
    265160     7506.46
    265200      7507.4
    265240      7508.3
    265280     7509.78
    265320     7510.99
    265360     7511.77
    265400      7513.3
    265440     7514.36
    265480     7515.24
    265520      7516.1
    265560     7517.28
    265600     7518.39
    265640     7519.04
    265680     7519.96
    265720     7521.53
    265760      7523.4
    265800     7523.89
    265840     7524.85
    265880        7526
    265920     7527.17
    265960     7528.96
    266000     7529.89
    266040     7530.83
    266080     7532.29
    266120     7533.49
    266160      7534.3
    266200      7535.8
    266240     7536.87
    266280     7537.73
    266320      7538.6
    266360     7539.79
    266400      7540.9
    266440     7541.53
    266480     7542.46
    266520     7544.03
    266560      7545.9
    266600     7546.41
    266640      7547.4
    266680     7548.52
    266720     7549.64
    266760     7551.46
    266800     7552.41
    266840     7553.33
    266880     7554.79
    266920     7555.98
    266960      7556.8
    267000      7558.3
    267040     7559.39
    267080     7560.25
    267120     7561.09
    267160     7562.29
    267200     7563.41
    267240     7564.02
    267280     7564.94
    267320     7566.54
    267360      7568.4
    267400     7568.91
    267440     7569.89
    267480     7571.01
    267520     7572.13
    267560     7573.97
    267600     7574.88
    267640     7575.84
    267680     7577.28
    267720     7578.48
    267760     7579.28
    267800     7580.79
    267840     7581.88
    267880     7582.74
    267920     7583.59
    267960     7584.77
    268000     7585.89
    268040     7586.51
    268080     7587.44
    268120     7589.02
    268160     7590.89
    268200      7591.4
    268240     7592.39
    268280      7593.5
    268320     7594.61
    268360     7596.48
    268400     7597.35
    268440     7598.35
    268480     7599.78
    268520     7600.98
    268560     7601.77
    268600     7603.28
    268640     7604.39
    268680     7605.22
    268720     7606.09
    268760     7607.27
    268800      7608.4
    268840     7608.98
    268880     7609.92
    268920     7611.52
    268960     7613.39
    269000      7613.9
    269040     7614.89
    269080     7615.99
    269120     7617.12
    269160     7618.99
    269200     7619.84
    269240     7620.86
    269280     7622.27
    269320     7623.48
    269360     7624.28
    269400     7625.78
    269440     7626.84
    269480     7627.72
    269520     7628.57
    269560     7629.73
    269600     7630.88
    269640     7631.46
    269680     7632.42
    269720     7634.01
    269760     7635.87
    269800     7636.37
    269840     7637.36
    269880     7638.49
    269920     7639.58
    269960     7641.46
    270000     7642.33
    270040     7643.35
    270080     7644.76
    270120     7645.97
    270160     7646.78
    270200     7648.28
    270240     7649.33
    270280      7650.2
    270320     7651.05
    270360     7652.23
    270400     7653.37
    270440     7653.94
    270480     7654.88
    270520      7656.5
    270560     7658.35
    270600     7658.86
    270640     7659.82
    270680     7660.97
    270720     7662.06
    270760     7663.93
    270800     7664.82
    270840     7665.83
    270880     7667.22
    270920     7668.46
    270960     7669.26
    271000     7670.76
    271040     7671.81
    271080     7672.69
    271120     7673.53
    271160     7674.71
    271200     7675.86
    271240     7676.41
    271280     7677.34
    271320     7678.98
    271360     7680.81
    271400     7681.31
    271440     7682.29
    271480     7683.42
    271520     7684.52
    271560      7686.4
    271600     7687.27
    271640     7688.29
    271680     7689.69
    271720     7690.94
    271760     7691.72
    271800     7693.26
    271840     7694.27
    271880     7695.15
    271920     7695.99
    271960     7697.19
    272000     7698.33
    272040     7698.89
    272080     7699.79
    272120     7701.45
    272160     7703.29
    272200     7703.78
    272240     7704.77
    272280     7705.87
    272320     7706.96
    272360     7708.87
    272400     7709.74
    272440     7710.75
    272480     7712.15
    272520     7713.38
    272560     7714.16
    272600     7715.71
    272640     7716.72
    272680     7717.63
    272720     7718.43
    272760     7719.64
    272800     7720.76
    272840     7721.34
    272880     7722.27
    272920     7723.92
    272960     7725.79
    273000     7726.25
    273040     7727.26
    273080     7728.34
    273120     7729.44
    273160     7731.34
    273200     7732.22
    273240     7733.21
    273280     7734.61
    273320     7735.86
    273360     7736.65
    273400      7738.2
    273440     7739.23
    273480     7740.11
    273520     7740.91
    273560     7742.14
    273600     7743.22
    273640      7743.8
    273680     7744.75
    273720      7746.4
    273760     7748.26
    273800     7748.72
    273840     7749.72
    273880     7750.82
    273920     7751.93
    273960     7753.83
    274000     7754.72
    274040     7755.67
    274080     7757.09
    274120     7758.33
    274160     7759.12
    274200     7760.69
    274240     7761.71
    274280      7762.6
    274320     7763.39
    274360     7764.65
    274400      7765.7
    274440      7766.3
    274480     7767.23
    274520     7768.89
    274560     7770.75
    274600      7771.2
    274640      7772.2
    274680     7773.29
    274720     7774.42
    274760      7776.3
    274800      7777.2
    274840     7778.14
    274880     7779.54
    274920     7780.82
    274960     7781.58
    275000     7783.16
    275040     7784.19
    275080     7785.09
    275120     7785.87
    275160     7787.11
    275200     7788.15
    275240     7788.76
    275280     7789.68
    275320     7791.34
    275360     7793.23
    275400     7793.66
    275440     7794.68
    275480     7795.73
    275520     7796.89
    275560     7798.75
    275600     7799.69
    275640     7800.61
    275680        7802
    275720     7803.28
    275760     7804.05
    275800     7805.61
    275840     7806.66
    275880     7807.56
    275920     7808.35
    275960     7809.57
    276000     7810.58
    276040     7811.19
    276080     7812.13
    276120     7813.81
    276160     7815.69
    276200     7816.12
    276240     7817.14
    276280     7818.16
    276320     7819.32
    276360     7821.19
    276400     7822.12
    276440     7823.05
    276480     7824.47
    276520     7825.71
    276560     7826.48
    276600     7828.07
    276640     7829.09
    276680     7829.99
    276720     7830.79
    276760     7831.99
    276800     7833.03
    276840     7833.62
    276880     7834.56
    276920     7836.27
    276960     7838.13
    277000     7838.55
    277040     7839.57
    277080     7840.58
    277120     7841.73
    277160     7843.62
    277200     7844.55
    277240      7845.5
    277280     7846.91
    277320     7848.15
    277360     7848.91
    277400     7850.49
    277440      7851.5
    277480     7852.41
    277520     7853.25
    277560     7854.44
    277600     7855.47
    277640     7856.06
    277680     7857.02
    277720     7858.72
    277760     7860.57
    277800        7861
    277840     7862.02
    277880     7863.03
    277920     7864.17
    277960     7866.07
    278000     7866.99
    278040     7867.94
    278080     7869.36
    278120      7870.6
    278160     7871.36
    278200     7872.94
    278240     7873.95
    278280     7874.84
    278320     7875.69
    278360     7876.89
    278400      7877.9
    278440      7878.5
    278480     7879.44
    278520     7881.14
    278560     7882.98
    278600     7883.42
    278640     7884.45
    278680     7885.46
    278720     7886.61
    278760     7888.51
    278800     7889.45
    278840     7890.39
    278880     7891.79
    278920     7893.01
    278960     7893.78
    279000     7895.36
    279040     7896.38
    279080     7897.28
    279120     7898.12
    279160     7899.29
    279200     7900.34
    279240     7900.93
    279280     7901.85
    279320     7903.58
    279360     7905.43
    279400     7905.85
    279440     7906.91
    279480     7907.88
    279520     7909.05
    279560     7910.96
    279600     7911.86
    279640     7912.82
    279680     7914.23
    279720     7915.46
    279760     7916.22
    279800     7917.82
    279840      7918.8
    279880     7919.71
    279920     7920.56
    279960     7921.76
    280000     7922.78
    280040     7923.37
    280080     7924.29
    280120     7926.02
    280160     7927.89
    280200     7928.29
    280240     7929.36
    280280     7930.31
    280320     7931.46
    280360     7933.41
    280400     7934.31
    280440     7935.25
    280480     7936.66
    280520      7937.9
    280560     7938.66
    280600     7940.26
    280640     7941.25
    280680     7942.14
    280720     7942.98
    280760     7944.21
    280800     7945.22
    280840     7945.81
    280880     7946.73
    280920     7948.49
    280960     7950.34
    281000     7950.73
    281040     7951.77
    281080     7952.76
    281120     7953.91
    281160     7955.84
    281200     7956.76
    281240     7957.71
    281280     7959.13
    281320     7960.36
    281360     7961.11
    281400     7962.73
    281440     7963.69
    281480     7964.57
    281520     7965.46
    281560     7966.63
    281600     7967.68
    281640     7968.26
    281680     7969.19
    281720     7970.97
    281760     7972.81
    281800     7973.19
    281840     7974.22
    281880     7975.21
    281920     7976.34
    281960      7978.3
    282000      7979.2
    282040     7980.17
    282080     7981.56
    282120     7982.81
    282160     7983.56
    282200     7985.17
    282240     7986.14
    282280     7987.02
    282320     7987.91
    282360     7989.07
    282400     7990.12
    282440     7990.67
    282480     7991.63
    282520     7993.43
    282560     7995.27
    282600     7995.65
    282640     7996.67
    282680     7997.64
    282720     7998.81
    282760     8000.76
    282800     8001.64
    282840     8002.59
    282880        8004
    282920     8005.28
    282960     8005.97
    283000     8007.62
    283040     8008.58
    283080     8009.47
    283120     8010.35
    283160     8011.54
    283200     8012.56
    283240     8013.11
    283280     8014.04
    283320     8015.87
    283360     8017.68
    283400     8018.08
    283440     8019.12
    283480     8020.08
    283520     8021.24
    283560     8023.19
    283600     8024.07
    283640     8025.01
    283680     8026.44
    283720     8027.72
    283760      8028.4
    283800     8030.07
    283840     8031.02
    283880     8031.92
    283920      8032.8
    283960     8033.96
    284000     8034.98
    284040     8035.53
    284080     8036.49
    284120      8038.3
    284160     8040.16
    284200     8040.52
    284240     8041.58
    284280     8042.54
    284320     8043.69
    284360     8045.64
    284400     8046.53
    284440     8047.47
    284480     8048.88
    284520     8050.12
    284560     8050.83
    284600     8052.51
    284640     8053.45
    284680     8054.35
    284720     8055.25
    284760      8056.4
    284800      8057.4
    284840     8057.98
    284880     8058.92
    284920     8060.74
    284960     8062.59
    285000     8062.94
    285040     8064.02
    285080     8064.96
    285120     8066.12
    285160      8068.1
    285200     8068.97
    285240     8069.89
    285280     8071.29
    285320     8072.57
    285360     8073.25
    285400     8074.94
    285440     8075.89
    285480     8076.77
    285520     8077.67
    285560     8078.86
    285600     8079.84
    285640     8080.41
    285680     8081.36
    285720     8083.18
    285760     8085.04
    285800     8085.38
    285840     8086.46
    285880     8087.41
    285920      8088.6
    285960     8090.55
    286000     8091.43
    286040     8092.34
    286080     8093.74
    286120     8095.02
    286160     8095.71
    286200     8097.39
    286240     8098.34
    286280     8099.23
    286320     8100.11
    286360      8101.3
    286400     8102.28
    286440     8102.84
    286480     8103.82
    286520     8105.61
    286560      8107.5
    286600      8107.8
    286640     8108.88
    286680     8109.85
    286720     8111.04
    286760     8112.98
    286800     8113.87
    286840     8114.79
    286880     8116.17
    286920     8117.46
    286960     8118.14
    287000     8119.82
    287040     8120.76
    287080     8121.65
    287120     8122.54
    287160     8123.76
    287200     8124.74
    287240     8125.28
    287280     8126.24
    287320     8128.08
    287360     8129.95
    287400     8130.21
    287440     8131.34
    287480     8132.29
    287520     8133.47
    287560      8135.4
    287600     8136.29
    287640     8137.22
    287680     8138.61
    287720     8139.91
    287760     8140.58
    287800     8142.29
    287840     8143.23
    287880     8144.09
    287920     8144.97
    287960      8146.2
    288000     8147.18
    288040     8147.72
    288080      8148.7
    288120     8150.51
    288160     8152.39
    288200     8152.65
    288240     8153.79
    288280     8154.73
    288320     8155.91
    288360     8157.84
    288400     8158.77
    288440     8159.65
    288480     8161.07
    288520     8162.37
    288560     8163.07
    288600     8164.75
    288640     8165.68
    288680     8166.57
    288720     8167.44
    288760     8168.66
    288800     8169.65
    288840     8170.21
    288880     8171.17
    288920     8173.02
    288960     8174.88
    289000     8175.13
    289040     8176.27
    289080     8177.22
    289120     8178.42
    289160     8180.33
    289200     8181.26
    289240     8182.13
    289280     8183.57
    289320     8184.86
    289360     8185.55
    289400     8187.24
    289440     8188.16
    289480     8189.04
    289520      8189.9
    289560     8191.13
    289600     8192.14
    289640     8192.67
    289680     8193.66
    289720     8195.51
    289760     8197.38
    289800     8197.61
    289840     8198.77
    289880     8199.68
    289920     8200.88
    289960     8202.81
    290000     8203.71
    290040     8204.61
    290080     8206.03
    290120     8207.36
    290160     8208.03
    290200     8209.69
    290240     8210.63
    290280     8211.53
    290320     8212.37
    290360      8213.6
    290400     8214.61
    290440     8215.15
    290480     8216.15
    290520     8217.99
    290560     8219.87
    290600     8220.07
    290640     8221.25
    290680     8222.15
    290720     8223.36
    290760     8225.31
    290800      8226.2
    290840     8227.07
    290880      8228.5
    290920     8229.86
    290960     8230.52
    291000     8232.17
    291040     8233.11
    291080     8233.99
    291120     8234.85
    291160     8236.08
    291200     8237.09
    291240     8237.62
    291280     8238.62
    291320     8240.48
    291360     8242.33
    291400     8242.55
    291440     8243.73
    291480     8244.62
    291520     8245.85
    291560     8247.79
    291600     8248.71
    291640     8249.57
    291680     8250.96
    291720     8252.32
    291760        8253
    291800     8254.64
    291840     8255.57
    291880      8256.5
    291920     8257.34
    291960     8258.57
    292000     8259.59
    292040     8260.11
    292080      8261.1
    292120     8262.94
    292160     8264.85
    292200     8265.02
    292240     8266.21
    292280     8267.09
    292320     8268.33
    292360     8270.28
    292400      8271.2
    292440     8272.08
    292480     8273.47
    292520     8274.79
    292560     8275.49
    292600     8277.12
    292640     8278.05
    292680     8278.98
    292720     8279.84
    292760     8281.04
    292800     8282.07
    292840     8282.62
    292880     8283.56
    292920     8285.41
    292960     8287.32
    293000     8287.51
    293040     8288.71
    293080     8289.57
    293120     8290.81
    293160     8292.79
    293200     8293.69
    293240     8294.56
    293280     8295.94
    293320     8297.26
    293360     8297.96
    293400     8299.61
    293440     8300.54
    293480     8301.48
    293520     8302.32
    293560     8303.54
    293600     8304.56
    293640     8305.12
    293680     8306.03
    293720     8307.88
    293760     8309.83
    293800     8309.99
    293840     8311.22
    293880     8312.04
    293920     8313.31
    293960     8315.26
    294000      8316.2
    294040     8317.05
    294080     8318.46
    294120     8319.75
    294160     8320.44
    294200     8322.11
    294240     8323.02
    294280     8323.95
    294320     8324.78
    294360     8326.02
    294400     8327.04
    294440     8327.58
    294480     8328.51
    294520     8330.34
    294560     8332.28
    294600     8332.46
    294640     8333.71
    294680      8334.5
    294720      8335.8
    294760     8337.71
    294800     8338.69
    294840     8339.54
    294880     8340.92
    294920     8342.23
    294960     8342.95
    295000      8344.6
    295040     8345.51
    295080     8346.43
    295120     8347.22
    295160     8348.52
    295200     8349.52
    295240     8350.08
    295280     8350.99
    295320     8352.83
    295360     8354.76
    295400     8354.94
    295440     8356.18
    295480        8357
    295520     8358.26
    295560     8360.22
    295600     8361.17
    295640     8362.02
    295680     8363.42
    295720     8364.71
    295760     8365.44
    295800     8367.08
    295840     8367.98
    295880     8368.88
    295920     8369.69
    295960     8371.01
    296000     8372.01
    296040     8372.54
    296080     8373.45
    296120     8375.32
    296160     8377.24
    296200     8377.42
    296240     8378.63
    296280     8379.49
    296320     8380.75
    296360     8382.71
    296400     8383.64
    296440      8384.5
    296480     8385.91
    296520      8387.2
    296560     8387.92
    296600     8389.58
    296640     8390.48
    296680     8391.38
    296720     8392.19
    296760     8393.48
    296800     8394.51
    296840     8395.02
    296880     8395.92
    296920      8397.8
    296960     8399.73
    297000     8399.91
    297040      8401.1
    297080     8401.98
    297120     8403.23
    297160     8405.18
    297200     8406.13
    297240     8406.96
    297280     8408.37
    297320     8409.67
    297360      8410.4
    297400     8412.03
    297440     8412.94
    297480     8413.85
    297520     8414.68
    297560     8415.94
    297600     8416.99
    297640      8417.5
    297680      8418.4
    297720     8420.29
    297760     8422.23
    297800      8422.4
    297840      8423.6
    297880     8424.49
    297920      8425.7
    297960     8427.69
    298000     8428.65
    298040     8429.49
    298080     8430.85
    298120     8432.17
    298160      8432.9
    298200      8434.5
    298240     8435.45
    298280     8436.33
    298320     8437.18
    298360     8438.43
    298400     8439.49
    298440     8439.98
    298480     8440.87
    298520     8442.78
    298560     8444.71
    298600     8444.85
    298640     8446.07
    298680     8446.97
    298720     8448.16
    298760     8450.17
    298800     8451.13
    298840     8451.98
    298880     8453.34
    298920     8454.65
    298960     8455.38
    299000     8456.98
    299040     8457.92
    299080     8458.79
    299120     8459.67
    299160     8460.92
    299200     8461.97
    299240     8462.44
    299280     8463.38
    299320     8465.25
    299360     8467.22
    299400     8467.33
    299440     8468.57
    299480     8469.46
    299520     8470.65
    299560     8472.66
    299600     8473.65
    299640     8474.49
    299680     8475.84
    299720     8477.13
    299760     8477.88
    299800     8479.47
    299840     8480.42
    299880     8481.31
    299920     8482.14
    299960     8483.39
    300000     8484.48
    300040     8484.92
    300080     8485.85
    300120     8487.73
    300160     8489.71
    300200     8489.81
    300240     8491.03
    300280     8491.94
    300320     8493.12
    300360     8495.16
    300400      8496.1
    300440     8496.96
    300480     8498.29
    300520     8499.61
    300560     8500.34
    300600     8501.94
    300640     8502.91
    300680     8503.81
    300720     8504.62
    300760     8505.89
    300800     8506.98
    300840      8507.4
    300880     8508.38
    300920     8510.25
    300960      8512.2
    301000     8512.31
    301040     8513.52
    301080     8514.41
    301120     8515.59
    301160     8517.63
    301200     8518.59
    301240     8519.43
    301280      8520.8
    301320     8522.13
    301360      8522.8
    301400     8524.42
    301440      8525.4
    301480     8526.28
    301520     8527.09
    301560     8528.35
    301600     8529.45
    301640     8529.88
    301680     8530.84
    301720     8532.74
    301760     8534.67
    301800     8534.79
    301840        8536
    301880     8536.89
    301920     8538.07
    301960     8540.14
    302000     8541.07
    302040     8541.91
    302080     8543.27
    302120     8544.59
    302160     8545.28
    302200     8546.91
    302240     8547.88
    302280     8548.78
    302320     8549.59
    302360     8550.84
    302400     8551.95
    302440     8552.37
    302480     8553.33
    302520     8555.23
    302560     8557.16
    302600     8557.32
    302640     8558.51
    302680     8559.44
    302720     8560.57
    302760     8562.64
    302800     8563.59
    302840     8564.41
    302880     8565.77
    302920     8567.08
    302960     8567.79
    303000     8569.43
    303040     8570.42
    303080     8571.29
    303120     8572.11
    303160     8573.35
    303200     8574.47
    303240     8574.91
    303280     8575.88
    303320     8577.75
    303360     8579.68
    303400     8579.84
    303440     8581.07
    303480     8581.96
    303520     8583.11
    303560     8585.16
    303600     8586.13
    303640     8586.96
    303680     8588.27
    303720     8589.59
    303760     8590.32
    303800     8591.94
    303840     8592.94
    303880     8593.83
    303920     8594.66
    303960     8595.87
    304000     8597.03
    304040     8597.43
    304080      8598.4
    304120     8600.28
    304160     8602.23
    304200     8602.36
    304240      8603.6
    304280     8604.44
    304320     8605.63
    304360     8607.67
    304400     8608.64
    304440     8609.48
    304480     8610.78
    304520     8612.11
    304560     8612.84
    304600     8614.46
    304640     8615.45
    304680     8616.36
    304720     8617.18
    304760      8618.4
    304800     8619.58
    304840     8619.96
    304880     8620.94
    304920     8622.81
    304960     8624.72
    305000      8624.9
    305040     8626.13
    305080     8626.98
    305120     8628.17
    305160     8630.19
    305200     8631.14
    305240        8632
    305280     8633.32
    305320      8634.6
    305360     8635.38
    305400        8637
    305440     8637.97
    305480     8638.87
    305520      8639.7
    305560     8640.92
    305600     8642.13
    305640     8642.48
    305680     8643.46
    305720     8645.34
    305760     8647.25
    305800     8647.41
    305840     8648.66
    305880     8649.52
    305920      8650.7
    305960     8652.74
    306000     8653.69
    306040     8654.53
    306080     8655.85
    306120     8657.15
    306160     8657.92
    306200     8659.53
    306240     8660.48
    306280     8661.43
    306320     8662.23
    306360     8663.43
    306400     8664.69
    306440     8665.02
    306480     8665.99
    306520     8667.86
    306560     8669.81
    306600     8669.94
    306640     8671.21
    306680     8672.04
    306720     8673.23
    306760     8675.25
    306800     8676.22
    306840     8677.02
    306880     8678.38
    306920     8679.67
    306960     8680.42
    307000     8682.07
    307040        8683
    307080     8683.93
    307120     8684.74
    307160     8685.98
    307200      8687.2
    307240     8687.54
    307280     8688.51
    307320     8690.38
    307360     8692.31
    307400     8692.47
    307440     8693.73
    307480     8694.56
    307520     8695.78
    307560     8697.79
    307600     8698.76
    307640     8699.57
    307680     8700.91
    307720     8702.21
    307760     8702.95
    307800     8704.59
    307840     8705.57
    307880     8706.47
    307920     8707.26
    307960     8708.52
    308000     8709.75
    308040      8710.1
    308080     8711.05
    308120     8712.93
    308160     8714.86
    308200     8715.03
    308240     8716.27
    308280      8717.1
    308320     8718.35
    308360     8720.31
    308400     8721.27
    308440     8722.11
    308480     8723.46
    308520     8724.74
    308560     8725.49
    308600     8727.13
    308640     8728.07
    308680        8729
    308720     8729.81
    308760     8731.03
    308800     8732.27
    308840     8732.59
    308880     8733.57
    308920     8735.45
    308960     8737.38
    309000     8737.54
    309040      8738.8
    309080     8739.61
    309120     8740.88
    309160     8742.82
    309200     8743.83
    309240     8744.62
    309280     8745.97
    309320     8747.26
    309360     8748.01
    309400     8749.66
    309440     8750.55
    309480     8751.54
    309520     8752.31
    309560     8753.56
    309600     8754.77
    309640     8755.09
    309680     8756.09
    309720     8757.99
    309760     8759.92
    309800     8760.08
    309840     8761.32
    309880     8762.16
    309920     8763.43
    309960     8765.39
    310000     8766.36
    310040     8767.17
    310080     8768.52
    310120     8769.81
    310160     8770.57
    310200     8772.18
    310240      8773.1
    310280     8774.09
    310320     8774.87
    310360     8776.11
    310400     8777.33
    310440     8777.65
    310480     8778.63
    310520     8780.57
    310560     8782.46
    310600     8782.64
    310640     8783.87
    310680     8784.71
    310720     8785.95
    310760     8787.95
    310800     8788.91
    310840     8789.72
    310880     8791.09
    310920     8792.38
    310960     8793.13
    311000     8794.72
    311040     8795.66
    311080     8796.64
    311120     8797.44
    311160     8798.67
    311200     8799.91
    311240     8800.19
    311280     8801.21
    311320     8803.14
    311360     8805.03
    311400     8805.21
    311440     8806.43
    311480     8807.27
    311520     8808.54
    311560     8810.49
    311600     8811.49
    311640      8812.3
    311680     8813.65
    311720     8814.95
    311760      8815.7
    311800     8817.28
    311840     8818.25
    311880     8819.23
    311920        8820
    311960     8821.24
    312000      8822.5
    312040     8822.79
    312080     8823.78
    312120     8825.73
    312160     8827.64
    312200     8827.78
    312240     8829.02
    312280     8829.88
    312320     8831.12
    312360      8833.1
    312400     8834.06
    312440      8834.9
    312480     8836.26
    312520     8837.55
    312560      8838.3
    312600     8839.86
    312640     8840.86
    312680     8841.83
    312720     8842.61
    312760     8843.81
    312800     8845.07
    312840     8845.34
    312880     8846.39
    312920     8848.34
    312960     8850.24
    313000     8850.35
    313040     8851.58
    313080     8852.49
    313120      8853.7
    313160     8855.67
    313200     8856.65
    313240     8857.47
    313280     8858.83
    313320     8860.12
    313360     8860.89
    313400     8862.44
    313440     8863.45
    313480      8864.4
    313520     8865.22
    313560     8866.42
    313600     8867.63
    313640     8867.95
    313680        8869
    313720     8870.95
    313760     8872.81
    313800     8872.97
    313840     8874.18
    313880     8875.09
    313920     8876.26
    313960     8878.28
    314000     8879.23
    314040     8880.06
    314080     8881.42
    314120     8882.71
    314160     8883.46
    314200     8885.05
    314240     8886.03
    314280     8886.98
    314320     8887.76
    314360     8888.98
    314400     8890.19
    314440     8890.55
    314480     8891.57
    314520     8893.55
    314560     8895.37
    314600     8895.54
    314640     8896.75
    314680     8897.65
    314720     8898.84
    314760     8900.86
    314800     8901.82
    314840     8902.65
    314880        8904
    314920     8905.29
    314960     8906.04
    315000     8907.62
    315040     8908.64
    315080     8909.57
    315120     8910.35
    315160     8911.57
    315200      8912.8
    315240     8913.14
    315280     8914.17
    315320     8916.15
    315360     8917.98
    315400     8918.15
    315440     8919.35
    315480     8920.27
    315520     8921.44
    315560     8923.48
    315600     8924.41
    315640     8925.27
    315680     8926.61
    315720     8927.89
    315760     8928.66
    315800     8930.25
    315840     8931.24
    315880     8932.17
    315920     8932.96
    315960     8934.17
    316000     8935.38
    316040     8935.75
    316080     8936.78
    316120     8938.78
    316160     8940.61
    316200     8940.78
    316240     8941.97
    316280     8942.89
    316320     8944.06
    316360      8946.1
    316400     8947.04
    316440      8947.9
    316480     8949.21
    316520     8950.52
    316560     8951.27
    316600     8952.88
    316640     8953.85
    316680     8954.81
    316720      8955.6
    316760     8956.81
    316800        8958
    316840     8958.37
    316880     8959.42
    316920     8961.41
    316960     8963.22
    317000     8963.39
    317040      8964.6
    317080      8965.5
    317120     8966.68
    317160      8968.7
    317200     8969.67
    317240     8970.52
    317280     8971.84
    317320     8973.15
    317360     8973.91
    317400     8975.49
    317440     8976.44
    317480     8977.42
    317520      8978.2
    317560     8979.44
    317600     8980.62
    317640     8980.97
    317680        8982
    317720     8984.01
    317760      8985.8
    317800     8985.99
    317840     8987.21
    317880     8988.09
    317920     8989.28
    317960     8991.29
    318000     8992.27
    318040      8993.1
    318080     8994.48
    318120     8995.78
    318160     8996.48
    318200     8998.11
    318240     8999.05
    318280     9000.05
    318320     9000.83
    318360     9002.05
    318400     9003.22
    318440     9003.54
    318480      9004.6
    318520     9006.61
    318560     9008.41
    318600     9008.58
    318640     9009.81
    318680     9010.68
    318720     9011.87
    318760      9013.9
    318800     9014.87
    318840     9015.74
    318880     9017.09
    318920     9018.39
    318960     9019.11
    319000      9020.7
    319040     9021.65
    319080     9022.66
    319120     9023.45
    319160     9024.66
    319200     9025.84
    319240     9026.13
    319280     9027.23
    319320     9029.23
    319360     9031.01
    319400     9031.18
    319440     9032.43
    319480     9033.28
    319520     9034.45
    319560      9036.5
    319600     9037.48
    319640     9038.33
    319680     9039.68
    319720     9041.02
    319760     9041.71
    319800     9043.31
    319840     9044.26
    319880      9045.3
    319920     9046.08
    319960     9047.27
    320000     9048.46
    320040     9048.71
    320080     9049.84
    320120     9051.83
    320160     9053.58
    320200     9053.78
    320240     9055.05
    320280      9055.9
    320320     9057.05
    320360     9059.11
    320400     9060.05
    320440      9060.9
    320480     9062.26
    320520     9063.62
    320560     9064.31
    320600     9065.93
    320640     9066.84
    320680     9067.88
    320720     9068.69
    320760     9069.87
    320800     9071.01
    320840     9071.28
    320880     9072.44
    320920     9074.48
    320960     9076.21
    321000     9076.36
    321040     9077.66
    321080      9078.5
    321120     9079.66
    321160     9081.71
    321200     9082.62
    321240      9083.5
    321280     9084.88
    321320     9086.22
    321360     9086.94
    321400      9088.5
    321440     9089.45
    321480     9090.49
    321520      9091.3
    321560     9092.45
    321600     9093.62
    321640     9093.88
    321680     9095.02
    321720     9097.08
    321760      9098.8
    321800     9098.98
    321840     9100.26
    321880     9101.08
    321920     9102.27
    321960     9104.33
    322000     9105.23
    322040      9106.1
    322080     9107.48
    322120     9108.82
    322160     9109.55
    322200     9111.12
    322240     9112.05
    322280     9113.08
    322320     9113.89
    322360     9115.06
    322400     9116.19
    322440     9116.48
    322480      9117.6
    322520     9119.69
    322560     9121.38
    322600     9121.56
    322640     9122.86
    322680     9123.67
    322720     9124.84
    322760     9126.91
    322800     9127.85
    322840     9128.72
    322880     9130.09
    322920     9131.42
    322960     9132.13
    323000     9133.73
    323040     9134.63
    323080     9135.67
    323120     9136.48
    323160     9137.65
    323200     9138.79
    323240     9139.08
    323280     9140.19
    323320     9142.28
    323360     9143.98
    323400     9144.15
    323440     9145.43
    323480     9146.28
    323520     9147.44
    323560     9149.48
    323600     9150.43
    323640     9151.29
    323680     9152.68
    323720     9154.02
    323760     9154.72
    323800     9156.33
    323840      9157.2
    323880     9158.26
    323920     9159.08
    323960     9160.24
    324000     9161.36
    324040     9161.65
    324080     9162.74
    324120     9164.84
    324160     9166.58
    324200     9166.73
    324240     9167.98
    324280     9168.85
    324320     9170.02
    324360     9172.06
    324400     9173.01
    324440     9173.86
    324480     9175.25
    324520     9176.62
    324560     9177.29
    324600     9178.92
    324640     9179.79
    324680      9180.8
    324720     9181.64
    324760     9182.83
    324800     9183.93
    324840     9184.22
    324880     9185.31
    324920     9187.44
    324960     9189.15
    325000     9189.27
    325040     9190.58
    325080     9191.45
    325120     9192.59
    325160     9194.66
    325200     9195.56
    325240     9196.43
    325280     9197.81
    325320     9199.22
    325360     9199.85
    325400     9201.52
    325440     9202.35
    325480     9203.42
    325520     9204.23
    325560      9205.4
    325600     9206.52
    325640     9206.82
    325680      9207.9
    325720     9210.03
    325760     9211.69
    325800     9211.85
    325840     9213.14
    325880     9214.01
    325920     9215.16
    325960     9217.23
    326000     9218.14
    326040     9219.01
    326080     9220.38
    326120      9221.8
    326160     9222.43
    326200     9224.12
    326240     9224.95
    326280     9226.01
    326320     9226.83
    326360     9227.98
    326400     9229.12
    326440     9229.44
    326480      9230.5
    326520     9232.59
    326560     9234.27
    326600     9234.43
    326640      9235.7
    326680     9236.58
    326720     9237.74
    326760     9239.83
    326800     9240.72
    326840     9241.59
    326880     9242.96
    326920     9244.35
    326960        9245
    327000     9246.71
    327040     9247.55
    327080     9248.57
    327120     9249.42
    327160      9250.6
    327200     9251.72
    327240     9252.01
    327280     9253.08
    327320     9255.17
    327360     9256.81
    327400        9257
    327440     9258.33
    327480     9259.16
    327520     9260.32
    327560     9262.44
    327600     9263.32
    327640     9264.19
    327680     9265.56
    327720     9266.96
    327760      9267.6
    327800      9269.3
    327840     9270.13
    327880     9271.17
    327920        9272
    327960     9273.19
    328000     9274.29
    328040     9274.62
    328080     9275.67
    328120     9277.75
    328160     9279.39
    328200     9279.58
    328240     9280.89
    328280     9281.73
    328320     9282.92
    328360     9285.04
    328400     9285.91
    328440     9286.75
    328480     9288.16
    328520     9289.55
    328560     9290.16
    328600     9291.86
    328640      9292.7
    328680     9293.72
    328720      9294.6
    328760     9295.75
    328800     9296.85
    328840      9297.2
    328880     9298.22
    328920     9300.31
    328960     9301.96
    329000     9302.17
    329040     9303.45
    329080     9304.32
    329120     9305.48
    329160     9307.61
    329200     9308.46
    329240     9309.31
    329280     9310.73
    329320     9312.14
    329360     9312.74
    329400     9314.45
    329440     9315.27
    329480     9316.32
    329520     9317.18
    329560     9318.36
    329600     9319.46
    329640      9319.8
    329680     9320.85
    329720     9322.91
    329760     9324.57
    329800     9324.75
    329840     9326.03
    329880      9326.9
    329920     9328.05
    329960     9330.17
    330000     9331.07
    330040     9331.88
    330080     9333.33
    330120     9334.74
    330160     9335.34
    330200     9337.01
    330240     9337.87
    330280     9338.89
    330320     9339.78
    330360     9340.94
    330400     9342.05
    330440     9342.39
    330480     9343.42
    330520     9345.51
    330560     9347.15
    330600     9347.33
    330640      9348.6
    330680     9349.51
    330720     9350.63
    330760     9352.77
    330800     9353.63
    330840     9354.46
    330880     9355.92
    330920     9357.33
    330960     9357.95
    331000     9359.58
    331040     9360.47
    331080     9361.47
    331120     9362.39
    331160     9363.53
    331200     9364.64
    331240     9364.99
    331280        9366
    331320     9368.07
    331360     9369.73
    331400     9369.93
    331440     9371.22
    331480     9372.13
    331520     9373.21
    331560     9375.38
    331600     9376.26
    331640     9377.08
    331680     9378.53
    331720     9379.94
    331760     9380.57
    331800     9382.18
    331840     9383.09
    331880     9384.11
    331920        9385
    331960     9386.17
    332000     9387.26
    332040     9387.62
    332080     9388.63
    332120     9390.69
    332160     9392.37
    332200     9392.59
    332240     9393.83
    332280     9394.78
    332320     9395.83
    332360     9397.99
    332400     9398.88
    332440     9399.71
    332480     9401.16
    332520     9402.55
    332560     9403.18
    332600     9404.79
    332640      9405.7
    332680     9406.73
    332720     9407.64
    332760     9408.81
    332800     9409.88
    332840     9410.25
    332880     9411.23
    332920      9413.3
    332960     9414.99
    333000     9415.19
    333040     9416.46
    333080      9417.4
    333120     9418.44
    333160     9420.58
    333200     9421.54
    333240     9422.31
    333280     9423.79
    333320     9425.18
    333360     9425.77
    333400     9427.39
    333440     9428.33
    333480     9429.36
    333520     9430.27
    333560     9431.45
    333600     9432.51
    333640     9432.85
    333680     9433.85
    333720      9435.9
    333760     9437.62
    333800      9437.8
    333840     9439.05
    333880     9440.01
    333920     9441.04
    333960     9443.16
    334000     9444.12
    334040     9444.88
    334080     9446.38
    334120     9447.78
    334160     9448.37
    334200     9449.99
    334240     9450.94
    334280     9451.97
    334320     9452.86
    334360     9454.06
    334400      9455.1
    334440     9455.48
    334480     9456.43
    334520      9458.5
    334560     9460.21
    334600      9460.4
    334640     9461.62
    334680      9462.6
    334720     9463.61
    334760     9465.75
    334800     9466.71
    334840     9467.48
    334880     9468.96
    334920     9470.35
    334960     9470.97
    335000     9472.53
    335040     9473.52
    335080     9474.59
    335120     9475.48
    335160     9476.66
    335200      9477.7
    335240     9478.08
    335280     9479.02
    335320     9481.12
    335360     9482.82
    335400        9483
    335440     9484.23
    335480     9485.21
    335520     9486.25
    335560     9488.33
    335600     9489.35
    335640     9490.09
    335680     9491.58
    335720     9492.95
    335760     9493.55
    335800     9495.16
    335840     9496.11
    335880     9497.18
    335920     9498.08
    335960     9499.26
    336000     9500.25
    336040     9500.66
    336080     9501.62
    336120     9503.72
    336160     9505.45
    336200     9505.62
    336240     9506.81
    336280     9507.83
    336320     9508.83
    336360     9510.95
    336400     9511.95
    336440      9512.7
    336480     9514.18
    336520     9515.52
    336560     9516.14
    336600     9517.77
    336640     9518.71
    336680     9519.75
    336720     9520.71
    336760     9521.87
    336800     9522.88
    336840     9523.24
    336880     9524.21
    336920     9526.29
    336960     9528.04
    337000     9528.22
    337040      9529.4
    337080      9530.4
    337120     9531.41
    337160     9533.53
    337200     9534.55
    337240     9535.27
    337280     9536.78
    337320     9538.14
    337360     9538.76
    337400     9540.34
    337440     9541.27
    337480     9542.36
    337520     9543.31
    337560     9544.46
    337600     9545.48
    337640     9545.83
    337680      9546.8
    337720      9548.9
    337760     9550.65
    337800      9550.8
    337840     9551.99
    337880     9552.97
    337920        9554
    337960     9556.12
    338000     9557.12
    338040     9557.84
    338080     9559.36
    338120     9560.75
    338160     9561.36
    338200     9562.95
    338240     9563.89
    338280     9564.94
    338320     9565.92
    338360     9567.04
    338400     9568.06
    338440     9568.44
    338480     9569.42
    338520      9571.5
    338560     9573.26
    338600     9573.41
    338640     9574.59
    338680     9575.59
    338720     9576.62
    338760     9578.71
    338800     9579.76
    338840     9580.45
    338880     9581.99
    338920     9583.36
    338960     9583.97
    339000     9585.56
    339040     9586.51
    339080     9587.54
    339120     9588.56
    339160     9589.67
    339200     9590.67
    339240     9591.01
    339280     9592.02
    339320     9594.09
    339360     9595.87
    339400     9596.06
    339440      9597.2
    339480     9598.18
    339520     9599.25
    339560     9601.34
    339600     9602.36
    339640     9603.05
    339680      9604.6
    339720        9606
    339760     9606.57
    339800      9608.2
    339840     9609.13
    339880     9610.12
    339920     9611.18
    339960     9612.29
    340000     9613.29
    340040     9613.64
    340080     9614.63
    340120     9616.72
    340160     9618.47
    340200      9618.7
    340240     9619.82
    340280     9620.82
    340320      9621.9
    340360     9623.98
    340400     9624.97
    340440     9625.67
    340480     9627.27
    340520     9628.63
    340560     9629.24
    340600     9630.81
    340640     9631.77
    340680     9632.77
    340720     9633.82
    340760     9634.93
    340800     9635.93
    340840     9636.29
    340880     9637.27
    340920     9639.36
    340960     9641.08
    341000     9641.36
    341040     9642.43
    341080     9643.47
    341120     9644.51
    341160     9646.62
    341200     9647.63
    341240     9648.32
    341280     9649.89
    341320     9651.25
    341360     9651.86
    341400     9653.42
    341440     9654.41
    341480      9655.4
    341520     9656.44
    341560     9657.58
    341600     9658.57
    341640     9658.94
    341680     9659.89
    341720     9661.98
    341760     9663.72
    341800     9663.98
    341840     9665.04
    341880     9666.08
    341920     9667.13
    341960     9669.22
    342000     9670.25
    342040     9670.93
    342080      9672.5
    342120     9673.84
    342160     9674.49
    342200     9676.05
    342240     9677.02
    342280     9678.02
    342320     9679.08
    342360     9680.21
    342400     9681.19
    342440     9681.56
    342480     9682.48
    342520     9684.61
    342560     9686.29
    342600     9686.56
    342640     9687.63
    342680     9688.68
    342720     9689.72
    342760     9691.83
    342800     9692.84
    342840     9693.51
    342880     9695.08
    342920     9696.45
    342960     9697.08
    343000     9698.64
    343040     9699.61
    343080     9700.61
    343120     9701.67
    343160     9702.82
    343200     9703.78
    343240     9704.17
    343280     9705.09
    343320      9707.2
    343360     9708.87
    343400     9709.17
    343440     9710.23
    343480     9711.25
    343520     9712.32
    343560     9714.45
    343600     9715.46
    343640     9716.11
    343680     9717.71
    343720     9719.07
    343760     9719.68
    343800     9721.24
    343840     9722.22
    343880     9723.24
    343920     9724.23
    343960     9725.44
    344000     9726.39
    344040     9726.79
    344080     9727.71
    344120     9729.82
    344160      9731.5
    344200     9731.79
    344240     9732.85
    344280     9733.81
    344320     9734.92
    344360     9737.05
    344400     9738.02
    344440     9738.71
    344480     9740.27
    344520     9741.65
    344560      9742.3
    344600     9743.86
    344640     9744.82
    344680     9745.83
    344720     9746.81
    344760     9748.06
    344800     9748.99
    344840     9749.36
    344880      9750.3
    344920      9752.4
    344960     9754.08
    345000     9754.37
    345040     9755.45
    345080      9756.4
    345120     9757.49
    345160      9759.6
    345200     9760.65
    345240     9761.31
    345280     9762.88
    345320     9764.23
    345360      9764.9
    345400     9766.47
    345440     9767.42
    345480     9768.44
    345520     9769.39
    345560     9770.65
    345600     9771.55
    345640     9771.94
    345680      9772.9
    345720     9774.98
    345760     9776.64
    345800     9776.96
    345840     9778.03
    345880        9779
    345920     9780.09
    345960     9782.19
    346000     9783.23
    346040     9783.87
    346080     9785.47
    346120     9786.82
    346160     9787.51
    346200     9789.02
    346240     9790.02
    346280     9791.04
    346320     9791.99
    346360     9793.24
    346400     9794.13
    346440     9794.51
    346480     9795.48
    346520     9797.58
    346560     9799.23
    346600     9799.54
    346640     9800.62
    346680     9801.59
    346720     9802.67
    346760     9804.75
    346800     9805.81
    346840     9806.47
    346880        9808
    346920     9809.38
    346960     9810.11
    347000     9811.61
    347040     9812.62
    347080      9813.6
    347120     9814.57
    347160     9815.82
    347200     9816.71
    347240     9817.09
    347280     9818.05
    347320     9820.15
    347360     9821.83
    347400     9822.12
    347440     9823.22
    347480     9824.14
    347520     9825.25
    347560     9827.34
    347600     9828.38
    347640     9829.04
    347680     9830.59
    347720     9831.97
    347760     9832.66
    347800      9834.2
    347840      9835.2
    347880     9836.18
    347920     9837.18
    347960     9838.42
    348000     9839.32
    348040     9839.71
    348080     9840.63
    348120     9842.73
    348160     9844.42
    348200     9844.69
    348240     9845.78
    348280     9846.74
    348320     9847.86
    348360     9849.93
    348400     9850.96
    348440     9851.64
    348480     9853.19
    348520     9854.57
    348560     9855.26
    348600     9856.77
    348640     9857.79
    348680     9858.75
    348720     9859.78
    348760     9861.01
    348800     9861.92
    348840      9862.3
    348880     9863.23
    348920     9865.33
    348960     9867.02
    349000     9867.26
    349040     9868.35
    349080     9869.34
    349120     9870.44
    349160     9872.55
    349200     9873.55
    349240     9874.22
    349280     9875.81
    349320     9877.15
    349360     9877.84
    349400     9879.37
    349440     9880.37
    349480     9881.37
    349520     9882.39
    349560     9883.62
    349600     9884.51
    349640     9884.91
    349680     9885.82
    349720     9887.91
    349760     9889.65
    349800     9889.86
    349840     9890.94
    349880     9891.91
    349920        9893
    349960     9895.14
    350000     9896.17
    350040     9896.84
    350080      9898.4
    350120     9899.76
    350160     9900.46
    350200     9901.98
    350240     9902.98
    350280     9903.98
    350320        9905
    350360     9906.21
    350400     9907.12
    350440      9907.5
    350480     9908.43
    350520     9910.51
    350560     9912.25
    350600      9912.5
    350640     9913.56
    350680     9914.51
    350720     9915.63
    350760      9917.7
    350800     9918.75
    350840     9919.42
    350880     9921.04
    350920     9922.35
    350960     9923.06
    351000     9924.59
    351040      9925.6
    351080     9926.55
    351120     9927.57
    351160     9928.82
    351200     9929.73
    351240     9930.06
    351280     9931.09
    351320     9933.08
    351360     9934.82
    351400     9935.09
    351440     9936.14
    351480     9937.11
    351520     9938.21
    351560     9940.27
    351600     9941.34
    351640        9942
    351680     9943.62
    351720     9944.96
    351760     9945.64
    351800     9947.17
    351840     9948.21
    351880     9949.15
    351920     9950.15
    351960      9951.4
    352000     9952.33
    352040     9952.67
    352080     9953.67
    352120     9955.67
    352160     9957.41
    352200     9957.68
    352240     9958.75
    352280      9959.7
    352320      9960.8
    352360     9962.87
    352400     9963.94
    352440     9964.56
    352480     9966.19
    352520     9967.55
    352560     9968.23
    352600     9969.77
    352640     9970.78
    352680     9971.74
    352720     9972.75
    352760     9973.97
    352800     9974.92
    352840     9975.21
    352880     9976.25
    352920     9978.28
    352960     9979.98
    353000     9980.24
    353040     9981.34
    353080     9982.29
    353120     9983.39
    353160     9985.48
    353200     9986.53
    353240     9987.16
    353280     9988.81
    353320     9990.16
    353360     9990.82
    353400     9992.39
    353440     9993.39
    353480     9994.37
    353520     9995.34
    353560     9996.57
    353600     9997.53
    353640     9997.78
    353680     9998.82
    353720     10000.8
    353760     10002.6
    353800     10002.9
    353840       10004
    353880     10004.9
    353920       10006
    353960       10008
    354000     10009.2
    354040     10009.8
    354080     10011.4
    354120     10012.8
    354160     10013.4
    354200       10015
    354240       10016
    354280       10017
    354320     10017.9
    354360     10019.2
    354400     10020.2
    354440     10020.4
    354480     10021.4
    354520     10023.5
    354560     10025.2
    354600     10025.5
    354640     10026.6
    354680     10027.5
    354720     10028.6
    354760     10030.6
    354800     10031.8
    354840     10032.4
    354880       10034
    354920     10035.4
    354960     10036.1
    355000     10037.6
    355040     10038.6
    355080     10039.6
    355120     10040.6
    355160     10041.8
    355200     10042.8
    355240       10043
    355280       10044
    355320     10046.1
    355360     10047.8
    355400     10048.1
    355440     10049.2
    355480     10050.1
    355520     10051.2
    355560     10053.2
    355600     10054.4
    355640       10055
    355680     10056.7
    355720       10058
    355760     10058.7
    355800     10060.2
    355840     10061.2
    355880     10062.2
    355920     10063.2
    355960     10064.4
    356000     10065.4
    356040     10065.6
    356080     10066.6
    356120     10068.7
    356160     10070.4
    356200     10070.7
    356240     10071.8
    356280     10072.7
    356320     10073.8
    356360     10075.8
    356400       10077
    356440     10077.6
    356480     10079.3
    356520     10080.6
    356560     10081.3
    356600     10082.8
    356640     10083.8
    356680     10084.8
    356720     10085.7
    356760       10087
    356800       10088
    356840     10088.2
    356880     10089.2
    356920     10091.3
    356960       10093
    357000     10093.3
    357040     10094.4
    357080     10095.3
    357120     10096.4
    357160     10098.4
    357200     10099.6
    357240     10100.2
    357280     10101.8
    357320     10103.2
    357360     10103.9
    357400     10105.4
    357440     10106.4
    357480     10107.4
    357520     10108.3
    357560     10109.6
    357600     10110.6
    357640     10110.8
    357680     10111.8
    357720     10113.9
    357760     10115.5
    357800     10115.9
    357840       10117
    357880     10117.9
    357920     10118.9
    357960       10121
    358000     10122.2
    358040     10122.7
    358080     10124.4
    358120     10125.8
    358160     10126.4
    358200       10128
    358240       10129
    358280       10130
    358320     10130.9
    358360     10132.2
    358400     10133.2
    358440     10133.4
    358480     10134.3
    358520     10136.5
    358560     10138.1
    358600     10138.5
    358640     10139.5
    358680     10140.5
    358720     10141.5
    358760     10143.6
    358800     10144.8
    358840     10145.3
    358880       10147
    358920     10148.4
    358960       10149
    359000     10150.5
    359040     10151.6
    359080     10152.6
    359120     10153.5
    359160     10154.8
    359200     10155.7
    359240       10156
    359280     10156.9
    359320     10159.1
    359360     10160.7
    359400     10161.1
    359440     10162.1
    359480     10163.1
    359520     10164.1
    359560     10166.3
    359600     10167.4
    359640       10168
    359680     10169.6
    359720       10171
    359760     10171.6
    359800     10173.1
    359840     10174.2
    359880     10175.2
    359920     10176.1
    359960     10177.4
    360000     10178.4
    360040     10178.6
    360080     10179.5
    360120     10181.7
    360160     10183.3
    360200     10183.7
    360240     10184.8
    360280     10185.7
    360320     10186.7
    360360     10188.8
    360400       10190
    360440     10190.6
    360480     10192.2
    360520     10193.6
    360560     10194.2
    360600     10195.7
    360640     10196.7
    360680     10197.8
    360720     10198.7
    360760     10199.9
    360800     10200.9
    360840     10201.2
    360880     10202.1
    360920     10204.3
    360960       10206
    361000     10206.3
    361040     10207.4
    361080     10208.3
    361120     10209.3
    361160     10211.4
    361200     10212.6
    361240     10213.1
    361280     10214.8
    361320     10216.2
    361360     10216.8
    361400     10218.3
    361440     10219.3
    361480     10220.4
    361520     10221.3
    361560     10222.6
    361600     10223.5
    361640     10223.7
    361680     10224.7
    361720     10226.8
    361760     10228.5
    361800     10228.8
    361840       10230
    361880     10230.9
    361920     10231.9
    361960       10234
    362000     10235.2
    362040     10235.7
    362080     10237.4
    362120     10238.8
    362160     10239.4
    362200     10240.9
    362240     10241.9
    362280       10243
    362320     10243.9
    362360     10245.1
    362400     10246.1
    362440     10246.3
    362480     10247.3
    362520     10249.4
    362560     10251.1
    362600     10251.4
    362640     10252.6
    362680     10253.5
    362720     10254.5
    362760     10256.6
    362800     10257.8
    362840     10258.3
    362880       10260
    362920     10261.4
    362960       10262
    363000     10263.5
    363040     10264.5
    363080     10265.5
    363120     10266.5
    363160     10267.7
    363200     10268.7
    363240     10268.9
    363280     10269.8
    363320       10272
    363360     10273.7
    363400       10274
    363440     10275.2
    363480       10276
    363520       10277
    363560     10279.2
    363600     10280.4
    363640     10280.9
    363680     10282.6
    363720       10284
    363760     10284.5
    363800       10286
    363840       10287
    363880     10288.1
    363920     10289.1
    363960     10290.3
    364000     10291.3
    364040     10291.4
    364080     10292.4
    364120     10294.6
    364160     10296.3
    364200     10296.5
    364240     10297.8
    364280     10298.6
    364320     10299.6
    364360     10301.8
    364400     10302.9
    364440     10303.4
    364480     10305.1
    364520     10306.5
    364560     10307.1
    364600     10308.6
    364640     10309.6
    364680     10310.7
    364720     10311.7
    364760     10312.8
    364800     10313.9
    364840     10313.9
    364880       10315
    364920     10317.1
    364960     10318.8
    365000     10319.1
    365040     10320.3
    365080     10321.2
    365120     10322.2
    365160     10324.3
    365200     10325.5
    365240     10325.9
    365280     10327.6
    365320     10329.1
    365360     10329.7
    365400     10331.1
    365440     10332.2
    365480     10333.2
    365520     10334.2
    365560     10335.4
    365600     10336.4
    365640     10336.5
    365680     10337.5
    365720     10339.7
    365760     10341.4
    365800     10341.7
    365840     10342.9
    365880     10343.7
    365920     10344.8
    365960     10346.9
    366000     10348.1
    366040     10348.5
    366080     10350.2
    366120     10351.6
    366160     10352.2
    366200     10353.7
    366240     10354.8
    366280     10355.8
    366320     10356.8
    366360       10358
    366400       10359
    366440     10359.1
    366480     10360.1
    366520     10362.2
    366560       10364
    366600     10364.3
    366640     10365.5
    366680     10366.3
    366720     10367.3
    366760     10369.4
    366800     10370.6
    366840     10371.1
    366880     10372.8
    366920     10374.2
    366960     10374.8
    367000     10376.3
    367040     10377.3
    367080     10378.4
    367120     10379.4
    367160     10380.6
    367200     10381.5
    367240     10381.6
    367280     10382.7
    367320     10384.8
    367360     10386.5
    367400     10386.9
    367440     10388.1
    367480     10388.9
    367520     10389.9
    367560       10392
    367600     10393.3
    367640     10393.7
    367680     10395.4
    367720     10396.8
    367760     10397.4
    367800     10398.9
    367840     10399.9
    367880     10400.9
    367920       10402
    367960     10403.2
    368000     10404.1
    368040     10404.2
    368080     10405.3
    368120     10407.4
    368160     10409.2
    368200     10409.4
    368240     10410.7
    368280     10411.4
    368320     10412.5
    368360     10414.6
    368400     10415.8
    368440     10416.3
    368480     10417.9
    368520     10419.4
    368560     10419.9
    368600     10421.5
    368640     10422.5
    368680     10423.5
    368720     10424.6
    368760     10425.8
    368800     10426.7
    368840     10426.8
    368880     10427.9
    368920       10430
    368960     10431.8
    369000       10432
    369040     10433.3
    369080     10434.1
    369120     10435.1
    369160     10437.2
    369200     10438.4
    369240     10438.9
    369280     10440.6
    369320       10442
    369360     10442.5
    369400       10444
    369440     10445.1
    369480     10446.1
    369520     10447.2
    369560     10448.3
    369600     10449.3
    369640     10449.4
    369680     10450.5
    369720     10452.6
    369760     10454.4
    369800     10454.6
    369840     10455.9
    369880     10456.7
    369920     10457.7
    369960     10459.8
    370000       10461
    370040     10461.5
    370080     10463.2
    370120     10464.6
    370160     10465.1
    370200     10466.7
    370240     10467.7
    370280     10468.8
    370320     10469.7
    370360     10470.9
    370400       10472
    370440       10472
    370480     10473.2
    370520     10475.2
    370560       10477
    370600     10477.2
    370640     10478.5
    370680     10479.3
    370720     10480.3
    370760     10482.4
    370800     10483.7
    370840     10484.1
    370880     10485.8
    370920     10487.2
    370960     10487.7
    371000     10489.3
    371040     10490.3
    371080     10491.4
    371120     10492.4
    371160     10493.5
    371200     10494.6
    371240     10494.6
    371280     10495.7
    371320     10497.8
    371360     10499.6
    371400     10499.8
    371440     10501.1
    371480     10501.9
    371520     10502.9
    371560       10505
    371600     10506.2
    371640     10506.7
    371680     10508.4
    371720     10509.8
    371760     10510.3
    371800     10511.9
    371840     10512.9
    371880       10514
    371920       10515
    371960     10516.2
    372000     10517.2
    372040     10517.2
    372080     10518.3
    372120     10520.4
    372160     10522.2
    372200     10522.4
    372240     10523.7
    372280     10524.5
    372320     10525.5
    372360     10527.6
    372400     10528.8
    372440     10529.3
    372480       10531
    372520     10532.4
    372560     10532.9
    372600     10534.5
    372640     10535.5
    372680     10536.6
    372720     10537.6
    372760     10538.7
    372800     10539.8
    372840     10539.8
    372880     10540.9
    372920       10543
    372960     10544.8
    373000       10545
    373040     10546.3
    373080     10547.1
    373120     10548.1
    373160     10550.2
    373200     10551.4
    373240     10551.9
    373280     10553.6
    373320       10555
    373360     10555.5
    373400     10557.1
    373440       10558
    373480     10559.1
    373520     10560.1
    373560     10561.3
    373600     10562.3
    373640     10562.4
    373680     10563.5
    373720     10565.6
    373760     10567.3
    373800     10567.6
    373840     10568.8
    373880     10569.7
    373920     10570.7
    373960     10572.8
    374000       10574
    374040     10574.5
    374080     10576.1
    374120     10577.6
    374160       10578
    374200     10579.7
    374240     10580.6
    374280     10581.7
    374320     10582.7
    374360     10583.9
    374400     10584.9
    374440     10584.9
    374480       10586
    374520     10588.2
    374560     10589.9
    374600     10590.1
    374640     10591.4
    374680     10592.3
    374720     10593.2
    374760     10595.4
    374800     10596.5
    374840       10597
    374880     10598.7
    374920     10600.2
    374960     10600.5
    375000     10602.2
    375040     10603.1
    375080     10604.2
    375120     10605.3
    375160     10606.4
    375200     10607.5
    375240     10607.5
    375280     10608.6
    375320     10610.7
    375360     10612.4
    375400     10612.6
    375440       10614
    375480     10614.8
    375520     10615.7
    375560     10617.9
    375600     10619.1
    375640     10619.5
    375680     10621.2
    375720     10622.7
    375760     10623.1
    375800     10624.8
    375840     10625.6
    375880     10626.8
    375920     10627.9
    375960     10628.9
    376000       10630
    376040       10630
    376080     10631.1
    376120     10633.3
    376160       10635
    376200     10635.2
    376240     10636.5
    376280     10637.4
    376320     10638.3
    376360     10640.5
    376400     10641.6
    376440     10642.1
    376480     10643.7
    376520     10645.3
    376560     10645.6
    376600     10647.3
    376640     10648.1
    376680     10649.4
    376720     10650.4
    376760     10651.5
    376800     10652.4
    376840     10652.5
    376880     10653.7
    376920     10655.8
    376960     10657.5
    377000     10657.7
    377040     10659.1
    377080     10659.9
    377120     10660.8
    377160       10663
    377200     10664.1
    377240     10664.6
    377280     10666.3
    377320     10667.8
    377360     10668.2
    377400     10669.9
    377440     10670.7
    377480     10671.9
    377520       10673
    377560       10674
    377600       10675
    377640     10675.1
    377680     10676.2
    377720     10678.4
    377760     10680.1
    377800     10680.3
    377840     10681.7
    377880     10682.4
    377920     10683.4
    377960     10685.6
    378000     10686.7
    378040     10687.2
    378080     10688.8
    378120     10690.4
    378160     10690.7
    378200     10692.4
    378240     10693.2
    378280     10694.5
    378320     10695.5
    378360     10696.6
    378400     10697.6
    378440     10697.6
    378480     10698.7
    378520     10700.9
    378560     10702.6
    378600     10702.9
    378640     10704.2
    378680       10705
    378720     10705.9
    378760     10708.2
    378800     10709.2
    378840     10709.7
    378880     10711.4
    378920       10713
    378960     10713.3
    379000       10715
    379040     10715.8
    379080       10717
    379120     10718.1
    379160     10719.1
    379200     10720.1
    379240     10720.2
    379280     10721.3
    379320     10723.5
    379360     10725.2
    379400     10725.4
    379440     10726.8
    379480     10727.6
    379520     10728.5
    379560     10730.7
    379600     10731.9
    379640     10732.3
    379680     10733.9
    379720     10735.5
    379760     10735.8
    379800     10737.6
    379840     10738.4
    379880     10739.6
    379920     10740.7
    379960     10741.7
    380000     10742.7
    380040     10742.8
    380080     10743.9
    380120     10746.1
    380160     10747.8
    380200       10748
    380240     10749.4
    380280     10750.1
    380320     10751.1
    380360     10753.3
    380400     10754.4
    380440     10754.8
    380480     10756.6
    380520     10758.2
    380560     10758.4
    380600     10760.2
    380640       10761
    380680     10762.2
    380720     10763.3
    380760     10764.3
    380800     10765.3
    380840     10765.4
    380880     10766.5
    380920     10768.7
    380960     10770.4
    381000     10770.6
    381040       10772
    381080     10772.7
    381120     10773.7
    381160     10775.9
    381200       10777
    381240     10777.4
    381280     10779.1
    381320     10780.7
    381360       10781
    381400     10782.8
    381440     10783.5
    381480     10784.8
    381520     10785.9
    381560     10786.9
    381600     10787.9
    381640       10788
    381680     10789.1
    381720     10791.3
    381760       10793
    381800     10793.2
    381840     10794.6
    381880     10795.3
    381920     10796.2
    381960     10798.5
    382000     10799.6
    382040       10800
    382080     10801.7
    382120     10803.3
    382160     10803.6
    382200     10805.4
    382240     10806.1
    382280     10807.4
    382320     10808.5
    382360     10809.5
    382400     10810.5
    382440     10810.6
    382480     10811.7
    382520       10814
    382560     10815.6
    382600     10815.9
    382640     10817.1
    382680     10817.9
    382720     10818.9
    382760     10821.1
    382800     10822.2
    382840     10822.7
    382880     10824.4
    382920     10825.9
    382960     10826.2
    383000       10828
    383040     10828.7
    383080     10830.1
    383120     10831.1
    383160     10832.2
    383200     10833.1
    383240     10833.2
    383280     10834.3
    383320     10836.6
    383360     10838.3
    383400     10838.5
    383440     10839.7
    383480     10840.5
    383520     10841.5
    383560     10843.7
    383600     10844.8
    383640     10845.3
    383680       10847
    383720     10848.6
    383760     10848.8
    383800     10850.6
    383840     10851.3
    383880     10852.7
    383920     10853.7
    383960     10854.8
    384000     10855.7
    384040     10855.9
    384080     10856.9
    384120     10859.2
    384160     10860.8
    384200     10861.1
    384240     10862.3
    384280     10863.1
    384320       10864
    384360     10866.3
    384400     10867.4
    384440     10867.9
    384480     10869.5
    384520     10871.2
    384560     10871.4
    384600     10873.2
    384640     10873.9
    384680     10875.3
    384720     10876.3
    384760     10877.4
    384800     10878.3
    384840     10878.4
    384880     10879.4
    384920     10881.7
    384960     10883.4
    385000     10883.6
    385040     10884.9
    385080     10885.7
    385120     10886.7
    385160     10888.9
    385200       10890
    385240     10890.5
    385280     10892.1
    385320     10893.8
    385360     10893.9
    385400     10895.8
    385440     10896.5
    385480     10897.9
    385520     10898.8
    385560     10899.9
    385600     10900.8
    385640       10901
    385680       10902
    385720     10904.3
    385760     10905.9
    385800     10906.2
    385840     10907.5
    385880     10908.2
    385920     10909.2
    385960     10911.4
    386000     10912.5
    386040       10913
    386080     10914.6
    386120     10916.3
    386160     10916.5
    386200     10918.3
    386240       10919
    386280     10920.4
    386320     10921.4
    386360     10922.5
    386400     10923.3
    386440     10923.5
    386480     10924.6
    386520     10926.8
    386560     10928.4
    386600     10928.7
    386640       10930
    386680     10930.7
    386720     10931.7
    386760     10933.9
    386800     10935.1
    386840     10935.6
    386880     10937.2
    386920     10938.8
    386960       10939
    387000     10940.9
    387040     10941.6
    387080     10942.9
    387120     10943.9
    387160       10945
    387200     10945.8
    387240       10946
    387280     10947.1
    387320     10949.4
    387360     10950.9
    387400     10951.2
    387440     10952.5
    387480     10953.2
    387520     10954.3
    387560     10956.4
    387600     10957.6
    387640     10958.1
    387680     10959.7
    387720     10961.4
    387760     10961.6
    387800     10963.5
    387840     10964.1
    387880     10965.4
    387920     10966.4
    387960     10967.5
    388000     10968.4
    388040     10968.5
    388080     10969.6
    388120     10971.9
    388160     10973.5
    388200     10973.8
    388240     10975.1
    388280     10975.7
    388320     10976.8
    388360     10978.9
    388400     10980.1
    388440     10980.6
    388480     10982.2
    388520     10983.9
    388560     10984.1
    388600       10986
    388640     10986.6
    388680       10988
    388720     10988.9
    388760       10990
    388800     10990.9
    388840       10991
    388880     10992.2
    388920     10994.4
    388960       10996
    389000     10996.2
    389040     10997.5
    389080     10998.2
    389120     10999.3
    389160     11001.5
    389200     11002.6
    389240     11003.1
    389280     11004.7
    389320     11006.4
    389360     11006.6
    389400     11008.5
    389440     11009.1
    389480     11010.5
    389520     11011.4
    389560     11012.5
    389600     11013.4
    389640     11013.5
    389680     11014.6
    389720     11016.9
    389760     11018.5
    389800     11018.8
    389840     11020.1
    389880     11020.7
    389920     11021.7
    389960     11023.9
    390000     11025.1
    390040     11025.6
    390080     11027.2
    390120     11028.9
    390160     11029.1
    390200     11030.9
    390240     11031.6
    390280       11033
    390320     11033.9
    390360       11035
    390400     11035.9
    390440       11036
    390480     11037.1
    390520     11039.4
    390560       11041
    390600     11041.3
    390640     11042.5
    390680     11043.2
    390720     11044.2
    390760     11046.4
    390800     11047.6
    390840     11048.1
    390880     11049.7
    390920     11051.4
    390960     11051.6
    391000     11053.4
    391040     11054.1
    391080     11055.5
    391120     11056.3
    391160     11057.5
    391200     11058.4
    391240     11058.5
    391280     11059.6
    391320     11061.9
    391360     11063.4
    391400     11063.8
    391440     11065.1
    391480     11065.7
    391520     11066.6
    391560     11068.9
    391600     11070.1
    391640     11070.5
    391680     11072.2
    391720     11073.9
    391760       11074
    391800     11075.9
    391840     11076.6
    391880     11077.9
    391920     11078.8
    391960       11080
    392000     11080.9
    392040     11080.9
    392080     11082.1
    392120     11084.4
    392160       11086
    392200     11086.3
    392240     11087.6
    392280     11088.1
    392320     11089.1
    392360     11091.4
    392400     11092.5
    392440       11093
    392480     11094.7
    392520     11096.4
    392560     11096.5
    392600     11098.4
    392640     11099.1
    392680     11100.4
    392720     11101.3
    392760     11102.5
    392800     11103.4
    392840     11103.4
    392880     11104.7
    392920     11106.9
    392960     11108.5
    393000     11108.8
    393040     11110.1
    393080     11110.6
    393120     11111.6
    393160     11113.9
    393200       11115
    393240     11115.6
    393280     11117.2
    393320     11118.9
    393360       11119
    393400     11120.9
    393440     11121.5
    393480     11122.9
    393520     11123.8
    393560     11124.9
    393600     11125.9
    393640     11125.9
    393680     11127.1
    393720     11129.3
    393760       11131
    393800     11131.3
    393840     11132.6
    393880     11133.1
    393920       11134
    393960     11136.4
    394000     11137.5
    394040       11138
    394080     11139.7
    394120     11141.4
    394160     11141.5
    394200     11143.4
    394240       11144
    394280     11145.4
    394320     11146.2
    394360     11147.4
    394400     11148.4
    394440     11148.3
    394480     11149.6
    394520     11151.8
    394560     11153.5
    394600     11153.8
    394640     11155.1
    394680     11155.5
    394720     11156.5
    394760     11158.9
    394800       11160
    394840     11160.5
    394880     11162.2
    394920     11163.8
    394960       11164
    395000     11165.8
    395040     11166.4
    395080     11167.9
    395120     11168.7
    395160     11169.8
    395200     11170.8
    395240     11170.8
    395280     11172.1
    395320     11174.3
    395360       11176
    395400     11176.3
    395440     11177.6
    395480       11178
    395520       11179
    395560     11181.3
    395600     11182.5
    395640       11183
    395680     11184.6
    395720     11186.3
    395760     11186.5
    395800     11188.3
    395840     11188.9
    395880     11190.4
    395920     11191.2
    395960     11192.3
    396000     11193.3
    396040     11193.3
    396080     11194.6
    396120     11196.8
    396160     11198.5
    396200     11198.8
    396240     11200.1
    396280     11200.4
    396320     11201.5
    396360     11203.8
    396400       11205
    396440     11205.5
    396480     11207.1
    396520     11208.8
    396560       11209
    396600     11210.8
    396640     11211.4
    396680     11212.8
    396720     11213.7
    396760     11214.7
    396800     11215.8
    396840     11215.8
    396880       11217
    396920     11219.3
    396960     11220.9
    397000     11221.2
    397040     11222.5
    397080     11222.9
    397120       11224
    397160     11226.2
    397200     11227.4
    397240     11227.9
    397280     11229.5
    397320     11231.2
    397360     11231.4
    397400     11233.2
    397440     11233.8
    397480     11235.3
    397520     11236.1
    397560     11237.2
    397600     11238.3
    397640     11238.3
    397680     11239.5
    397720     11241.7
    397760     11243.4
    397800     11243.7
    397840     11244.9
    397880     11245.4
    397920     11246.4
    397960     11248.7
    398000     11249.9
    398040     11250.4
    398080       11252
    398120     11253.6
    398160     11253.9
    398200     11255.7
    398240     11256.3
    398280     11257.8
    398320     11258.6
    398360     11259.7
    398400     11260.7
    398440     11260.8
    398480     11261.9
    398520     11264.2
    398560     11265.9
    398600     11266.2
    398640     11267.4
    398680     11267.9
    398720     11268.9
    398760     11271.2
    398800     11272.3
    398840     11272.8
    398880     11274.5
    398920     11276.1
    398960     11276.4
    399000     11278.2
    399040     11278.7
    399080     11280.3
    399120     11281.1
    399160     11282.2
    399200     11283.3
    399240     11283.2
    399280     11284.4
    399320     11286.6
    399360     11288.4
    399400     11288.7
    399440     11289.8
    399480     11290.4
    399520     11291.3
    399560     11293.6
    399600     11294.7
    399640     11295.3
    399680     11296.9
    399720     11298.5
    399760     11298.8
    399800     11300.6
    399840     11301.2
    399880     11302.8
    399920     11303.5
    399960     11304.7
    400000     11305.7
    400040     11305.6
    400080     11306.9
    400120     11309.1
    400160     11310.9
    400200     11311.1
    400240     11312.3
    400280     11312.9
    400320     11313.8
    400360     11316.1
    400400     11317.2
    400440     11317.8
    400480     11319.4
    400520       11321
    400560     11321.3
    400600     11323.1
    400640     11323.7
    400680     11325.2
    400720       11326
    400760     11327.2
    400800     11328.2
    400840     11328.1
    400880     11329.3
    400920     11331.6
    400960     11333.3
    401000     11333.6
    401040     11334.8
    401080     11335.3
    401120     11336.3
    401160     11338.6
    401200     11339.7
    401240     11340.2
    401280     11341.9
    401320     11343.5
    401360     11343.8
    401400     11345.6
    401440     11346.1
    401480     11347.7
    401520     11348.5
    401560     11349.6
    401600     11350.7
    401640     11350.6
    401680     11351.8
    401720       11354
    401760     11355.8
    401800     11356.1
    401840     11357.3
    401880     11357.8
    401920     11358.8
    401960       11361
    402000     11362.2
    402040     11362.7
    402080     11364.4
    402120       11366
    402160     11366.2
    402200     11368.1
    402240     11368.6
    402280     11370.1
    402320       11371
    402360       11372
    402400     11373.1
    402440       11373
    402480     11374.3
    402520     11376.5
    402560     11378.2
    402600     11378.5
    402640     11379.7
    402680     11380.2
    402720     11381.2
    402760     11383.5
    402800     11384.7
    402840     11385.2
    402880     11386.9
    402920     11388.4
    402960     11388.7
    403000     11390.5
    403040       11391
    403080     11392.6
    403120     11393.5
    403160     11394.5
    403200     11395.6
    403240     11395.5
    403280     11396.7
    403320       11399
    403360     11400.7
    403400       11401
    403440     11402.2
    403480     11402.7
    403520     11403.6
    403560     11405.9
    403600     11407.1
    403640     11407.6
    403680     11409.3
    403720     11410.9
    403760     11411.1
    403800       11413
    403840     11413.5
    403880     11415.1
    403920       11416
    403960       11417
    404000     11418.1
    404040     11417.9
    404080     11419.2
    404120     11421.5
    404160     11423.2
    404200     11423.5
    404240     11424.6
    404280     11425.2
    404320     11426.1
    404360     11428.3
    404400     11429.5
    404440     11430.1
    404480     11431.8
    404520     11433.4
    404560     11433.6
    404600     11435.5
    404640       11436
    404680     11437.6
    404720     11438.5
    404760     11439.5
    404800     11440.5
    404840     11440.4
    404880     11441.7
    404920       11444
    404960     11445.7
    405000       11446
    405040     11447.1
    405080     11447.6
    405120     11448.6
    405160     11450.8
    405200       11452
    405240     11452.6
    405280     11454.3
    405320     11455.9
    405360     11456.1
    405400       11458
    405440     11458.5
    405480       11460
    405520     11460.9
    405560     11461.9
    405600       11463
    405640     11462.9
    405680     11464.2
    405720     11466.5
    405760     11468.2
    405800     11468.4
    405840     11469.5
    405880     11470.1
    405920     11471.1
    405960     11473.3
    406000     11474.5
    406040     11475.1
    406080     11476.7
    406120     11478.4
    406160     11478.6
    406200     11480.4
    406240       11481
    406280     11482.5
    406320     11483.4
    406360     11484.4
    406400     11485.5
    406440     11485.3
    406480     11486.6
    406520     11488.9
    406560     11490.6
    406600     11490.9
    406640       11492
    406680     11492.6
    406720     11493.5
    406760     11495.8
    406800       11497
    406840     11497.5
    406880     11499.2
    406920     11500.8
    406960     11501.1
    407000     11502.9
    407040     11503.4
    407080       11505
    407120     11505.8
    407160       11507
    407200       11508
    407240     11507.8
    407280     11509.1
    407320     11511.4
    407360     11513.1
    407400     11513.3
    407440     11514.5
    407480     11515.1
    407520       11516
    407560     11518.3
    407600     11519.5
    407640       11520
    407680     11521.7
    407720     11523.3
    407760     11523.6
    407800     11525.5
    407840     11525.9
    407880     11527.5
    407920     11528.3
    407960     11529.5
    408000     11530.4
    408040     11530.3
    408080     11531.6
    408120     11533.9
    408160     11535.6
    408200     11535.9
    408240       11537
    408280     11537.6
    408320     11538.5
    408360     11540.8
    408400       11542
    408440     11542.5
    408480     11544.2
    408520     11545.8
    408560     11546.1
    408600       11548
    408640     11548.4
    408680       11550
    408720     11550.9
    408760       11552
    408800       11553
    408840     11552.8
    408880     11554.1
    408920     11556.5
    408960     11558.3
    409000     11558.4
    409040     11559.6
    409080     11560.2
    409120     11561.1
    409160     11563.4
    409200     11564.5
    409240       11565
    409280     11566.8
    409320     11568.4
    409360     11568.6
    409400     11570.5
    409440       11571
    409480     11572.6
    409520     11573.4
    409560     11574.6
    409600     11575.5
    409640     11575.4
    409680     11576.7
    409720       11579
    409760     11580.8
    409800       11581
    409840     11582.1
    409880     11582.7
    409920     11583.6
    409960     11585.9
    410000     11587.1
    410040     11587.6
    410080     11589.3
    410120     11590.9
    410160     11591.2
    410200     11593.1
    410240     11593.5
    410280     11595.1
    410320     11595.9
    410360     11597.1
    410400     11598.1
    410440     11597.9
    410480     11599.2
    410520     11601.5
    410560     11603.4
    410600     11603.5
    410640     11604.7
    410680     11605.3
    410720     11606.2
    410760     11608.5
    410800     11609.6
    410840     11610.1
    410880     11611.9
    410920     11613.5
    410960     11613.7
    411000     11615.6
    411040     11616.1
    411080     11617.6
    411120     11618.5
    411160     11619.6
    411200     11620.6
    411240     11620.5
    411280     11621.8
    411320     11624.1
    411360     11625.9
    411400     11626.1
    411440     11627.2
    411480     11627.8
    411520     11628.7
    411560     11631.1
    411600     11632.2
    411640     11632.7
    411680     11634.5
    411720     11636.1
    411760     11636.2
    411800     11638.2
    411840     11638.6
    411880     11640.2
    411920     11641.1
    411960     11642.2
    412000     11643.1
    412040     11643.1
    412080     11644.3
    412120     11646.6
    412160     11648.5
    412200     11648.6
    412240     11649.8
    412280     11650.3
    412320     11651.3
    412360     11653.6
    412400     11654.7
    412440     11655.2
    412480       11657
    412520     11658.6
    412560     11658.8
    412600     11660.8
    412640     11661.2
    412680     11662.7
    412720     11663.6
    412760     11664.7
    412800     11665.7
    412840     11665.6
    412880     11666.9
    412920     11669.2
    412960       11671
    413000     11671.2
    413040     11672.4
    413080     11672.9
    413120     11673.8
    413160     11676.2
    413200     11677.3
    413240     11677.7
    413280     11679.6
    413320     11681.2
    413360     11681.3
    413400     11683.3
    413440     11683.7
    413480     11685.3
    413520     11686.1
    413560     11687.3
    413600     11688.2
    413640     11688.2
    413680     11689.4
    413720     11691.7
    413760     11693.6
    413800     11693.7
    413840     11694.9
    413880     11695.5
    413920     11696.4
    413960     11698.7
    414000     11699.8
    414040     11700.2
    414080     11702.1
    414120     11703.7
    414160     11703.8
    414200     11705.8
    414240     11706.2
    414280     11707.8
    414320     11708.7
    414360     11709.8
    414400     11710.8
    414440     11710.7
    414480       11712
    414520     11714.3
    414560     11716.2
    414600     11716.3
    414640     11717.4
    414680       11718
    414720     11718.9
    414760     11721.2
    414800     11722.3
    414840     11722.8
    414880     11724.6
    414920     11726.3
    414960     11726.4
    415000     11728.3
    415040     11728.7
    415080     11730.3
    415120     11731.2
    415160     11732.4
    415200     11733.3
    415240     11733.2
    415280     11734.5
    415320     11736.8
    415360     11738.7
    415400     11738.8
    415440     11739.9
    415480     11740.6
    415520     11741.4
    415560     11743.7
    415600     11744.9
    415640     11745.3
    415680     11747.2
    415720     11748.8
    415760     11748.9
    415800     11750.9
    415840     11751.3
    415880     11752.9
    415920     11753.6
    415960     11754.9
    416000     11755.8
    416040     11755.7
    416080       11757
    416120     11759.3
    416160     11761.2
    416200     11761.3
    416240     11762.5
    416280     11763.1
    416320     11763.9
    416360     11766.3
    416400     11767.4
    416440     11767.8
    416480     11769.7
    416520     11771.3
    416560     11771.4
    416600     11773.3
    416640     11773.8
    416680     11775.4
    416720     11776.2
    416760     11777.4
    416800     11778.3
    416840     11778.3
    416880     11779.5
    416920     11781.8
    416960     11783.7
    417000     11783.8
    417040       11785
    417080     11785.6
    417120     11786.5
    417160     11788.8
    417200     11789.9
    417240     11790.4
    417280     11792.3
    417320     11793.9
    417360     11793.9
    417400     11795.9
    417440     11796.3
    417480     11797.9
    417520     11798.7
    417560     11799.9
    417600     11800.8
    417640     11800.8
    417680     11802.1
    417720     11804.4
    417760     11806.3
    417800     11806.3
    417840     11807.5
    417880     11808.2
    417920       11809
    417960     11811.4
    418000     11812.4
    418040     11812.9
    418080     11814.8
    418120     11816.4
    418160     11816.4
    418200     11818.4
    418240     11818.8
    418280     11820.4
    418320     11821.2
    418360     11822.4
    418400     11823.4
    418440     11823.4
    418480     11824.6
    418520     11826.8
    418560     11828.8
    418600     11828.8
    418640       11830
    418680     11830.7
    418720     11831.5
    418760     11833.9
    418800     11834.9
    418840     11835.4
    418880     11837.3
    418920     11838.9
    418960     11838.9
    419000     11840.9
    419040     11841.4
    419080       11843
    419120     11843.8
    419160     11844.9
    419200       11846
    419240     11845.9
    419280     11847.2
    419320     11849.4
    419360     11851.4
    419400     11851.4
    419440     11852.6
    419480     11853.3
    419520     11854.1
    419560     11856.5
    419600     11857.5
    419640     11857.9
    419680     11859.9
    419720     11861.4
    419760     11861.5
    419800     11863.5
    419840     11863.9
    419880     11865.5
    419920     11866.3
    419960     11867.5
    420000     11868.5
    420040     11868.4
    420080     11869.7
    420120     11871.9
    420160     11873.9
    420200     11873.9
    420240     11875.1
    420280     11875.8
    420320     11876.7
    420360       11879
    420400       11880
    420440     11880.4
    420480     11882.4
    420520     11883.9
    420560       11884
    420600       11886
    420640     11886.4
    420680     11888.1
    420720     11888.8
    420760       11890
    420800       11891
    420840       11891
    420880     11892.1
    420920     11894.4
    420960     11896.5
    421000     11896.4
    421040     11897.6
    421080     11898.3
    421120     11899.2
    421160     11901.5
    421200     11902.5
    421240     11902.9
    421280     11904.9
    421320     11906.4
    421360     11906.5
    421400     11908.5
    421440     11908.9
    421480     11910.6
    421520     11911.4
    421560     11912.5
    421600     11913.6
    421640     11913.5
    421680     11914.6
    421720     11916.9
    421760       11919
    421800     11918.9
    421840     11920.1
    421880     11920.8
    421920     11921.7
    421960     11924.1
    422000     11924.9
    422040     11925.5
    422080     11927.5
    422120     11928.9
    422160       11929
    422200     11931.1
    422240     11931.4
    422280     11933.2
    422320     11933.9
    422360       11935
    422400     11936.1
    422440     11936.1
    422480     11937.1
    422520     11939.4
    422560     11941.5
    422600     11941.4
    422640     11942.6
    422680     11943.3
    422720     11944.2
    422760     11946.6
    422800     11947.5
    422840       11948
    422880       11950
    422920     11951.4
    422960     11951.5
    423000     11953.6
    423040     11953.9
    423080     11955.7
    423120     11956.3
    423160     11957.6
    423200     11958.6
    423240     11958.5
    423280     11959.6
    423320     11961.9
    423360     11964.1
    423400       11964
    423440     11965.1
    423480     11965.9
    423520     11966.7
    423560       11969
    423600       11970
    423640     11970.5
    423680     11972.5
    423720     11973.9
    423760       11974
    423800     11976.1
    423840     11976.5
    423880     11978.2
    423920     11978.8
    423960     11980.1
    424000       11981
    424040       11981
    424080     11982.1
    424120     11984.5
    424160     11986.6
    424200     11986.4
    424240     11987.6
    424280     11988.3
    424320     11989.2
    424360     11991.5
    424400     11992.5
    424440       11993
    424480       11995
    424520     11996.4
    424560     11996.6
    424600     11998.6
    424640       11999
    424680     12000.7
    424720     12001.4
    424760     12002.6
    424800     12003.6
    424840     12003.6
    424880     12004.6
    424920       12007
    424960     12009.1
    425000     12008.9
    425040     12010.1
    425080     12010.8
    425120     12011.7
    425160       12014
    425200       12015
    425240     12015.5
    425280     12017.5
    425320     12018.8
    425360       12019
    425400       12021
    425440     12021.5
    425480     12023.1
    425520     12023.8
    425560     12025.1
    425600     12026.1
    425640       12026
    425680     12027.1
    425720     12029.5
    425760     12031.5
    425800     12031.4
    425840     12032.6
    425880     12033.3
    425920     12034.2
    425960     12036.5
    426000     12037.4
    426040       12038
    426080     12039.9
    426120     12041.3
    426160     12041.5
    426200     12043.5
    426240       12044
    426280     12045.6
    426320     12046.3
    426360     12047.5
    426400     12048.5
    426440     12048.5
    426480     12049.5
    426520       12052
    426560       12054
    426600     12053.9
    426640     12055.1
    426680     12055.8
    426720     12056.7
    426760     12058.9
    426800     12059.9
    426840     12060.4
    426880     12062.4
    426920     12063.8
    426960       12064
    427000     12065.9
    427040     12066.4
    427080       12068
    427120     12068.8
    427160       12070
    427200       12071
    427240     12070.9
    427280       12072
    427320     12074.5
    427360     12076.5
    427400     12076.4
    427440     12077.5
    427480     12078.2
    427520     12079.2
    427560     12081.4
    427600     12082.4
    427640     12082.8
    427680     12084.9
    427720     12086.3
    427760     12086.4
    427800     12088.4
    427840     12088.9
    427880     12090.5
    427920     12091.3
    427960     12092.5
    428000     12093.5
    428040     12093.4
    428080     12094.5
    428120       12097
    428160     12098.9
    428200     12098.9
    428240       12100
    428280     12100.7
    428320     12101.7
    428360       12104
    428400     12104.8
    428440     12105.3
    428480     12107.4
    428520     12108.7
    428560     12108.9
    428600     12110.9
    428640     12111.4
    428680       12113
    428720     12113.8
    428760       12115
    428800       12116
    428840     12115.8
    428880       12117
    428920     12119.5
    428960     12121.4
    429000     12121.4
    429040     12122.5
    429080     12123.2
    429120     12124.1
    429160     12126.4
    429200     12127.3
    429240     12127.9
    429280     12129.9
    429320     12131.2
    429360     12131.5
    429400     12133.3
    429440     12133.9
    429480     12135.5
    429520     12136.3
    429560     12137.4
    429600     12138.5
    429640     12138.3
    429680     12139.4
    429720     12141.9
    429760     12143.9
    429800     12143.9
    429840     12145.1
    429880     12145.7
    429920     12146.6
    429960     12148.9
    430000     12149.7
    430040     12150.4
    430080     12152.4
    430120     12153.7
    430160     12153.9
    430200     12155.8
    430240     12156.4
    430280     12157.9
    430320     12158.8
    430360       12160
    430400       12161
    430440     12160.8
    430480       12162
    430520     12164.4
    430560     12166.4
    430600     12166.3
    430640     12167.5
    430680     12168.2
    430720     12169.1
    430760     12171.4
    430800     12172.2
    430840     12172.8
    430880     12174.9
    430920     12176.2
    430960     12176.5
    431000     12178.3
    431040     12178.9
    431080     12180.4
    431120     12181.3
    431160     12182.5
    431200     12183.5
    431240     12183.3
    431280     12184.5
    431320     12186.9
    431360     12188.9
    431400     12188.8
    431440       12190
    431480     12190.7
    431520     12191.6
    431560     12193.9
    431600     12194.7
    431640     12195.3
    431680     12197.4
    431720     12198.7
    431760     12198.9
    431800     12200.8
    431840     12201.3
    431880     12202.9
    431920     12203.8
    431960       12205
    432000       12206
    432040     12205.8
    432080       12207
    432120     12209.4
    432160     12211.4
    432200     12211.3
    432240     12212.4
    432280     12213.1
    432320       12214
    432360     12216.3
    432400     12217.2
    432440     12217.7
    432480     12219.8
    432520     12221.2
    432560     12221.4
    432600     12223.3
    432640     12223.8
    432680     12225.3
    432720     12226.2
    432760     12227.5
    432800     12228.4
    432840     12228.2
    432880     12229.4
    432920     12231.8
    432960     12233.8
    433000     12233.7
    433040     12234.9
    433080     12235.6
    433120     12236.5
    433160     12238.9
    433200     12239.7
    433240     12240.3
    433280     12242.3
    433320     12243.7
    433360     12243.9
    433400     12245.8
    433440     12246.2
    433480     12247.8
    433520     12248.6
    433560     12249.9
    433600     12250.9
    433640     12250.7
    433680     12251.9
    433720     12254.3
    433760     12256.3
    433800     12256.2
    433840     12257.3
    433880       12258
    433920       12259
    433960     12261.4
    434000     12262.1
    434040     12262.8
    434080     12264.7
    434120     12266.1
    434160     12266.4
    434200     12268.3
    434240     12268.7
    434280     12270.3
    434320     12271.1
    434360     12272.4
    434400     12273.3
    434440     12273.2
    434480     12274.4
    434520     12276.8
    434560     12278.8
    434600     12278.7
    434640     12279.8
    434680     12280.5
    434720     12281.5
    434760     12283.8
    434800     12284.6
    434840     12285.2
    434880     12287.2
    434920     12288.6
    434960     12288.9
    435000     12290.8
    435040     12291.2
    435080     12292.7
    435120     12293.6
    435160     12294.9
    435200     12295.8
    435240     12295.6
    435280     12296.9
    435320     12299.2
    435360     12301.3
    435400     12301.2
    435440     12302.3
    435480       12303
    435520       12304
    435560     12306.3
    435600     12307.1
    435640     12307.7
    435680     12309.7
    435720     12311.1
    435760     12311.3
    435800     12313.3
    435840     12313.7
    435880     12315.2
    435920     12316.1
    435960     12317.4
    436000     12318.3
    436040       12318
    436080     12319.4
    436120     12321.7
    436160     12323.7
    436200     12323.6
    436240     12324.7
    436280     12325.4
    436320     12326.4
    436360     12328.7
    436400     12329.5
    436440     12330.1
    436480     12332.2
    436520     12333.6
    436560     12333.8
    436600     12335.7
    436640     12336.2
    436680     12337.6
    436720     12338.5
    436760     12339.9
    436800     12340.7
    436840     12340.4
    436880     12341.8
    436920     12344.1
    436960     12346.2
    437000       12346
    437040     12347.2
    437080     12347.9
    437120     12348.8
    437160     12351.1
    437200     12351.9
    437240     12352.5
    437280     12354.6
    437320     12355.9
    437360     12356.2
    437400     12358.1
    437440     12358.6
    437480     12360.1
    437520     12360.9
    437560     12362.3
    437600     12363.1
    437640     12362.9
    437680     12364.2
    437720     12366.5
    437760     12368.6
    437800     12368.4
    437840     12369.6
    437880     12370.3
    437920     12371.3
    437960     12373.6
    438000     12374.3
    438040       12375
    438080       12377
    438120     12378.4
    438160     12378.7
    438200     12380.5
    438240     12381.1
    438280     12382.6
    438320     12383.4
    438360     12384.8
    438400     12385.6
    438440     12385.3
    438480     12386.6
    438520       12389
    438560     12391.1
    438600     12390.9
    438640       12392
    438680     12392.8
    438720     12393.7
    438760       12396
    438800     12396.8
    438840     12397.4
    438880     12399.5
    438920     12400.8
    438960     12401.2
    439000       12403
    439040     12403.5
    439080       12405
    439120     12405.9
    439160     12407.3
    439200       12408
    439240     12407.8
    439280     12409.1
    439320     12411.4
    439360     12413.5
    439400     12413.3
    439440     12414.5
    439480     12415.3
    439520     12416.2
    439560     12418.6
    439600     12419.2
    439640     12419.9
    439680       12422
    439720     12423.3
    439760     12423.6
    439800     12425.5
    439840     12425.9
    439880     12427.5
    439920     12428.4
    439960     12429.7
    440000     12430.5
    440040     12430.3
    440080     12431.5
    440120     12433.9
    440160       12436
    440200     12435.8
    440240       12437
    440280     12437.7
    440320     12438.7
    440360     12441.1
    440400     12441.7
    440440     12442.3
    440480     12444.5
    440520     12445.8
    440560     12446.1
    440600       12448
    440640     12448.4
    440680       12450
    440720     12450.9
    440760     12452.2
    440800       12453
    440840     12452.8
    440880       12454
    440920     12456.5
    440960     12458.5
    441000     12458.3
    441040     12459.5
    441080     12460.2
    441120     12461.2
    441160     12463.5
    441200     12464.2
    441240     12464.8
    441280       12467
    441320     12468.3
    441360     12468.6
    441400     12470.5
    441440       12471
    441480     12472.5
    441520     12473.4
    441560     12474.7
    441600     12475.5
    441640     12475.2
    441680     12476.5
    441720       12479
    441760       12481
    441800     12480.8
    441840       12482
    441880     12482.7
    441920     12483.7
    441960     12486.1
    442000     12486.7
    442040     12487.3
    442080     12489.5
    442120     12490.9
    442160     12491.1
    442200       12493
    442240     12493.5
    442280       12495
    442320       12496
    442360     12497.2
    442400     12497.9
    442440     12497.7
    442480       12499
    442520     12501.5
    442560     12503.5
    442600     12503.3
    442640     12504.5
    442680     12505.2
    442720     12506.2
    442760     12508.6
    442800     12509.2
    442840     12509.8
    442880       12512
    442920     12513.4
    442960     12513.6
    443000     12515.5
    443040     12515.9
    443080     12517.5
    443120     12518.4
    443160     12519.6
    443200     12520.5
    443240     12520.2
    443280     12521.5
    443320       12524
    443360       12526
    443400     12525.7
    443440     12526.9
    443480     12527.7
    443520     12528.7
    443560       12531
    443600     12531.7
    443640     12532.3
    443680     12534.4
    443720     12535.9
    443760     12536.1
    443800       12538
    443840     12538.4
    443880     12539.9
    443920     12540.9
    443960     12542.1
    444000     12542.9
    444040     12542.6
    444080     12543.9
    444120     12546.5
    444160     12548.5
    444200     12548.2
    444240     12549.4
    444280     12550.1
    444320     12551.2
    444360     12553.5
    444400     12554.1
    444440     12554.8
    444480     12556.9
    444520     12558.3
    444560     12558.6
    444600     12560.4
    444640     12560.9
    444680     12562.3
    444720     12563.4
    444760     12564.6
    444800     12565.4
    444840       12565
    444880     12566.4
    444920     12568.9
    444960     12570.9
    445000     12570.7
    445040     12571.8
    445080     12572.6
    445120     12573.6
    445160     12575.9
    445200     12576.5
    445240     12577.2
    445280     12579.3
    445320     12580.8
    445360       12581
    445400     12582.8
    445440     12583.3
    445480     12584.8
    445520     12585.7
    445560       12587
    445600     12587.8
    445640     12587.5
    445680     12588.8
    445720     12591.4
    445760     12593.4
    445800     12593.1
    445840     12594.3
    445880     12595.1
    445920     12596.1
    445960     12598.3
    446000       12599
    446040     12599.7
    446080     12601.8
    446120     12603.2
    446160     12603.5
    446200     12605.3
    446240     12605.8
    446280     12607.3
    446320     12608.2
    446360     12609.5
    446400     12610.2
    446440     12609.9
    446480     12611.3
    446520     12613.9
    446560     12615.9
    446600     12615.6
    446640     12616.8
    446680     12617.5
    446720     12618.5
    446760     12620.8
    446800     12621.5
    446840     12622.1
    446880     12624.3
    446920     12625.7
    446960       12626
    447000     12627.7
    447040     12628.2
    447080     12629.7
    447120     12630.6
    447160     12631.9
    447200     12632.6
    447240     12632.4
    447280     12633.8
    447320     12636.4
    447360     12638.3
    447400       12638
    447440     12639.3
    447480       12640
    447520     12640.9
    447560     12643.2
    447600     12643.9
    447640     12644.6
    447680     12646.8
    447720     12648.1
    447760     12648.5
    447800     12650.2
    447840     12650.6
    447880     12652.2
    447920     12653.1
    447960     12654.5
    448000     12655.1
    448040     12654.9
    448080     12656.2
    448120     12658.8
    448160     12660.8
    448200     12660.5
    448240     12661.7
    448280     12662.5
    448320     12663.4
    448360     12665.7
    448400     12666.4
    448440       12667
    448480     12669.2
    448520     12670.5
    448560     12670.9
    448600     12672.7
    448640     12673.1
    448680     12674.7
    448720     12675.6
    448760     12676.9
    448800     12677.5
    448840     12677.4
    448880     12678.6
    448920     12681.3
    448960     12683.2
    449000     12682.9
    449040     12684.2
    449080     12684.9
    449120     12685.8
    449160     12688.2
    449200     12688.8
    449240     12689.5
    449280     12691.7
    449320       12693
    449360     12693.4
    449400     12695.1
    449440     12695.6
    449480     12697.1
    449520     12698.1
    449560     12699.4
    449600       12700
    449640     12699.9
    449680     12701.1
    449720     12703.8
    449760     12705.7
    449800     12705.4
    449840     12706.6
    449880     12707.4
    449920     12708.3
    449960     12710.6
    450000     12711.3
    450040     12711.9
    450080     12714.2
    450120     12715.5
    450160     12715.9
    450200     12717.6
    450240     12718.2
    450280     12719.6
    450320     12720.6
    450360     12721.8
    450400     12722.5
    450440     12722.3
    450480     12723.5
    450520     12726.2
    450560     12728.1
    450600     12727.8
    450640     12729.1
    450680     12729.9
    450720     12730.8
    450760     12733.1
    450800     12733.7
    450840     12734.4
    450880     12736.6
    450920     12737.9
    450960     12738.3
    451000     12740.1
    451040     12740.6
    451080     12742.1
    451120       12743
    451160     12744.3
    451200       12745
    451240     12744.8
    451280       12746
    451320     12748.7
    451360     12750.6
    451400     12750.2
    451440     12751.5
    451480     12752.3
    451520     12753.2
    451560     12755.5
    451600     12756.1
    451640     12756.8
    451680     12759.1
    451720     12760.4
    451760     12760.8
    451800     12762.6
    451840     12763.1
    451880     12764.5
    451920     12765.4
    451960     12766.7
    452000     12767.4
    452040     12767.2
    452080     12768.4
    452120     12771.1
    452160     12773.1
    452200     12772.6
    452240       12774
    452280     12774.8
    452320     12775.7
    452360       12778
    452400     12778.6
    452440     12779.3
    452480     12781.6
    452520     12782.8
    452560     12783.2
    452600       12785
    452640     12785.6
    452680       12787
    452720     12787.9
    452760     12789.2
    452800     12789.9
    452840     12789.7
    452880     12790.9
    452920     12793.6
    452960     12795.5
    453000     12795.1
    453040     12796.4
    453080     12797.2
    453120     12798.1
    453160     12800.5
    453200     12801.1
    453240     12801.7
    453280       12804
    453320     12805.3
    453360     12805.7
    453400     12807.4
    453440     12808.1
    453480     12809.4
    453520     12810.3
    453560     12811.7
    453600     12812.4
    453640     12812.2
    453680     12813.4
    453720     12816.1
    453760       12818
    453800     12817.5
    453840     12818.9
    453880     12819.7
    453920     12820.6
    453960       12823
    454000     12823.5
    454040     12824.2
    454080     12826.5
    454120     12827.7
    454160     12828.1
    454200     12829.9
    454240     12830.5
    454280     12831.8
    454320     12832.8
    454360     12834.1
    454400     12834.8
    454440     12834.6
    454480     12835.8
    454520     12838.6
    454560     12840.5
    454600     12839.9
    454640     12841.4
    454680     12842.2
    454720     12843.1
    454760     12845.4
    454800       12846
    454840     12846.7
    454880     12848.9
    454920     12850.2
    454960     12850.5
    455000     12852.4
    455040     12852.9
    455080     12854.3
    455120     12855.2
    455160     12856.5
    455200     12857.2
    455240     12857.1
    455280     12858.3
    455320       12861
    455360     12862.9
    455400     12862.4
    455440     12863.8
    455480     12864.7
    455520     12865.5
    455560     12867.8
    455600     12868.4
    455640     12869.1
    455680     12871.4
    455720     12872.6
    455760       12873
    455800     12874.8
    455840     12875.3
    455880     12876.8
    455920     12877.6
    455960       12879
    456000     12879.7
    456040     12879.5
    456080     12880.7
    456120     12883.5
    456160     12885.3
    456200     12884.8
    456240     12886.2
    456280     12887.1
    456320       12888
    456360     12890.3
    456400     12890.9
    456440     12891.5
    456480     12893.8
    456520     12895.1
    456560     12895.4
    456600     12897.3
    456640     12897.8
    456680     12899.3
    456720     12900.1
    456760     12901.5
    456800     12902.2
    456840       12902
    456880     12903.1
    456920     12905.9
    456960     12907.8
    457000     12907.2
    457040     12908.7
    457080     12909.5
    457120     12910.4
    457160     12912.8
    457200     12913.4
    457240       12914
    457280     12916.2
    457320     12917.5
    457360     12917.9
    457400     12919.7
    457440     12920.2
    457480     12921.8
    457520     12922.5
    457560       12924
    457600     12924.7
    457640     12924.4
    457680     12925.6
    457720     12928.4
    457760     12930.3
    457800     12929.7
    457840     12931.1
    457880     12931.9
    457920     12932.9
    457960     12935.2
    458000     12935.8
    458040     12936.4
    458080     12938.7
    458120       12940
    458160     12940.3
    458200     12942.1
    458240     12942.7
    458280     12944.2
    458320       12945
    458360     12946.5
    458400     12947.1
    458440     12946.8
    458480       12948
    458520     12950.8
    458560     12952.7
    458600     12952.1
    458640     12953.6
    458680     12954.4
    458720     12955.4
    458760     12957.7
    458800     12958.2
    458840     12958.7
    458880     12961.1
    458920     12962.4
    458960     12962.8
    459000     12964.5
    459040     12965.1
    459080     12966.7
    459120     12967.5
    459160     12968.9
    459200     12969.6
    459240     12969.3
    459280     12970.4
    459320     12973.3
    459360     12975.1
    459400     12974.5
    459440       12976
    459480     12976.9
    459520     12977.8
    459560     12980.1
    459600     12980.6
    459640     12981.2
    459680     12983.5
    459720     12984.8
    459760     12985.2
    459800       12987
    459840     12987.5
    459880     12989.2
    459920     12989.9
    459960     12991.4
    460000       12992
    460040     12991.7
    460080     12992.8
    460120     12995.6
    460160     12997.6
    460200       12997
    460240     12998.5
    460280     12999.3
    460320     13000.2
    460360     13002.5
    460400     13003.1
    460440     13003.6
    460480     13005.9
    460520     13007.2
    460560     13007.7
    460600     13009.4
    460640       13010
    460680     13011.6
    460720     13012.3
    460760     13013.8
    460800     13014.4
    460840     13014.2
    460880     13015.2
    460920       13018
    460960       13020
    461000     13019.4
    461040     13020.9
    461080     13021.7
    461120     13022.6
    461160     13024.9
    461200     13025.5
    461240       13026
    461280     13028.4
    461320     13029.6
    461360     13030.2
    461400     13031.8
    461440     13032.4
    461480       13034
    461520     13034.8
    461560     13036.3
    461600     13036.9
    461640     13036.6
    461680     13037.7
    461720     13040.5
    461760     13042.4
    461800     13041.8
    461840     13043.3
    461880     13044.1
    461920     13045.1
    461960     13047.4
    462000     13047.9
    462040     13048.5
    462080     13050.8
    462120     13052.1
    462160     13052.7
    462200     13054.3
    462240     13054.9
    462280     13056.5
    462320     13057.2
    462360     13058.7
    462400     13059.3
    462440       13059
    462480     13060.1
    462520     13062.9
    462560     13064.9
    462600     13064.2
    462640     13065.8
    462680     13066.5
    462720     13067.6
    462760     13069.8
    462800     13070.3
    462840     13070.9
    462880     13073.2
    462920     13074.5
    462960       13075
    463000     13076.7
    463040     13077.3
    463080     13078.9
    463120     13079.6
    463160     13081.2
    463200     13081.7
    463240     13081.5
    463280     13082.6
    463320     13085.3
    463360     13087.3
    463400     13086.6
    463440     13088.3
    463480     13088.9
    463520       13090
    463560     13092.2
    463600     13092.7
    463640     13093.3
    463680     13095.6
    463720       13097
    463760     13097.5
    463800     13099.2
    463840     13099.8
    463880     13101.4
    463920       13102
    463960     13103.7
    464000     13104.1
    464040     13103.9
    464080       13105
    464120     13107.8
    464160     13109.7
    464200       13109
    464240     13110.7
    464280     13111.3
    464320     13112.5
    464360     13114.6
    464400     13115.2
    464440     13115.7
    464480       13118
    464520     13119.4
    464560       13120
    464600     13121.6
    464640     13122.2
    464680     13123.8
    464720     13124.5
    464760     13126.1
    464800     13126.5
    464840     13126.3
    464880     13127.4
    464920     13130.2
    464960     13132.2
    465000     13131.5
    465040     13133.1
    465080     13133.8
    465120     13134.9
    465160       13137
    465200     13137.6
    465240     13138.2
    465280     13140.4
    465320     13141.8
    465360     13142.4
    465400       13144
    465440     13144.6
    465480     13146.3
    465520     13146.9
    465560     13148.5
    465600     13148.9
    465640     13148.8
    465680     13149.8
    465720     13152.7
    465760     13154.6
    465800     13153.9
    465840     13155.5
    465880     13156.2
    465920     13157.3
    465960     13159.5
    466000       13160
    466040     13160.7
    466080     13162.8
    466120     13164.2
    466160     13164.9
    466200     13166.5
    466240     13167.1
    466280     13168.7
    466320     13169.3
    466360     13170.9
    466400     13171.4
    466440     13171.2
    466480     13172.2
    466520     13175.2
    466560       13177
    466600     13176.3
    466640     13177.9
    466680     13178.7
    466720     13179.7
    466760     13181.9
    466800     13182.4
    466840     13183.1
    466880     13185.3
    466920     13186.7
    466960     13187.4
    467000     13188.9
    467040     13189.6
    467080     13191.1
    467120     13191.7
    467160     13193.3
    467200     13193.9
    467240     13193.7
    467280     13194.7
    467320     13197.6
    467360     13199.5
    467400     13198.7
    467440     13200.3
    467480     13201.1
    467520     13202.1
    467560     13204.3
    467600     13204.9
    467640     13205.6
    467680     13207.7
    467720       13209
    467760     13209.8
    467800     13211.3
    467840       13212
    467880     13213.5
    467920     13214.2
    467960     13215.7
    468000     13216.2
    468040     13216.1
    468080     13217.1
    468120       13220
    468160     13221.9
    468200     13221.1
    468240     13222.7
    468280     13223.5
    468320     13224.5
    468360     13226.7
    468400     13227.3
    468440       13228
    468480       13230
    468520     13231.4
    468560     13232.2
    468600     13233.7
    468640     13234.4
    468680     13235.9
    468720     13236.6
    468760     13238.1
    468800     13238.6
    468840     13238.4
    468880     13239.4
    468920     13242.4
    468960     13244.3
    469000     13243.5
    469040       13245
    469080     13245.9
    469120     13246.9
    469160     13249.1
    469200     13249.6
    469240     13250.3
    469280     13252.4
    469320     13253.8
    469360     13254.5
    469400     13256.1
    469440     13256.8
    469480     13258.3
    469520       13259
    469560     13260.5
    469600       13261
    469640     13260.8
    469680     13261.8
    469720     13264.7
    469760     13266.6
    469800     13265.9
    469840     13267.4
    469880     13268.3
    469920     13269.2
    469960     13271.5
    470000       13272
    470040     13272.7
    470080     13274.8
    470120     13276.2
    470160     13276.9
    470200     13278.4
    470240     13279.2
    470280     13280.7
    470320     13281.4
    470360     13282.8
    470400     13283.3
    470440     13283.2
    470480     13284.2
    470520     13287.2
    470560       13289
    470600     13288.3
    470640     13289.8
    470680     13290.7
    470720     13291.6
    470760     13293.9
    470800     13294.5
    470840     13295.1
    470880     13297.1
    470920     13298.6
    470960     13299.3
    471000     13300.9
    471040     13301.6
    471080     13303.1
    471120     13303.7
    471160     13305.3
    471200     13305.7
    471240     13305.6
    471280     13306.6
    471320     13309.5
    471360     13311.4
    471400     13310.7
    471440     13312.1
    471480     13313.1
    471520       13314
    471560     13316.2
    471600     13316.8
    471640     13317.5
    471680     13319.5
    471720       13321
    471760     13321.6
    471800     13323.3
    471840       13324
    471880     13325.5
    471920     13326.1
    471960     13327.6
    472000       13328
    472040     13327.9
    472080     13328.9
    472120     13331.9
    472160     13333.8
    472200     13333.1
    472240     13334.5
    472280     13335.5
    472320     13336.3
    472360     13338.6
    472400     13339.2
    472440     13339.8
    472480     13341.9
    472520     13343.3
    472560       13344
    472600     13345.7
    472640     13346.4
    472680     13347.9
    472720     13348.5
    472760     13350.1
    472800     13350.4
    472840     13350.3
    472880     13351.3
    472920     13354.3
    472960     13356.3
    473000     13355.5
    473040     13356.9
    473080     13357.9
    473120     13358.8
    473160       13361
    473200     13361.6
    473240     13362.2
    473280     13364.3
    473320     13365.7
    473360     13366.4
    473400     13368.1
    473440     13368.8
    473480     13370.3
    473520       13371
    473560     13372.5
    473600     13372.8
    473640     13372.7
    473680     13373.7
    473720     13376.8
    473760     13378.6
    473800     13377.9
    473840     13379.3
    473880     13380.2
    473920     13381.2
    473960     13383.3
    474000     13384.1
    474040     13384.7
    474080     13386.7
    474120     13388.1
    474160     13388.8
    474200     13390.6
    474240     13391.3
    474280     13392.7
    474320     13393.4
    474360     13394.9
    474400     13395.3
    474440     13395.2
    474480     13396.1
    474520     13399.2
    474560     13401.1
    474600     13400.4
    474640     13401.7
    474680     13402.7
    474720     13403.6
    474760     13405.8
    474800     13406.5
    474840     13407.1
    474880     13409.2
    474920     13410.6
    474960     13411.3
    475000       13413
    475040     13413.7
    475080     13415.2
    475120     13415.8
    475160     13417.3
    475200     13417.7
    475240     13417.6
    475280     13418.6
    475320     13421.6
    475360     13423.5
    475400     13422.8
    475440     13424.1
    475480     13425.1
    475520       13426
    475560     13428.2
    475600       13429
    475640     13429.5
    475680     13431.6
    475720       13433
    475760     13433.7
    475800     13435.4
    475840     13436.2
    475880     13437.6
    475920     13438.2
    475960     13439.7
    476000     13440.1
    476040     13440.1
    476080     13441.1
    476120     13444.1
    476160       13446
    476200     13445.3
    476240     13446.5
    476280     13447.5
    476320     13448.5
    476360     13450.6
    476400     13451.4
    476440     13451.9
    476480     13454.1
    476520     13455.4
    476560     13456.1
    476600     13457.8
    476640     13458.5
    476680       13460
    476720     13460.6
    476760     13462.2
    476800     13462.6
    476840     13462.5
    476880     13463.5
    476920     13466.5
    476960     13468.5
    477000     13467.7
    477040     13468.9
    477080     13469.9
    477120     13470.9
    477160       13473
    477200     13473.8
    477240     13474.4
    477280     13476.5
    477320     13477.9
    477360     13478.6
    477400     13480.2
    477440       13481
    477480     13482.4
    477520       13483
    477560     13484.7
    477600       13485
    477640     13484.9
    477680     13485.9
    477720     13488.9
    477760     13490.9
    477800     13490.1
    477840     13491.3
    477880     13492.4
    477920     13493.3
    477960     13495.4
    478000     13496.2
    478040     13496.8
    478080     13498.9
    478120     13500.3
    478160       13501
    478200     13502.7
    478240     13503.4
    478280     13504.8
    478320     13505.4
    478360     13507.1
    478400     13507.5
    478440     13507.3
    478480     13508.4
    478520     13511.3
    478560     13513.3
    478600     13512.5
    478640     13513.8
    478680     13514.8
    478720     13515.8
    478760     13517.8
    478800     13518.6
    478840     13519.2
    478880     13521.3
    478920     13522.7
    478960     13523.5
    479000     13525.1
    479040     13525.8
    479080     13527.2
    479120     13527.9
    479160     13529.5
    479200     13529.9
    479240     13529.8
    479280     13530.8
    479320     13533.8
    479360     13535.8
    479400     13534.9
    479440     13536.2
    479480     13537.2
    479520     13538.2
    479560     13540.2
    479600       13541
    479640     13541.7
    479680     13543.7
    479720     13545.3
    479760       13546
    479800     13547.6
    479840     13548.2
    479880     13549.7
    479920     13550.4
    479960     13551.9
    480000     13552.3
    480040     13552.2
    480080     13553.3
    480120     13556.3
    480160     13558.2
    480200     13557.4
    480240     13558.7
    480280     13559.6
    480320     13560.6
    480360     13562.7
    480400     13563.5
    480440     13564.2
    480480     13566.2
    480520     13567.7
    480560     13568.5
    480600       13570
    480640     13570.7
    480680     13572.2
    480720     13572.9
    480760     13574.4
    480800     13574.8
    480840     13574.8
    480880     13575.8
    480920     13578.8
    480960     13580.7
    481000     13579.9
    481040     13581.2
    481080     13582.2
    481120     13583.1
    481160     13585.2
    481200       13586
    481240     13586.7
    481280     13588.7
    481320     13590.2
    481360       13591
    481400     13592.5
    481440     13593.2
    481480     13594.7
    481520     13595.4
    481560       13597
    481600     13597.3
    481640     13597.3
    481680     13598.3
    481720     13601.3
    481760     13603.3
    481800     13602.4
    481840     13603.7
    481880     13604.7
    481920     13605.6
    481960     13607.7
    482000     13608.5
    482040     13609.2
    482080     13611.2
    482120     13612.7
    482160     13613.5
    482200       13615
    482240     13615.6
    482280     13617.2
    482320     13617.9
    482360     13619.5
    482400     13619.7
    482440     13619.8
    482480     13620.8
    482520     13623.8
    482560     13625.8
    482600     13624.9
    482640     13626.2
    482680     13627.2
    482720     13628.2
    482760     13630.3
    482800     13631.1
    482840     13631.7
    482880     13633.7
    482920     13635.2
    482960       13636
    483000     13637.6
    483040     13638.1
    483080     13639.7
    483120     13640.4
    483160       13642
    483200     13642.3
    483240     13642.3
    483280     13643.2
    483320     13646.3
    483360     13648.3
    483400     13647.4
    483440     13648.7
    483480     13649.7
    483520     13650.7
    483560     13652.7
    483600     13653.5
    483640     13654.2
    483680     13656.2
    483720     13657.7
    483760     13658.5
    483800       13660
    483840     13660.6
    483880     13662.2
    483920     13662.9
    483960     13664.5
    484000     13664.8
    484040     13664.8
    484080     13665.7
    484120     13668.8
    484160     13670.7
    484200     13669.9
    484240     13671.2
    484280     13672.2
    484320     13673.2
    484360     13675.2
    484400       13676
    484440     13676.7
    484480     13678.6
    484520     13680.2
    484560       13681
    484600     13682.4
    484640       13683
    484680     13684.6
    484720     13685.3
    484760       13687
    484800     13687.2
    484840     13687.2
    484880     13688.1
    484920     13691.2
    484960     13693.2
    485000     13692.3
    485040     13693.6
    485080     13694.7
    485120     13695.6
    485160     13697.7
    485200     13698.5
    485240     13699.1
    485280     13701.1
    485320     13702.7
    485360     13703.4
    485400     13704.9
    485440     13705.4
    485480     13707.1
    485520     13707.8
    485560     13709.5
    485600     13709.7
    485640     13709.8
    485680     13710.6
    485720     13713.6
    485760     13715.7
    485800     13714.8
    485840     13716.1
    485880     13717.1
    485920     13718.1
    485960     13720.1
    486000       13721
    486040     13721.5
    486080     13723.6
    486120     13725.2
    486160     13725.9
    486200     13727.5
    486240     13727.9
    486280     13729.6
    486320     13730.3
    486360       13732
    486400     13732.2
    486440     13732.2
    486480     13733.1
    486520     13736.2
    486560     13738.2
    486600     13737.3
    486640     13738.6
    486680     13739.7
    486720     13740.7
    486760     13742.7
    486800     13743.5
    486840     13744.1
    486880     13746.1
    486920     13747.7
    486960     13748.4
    487000     13749.9
    487040     13750.4
    487080     13752.1
    487120     13752.9
    487160     13754.5
    487200     13754.7
    487240     13754.7
    487280     13755.6
    487320     13758.7
    487360     13760.7
    487400     13759.8
    487440     13761.1
    487480     13762.2
    487520     13763.2
    487560     13765.2
    487600     13766.1
    487640     13766.6
    487680     13768.6
    487720     13770.2
    487760     13770.9
    487800     13772.5
    487840     13772.9
    487880     13774.7
    487920     13775.3
    487960       13777
    488000     13777.2
    488040     13777.2
    488080     13778.2
    488120     13781.2
    488160     13783.2
    488200     13782.3
    488240     13783.6
    488280     13784.8
    488320     13785.7
    488360     13787.7
    488400     13788.6
    488440     13789.2
    488480     13791.2
    488520     13792.8
    488560     13793.5
    488600     13795.1
    488640     13795.5
    488680     13797.2
    488720     13797.9
    488760     13799.6
    488800     13799.8
    488840     13799.8
    488880     13800.7
    488920     13803.8
    488960     13805.8
    489000     13804.9
    489040     13806.1
    489080     13807.3
    489120     13808.2
    489160     13810.3
    489200     13811.1
    489240     13811.7
    489280     13813.7
    489320     13815.3
    489360       13816
    489400     13817.6
    489440     13818.1
    489480     13819.7
    489520     13820.5
    489560     13822.2
    489600     13822.4
    489640     13822.4
    489680     13823.3
    489720     13826.4
    489760     13828.3
    489800     13827.5
    489840     13828.6
    489880     13829.8
    489920     13830.7
    489960     13832.8
    490000     13833.7
    490040     13834.2
    490080     13836.2
    490120     13837.9
    490160     13838.5
    490200     13840.2
    490240     13840.6
    490280     13842.3
    490320       13843
    490360     13844.8
    490400       13845
    490440       13845
    490480     13845.8
    490520     13848.9
    490560     13850.8
    490600       13850
    490640     13851.2
    490680     13852.4
    490720     13853.3
    490760     13855.4
    490800     13856.3
    490840     13856.8
    490880     13858.7
    490920     13860.4
    490960       13861
    491000     13862.8
    491040     13863.2
    491080     13864.9
    491120     13865.6
    491160     13867.3
    491200     13867.5
    491240     13867.6
    491280     13868.4
    491320     13871.5
    491360     13873.4
    491400     13872.6
    491440     13873.8
    491480       13875
    491520     13875.9
    491560     13877.9
    491600     13878.9
    491640     13879.4
    491680     13881.2
    491720     13882.9
    491760     13883.6
    491800     13885.4
    491840     13885.8
    491880     13887.4
    491920     13888.2
    491960     13889.9
    492000     13890.1
    492040     13890.2
    492080     13890.9
    492120       13894
    492160       13896
    492200     13895.2
    492240     13896.4
    492280     13897.6
    492320     13898.4
    492360     13900.6
    492400     13901.5
    492440       13902
    492480     13903.8
    492520     13905.5
    492560     13906.2
    492600     13907.9
    492640     13908.3
    492680     13909.9
    492720     13910.8
    492760     13912.5
    492800     13912.7
    492840     13912.8
    492880     13913.5
    492920     13916.5
    492960     13918.6
    493000     13917.7
    493040       13919
    493080     13920.2
    493120       13921
    493160     13923.1
    493200       13924
    493240     13924.6
    493280     13926.4
    493320     13928.1
    493360     13928.8
    493400     13930.4
    493440     13930.9
    493480     13932.5
    493520     13933.4
    493560     13935.1
    493600     13935.3
    493640     13935.3
    493680     13936.1
    493720     13939.2
    493760     13941.2
    493800     13940.4
    493840     13941.6
    493880     13942.8
    493920     13943.6
    493960     13945.7
    494000     13946.7
    494040     13947.2
    494080       13949
    494120     13950.7
    494160     13951.4
    494200       13953
    494240     13953.5
    494280     13955.1
    494320     13956.1
    494360     13957.7
    494400     13957.9
    494440     13957.9
    494480     13958.7
    494520     13961.8
    494560     13963.9
    494600       13963
    494640     13964.2
    494680     13965.5
    494720     13966.2
    494760     13968.3
    494800     13969.3
    494840     13969.8
    494880     13971.6
    494920     13973.3
    494960       13974
    495000     13975.5
    495040     13976.2
    495080     13977.7
    495120     13978.7
    495160     13980.4
    495200     13980.6
    495240     13980.6
    495280     13981.3
    495320     13984.4
    495360     13986.5
    495400     13985.6
    495440     13986.8
    495480     13988.1
    495520     13988.8
    495560     13990.9
    495600       13992
    495640     13992.6
    495680     13994.3
    495720       13996
    495760     13996.6
    495800     13998.2
    495840     13998.8
    495880     14000.4
    495920     14001.3
    495960     14003.1
    496000     14003.2
    496040     14003.2
    496080     14003.9
    496120     14007.1
    496160     14009.2
    496200     14008.3
    496240     14009.5
    496280     14010.8
    496320     14011.5
    496360     14013.5
    496400     14014.6
    496440     14015.2
    496480     14016.9
    496520     14018.7
    496560     14019.3
    496600     14020.8
    496640     14021.5
    496680     14023.1
    496720       14024
    496760     14025.7
    496800     14025.9
    496840     14025.9
    496880     14026.6
    496920     14029.8
    496960     14031.8
    497000       14031
    497040     14032.1
    497080     14033.5
    497120     14034.1
    497160     14036.2
    497200     14037.3
    497240     14037.8
    497280     14039.5
    497320     14041.4
    497360     14041.9
    497400     14043.5
    497440     14044.1
    497480     14045.7
    497520     14046.6
    497560     14048.3
    497600     14048.6
    497640     14048.5
    497680     14049.2
    497720     14052.4
    497760     14054.5
    497800     14053.7
    497840     14054.8
    497880     14056.1
    497920     14056.7
    497960     14058.8
    498000     14059.9
    498040     14060.4
    498080     14062.1
    498120       14064
    498160     14064.5
    498200     14066.2
    498240     14066.7
    498280     14068.3
    498320     14069.3
    498360       14071
    498400     14071.2
    498440     14071.1
    498480     14071.9
    498520       14075
    498560     14077.1
    498600     14076.4
    498640     14077.4
    498680     14078.7
    498720     14079.4
    498760     14081.5
    498800     14082.5
    498840     14083.1
    498880     14084.8
    498920     14086.6
    498960     14087.1
    499000     14088.8
    499040     14089.3
    499080     14090.9
    499120       14092
    499160     14093.6
    499200     14093.9
    499240     14093.8
    499280     14094.5
    499320     14097.6
    499360     14099.7
    499400       14099
    499440     14100.1
    499480     14101.4
    499520       14102
    499560     14104.1
    499600     14105.2
    499640     14105.7
    499680     14107.4
    499720     14109.2
    499760     14109.8
    499800     14111.4
    499840       14112
    499880     14113.5
    499920     14114.6
    499960     14116.3
    500000     14116.6
    500040     14116.4
    500080     14117.2
    500120     14120.2
    500160     14122.3
    500200     14121.6
    500240     14122.7
    500280       14124
    500320     14124.6
    500360     14126.7
    500400     14127.8
    500440     14128.3
    500480       14130
    500520     14131.8
    500560     14132.4
    500600     14134.1
    500640     14134.6
    500680     14136.2
    500720     14137.3
    500760     14138.9
    500800     14139.2
    500840       14139
    500880     14139.7
    500920     14142.8
    500960     14144.9
    501000     14144.2
    501040     14145.3
    501080     14146.6
    501120     14147.3
    501160     14149.3
    501200     14150.4
    501240     14150.9
    501280     14152.6
    501320     14154.5
    501360     14155.1
    501400     14156.6
    501440     14157.3
    501480     14158.8
    501520     14159.9
    501560     14161.5
    501600     14161.9
    501640     14161.6
    501680     14162.3
    501720     14165.3
    501760     14167.5
    501800     14166.7
    501840     14167.9
    501880     14169.3
    501920     14169.9
    501960     14171.9
    502000       14173
    502040     14173.5
    502080     14175.2
    502120     14177.1
    502160     14177.7
    502200     14179.2
    502240     14179.8
    502280     14181.4
    502320     14182.5
    502360     14184.1
    502400     14184.5
    502440     14184.3
    502480       14185
    502520     14187.9
    502560     14190.2
    502600     14189.4
    502640     14190.4
    502680       14192
    502720     14192.4
    502760     14194.5
    502800     14195.6
    502840     14196.1
    502880     14197.9
    502920     14199.7
    502960     14200.3
    503000     14201.8
    503040     14202.5
    503080       14204
    503120     14205.2
    503160     14206.8
    503200     14207.1
    503240     14206.8
    503280     14207.7
    503320     14210.6
    503360     14212.9
    503400       14212
    503440       14213
    503480     14214.6
    503520     14215.1
    503560     14217.2
    503600     14218.3
    503640     14218.7
    503680     14220.6
    503720     14222.3
    503760     14222.9
    503800     14224.5
    503840     14225.1
    503880     14226.7
    503920     14227.8
    503960     14229.4
    504000     14229.8
    504040     14229.5
    504080     14230.3
    504120     14233.2
    504160     14235.5
    504200     14234.6
    504240     14235.6
    504280     14237.2
    504320     14237.7
    504360     14239.8
    504400     14240.9
    504440     14241.3
    504480     14243.3
    504520       14245
    504560     14245.5
    504600     14247.2
    504640     14247.7
    504680     14249.4
    504720     14250.4
    504760     14252.1
    504800     14252.4
    504840     14252.1
    504880       14253
    504920     14255.8
    504960     14258.2
    505000     14257.3
    505040     14258.2
    505080     14259.8
    505120     14260.3
    505160     14262.5
    505200     14263.5
    505240       14264
    505280     14265.9
    505320     14267.7
    505360     14268.1
    505400     14269.8
    505440     14270.4
    505480       14272
    505520     14273.1
    505560     14274.6
    505600       14275
    505640     14274.7
    505680     14275.5
    505720     14278.3
    505760     14280.8
    505800     14279.9
    505840     14280.8
    505880     14282.4
    505920     14282.9
    505960     14285.1
    506000     14286.1
    506040     14286.7
    506080     14288.5
    506120     14290.2
    506160     14290.7
    506200     14292.5
    506240     14292.9
    506280     14294.6
    506320     14295.6
    506360     14297.2
    506400     14297.6
    506440     14297.3
    506480     14298.1
    506520     14300.9
    506560     14303.3
    506600     14302.5
    506640     14303.4
    506680       14305
    506720     14305.4
    506760     14307.7
    506800     14308.7
    506840     14309.2
    506880     14311.1
    506920     14312.8
    506960     14313.3
    507000     14315.1
    507040     14315.6
    507080     14317.2
    507120     14318.3
    507160     14319.8
    507200     14320.2
    507240     14319.9
    507280     14320.7
    507320     14323.5
    507360     14325.9
    507400     14325.1
    507440     14326.1
    507480     14327.6
    507520     14328.1
    507560     14330.2
    507600     14331.3
    507640     14331.8
    507680     14333.6
    507720     14335.4
    507760     14335.9
    507800     14337.7
    507840     14338.2
    507880     14339.7
    507920     14340.8
    507960     14342.4
    508000     14342.8
    508040     14342.5
    508080     14343.2
    508120     14346.1
    508160     14348.4
    508200     14347.6
    508240     14348.7
    508280     14350.2
    508320     14350.6
    508360     14352.8
    508400     14353.8
    508440     14354.4
    508480     14356.2
    508520       14358
    508560     14358.4
    508600     14360.2
    508640     14360.7
    508680     14362.3
    508720     14363.5
    508760       14365
    508800     14365.4
    508840     14365.1
    508880     14365.8
    508920     14368.6
    508960       14371
    509000     14370.2
    509040     14371.3
    509080     14372.8
    509120     14373.2
    509160     14375.4
    509200     14376.4
    509240       14377
    509280     14378.7
    509320     14380.5
    509360       14381
    509400     14382.8
    509440     14383.3
    509480     14384.9
    509520     14386.1
    509560     14387.6
    509600     14387.9
    509640     14387.7
    509680     14388.3
    509720     14391.2
    509760     14393.6
    509800     14392.8
    509840     14393.9
    509880     14395.4
    509920     14395.8
    509960       14398
    510000       14399
    510040     14399.6
    510080     14401.3
    510120     14403.1
    510160     14403.7
    510200     14405.4
    510240     14405.8
    510280     14407.6
    510320     14408.7
    510360     14410.2
    510400     14410.6
    510440     14410.3
    510480     14410.9
    510520     14413.8
    510560     14416.2
    510600     14415.4
    510640     14416.5
    510680       14418
    510720     14418.3
    510760     14420.6
    510800     14421.5
    510840     14422.2
    510880       14424
    510920     14425.7
    510960     14426.3
    511000       14428
    511040     14428.5
    511080     14430.2
    511120     14431.3
    511160     14432.8
    511200     14433.2
    511240     14432.9
    511280     14433.5
    511320     14436.4
    511360     14438.8
    511400     14437.9
    511440     14439.1
    511480     14440.6
    511520     14440.9
    511560     14443.2
    511600     14444.2
    511640     14444.9
    511680     14446.6
    511720     14448.3
    511760     14448.9
    511800     14450.7
    511840     14451.1
    511880     14452.8
    511920     14453.9
    511960     14455.4
    512000     14455.8
    512040     14455.6
    512080     14456.1
    512120       14459
    512160     14461.5
    512200     14460.5
    512240     14461.7
    512280     14463.1
    512320     14463.5
    512360     14465.7
    512400     14466.8
    512440     14467.5
    512480     14469.2
    512520     14470.9
    512560     14471.5
    512600     14473.3
    512640     14473.7
    512680     14475.4
    512720     14476.5
    512760       14478
    512800     14478.4
    512840     14478.2
    512880     14478.7
    512920     14481.6
    512960       14484
    513000     14483.1
    513040     14484.2
    513080     14485.8
    513120     14486.2
    513160     14488.4
    513200     14489.4
    513240     14490.2
    513280     14491.8
    513320     14493.5
    513360     14494.1
    513400       14496
    513440     14496.3
    513480     14498.1
    513520     14499.1
    513560     14500.6
    513600       14501
    513640     14500.8
    513680     14501.3
    513720     14504.2
    513760     14506.7
    513800     14505.7
    513840     14506.8
    513880     14508.3
    513920     14508.7
    513960     14510.9
    514000       14512
    514040     14512.8
    514080     14514.4
    514120     14516.1
    514160     14516.7
    514200     14518.6
    514240     14518.9
    514280     14520.7
    514320     14521.7
    514360     14523.3
    514400     14523.6
    514440     14523.4
    514480     14523.9
    514520     14526.8
    514560     14529.3
    514600     14528.3
    514640     14529.5
    514680     14530.9
    514720     14531.3
    514760     14533.5
    514800     14534.7
    514840     14535.5
    514880       14537
    514920     14538.6
    514960     14539.3
    515000     14541.2
    515040     14541.5
    515080     14543.4
    515120     14544.4
    515160     14545.9
    515200     14546.2
    515240       14546
    515280     14546.6
    515320     14549.5
    515360     14551.9
    515400     14550.9
    515440     14552.1
    515480     14553.5
    515520     14553.9
    515560     14556.1
    515600     14557.2
    515640     14558.1
    515680     14559.6
    515720     14561.3
    515760     14561.9
    515800     14563.8
    515840     14564.1
    515880       14566
    515920       14567
    515960     14568.5
    516000     14568.8
    516040     14568.6
    516080     14569.2
    516120     14572.1
    516160     14574.5
    516200     14573.5
    516240     14574.7
    516280     14576.1
    516320     14576.6
    516360     14578.7
    516400     14579.9
    516440     14580.6
    516480     14582.2
    516520       14584
    516560     14584.6
    516600     14586.5
    516640     14586.8
    516680     14588.6
    516720     14589.6
    516760     14591.1
    516800     14591.4
    516840     14591.3
    516880     14591.9
    516920     14594.8
    516960     14597.1
    517000     14596.1
    517040     14597.3
    517080     14598.7
    517120     14599.2
    517160     14601.2
    517200     14602.4
    517240     14603.3
    517280     14604.8
    517320     14606.7
    517360     14607.2
    517400     14609.1
    517440     14609.4
    517480     14611.2
    517520     14612.3
    517560     14613.8
    517600     14614.1
    517640       14614
    517680     14614.6
    517720     14617.4
    517760     14619.8
    517800     14618.8
    517840       14620
    517880     14621.4
    517920     14621.9
    517960     14623.9
    518000     14625.1
    518040       14626
    518080     14627.4
    518120     14629.3
    518160     14629.8
    518200     14631.7
    518240     14632.1
    518280     14633.9
    518320       14635
    518360     14636.4
    518400     14636.7
    518440     14636.6
    518480     14637.2
    518520     14640.1
    518560     14642.4
    518600     14641.4
    518640     14642.6
    518680     14644.1
    518720     14644.5
    518760     14646.5
    518800     14647.8
    518840     14648.6
    518880     14650.1
    518920       14652
    518960     14652.4
    519000     14654.4
    519040     14654.7
    519080     14656.6
    519120     14657.7
    519160     14659.1
    519200     14659.4
    519240     14659.3
    519280     14659.9
    519320     14662.8
    519360     14665.1
    519400     14664.1
    519440     14665.3
    519480     14666.8
    519520     14667.2
    519560     14669.2
    519600     14670.4
    519640     14671.2
    519680     14672.8
    519720     14674.7
    519760     14675.1
    519800     14677.1
    519840     14677.4
    519880     14679.3
    519920     14680.4
    519960     14681.8
    520000     14682.1
    520040     14681.9
    520080     14682.6
    520120     14685.5
    520160     14687.8
    520200     14686.7
    520240       14688
    520280     14689.5
    520320     14689.8
    520360     14691.9
    520400     14693.1
    520440     14693.9
    520480     14695.5
    520520     14697.4
    520560     14697.7
    520600     14699.8
    520640       14700
    520680       14702
    520720     14703.1
    520760     14704.4
    520800     14704.8
    520840     14704.6
    520880     14705.3
    520920     14708.2
    520960     14710.4
    521000     14709.3
    521040     14710.7
    521080     14712.2
    521120     14712.5
    521160     14714.6
    521200     14715.8
    521240     14716.5
    521280     14718.1
    521320     14719.9
    521360     14720.4
    521400     14722.4
    521440     14722.6
    521480     14724.6
    521520     14725.7
    521560     14727.1
    521600     14727.5
    521640     14727.3
    521680       14728
    521720     14730.9
    521760     14733.1
    521800       14732
    521840     14733.3
    521880     14734.8
    521920     14735.1
    521960     14737.2
    522000     14738.4
    522040     14739.1
    522080     14740.8
    522120     14742.6
    522160     14743.1
    522200       14745
    522240     14745.2
    522280     14747.3
    522320     14748.4
    522360     14749.7
    522400     14750.1
    522440     14749.9
    522480     14750.6
    522520     14753.6
    522560     14755.7
    522600     14754.7
    522640     14755.9
    522680     14757.5
    522720     14757.8
    522760     14759.9
    522800       14761
    522840     14761.7
    522880     14763.4
    522920     14765.3
    522960     14765.7
    523000     14767.7
    523040     14767.9
    523080       14770
    523120     14771.1
    523160     14772.4
    523200     14772.8
    523240     14772.6
    523280     14773.2
    523320     14776.2
    523360     14778.3
    523400     14777.3
    523440     14778.6
    523480     14780.1
    523520     14780.4
    523560     14782.5
    523600     14783.7
    523640     14784.4
    523680       14786
    523720       14788
    523760     14788.3
    523800     14790.3
    523840     14790.4
    523880     14792.6
    523920     14793.8
    523960       14795
    524000     14795.4
    524040     14795.2
    524080     14795.8
    524120     14798.8
    524160       14801
    524200     14799.9
    524240     14801.2
    524280     14802.8
    524320       14803
    524360     14805.1
    524400     14806.3
    524440       14807
    524480     14808.7
    524520     14810.6
    524560       14811
    524600       14813
    524640     14813.1
    524680     14815.2
    524720     14816.3
    524760     14817.6
    524800       14818
    524840     14817.9
    524880     14818.5
    524920     14821.5
    524960     14823.7
    525000     14822.6
    525040     14823.9
    525080     14825.4
    525120     14825.8
    525160     14827.8
    525200       14829
    525240     14829.7
    525280     14831.4
    525320     14833.3
    525360     14833.6
    525400     14835.6
    525440     14835.8
    525480     14837.8
    525520       14839
    525560     14840.3
    525600     14840.7
    525640     14840.5
    525680     14841.2
    525720     14844.2
    525760     14846.3
    525800     14845.3
    525840     14846.6
    525880     14848.1
    525920     14848.5
    525960     14850.5
    526000     14851.7
    526040     14852.3
    526080       14854
    526120       14856
    526160     14856.2
    526200     14858.3
    526240     14858.5
    526280     14860.5
    526320     14861.7
    526360       14863
    526400     14863.3
    526440     14863.2
    526480     14863.8
    526520     14866.9
    526560       14869
    526600       14868
    526640     14869.3
    526680     14870.7
    526720     14871.2
    526760     14873.1
    526800     14874.3
    526840       14875
    526880     14876.6
    526920     14878.6
    526960     14878.9
    527000     14880.9
    527040     14881.1
    527080     14883.1
    527120     14884.3
    527160     14885.6
    527200       14886
    527240     14885.9
    527280     14886.5
    527320     14889.5
    527360     14891.6
    527400     14890.6
    527440     14891.9
    527480     14893.4
    527520     14893.8
    527560     14895.8
    527600       14897
    527640     14897.6
    527680     14899.2
    527720     14901.3
    527760     14901.5
    527800     14903.6
    527840     14903.8
    527880     14905.8
    527920     14906.9
    527960     14908.3
    528000     14908.7
    528040     14908.5
    528080     14909.1
    528120     14912.1
    528160     14914.3
    528200     14913.3
    528240     14914.5
    528280       14916
    528320     14916.5
    528360     14918.4
    528400     14919.6
    528440     14920.3
    528480     14921.9
    528520       14924
    528560     14924.3
    528600     14926.2
    528640     14926.4
    528680     14928.4
    528720     14929.5
    528760     14930.9
    528800     14931.4
    528840     14931.2
    528880     14931.7
    528920     14934.8
    528960     14936.9
    529000       14936
    529040     14937.2
    529080     14938.7
    529120     14939.1
    529160       14941
    529200     14942.3
    529240       14943
    529280     14944.6
    529320     14946.7
    529360     14946.9
    529400     14948.9
    529440     14949.1
    529480     14951.2
    529520     14952.2
    529560     14953.6
    529600     14954.1
    529640     14953.9
    529680     14954.4
    529720     14957.5
    529760     14959.6
    529800     14958.6
    529840     14959.9
    529880     14961.4
    529920     14961.8
    529960     14963.7
    530000       14965
    530040     14965.7
    530080     14967.2
    530120     14969.3
    530160     14969.5
    530200     14971.5
    530240     14971.8
    530280     14973.9
    530320     14974.9
    530360     14976.3
    530400     14976.8
    530440     14976.6
    530480       14977
    530520     14980.2
    530560     14982.4
    530600     14981.3
    530640     14982.6
    530680     14984.1
    530720     14984.5
    530760     14986.4
    530800     14987.6
    530840     14988.4
    530880     14989.9
    530920       14992
    530960     14992.2
    531000     14994.2
    531040     14994.5
    531080     14996.6
    531120     14997.6
    531160     14998.9
    531200     14999.5
    531240     14999.3
    531280     14999.7
    531320     15002.9
    531360       15005
    531400       15004
    531440     15005.3
    531480     15006.8
    531520     15007.2
    531560     15009.1
    531600     15010.4
    531640     15011.1
    531680     15012.5
    531720     15014.7
    531760     15014.9
    531800     15016.9
    531840     15017.2
    531880     15019.2
    531920     15020.2
    531960     15021.6
    532000     15022.2
    532040       15022
    532080     15022.4
    532120     15025.6
    532160     15027.7
    532200     15026.6
    532240       15028
    532280     15029.4
    532320     15029.9
    532360     15031.9
    532400     15033.1
    532440     15033.7
    532480     15035.2
    532520     15037.3
    532560     15037.6
    532600     15039.6
    532640     15039.8
    532680     15041.9
    532720     15042.9
    532760     15044.2
    532800     15044.8
    532840     15044.7
    532880     15045.1
    532920     15048.3
    532960     15050.4
    533000     15049.3
    533040     15050.7
    533080       15052
    533120     15052.5
    533160     15054.6
    533200     15055.7
    533240     15056.4
    533280       15058
    533320     15060.1
    533360     15060.2
    533400     15062.2
    533440     15062.5
    533480     15064.6
    533520     15065.6
    533560     15066.9
    533600     15067.5
    533640     15067.3
    533680     15067.7
    533720       15071
    533760     15073.1
    533800       15072
    533840     15073.4
    533880     15074.7
    533920     15075.2
    533960     15077.3
    534000     15078.5
    534040       15079
    534080     15080.7
    534120     15082.8
    534160     15082.9
    534200     15084.9
    534240     15085.1
    534280     15087.3
    534320     15088.2
    534360     15089.6
    534400     15090.2
    534440       15090
    534480     15090.4
    534520     15093.7
    534560     15095.7
    534600     15094.6
    534640       15096
    534680     15097.3
    534720     15097.9
    534760     15099.9
    534800     15101.2
    534840     15101.7
    534880     15103.3
    534920     15105.4
    534960     15105.5
    535000     15107.5
    535040     15107.9
    535080     15109.9
    535120     15110.8
    535160     15112.3
    535200     15112.9
    535240     15112.7
    535280     15113.1
    535320     15116.3
    535360     15118.4
    535400     15117.3
    535440     15118.7
    535480       15120
    535520     15120.5
    535560     15122.6
    535600     15123.9
    535640     15124.3
    535680       15126
    535720     15128.1
    535760     15128.1
    535800     15130.2
    535840     15130.5
    535880     15132.6
    535920     15133.5
    535960       15135
    536000     15135.5
    536040     15135.3
    536080     15135.7
    536120       15139
    536160       15141
    536200     15139.9
    536240     15141.3
    536280     15142.7
    536320     15143.2
    536360     15145.3
    536400     15146.6
    536440       15147
    536480     15148.6
    536520     15150.7
    536560     15150.8
    536600     15152.9
    536640     15153.1
    536680     15155.2
    536720     15156.1
    536760     15157.7
    536800     15158.2
    536840       15158
    536880     15158.3
    536920     15161.6
    536960     15163.7
    537000     15162.6
    537040     15163.9
    537080     15165.3
    537120     15165.8
    537160     15167.9
    537200     15169.2
    537240     15169.6
    537280     15171.2
    537320     15173.4
    537360     15173.4
    537400     15175.5
    537440     15175.6
    537480     15177.9
    537520     15178.7
    537560     15180.2
    537600     15180.7
    537640     15180.5
    537680     15180.9
    537720     15184.2
    537760     15186.3
    537800     15185.2
    537840     15186.6
    537880       15188
    537920     15188.5
    537960     15190.5
    538000     15191.8
    538040     15192.3
    538080     15193.8
    538120       15196
    538160       15196
    538200     15198.1
    538240     15198.2
    538280     15200.4
    538320     15201.4
    538360     15202.8
    538400     15203.4
    538440     15203.2
    538480     15203.5
    538520     15206.7
    538560       15209
    538600     15207.8
    538640     15209.2
    538680     15210.6
    538720     15211.1
    538760     15213.1
    538800     15214.4
    538840     15214.8
    538880     15216.3
    538920     15218.6
    538960     15218.6
    539000     15220.7
    539040     15220.8
    539080       15223
    539120     15223.9
    539160     15225.4
    539200       15226
    539240     15225.7
    539280     15226.1
    539320     15229.3
    539360     15231.5
    539400     15230.3
    539440     15231.7
    539480     15233.2
    539520     15233.6
    539560     15235.6
    539600     15236.9
    539640     15237.4
    539680     15238.8
    539720     15241.2
    539760     15241.1
    539800     15243.3
    539840     15243.5
    539880     15245.6
    539920     15246.4
    539960       15248
    540000     15248.5
    540040     15248.2
    540080     15248.6
    540120     15251.8
    540160     15254.1
    540200     15252.8
    540240     15254.3
    540280     15255.7
    540320     15256.1
    540360     15258.1
    540400     15259.5
    540440     15259.9
    540480     15261.4
    540520     15263.8
    540560     15263.7
    540600     15265.9
    540640       15266
    540680     15268.1
    540720       15269
    540760     15270.7
    540800     15271.1
    540840     15270.8
    540880     15271.1
    540920     15274.3
    540960     15276.6
    541000     15275.2
    541040     15276.8
    541080     15278.2
    541120     15278.7
    541160     15280.6
    541200       15282
    541240     15282.5
    541280       15284
    541320     15286.3
    541360     15286.2
    541400     15288.4
    541440     15288.5
    541480     15290.7
    541520     15291.5
    541560     15293.2
    541600     15293.6
    541640     15293.2
    541680     15293.7
    541720     15296.8
    541760     15299.2
    541800     15297.8
    541840     15299.5
    541880     15300.7
    541920     15301.2
    541960     15303.1
    542000     15304.6
    542040       15305
    542080     15306.5
    542120     15308.8
    542160     15308.7
    542200     15310.9
    542240     15311.1
    542280     15313.2
    542320     15314.1
    542360     15315.8
    542400     15316.2
    542440     15315.8
    542480     15316.3
    542520     15319.4
    542560     15321.8
    542600     15320.3
    542640       15322
    542680     15323.3
    542720     15323.8
    542760     15325.6
    542800     15327.1
    542840     15327.5
    542880     15329.1
    542920     15331.4
    542960     15331.2
    543000     15333.5
    543040     15333.6
    543080     15335.8
    543120     15336.7
    543160     15338.3
    543200     15338.7
    543240     15338.4
    543280     15338.8
    543320       15342
    543360     15344.3
    543400     15342.9
    543440     15344.6
    543480     15345.9
    543520     15346.3
    543560     15348.3
    543600     15349.6
    543640     15350.1
    543680     15351.6
    543720       15354
    543760     15353.8
    543800     15356.1
    543840     15356.2
    543880     15358.4
    543920     15359.3
    543960     15360.9
    544000     15361.3
    544040     15360.9
    544080     15361.3
    544120     15364.5
    544160     15366.8
    544200     15365.4
    544240     15367.2
    544280     15368.4
    544320     15368.8
    544360     15370.8
    544400     15372.1
    544440     15372.6
    544480     15374.2
    544520     15376.5
    544560     15376.3
    544600     15378.6
    544640     15378.8
    544680       15381
    544720     15381.8
    544760     15383.5
    544800     15383.9
    544840     15383.5
    544880     15383.8
    544920     15387.1
    544960     15389.4
    545000       15388
    545040     15389.7
    545080       15391
    545120     15391.4
    545160     15393.3
    545200     15394.7
    545240     15395.2
    545280     15396.7
    545320     15399.1
    545360     15398.9
    545400     15401.2
    545440     15401.3
    545480     15403.5
    545520     15404.3
    545560     15406.1
    545600     15406.4
    545640       15406
    545680     15406.4
    545720     15409.7
    545760       15412
    545800     15410.6
    545840     15412.3
    545880     15413.5
    545920       15414
    545960     15415.9
    546000     15417.2
    546040     15417.7
    546080     15419.3
    546120     15421.6
    546160     15421.5
    546200     15423.8
    546240     15423.9
    546280     15426.1
    546320     15426.9
    546360     15428.7
    546400     15429.1
    546440     15428.5
    546480     15428.9
    546520     15432.3
    546560     15434.5
    546600     15433.1
    546640     15434.9
    546680     15436.1
    546720     15436.5
    546760     15438.4
    546800     15439.8
    546840     15440.3
    546880     15441.8
    546920     15444.2
    546960       15444
    547000     15446.3
    547040     15446.5
    547080     15448.6
    547120     15449.5
    547160     15451.3
    547200     15451.7
    547240     15451.1
    547280     15451.5
    547320     15454.9
    547360     15457.1
    547400     15455.6
    547440     15457.4
    547480     15458.6
    547520     15459.1
    547560       15461
    547600     15462.3
    547640     15462.8
    547680     15464.3
    547720     15466.7
    547760     15466.5
    547800     15468.9
    547840       15469
    547880       15471
    547920       15472
    547960     15473.9
    548000     15474.2
    548040     15473.6
    548080       15474
    548120     15477.3
    548160     15479.6
    548200     15478.1
    548240       15480
    548280     15481.2
    548320     15481.6
    548360     15483.5
    548400     15484.9
    548440     15485.4
    548480     15486.8
    548520     15489.2
    548560     15489.1
    548600     15491.5
    548640     15491.6
    548680     15493.7
    548720     15494.5
    548760     15496.3
    548800     15496.8
    548840     15496.2
    548880     15496.6
    548920     15499.8
    548960     15502.2
    549000     15500.7
    549040     15502.6
    549080     15503.8
    549120     15504.1
    549160     15506.1
    549200     15507.4
    549240     15507.9
    549280     15509.4
    549320     15511.8
    549360     15511.6
    549400       15514
    549440     15514.1
    549480     15516.2
    549520     15517.1
    549560     15518.8
    549600     15519.2
    549640     15518.7
    549680     15519.1
    549720     15522.4
    549760     15524.8
    549800     15523.3
    549840     15525.2
    549880     15526.4
    549920     15526.7
    549960     15528.7
    550000       15530
    550040     15530.4
    550080     15532.1
    550120     15534.4
    550160     15534.2
    550200     15536.6
    550240     15536.7
    550280     15538.8
    550320     15539.7
    550360     15541.4
    550400     15541.9
    550440     15541.3
    550480     15541.7
    550520       15545
    550560     15547.4
    550600     15545.9
    550640     15547.8
    550680       15549
    550720     15549.4
    550760     15551.3
    550800     15552.7
    550840     15553.1
    550880     15554.6
    550920     15557.1
    550960     15556.9
    551000     15559.2
    551040     15559.3
    551080     15561.4
    551120     15562.3
    551160       15564
    551200     15564.5
    551240     15563.9
    551280     15564.3
    551320     15567.7
    551360       15570
    551400     15568.5
    551440     15570.4
    551480     15571.6
    551520       15572
    551560     15573.9
    551600     15575.3
    551640     15575.6
    551680     15577.3
    551720     15579.7
    551760     15579.5
    551800     15581.9
    551840     15581.9
    551880     15584.1
    551920     15584.9
    551960     15586.6
    552000     15587.2
    552040     15586.5
    552080     15586.8
    552120     15590.3
    552160     15592.6
    552200     15591.1
    552240     15593.1
    552280     15594.3
    552320     15594.6
    552360     15596.5
    552400     15597.9
    552440     15598.3
    552480     15599.9
    552520     15602.4
    552560     15602.2
    552600     15604.5
    552640     15604.5
    552680     15606.8
    552720     15607.5
    552760     15609.3
    552800     15609.9
    552840     15609.1
    552880     15609.4
    552920     15612.9
    552960     15615.2
    553000     15613.8
    553040     15615.7
    553080       15617
    553120     15617.3
    553160     15619.2
    553200     15620.6
    553240     15620.9
    553280     15622.6
    553320     15625.1
    553360     15624.9
    553400     15627.2
    553440     15627.2
    553480     15629.4
    553520     15630.1
    553560     15631.9
    553600     15632.6
    553640     15631.7
    553680     15632.1
    553720     15635.6
    553760     15637.9
    553800     15636.5
    553840     15638.3
    553880     15639.6
    553920     15639.9
    553960     15641.8
    554000     15643.2
    554040     15643.6
    554080     15645.2
    554120     15647.7
    554160     15647.6
    554200     15649.9
    554240     15649.9
    554280       15652
    554320     15652.8
    554360     15654.6
    554400     15655.2
    554440     15654.4
    554480     15654.7
    554520     15658.2
    554560     15660.5
    554600     15659.2
    554640     15660.9
    554680     15662.3
    554720     15662.6
    554760     15664.4
    554800     15665.9
    554840     15666.2
    554880     15667.8
    554920     15670.4
    554960     15670.2
    555000     15672.6
    555040     15672.6
    555080     15674.7
    555120     15675.5
    555160     15677.2
    555200     15677.8
    555240     15677.1
    555280     15677.4
    555320       15681
    555360     15683.2
    555400     15681.8
    555440     15683.6
    555480     15684.9
    555520     15685.3
    555560     15687.1
    555600     15688.5
    555640       15689
    555680     15690.5
    555720     15693.1
    555760       15693
    555800     15695.4
    555840     15695.2
    555880     15697.3
    555920     15698.1
    555960     15699.9
    556000     15700.5
    556040     15699.7
    556080       15700
    556120     15703.7
    556160     15705.9
    556200     15704.5
    556240     15706.3
    556280     15707.7
    556320       15708
    556360     15709.8
    556400     15711.2
    556440     15711.7
    556480     15713.2
    556520     15715.8
    556560     15715.7
    556600     15718.1
    556640     15717.9
    556680     15720.1
    556720     15720.8
    556760     15722.6
    556800     15723.2
    556840     15722.4
    556880     15722.7
    556920     15726.4
    556960     15728.6
    557000     15727.2
    557040     15729.1
    557080     15730.3
    557120     15730.7
    557160     15732.5
    557200     15733.9
    557240     15734.5
    557280     15735.9
    557320     15738.5
    557360     15738.3
    557400     15740.8
    557440     15740.7
    557480     15742.9
    557520     15743.5
    557560     15745.3
    557600     15745.9
    557640     15745.1
    557680     15745.4
    557720     15749.1
    557760     15751.4
    557800       15750
    557840     15751.8
    557880       15753
    557920     15753.3
    557960     15755.2
    558000     15756.7
    558040     15757.3
    558080     15758.6
    558120     15761.2
    558160       15761
    558200     15763.6
    558240     15763.4
    558280     15765.6
    558320     15766.2
    558360       15768
    558400     15768.6
    558440     15767.8
    558480     15768.2
    558520     15771.8
    558560     15774.1
    558600     15772.8
    558640     15774.5
    558680     15775.6
    558720       15776
    558760       15778
    558800     15779.4
    558840       15780
    558880     15781.4
    558920     15783.9
    558960     15783.7
    559000     15786.3
    559040     15786.1
    559080     15788.3
    559120       15789
    559160     15790.8
    559200     15791.4
    559240     15790.5
    559280     15790.9
    559320     15794.5
    559360     15796.9
    559400     15795.5
    559440     15797.3
    559480     15798.3
    559520     15798.8
    559560     15800.8
    559600     15802.1
    559640     15802.7
    559680     15804.2
    559720     15806.6
    559760     15806.5
    559800     15809.1
    559840     15808.9
    559880       15811
    559920     15811.8
    559960     15813.4
    560000     15814.2
    560040     15813.3
    560080     15813.6
    560120     15817.3
    560160     15819.7
    560200     15818.3
    560240     15820.1
    560280     15821.1
    560320     15821.5
    560360     15823.5
    560400     15824.8
    560440     15825.5
    560480     15826.9
    560520     15829.3
    560560     15829.2
    560600     15831.9
    560640     15831.7
    560680     15833.8
    560720     15834.5
    560760     15836.2
    560800     15836.9
    560840       15836
    560880     15836.4
    560920       15840
    560960     15842.5
    561000     15841.1
    561040     15842.8
    561080     15843.8
    561120     15844.3
    561160     15846.3
    561200     15847.6
    561240     15848.2
    561280     15849.7
    561320     15852.1
    561360       15852
    561400     15854.6
    561440     15854.4
    561480     15856.5
    561520     15857.2
    561560     15858.9
    561600     15859.6
    561640     15858.7
    561680     15859.1
    561720     15862.7
    561760     15865.3
    561800     15863.8
    561840     15865.4
    561880     15866.5
    561920       15867
    561960       15869
    562000     15870.4
    562040     15870.8
    562080     15872.4
    562120     15874.8
    562160     15874.7
    562200     15877.3
    562240     15877.1
    562280     15879.1
    562320     15879.9
    562360     15881.7
    562400     15882.3
    562440     15881.4
    562480     15881.8
    562520     15885.5
    562560       15888
    562600     15886.5
    562640     15888.1
    562680     15889.2
    562720     15889.8
    562760     15891.7
    562800     15893.2
    562840     15893.6
    562880     15895.1
    562920     15897.5
    562960     15897.5
    563000       15900
    563040     15899.8
    563080     15901.9
    563120     15902.6
    563160     15904.3
    563200       15905
    563240     15904.1
    563280     15904.5
    563320     15908.3
    563360     15910.8
    563400     15909.3
    563440     15910.9
    563480     15911.9
    563520     15912.6
    563560     15914.5
    563600     15915.9
    563640     15916.3
    563680     15917.9
    563720     15920.2
    563760     15920.2
    563800     15922.8
    563840     15922.6
    563880     15924.6
    563920     15925.4
    563960     15927.2
    564000     15927.8
    564040     15926.8
    564080     15927.3
    564120       15931
    564160     15933.5
    564200     15932.1
    564240     15933.6
    564280     15934.7
    564320     15935.3
    564360     15937.3
    564400     15938.6
    564440     15939.1
    564480     15940.7
    564520     15943.1
    564560     15942.9
    564600     15945.6
    564640     15945.3
    564680     15947.4
    564720     15948.2
    564760       15950
    564800     15950.6
    564840     15949.6
    564880     15950.2
    564920     15953.8
    564960     15956.3
    565000     15954.9
    565040     15956.4
    565080     15957.4
    565120       15958
    565160       15960
    565200     15961.4
    565240     15961.8
    565280     15963.5
    565320     15965.9
    565360     15965.7
    565400     15968.4
    565440     15968.1
    565480     15970.2
    565520       15971
    565560     15972.8
    565600     15973.4
    565640     15972.4
    565680       15973
    565720     15976.6
    565760     15979.1
    565800     15977.6
    565840     15979.1
    565880     15980.2
    565920     15980.8
    565960     15982.8
    566000     15984.2
    566040     15984.6
    566080     15986.2
    566120     15988.6
    566160     15988.5
    566200     15991.3
    566240     15990.8
    566280       15993
    566320     15993.8
    566360     15995.6
    566400     15996.3
    566440     15995.2
    566480     15995.7
    566520     15999.3
    566560       16002
    566600     16000.3
    566640     16001.8
    566680     16002.9
    566720     16003.7
    566760     16005.6
    566800       16007
    566840     16007.4
    566880       16009
    566920     16011.4
    566960     16011.3
    567000     16014.1
    567040     16013.6
    567080     16015.7
    567120     16016.6
    567160     16018.4
    567200       16019
    567240       16018
    567280     16018.5
    567320     16022.1
    567360     16024.7
    567400     16023.1
    567440     16024.7
    567480     16025.8
    567520     16026.5
    567560     16028.4
    567600     16029.8
    567640     16030.1
    567680     16031.8
    567720     16034.2
    567760     16034.1
    567800     16036.9
    567840     16036.4
    567880     16038.5
    567920     16039.4
    567960     16041.3
    568000     16041.9
    568040     16040.8
    568080     16041.3
    568120     16044.9
    568160     16047.6
    568200     16045.9
    568240     16047.6
    568280     16048.5
    568320     16049.2
    568360     16051.2
    568400     16052.6
    568440     16052.9
    568480     16054.7
    568520       16057
    568560     16056.9
    568600     16059.7
    568640     16059.3
    568680     16061.4
    568720     16062.2
    568760     16064.2
    568800     16064.8
    568840     16063.7
    568880     16064.2
    568920     16067.8
    568960     16070.3
    569000     16068.8
    569040     16070.4
    569080     16071.4
    569120     16072.1
    569160       16074
    569200     16075.4
    569240     16075.7
    569280     16077.5
    569320     16079.8
    569360     16079.7
    569400     16082.5
    569440     16082.1
    569480     16084.2
    569520     16084.9
    569560       16087
    569600     16087.5
    569640     16086.5
    569680       16087
    569720     16090.5
    569760     16093.1
    569800     16091.5
    569840     16093.2
    569880     16094.2
    569920     16094.9
    569960     16096.8
    570000     16098.3
    570040     16098.6
    570080     16100.3
    570120     16102.5
    570160     16102.5
    570200     16105.4
    570240       16105
    570280     16107.1
    570320     16107.7
    570360     16109.8
    570400     16110.4
    570440     16109.4
    570480     16109.8
    570520     16113.2
    570560       16116
    570600     16114.4
    570640       16116
    570680     16117.1
    570720     16117.8
    570760     16119.6
    570800     16121.1
    570840     16121.4
    570880     16123.1
    570920     16125.3
    570960     16125.3
    571000     16128.2
    571040     16127.8
    571080     16129.9
    571120     16130.6
    571160     16132.6
    571200     16133.2
    571240     16132.2
    571280     16132.6
    571320       16136
    571360     16138.8
    571400     16137.2
    571440     16138.8
    571480     16139.9
    571520     16140.6
    571560     16142.5
    571600     16143.9
    571640     16144.3
    571680     16145.9
    571720     16148.1
    571760     16148.1
    571800       16151
    571840     16150.7
    571880     16152.8
    571920     16153.4
    571960     16155.4
    572000     16156.1
    572040     16155.1
    572080     16155.5
    572120     16158.8
    572160     16161.6
    572200       16160
    572240     16161.7
    572280     16162.7
    572320     16163.4
    572360     16165.3
    572400     16166.7
    572440     16167.2
    572480     16168.8
    572520       16171
    572560     16170.9
    572600     16173.9
    572640     16173.6
    572680     16175.7
    572720     16176.2
    572760     16178.2
    572800     16178.9
    572840     16177.9
    572880     16178.3
    572920     16181.6
    572960     16184.4
    573000     16182.9
    573040     16184.5
    573080     16185.6
    573120     16186.2
    573160     16188.1
    573200     16189.5
    573240       16190
    573280     16191.7
    573320     16193.8
    573360     16193.8
    573400     16196.8
    573440     16196.3
    573480     16198.5
    573520     16199.1
    573560       16201
    573600     16201.7
    573640     16200.7
    573680     16201.1
    573720     16204.4
    573760     16207.3
    573800     16205.7
    573840     16207.4
    573880     16208.4
    573920     16208.9
    573960     16210.9
    574000     16212.3
    574040     16212.8
    574080     16214.4
    574120     16216.6
    574160     16216.6
    574200     16219.5
    574240       16219
    574280     16221.3
    574320     16221.9
    574360     16223.8
    574400     16224.5
    574440     16223.5
    574480     16223.9
    574520     16227.3
    574560       16230
    574600     16228.5
    574640     16230.2
    574680     16231.2
    574720     16231.7
    574760     16233.7
    574800     16235.3
    574840     16235.6
    574880     16237.3
    574920     16239.4
    574960     16239.4
    575000     16242.3
    575040     16241.8
    575080     16244.1
    575120     16244.8
    575160     16246.6
    575200     16247.3
    575240     16246.3
    575280     16246.6
    575320     16250.1
    575360     16252.9
    575400     16251.3
    575440       16253
    575480       16254
    575520     16254.5
    575560     16256.5
    575600       16258
    575640     16258.5
    575680     16260.1
    575720     16262.2
    575760     16262.2
    575800     16265.1
    575840     16264.6
    575880     16266.9
    575920     16267.5
    575960     16269.3
    576000     16270.1
    576040     16269.1
    576080     16269.4
    576120     16272.9
    576160     16275.6
    576200       16274
    576240     16275.8
    576280     16276.8
    576320     16277.3
    576360     16279.3
    576400     16280.8
    576440     16281.3
    576480     16282.8
    576520       16285
    576560       16285
    576600     16287.9
    576640     16287.4
    576680     16289.6
    576720     16290.4
    576760     16292.1
    576800     16292.9
    576840     16291.9
    576880     16292.2
    576920     16295.6
    576960     16298.4
    577000     16296.8
    577040     16298.6
    577080     16299.6
    577120     16300.1
    577160       16302
    577200     16303.7
    577240     16304.1
    577280     16305.6
    577320     16307.8
    577360     16307.9
    577400     16310.6
    577440     16310.2
    577480     16312.5
    577520     16313.2
    577560     16314.9
    577600     16315.6
    577640     16314.7
    577680       16315
    577720     16318.5
    577760     16321.2
    577800     16319.6
    577840     16321.4
    577880     16322.4
    577920     16322.8
    577960     16324.8
    578000     16326.5
    578040     16326.8
    578080     16328.4
    578120     16330.6
    578160     16330.7
    578200     16333.4
    578240       16333
    578280     16335.2
    578320     16335.9
    578360     16337.7
    578400     16338.6
    578440     16337.5
    578480     16337.9
    578520     16341.3
    578560     16344.1
    578600     16342.5
    578640     16344.3
    578680     16345.2
    578720     16345.7
    578760     16347.6
    578800     16349.4
    578840     16349.7
    578880     16351.2
    578920     16353.5
    578960     16353.6
    579000     16356.3
    579040     16355.9
    579080     16358.1
    579120     16358.8
    579160     16360.5
    579200     16361.5
    579240     16360.4
    579280     16360.7
    579320     16364.2
    579360     16366.9
    579400     16365.3
    579440     16367.1
    579480     16368.1
    579520     16368.7
    579560     16370.6
    579600     16372.3
    579640     16372.7
    579680     16374.2
    579720     16376.4
    579760     16376.5
    579800     16379.3
    579840     16378.8
    579880     16381.1
    579920     16381.7
    579960     16383.5
    580000     16384.3
    580040     16383.2
    580080     16383.6
    580120     16387.1
    580160     16389.9
    580200     16388.2
    580240       16390
    580280       16391
    580320     16391.5
    580360     16393.4
    580400     16395.2
    580440     16395.6
    580480       16397
    580520     16399.2
    580560     16399.4
    580600     16402.2
    580640     16401.7
    580680       16404
    580720     16404.6
    580760     16406.4
    580800     16407.2
    580840     16406.2
    580880     16406.5
    580920       16410
    580960     16412.8
    581000     16411.1
    581040     16412.9
    581080     16413.9
    581120     16414.4
    581160     16416.3
    581200     16418.1
    581240     16418.3
    581280     16419.9
    581320     16422.1
    581360     16422.3
    581400       16425
    581440     16424.5
    581480     16426.9
    581520     16427.5
    581560     16429.4
    581600     16430.2
    581640     16429.1
    581680     16429.4
    581720     16432.8
    581760     16435.6
    581800       16434
    581840     16435.7
    581880     16436.7
    581920     16437.3
    581960     16439.1
    582000       16441
    582040     16441.2
    582080     16442.7
    582120       16445
    582160     16445.2
    582200     16447.8
    582240     16447.3
    582280     16449.8
    582320     16450.2
    582360     16452.2
    582400     16453.1
    582440     16451.9
    582480     16452.2
    582520     16455.6
    582560     16458.5
    582600     16456.7
    582640     16458.6
    582680     16459.6
    582720     16460.1
    582760       16462
    582800     16463.8
    582840     16464.1
    582880     16465.6
    582920     16467.9
    582960       16468
    583000     16470.7
    583040     16470.1
    583080     16472.6
    583120     16473.1
    583160       16475
    583200     16475.9
    583240     16474.7
    583280       16475
    583320     16478.4
    583360     16481.3
    583400     16479.6
    583440     16481.5
    583480     16482.4
    583520     16482.9
    583560     16484.8
    583600     16486.6
    583640     16486.9
    583680     16488.4
    583720     16490.7
    583760     16490.8
    583800     16493.5
    583840       16493
    583880     16495.4
    583920     16495.9
    583960     16497.8
    584000     16498.6
    584040     16497.6
    584080     16497.8
    584120     16501.2
    584160     16504.2
    584200     16502.5
    584240     16504.3
    584280     16505.2
    584320     16505.7
    584360     16507.6
    584400     16509.5
    584440     16509.8
    584480     16511.2
    584520     16513.6
    584560     16513.7
    584600     16516.3
    584640     16515.9
    584680     16518.2
    584720     16518.8
    584760     16520.7
    584800     16521.5
    584840     16520.5
    584880     16520.7
    584920       16524
    584960     16527.1
    585000     16525.3
    585040     16527.1
    585080     16528.1
    585120     16528.6
    585160     16530.5
    585200     16532.3
    585240     16532.6
    585280     16534.1
    585320     16536.5
    585360     16536.5
    585400     16539.2
    585440     16538.7
    585480     16541.1
    585520     16541.6
    585560     16543.6
    585600     16544.4
    585640     16543.4
    585680     16543.6
    585720     16546.8
    585760       16550
    585800     16548.2
    585840       16550
    585880       16551
    585920     16551.5
    585960     16553.3
    586000     16555.2
    586040     16555.5
    586080       16557
    586120     16559.4
    586160     16559.3
    586200       16562
    586240     16561.6
    586280       16564
    586320     16564.5
    586360     16566.5
    586400     16567.3
    586440     16566.3
    586480     16566.5
    586520     16569.7
    586560       16573
    586600     16571.1
    586640     16572.9
    586680     16573.9
    586720     16574.4
    586760     16576.2
    586800     16578.1
    586840     16578.3
    586880     16579.9
    586920     16582.3
    586960     16582.3
    587000     16584.9
    587040     16584.4
    587080     16586.9
    587120     16587.5
    587160     16589.4
    587200     16590.2
    587240     16589.3
    587280     16589.3
    587320     16592.6
    587360     16595.8
    587400       16594
    587440     16595.8
    587480     16596.8
    587520     16597.3
    587560     16599.1
    587600     16600.9
    587640     16601.2
    587680     16602.7
    587720     16605.2
    587760     16605.1
    587800     16607.7
    587840     16607.2
    587880     16609.9
    587920     16610.3
    587960     16612.3
    588000     16613.1
    588040     16612.2
    588080     16612.2
    588120     16615.5
    588160     16618.7
    588200       16617
    588240     16618.7
    588280     16619.7
    588320     16620.2
    588360       16622
    588400     16623.8
    588440     16624.1
    588480     16625.7
    588520     16628.2
    588560       16628
    588600     16630.6
    588640     16630.1
    588680     16632.8
    588720     16633.2
    588760     16635.3
    588800     16635.9
    588840       16635
    588880     16635.1
    588920     16638.4
    588960     16641.7
    589000     16639.9
    589040     16641.5
    589080     16642.5
    589120     16643.2
    589160     16644.9
    589200     16646.7
    589240     16647.1
    589280     16648.7
    589320     16651.1
    589360       16651
    589400     16653.5
    589440       16653
    589480     16655.7
    589520     16656.2
    589560     16658.1
    589600     16658.9
    589640     16657.8
    589680     16658.1
    589720     16661.3
    589760     16664.6
    589800     16662.8
    589840     16664.5
    589880     16665.5
    589920     16666.2
    589960     16667.9
    590000     16669.6
    590040     16669.9
    590080     16671.6
    590120     16674.1
    590160       16674
    590200     16676.4
    590240       16676
    590280     16678.7
    590320     16679.1
    590360       16681
    590400     16681.8
    590440     16680.7
    590480       16681
    590520     16684.2
    590560     16687.5
    590600     16685.7
    590640     16687.3
    590680     16688.4
    590720       16689
    590760     16690.6
    590800     16692.5
    590840     16692.8
    590880     16694.4
    590920     16696.9
    590960     16696.8
    591000     16699.3
    591040     16698.8
    591080     16701.6
    591120     16701.9
    591160     16703.9
    591200     16704.7
    591240     16703.5
    591280     16703.9
    591320     16707.1
    591360     16710.4
    591400     16708.6
    591440     16710.3
    591480     16711.3
    591520       16712
    591560     16713.6
    591600     16715.3
    591640     16715.8
    591680     16717.3
    591720     16719.9
    591760     16719.8
    591800     16722.2
    591840     16721.7
    591880     16724.6
    591920     16724.9
    591960     16726.9
    592000     16727.6
    592040     16726.5
    592080     16726.8
    592120       16730
    592160     16733.4
    592200     16731.5
    592240     16733.2
    592280     16734.2
    592320     16734.9
    592360     16736.4
    592400     16738.3
    592440     16738.7
    592480     16740.2
    592520     16742.8
    592560     16742.7
    592600     16745.1
    592640     16744.6
    592680     16747.5
    592720     16747.8
    592760     16749.8
    592800     16750.6
    592840     16749.4
    592880     16749.8
    592920       16753
    592960     16756.2
    593000     16754.4
    593040     16756.3
    593080     16757.2
    593120     16757.7
    593160     16759.3
    593200     16761.3
    593240     16761.6
    593280     16763.2
    593320     16765.7
    593360     16765.5
    593400       16768
    593440     16767.5
    593480     16770.5
    593520     16770.6
    593560     16772.7
    593600     16773.6
    593640     16772.4
    593680     16772.7
    593720     16775.9
    593760     16779.2
    593800     16777.4
    593840     16779.1
    593880     16780.2
    593920     16780.7
    593960     16782.2
    594000     16784.2
    594040     16784.5
    594080     16786.1
    594120     16788.6
    594160     16788.5
    594200     16790.9
    594240     16790.4
    594280     16793.4
    594320     16793.5
    594360     16795.6
    594400     16796.5
    594440     16795.3
    594480     16795.6
    594520     16798.7
    594560       16802
    594600     16800.3
    594640       16802
    594680     16803.1
    594720     16803.7
    594760     16805.2
    594800     16807.1
    594840     16807.5
    594880       16809
    594920     16811.5
    594960     16811.5
    595000     16813.8
    595040     16813.2
    595080     16816.3
    595120     16816.5
    595160     16818.5
    595200     16819.4
    595240     16818.2
    595280     16818.5
    595320     16821.5
    595360     16824.9
    595400     16823.2
    595440     16824.9
    595480       16826
    595520     16826.6
    595560     16828.1
    595600     16830.1
    595640     16830.3
    595680     16831.9
    595720     16834.4
    595760     16834.4
    595800     16836.8
    595840     16836.1
    595880     16839.2
    595920     16839.4
    595960     16841.4
    596000     16842.3
    596040     16841.3
    596080     16841.4
    596120     16844.4
    596160     16847.8
    596200     16846.2
    596240     16847.9
    596280     16848.9
    596320     16849.6
    596360       16851
    596400       16853
    596440     16853.2
    596480     16854.9
    596520     16857.4
    596560     16857.4
    596600     16859.8
    596640       16859
    596680     16862.1
    596720     16862.4
    596760     16864.3
    596800     16865.2
    596840     16864.2
    596880     16864.3
    596920     16867.4
    596960     16870.9
    597000     16869.1
    597040     16870.8
    597080     16871.9
    597120     16872.5
    597160       16874
    597200       16876
    597240     16876.1
    597280     16877.8
    597320     16880.3
    597360     16880.4
    597400     16882.7
    597440     16881.9
    597480       16885
    597520     16885.3
    597560     16887.1
    597600       16888
    597640     16887.1
    597680     16887.2
    597720     16890.3
    597760     16893.7
    597800     16891.9
    597840     16893.7
    597880     16894.8
    597920     16895.3
    597960     16896.8
    598000     16898.8
    598040       16899
    598080     16900.8
    598120     16903.2
    598160     16903.3
    598200     16905.6
    598240     16904.8
    598280       16908
    598320     16908.1
    598360       16910
    598400     16910.8
    598440       16910
    598480     16910.2
    598520     16913.2
    598560     16916.6
    598600     16914.7
    598640     16916.7
    598680     16917.8
    598720     16918.3
    598760     16919.7
    598800     16921.7
    598840     16921.8
    598880     16923.7
    598920     16926.1
    598960     16926.2
    599000     16928.5
    599040     16927.7
    599080     16930.9
    599120       16931
    599160     16932.9
    599200     16933.7
    599240     16932.9
    599280     16932.9
    599320     16935.9
    599360     16939.5
    599400     16937.6
    599440     16939.6
    599480     16940.7
    599520     16941.2
    599560     16942.6
    599600     16944.6
    599640     16944.7
    599680     16946.6
    599720     16948.9
    599760       16949
    599800     16951.2
    599840     16950.6
    599880     16953.7
    599920     16953.9
    599960     16955.8
    600000     16956.5
    600040     16955.8
    600080     16955.8
    600120     16958.7
    600160     16962.3
    600200     16960.5
    600240     16962.5
    600280     16963.5
    600320       16964
    600360     16965.4
    600400     16967.4
    600440     16967.6
    600480     16969.4
    600520     16971.8
    600560     16971.9
    600600       16974
    600640     16973.3
    600680     16976.6
    600720     16976.7
    600760     16978.6
    600800     16979.3
    600840     16978.7
    600880     16978.6
    600920     16981.5
    600960     16985.2
    601000     16983.3
    601040     16985.3
    601080     16986.3
    601120     16986.9
    601160     16988.3
    601200     16990.4
    601240     16990.5
    601280     16992.3
    601320     16994.7
    601360     16994.7
    601400     16996.8
    601440     16996.2
    601480     16999.5
    601520     16999.6
    601560     17001.5
    601600     17002.2
    601640     17001.6
    601680     17001.6
    601720     17004.4
    601760       17008
    601800     17006.2
    601840     17008.1
    601880     17009.1
    601920     17009.8
    601960     17011.2
    602000     17013.2
    602040     17013.3
    602080     17015.2
    602120     17017.6
    602160     17017.5
    602200     17019.7
    602240     17019.1
    602280     17022.4
    602320     17022.5
    602360     17024.3
    602400     17025.1
    602440     17024.4
    602480     17024.5
    602520     17027.3
    602560     17030.8
    602600       17029
    602640       17031
    602680       17032
    602720     17032.7
    602760       17034
    602800     17036.1
    602840     17036.2
    602880       17038
    602920     17040.3
    602960     17040.4
    603000     17042.6
    603040     17041.9
    603080     17045.2
    603120     17045.3
    603160     17047.1
    603200     17047.9
    603240     17047.2
    603280     17047.3
    603320     17050.1
    603360     17053.6
    603400     17051.8
    603440     17053.9
    603480     17054.9
    603520     17055.4
    603560     17056.9
    603600       17059
    603640     17059.1
    603680     17060.8
    603720     17063.1
    603760     17063.2
    603800     17065.5
    603840     17064.9
    603880       17068
    603920     17068.2
    603960     17069.9
    604000     17070.7
    604040     17070.1
    604080     17070.1
    604120     17073.1
    604160     17076.5
    604200     17074.6
    604240     17076.5
    604280     17077.7
    604320     17078.3
    604360     17079.6
    604400     17081.8
    604440     17081.9
    604480     17083.7
    604520     17085.9
    604560     17086.1
    604600     17088.3
    604640     17087.8
    604680     17090.9
    604720       17091
    604760     17092.8
    604800     17093.6
    604840     17092.9
    604880       17093
    604920       17096
    604960     17099.4
    605000     17097.6
    605040     17099.4
    605080     17100.5
    605120     17101.1
    605160     17102.5
    605200     17104.7
    605240     17104.7
    605280     17106.6
    605320     17108.7
    605360     17108.9
    605400     17111.2
    605440     17110.6
    605480     17113.7
    605520     17113.8
    605560     17115.7
    605600     17116.4
    605640     17115.7
    605680     17115.8
    605720     17118.7
    605760     17122.2
    605800     17120.5
    605840     17122.2
    605880     17123.4
    605920       17124
    605960     17125.3
    606000     17127.5
    606040     17127.5
    606080     17129.5
    606120     17131.5
    606160     17131.8
    606200     17134.1
    606240     17133.4
    606280     17136.5
    606320     17136.7
    606360     17138.4
    606400     17139.3
    606440     17138.5
    606480     17138.7
    606520     17141.7
    606560       17145
    606600     17143.3
    606640       17145
    606680     17146.3
    606720     17146.9
    606760     17148.2
    606800     17150.4
    606840     17150.4
    606880     17152.4
    606920     17154.4
    606960     17154.6
    607000     17156.9
    607040     17156.2
    607080     17159.5
    607120     17159.6
    607160     17161.3
    607200     17162.2
    607240     17161.3
    607280     17161.6
    607320     17164.6
    607360     17167.9
    607400     17166.3
    607440     17167.9
    607480     17169.2
    607520     17169.8
    607560       17171
    607600     17173.3
    607640     17173.3
    607680     17175.3
    607720     17177.3
    607760     17177.5
    607800     17179.9
    607840     17179.2
    607880     17182.3
    607920     17182.4
    607960     17184.2
    608000     17185.2
    608040     17184.2
    608080     17184.6
    608120     17187.5
    608160     17190.7
    608200     17189.1
    608240     17190.9
    608280     17192.1
    608320     17192.7
    608360     17193.9
    608400     17196.2
    608440     17196.3
    608480     17198.2
    608520     17200.3
    608560     17200.4
    608600     17202.9
    608640     17202.1
    608680     17205.2
    608720     17205.3
    608760     17207.2
    608800       17208
    608840     17207.2
    608880     17207.4
    608920     17210.4
    608960     17213.7
    609000     17212.1
    609040     17213.9
    609080       17215
    609120     17215.6
    609160     17216.8
    609200     17219.2
    609240     17219.2
    609280     17221.2
    609320     17223.3
    609360     17223.5
    609400     17225.8
    609440     17225.1
    609480     17228.2
    609520     17228.2
    609560     17230.1
    609600       17231
    609640     17230.1
    609680     17230.4
    609720     17233.3
    609760     17236.7
    609800       17235
    609840     17236.9
    609880       17238
    609920     17238.5
    609960     17239.8
    610000     17242.1
    610040     17242.2
    610080     17244.2
    610120     17246.3
    610160     17246.4
    610200     17248.8
    610240     17248.1
    610280     17251.1
    610320     17251.1
    610360     17253.1
    610400     17253.9
    610440     17253.1
    610480     17253.3
    610520     17256.2
    610560     17259.7
    610600     17257.9
    610640     17259.8
    610680       17261
    610720     17261.4
    610760     17262.8
    610800       17265
    610840     17265.2
    610880     17267.1
    610920     17269.2
    610960     17269.3
    611000     17271.6
    611040       17271
    611080     17273.9
    611120     17274.1
    611160     17276.1
    611200     17276.8
    611240       17276
    611280     17276.2
    611320     17279.1
    611360     17282.6
    611400     17280.8
    611440     17282.7
    611480       17284
    611520     17284.3
    611560     17285.8
    611600       17288
    611640     17288.1
    611680     17290.1
    611720     17292.1
    611760     17292.2
    611800     17294.6
    611840     17293.9
    611880     17296.9
    611920       17297
    611960     17298.9
    612000     17299.8
    612040     17298.8
    612080     17298.9
    612120     17301.9
    612160     17305.5
    612200     17303.6
    612240     17305.6
    612280       17307
    612320     17307.2
    612360     17308.8
    612400     17310.9
    612440     17310.9
    612480     17312.9
    612520     17315.1
    612560     17315.1
    612600     17317.5
    612640     17316.7
    612680     17319.7
    612720     17319.9
    612760     17321.9
    612800     17322.6
    612840     17321.6
    612880     17321.8
    612920     17324.8
    612960     17328.4
    613000     17326.7
    613040     17328.5
    613080     17329.9
    613120     17330.1
    613160     17331.7
    613200     17333.8
    613240     17333.7
    613280     17335.8
    613320       17338
    613360       17338
    613400     17340.5
    613440     17339.5
    613480     17342.7
    613520     17342.9
    613560     17344.8
    613600     17345.7
    613640     17344.6
    613680     17344.8
    613720     17347.7
    613760     17351.5
    613800     17349.6
    613840     17351.4
    613880     17352.9
    613920     17353.1
    613960     17354.8
    614000     17356.8
    614040     17356.6
    614080     17358.7
    614120       17361
    614160     17360.9
    614200     17363.5
    614240     17362.5
    614280     17365.7
    614320     17365.9
    614360     17367.8
    614400     17368.8
    614440     17367.5
    614480     17367.6
    614520     17370.6
    614560     17374.4
    614600     17372.5
    614640     17374.2
    614680     17375.9
    614720       17376
    614760     17377.6
    614800     17379.7
    614840     17379.5
    614880     17381.6
    614920       17384
    614960     17383.9
    615000     17386.3
    615040     17385.4
    615080     17388.6
    615120     17388.8
    615160     17390.7
    615200     17391.7
    615240     17390.4
    615280     17390.4
    615320     17393.5
    615360     17397.2
    615400     17395.5
    615440     17397.1
    615480     17398.8
    615520       17399
    615560     17400.5
    615600     17402.6
    615640     17402.4
    615680     17404.6
    615720     17406.9
    615760     17406.8
    615800     17409.2
    615840     17408.4
    615880     17411.5
    615920     17411.8
    615960     17413.6
    616000     17414.6
    616040     17413.3
    616080     17413.3
    616120     17416.5
    616160     17420.2
    616200     17418.5
    616240       17420
    616280     17421.7
    616320     17421.8
    616360     17423.4
    616400     17425.6
    616440     17425.4
    616480     17427.5
    616520     17429.9
    616560     17429.7
    616600     17432.2
    616640     17431.3
    616680     17434.5
    616720     17434.7
    616760     17436.6
    616800     17437.4
    616840     17436.3
    616880     17436.2
    616920     17439.3
    616960     17443.3
    617000     17441.3
    617040       17443
    617080     17444.6
    617120     17444.7
    617160     17446.3
    617200     17448.5
    617240     17448.2
    617280     17450.4
    617320     17452.8
    617360     17452.6
    617400       17455
    617440     17454.1
    617480     17457.5
    617520     17457.5
    617560     17459.5
    617600     17460.4
    617640     17459.2
    617680     17459.2
    617720     17462.3
    617760     17466.2
    617800     17464.3
    617840       17466
    617880     17467.6
    617920     17467.6
    617960     17469.2
    618000     17471.4
    618040     17471.2
    618080     17473.3
    618120     17475.8
    618160     17475.5
    618200       17478
    618240     17477.1
    618280     17480.4
    618320     17480.5
    618360     17482.5
    618400     17483.3
    618440     17482.2
    618480     17482.1
    618520     17485.2
    618560     17489.2
    618600     17487.3
    618640       17489
    618680     17490.5
    618720     17490.6
    618760     17492.2
    618800     17494.4
    618840     17494.2
    618880     17496.4
    618920     17498.8
    618960     17498.5
    619000       17501
    619040       17500
    619080     17503.5
    619120     17503.5
    619160     17505.5
    619200     17506.2
    619240     17505.1
    619280     17505.1
    619320     17508.2
    619360     17512.2
    619400     17510.2
    619440     17512.1
    619480     17513.5
    619520     17513.6
    619560     17515.3
    619600     17517.4
    619640     17517.2
    619680     17519.4
    619720     17521.8
    619760     17521.5
    619800       17524
    619840     17522.9
    619880     17526.5
    619920     17526.5
    619960     17528.4
    620000     17529.1
    620040     17528.2
    620080     17528.1
    620120     17531.2
    620160     17535.1
    620200     17533.2
    620240       17535
    620280     17536.5
    620320     17536.5
    620360     17538.4
    620400     17540.4
    620440     17540.2
    620480     17542.4
    620520     17544.7
    620560     17544.6
    620600     17547.1
    620640     17545.9
    620680     17549.4
    620720     17549.4
    620760     17551.3
    620800     17552.1
    620840     17551.2
    620880     17551.1
    620920     17554.1
    620960     17558.1
    621000     17556.2
    621040     17558.1
    621080     17559.5
    621120     17559.5
    621160     17561.3
    621200     17563.4
    621240     17563.2
    621280     17565.4
    621320     17567.8
    621360     17567.5
    621400       17570
    621440     17568.8
    621480     17572.5
    621520     17572.4
    621560     17574.3
    621600     17575.1
    621640     17574.2
    621680       17574
    621720     17577.1
    621760     17581.1
    621800     17579.2
    621840     17581.1
    621880     17582.5
    621920     17582.5
    621960     17584.3
    622000     17586.3
    622040     17586.3
    622080     17588.5
    622120     17590.8
    622160     17590.5
    622200       17593
    622240     17591.8
    622280     17595.5
    622320     17595.4
    622360     17597.3
    622400     17598.1
    622440     17597.2
    622480       17597
    622520     17600.1
    622560     17604.2
    622600     17602.1
    622640     17604.2
    622680     17605.5
    622720     17605.5
    622760     17607.3
    622800     17609.3
    622840     17609.3
    622880     17611.5
    622920     17613.8
    622960     17613.4
    623000     17616.1
    623040     17614.8
    623080     17618.5
    623120     17618.4
    623160     17620.2
    623200     17621.1
    623240     17620.2
    623280     17619.9
    623320     17623.2
    623360     17627.1
    623400     17625.2
    623440     17627.2
    623480     17628.5
    623520     17628.5
    623560     17630.2
    623600     17632.2
    623640     17632.2
    623680     17634.5
    623720     17636.7
    623760     17636.4
    623800     17639.1
    623840     17637.8
    623880     17641.5
    623920     17641.3
    623960     17643.2
    624000     17644.1
    624040     17643.2
    624080     17642.8
    624120     17646.2
    624160     17650.1
    624200       17648
    624240     17650.2
    624280     17651.4
    624320     17651.5
    624360     17653.2
    624400     17655.2
    624440     17655.3
    624480     17657.5
    624520     17659.7
    624560     17659.5
    624600       17662
    624640     17660.8
    624680     17664.4
    624720     17664.4
    624760     17666.2
    624800     17667.1
    624840     17666.3
    624880     17665.7
    624920     17669.2
    624960     17673.1
    625000     17671.1
    625040     17673.3
    625080     17674.3
    625120     17674.5
    625160     17676.2
    625200     17678.2
    625240     17678.3
    625280     17680.4
    625320     17682.7
    625360     17682.4
    625400     17685.1
    625440     17683.7
    625480     17687.4
    625520     17687.3
    625560     17689.2
    625600       17690
    625640     17689.1
    625680     17688.7
    625720     17692.1
    625760     17696.1
    625800       17694
    625840     17696.3
    625880     17697.3
    625920     17697.4
    625960     17699.2
    626000     17701.2
    626040     17701.3
    626080     17703.5
    626120     17705.7
    626160     17705.5
    626200       17708
    626240     17706.7
    626280     17710.4
    626320     17710.4
    626360     17712.2
    626400     17712.9
    626440     17712.1
    626480     17711.7
    626520       17715
    626560       17719
    626600       17717
    626640     17719.2
    626680     17720.2
    626720     17720.5
    626760     17722.2
    626800     17724.2
    626840     17724.2
    626880     17726.5
    626920     17728.7
    626960     17728.3
    627000       17731
    627040     17729.7
    627080     17733.4
    627120     17733.4
    627160     17735.2
    627200     17735.8
    627240     17735.1
    627280     17734.8
    627320       17738
    627360       17742
    627400     17740.1
    627440     17742.1
    627480     17743.1
    627520     17743.3
    627560     17745.1
    627600     17747.2
    627640     17747.2
    627680     17749.4
    627720     17751.7
    627760     17751.3
    627800     17754.1
    627840     17752.7
    627880     17756.4
    627920     17756.3
    627960     17758.3
    628000     17758.8
    628040       17758
    628080     17757.7
    628120     17760.9
    628160     17764.8
    628200       17763
    628240       17765
    628280       17766
    628320     17766.3
    628360       17768
    628400     17770.1
    628440     17770.2
    628480     17772.3
    628520     17774.6
    628560     17774.2
    628600     17776.9
    628640     17775.6
    628680     17779.3
    628720     17779.2
    628760     17781.3
    628800     17781.9
    628840       17781
    628880     17780.7
    628920     17783.8
    628960     17787.7
    629000       17786
    629040       17788
    629080       17789
    629120     17789.2
    629160       17791
    629200     17793.1
    629240     17793.1
    629280     17795.2
    629320     17797.6
    629360     17797.1
    629400     17799.8
    629440     17798.6
    629480     17802.2
    629520     17802.2
    629560     17804.1
    629600     17804.8
    629640       17804
    629680     17803.6
    629720     17806.7
    629760     17810.6
    629800     17808.8
    629840     17810.9
    629880     17811.9
    629920     17812.1
    629960       17814
    630000       17816
    630040     17816.1
    630080     17818.1
    630120     17820.5
    630160       17820
    630200     17822.6
    630240     17821.5
    630280     17825.2
    630320     17825.2
    630360       17827
    630400     17827.6
    630440     17826.9
    630480     17826.5
    630520     17829.6
    630560     17833.5
    630600     17831.8
    630640     17833.9
    630680     17834.9
    630720       17835
    630760     17836.9
    630800     17838.9
    630840     17839.1
    630880     17841.1
    630920     17843.5
    630960     17843.1
    631000     17845.5
    631040     17844.4
    631080     17848.1
    631120     17848.1
    631160       17850
    631200     17850.6
    631240     17849.8
    631280     17849.5
    631320     17852.5
    631360     17856.4
    631400     17854.7
    631440     17856.8
    631480     17857.7
    631520     17858.1
    631560     17859.9
    631600     17861.8
    631640     17862.1
    631680     17864.1
    631720     17866.5
    631760     17866.1
    631800     17868.5
    631840     17867.4
    631880     17871.2
    631920     17871.2
    631960     17872.9
    632000     17873.6
    632040     17872.7
    632080     17872.5
    632120     17875.5
    632160     17879.3
    632200     17877.5
    632240     17879.9
    632280     17880.7
    632320       17881
    632360     17882.8
    632400     17884.7
    632440       17885
    632480       17887
    632520     17889.4
    632560     17889.1
    632600     17891.4
    632640     17890.5
    632680     17894.2
    632720     17894.1
    632760     17895.8
    632800     17896.6
    632840     17895.7
    632880     17895.4
    632920     17898.4
    632960     17902.3
    633000     17900.5
    633040     17902.8
    633080     17903.6
    633120       17904
    633160     17905.7
    633200     17907.6
    633240     17907.8
    633280       17910
    633320     17912.3
    633360       17912
    633400     17914.4
    633440     17913.4
    633480       17917
    633520     17917.2
    633560     17918.8
    633600     17919.7
    633640     17918.6
    633680     17918.3
    633720     17921.5
    633760     17925.2
    633800     17923.4
    633840     17925.8
    633880     17926.5
    633920     17926.9
    633960     17928.6
    634000     17930.5
    634040     17930.8
    634080     17932.8
    634120     17935.3
    634160     17935.1
    634200     17937.4
    634240     17936.4
    634280     17940.1
    634320     17940.1
    634360     17941.9
    634400     17942.6
    634440     17941.5
    634480     17941.3
    634520     17944.7
    634560     17948.2
    634600     17946.4
    634640     17948.9
    634680     17949.6
    634720       17950
    634760     17951.7
    634800     17953.5
    634840     17953.8
    634880     17955.9
    634920     17958.4
    634960     17958.2
    635000     17960.5
    635040     17959.6
    635080       17963
    635120     17963.1
    635160       17965
    635200     17965.6
    635240     17964.4
    635280     17964.3
    635320     17967.7
    635360     17971.2
    635400     17969.4
    635440     17971.8
    635480     17972.6
    635520     17972.9
    635560     17974.7
    635600     17976.6
    635640     17976.8
    635680     17978.9
    635720     17981.4
    635760     17981.1
    635800     17983.4
    635840     17982.6
    635880       17986
    635920     17986.2
    635960       17988
    636000     17988.6
    636040     17987.4
    636080     17987.3
    636120     17990.6
    636160     17994.1
    636200     17992.3
    636240       17995
    636280     17995.7
    636320       17996
    636360     17997.8
    636400     17999.7
    636440     17999.9
    636480     18001.9
    636520     18004.4
    636560     18004.1
    636600     18006.6
    636640     18005.7
    636680       18009
    636720     18009.2
    636760       18011
    636800     18011.7
    636840     18010.4
    636880     18010.4
    636920     18013.7
    636960     18017.1
    637000     18015.3
    637040       18018
    637080     18018.8
    637120       18019
    637160     18020.8
    637200     18022.6
    637240       18023
    637280     18024.9
    637320     18027.4
    637360     18027.2
    637400     18029.6
    637440     18028.7
    637480       18032
    637520     18032.4
    637560       18034
    637600     18034.7
    637640     18033.5
    637680     18033.3
    637720     18036.8
    637760     18040.2
    637800     18038.3
    637840       18041
    637880     18041.8
    637920     18042.1
    637960     18043.9
    638000     18045.5
    638040     18046.1
    638080     18047.9
    638120     18050.5
    638160     18050.2
    638200     18052.6
    638240     18051.7
    638280     18055.1
    638320     18055.4
    638360     18057.1
    638400     18057.7
    638440     18056.5
    638480     18056.3
    638520     18059.8
    638560     18063.3
    638600     18061.3
    638640       18064
    638680     18064.7
    638720       18065
    638760     18066.9
    638800     18068.5
    638840       18069
    638880     18070.9
    638920     18073.5
    638960     18073.3
    639000     18075.6
    639040     18074.7
    639080       18078
    639120     18078.5
    639160       18080
    639200     18080.7
    639240     18079.5
    639280     18079.2
    639320     18082.8
    639360     18086.1
    639400     18084.3
    639440       18087
    639480     18087.7
    639520       18088
    639560     18089.9
    639600     18091.4
    639640     18091.9
    639680     18093.9
    639720     18096.5
    639760     18096.2
    639800     18098.7
    639840     18097.5
    639880     18101.1
    639920     18101.5
    639960       18103
    640000     18103.7
    640040     18102.5
    640080     18102.2
    640120     18105.8
    640160     18109.1
    640200     18107.2
    640240     18109.9
    640280     18110.7
    640320     18111.1
    640360     18112.8
    640400     18114.3
    640440       18115
    640480     18116.9
    640520     18119.5
    640560     18119.3
    640600     18121.7
    640640     18120.5
    640680     18124.1
    640720     18124.4
    640760     18125.9
    640800     18126.7
    640840     18125.3
    640880     18125.3
    640920     18128.9
    640960     18132.1
    641000     18130.1
    641040     18132.8
    641080     18133.7
    641120     18134.1
    641160     18135.7
    641200     18137.3
    641240       18138
    641280     18139.9
    641320     18142.5
    641360     18142.3
    641400     18144.7
    641440     18143.5
    641480     18147.1
    641520     18147.4
    641560     18148.8
    641600     18149.6
    641640     18148.4
    641680     18148.2
    641720     18151.8
    641760     18155.2
    641800     18153.1
    641840     18155.8
    641880     18156.8
    641920       18157
    641960     18158.8
    642000     18160.3
    642040       18161
    642080     18162.9
    642120     18165.6
    642160     18165.2
    642200     18167.8
    642240     18166.5
    642280     18170.2
    642320     18170.4
    642360     18171.9
    642400     18172.6
    642440     18171.4
    642480     18171.2
    642520     18174.9
    642560     18178.2
    642600     18176.1
    642640     18178.8
    642680     18179.9
    642720     18180.1
    642760     18181.8
    642800     18183.3
    642840     18183.9
    642880     18185.9
    642920     18188.6
    642960     18188.2
    643000     18190.7
    643040     18189.6
    643080     18193.2
    643120     18193.5
    643160     18194.9
    643200     18195.6
    643240     18194.3
    643280     18194.3
    643320     18197.9
    643360     18201.3
    643400     18199.1
    643440     18201.9
    643480     18202.8
    643520     18203.1
    643560     18204.8
    643600     18206.2
    643640       18207
    643680     18208.9
    643720     18211.8
    643760     18211.2
    643800     18213.7
    643840     18212.6
    643880     18216.2
    643920     18216.5
    643960       18218
    644000     18218.6
    644040     18217.3
    644080     18217.3
    644120     18220.9
    644160     18224.4
    644200     18222.1
    644240     18224.9
    644280     18225.9
    644320     18226.2
    644360     18227.8
    644400     18229.1
    644440     18230.1
    644480       18232
    644520     18234.8
    644560     18234.3
    644600     18236.6
    644640     18235.7
    644680     18239.3
    644720     18239.6
    644760     18241.1
    644800     18241.6
    644840     18240.4
    644880     18240.3
    644920       18244
    644960     18247.4
    645000     18245.2
    645040       18248
    645080     18248.9
    645120     18249.3
    645160     18250.7
    645200     18252.2
    645240     18253.2
    645280     18255.1
    645320       18258
    645360     18257.4
    645400     18259.8
    645440     18258.8
    645480     18262.4
    645520     18262.8
    645560     18264.2
    645600     18264.7
    645640     18263.6
    645680     18263.5
    645720     18267.1
    645760     18270.5
    645800     18268.4
    645840     18271.2
    645880     18271.9
    645920     18272.3
    645960     18273.8
    646000     18275.3
    646040     18276.3
    646080     18278.1
    646120       18281
    646160     18280.5
    646200     18282.9
    646240     18281.8
    646280     18285.5
    646320     18285.9
    646360     18287.4
    646400     18287.9
    646440     18286.6
    646480     18286.6
    646520     18290.2
    646560     18293.7
    646600     18291.5
    646640     18294.3
    646680     18295.1
    646720     18295.4
    646760     18296.9
    646800     18298.4
    646840     18299.3
    646880     18301.3
    646920     18304.1
    646960     18303.6
    647000     18305.9
    647040       18305
    647080     18308.6
    647120     18309.2
    647160     18310.6
    647200     18310.9
    647240     18309.6
    647280     18309.8
    647320     18313.3
    647360     18316.8
    647400     18314.7
    647440     18317.5
    647480     18318.2
    647520     18318.6
    647560       18320
    647600     18321.5
    647640     18322.5
    647680     18324.4
    647720     18327.2
    647760     18326.6
    647800     18329.1
    647840     18328.1
    647880     18331.8
    647920     18332.4
    647960     18333.7
    648000     18334.1
    648040     18332.9
    648080     18332.9
    648120     18336.4
    648160       18340
    648200     18337.8
    648240     18340.6
    648280     18341.2
    648320     18341.6
    648360       18343
    648400     18344.6
    648440     18345.6
    648480     18347.6
    648520     18350.4
    648560     18349.7
    648600     18352.2
    648640     18351.3
    648680     18354.8
    648720     18355.5
    648760     18356.8
    648800     18357.2
    648840       18356
    648880       18356
    648920     18359.4
    648960     18363.2
    649000     18360.9
    649040     18363.7
    649080     18364.4
    649120     18364.6
    649160     18366.2
    649200     18367.8
    649240     18368.8
    649280     18370.7
    649320     18373.6
    649360     18372.9
    649400     18375.4
    649440     18374.4
    649480       18378
    649520     18378.6
    649560       18380
    649600     18380.4
    649640       18379
    649680     18379.2
    649720     18382.6
    649760     18386.4
    649800     18384.1
    649840     18386.8
    649880     18387.5
    649920     18387.7
    649960     18389.4
    650000     18390.8
    650040       18392
    650080     18393.9
    650120     18396.7
    650160     18396.1
    650200     18398.5
    650240     18397.6
    650280     18401.1
    650320     18401.7
    650360       18403
    650400     18403.5
    650440     18402.2
    650480     18402.4
    650520     18405.7
    650560     18409.5
    650600     18407.1
    650640     18410.1
    650680     18410.7
    650720     18410.8
    650760     18412.5
    650800       18414
    650840       18415
    650880       18417
    650920     18419.8
    650960     18419.2
    651000     18421.6
    651040     18420.7
    651080     18424.2
    651120     18424.8
    651160     18426.2
    651200     18426.6
    651240     18425.3
    651280     18425.6
    651320     18428.7
    651360     18432.6
    651400     18430.3
    651440     18433.1
    651480     18433.8
    651520       18434
    651560     18435.6
    651600     18437.1
    651640     18438.1
    651680     18440.2
    651720       18443
    651760     18442.2
    651800     18444.8
    651840       18444
    651880     18447.3
    651920       18448
    651960     18449.3
    652000     18449.7
    652040     18448.5
    652080     18448.7
    652120     18451.9
    652160     18455.8
    652200     18453.4
    652240     18456.4
    652280     18456.8
    652320     18457.1
    652360     18458.7
    652400     18460.4
    652440     18461.2
    652480     18463.3
    652520     18466.2
    652560     18465.5
    652600     18467.9
    652640     18467.1
    652680     18470.5
    652720       18471
    652760     18472.5
    652800       18473
    652840     18471.7
    652880     18471.9
    652920     18475.1
    652960       18479
    653000     18476.5
    653040     18479.6
    653080     18480.2
    653120     18480.3
    653160     18481.8
    653200     18483.5
    653240     18484.4
    653280     18486.6
    653320     18489.4
    653360     18488.7
    653400     18491.2
    653440     18490.4
    653480     18493.8
    653520     18494.3
    653560     18495.7
    653600     18496.2
    653640     18494.9
    653680     18495.1
    653720     18498.3
    653760     18502.1
    653800     18499.8
    653840     18502.8
    653880     18503.4
    653920     18503.6
    653960     18505.1
    654000     18506.6
    654040     18507.7
    654080     18509.8
    654120     18512.6
    654160       18512
    654200     18514.3
    654240     18513.6
    654280     18516.9
    654320     18517.5
    654360     18518.9
    654400     18519.5
    654440       18518
    654480     18518.4
    654520     18521.5
    654560     18525.3
    654600       18523
    654640       18526
    654680     18526.6
    654720     18526.7
    654760     18528.3
    654800     18529.9
    654840     18530.8
    654880       18533
    654920     18535.9
    654960     18535.2
    655000     18537.5
    655040     18536.8
    655080     18540.2
    655120     18540.8
    655160     18542.1
    655200     18542.7
    655240     18541.2
    655280     18541.6
    655320     18544.8
    655360     18548.6
    655400     18546.2
    655440     18549.3
    655480     18549.8
    655520       18550
    655560     18551.4
    655600     18553.1
    655640       18554
    655680     18556.2
    655720     18559.1
    655760     18558.4
    655800     18560.7
    655840     18560.1
    655880     18563.4
    655920     18563.9
    655960     18565.4
    656000     18565.9
    656040     18564.4
    656080     18564.7
    656120     18568.1
    656160     18571.9
    656200     18569.3
    656240     18572.5
    656280     18572.9
    656320     18573.3
    656360     18574.6
    656400     18576.2
    656440     18577.1
    656480     18579.4
    656520     18582.3
    656560     18581.6
    656600     18583.9
    656640     18583.2
    656680     18586.6
    656720     18587.2
    656760     18588.7
    656800     18589.3
    656840     18587.5
    656880     18587.9
    656920     18591.3
    656960       18595
    657000     18592.5
    657040     18595.7
    657080     18596.1
    657120     18596.5
    657160     18597.8
    657200     18599.5
    657240     18600.3
    657280     18602.6
    657320     18605.6
    657360     18604.9
    657400     18607.2
    657440     18606.4
    657480     18609.8
    657520     18610.3
    657560       18612
    657600     18612.5
    657640     18610.7
    657680     18611.2
    657720     18614.5
    657760     18618.3
    657800     18615.7
    657840     18618.9
    657880     18619.3
    657920     18619.7
    657960     18620.9
    658000     18622.7
    658040     18623.6
    658080     18625.9
    658120     18628.9
    658160     18628.1
    658200     18630.5
    658240     18629.7
    658280     18633.1
    658320     18633.6
    658360     18635.3
    658400     18635.8
    658440       18634
    658480     18634.4
    658520     18637.8
    658560     18641.4
    658600     18638.9
    658640     18642.1
    658680     18642.6
    658720       18643
    658760     18644.2
    658800     18645.8
    658840     18646.9
    658880       18649
    658920     18652.1
    658960     18651.5
    659000     18653.8
    659040     18652.9
    659080     18656.3
    659120     18656.9
    659160     18658.5
    659200     18658.9
    659240     18657.2
    659280     18657.7
    659320     18660.9
    659360     18664.6
    659400     18662.2
    659440     18665.5
    659480     18665.9
    659520     18666.3
    659560     18667.4
    659600       18669
    659640     18670.1
    659680     18672.3
    659720     18675.4
    659760     18674.7
    659800       18677
    659840     18676.2
    659880     18679.6
    659920     18680.1
    659960     18681.7
    660000     18682.2
    660040     18680.4
    660080       18681
    660120     18684.3
    660160     18687.7
    660200     18685.5
    660240     18688.7
    660280     18689.2
    660320     18689.6
    660360     18690.7
    660400     18692.3
    660440     18693.4
    660480     18695.6
    660520     18698.8
    660560       18698
    660600     18700.3
    660640     18699.6
    660680     18702.9
    660720     18703.4
    660760       18705
    660800     18705.6
    660840     18703.7
    660880     18704.4
    660920     18707.5
    660960       18711
    661000     18708.8
    661040       18712
    661080     18712.5
    661120     18712.9
    661160     18713.9
    661200     18715.6
    661240     18716.7
    661280     18718.9
    661320     18722.2
    661360     18721.3
    661400     18723.6
    661440     18722.9
    661480     18726.2
    661520     18726.7
    661560     18728.4
    661600       18729
    661640     18726.9
    661680     18727.6
    661720     18730.7
    661760     18734.4
    661800     18732.1
    661840     18735.2
    661880     18735.8
    661920     18736.1
    661960     18737.2
    662000     18738.9
    662040       18740
    662080     18742.1
    662120     18745.5
    662160     18744.6
    662200     18746.8
    662240     18746.2
    662280     18749.4
    662320     18750.1
    662360     18751.6
    662400     18752.2
    662440     18750.3
    662480     18750.8
    662520       18754
    662560     18757.6
    662600     18755.3
    662640     18758.5
    662680       18759
    662720     18759.3
    662760     18760.5
    662800     18762.1
    662840     18763.4
    662880     18765.3
    662920     18768.7
    662960     18767.7
    663000     18770.1
    663040     18769.3
    663080     18772.8
    663120     18773.2
    663160     18774.9
    663200     18775.5
    663240     18773.4
    663280     18774.1
    663320     18777.3
    663360     18780.8
    663400     18778.6
    663440     18781.9
    663480     18782.3
    663520     18782.6
    663560     18783.8
    663600     18785.4
    663640     18786.6
    663680     18788.6
    663720     18791.9
    663760       18791
    663800     18793.2
    663840     18792.6
    663880     18796.1
    663920     18796.5
    663960       18798
    664000     18798.7
    664040     18796.7
    664080     18797.4
    664120     18800.5
    664160       18804
    664200     18801.8
    664240       18805
    664280     18805.5
    664320     18805.8
    664360       18807
    664400     18808.6
    664440     18809.8
    664480     18811.9
    664520     18815.1
    664560     18814.3
    664600     18816.4
    664640     18815.8
    664680     18819.4
    664720     18819.7
    664760     18821.5
    664800       18822
    664840     18820.1
    664880     18820.7
    664920     18823.8
    664960     18827.3
    665000       18825
    665040     18828.3
    665080     18828.6
    665120     18829.1
    665160     18830.2
    665200     18831.9
    665240     18833.1
    665280     18835.3
    665320     18838.3
    665360     18837.6
    665400     18839.8
    665440       18839
    665480     18842.6
    665520       18843
    665560     18844.6
    665600     18845.2
    665640     18843.4
    665680       18844
    665720     18847.1
    665760     18850.6
    665800     18848.4
    665840     18851.8
    665880     18851.8
    665920     18852.3
    665960     18853.6
    666000     18855.2
    666040     18856.4
    666080     18858.6
    666120     18861.6
    666160     18860.9
    666200     18863.2
    666240     18862.2
    666280       18866
    666320     18866.4
    666360     18867.9
    666400     18868.5
    666440     18866.7
    666480     18867.4
    666520     18870.4
    666560       18874
    666600     18871.7
    666640     18875.2
    666680     18875.1
    666720     18875.7
    666760     18876.9
    666800     18878.5
    666840     18879.7
    666880     18881.8
    666920     18884.8
    666960     18884.1
    667000     18886.3
    667040     18885.4
    667080     18889.3
    667120     18889.6
    667160     18891.3
    667200     18891.9
    667240       18890
    667280     18890.7
    667320     18893.7
    667360     18897.4
    667400     18895.2
    667440     18898.4
    667480     18898.4
    667520       18899
    667560     18900.3
    667600     18901.8
    667640       18903
    667680     18905.1
    667720     18908.2
    667760     18907.5
    667800     18909.7
    667840     18908.7
    667880     18912.6
    667920     18913.1
    667960     18914.6
    668000     18915.3
    668040     18913.3
    668080     18913.9
    668120     18917.1
    668160     18920.8
    668200     18918.4
    668240     18921.7
    668280     18921.8
    668320     18922.2
    668360     18923.7
    668400     18925.1
    668440     18926.3
    668480     18928.5
    668520     18931.5
    668560     18930.7
    668600     18932.9
    668640     18931.9
    668680     18935.9
    668720     18936.5
    668760     18937.9
    668800     18938.6
    668840     18936.5
    668880     18937.3
    668920     18940.4
    668960       18944
    669000     18941.7
    669040     18944.9
    669080     18945.2
    669120     18945.5
    669160       18947
    669200     18948.3
    669240     18949.5
    669280     18951.7
    669320     18954.8
    669360     18953.9
    669400     18956.3
    669440     18955.1
    669480     18959.1
    669520     18959.8
    669560     18961.2
    669600       18962
    669640     18959.8
    669680     18960.6
    669720     18963.7
    669760     18967.3
    669800       18965
    669840     18968.3
    669880     18968.4
    669920     18968.7
    669960     18970.4
    670000     18971.6
    670040     18972.8
    670080       18975
    670120     18978.1
    670160     18977.3
    670200     18979.6
    670240     18978.5
    670280     18982.5
    670320     18983.1
    670360     18984.5
    670400     18985.3
    670440     18983.2
    670480       18984
    670520     18987.1
    670560     18990.6
    670600     18988.3
    670640     18991.6
    670680     18991.8
    670720     18992.1
    670760     18993.7
    670800       18995
    670840     18996.2
    670880     18998.4
    670920     19001.4
    670960     19000.6
    671000     19002.8
    671040     19001.9
    671080     19005.9
    671120     19006.4
    671160     19007.8
    671200     19008.7
    671240     19006.5
    671280     19007.3
    671320     19010.4
    671360     19014.1
    671400     19011.8
    671440     19014.9
    671480     19015.1
    671520     19015.4
    671560     19017.1
    671600     19018.4
    671640     19019.5
    671680     19021.7
    671720     19024.8
    671760       19024
    671800     19026.3
    671840     19025.1
    671880     19029.2
    671920     19029.8
    671960     19031.3
    672000     19032.1
    672040     19029.8
    672080     19030.6
    672120     19033.8
    672160     19037.3
    672200     19035.2
    672240     19038.3
    672280     19038.5
    672320     19038.7
    672360     19040.5
    672400     19041.7
    672440     19042.9
    672480     19045.1
    672520     19048.1
    672560     19047.4
    672600     19049.7
    672640     19048.4
    672680     19052.5
    672720     19053.1
    672760     19054.6
    672800     19055.5
    672840     19053.2
    672880     19053.8
    672920     19057.1
    672960     19060.7
    673000     19058.6
    673040     19061.5
    673080     19061.9
    673120     19062.2
    673160     19063.9
    673200       19065
    673240     19066.2
    673280     19068.4
    673320     19071.6
    673360     19070.6
    673400     19073.2
    673440     19071.8
    673480     19075.9
    673520     19076.5
    673560       19078
    673600     19078.9
    673640     19076.6
    673680     19077.1
    673720     19080.4
    673760     19084.1
    673800       19082
    673840     19084.9
    673880     19085.2
    673920     19085.5
    673960     19087.3
    674000     19088.4
    674040     19089.5
    674080     19091.8
    674120     19094.8
    674160     19093.8
    674200     19096.6
    674240     19095.1
    674280     19099.2
    674320     19099.8
    674360     19101.4
    674400     19102.2
    674440       19100
    674480     19100.5
    674520     19103.8
    674560     19107.4
    674600     19105.3
    674640     19108.2
    674680     19108.5
    674720     19108.9
    674760     19110.6
    674800     19111.8
    674840     19112.8
    674880     19115.1
    674920     19118.1
    674960     19117.2
    675000     19119.8
    675040     19118.5
    675080     19122.4
    675120     19123.1
    675160     19124.7
    675200     19125.4
    675240     19123.2
    675280     19123.8
    675320     19127.2
    675360     19130.6
    675400     19128.6
    675440     19131.5
    675480     19131.8
    675520     19132.2
    675560     19133.8
    675600       19135
    675640     19136.1
    675680     19138.3
    675720     19141.4
    675760     19140.5
    675800     19143.1
    675840     19141.7
    675880     19145.7
    675920     19146.4
    675960       19148
    676000     19148.7
    676040     19146.5
    676080     19147.2
    676120     19150.5
    676160     19153.9
    676200     19151.9
    676240     19154.8
    676280     19155.1
    676320     19155.7
    676360     19157.2
    676400     19158.4
    676440     19159.5
    676480     19161.6
    676520     19164.7
    676560     19163.8
    676600     19166.4
    676640     19164.9
    676680     19169.1
    676720     19169.8
    676760     19171.2
    676800     19171.9
    676840     19169.9
    676880     19170.5
    676920     19173.8
    676960     19177.4
    677000     19175.1
    677040     19178.1
    677080     19178.4
    677120     19179.1
    677160     19180.5
    677200     19181.6
    677240     19182.9
    677280     19184.9
    677320     19187.9
    677360     19187.1
    677400     19189.6
    677440     19188.2
    677480     19192.3
    677520     19193.1
    677560     19194.5
    677600     19195.2
    677640     19193.1
    677680     19193.7
    677720       19197
    677760     19200.6
    677800     19198.3
    677840     19201.4
    677880     19201.8
    677920     19202.4
    677960     19203.8
    678000     19204.8
    678040     19206.4
    678080     19208.3
    678120     19211.3
    678160     19210.4
    678200       19213
    678240     19211.5
    678280     19215.6
    678320     19216.5
    678360     19217.8
    678400     19218.5
    678440     19216.4
    678480       19217
    678520     19220.2
    678560     19223.8
    678600     19221.6
    678640     19224.6
    678680     19225.1
    678720     19225.6
    678760     19226.9
    678800     19228.1
    678840     19229.7
    678880     19231.6
    678920     19234.5
    678960     19233.7
    679000     19236.2
    679040     19234.8
    679080     19238.8
    679120     19239.7
    679160       19241
    679200     19241.7
    679240     19239.6
    679280     19240.3
    679320     19243.4
    679360     19247.1
    679400     19244.8
    679440     19247.7
    679480     19248.3
    679520     19248.8
    679560     19250.2
    679600     19251.4
    679640     19252.8
    679680     19254.8
    679720     19257.7
    679760       19257
    679800     19259.3
    679840     19258.1
    679880       19262
    679920     19262.9
    679960     19264.1
    680000     19264.9
    680040     19262.9
    680080     19263.6
    680120     19266.5
    680160     19270.3
    680200       19268
    680240       19271
    680280     19271.6
    680320     19271.9
    680360     19273.4
    680400     19274.6
    680440       19276
    680480       19278
    680520       19281
    680560     19280.1
    680600     19282.4
    680640     19281.3
    680680     19285.1
    680720     19286.2
    680760     19287.3
    680800     19288.2
    680840     19286.2
    680880     19286.7
    680920     19289.9
    680960     19293.4
    681000     19291.2
    681040     19294.1
    681080     19294.8
    681120     19295.1
    681160     19296.5
    681200     19297.7
    681240     19299.1
    681280     19301.2
    681320     19304.3
    681360     19303.2
    681400     19305.6
    681440     19304.4
    681480     19308.3
    681520     19309.4
    681560     19310.4
    681600     19311.3
    681640     19309.3
    681680     19309.9
    681720     19313.2
    681760     19316.6
    681800     19314.3
    681840     19317.2
    681880     19317.9
    681920     19318.3
    681960     19319.6
    682000     19320.8
    682040     19322.2
    682080     19324.3
    682120     19327.6
    682160     19326.4
    682200     19328.8
    682240     19327.7
    682280     19331.5
    682320     19332.8
    682360     19333.6
    682400     19334.5
    682440     19332.6
    682480     19333.2
    682520     19336.4
    682560     19339.9
    682600     19337.7
    682640     19340.5
    682680     19341.1
    682720     19341.4
    682760     19342.7
    682800     19344.1
    682840     19345.4
    682880     19347.4
    682920     19350.8
    682960     19349.6
    683000       19352
    683040     19350.8
    683080     19354.8
    683120       19356
    683160     19356.8
    683200     19357.8
    683240     19355.9
    683280     19356.4
    683320     19359.6
    683360     19363.1
    683400     19360.8
    683440     19363.8
    683480     19364.2
    683520     19364.6
    683560     19365.9
    683600     19367.1
    683640     19368.5
    683680     19370.7
    683720     19374.1
    683760     19372.9
    683800     19375.2
    683840     19374.1
    683880       19378
    683920     19379.2
    683960     19380.1
    684000       19381
    684040       19379
    684080     19379.6
    684120     19382.9
    684160     19386.4
    684200     19383.9
    684240     19386.9
    684280     19387.3
    684320     19387.8
    684360       19389
    684400     19390.3
    684440     19391.8
    684480       19394
    684520     19397.2
    684560     19396.1
    684600     19398.4
    684640     19397.2
    684680     19401.2
    684720     19402.5
    684760     19403.5
    684800     19404.2
    684840     19402.4
    684880     19402.8
    684920     19406.1
    684960     19409.5
    685000     19407.1
    685040     19410.2
    685080     19410.5
    685120     19411.2
    685160     19412.3
    685200     19413.6
    685240       19415
    685280     19417.3
    685320     19420.4
    685360     19419.3
    685400     19421.6
    685440     19420.5
    685480     19424.4
    685520     19425.6
    685560     19426.8
    685600     19427.5
    685640     19425.6
    685680     19425.9
    685720     19429.4
    685760     19432.9
    685800     19430.3
    685840     19433.6
    685880     19433.6
    685920     19434.5
    685960     19435.5
    686000     19436.8
    686040     19438.3
    686080     19440.4
    686120     19443.6
    686160     19442.4
    686200     19444.8
    686240     19443.7
    686280     19447.7
    686320     19448.8
    686360       19450
    686400     19450.8
    686440     19448.7
    686480     19449.2
    686520     19452.6
    686560     19456.2
    686600     19453.4
    686640     19456.8
    686680     19456.8
    686720     19457.7
    686760     19458.7
    686800       19460
    686840     19461.5
    686880     19463.7
    686920     19466.8
    686960     19465.7
    687000       19468
    687040     19466.9
    687080       19471
    687120     19472.1
    687160     19473.3
    687200       19474
    687240       19472
    687280     19472.3
    687320     19475.7
    687360     19479.4
    687400     19476.7
    687440     19480.1
    687480       19480
    687520     19480.7
    687560     19481.9
    687600     19483.3
    687640     19484.7
    687680     19486.8
    687720     19489.9
    687760     19488.7
    687800     19491.2
    687840     19490.2
    687880     19494.2
    687920     19495.3
    687960     19496.5
    688000     19497.2
    688040     19495.2
    688080     19495.4
    688120     19498.7
    688160     19502.5
    688200     19499.7
    688240     19503.2
    688280       19503
    688320     19503.9
    688360     19504.9
    688400     19506.5
    688440     19507.8
    688480       19510
    688520     19512.9
    688560     19511.9
    688600     19514.3
    688640     19513.2
    688680     19517.4
    688720     19518.5
    688760     19519.6
    688800     19520.1
    688840     19518.4
    688880     19518.5
    688920     19521.9
    688960     19525.6
    689000     19522.8
    689040     19526.3
    689080     19526.2
    689120     19527.1
    689160     19528.1
    689200     19529.6
    689240     19530.9
    689280     19533.1
    689320     19536.1
    689360       19535
    689400     19537.5
    689440     19536.2
    689480     19540.5
    689520     19541.7
    689560     19542.6
    689600     19543.4
    689640     19541.7
    689680     19541.5
    689720       19545
    689760     19548.8
    689800     19545.9
    689840     19549.5
    689880     19549.3
    689920     19550.3
    689960     19551.2
    690000     19552.6
    690040       19554
    690080     19556.1
    690120     19559.3
    690160     19558.1
    690200     19560.6
    690240     19559.2
    690280     19563.6
    690320     19564.8
    690360     19565.8
    690400     19566.6
    690440     19564.6
    690480     19564.5
    690520     19568.2
    690560     19571.9
    690600       19569
    690640     19572.7
    690680     19572.4
    690720     19573.3
    690760     19574.3
    690800     19575.9
    690840       19577
    690880     19579.4
    690920     19582.5
    690960       19581
    691000     19583.7
    691040     19582.4
    691080     19586.7
    691120     19587.9
    691160       19589
    691200     19589.8
    691240     19587.7
    691280     19587.6
    691320     19591.3
    691360       19595
    691400       19592
    691440     19595.8
    691480     19595.7
    691520     19596.3
    691560     19597.3
    691600     19599.1
    691640     19600.1
    691680     19602.6
    691720     19605.6
    691760     19604.1
    691800     19606.8
    691840     19605.6
    691880     19609.8
    691920     19611.1
    691960     19612.1
    692000     19612.9
    692040     19610.9
    692080     19610.8
    692120     19614.4
    692160     19618.1
    692200     19615.2
    692240     19619.1
    692280       19619
    692320     19619.5
    692360     19620.5
    692400     19622.3
    692440     19623.3
    692480     19625.7
    692520     19628.8
    692560     19627.2
    692600       19630
    692640     19628.7
    692680     19633.1
    692720     19634.3
    692760     19635.3
    692800     19636.1
    692840       19634
    692880     19633.9
    692920     19637.6
    692960     19641.1
    693000     19638.5
    693040     19642.3
    693080     19642.1
    693120     19642.6
    693160     19643.6
    693200     19645.4
    693240     19646.4
    693280     19648.8
    693320     19651.9
    693360     19650.4
    693400     19653.2
    693440     19651.9
    693480     19656.1
    693520     19657.4
    693560     19658.5
    693600     19659.3
    693640     19657.1
    693680       19657
    693720     19660.7
    693760     19664.3
    693800     19661.6
    693840     19665.5
    693880     19665.2
    693920     19665.8
[truncated: 175,997 more chars]
