# Supplementary material for: Comment on 'Valid molecular dynamics simulations of human hemoglobin require a surprisingly large box size'
Source: eLife. 2019 Jun 20;8:e44718. doi: 10.7554/eLife.44718 (PMC6586461; doi:10.7554/eLife.44718)
Supplement: Figure 2—source data 1. — The zip archive contains a README file describing which source files correspond to the different panels. [file elife-44718-fig2-data1.zip › figure2/panel_B/90A/10/msd.xvg]

# This file was created Thu Mar  7 19:19:15 2019
# Created by:
#             :-) GROMACS - gmx msd, 2018.5-dev-20181129-d5972f7 (-:
# 
# Executable:   /usr/local/gromacs/2018/2018.4-impi2017-fftw337-gcc640-cuda91/bin/gmx
# Data prefix:  /usr/local/gromacs/2018/2018.4-impi2017-fftw337-gcc640-cuda91
# Working dir:  /home/vgapsys/project/hemoglobin/hemoglobin/Meuwly/90a-elife/eq10
# Command line:
#   gmx msd -s /netmount/energy/vgapsys/hemoglobin/hemoglobin/raw/90a-elife/topol.tpr -f /netmount/energy/vgapsys/hemoglobin/hemoglobin/raw/90a-elife/9/traj_comp.xtc -trestart 800 -n index.ndx -o msd.xvg
# gmx msd is part of G R O M A C S:
#
# Glycine aRginine prOline Methionine Alanine Cystine Serine
#
@    title "Mean Square Displacement"
@    xaxis  label "Time (ps)"
@    yaxis  label "MSD (nm\S2\N)"
@TYPE xy
# MSD gathered over 1e+06 ps with 1251 restarts
# Diffusion constants fitted from time 100000 to 900000 ps
# D[Water_&_OW] = 4.7657 (+/- 0.0013) (1e-5 cm^2/s)
         0           0
        40     1.23096
        80     2.43636
       120     3.63305
       160     4.82002
       200     6.00034
       240      7.1766
       280     8.34834
       320     9.51458
       360     10.6807
       400     11.8423
       440     13.0009
       480     14.1585
       520      15.311
       560     16.4663
       600     17.6191
       640     18.7635
       680     19.9118
       720     21.0545
       760     22.1991
       800     23.3355
       840      24.478
       880     25.6224
       920     26.7642
       960     27.9011
      1000     29.0387
      1040     30.1809
      1080     31.3154
      1120     32.4555
      1160     33.5993
      1200     34.7409
      1240     35.8814
      1280     37.0249
      1320     38.1595
      1360     39.3051
      1400     40.4386
      1440     41.5721
      1480     42.7122
      1520     43.8447
      1560     44.9819
      1600     46.1089
      1640     47.2467
      1680     48.3823
      1720     49.5177
      1760     50.6479
      1800     51.7825
      1840     52.9197
      1880     54.0541
      1920      55.187
      1960     56.3269
      2000     57.4654
      2040     58.6029
      2080     59.7465
      2120     60.8741
      2160     62.0205
      2200      63.152
      2240      64.282
      2280     65.4205
      2320     66.5484
      2360     67.6824
      2400     68.8061
      2440     69.9448
      2480     71.0808
      2520     72.2154
      2560     73.3431
      2600     74.4798
      2640     75.6181
      2680     76.7471
      2720     77.8753
      2760     79.0158
      2800     80.1525
      2840     81.2859
      2880     82.4268
      2920     83.5527
      2960     84.6951
      3000     85.8228
      3040     86.9488
      3080     88.0893
      3120     89.2161
      3160     90.3492
      3200     91.4695
      3240     92.6067
      3280     93.7425
      3320     94.8766
      3360     96.0046
      3400     97.1384
      3440     98.2814
      3480     99.4105
      3520     100.536
      3560     101.679
      3600     102.817
      3640     103.951
      3680     105.094
      3720     106.219
      3760     107.365
      3800      108.49
      3840     109.613
      3880     110.758
      3920     111.883
      3960     113.011
      4000     114.132
      4040     115.269
      4080     116.403
      4120     117.534
      4160     118.662
      4200     119.793
      4240     120.938
      4280     122.067
      4320     123.194
      4360     124.342
      4400     125.477
      4440     126.612
      4480     127.758
      4520     128.881
      4560     130.029
      4600     131.149
      4640     132.271
      4680      133.42
      4720     134.544
      4760     135.675
      4800     136.794
      4840     137.932
      4880     139.063
      4920     140.196
      4960     141.326
      5000     142.457
      5040     143.605
      5080     144.736
      5120     145.858
      5160     147.009
      5200     148.147
      5240      149.28
      5280     150.424
      5320     151.545
      5360     152.695
      5400     153.814
      5440     154.938
      5480     156.089
      5520     157.212
      5560     158.343
      5600     159.462
      5640     160.598
      5680     161.727
      5720     162.859
      5760     163.993
      5800     165.123
      5840      166.27
      5880     167.397
      5920     168.524
      5960     169.679
      6000     170.816
      6040     171.948
      6080     173.094
      6120     174.213
      6160     175.363
      6200     176.485
      6240     177.604
      6280     178.757
      6320     179.877
      6360     181.009
      6400     182.127
      6440     183.263
      6480     184.389
      6520     185.522
      6560     186.656
      6600     187.784
      6640     188.931
      6680     190.055
      6720     191.177
      6760     192.335
      6800     193.473
      6840     194.607
      6880     195.755
      6920     196.873
      6960     198.024
      7000      199.14
      7040     200.258
      7080     201.416
      7120     202.535
      7160     203.668
      7200     204.783
      7240     205.924
      7280     207.049
      7320     208.183
      7360     209.318
      7400     210.445
      7440     211.598
      7480     212.721
      7520     213.842
      7560     215.002
      7600     216.141
      7640     217.271
      7680      218.42
      7720     219.539
      7760     220.693
      7800     221.811
      7840     222.929
      7880     224.087
      7920     225.206
      7960     226.333
      8000     227.446
      8040     228.588
      8080     229.715
      8120     230.846
      8160     231.979
      8200     233.107
      8240     234.259
      8280     235.378
      8320     236.496
      8360      237.66
      8400     238.798
      8440     239.928
      8480     241.078
      8520     242.198
      8560     243.354
      8600     244.467
      8640     245.585
      8680     246.747
      8720     247.863
      8760     248.991
      8800       250.1
      8840     251.242
      8880     252.365
      8920     253.499
      8960     254.631
      9000     255.761
      9040     256.913
      9080     258.029
      9120     259.149
      9160     260.315
      9200     261.458
      9240     262.584
      9280     263.735
      9320     264.855
      9360     266.011
      9400     267.118
      9440     268.235
      9480     269.398
      9520     270.514
      9560     271.644
      9600     272.749
      9640     273.892
      9680     275.011
      9720     276.148
      9760      277.28
      9800     278.409
      9840     279.566
      9880     280.683
      9920     281.801
      9960     282.967
     10000     284.111
     10040     285.235
     10080     286.386
     10120     287.504
     10160     288.662
     10200     289.764
     10240     290.881
     10280     292.049
     10320     293.162
     10360     294.289
     10400     295.392
     10440     296.536
     10480     297.658
     10520     298.797
     10560      299.93
     10600      301.06
     10640     302.217
     10680     303.336
     10720     304.452
     10760     305.622
     10800      306.77
     10840      307.89
     10880     309.044
     10920     310.158
     10960     311.318
     11000     312.422
     11040     313.538
     11080     314.709
     11120     315.824
     11160     316.951
     11200     318.053
     11240     319.197
     11280     320.317
     11320     321.455
     11360     322.585
     11400     323.717
     11440     324.873
     11480      325.99
     11520     327.101
     11560     328.276
     11600     329.424
     11640     330.544
     11680     331.699
     11720     332.812
     11760     333.968
     11800      335.07
     11840     336.186
     11880      337.36
     11920     338.477
     11960     339.602
     12000       340.7
     12040     341.848
     12080     342.967
     12120     344.102
     12160     345.234
     12200     346.364
     12240     347.521
     12280     348.637
     12320     349.749
     12360     350.926
     12400     352.071
     12440     353.185
     12480     354.346
     12520     355.456
     12560     356.615
     12600     357.718
     12640     358.831
     12680     360.009
     12720     361.121
     12760     362.246
     12800     363.342
     12840      364.49
     12880     365.605
     12920     366.739
     12960      367.87
     13000         369
     13040     370.158
     13080     371.274
     13120     372.385
     13160     373.566
     13200      374.71
     13240     375.821
     13280     376.985
     13320     378.092
     13360     379.252
     13400     380.351
     13440     381.461
     13480     382.643
     13520     383.756
     13560     384.883
     13600     385.977
     13640     387.128
     13680     388.239
     13720     389.376
     13760      390.51
     13800     391.639
     13840       392.8
     13880     393.917
     13920     395.026
     13960     396.212
     14000     397.358
     14040     398.467
     14080     399.632
     14120     400.741
     14160     401.906
     14200     402.999
     14240     404.109
     14280      405.29
     14320     406.405
     14360     407.529
     14400     408.623
     14440     409.777
     14480     410.887
     14520     412.024
     14560     413.156
     14600     414.287
     14640     415.449
     14680     416.565
     14720     417.675
     14760     418.859
     14800     420.006
     14840     421.112
     14880      422.28
     14920     423.389
     14960     424.556
     15000     425.648
     15040     426.758
     15080     427.944
     15120     429.051
     15160     430.179
     15200     431.272
     15240     432.429
     15280     433.538
     15320     434.672
     15360       435.8
     15400     436.933
     15440     438.092
     15480     439.205
     15520      440.32
     15560     441.504
     15600     442.655
     15640     443.759
     15680     444.929
     15720     446.031
     15760     447.204
     15800     448.296
     15840     449.404
     15880     450.589
     15920     451.699
     15960     452.823
     16000     453.917
     16040     455.073
     16080     456.184
     16120     457.315
     16160     458.442
     16200     459.573
     16240     460.735
     16280     461.846
     16320     462.957
     16360     464.142
     16400     465.293
     16440     466.395
     16480     467.567
     16520     468.669
     16560     469.846
     16600     470.934
     16640     472.039
     16680     473.228
     16720     474.338
     16760     475.464
     16800     476.553
     16840     477.715
     16880     478.825
     16920     479.959
     16960      481.08
     17000     482.212
     17040     483.372
     17080     484.483
     17120     485.593
     17160     486.779
     17200     487.925
     17240     489.028
     17280     490.203
     17320       491.3
     17360     492.483
     17400     493.567
     17440     494.674
     17480     495.864
     17520     496.973
     17560     498.095
     17600     499.187
     17640     500.352
     17680      501.46
     17720     502.593
     17760     503.715
     17800     504.846
     17840     506.009
     17880     507.118
     17920     508.227
     17960     509.415
     18000      510.56
     18040     511.665
     18080     512.844
     18120     513.939
     18160     515.117
     18200     516.204
     18240     517.307
     18280     518.506
     18320      519.61
     18360     520.737
     18400     521.825
     18440     522.992
     18480     524.102
     18520     525.236
     18560     526.359
     18600     527.487
     18640     528.653
     18680     529.762
     18720     530.868
     18760      532.06
     18800     533.206
     18840     534.311
     18880     535.486
     18920     536.575
     18960     537.755
     19000     538.835
     19040     539.939
     19080     541.139
     19120     542.244
     19160      543.37
     19200     544.458
     19240      545.63
     19280     546.739
     19320     547.871
     19360     548.994
     19400     550.119
     19440     551.286
     19480     552.396
     19520     553.497
     19560     554.689
     19600     555.839
     19640     556.942
     19680     558.122
     19720     559.207
     19760      560.39
     19800     561.473
     19840     562.573
     19880     563.774
     19920      564.88
     19960     566.011
     20000     567.096
     20040     568.265
     20080     569.379
     20120     570.513
     20160     571.637
     20200     572.759
     20240      573.93
     20280     575.039
     20320     576.137
     20360     577.336
     20400     578.483
     20440     579.586
     20480     580.769
     20520     581.853
     20560     583.037
     20600     584.116
     20640     585.215
     20680     586.422
     20720     587.523
     20760     588.655
     20800     589.739
     20840     590.906
     20880     592.017
     20920     593.154
     20960     594.273
     21000     595.395
     21040     596.564
     21080     597.669
     21120     598.766
     21160     599.967
     21200     601.112
     21240     602.217
     21280     603.403
     21320     604.483
     21360     605.668
     21400     606.749
     21440     607.849
     21480      609.06
     21520     610.158
     21560     611.293
     21600     612.374
     21640     613.536
     21680     614.649
     21720     615.786
     21760     616.908
     21800     618.028
     21840     619.199
     21880     620.306
     21920     621.399
     21960     622.602
     22000     623.745
     22040     624.848
     22080     626.038
     22120     627.115
     22160     628.302
     22200     629.382
     22240     630.477
     22280     631.693
     22320     632.791
     22360     633.923
     22400         635
     22440     636.167
     22480     637.276
     22520     638.414
     22560     639.538
     22600     640.658
     22640     641.834
     22680     642.939
     22720     644.032
     22760     645.238
     22800     646.385
     22840     647.485
     22880     648.677
     22920     649.754
     22960     650.944
     23000     652.026
     23040     653.116
     23080     654.337
     23120     655.436
     23160     656.567
     23200     657.646
     23240     658.817
     23280     659.927
     23320     661.065
     23360     662.194
     23400     663.316
     23440     664.496
     23480     665.601
     23520     666.691
     23560     667.904
     23600     669.053
     23640     670.153
     23680      671.34
     23720     672.417
     23760     673.613
     23800     674.694
     23840     675.784
     23880     677.007
     23920     678.105
     23960     679.236
     24000     680.315
     24040     681.486
     24080     682.594
     24120     683.734
     24160     684.865
     24200     685.985
     24240     687.167
     24280     688.272
     24320     689.359
     24360     690.573
     24400     691.728
     24440     692.824
     24480     694.014
     24520      695.09
     24560     696.289
     24600     697.368
     24640     698.457
     24680     699.689
     24720     700.782
     24760     701.913
     24800     702.993
     24840     704.165
     24880     705.277
     24920     706.419
     24960     707.551
     25000     708.668
     25040     709.853
     25080     710.955
     25120      712.04
     25160     713.257
     25200     714.405
     25240     715.501
     25280     716.696
     25320     717.768
     25360     718.968
     25400     720.045
     25440      721.13
     25480     722.366
     25520     723.456
     25560     724.588
     25600     725.665
     25640     726.845
     25680     727.956
     25720     729.098
     25760     730.228
     25800     731.341
     25840     732.523
     25880     733.628
     25920     734.708
     25960      735.93
     26000     737.083
     26040     738.176
     26080     739.374
     26120     740.448
     26160      741.65
     26200     742.729
     26240     743.813
     26280     745.048
     26320      746.14
     26360     747.269
     26400      748.34
     26440     749.523
     26480     750.633
     26520     751.777
     26560     752.908
     26600      754.02
     26640     755.203
     26680      756.31
     26720     757.391
     26760     758.617
     26800      759.77
     26840     760.862
     26880     762.067
     26920     763.135
     26960     764.341
     27000     765.418
     27040       766.5
     27080      767.74
     27120     768.832
     27160      769.96
     27200     771.032
     27240     772.216
     27280     773.326
     27320     774.468
     27360       775.6
     27400     776.709
     27440     777.897
     27480     779.002
     27520     780.079
     27560     781.306
     27600      782.46
     27640     783.551
     27680     784.759
     27720     785.826
     27760     787.029
     27800     788.105
     27840     789.187
     27880     790.432
     27920     791.516
     27960     792.648
     28000     793.716
     28040     794.906
     28080     796.013
     28120     797.154
     28160     798.286
     28200       799.4
     28240     800.586
     28280      801.69
     28320     802.766
     28360     803.995
     28400      805.15
     28440     806.239
     28480     807.443
     28520     808.513
     28560     809.715
     28600     810.788
     28640     811.868
     28680     813.119
     28720     814.204
     28760     815.334
     28800     816.398
     28840     817.585
     28880     818.692
     28920     819.835
     28960     820.967
     29000     822.078
     29040      823.27
     29080     824.375
     29120     825.442
     29160     826.673
     29200      827.83
     29240     828.916
     29280     830.119
     29320     831.187
     29360     832.395
     29400     833.464
     29440      834.54
     29480     835.793
     29520     836.881
     29560     838.011
     29600     839.073
     29640     840.261
     29680     841.368
     29720     842.511
     29760     843.643
     29800     844.756
     29840      845.95
     29880     847.054
     29920     848.119
     29960     849.352
     30000     850.508
     30040     851.589
     30080     852.796
     30120     853.865
     30160     855.076
     30200      856.14
     30240     857.214
     30280     858.469
     30320     859.559
     30360     860.686
     30400     861.744
     30440     862.937
     30480     864.044
     30520     865.189
     30560     866.322
     30600     867.438
     30640     868.633
     30680      869.74
     30720     870.802
     30760      872.04
     30800     873.192
     30840     874.274
     30880     875.485
     30920     876.549
     30960     877.763
     31000     878.826
     31040     879.898
     31080     881.157
     31120     882.245
     31160      883.37
     31200     884.425
     31240      885.62
     31280     886.728
     31320     887.873
     31360     889.004
     31400     890.123
     31440     891.316
     31480      892.42
     31520     893.483
     31560     894.721
     31600     895.875
     31640     896.954
     31680     898.171
     31720     899.238
     31760      900.45
     31800     901.514
     31840     902.584
     31880     903.846
     31920     904.936
     31960     906.063
     32000     907.113
     32040     908.311
     32080     909.417
     32120     910.558
     32160     911.687
     32200     912.805
     32240     914.003
     32280     915.101
     32320     916.165
     32360     917.401
     32400     918.556
     32440     919.632
     32480     920.853
     32520     921.921
     32560     923.137
     32600     924.196
     32640     925.267
     32680     926.532
     32720     927.621
     32760     928.742
     32800     929.791
     32840     930.995
     32880       932.1
     32920     933.242
     32960     934.372
     33000     935.491
     33040      936.69
     33080     937.791
     33120     938.851
     33160     940.094
     33200     941.248
     33240     942.324
     33280     943.547
     33320     944.614
     33360     945.834
     33400     946.886
     33440     947.953
     33480     949.221
     33520     950.315
     33560     951.432
     33600     952.476
     33640      953.68
     33680     954.783
     33720     955.922
     33760      957.05
     33800     958.172
     33840     959.373
     33880     960.471
     33920     961.532
     33960     962.777
     34000     963.937
     34040      965.01
     34080     966.231
     34120     967.297
     34160      968.52
     34200      969.57
     34240     970.637
     34280     971.909
     34320     973.003
     34360     974.121
     34400     975.165
     34440     976.369
     34480     977.469
     34520     978.611
     34560     979.737
     34600     980.861
     34640     982.063
     34680      983.16
     34720     984.218
     34760     985.467
     34800     986.625
     34840     987.697
     34880      988.92
     34920     989.985
     34960     991.208
     35000     992.253
     35040     993.316
     35080     994.589
     35120     995.684
     35160     996.802
     35200     997.847
     35240     999.054
     35280     1000.15
     35320      1001.3
     35360     1002.43
     35400     1003.54
     35440     1004.75
     35480     1005.84
     35520      1006.9
     35560     1008.15
     35600     1009.31
     35640     1010.38
     35680      1011.6
     35720     1012.67
     35760     1013.89
     35800     1014.94
     35840        1016
     35880     1017.28
     35920     1018.37
     35960     1019.48
     36000     1020.53
     36040     1021.74
     36080     1022.84
     36120     1023.98
     36160     1025.12
     36200     1026.23
     36240     1027.44
     36280     1028.53
     36320     1029.59
     36360     1030.85
     36400     1032.01
     36440     1033.07
     36480      1034.3
     36520     1035.37
     36560     1036.59
     36600     1037.64
     36640      1038.7
     36680     1039.98
     36720     1041.06
     36760     1042.18
     36800     1043.22
     36840     1044.42
     36880     1045.52
     36920     1046.67
     36960      1047.8
     37000     1048.92
     37040     1050.13
     37080     1051.22
     37120     1052.28
     37160     1053.54
     37200      1054.7
     37240     1055.76
     37280     1056.99
     37320     1058.06
     37360      1059.3
     37400     1060.34
     37440      1061.4
     37480     1062.68
     37520     1063.77
     37560     1064.88
     37600     1065.92
     37640     1067.13
     37680     1068.22
     37720     1069.37
     37760     1070.51
     37800     1071.62
     37840     1072.83
     37880     1073.92
     37920     1074.98
     37960     1076.24
     38000     1077.41
     38040     1078.46
     38080     1079.69
     38120     1080.76
     38160     1081.99
     38200     1083.03
     38240      1084.1
     38280     1085.38
     38320     1086.46
     38360     1087.57
     38400     1088.61
     38440     1089.82
     38480     1090.91
     38520     1092.06
     38560     1093.19
     38600     1094.31
     38640     1095.52
     38680     1096.61
     38720     1097.66
     38760     1098.93
     38800     1100.09
     38840     1101.15
     38880     1102.38
     38920     1103.44
     38960     1104.68
     39000     1105.71
     39040     1106.78
     39080     1108.06
     39120     1109.15
     39160     1110.26
     39200      1111.3
     39240     1112.51
     39280     1113.61
     39320     1114.75
     39360     1115.88
     39400        1117
     39440     1118.22
     39480      1119.3
     39520     1120.35
     39560     1121.62
     39600     1122.78
     39640     1123.83
     39680     1125.06
     39720     1126.13
     39760     1127.36
     39800      1128.4
     39840     1129.45
     39880     1130.74
     39920     1131.82
     39960     1132.93
     40000     1133.97
     40040     1135.18
     40080     1136.27
     40120     1137.42
     40160     1138.55
     40200     1139.67
     40240     1140.89
     40280     1141.97
     40320     1143.02
     40360      1144.3
     40400     1145.46
     40440     1146.51
     40480     1147.75
     40520     1148.81
     40560     1150.04
     40600     1151.07
     40640     1152.13
     40680     1153.42
     40720      1154.5
     40760     1155.61
     40800     1156.65
     40840     1157.86
     40880     1158.95
     40920      1160.1
     40960     1161.23
     41000     1162.35
     41040     1163.57
     41080     1164.65
     41120     1165.69
     41160     1166.98
     41200     1168.14
     41240     1169.19
     41280     1170.42
     41320     1171.48
     41360     1172.71
     41400     1173.74
     41440      1174.8
     41480     1176.09
     41520     1177.16
     41560     1178.28
     41600     1179.31
     41640     1180.53
     41680     1181.61
     41720     1182.77
     41760      1183.9
     41800     1185.01
     41840     1186.24
     41880     1187.31
     41920     1188.35
     41960     1189.64
     42000     1190.81
     42040     1191.85
     42080     1193.09
     42120     1194.14
     42160     1195.37
     42200      1196.4
     42240     1197.46
     42280     1198.75
     42320     1199.83
     42360     1200.94
     42400     1201.98
     42440     1203.19
     42480     1204.28
     42520     1205.43
     42560     1206.57
     42600     1207.68
     42640      1208.9
     42680     1209.98
     42720     1211.01
     42760     1212.31
     42800     1213.48
     42840     1214.52
     42880     1215.75
     42920      1216.8
     42960     1218.04
     43000     1219.06
     43040     1220.12
     43080     1221.42
     43120     1222.49
     43160     1223.61
     43200     1224.64
     43240     1225.85
     43280     1226.94
     43320      1228.1
     43360     1229.23
     43400     1230.35
     43440     1231.57
     43480     1232.65
     43520     1233.68
     43560     1234.98
     43600     1236.14
     43640     1237.18
     43680     1238.41
     43720     1239.46
     43760      1240.7
     43800     1241.73
     43840     1242.79
     43880     1244.08
     43920     1245.16
     43960     1246.27
     44000      1247.3
     44040     1248.52
     44080     1249.61
     44120     1250.77
     44160      1251.9
     44200     1253.02
     44240     1254.25
     44280     1255.32
     44320     1256.34
     44360     1257.64
     44400     1258.81
     44440     1259.85
     44480     1261.08
     44520     1262.13
     44560     1263.38
     44600      1264.4
     44640     1265.45
     44680     1266.76
     44720     1267.82
     44760     1268.93
     44800     1269.96
     44840     1271.19
     44880     1272.28
     44920     1273.43
     44960     1274.56
     45000     1275.69
     45040     1276.91
     45080     1277.98
     45120     1279.01
     45160     1280.32
     45200     1281.49
     45240     1282.52
     45280     1283.75
     45320     1284.81
     45360     1286.06
     45400     1287.08
     45440     1288.13
     45480     1289.44
     45520     1290.51
     45560     1291.62
     45600     1292.65
     45640     1293.87
     45680     1294.97
     45720     1296.12
     45760     1297.26
     45800     1298.37
     45840     1299.61
     45880     1300.67
     45920      1301.7
     45960        1303
     46000     1304.18
     46040     1305.21
     46080     1306.44
     46120     1307.49
     46160     1308.75
     46200     1309.77
     46240     1310.82
     46280     1312.13
     46320      1313.2
     46360     1314.31
     46400     1315.34
     46440     1316.57
     46480     1317.66
     46520     1318.83
     46560     1319.96
     46600     1321.07
     46640     1322.31
     46680     1323.38
     46720     1324.39
     46760      1325.7
     46800     1326.88
     46840     1327.91
     46880     1329.14
     46920     1330.19
     46960     1331.45
     47000     1332.47
     47040     1333.52
     47080     1334.83
     47120     1335.89
     47160        1337
     47200     1338.03
     47240     1339.26
     47280     1340.35
     47320     1341.51
     47360     1342.65
     47400     1343.76
     47440     1344.99
     47480     1346.06
     47520     1347.08
     47560     1348.39
     47600     1349.56
     47640     1350.59
     47680     1351.81
     47720     1352.87
     47760     1354.13
     47800     1355.15
     47840      1356.2
     47880     1357.51
     47920     1358.57
     47960     1359.67
     48000     1360.71
     48040     1361.94
     48080     1363.03
     48120     1364.19
     48160     1365.31
     48200     1366.43
     48240     1367.66
     48280     1368.73
     48320     1369.75
     48360     1371.06
     48400     1372.23
     48440     1373.26
     48480     1374.49
     48520     1375.54
     48560     1376.79
     48600     1377.82
     48640     1378.86
     48680     1380.18
     48720     1381.23
     48760     1382.34
     48800     1383.38
     48840     1384.61
     48880      1385.7
     48920     1386.86
     48960     1387.99
     49000      1389.1
     49040     1390.33
     49080      1391.4
     49120     1392.42
     49160     1393.73
     49200      1394.9
     49240     1395.93
     49280     1397.15
     49320     1398.21
     49360     1399.46
     49400     1400.49
     49440     1401.53
     49480     1402.84
     49520      1403.9
     49560     1405.01
     49600     1406.04
     49640     1407.28
     49680     1408.37
     49720     1409.53
     49760     1410.66
     49800     1411.77
     49840     1413.01
     49880     1414.08
     49920     1415.09
     49960     1416.41
     50000     1417.59
     50040     1418.62
     50080     1419.85
     50120      1420.9
     50160     1422.15
     50200     1423.18
     50240     1424.23
     50280     1425.54
     50320      1426.6
     50360     1427.71
     50400     1428.74
     50440     1429.97
     50480     1431.07
     50520     1432.22
     50560     1433.35
     50600     1434.46
     50640     1435.71
     50680     1436.78
     50720     1437.79
     50760     1439.11
     50800     1440.29
     50840     1441.31
     50880     1442.54
     50920     1443.59
     50960     1444.85
     51000     1445.87
     51040     1446.92
     51080     1448.24
     51120     1449.29
     51160     1450.41
     51200     1451.43
     51240     1452.66
     51280     1453.76
     51320     1454.91
     51360     1456.04
     51400     1457.15
     51440      1458.4
     51480     1459.47
     51520     1460.47
     51560     1461.79
     51600     1462.97
     51640        1464
     51680     1465.23
     51720     1466.28
     51760     1467.53
     51800     1468.56
     51840      1469.6
     51880     1470.92
     51920     1471.97
     51960     1473.09
     52000     1474.11
     52040     1475.34
     52080     1476.44
     52120     1477.58
     52160     1478.72
     52200     1479.83
     52240     1481.08
     52280     1482.15
     52320     1483.15
     52360     1484.47
     52400     1485.66
     52440     1486.68
     52480     1487.91
     52520     1488.96
     52560     1490.22
     52600     1491.24
     52640     1492.28
     52680     1493.61
     52720     1494.65
     52760     1495.77
     52800     1496.79
     52840     1498.03
     52880     1499.12
     52920     1500.26
     52960      1501.4
     53000     1502.51
     53040     1503.77
     53080     1504.83
     53120     1505.82
     53160     1507.15
     53200     1508.33
     53240     1509.35
     53280     1510.59
     53320     1511.63
     53360     1512.89
     53400     1513.91
     53440     1514.95
     53480     1516.27
     53520     1517.32
     53560     1518.44
     53600     1519.46
     53640      1520.7
     53680     1521.79
     53720     1522.93
     53760     1524.07
     53800     1525.18
     53840     1526.44
     53880     1527.51
     53920     1528.49
     53960     1529.83
     54000     1531.01
     54040     1532.02
     54080     1533.27
     54120     1534.31
     54160     1535.58
     54200     1536.59
     54240     1537.64
     54280     1538.96
     54320        1540
     54360     1541.12
     54400     1542.14
     54440     1543.38
     54480     1544.47
     54520     1545.61
     54560     1546.75
     54600     1547.86
     54640     1549.12
     54680     1550.18
     54720     1551.17
     54760     1552.51
     54800     1553.69
     54840      1554.7
     54880     1555.94
     54920     1556.98
     54960     1558.26
     55000     1559.27
     55040     1560.32
     55080     1561.64
     55120     1562.68
     55160      1563.8
     55200     1564.81
     55240     1566.05
     55280     1567.14
     55320     1568.27
     55360     1569.41
     55400     1570.52
     55440     1571.79
     55480     1572.85
     55520     1573.84
     55560     1575.18
     55600     1576.36
     55640     1577.37
     55680     1578.61
     55720     1579.65
     55760     1580.93
     55800     1581.94
     55840     1582.98
     55880     1584.31
     55920     1585.35
     55960     1586.47
     56000     1587.48
     56040     1588.71
     56080      1589.8
     56120     1590.93
     56160     1592.08
     56200     1593.19
     56240     1594.46
     56280     1595.51
     56320      1596.5
     56360     1597.85
     56400     1599.03
     56440     1600.04
     56480     1601.29
     56520     1602.32
     56560      1603.6
     56600      1604.6
     56640     1605.65
     56680     1606.98
     56720     1608.02
     56760     1609.14
     56800     1610.14
     56840     1611.39
     56880     1612.47
     56920      1613.6
     56960     1614.75
     57000     1615.86
     57040     1617.13
     57080     1618.18
     57120     1619.17
     57160     1620.53
     57200     1621.71
     57240     1622.73
     57280     1623.97
     57320     1625.01
     57360     1626.28
     57400     1627.28
     57440     1628.33
     57480     1629.66
     57520      1630.7
     57560     1631.81
     57600     1632.82
     57640     1634.06
     57680     1635.14
     57720     1636.28
     57760     1637.43
     57800     1638.54
     57840     1639.81
     57880     1640.86
     57920     1641.85
     57960      1643.2
     58000     1644.39
     58040      1645.4
     58080     1646.65
     58120     1647.67
     58160     1648.95
     58200     1649.95
     58240     1651.01
     58280     1652.33
     58320     1653.37
     58360     1654.49
     58400     1655.49
     58440     1656.73
     58480     1657.82
     58520     1658.96
     58560      1660.1
     58600      1661.2
     58640     1662.49
     58680     1663.53
     58720     1664.53
     58760     1665.88
     58800     1667.07
     58840     1668.08
     58880     1669.33
     58920     1670.36
     58960     1671.64
     59000     1672.64
     59040     1673.69
     59080     1675.01
     59120     1676.05
     59160     1677.17
     59200     1678.17
     59240     1679.41
     59280     1680.49
     59320     1681.63
     59360     1682.78
     59400     1683.88
     59440     1685.18
     59480     1686.21
     59520     1687.19
     59560     1688.56
     59600     1689.75
     59640     1690.76
     59680     1692.01
     59720     1693.03
     59760     1694.32
     59800     1695.32
     59840     1696.36
     59880     1697.69
     59920     1698.72
     59960     1699.84
     60000     1700.84
     60040     1702.09
     60080     1703.17
     60120     1704.31
     60160     1705.46
     60200     1706.56
     60240     1707.86
     60280     1708.89
     60320     1709.87
     60360     1711.24
     60400     1712.43
     60440     1713.44
     60480     1714.69
     60520     1715.72
     60560     1717.01
     60600        1718
     60640     1719.05
     60680     1720.37
     60720      1721.4
     60760     1722.52
     60800     1723.51
     60840     1724.77
     60880     1725.85
     60920     1726.99
     60960     1728.13
     61000     1729.23
     61040     1730.54
     61080     1731.57
     61120     1732.55
     61160     1733.91
     61200     1735.11
     61240     1736.11
     61280     1737.37
     61320     1738.39
     61360     1739.68
     61400     1740.67
     61440     1741.72
     61480     1743.05
     61520     1744.08
     61560      1745.2
     61600     1746.18
     61640     1747.44
     61680     1748.52
     61720     1749.66
     61760      1750.8
     61800     1751.91
     61840     1753.21
     61880     1754.24
     61920     1755.21
     61960     1756.59
     62000     1757.78
     62040     1758.79
     62080     1760.04
     62120     1761.06
     62160     1762.36
     62200     1763.34
     62240     1764.39
     62280     1765.73
     62320     1766.74
     62360     1767.86
     62400     1768.85
     62440     1770.11
     62480     1771.19
     62520     1772.32
     62560     1773.46
     62600     1774.57
     62640     1775.87
     62680     1776.89
     62720     1777.86
     62760     1779.25
     62800     1780.44
     62840     1781.45
     62880      1782.7
     62920     1783.72
     62960     1785.01
     63000        1786
     63040     1787.05
     63080     1788.39
     63120     1789.41
     63160     1790.53
     63200      1791.5
     63240     1792.77
     63280     1793.84
     63320     1794.98
     63360     1796.12
     63400     1797.22
     63440     1798.53
     63480     1799.55
     63520     1800.52
     63560      1801.9
     63600      1803.1
     63640      1804.1
     63680     1805.37
     63720     1806.38
     63760     1807.67
     63800     1808.66
     63840     1809.71
     63880     1811.05
     63920     1812.07
     63960      1813.2
     64000     1814.16
     64040     1815.43
     64080      1816.5
     64120     1817.64
     64160     1818.77
     64200     1819.88
     64240     1821.19
     64280     1822.21
     64320     1823.18
     64360     1824.57
     64400     1825.76
     64440     1826.77
     64480     1828.03
     64520     1829.04
     64560     1830.34
     64600     1831.32
     64640     1832.37
     64680     1833.72
     64720     1834.74
     64760     1835.86
     64800     1836.83
     64840      1838.1
     64880     1839.18
     64920     1840.31
     64960     1841.45
     65000     1842.55
     65040     1843.86
     65080     1844.89
     65120     1845.85
     65160     1847.24
     65200     1848.44
     65240     1849.44
     65280      1850.7
     65320     1851.71
     65360     1853.01
     65400     1853.98
     65440     1855.05
     65480     1856.39
     65520     1857.41
     65560     1858.53
     65600      1859.5
     65640     1860.77
     65680     1861.85
     65720     1862.98
     65760     1864.12
     65800     1865.22
     65840     1866.53
     65880     1867.56
     65920     1868.52
     65960     1869.91
     66000     1871.12
     66040     1872.12
     66080     1873.38
     66120     1874.39
     66160     1875.69
     66200     1876.67
     66240     1877.73
     66280     1879.07
     66320     1880.09
     66360     1881.21
     66400     1882.18
     66440     1883.46
     66480     1884.53
     66520     1885.67
     66560     1886.81
     66600     1887.91
     66640     1889.22
     66680     1890.25
     66720     1891.21
     66760      1892.6
     66800     1893.81
     66840      1894.8
     66880     1896.07
     66920     1897.07
     66960     1898.37
     67000     1899.35
     67040     1900.41
     67080     1901.75
     67120     1902.78
     67160     1903.89
     67200     1904.86
     67240     1906.14
     67280     1907.21
     67320     1908.35
     67360      1909.5
     67400      1910.6
     67440     1911.91
     67480     1912.93
     67520     1913.89
     67560     1915.28
     67600     1916.49
     67640     1917.48
     67680     1918.75
     67720     1919.75
     67760     1921.05
     67800     1922.02
     67840     1923.08
     67880     1924.43
     67920     1925.46
     67960     1926.57
     68000     1927.53
     68040     1928.81
     68080     1929.88
     68120     1931.02
     68160     1932.17
     68200     1933.26
     68240     1934.58
     68280      1935.6
     68320     1936.56
     68360     1937.95
     68400     1939.16
     68440     1940.15
     68480     1941.43
     68520     1942.43
     68560     1943.73
     68600     1944.69
     68640     1945.75
     68680     1947.11
     68720     1948.12
     68760     1949.24
     68800      1950.2
     68840     1951.49
     68880     1952.55
     68920     1953.69
     68960     1954.84
     69000     1955.94
     69040     1957.26
     69080     1958.28
     69120     1959.23
     69160     1960.63
     69200     1961.84
     69240     1962.83
     69280     1964.11
     69320      1965.1
     69360     1966.41
     69400     1967.37
     69440     1968.44
     69480     1969.79
     69520      1970.8
     69560     1971.92
     69600     1972.88
     69640     1974.17
     69680     1975.24
     69720     1976.38
     69760     1977.52
     69800     1978.62
     69840     1979.94
     69880     1980.97
     69920     1981.92
     69960     1983.31
     70000     1984.53
     70040     1985.51
     70080      1986.8
     70120     1987.78
     70160      1989.1
     70200     1990.06
     70240     1991.13
     70280     1992.48
     70320      1993.5
     70360     1994.61
     70400     1995.57
     70440     1996.86
     70480     1997.93
     70520     1999.07
     70560     2000.21
     70600     2001.31
     70640     2002.64
     70680     2003.66
     70720     2004.61
     70760        2006
     70800     2007.22
     70840      2008.2
     70880     2009.49
     70920     2010.48
     70960      2011.8
     71000     2012.77
     71040     2013.82
     71080     2015.18
     71120      2016.2
     71160     2017.31
     71200     2018.27
     71240     2019.57
     71280     2020.64
     71320     2021.77
     71360     2022.92
     71400     2024.02
     71440     2025.34
     71480     2026.35
     71520      2027.3
     71560      2028.7
     71600     2029.92
     71640      2030.9
     71680     2032.19
     71720     2033.17
     71760      2034.5
     71800     2035.46
     71840     2036.52
     71880     2037.88
     71920      2038.9
     71960     2040.01
     72000     2040.98
     72040     2042.27
     72080     2043.34
     72120     2044.48
     72160     2045.63
     72200     2046.73
     72240     2048.05
     72280     2049.06
     72320     2050.01
     72360     2051.41
     72400     2052.64
     72440     2053.61
     72480     2054.91
     72520     2055.89
     72560     2057.22
     72600     2058.18
     72640     2059.24
     72680     2060.59
     72720     2061.62
     72760     2062.73
     72800     2063.69
     72840     2064.99
     72880     2066.06
     72920     2067.19
     72960     2068.35
     73000     2069.44
     73040     2070.77
     73080     2071.78
     73120     2072.72
     73160     2074.12
     73200     2075.35
     73240     2076.32
     73280     2077.62
     73320      2078.6
     73360     2079.94
     73400      2080.9
     73440     2081.95
     73480     2083.31
     73520     2084.34
     73560     2085.45
     73600     2086.41
     73640     2087.71
     73680     2088.77
     73720     2089.92
     73760     2091.07
     73800     2092.16
     73840     2093.49
     73880     2094.49
     73920     2095.45
     73960     2096.84
     74000     2098.08
     74040     2099.05
     74080     2100.35
     74120     2101.32
     74160     2102.67
     74200     2103.62
     74240     2104.68
     74280     2106.03
     74320     2107.05
     74360     2108.17
     74400     2109.12
     74440     2110.42
     74480     2111.48
     74520     2112.63
     74560     2113.78
     74600     2114.88
     74640     2116.21
     74680     2117.21
     74720     2118.15
     74760     2119.55
     74800     2120.79
     74840     2121.75
     74880     2123.06
     74920     2124.03
     74960     2125.37
     75000     2126.33
     75040     2127.38
     75080     2128.74
     75120     2129.76
     75160     2130.88
     75200     2131.82
     75240     2133.13
     75280     2134.18
     75320     2135.32
     75360     2136.48
     75400     2137.57
     75440      2138.9
     75480      2139.9
     75520     2140.84
     75560     2142.24
     75600     2143.47
     75640     2144.43
     75680     2145.74
     75720     2146.71
     75760     2148.06
     75800     2149.02
     75840     2150.07
     75880     2151.43
     75920     2152.45
     75960     2153.56
     76000      2154.5
     76040     2155.82
     76080     2156.87
     76120     2158.02
     76160     2159.17
     76200     2160.27
     76240     2161.59
     76280     2162.59
     76320     2163.52
     76360     2164.93
     76400     2166.16
     76440     2167.13
     76480     2168.43
     76520     2169.41
     76560     2170.76
     76600     2171.72
     76640     2172.76
     76680     2174.12
     76720     2175.14
     76760     2176.24
     76800     2177.19
     76840      2178.5
     76880     2179.54
     76920      2180.7
     76960     2181.85
     77000     2182.95
     77040     2184.28
     77080     2185.27
     77120      2186.2
     77160     2187.62
     77200     2188.84
     77240     2189.81
     77280     2191.11
     77320     2192.08
     77360     2193.43
     77400      2194.4
     77440     2195.43
     77480      2196.8
     77520     2197.82
     77560     2198.92
     77600     2199.87
     77640     2201.18
     77680     2202.22
     77720     2203.38
     77760     2204.53
     77800     2205.62
     77840     2206.96
     77880     2207.95
     77920     2208.87
     77960      2210.3
     78000     2211.52
     78040     2212.49
     78080     2213.79
     78120     2214.77
     78160     2216.12
     78200     2217.08
     78240     2218.11
     78280     2219.48
     78320     2220.51
     78360      2221.6
     78400     2222.55
     78440     2223.86
     78480     2224.91
     78520     2226.06
     78560     2227.21
     78600      2228.3
     78640     2229.64
     78680     2230.62
     78720     2231.55
     78760     2232.98
     78800      2234.2
     78840     2235.17
     78880     2236.47
     78920     2237.44
     78960      2238.8
     79000     2239.77
     79040     2240.79
     79080     2242.17
     79120     2243.19
     79160     2244.28
     79200     2245.23
     79240     2246.55
     79280     2247.58
     79320     2248.73
     79360     2249.89
     79400     2250.98
     79440     2252.32
     79480     2253.31
     79520     2254.23
     79560     2255.65
     79600     2256.87
     79640     2257.84
     79680     2259.14
     79720     2260.12
     79760     2261.48
     79800     2262.44
     79840     2263.46
     79880     2264.84
     79920     2265.86
     79960     2266.96
     80000      2267.9
     80040     2269.22
     80080     2270.26
     80120     2271.41
     80160     2272.57
     80200     2273.66
     80240        2275
     80280     2275.98
     80320      2276.9
     80360     2278.33
     80400     2279.54
     80440     2280.51
     80480     2281.82
     80520     2282.79
     80560     2284.15
     80600     2285.11
     80640     2286.13
     80680     2287.51
     80720     2288.53
     80760     2289.62
     80800     2290.57
     80840     2291.89
     80880     2292.93
     80920     2294.08
     80960     2295.25
     81000     2296.33
     81040     2297.68
     81080     2298.66
     81120     2299.57
     81160        2301
     81200     2302.21
     81240     2303.19
     81280     2304.49
     81320     2305.46
     81360     2306.82
     81400     2307.78
     81440      2308.8
     81480     2310.18
     81520      2311.2
     81560     2312.29
     81600     2313.22
     81640     2314.56
     81680     2315.59
     81720     2316.74
     81760     2317.91
     81800     2318.98
     81840     2320.35
     81880     2321.32
     81920     2322.23
     81960     2323.66
     82000     2324.87
     82040     2325.84
     82080     2327.15
     82120     2328.11
     82160     2329.48
     82200     2330.44
     82240     2331.46
     82280     2332.83
     82320     2333.85
     82360     2334.95
     82400     2335.89
     82440     2337.23
     82480     2338.25
     82520      2339.4
     82560     2340.57
     82600     2341.66
     82640     2343.01
     82680     2343.98
     82720     2344.89
     82760     2346.33
     82800     2347.54
     82840     2348.51
     82880     2349.82
     82920     2350.77
     82960     2352.15
     83000      2353.1
     83040     2354.12
     83080     2355.51
     83120     2356.53
     83160     2357.61
     83200     2358.55
     83240      2359.9
     83280     2360.92
     83320     2362.07
     83360     2363.24
     83400     2364.33
     83440     2365.69
     83480     2366.65
     83520     2367.57
     83560     2369.01
     83600     2370.22
     83640     2371.18
     83680     2372.48
     83720     2373.44
     83760     2374.82
     83800     2375.77
     83840     2376.79
     83880     2378.18
     83920     2379.19
     83960     2380.28
     84000     2381.22
     84040     2382.57
     84080     2383.59
     84120     2384.74
     84160     2385.89
     84200     2386.98
     84240     2388.35
     84280     2389.32
     84320     2390.22
     84360     2391.67
     84400     2392.88
     84440     2393.84
     84480     2395.14
     84520      2396.1
     84560     2397.47
     84600     2398.42
     84640     2399.44
     84680     2400.83
     84720     2401.84
     84760     2402.93
     84800     2403.87
     84840     2405.23
     84880     2406.24
     84920     2407.39
     84960     2408.54
     85000     2409.63
     85040     2411.01
     85080     2411.96
     85120     2412.87
     85160     2414.31
     85200     2415.53
     85240     2416.48
     85280     2417.79
     85320     2418.75
     85360     2420.12
     85400     2421.07
     85440     2422.07
     85480     2423.48
     85520     2424.48
     85560     2425.57
     85600      2426.5
     85640     2427.87
     85680     2428.88
     85720     2430.03
     85760     2431.18
     85800     2432.27
     85840     2433.65
     85880      2434.6
     85920      2435.5
     85960     2436.94
     86000     2438.17
     86040     2439.12
     86080     2440.43
     86120     2441.38
     86160     2442.75
     86200      2443.7
     86240     2444.71
     86280     2446.12
     86320     2447.11
     86360      2448.2
     86400     2449.13
     86440     2450.51
     86480     2451.53
     86520     2452.67
     86560     2453.81
     86600     2454.91
     86640     2456.29
     86680     2457.23
     86720     2458.13
     86760     2459.58
     86800     2460.81
     86840     2461.75
     86880     2463.07
     86920     2464.02
     86960      2465.4
     87000     2466.33
     87040     2467.34
     87080     2468.76
     87120     2469.75
     87160     2470.85
     87200     2471.77
     87240     2473.16
     87280     2474.17
     87320     2475.32
     87360     2476.46
     87400     2477.56
     87440     2478.94
     87480     2479.88
     87520     2480.78
     87560     2482.22
     87600     2483.47
     87640     2484.41
     87680     2485.71
     87720     2486.67
     87760     2488.04
     87800     2488.98
     87840     2489.98
     87880     2491.41
     87920     2492.39
     87960     2493.49
     88000     2494.41
     88040      2495.8
     88080     2496.81
     88120     2497.96
     88160     2499.11
     88200     2500.19
     88240     2501.57
     88280     2502.52
     88320     2503.41
     88360     2504.87
     88400      2506.1
     88440     2507.05
     88480     2508.35
     88520     2509.31
     88560     2510.69
     88600     2511.63
     88640     2512.63
     88680     2514.06
     88720     2515.04
     88760     2516.14
     88800     2517.06
     88840     2518.46
     88880     2519.46
     88920     2520.62
     88960     2521.77
     89000     2522.85
     89040     2524.23
     89080     2525.18
     89120     2526.06
     89160     2527.52
     89200     2528.76
     89240      2529.7
     89280     2531.01
     89320     2531.97
     89360     2533.33
     89400     2534.27
     89440     2535.28
     89480     2536.71
     89520      2537.7
     89560     2538.79
     89600      2539.7
     89640      2541.1
     89680     2542.11
     89720     2543.26
     89760     2544.41
     89800     2545.49
     89840     2546.88
     89880     2547.82
     89920      2548.7
     89960     2550.16
     90000     2551.41
     90040     2552.35
     90080     2553.66
     90120      2554.6
     90160     2555.98
     90200     2556.91
     90240     2557.93
     90280     2559.36
     90320     2560.35
     90360     2561.44
     90400     2562.36
     90440     2563.75
     90480     2564.76
     90520     2565.91
     90560     2567.06
     90600     2568.14
     90640     2569.53
     90680     2570.47
     90720     2571.35
     90760     2572.81
     90800     2574.07
     90840        2575
     90880     2576.31
     90920     2577.26
     90960     2578.64
     91000     2579.56
     91040     2580.58
     91080        2582
     91120        2583
     91160      2584.1
     91200     2585.01
     91240     2586.41
     91280     2587.41
     91320     2588.56
     91360     2589.71
     91400     2590.79
     91440     2592.19
     91480     2593.12
     91520     2593.99
     91560     2595.46
     91600     2596.71
     91640     2597.64
     91680     2598.96
     91720      2599.9
     91760     2601.29
     91800      2602.2
     91840     2603.23
     91880     2604.66
     91920     2605.64
     91960     2606.74
     92000     2607.65
     92040     2609.06
     92080     2610.05
     92120      2611.2
     92160     2612.35
     92200     2613.43
     92240     2614.82
     92280     2615.75
     92320     2616.62
     92360      2618.1
     92400     2619.35
     92440     2620.27
     92480     2621.59
     92520     2622.54
     92560     2623.93
     92600     2624.83
     92640     2625.85
     92680     2627.28
     92720     2628.27
     92760     2629.37
     92800     2630.28
     92840     2631.68
     92880     2632.68
     92920     2633.84
     92960     2634.97
     93000     2636.07
     93040     2637.45
     93080     2638.38
     93120     2639.25
     93160     2640.73
     93200     2641.98
     93240      2642.9
     93280     2644.22
     93320     2645.16
     93360     2646.56
     93400     2647.45
     93440     2648.48
     93480     2649.92
     93520      2650.9
     93560        2652
     93600     2652.92
     93640     2654.33
     93680     2655.32
     93720     2656.48
     93760     2657.62
     93800     2658.71
     93840     2660.09
     93880     2661.02
     93920     2661.89
     93960     2663.37
     94000     2664.61
     94040     2665.54
     94080     2666.87
     94120      2667.8
     94160      2669.2
     94200     2670.09
     94240     2671.11
     94280     2672.56
     94320     2673.54
     94360     2674.63
     94400     2675.54
     94440     2676.96
     94480     2677.95
     94520     2679.11
     94560     2680.25
     94600     2681.34
     94640     2682.72
     94680     2683.64
     94720     2684.51
     94760        2686
     94800     2687.24
     94840     2688.17
     94880     2689.51
     94920     2690.44
     94960     2691.84
     95000     2692.73
     95040     2693.76
     95080     2695.19
     95120     2696.17
     95160     2697.26
     95200     2698.18
     95240     2699.59
     95280     2700.58
     95320     2701.74
     95360     2702.88
     95400     2703.98
     95440     2705.36
     95480     2706.28
     95520     2707.15
     95560     2708.63
     95600     2709.88
     95640     2710.81
     95680     2712.14
     95720     2713.09
     95760     2714.48
     95800     2715.37
     95840      2716.4
     95880     2717.83
     95920     2718.81
     95960     2719.91
     96000     2720.81
     96040     2722.23
     96080     2723.23
     96120     2724.38
     96160     2725.52
     96200     2726.61
     96240     2727.99
     96280     2728.91
     96320     2729.78
     96360     2731.27
     96400     2732.52
     96440     2733.45
     96480     2734.78
     96520     2735.72
     96560     2737.12
     96600        2738
     96640     2739.03
     96680     2740.48
     96720     2741.44
     96760     2742.54
     96800     2743.44
     96840     2744.87
     96880     2745.86
     96920     2747.02
     96960     2748.15
     97000     2749.25
     97040     2750.62
     97080     2751.53
     97120     2752.41
     97160      2753.9
     97200     2755.15
     97240     2756.08
     97280     2757.41
     97320     2758.35
     97360     2759.76
     97400     2760.63
     97440     2761.65
     97480     2763.11
     97520     2764.07
     97560     2765.16
     97600     2766.06
     97640      2767.5
     97680     2768.48
     97720     2769.64
     97760     2770.77
     97800     2771.88
     97840     2773.26
     97880     2774.16
     97920     2775.04
     97960     2776.53
     98000     2777.77
     98040     2778.71
     98080     2780.03
     98120     2780.96
     98160     2782.38
     98200     2783.25
     98240     2784.27
     98280     2785.73
     98320      2786.7
     98360     2787.79
     98400     2788.68
     98440     2790.12
     98480     2791.11
     98520     2792.27
     98560      2793.4
     98600     2794.49
     98640     2795.87
     98680     2796.78
     98720     2797.66
     98760     2799.15
     98800      2800.4
     98840     2801.33
     98880     2802.66
     98920      2803.6
     98960     2805.01
     99000     2805.87
     99040     2806.89
     99080     2808.37
     99120     2809.32
     99160     2810.42
     99200     2811.31
     99240     2812.75
     99280     2813.75
     99320     2814.89
     99360     2816.03
     99400     2817.12
     99440      2818.5
     99480      2819.4
     99520     2820.28
     99560     2821.78
     99600     2823.02
     99640     2823.95
     99680     2825.28
     99720     2826.22
     99760     2827.63
     99800     2828.49
     99840     2829.51
     99880     2830.99
     99920     2831.94
     99960     2833.04
    100000     2833.93
    100040     2835.36
    100080     2836.37
    100120     2837.51
    100160     2838.65
    100200     2839.74
    100240     2841.12
    100280     2842.02
    100320      2842.9
    100360      2844.4
    100400     2845.65
    100440     2846.57
    100480     2847.91
    100520     2848.84
    100560     2850.26
    100600     2851.11
    100640     2852.13
    100680     2853.62
    100720     2854.56
    100760     2855.66
    100800     2856.56
    100840     2857.99
    100880     2858.98
    100920     2860.14
    100960     2861.27
    101000     2862.36
    101040     2863.73
    101080     2864.63
    101120     2865.52
    101160     2867.04
    101200     2868.27
    101240     2869.19
    101280     2870.54
    101320     2871.47
    101360     2872.89
    101400     2873.74
    101440     2874.77
    101480     2876.25
    101520     2877.18
    101560     2878.29
    101600     2879.18
    101640     2880.61
    101680     2881.62
    101720     2882.76
    101760     2883.89
    101800     2884.99
    101840     2886.37
    101880     2887.25
    101920     2888.14
    101960     2889.66
    102000      2890.9
    102040     2891.81
    102080     2893.17
    102120      2894.1
    102160     2895.52
    102200     2896.37
    102240     2897.39
    102280     2898.88
    102320      2899.8
    102360     2900.92
    102400     2901.81
    102440     2903.24
    102480     2904.24
    102520     2905.38
    102560     2906.52
    102600     2907.62
    102640     2908.99
    102680     2909.87
    102720     2910.76
    102760     2912.28
    102800     2913.53
    102840     2914.44
    102880     2915.79
    102920     2916.71
    102960     2918.15
    103000     2918.98
    103040     2920.01
    103080      2921.5
    103120     2922.42
    103160     2923.53
    103200     2924.43
    103240     2925.85
    103280     2926.85
    103320     2927.99
    103360     2929.14
    103400     2930.23
    103440     2931.61
    103480     2932.49
    103520     2933.37
    103560      2934.9
    103600     2936.14
    103640     2937.05
    103680     2938.41
    103720     2939.31
    103760     2940.76
    103800     2941.58
    103840     2942.61
    103880     2944.12
    103920     2945.04
    103960     2946.14
    104000     2947.04
    104040     2948.47
    104080     2949.47
    104120     2950.61
    104160     2951.76
    104200     2952.85
    104240     2954.23
    104280     2955.11
    104320        2956
    104360     2957.53
    104400     2958.76
    104440     2959.67
    104480     2961.03
    104520     2961.94
    104560     2963.38
    104600     2964.21
    104640     2965.24
    104680     2966.75
    104720     2967.67
    104760     2968.76
    104800     2969.67
    104840     2971.11
    104880      2972.1
    104920     2973.24
    104960     2974.38
    105000     2975.48
    105040     2976.87
    105080     2977.73
    105120     2978.63
    105160     2980.17
    105200     2981.39
    105240     2982.31
    105280     2983.66
    105320     2984.57
    105360     2986.01
    105400     2986.84
    105440     2987.88
    105480     2989.39
    105520      2990.3
    105560      2991.4
    105600     2992.29
    105640     2993.74
    105680     2994.73
    105720     2995.86
    105760        2997
    105800     2998.11
    105840      2999.5
    105880     3000.35
    105920     3001.26
    105960      3002.8
    106000     3004.03
    106040     3004.95
    106080      3006.3
    106120     3007.21
    106160     3008.64
    106200     3009.47
    106240     3010.52
    106280     3012.03
    106320     3012.95
    106360     3014.05
    106400     3014.94
    106440     3016.38
    106480     3017.38
    106520     3018.52
    106560     3019.66
    106600     3020.76
    106640     3022.15
    106680        3023
    106720     3023.91
    106760     3025.44
    106800     3026.68
    106840      3027.6
    106880     3028.95
    106920     3029.85
    106960     3031.29
    107000     3032.12
    107040     3033.16
    107080     3034.67
    107120      3035.6
    107160      3036.7
    107200     3037.58
    107240     3039.01
    107280     3040.02
    107320     3041.15
    107360      3042.3
    107400      3043.4
    107440     3044.79
    107480     3045.64
    107520     3046.55
    107560     3048.09
    107600     3049.32
    107640     3050.24
    107680     3051.59
    107720     3052.49
    107760     3053.93
    107800     3054.77
    107840     3055.81
    107880     3057.32
    107920     3058.24
    107960     3059.35
    108000     3060.22
    108040     3061.66
    108080     3062.66
    108120     3063.79
    108160     3064.93
    108200     3066.04
    108240     3067.42
    108280     3068.28
    108320     3069.18
    108360     3070.72
    108400     3071.96
    108440     3072.88
    108480     3074.22
    108520     3075.12
    108560     3076.57
    108600      3077.4
    108640     3078.44
    108680     3079.95
    108720     3080.88
    108760     3081.98
    108800     3082.86
    108840     3084.31
    108880      3085.3
    108920     3086.44
    108960     3087.57
    109000     3088.67
    109040     3090.06
    109080     3090.91
    109120     3091.81
    109160     3093.36
    109200     3094.59
    109240     3095.51
    109280     3096.85
    109320     3097.76
    109360     3099.21
    109400     3100.04
    109440     3101.08
    109480     3102.59
    109520     3103.52
    109560     3104.62
    109600      3105.5
    109640     3106.96
    109680     3107.94
    109720     3109.07
    109760     3110.21
    109800     3111.31
    109840      3112.7
    109880     3113.54
    109920     3114.45
    109960     3116.01
    110000     3117.23
    110040     3118.14
    110080     3119.49
    110120     3120.41
    110160     3121.84
    110200     3122.67
    110240     3123.71
    110280     3125.24
    110320     3126.15
    110360     3127.26
    110400     3128.13
    110440      3129.6
    110480     3130.58
    110520     3131.71
    110560     3132.85
    110600     3133.95
    110640     3135.35
    110680     3136.19
    110720     3137.09
    110760     3138.65
    110800     3139.87
    110840     3140.79
    110880     3142.14
    110920     3143.06
    110960      3144.5
    111000     3145.32
    111040     3146.36
    111080     3147.89
    111120      3148.8
    111160     3149.92
    111200     3150.78
    111240     3152.25
    111280     3153.24
    111320     3154.38
    111360     3155.52
    111400     3156.62
    111440     3158.01
    111480     3158.85
    111520     3159.74
    111560     3161.31
    111600     3162.54
    111640     3163.46
    111680      3164.8
    111720     3165.72
    111760     3167.17
    111800     3167.98
    111840     3169.02
    111880     3170.56
    111920     3171.46
    111960     3172.58
    112000     3173.44
    112040     3174.91
    112080      3175.9
    112120     3177.04
    112160     3178.19
    112200     3179.28
    112240     3180.67
    112280     3181.51
    112320     3182.39
    112360     3183.97
    112400     3185.19
    112440     3186.11
    112480     3187.45
    112520     3188.38
    112560     3189.83
    112600     3190.63
    112640     3191.69
    112680     3193.22
    112720     3194.12
    112760     3195.24
    112800      3196.1
    112840     3197.58
    112880     3198.56
    112920     3199.69
    112960     3200.84
    113000     3201.94
    113040     3203.33
    113080     3204.18
    113120     3205.05
    113160     3206.63
    113200     3207.85
    113240     3208.77
    113280     3210.12
    113320     3211.04
    113360      3212.5
    113400      3213.3
    113440     3214.34
    113480     3215.89
    113520     3216.79
    113560      3217.9
    113600     3218.77
    113640     3220.25
    113680     3221.23
    113720     3222.36
    113760     3223.52
    113800     3224.62
    113840        3226
    113880     3226.85
    113920     3227.72
    113960     3229.31
    114000     3230.54
    114040     3231.46
    114080     3232.79
    114120     3233.73
    114160     3235.17
    114200     3235.99
    114240     3237.03
    114280     3238.58
    114320     3239.47
    114360     3240.58
    114400     3241.45
    114440     3242.93
    114480     3243.92
    114520     3245.05
    114560      3246.2
    114600     3247.31
    114640     3248.69
    114680     3249.53
    114720     3250.41
    114760        3252
    114800     3253.23
    114840     3254.15
    114880     3255.48
    114920     3256.42
    114960     3257.87
    115000     3258.68
    115040     3259.73
    115080     3261.28
    115120     3262.16
    115160     3263.29
    115200     3264.15
    115240     3265.63
    115280     3266.62
    115320     3267.75
    115360     3268.89
    115400        3270
    115440     3271.38
    115480     3272.23
    115520      3273.1
    115560     3274.69
    115600     3275.92
    115640     3276.85
    115680     3278.17
    115720      3279.1
    115760     3280.55
    115800     3281.35
    115840     3282.41
    115880     3283.96
    115920     3284.84
    115960     3285.96
    116000     3286.82
    116040     3288.31
    116080      3289.3
    116120     3290.42
    116160     3291.56
    116200     3292.68
    116240     3294.06
    116280      3294.9
    116320     3295.76
    116360     3297.36
    116400     3298.59
    116440     3299.52
    116480     3300.84
    116520     3301.78
    116560     3303.22
    116600     3304.01
    116640     3305.08
    116680     3306.64
    116720     3307.51
    116760     3308.63
    116800      3309.5
    116840     3310.98
    116880     3311.98
    116920      3313.1
    116960     3314.25
    117000     3315.37
    117040     3316.75
    117080     3317.59
    117120     3318.45
    117160     3320.05
    117200     3321.29
    117240     3322.22
    117280     3323.53
    117320     3324.47
    117360     3325.91
    117400      3326.7
    117440     3327.77
    117480     3329.33
    117520     3330.19
    117560     3331.32
    117600     3332.17
    117640     3333.66
    117680     3334.66
    117720     3335.79
    117760     3336.94
    117800     3338.05
    117840     3339.44
    117880     3340.27
    117920     3341.13
    117960     3342.73
    118000     3343.97
    118040     3344.89
    118080     3346.22
    118120     3347.14
    118160     3348.59
    118200     3349.38
    118240     3350.45
    118280        3352
    118320     3352.87
    118360        3354
    118400     3354.84
    118440     3356.33
    118480     3357.33
    118520     3358.47
    118560      3359.6
    118600     3360.72
    118640     3362.11
    118680     3362.93
    118720     3363.79
    118760     3365.41
    118800     3366.64
    118840     3367.58
    118880     3368.89
    118920      3369.8
    118960     3371.27
    119000     3372.05
    119040     3373.12
    119080     3374.67
    119120     3375.54
    119160     3376.66
    119200      3377.5
    119240     3378.99
    119280     3379.99
    119320     3381.13
    119360     3382.27
    119400     3383.39
    119440     3384.79
    119480     3385.59
    119520     3386.47
    119560     3388.09
    119600     3389.32
    119640     3390.25
    119680     3391.57
    119720     3392.49
    119760     3393.94
    119800     3394.73
    119840      3395.8
    119880     3397.35
    119920     3398.22
    119960     3399.33
    120000     3400.18
    120040     3401.67
    120080     3402.66
    120120      3403.8
    120160     3404.94
    120200     3406.06
    120240     3407.45
    120280     3408.27
    120320     3409.14
    120360     3410.76
    120400     3411.99
    120440     3412.93
    120480     3414.25
    120520     3415.16
    120560     3416.62
    120600     3417.42
    120640     3418.49
    120680     3420.03
    120720     3420.91
    120760     3422.02
    120800     3422.86
    120840     3424.36
    120880     3425.35
    120920     3426.48
    120960     3427.61
    121000     3428.74
    121040     3430.14
    121080     3430.95
    121120     3431.81
    121160     3433.45
    121200     3434.68
    121240      3435.6
    121280     3436.94
    121320     3437.86
    121360     3439.31
    121400     3440.11
    121440     3441.17
    121480     3442.73
    121520      3443.6
    121560      3444.7
    121600     3445.54
    121640     3447.04
    121680     3448.03
    121720     3449.18
    121760      3450.3
    121800     3451.42
    121840     3452.83
    121880     3453.65
    121920      3454.5
    121960     3456.13
    122000     3457.38
    122040      3458.3
    122080     3459.64
    122120     3460.56
    122160        3462
    122200      3462.8
    122240     3463.87
    122280     3465.43
    122320      3466.3
    122360      3467.4
    122400     3468.24
    122440     3469.72
    122480     3470.73
    122520     3471.87
    122560     3472.98
    122600     3474.11
    122640     3475.52
    122680     3476.34
    122720     3477.19
    122760     3478.83
    122800     3480.06
    122840        3481
    122880     3482.33
    122920     3483.25
    122960     3484.69
    123000     3485.47
    123040     3486.55
    123080     3488.11
    123120     3488.99
    123160     3490.08
    123200     3490.92
    123240     3492.41
    123280     3493.41
    123320     3494.54
    123360     3495.67
    123400      3496.8
    123440      3498.2
    123480     3499.03
    123520     3499.88
    123560     3501.52
    123600     3502.76
    123640     3503.68
    123680     3505.03
    123720     3505.93
    123760     3507.38
    123800     3508.15
    123840     3509.23
    123880     3510.79
    123920     3511.67
    123960     3512.77
    124000      3513.6
    124040      3515.1
    124080     3516.11
    124120     3517.24
    124160     3518.36
    124200      3519.5
    124240     3520.89
    124280     3521.73
    124320     3522.57
    124360     3524.21
    124400     3525.45
    124440     3526.38
    124480     3527.72
    124520     3528.63
    124560     3530.08
    124600     3530.83
    124640     3531.91
    124680     3533.48
    124720     3534.36
    124760     3535.45
    124800      3536.3
    124840     3537.78
    124880      3538.8
    124920     3539.92
    124960     3541.04
    125000     3542.18
    125040     3543.56
    125080     3544.41
    125120     3545.24
    125160      3546.9
    125200     3548.13
    125240     3549.07
    125280     3550.42
    125320     3551.31
    125360     3552.77
    125400     3553.53
    125440     3554.61
    125480     3556.17
    125520     3557.06
    125560     3558.16
    125600     3558.99
    125640     3560.48
    125680     3561.49
    125720     3562.62
    125760     3563.74
    125800     3564.88
    125840     3566.26
    125880      3567.1
    125920     3567.93
    125960     3569.58
    126000     3570.82
    126040     3571.76
    126080     3573.11
    126120     3574.01
    126160     3575.47
    126200     3576.22
    126240      3577.3
    126280     3578.87
    126320     3579.76
    126360     3580.85
    126400     3581.68
    126440     3583.18
    126480     3584.19
    126520      3585.3
    126560     3586.44
    126600     3587.57
    126640     3588.95
    126680     3589.79
    126720     3590.61
    126760     3592.28
    126800     3593.52
    126840     3594.46
    126880      3595.8
    126920      3596.7
    126960     3598.16
    127000     3598.91
    127040     3599.98
    127080     3601.56
    127120     3602.44
    127160     3603.54
    127200     3604.37
    127240     3605.88
    127280     3606.88
    127320     3607.99
    127360     3609.13
    127400     3610.26
    127440     3611.65
    127480     3612.49
    127520     3613.31
    127560     3614.98
    127600     3616.21
    127640     3617.15
    127680     3618.51
    127720     3619.41
    127760     3620.85
    127800     3621.62
    127840     3622.68
    127880     3624.28
    127920     3625.14
    127960     3626.25
    128000     3627.07
    128040     3628.59
    128080     3629.59
    128120      3630.7
    128160     3631.83
    128200     3632.97
    128240     3634.36
    128280      3635.2
    128320     3636.02
    128360      3637.7
    128400     3638.93
    128440     3639.87
    128480     3641.23
    128520     3642.12
    128560     3643.57
    128600     3644.33
    128640      3645.4
    128680     3647.01
    128720     3647.87
    128760     3648.98
    128800     3649.79
    128840     3651.31
    128880     3652.33
    128920     3653.43
    128960     3654.57
    129000      3655.7
    129040      3657.1
    129080     3657.95
    129120     3658.76
    129160     3660.44
    129200     3661.68
    129240      3662.6
    129280     3663.96
    129320     3664.85
    129360      3666.3
    129400     3667.06
    129440     3668.14
    129480     3669.73
    129520      3670.6
    129560     3671.69
    129600     3672.49
    129640     3674.02
    129680     3675.04
    129720     3676.15
    129760     3677.29
    129800     3678.42
    129840     3679.82
    129880     3680.66
    129920     3681.47
    129960     3683.16
    130000     3684.39
    130040     3685.31
    130080     3686.68
    130120     3687.57
    130160     3689.03
    130200     3689.77
    130240     3690.85
    130280     3692.46
    130320     3693.32
    130360     3694.42
    130400     3695.22
    130440     3696.75
    130480     3697.77
    130520     3698.87
    130560     3700.01
    130600     3701.15
    130640     3702.55
    130680     3703.39
    130720      3704.2
    130760     3705.88
    130800     3707.13
    130840     3708.04
    130880     3709.42
    130920      3710.3
    130960     3711.75
    131000     3712.51
    131040     3713.58
    131080     3715.19
    131120     3716.05
    131160     3717.14
    131200     3717.94
    131240     3719.47
    131280     3720.49
    131320     3721.59
    131360     3722.73
    131400     3723.86
    131440     3725.27
    131480      3726.1
    131520      3726.9
    131560      3728.6
    131600     3729.85
    131640     3730.75
    131680     3732.14
    131720     3733.01
    131760     3734.47
    131800     3735.22
    131840      3736.3
    131880     3737.91
    131920     3738.76
    131960     3739.86
    132000     3740.66
    132040     3742.19
    132080     3743.21
    132120     3744.31
    132160     3745.45
    132200     3746.57
    132240     3747.98
    132280     3748.82
    132320      3749.6
    132360     3751.31
    132400     3752.55
    132440     3753.47
    132480     3754.84
    132520     3755.72
    132560     3757.18
    132600     3757.93
    132640     3759.01
    132680     3760.63
    132720     3761.48
    132760     3762.57
    132800     3763.37
    132840      3764.9
    132880     3765.92
    132920     3767.03
    132960     3768.15
    133000     3769.29
    133040      3770.7
    133080     3771.53
    133120     3772.31
    133160     3774.03
    133200     3775.25
    133240     3776.19
    133280     3777.56
    133320     3778.43
    133360      3779.9
    133400     3780.65
    133440     3781.72
    133480     3783.34
    133520     3784.19
    133560     3785.28
    133600     3786.09
    133640     3787.61
    133680     3788.63
    133720     3789.74
    133760     3790.88
    133800     3792.01
    133840     3793.41
    133880     3794.25
    133920     3795.03
    133960     3796.75
    134000     3797.97
    134040      3798.9
    134080     3800.28
    134120     3801.15
    134160      3802.6
    134200     3803.35
    134240     3804.42
    134280     3806.04
    134320     3806.89
    134360        3808
    134400     3808.79
    134440     3810.31
    134480     3811.34
    134520     3812.44
    134560     3813.58
    134600     3814.72
    134640     3816.11
    134680     3816.94
    134720     3817.72
    134760     3819.45
    134800     3820.67
    134840      3821.6
    134880     3822.98
    134920     3823.84
    134960      3825.3
    135000     3826.04
    135040      3827.1
    135080     3828.73
    135120     3829.57
    135160     3830.67
    135200     3831.47
    135240     3832.98
    135280     3834.01
    135320     3835.12
    135360     3836.26
    135400     3837.39
    135440     3838.79
    135480     3839.62
    135520     3840.39
    135560     3842.11
    135600     3843.34
    135640     3844.27
    135680     3845.65
    135720      3846.5
    135760     3847.99
    135800     3848.71
    135840     3849.76
    135880     3851.38
    135920     3852.23
    135960     3853.32
    136000     3854.13
    136040     3855.65
    136080     3856.68
    136120     3857.79
    136160     3858.92
    136200     3860.05
    136240     3861.46
    136280     3862.29
    136320     3863.05
    136360     3864.78
    136400     3866.01
    136440     3866.93
    136480      3868.3
    136520     3869.16
    136560     3870.64
    136600     3871.38
    136640     3872.42
    136680     3874.04
    136720     3874.89
    136760     3875.99
    136800     3876.78
    136840     3878.29
    136880     3879.33
    136920     3880.44
    136960     3881.58
    137000     3882.71
    137040     3884.12
    137080     3884.95
    137120      3885.7
    137160     3887.44
    137200     3888.67
    137240     3889.59
    137280     3890.95
    137320     3891.82
    137360      3893.3
    137400     3894.03
    137440     3895.06
    137480     3896.69
    137520     3897.53
    137560     3898.64
    137600     3899.44
    137640     3900.95
    137680     3901.98
    137720     3903.09
    137760     3904.23
    137800     3905.36
    137840     3906.77
    137880      3907.6
    137920     3908.34
    137960     3910.09
    138000     3911.32
    138040     3912.24
    138080      3913.6
    138120     3914.48
    138160     3915.94
    138200     3916.67
    138240     3917.71
    138280     3919.34
    138320     3920.19
    138360      3921.3
    138400     3922.09
    138440     3923.59
    138480     3924.63
    138520     3925.74
    138560     3926.88
    138600     3928.01
    138640     3929.43
    138680     3930.27
    138720        3931
    138760     3932.75
    138800     3933.98
    138840     3934.89
    138880     3936.26
    138920     3937.14
    138960      3938.6
    139000     3939.33
    139040     3940.37
    139080        3942
    139120     3942.85
    139160     3943.97
    139200     3944.76
    139240     3946.26
    139280     3947.31
    139320     3948.41
    139360     3949.54
    139400     3950.68
    139440      3952.1
    139480     3952.93
    139520     3953.68
    139560     3955.44
    139600     3956.66
    139640     3957.57
    139680     3958.96
    139720     3959.82
    139760     3961.29
    139800     3962.01
    139840     3963.05
    139880      3964.7
    139920     3965.54
    139960     3966.65
    140000     3967.44
    140040     3968.93
    140080        3970
    140120     3971.09
    140160     3972.22
    140200     3973.36
    140240     3974.78
    140280     3975.61
    140320     3976.36
    140360     3978.11
    140400     3979.35
    140440     3980.25
    140480     3981.64
    140520     3982.49
    140560     3983.96
    140600     3984.69
    140640     3985.72
    140680     3987.37
    140720     3988.21
    140760     3989.33
    140800     3990.11
    140840     3991.61
    140880     3992.67
    140920     3993.75
    140960     3994.88
    141000     3996.02
    141040     3997.44
    141080     3998.27
    141120     3999.01
    141160     4000.76
    141200        4002
    141240     4002.91
    141280     4004.29
    141320     4005.14
    141360      4006.6
    141400     4007.33
    141440     4008.36
    141480     4010.02
    141520     4010.85
    141560     4011.97
    141600     4012.74
    141640     4014.25
    141680      4015.3
    141720     4016.38
    141760     4017.51
    141800     4018.66
    141840     4020.07
    141880     4020.89
    141920     4021.63
    141960      4023.4
    142000     4024.64
    142040     4025.52
    142080     4026.92
    142120     4027.76
    142160     4029.24
    142200     4029.97
    142240     4030.99
    142280     4032.66
    142320     4033.49
    142360     4034.61
    142400     4035.39
    142440     4036.89
    142480     4037.94
    142520        4039
    142560     4040.15
    142600     4041.29
    142640     4042.71
    142680     4043.52
    142720     4044.26
    142760     4046.04
    142800     4047.27
    142840     4048.16
    142880     4049.56
    142920      4050.4
    142960     4051.89
    143000      4052.6
    143040     4053.64
    143080      4055.3
    143120     4056.13
    143160     4057.25
    143200     4058.03
    143240     4059.53
    143280     4060.58
    143320     4061.65
    143360     4062.79
    143400     4063.94
    143440     4065.36
    143480     4066.18
    143520      4066.9
    143560     4068.68
    143600     4069.91
    143640      4070.8
    143680     4072.21
    143720     4073.05
    143760     4074.54
    143800     4075.26
    143840      4076.3
    143880     4077.95
    143920     4078.79
    143960     4079.91
    144000     4080.69
    144040     4082.19
    144080     4083.24
    144120     4084.31
    144160     4085.46
    144200      4086.6
    144240     4088.04
    144280     4088.85
    144320     4089.57
    144360     4091.36
    144400      4092.6
    144440     4093.47
    144480     4094.88
    144520     4095.72
    144560      4097.2
    144600     4097.94
    144640     4098.97
    144680     4100.62
    144720     4101.46
    144760     4102.59
    144800     4103.37
    144840     4104.87
    144880     4105.92
    144920     4106.99
    144960     4108.14
    145000     4109.28
    145040     4110.71
    145080     4111.54
    145120     4112.26
    145160     4114.04
    145200     4115.28
    145240     4116.14
    145280     4117.56
    145320     4118.39
    145360     4119.88
    145400     4120.62
    145440     4121.63
    145480      4123.3
    145520     4124.15
    145560     4125.28
    145600     4126.06
    145640     4127.54
    145680     4128.61
    145720     4129.66
    145760     4130.82
    145800     4131.97
    145840     4133.39
    145880     4134.22
    145920     4134.94
    145960     4136.72
    146000     4137.96
    146040     4138.83
    146080     4140.24
    146120     4141.08
    146160     4142.57
    146200     4143.31
    146240     4144.31
    146280     4145.99
    146320     4146.84
    146360     4147.96
    146400     4148.74
    146440     4150.22
    146480     4151.29
    146520     4152.35
    146560      4153.5
    146600     4154.67
    146640     4156.08
    146680     4156.91
    146720     4157.61
    146760     4159.41
    146800     4160.66
    146840     4161.52
    146880     4162.94
    146920     4163.78
    146960     4165.26
    147000     4166.01
    147040        4167
    147080     4168.69
    147120     4169.54
    147160     4170.67
    147200     4171.43
    147240     4172.91
    147280        4174
    147320     4175.04
    147360     4176.22
    147400     4177.38
    147440     4178.77
    147480     4179.62
    147520     4180.31
    147560     4182.12
    147600     4183.36
    147640     4184.23
    147680     4185.66
    147720     4186.48
    147760     4187.98
    147800     4188.71
    147840      4189.7
    147880      4191.4
    147920     4192.25
    147960     4193.36
    148000     4194.15
    148040      4195.6
    148080      4196.7
    148120     4197.74
    148160     4198.91
    148200     4200.07
    148240     4201.47
    148280     4202.32
    148320        4203
    148360     4204.83
    148400     4206.08
    148440     4206.94
    148480     4208.37
    148520     4209.18
    148560     4210.67
    148600     4211.41
    148640     4212.41
    148680     4214.11
    148720     4214.96
    148760     4216.06
    148800     4216.86
    148840      4218.3
    148880     4219.41
    148920     4220.45
    148960     4221.63
    149000     4222.78
    149040     4224.18
    149080     4225.03
    149120     4225.71
    149160     4227.54
    149200     4228.79
    149240     4229.66
    149280     4231.07
    149320     4231.89
    149360     4233.38
    149400     4234.12
    149440     4235.12
    149480     4236.83
    149520     4237.66
    149560     4238.75
    149600     4239.54
    149640        4241
    149680     4242.11
    149720     4243.14
    149760     4244.34
    149800     4245.49
    149840     4246.89
    149880     4247.74
    149920     4248.42
    149960     4250.25
    150000     4251.51
    150040     4252.37
    150080     4253.79
    150120      4254.6
    150160      4256.1
    150200     4256.84
    150240     4257.82
    150280     4259.55
    150320     4260.37
    150360     4261.46
    150400     4262.25
    150440     4263.71
    150480     4264.82
    150520     4265.85
    150560     4267.05
    150600     4268.22
    150640     4269.61
    150680     4270.46
    150720     4271.13
    150760     4272.96
    150800     4274.22
    150840     4275.09
    150880     4276.49
    150920     4277.32
    150960     4278.82
    151000     4279.56
    151040     4280.55
    151080     4282.28
    151120      4283.1
    151160      4284.2
    151200     4284.98
    151240     4286.43
    151280     4287.53
    151320     4288.57
    151360     4289.78
    151400     4290.94
    151440     4292.33
    151480     4293.18
    151520     4293.84
    151560     4295.68
    151600     4296.95
    151640     4297.82
    151680     4299.21
    151720     4300.04
    151760     4301.54
    151800     4302.28
    151840     4303.28
    151880        4305
    151920     4305.82
    151960     4306.93
    152000     4307.69
    152040     4309.15
    152080     4310.26
    152120     4311.28
    152160     4312.51
    152200     4313.67
    152240     4315.05
    152280     4315.91
    152320     4316.56
    152360     4318.39
    152400     4319.68
    152440     4320.54
    152480     4321.94
    152520     4322.77
    152560     4324.27
    152600        4325
    152640     4326.01
    152680     4327.73
    152720     4328.57
    152760     4329.64
    152800     4330.41
    152840     4331.87
    152880     4332.99
    152920     4334.01
    152960     4335.24
    153000      4336.4
    153040      4337.8
    153080     4338.64
    153120      4339.3
    153160     4341.13
    153200     4342.43
    153240     4343.27
    153280     4344.68
    153320     4345.51
    153360     4347.02
    153400     4347.74
    153440     4348.75
    153480     4350.46
    153520     4351.31
    153560     4352.39
    153600     4353.15
    153640      4354.6
    153680     4355.73
    153720     4356.74
    153760     4357.98
    153800     4359.13
    153840     4360.52
    153880     4361.38
    153920     4362.03
    153960     4363.85
    154000     4365.16
    154040        4366
    154080     4367.41
    154120     4368.24
    154160     4369.76
    154200     4370.49
    154240     4371.48
    154280     4373.19
    154320     4374.04
    154360     4375.12
    154400     4375.88
    154440     4377.32
    154480     4378.45
    154520     4379.47
    154560     4380.69
    154600     4381.86
    154640     4383.25
    154680      4384.1
    154720     4384.76
    154760     4386.59
    154800     4387.89
    154840     4388.73
    154880     4390.13
    154920     4390.97
    154960     4392.48
    155000     4393.21
    155040     4394.21
    155080     4395.91
    155120     4396.78
    155160     4397.84
    155200      4398.6
    155240     4400.04
    155280     4401.17
    155320      4402.2
    155360     4403.42
    155400     4404.59
    155440     4405.99
    155480     4406.82
    155520     4407.48
    155560     4409.31
    155600     4410.61
    155640     4411.46
    155680     4412.87
    155720      4413.7
    155760      4415.2
    155800     4415.94
    155840     4416.94
    155880     4418.64
    155920     4419.51
    155960     4420.58
    156000     4421.32
    156040     4422.76
    156080      4423.9
    156120     4424.93
    156160     4426.15
    156200     4427.32
    156240     4428.72
    156280     4429.55
    156320     4430.22
    156360     4432.05
    156400     4433.34
    156440      4434.2
    156480     4435.61
    156520     4436.43
    156560     4437.94
    156600     4438.68
    156640     4439.68
    156680     4441.35
    156720     4442.23
    156760     4443.31
    156800     4444.05
    156840     4445.49
    156880     4446.64
    156920     4447.66
    156960     4448.88
    157000     4450.03
    157040     4451.45
    157080     4452.27
    157120     4452.94
    157160     4454.77
    157200     4456.06
    157240     4456.93
    157280     4458.35
    157320     4459.16
    157360     4460.67
    157400     4461.39
    157440     4462.41
    157480     4464.09
    157520     4464.96
    157560     4466.04
    157600     4466.78
    157640      4468.2
    157680     4469.35
    157720     4470.36
    157760     4471.58
    157800     4472.75
    157840     4474.16
    157880     4474.97
    157920     4475.65
    157960     4477.49
    158000     4478.78
    158040     4479.63
    158080     4481.07
    158120     4481.87
    158160     4483.39
    158200      4484.1
    158240     4485.13
    158280      4486.8
    158320     4487.68
    158360     4488.76
    158400     4489.49
    158440     4490.91
    158480     4492.06
    158520     4493.07
    158560     4494.29
    158600     4495.45
    158640     4496.89
    158680     4497.67
    158720     4498.35
    158760      4500.2
    158800     4501.49
    158840     4502.34
    158880     4503.76
    158920     4504.56
    158960     4506.09
    159000     4506.81
    159040     4507.81
    159080     4509.51
    159120     4510.38
    159160     4511.46
    159200     4512.18
    159240     4513.61
    159280     4514.75
    159320     4515.76
    159360     4516.99
    159400     4518.15
    159440      4519.6
    159480     4520.37
    159520     4521.06
    159560     4522.91
    159600     4524.19
    159640     4525.04
    159680     4526.47
    159720     4527.26
    159760      4528.8
    159800     4529.52
    159840     4530.53
    159880     4532.22
    159920      4533.1
    159960     4534.17
    160000      4534.9
    160040     4536.32
    160080     4537.46
    160120     4538.49
    160160      4539.7
    160200     4540.87
    160240     4542.34
    160280     4543.09
    160320     4543.78
    160360     4545.63
    160400     4546.91
    160440     4547.75
    160480     4549.18
    160520     4549.97
    160560     4551.51
    160600     4552.25
    160640     4553.25
    160680     4554.94
    160720     4555.81
    160760     4556.89
    160800     4557.61
    160840     4559.03
    160880     4560.19
    160920     4561.22
    160960     4562.42
    161000     4563.59
    161040     4565.07
    161080     4565.81
    161120     4566.51
    161160     4568.36
    161200     4569.65
    161240     4570.48
    161280     4571.91
    161320     4572.69
    161360     4574.23
    161400     4574.97
    161440     4575.97
    161480     4577.68
    161520     4578.54
    161560     4579.62
    161600     4580.33
    161640     4581.75
    161680     4582.92
    161720     4583.96
    161760     4585.14
    161800     4586.31
    161840      4587.8
    161880     4588.54
    161920     4589.24
    161960     4591.08
    162000     4592.38
    162040     4593.21
    162080     4594.64
    162120     4595.42
    162160     4596.96
    162200      4597.7
    162240     4598.69
    162280      4600.4
    162320     4601.27
    162360     4602.34
    162400     4603.04
    162440     4604.45
    162480     4605.63
    162520     4606.67
    162560     4607.87
    162600     4609.02
    162640     4610.52
    162680     4611.27
    162720     4611.95
    162760      4613.8
    162800     4615.11
    162840     4615.93
    162880     4617.34
    162920     4618.14
    162960     4619.67
    163000     4620.41
    163040     4621.39
    163080      4623.1
    163120     4623.98
    163160     4625.05
    163200     4625.74
    163240     4627.15
    163280     4628.35
    163320     4629.38
    163360     4630.57
    163400     4631.74
    163440     4633.21
    163480     4633.97
    163520     4634.65
    163560     4636.52
    163600     4637.82
    163640     4638.64
    163680     4640.04
    163720     4640.86
    163760     4642.36
    163800     4643.13
    163840      4644.1
    163880      4645.8
    163920     4646.68
    163960     4647.74
    164000     4648.43
    164040     4649.86
    164080     4651.04
    164120     4652.09
    164160     4653.27
    164200     4654.43
    164240     4655.92
    164280     4656.67
    164320     4657.34
    164360     4659.22
    164400     4660.51
    164440     4661.34
    164480     4662.73
    164520     4663.56
    164560     4665.06
    164600     4665.82
    164640      4666.8
    164680      4668.5
    164720     4669.37
    164760     4670.43
    164800     4671.11
    164840     4672.53
    164880     4673.73
    164920     4674.78
    164960     4675.98
    165000     4677.14
    165040     4678.61
    165080     4679.36
    165120     4680.03
    165160     4681.92
    165200      4683.2
    165240     4684.04
    165280     4685.44
    165320     4686.25
    165360     4687.77
    165400     4688.52
    165440     4689.51
    165480     4691.19
    165520     4692.06
    165560     4693.15
    165600     4693.81
    165640     4695.22
    165680     4696.43
    165720     4697.48
    165760     4698.69
    165800     4699.83
    165840     4701.32
    165880     4702.08
    165920     4702.74
    165960     4704.64
    166000     4705.92
    166040     4706.76
    166080     4708.15
    166120     4708.97
    166160      4710.5
    166200     4711.25
    166240     4712.24
    166280     4713.93
    166320      4714.8
    166360     4715.88
    166400     4716.54
    166440     4717.94
    166480     4719.17
    166520      4720.2
    166560     4721.42
    166600     4722.56
    166640     4724.04
    166680     4724.79
    166720     4725.45
    166760     4727.36
    166800     4728.65
    166840     4729.48
    166880     4730.87
    166920     4731.71
    166960     4733.23
    167000     4733.99
    167040     4734.96
    167080     4736.65
    167120     4737.52
    167160     4738.61
    167200     4739.26
    167240     4740.66
    167280     4741.89
    167320     4742.94
    167360     4744.15
    167400     4745.28
    167440     4746.76
    167480     4747.51
    167520     4748.18
    167560     4750.08
    167600     4751.36
    167640      4752.2
    167680     4753.61
    167720     4754.41
    167760     4755.93
    167800      4756.7
    167840     4757.68
    167880     4759.37
    167920     4760.23
    167960     4761.32
    168000     4761.96
    168040     4763.37
    168080      4764.6
    168120     4765.64
    168160     4766.85
    168200        4768
    168240     4769.47
    168280     4770.22
    168320     4770.88
    168360     4772.79
    168400     4774.06
    168440     4774.91
    168480      4776.3
    168520     4777.12
    168560     4778.63
    168600      4779.4
    168640     4780.38
    168680     4782.07
    168720     4782.92
    168760     4784.02
    168800     4784.66
    168840     4786.07
    168880      4787.3
    168920     4788.34
    168960     4789.56
    169000     4790.69
    169040     4792.17
    169080     4792.92
    169120     4793.58
    169160     4795.49
    169200     4796.78
    169240     4797.62
    169280     4799.01
    169320     4799.83
    169360     4801.35
    169400     4802.11
    169440     4803.09
    169480     4804.78
    169520     4805.63
    169560     4806.73
    169600     4807.36
    169640     4808.77
    169680        4810
    169720     4811.04
    169760     4812.27
    169800      4813.4
    169840     4814.87
    169880     4815.62
    169920      4816.3
    169960     4818.19
    170000     4819.49
    170040     4820.34
    170080     4821.72
    170120     4822.54
    170160     4824.06
    170200     4824.81
    170240     4825.79
    170280     4827.48
    170320     4828.33
    170360     4829.43
    170400     4830.06
    170440     4831.49
    170480     4832.71
    170520     4833.74
    170560     4834.97
    170600     4836.11
    170640     4837.57
    170680     4838.31
    170720     4838.99
    170760     4840.88
    170800      4842.2
    170840     4843.05
    170880     4844.41
    170920     4845.24
    170960     4846.75
    171000     4847.52
    171040     4848.49
    171080     4850.19
    171120     4851.03
    171160     4852.16
    171200     4852.76
    171240     4854.17
    171280      4855.4
    171320     4856.43
    171360     4857.67
    171400     4858.79
    171440     4860.28
    171480     4861.01
    171520     4861.68
    171560     4863.57
    171600     4864.91
    171640     4865.74
    171680     4867.12
    171720     4867.93
    171760     4869.43
    171800     4870.21
    171840     4871.18
    171880     4872.88
    171920     4873.71
    171960     4874.85
    172000     4875.45
    172040     4876.87
    172080     4878.09
    172120     4879.12
    172160     4880.38
    172200     4881.51
    172240     4882.99
    172280     4883.74
    172320     4884.37
    172360     4886.28
    172400     4887.59
    172440     4888.44
    172480     4889.82
    172520     4890.64
    172560     4892.13
    172600     4892.92
    172640     4893.88
    172680     4895.57
    172720     4896.43
    172760     4897.57
    172800     4898.17
    172840     4899.58
    172880      4900.8
    172920     4901.83
    172960     4903.09
    173000     4904.21
    173040     4905.68
    173080     4906.42
    173120     4907.08
    173160     4908.96
    173200      4910.3
    173240     4911.14
    173280     4912.52
    173320     4913.34
    173360     4914.83
    173400     4915.62
    173440     4916.58
    173480     4918.26
    173520     4919.14
    173560     4920.27
    173600     4920.87
    173640     4922.29
    173680     4923.51
    173720     4924.54
    173760     4925.79
    173800     4926.92
    173840      4928.4
    173880     4929.13
    173920     4929.79
    173960     4931.67
    174000     4933.01
    174040     4933.85
    174080     4935.23
    174120     4936.06
    174160     4937.54
    174200     4938.32
    174240     4939.28
    174280     4940.97
    174320     4941.85
    174360     4942.98
    174400     4943.59
    174440     4944.99
    174480     4946.21
    174520     4947.23
    174560      4948.5
    174600     4949.63
    174640     4951.11
    174680     4951.83
    174720      4952.5
    174760     4954.38
    174800     4955.71
    174840     4956.57
    174880     4957.93
    174920     4958.76
    174960     4960.23
    175000     4961.03
    175040     4961.97
    175080     4963.66
    175120     4964.55
    175160     4965.66
    175200     4966.27
    175240     4967.68
    175280      4968.9
    175320     4969.92
    175360      4971.2
    175400     4972.33
    175440      4973.8
    175480     4974.54
    175520     4975.21
    175560      4977.1
    175600     4978.41
    175640     4979.28
    175680     4980.64
    175720     4981.46
    175760     4982.95
    175800     4983.73
    175840     4984.69
    175880     4986.37
    175920     4987.26
    175960     4988.38
    176000     4988.99
    176040     4990.38
    176080      4991.6
    176120      4992.6
    176160     4993.91
    176200     4995.03
    176240     4996.49
    176280     4997.23
    176320     4997.91
    176360      4999.8
    176400     5001.11
    176440     5001.98
    176480     5003.33
    176520     5004.16
    176560     5005.64
    176600     5006.44
    176640     5007.36
    176680     5009.05
    176720     5009.96
    176760     5011.08
    176800     5011.67
    176840     5013.08
    176880     5014.29
    176920      5015.3
    176960     5016.61
    177000     5017.72
    177040     5019.19
    177080     5019.92
    177120      5020.6
    177160      5022.5
    177200     5023.81
    177240     5024.68
    177280     5026.03
    177320     5026.85
    177360     5028.33
    177400     5029.13
    177440     5030.05
    177480     5031.74
    177520     5032.66
    177560     5033.76
    177600     5034.36
    177640     5035.78
    177680     5036.98
    177720     5037.99
    177760     5039.31
    177800     5040.42
    177840     5041.89
    177880     5042.61
    177920     5043.29
    177960     5045.21
    178000     5046.51
    178040     5047.38
    178080     5048.73
    178120     5049.55
    178160     5051.04
    178200     5051.84
    178240     5052.75
    178280     5054.44
    178320     5055.36
    178360     5056.45
    178400     5057.07
    178440     5058.49
    178480     5059.69
    178520     5060.69
    178560     5062.01
    178600     5063.13
    178640     5064.59
    178680     5065.31
    178720     5066.01
    178760     5067.92
    178800     5069.23
    178840      5070.1
    178880     5071.44
    178920     5072.26
    178960     5073.76
    179000     5074.55
    179040     5075.46
    179080     5077.15
    179120     5078.07
    179160     5079.19
    179200     5079.78
    179240     5081.22
    179280     5082.42
    179320     5083.43
    179360     5084.73
    179400     5085.85
    179440     5087.31
    179480     5088.04
    179520     5088.74
    179560     5090.62
    179600     5091.95
    179640     5092.83
    179680     5094.15
    179720     5094.99
    179760     5096.48
    179800     5097.28
    179840     5098.18
    179880     5099.87
    179920     5100.78
    179960     5101.91
    180000      5102.5
    180040     5103.94
    180080     5105.13
    180120     5106.16
    180160     5107.44
    180200     5108.57
    180240     5110.04
    180280     5110.75
    180320     5111.45
    180360     5113.35
    180400     5114.68
    180440     5115.56
    180480     5116.88
    180520     5117.72
    180560     5119.21
    180600     5119.99
    180640     5120.91
    180680     5122.58
    180720      5123.5
    180760     5124.63
    180800     5125.22
    180840     5126.67
    180880     5127.86
    180920     5128.88
    180960     5130.18
    181000     5131.29
    181040     5132.75
    181080     5133.48
    181120     5134.18
    181160     5136.09
    181200     5137.41
    181240     5138.29
    181280     5139.62
    181320     5140.45
    181360     5141.94
    181400     5142.72
    181440     5143.64
    181480     5145.34
    181520     5146.22
    181560     5147.36
    181600     5147.96
    181640     5149.39
    181680     5150.58
    181720      5151.6
    181760     5152.92
    181800     5154.02
    181840     5155.47
    181880     5156.23
    181920      5156.9
    181960     5158.81
    182000     5160.15
    182040     5161.03
    182080     5162.36
    182120     5163.18
    182160     5164.68
    182200     5165.46
    182240     5166.36
    182280     5168.09
    182320     5168.96
    182360     5170.09
    182400     5170.68
    182440     5172.13
    182480      5173.3
    182520     5174.33
    182560     5175.64
    182600     5176.74
    182640      5178.2
    182680     5178.97
    182720     5179.63
    182760     5181.54
    182800     5182.89
    182840     5183.76
    182880     5185.08
    182920     5185.92
    182960     5187.41
    183000      5188.2
    183040     5189.09
    183080     5190.83
    183120      5191.7
    183160     5192.82
    183200     5193.43
    183240     5194.87
    183280     5196.04
    183320     5197.08
    183360     5198.39
    183400     5199.47
    183440     5200.93
    183480     5201.71
    183520     5202.34
    183560     5204.28
    183600     5205.64
    183640     5206.49
    183680     5207.83
    183720     5208.65
    183760     5210.15
    183800     5210.94
    183840     5211.83
    183880     5213.58
    183920     5214.44
    183960     5215.56
    184000     5216.17
    184040      5217.6
    184080     5218.79
    184120     5219.81
    184160     5221.13
    184200     5222.22
    184240     5223.67
    184280     5224.45
    184320     5225.08
    184360        5227
    184400     5228.37
    184440     5229.23
    184480     5230.58
    184520     5231.39
    184560     5232.89
    184600      5233.7
    184640     5234.57
    184680     5236.33
    184720     5237.18
    184760     5238.31
    184800     5238.92
    184840     5240.35
    184880     5241.53
    184920     5242.56
    184960     5243.89
    185000     5244.97
    185040     5246.42
    185080     5247.19
    185120     5247.83
    185160     5249.77
    185200     5251.12
    185240     5251.97
    185280     5253.34
    185320     5254.15
    185360     5255.65
    185400     5256.46
    185440     5257.32
    185480     5259.07
    185520     5259.96
    185560     5261.08
    185600     5261.67
    185640      5263.1
    185680     5264.29
    185720     5265.32
    185760     5266.65
    185800     5267.74
    185840     5269.19
    185880     5269.96
    185920      5270.6
    185960     5272.54
    186000      5273.9
    186040     5274.76
    186080     5276.12
    186120     5276.92
    186160     5278.43
    186200     5279.24
    186240     5280.09
    186280     5281.84
    186320     5282.72
    186360     5283.86
    186400     5284.44
    186440     5285.87
    186480     5287.06
    186520     5288.08
    186560     5289.41
    186600     5290.51
    186640     5291.96
    186680     5292.72
    186720     5293.35
    186760     5295.31
    186800     5296.66
    186840     5297.54
    186880     5298.89
    186920     5299.71
    186960     5301.21
    187000     5302.02
    187040     5302.85
    187080     5304.61
    187120     5305.51
    187160     5306.64
    187200     5307.21
    187240     5308.64
    187280     5309.83
    187320     5310.84
    187360     5312.18
    187400     5313.29
    187440     5314.73
    187480     5315.49
    187520     5316.12
    187560     5318.09
    187600     5319.42
    187640     5320.31
    187680     5321.68
    187720     5322.47
    187760     5323.98
    187800     5324.79
    187840     5325.62
    187880     5327.38
    187920     5328.27
    187960     5329.43
    188000        5330
    188040     5331.41
    188080     5332.59
    188120     5333.62
    188160     5334.97
    188200     5336.06
    188240     5337.49
    188280     5338.26
    188320      5338.9
    188360     5340.86
    188400     5342.21
    188440     5343.09
    188480     5344.45
    188520     5345.24
    188560     5346.76
    188600     5347.56
    188640      5348.4
    188680     5350.15
    188720     5351.05
    188760     5352.21
    188800     5352.76
    188840     5354.19
    188880     5355.36
    188920     5356.38
    188960     5357.73
    189000     5358.83
    189040     5360.28
    189080     5361.03
    189120     5361.67
    189160     5363.63
    189200     5364.98
    189240     5365.86
    189280     5367.23
    189320     5368.02
    189360     5369.55
    189400     5370.34
    189440     5371.19
    189480     5372.92
    189520     5373.84
    189560     5374.99
    189600     5375.53
    189640     5376.97
    189680     5378.14
    189720     5379.15
    189760     5380.53
    189800     5381.62
    189840     5383.07
    189880      5383.8
    189920     5384.44
    189960     5386.43
    190000     5387.77
    190040     5388.64
    190080     5390.02
    190120      5390.8
    190160     5392.32
    190200     5393.12
    190240     5393.96
    190280      5395.7
    190320     5396.61
    190360     5397.77
    190400     5398.32
    190440     5399.74
    190480     5400.92
    190520     5401.93
    190560     5403.32
    190600     5404.41
    190640     5405.85
    190680     5406.58
    190720     5407.23
    190760     5409.19
    190800     5410.57
    190840     5411.43
    190880     5412.79
    190920     5413.59
    190960     5415.11
    191000     5415.92
    191040     5416.75
    191080      5418.5
    191120      5419.4
    191160     5420.57
    191200      5421.1
    191240     5422.53
    191280     5423.71
    191320      5424.7
    191360      5426.1
    191400      5427.2
    191440     5428.65
    191480     5429.38
    191520     5430.02
    191560     5431.99
    191600     5433.37
    191640     5434.24
    191680     5435.58
    191720      5436.4
    191760      5437.9
    191800     5438.71
    191840     5439.54
    191880      5441.3
    191920      5442.2
    191960     5443.36
    192000     5443.88
    192040     5445.31
    192080     5446.49
    192120     5447.48
    192160     5448.88
    192200        5450
    192240     5451.43
    192280     5452.15
    192320     5452.79
    192360     5454.77
    192400     5456.15
    192440     5457.03
    192480     5458.38
    192520     5459.17
    192560     5460.69
    192600     5461.51
    192640     5462.32
    192680     5464.09
    192720     5464.98
    192760     5466.14
    192800     5466.65
    192840     5468.07
    192880     5469.25
    192920     5470.24
    192960     5471.65
    193000     5472.77
    193040      5474.2
    193080     5474.93
    193120     5475.56
    193160     5477.56
    193200     5478.92
    193240     5479.81
    193280     5481.15
    193320     5481.94
    193360     5483.47
    193400     5484.29
    193440     5485.09
    193480     5486.85
    193520     5487.74
    193560     5488.94
    193600     5489.43
    193640     5490.84
    193680     5492.03
    193720     5493.01
    193760     5494.43
    193800     5495.54
    193840     5496.98
    193880     5497.69
    193920     5498.33
    193960     5500.32
    194000     5501.69
    194040     5502.56
    194080     5503.91
    194120     5504.71
    194160     5506.22
    194200     5507.04
    194240     5507.85
    194280     5509.63
    194320      5510.5
    194360     5511.69
    194400      5512.2
    194440     5513.61
    194480     5514.79
    194520     5515.76
    194560     5517.19
    194600     5518.31
    194640     5519.74
    194680     5520.45
    194720     5521.09
    194760     5523.08
    194800     5524.47
    194840     5525.32
    194880     5526.69
    194920     5527.46
    194960     5528.98
    195000     5529.82
    195040     5530.62
    195080     5532.39
    195120     5533.25
    195160     5534.44
    195200     5534.95
    195240     5536.35
    195280     5537.54
    195320     5538.53
    195360     5539.93
    195400     5541.07
    195440      5542.5
    195480     5543.22
    195520     5543.84
    195560     5545.84
    195600     5547.24
    195640     5548.08
    195680     5549.44
    195720     5550.21
    195760     5551.74
    195800     5552.57
    195840     5553.36
    195880     5555.14
    195920        5556
    195960      5557.2
    196000     5557.68
    196040     5559.09
    196080     5560.28
    196120     5561.29
    196160     5562.69
    196200     5563.82
    196240     5565.23
    196280     5565.96
    196320      5566.6
    196360      5568.6
    196400        5570
    196440     5570.83
    196480     5572.18
    196520     5572.95
    196560      5574.5
    196600     5575.33
    196640     5576.11
    196680     5577.89
    196720     5578.73
    196760     5579.94
    196800     5580.42
    196840     5581.85
    196880     5583.03
    196920     5584.04
    196960     5585.46
    197000     5586.56
    197040     5587.98
    197080     5588.72
    197120     5589.34
    197160     5591.35
    197200     5592.76
    197240     5593.58
    197280     5594.94
    197320     5595.71
    197360     5597.26
    197400     5598.09
    197440     5598.87
    197480     5600.65
    197520      5601.5
    197560      5602.7
    197600     5603.18
    197640     5604.61
    197680     5605.79
    197720      5606.8
    197760     5608.22
    197800     5609.32
    197840     5610.76
    197880     5611.48
    197920      5612.1
    197960     5614.09
    198000     5615.52
    198040     5616.33
    198080     5617.72
    198120     5618.47
    198160     5620.04
    198200     5620.85
    198240     5621.64
    198280     5623.42
    198320     5624.26
    198360     5625.48
    198400     5625.95
    198440     5627.36
    198480     5628.54
    198520     5629.55
    198560     5630.98
    198600     5632.07
    198640     5633.53
    198680     5634.24
    198720     5634.85
    198760     5636.87
    198800     5638.29
    198840     5639.08
    198880     5640.49
    198920     5641.23
    198960     5642.79
    199000     5643.59
    199040      5644.4
    199080     5646.19
    199120        5647
    199160     5648.24
    199200     5648.68
    199240      5650.1
    199280     5651.26
    199320     5652.27
    199360     5653.72
    199400     5654.79
    199440     5656.27
    199480     5656.95
    199520     5657.57
    199560      5659.6
    199600        5661
    199640      5661.8
    199680     5663.21
    199720     5663.95
    199760     5665.49
    199800     5666.31
    199840      5667.1
    199880      5668.9
    199920     5669.71
    199960     5670.95
    200000     5671.39
    200040     5672.81
    200080     5673.99
    200120     5674.98
    200160     5676.44
    200200     5677.53
    200240     5678.99
    200280     5679.68
    200320     5680.28
    200360     5682.32
    200400     5683.71
    200440     5684.52
    200480     5685.94
    200520     5686.66
    200560      5688.2
    200600     5689.03
    200640     5689.81
    200680     5691.62
    200720     5692.43
    200760     5693.67
    200800     5694.11
    200840     5695.53
    200880     5696.71
    200920      5697.7
    200960     5699.16
    201000     5700.24
    201040      5701.7
    201080      5702.4
    201120     5703.02
    201160     5705.05
    201200     5706.44
    201240     5707.24
    201280     5708.66
    201320     5709.38
    201360     5710.91
    201400     5711.75
    201440     5712.54
    201480     5714.34
    201520     5715.16
    201560     5716.39
    201600     5716.82
    201640     5718.24
    201680     5719.43
    201720     5720.44
    201760     5721.89
    201800     5722.96
    201840     5724.43
    201880     5725.13
    201920     5725.75
    201960     5727.77
    202000     5729.18
    202040     5729.97
    202080     5731.39
    202120     5732.11
    202160     5733.64
    202200     5734.47
    202240     5735.27
    202280     5737.07
    202320     5737.86
    202360     5739.12
    202400     5739.55
    202440     5740.96
    202480     5742.16
    202520     5743.16
    202560     5744.62
    202600     5745.68
    202640     5747.18
    202680     5747.87
    202720     5748.51
    202760     5750.53
    202800     5751.93
    202840      5752.7
    202880     5754.16
    202920     5754.86
    202960      5756.4
    203000     5757.21
    203040     5758.01
    203080     5759.82
    203120      5760.6
    203160     5761.87
    203200     5762.29
    203240     5763.72
    203280     5764.91
    203320     5765.91
    203360     5767.37
    203400     5768.45
    203440     5769.94
    203480     5770.62
    203520     5771.26
    203560     5773.28
    203600      5774.7
    203640     5775.47
    203680     5776.92
    203720     5777.62
    203760     5779.16
    203800     5779.98
    203840     5780.76
    203880     5782.58
    203920     5783.37
    203960     5784.63
    204000     5785.06
    204040     5786.49
    204080     5787.67
    204120     5788.68
    204160     5790.14
    204200     5791.21
    204240      5792.7
    204280      5793.4
    204320     5794.02
    204360     5796.07
    204400     5797.46
    204440     5798.25
    204480      5799.7
    204520     5800.39
    204560     5801.95
    204600     5802.76
    204640     5803.54
    204680     5805.36
    204720     5806.15
    204760     5807.42
    204800     5807.85
    204840     5809.27
    204880     5810.47
    204920     5811.46
    204960     5812.92
    205000     5813.98
    205040     5815.48
    205080     5816.18
    205120     5816.78
    205160     5818.85
    205200     5820.24
    205240     5821.02
    205280     5822.46
    205320     5823.15
    205360      5824.7
    205400     5825.53
    205440     5826.32
    205480     5828.14
    205520     5828.92
    205560     5830.19
    205600     5830.61
    205640     5832.05
    205680     5833.25
    205720     5834.25
    205760      5835.7
    205800     5836.77
    205840     5838.27
    205880     5838.95
    205920     5839.55
    205960     5841.63
    206000        5843
    206040      5843.8
    206080     5845.24
    206120     5845.92
    206160     5847.47
    206200     5848.31
    206240     5849.09
    206280      5850.9
    206320      5851.7
    206360     5852.98
    206400     5853.38
    206440     5854.82
    206480        5856
    206520     5857.02
    206560     5858.47
    206600     5859.53
    206640     5861.04
    206680     5861.73
    206720     5862.33
    206760      5864.4
    206800     5865.79
    206840     5866.58
    206880     5868.02
    206920     5868.69
    206960     5870.24
    207000     5871.09
    207040     5871.88
    207080     5873.67
    207120     5874.49
    207160     5875.75
    207200     5876.16
    207240     5877.61
    207280     5878.79
    207320     5879.81
    207360     5881.25
    207400     5882.34
    207440     5883.83
    207480     5884.55
    207520     5885.12
    207560      5887.2
    207600     5888.58
    207640     5889.38
    207680     5890.81
    207720     5891.48
    207760     5893.04
    207800      5893.9
    207840     5894.67
    207880     5896.47
    207920      5897.3
    207960     5898.55
    208000     5898.98
    208040     5900.42
    208080     5901.58
    208120      5902.6
    208160     5904.05
    208200     5905.14
    208240     5906.63
    208280     5907.36
    208320     5907.93
    208360     5910.01
    208400     5911.38
    208440     5912.18
    208480     5913.62
    208520     5914.29
    208560     5915.83
    208600      5916.7
    208640     5917.47
    208680     5919.26
    208720     5920.08
    208760     5921.34
    208800     5921.77
    208840      5923.2
    208880     5924.37
    208920      5925.4
    208960     5926.84
    209000     5927.92
    209040     5929.43
    209080     5930.17
    209120     5930.72
    209160     5932.81
    209200     5934.18
    209240     5934.97
    209280      5936.4
    209320     5937.08
    209360     5938.61
    209400     5939.49
    209440     5940.26
    209480     5942.05
    209520     5942.88
    209560     5944.13
    209600     5944.56
    209640     5945.99
    209680     5947.16
    209720     5948.18
    209760     5949.63
    209800     5950.72
    209840     5952.23
    209880     5952.97
    209920     5953.51
    209960     5955.61
    210000     5956.98
    210040     5957.75
    210080      5959.2
    210120     5959.89
    210160     5961.42
    210200     5962.29
    210240     5963.04
    210280     5964.86
    210320     5965.69
    210360     5966.92
    210400     5967.36
    210440     5968.79
    210480     5969.95
    210520     5970.99
    210560     5972.42
    210600      5973.5
    210640     5975.02
    210680     5975.76
    210720     5976.31
    210760     5978.42
    210800     5979.77
    210840     5980.55
    210880     5981.99
    210920     5982.67
    210960     5984.23
    211000     5985.09
    211040     5985.83
    211080     5987.65
    211120     5988.48
    211160      5989.7
    211200     5990.15
    211240     5991.57
    211280     5992.74
    211320     5993.78
    211360      5995.2
    211400     5996.29
    211440     5997.82
    211480     5998.53
    211520     5999.09
    211560     6001.19
    211600     6002.55
    211640     6003.31
    211680     6004.76
    211720     6005.46
    211760        6007
    211800     6007.87
    211840     6008.62
    211880     6010.44
    211920     6011.25
    211960      6012.5
    212000     6012.94
    212040     6014.37
    212080     6015.54
    212120     6016.58
    212160     6017.99
    212200     6019.08
    212240     6020.61
    212280     6021.33
    212320     6021.87
    212360     6023.98
    212400     6025.33
    212440      6026.1
    212480     6027.55
    212520     6028.25
    212560     6029.77
    212600     6030.66
    212640     6031.41
    212680     6033.21
    212720     6034.04
    212760     6035.29
    212800     6035.72
    212840     6037.17
    212880     6038.34
    212920     6039.38
    212960     6040.78
    213000     6041.84
    213040     6043.41
    213080     6044.11
    213120     6044.65
    213160     6046.76
    213200     6048.11
    213240     6048.88
    213280     6050.35
    213320     6051.03
    213360     6052.56
    213400     6053.45
    213440     6054.19
    213480        6056
    213520     6056.81
    213560     6058.07
    213600     6058.49
    213640     6059.95
    213680     6061.11
    213720     6062.15
    213760     6063.56
    213800     6064.61
    213840     6066.18
    213880     6066.91
    213920     6067.41
    213960     6069.55
    214000     6070.89
    214040     6071.66
    214080     6073.12
    214120     6073.79
    214160     6075.34
    214200     6076.25
    214240     6076.97
    214280     6078.79
    214320     6079.61
    214360     6080.86
    214400     6081.28
    214440     6082.75
    214480      6083.9
    214520     6084.94
    214560     6086.35
    214600     6087.39
    214640     6088.97
    214680     6089.68
    214720      6090.2
    214760     6092.34
    214800     6093.68
    214840     6094.46
    214880     6095.92
    214920     6096.59
    214960     6098.13
    215000     6099.04
    215040     6099.78
    215080     6101.59
    215120     6102.43
    215160     6103.68
    215200     6104.08
    215240     6105.57
    215280     6106.72
    215320     6107.75
    215360     6109.15
    215400      6110.2
    215440     6111.78
    215480      6112.5
    215520     6113.02
    215560     6115.17
    215600     6116.51
    215640     6117.27
    215680     6118.74
    215720     6119.41
    215760     6120.96
    215800     6121.86
    215840      6122.6
    215880      6124.4
    215920     6125.26
    215960     6126.51
    216000     6126.91
    216040     6128.39
    216080     6129.54
    216120     6130.56
    216160     6131.97
    216200     6133.02
    216240      6134.6
    216280     6135.32
    216320     6135.86
    216360     6137.99
    216400     6139.34
    216440      6140.1
    216480     6141.56
    216520     6142.23
    216560     6143.79
    216600      6144.7
    216640     6145.44
    216680     6147.23
    216720     6148.09
    216760     6149.34
    216800     6149.74
    216840     6151.23
    216880     6152.39
    216920      6153.4
    216960     6154.82
    217000     6155.85
    217040     6157.45
    217080     6158.16
    217120     6158.71
    217160     6160.83
    217200      6162.2
    217240     6162.94
    217280     6164.41
    217320     6165.09
    217360     6166.64
    217400     6167.56
    217440     6168.29
    217480     6170.07
    217520     6170.95
    217560      6172.2
    217600      6172.6
    217640     6174.08
    217680     6175.23
    217720     6176.24
    217760     6177.68
    217800      6178.7
    217840     6180.29
    217880     6181.01
    217920     6181.56
    217960      6183.7
    218000     6185.03
    218040     6185.78
    218080     6187.26
    218120     6187.92
    218160     6189.49
    218200      6190.4
    218240     6191.12
    218280     6192.92
    218320      6193.8
    218360     6195.04
    218400     6195.44
    218440     6196.91
    218480     6198.07
    218520     6199.05
    218560     6200.51
    218600     6201.55
    218640     6203.15
    218680     6203.84
    218720      6204.4
    218760     6206.54
    218800     6207.87
    218840     6208.62
    218880     6210.11
    218920     6210.76
    218960     6212.34
    219000     6213.24
    219040     6213.95
    219080     6215.76
    219120     6216.63
    219160     6217.86
    219200     6218.26
    219240     6219.74
    219280      6220.9
    219320     6221.88
    219360     6223.35
    219400     6224.39
    219440     6225.97
    219480     6226.65
    219520     6227.23
    219560     6229.39
    219600     6230.71
    219640     6231.44
    219680     6232.94
    219720     6233.59
    219760     6235.16
    219800     6236.07
    219840     6236.78
    219880      6238.6
    219920     6239.46
    219960     6240.69
    220000     6241.09
    220040     6242.57
    220080      6243.7
    220120      6244.7
    220160     6246.17
    220200     6247.19
    220240     6248.77
    220280     6249.45
    220320     6250.03
    220360     6252.19
    220400     6253.52
    220440     6254.25
    220480     6255.72
    220520      6256.4
    220560     6257.96
    220600     6258.88
    220640     6259.59
    220680     6261.42
    220720     6262.28
    220760      6263.5
    220800     6263.92
    220840     6265.41
    220880      6266.5
    220920     6267.52
    220960        6269
    221000     6270.01
    221040     6271.59
    221080     6272.27
    221120     6272.84
    221160     6275.01
    221200     6276.33
    221240     6277.06
    221280     6278.53
    221320     6279.21
    221360     6280.75
    221400     6281.67
    221440     6282.39
    221480     6284.24
    221520     6285.06
    221560     6286.29
    221600     6286.69
    221640      6288.2
    221680     6289.31
    221720     6290.31
    221760     6291.81
    221800      6292.8
    221840      6294.4
    221880     6295.09
    221920     6295.65
    221960     6297.81
    222000     6299.15
    222040     6299.87
    222080     6301.36
    222120     6302.01
    222160     6303.56
    222200     6304.51
    222240     6305.18
    222280     6307.06
    222320     6307.88
    222360     6309.09
    222400     6309.48
    222440     6311.01
    222480      6312.1
    222520      6313.1
    222560      6314.6
    222600      6315.6
    222640     6317.18
    222680     6317.88
    222720     6318.42
    222760     6320.58
    222800     6321.92
    222840     6322.65
    222880     6324.13
    222920     6324.79
    222960     6326.35
    223000     6327.26
    223040     6327.94
    223080     6329.82
    223120     6330.65
    223160     6331.87
    223200     6332.25
    223240     6333.79
    223280     6334.89
    223320     6335.89
    223360     6337.38
    223400     6338.39
    223440     6339.94
    223480     6340.66
    223520      6341.2
    223560     6343.35
    223600     6344.71
    223640     6345.43
    223680      6346.9
    223720     6347.57
    223760     6349.14
    223800     6350.05
    223840     6350.72
    223880     6352.59
    223920     6353.43
    223960     6354.67
    224000     6355.03
    224040     6356.59
    224080     6357.68
    224120     6358.66
    224160     6360.18
    224200     6361.17
    224240     6362.74
    224280     6363.46
    224320     6363.99
    224360     6366.14
    224400     6367.48
    224440      6368.2
    224480     6369.65
    224520     6370.35
    224560     6371.94
    224600     6372.82
    224640     6373.52
    224680      6375.4
    224720      6376.2
    224760     6377.47
    224800     6377.83
    224840     6379.39
    224880     6380.48
    224920     6381.43
    224960     6382.97
    225000     6383.95
    225040     6385.53
    225080     6386.22
    225120     6386.76
    225160     6388.94
    225200     6390.28
    225240        6391
    225280     6392.45
    225320     6393.13
    225360     6394.73
    225400     6395.63
    225440     6396.31
    225480      6398.2
    225520        6399
    225560     6400.28
    225600     6400.62
    225640     6402.19
    225680     6403.28
    225720     6404.23
    225760     6405.77
    225800     6406.74
    225840     6408.34
    225880     6409.04
    225920     6409.54
    225960     6411.73
    226000      6413.1
    226040     6413.79
    226080     6415.23
    226120     6415.93
    226160     6417.54
    226200     6418.42
    226240      6419.1
    226280     6421.01
    226320      6421.8
    226360     6423.07
    226400     6423.42
    226440     6424.99
    226480     6426.07
    226520     6427.03
    226560     6428.55
    226600     6429.54
    226640     6431.13
    226680     6431.81
    226720     6432.32
    226760     6434.52
    226800     6435.88
    226840      6436.6
    226880     6438.01
    226920     6438.72
    226960     6440.34
    227000      6441.2
    227040     6441.88
    227080     6443.81
    227120      6444.6
    227160     6445.85
    227200     6446.23
    227240     6447.78
    227280     6448.85
    227320     6449.81
    227360     6451.35
    227400     6452.33
    227440     6453.92
    227480      6454.6
    227520     6455.09
    227560      6457.3
    227600     6458.65
    227640     6459.38
    227680     6460.79
    227720     6461.51
    227760     6463.13
    227800     6463.99
    227840     6464.66
    227880     6466.59
    227920     6467.37
    227960     6468.64
    228000     6468.99
    228040     6470.56
    228080     6471.63
    228120      6472.6
    228160     6474.13
    228200      6475.1
    228240     6476.72
    228280     6477.36
    228320     6477.86
    228360     6480.09
    228400     6481.45
    228440     6482.16
    228480     6483.56
    228520     6484.28
    228560      6485.9
    228600     6486.76
    228640     6487.43
    228680     6489.35
    228720     6490.15
    228760     6491.41
    228800     6491.79
    228840     6493.33
    228880     6494.39
    228920     6495.37
    228960      6496.9
    229000     6497.87
    229040      6499.5
    229080     6500.13
    229120     6500.62
    229160     6502.87
    229200     6504.23
    229240     6504.94
    229280     6506.34
    229320     6507.05
    229360     6508.68
    229400     6509.53
    229440     6510.18
    229480     6512.12
    229520     6512.91
    229560     6514.18
    229600     6514.56
    229640     6516.09
    229680     6517.16
    229720     6518.14
    229760     6519.67
    229800     6520.64
    229840     6522.26
    229880      6522.9
    229920     6523.37
    229960     6525.65
    230000     6527.02
    230040      6527.7
    230080     6529.13
    230120     6529.83
    230160     6531.44
    230200      6532.3
    230240     6532.95
    230280     6534.89
    230320      6535.7
    230360     6536.94
    230400     6537.33
    230440     6538.88
    230480     6539.94
    230520     6540.92
    230560     6542.43
    230600      6543.4
    230640     6545.05
    230680     6545.68
    230720     6546.14
    230760     6548.41
    230800     6549.79
    230840     6550.49
    230880      6551.9
    230920     6552.61
    230960     6554.23
    231000     6555.09
    231040     6555.73
    231080     6557.66
    231120     6558.47
    231160      6559.7
    231200      6560.1
    231240     6561.66
    231280     6562.72
    231320      6563.7
    231360     6565.21
    231400      6566.2
    231440     6567.83
    231480     6568.46
    231520     6568.94
    231560     6571.18
    231600     6572.57
    231640     6573.29
    231680     6574.67
    231720     6575.36
    231760     6577.01
    231800     6577.84
    231840     6578.49
    231880     6580.42
    231920     6581.24
    231960     6582.46
    232000     6582.86
    232040     6584.41
    232080     6585.48
    232120     6586.46
    232160     6587.95
    232200     6588.96
    232240     6590.59
    232280     6591.22
    232320     6591.69
    232360     6593.94
    232400     6595.32
    232440     6596.04
    232480     6597.42
    232520     6598.11
    232560     6599.76
    232600      6600.6
    232640     6601.24
    232680     6603.17
    232720        6604
    232760     6605.21
    232800     6605.61
    232840     6607.18
    232880     6608.22
    232920     6609.23
    232960     6610.73
    233000     6611.71
    233040     6613.36
    233080     6613.99
    233120     6614.44
    233160      6616.7
    233200     6618.08
    233240     6618.79
    233280     6620.18
    233320     6620.87
    233360     6622.51
    233400     6623.35
    233440     6623.97
    233480     6625.94
    233520     6626.76
    233560     6627.97
    233600     6628.37
    233640     6629.94
    233680     6630.97
    233720     6631.97
    233760     6633.49
    233800     6634.46
    233840      6636.1
    233880     6636.74
    233920     6637.19
    233960     6639.44
    234000     6640.85
    234040     6641.54
    234080     6642.94
    234120     6643.63
    234160     6645.28
    234200      6646.1
    234240      6646.7
    234280     6648.69
    234320     6649.52
    234360     6650.74
    234400     6651.13
    234440     6652.69
    234480     6653.71
    234520     6654.73
    234560     6656.25
    234600     6657.22
    234640     6658.88
    234680     6659.46
    234720     6659.93
    234760      6662.2
    234800      6663.6
    234840     6664.31
    234880     6665.71
    234920     6666.38
    234960     6668.05
    235000     6668.85
    235040     6669.45
    235080     6671.44
    235120     6672.28
    235160      6673.5
    235200     6673.89
    235240     6675.45
    235280     6676.48
    235320     6677.48
    235360     6679.02
    235400     6679.99
    235440     6681.64
    235480     6682.24
    235520      6682.7
    235560     6684.95
    235600     6686.35
    235640     6687.06
    235680     6688.47
    235720     6689.13
    235760      6690.8
    235800      6691.6
    235840     6692.22
    235880      6694.2
    235920     6695.05
    235960     6696.27
    236000     6696.65
    236040     6698.24
    236080     6699.22
    236120     6700.24
    236160      6701.8
    236200     6702.79
    236240     6704.41
    236280     6705.02
    236320     6705.45
    236360     6707.73
    236400     6709.12
    236440     6709.83
    236480     6711.26
    236520     6711.88
    236560     6713.55
    236600     6714.37
    236640     6714.98
    236680     6716.97
    236720      6717.8
    236760     6719.04
    236800     6719.43
    236840     6720.99
    236880     6721.98
    236920        6723
    236960     6724.56
    237000     6725.57
    237040     6727.18
    237080     6727.79
    237120     6728.22
    237160     6730.49
    237200      6731.9
    237240      6732.6
    237280     6734.02
    237320     6734.66
    237360     6736.32
    237400     6737.13
    237440     6737.75
    237480     6739.74
    237520     6740.58
    237560     6741.82
    237600     6742.21
    237640     6743.78
    237680     6744.78
    237720     6745.78
    237760     6747.34
    237800     6748.36
    237840     6749.97
    237880     6750.57
    237920     6751.01
    237960     6753.28
    238000     6754.68
    238040      6755.4
    238080      6756.8
    238120     6757.42
    238160     6759.11
    238200     6759.92
    238240     6760.54
    238280     6762.53
    238320     6763.34
    238360     6764.59
    238400     6764.98
    238440     6766.58
    238480     6767.57
    238520     6768.56
    238560     6770.15
    238600     6771.15
    238640     6772.76
    238680     6773.35
    238720     6773.78
    238760     6776.03
    238800     6777.47
    238840     6778.17
    238880     6779.59
    238920     6780.21
    238960     6781.91
    239000      6782.7
    239040     6783.34
    239080     6785.35
    239120     6786.13
    239160     6787.38
    239200     6787.79
    239240     6789.37
    239280     6790.36
    239320     6791.35
    239360     6792.95
    239400     6793.96
    239440     6795.56
    239480     6796.14
    239520     6796.59
    239560     6798.87
    239600     6800.29
    239640        6801
    239680      6802.4
    239720     6803.02
    239760     6804.73
    239800     6805.55
    239840     6806.16
    239880     6808.17
    239920     6808.95
    239960     6810.19
    240000     6810.59
    240040     6812.19
    240080     6813.18
    240120     6814.17
    240160     6815.78
    240200     6816.78
    240240     6818.39
    240280     6818.95
    240320     6819.41
    240360     6821.67
    240400     6823.09
    240440     6823.84
    240480     6825.22
    240520     6825.85
    240560     6827.56
    240600     6828.38
    240640        6829
    240680        6831
    240720     6831.78
    240760     6833.03
    240800     6833.39
    240840     6835.02
    240880     6836.03
    240920     6837.01
    240960     6838.61
    241000     6839.59
    241040     6841.24
    241080     6841.79
    241120     6842.23
    241160     6844.48
    241200      6845.9
    241240     6846.64
    241280     6848.03
    241320     6848.66
    241360     6850.37
    241400     6851.18
    241440     6851.83
    241480     6853.79
    241520      6854.6
    241560     6855.86
    241600     6856.23
    241640     6857.86
    241680     6858.85
    241720     6859.83
    241760     6861.43
    241800     6862.39
    241840     6864.06
    241880     6864.61
    241920     6865.05
    241960     6867.31
    242000     6868.73
    242040     6869.47
    242080     6870.83
    242120     6871.47
    242160     6873.16
    242200     6873.97
    242240     6874.61
    242280      6876.6
    242320      6877.4
    242360     6878.67
    242400     6879.02
    242440     6880.66
    242480     6881.66
    242520     6882.63
    242560     6884.23
    242600      6885.2
    242640     6886.88
    242680     6887.41
    242720     6887.83
    242760     6890.09
    242800     6891.53
    242840     6892.26
    242880     6893.63
    242920     6894.27
    242960     6895.97
    243000     6896.78
    243040     6897.43
    243080      6899.4
    243120     6900.21
    243160     6901.48
    243200     6901.84
    243240     6903.47
    243280     6904.45
    243320     6905.43
    243360     6907.02
    243400        6908
    243440      6909.7
    243480     6910.22
    243520      6910.6
    243560     6912.89
    243600     6914.35
    243640     6915.06
    243680     6916.44
    243720     6917.06
    243760     6918.77
    243800     6919.55
    243840     6920.21
    243880     6922.19
    243920     6922.98
    243960     6924.27
    244000     6924.62
    244040     6926.24
    244080     6927.25
    244120      6928.2
    244160     6929.81
    244200     6930.78
    244240     6932.49
    244280     6933.01
    244320     6933.38
    244360     6935.69
    244400     6937.14
    244440     6937.85
    244480     6939.24
    244520     6939.84
    244560     6941.56
    244600     6942.35
    244640        6943
    244680     6944.96
    244720     6945.77
    244760     6947.07
    244800      6947.4
    244840     6949.03
    244880     6950.06
    244920        6951
    244960     6952.61
    245000     6953.57
    245040     6955.28
    245080     6955.81
    245120     6956.16
    245160     6958.49
    245200     6959.94
    245240     6960.66
    245280     6962.03
    245320     6962.64
    245360     6964.37
    245400     6965.17
    245440     6965.79
    245480     6967.77
    245520     6968.57
    245560     6969.85
    245600      6970.2
    245640     6971.83
    245680     6972.85
    245720     6973.79
    245760     6975.42
    245800     6976.38
    245840      6978.1
    245880     6978.61
    245920     6978.95
    245960     6981.31
    246000     6982.73
    246040     6983.47
    246080     6984.84
    246120     6985.46
    246160     6987.17
    246200     6987.95
    246240     6988.58
    246280     6990.57
    246320     6991.38
    246360     6992.67
    246400     6993.02
    246440      6994.6
    246480     6995.63
    246520     6996.57
    246560     6998.21
    246600     6999.17
    246640     7000.91
    246680     7001.42
    246720     7001.74
    246760     7004.12
    246800     7005.55
    246840     7006.26
    246880     7007.61
    246920     7008.25
    246960     7009.97
    247000     7010.75
    247040     7011.37
    247080     7013.36
    247120     7014.19
    247160     7015.46
    247200     7015.81
    247240     7017.41
    247280     7018.45
    247320     7019.39
    247360     7021.01
    247400        7022
    247440     7023.71
    247480     7024.23
    247520     7024.55
    247560      7026.9
    247600     7028.36
    247640     7029.07
    247680     7030.43
    247720     7031.07
    247760     7032.78
    247800     7033.54
    247840     7034.17
    247880     7036.19
    247920     7037.01
    247960      7038.3
    248000      7038.6
    248040     7040.22
    248080     7041.27
    248120     7042.22
    248160     7043.81
    248200     7044.83
    248240     7046.54
    248280     7047.04
    248320     7047.37
    248360     7049.73
    248400     7051.18
    248440      7051.9
    248480     7053.26
    248520     7053.89
    248560     7055.58
    248600     7056.35
    248640     7056.99
    248680     7059.02
    248720     7059.81
    248760     7061.11
    248800      7061.4
    248840     7063.04
    248880     7064.12
    248920     7065.04
    248960     7066.63
    249000     7067.64
    249040     7069.35
    249080     7069.85
    249120     7070.16
    249160     7072.53
    249200     7073.99
    249240     7074.71
    249280     7076.08
    249320     7076.71
    249360     7078.41
    249400     7079.16
    249440     7079.78
    249480     7081.81
    249520     7082.64
    249560     7083.94
    249600     7084.23
    249640     7085.84
    249680     7086.94
    249720     7087.88
    249760     7089.43
    249800     7090.46
    249840     7092.16
    249880     7092.68
    249920     7092.97
    249960     7095.35
    250000     7096.82
    250040     7097.53
    250080     7098.88
    250120     7099.52
    250160     7101.21
    250200     7101.97
    250240     7102.58
    250280     7104.63
    250320     7105.46
    250360     7106.73
    250400     7107.03
    250440     7108.65
    250480     7109.73
    250520     7110.67
    250560     7112.24
    250600     7113.26
    250640     7114.98
    250680     7115.47
    250720     7115.78
    250760     7118.15
    250800     7119.62
    250840     7120.31
    250880     7121.67
    250920     7122.31
    250960     7123.98
    251000     7124.73
    251040     7125.36
    251080     7127.44
    251120     7128.26
    251160     7129.51
    251200     7129.84
    251240     7131.46
    251280     7132.52
    251320     7133.46
    251360     7135.05
    251400     7136.06
    251440     7137.76
    251480     7138.27
    251520     7138.56
    251560     7140.94
    251600     7142.44
    251640      7143.1
    251680     7144.44
    251720     7145.12
    251760     7146.78
    251800     7147.53
    251840     7148.16
    251880     7150.23
    251920     7151.05
    251960     7152.33
    252000     7152.62
    252040     7154.27
    252080     7155.33
    252120     7156.26
    252160     7157.83
    252200     7158.85
    252240     7160.55
    252280     7161.06
    252320     7161.37
    252360     7163.71
    252400     7165.23
    252440     7165.89
    252480     7167.22
    252520     7167.92
    252560     7169.59
    252600     7170.33
    252640     7170.96
    252680     7173.03
    252720     7173.84
    252760     7175.11
    252800     7175.41
    252840     7177.06
    252880      7178.1
    252920     7179.07
    252960     7180.64
    253000     7181.65
    253040     7183.36
    253080     7183.86
    253120     7184.17
    253160      7186.5
    253200     7188.02
    253240     7188.68
    253280     7190.02
    253320     7190.71
    253360     7192.38
    253400     7193.11
    253440     7193.76
    253480     7195.82
    253520     7196.62
    253560      7197.9
    253600     7198.21
    253640     7199.86
    253680     7200.91
    253720     7201.87
    253760     7203.46
    253800     7204.48
    253840     7206.17
    253880     7206.66
    253920     7206.95
    253960     7209.29
    254000     7210.82
    254040     7211.47
    254080     7212.81
    254120      7213.5
    254160     7215.19
    254200     7215.92
    254240     7216.56
    254280     7218.62
    254320     7219.44
    254360     7220.68
    254400     7221.01
    254440     7222.65
    254480     7223.69
    254520     7224.65
    254560     7226.28
    254600     7227.29
    254640     7228.96
    254680     7229.45
    254720     7229.75
    254760     7232.09
    254800     7233.63
    254840     7234.26
    254880     7235.61
    254920     7236.31
    254960     7237.99
    255000      7238.7
    255040     7239.37
    255080     7241.44
    255120     7242.24
    255160     7243.49
    255200     7243.83
    255240     7245.46
    255280      7246.5
    255320     7247.44
    255360     7249.06
    255400     7250.09
    255440     7251.76
    255480     7252.24
    255520     7252.54
    255560     7254.89
    255600     7256.43
    255640     7257.06
    255680     7258.39
    255720      7259.1
    255760     7260.79
    255800     7261.49
    255840     7262.16
    255880     7264.22
    255920     7265.03
    255960     7266.28
    256000     7266.62
    256040     7268.25
    256080     7269.29
    256120     7270.24
    256160     7271.86
    256200     7272.88
    256240     7274.55
    256280     7275.02
    256320     7275.33
    256360     7277.66
    256400     7279.22
    256440     7279.83
    256480      7281.2
    256520     7281.88
    256560     7283.55
    256600     7284.26
    256640     7284.92
    256680     7287.01
    256720     7287.81
    256760     7289.06
    256800     7289.41
    256840     7291.01
    256880     7292.08
    256920     7293.03
    256960     7294.66
    257000     7295.68
    257040     7297.34
    257080      7297.8
    257120     7298.11
    257160     7300.44
    257200     7302.01
    257240     7302.63
    257280     7303.98
    257320     7304.67
    257360     7306.34
    257400     7307.04
    257440     7307.71
    257480     7309.79
    257520     7310.58
    257560     7311.85
    257600      7312.2
    257640     7313.79
    257680     7314.86
    257720     7315.81
    257760     7317.45
    257800     7318.47
    257840     7320.11
    257880     7320.59
    257920     7320.91
    257960     7323.22
    258000      7324.8
    258040     7325.43
    258080     7326.77
    258120     7327.44
    258160     7329.12
    258200     7329.83
    258240     7330.49
    258280     7332.55
    258320     7333.35
    258360     7334.64
    258400     7334.97
    258440     7336.56
    258480     7337.63
    258520     7338.58
    258560     7340.22
    258600     7341.24
    258640     7342.89
    258680     7343.37
    258720     7343.69
    258760        7346
    258800     7347.58
    258840      7348.2
    258880     7349.57
    258920     7350.22
    258960      7351.9
    259000     7352.62
    259040     7353.25
    259080     7355.32
    259120      7356.1
    259160      7357.4
    259200     7357.74
    259240     7359.34
    259280     7360.38
    259320     7361.34
    259360     7362.97
    259400        7364
    259440     7365.64
    259480     7366.13
    259520     7366.45
    259560     7368.76
    259600     7370.34
    259640     7370.97
    259680     7372.34
    259720     7372.97
    259760     7374.67
    259800     7375.38
    259840        7376
    259880     7378.09
    259920     7378.87
    259960     7380.16
    260000     7380.49
    260040      7382.1
    260080     7383.14
    260120     7384.12
    260160     7385.75
    260200     7386.77
    260240      7388.4
    260280     7388.91
    260320     7389.21
    260360     7391.52
    260400     7393.12
    260440     7393.74
    260480     7395.11
    260520     7395.74
    260560     7397.46
    260600     7398.15
    260640     7398.75
    260680     7400.86
    260720     7401.62
    260760     7402.94
    260800     7403.25
    260840     7404.86
    260880     7405.92
    260920     7406.89
    260960     7408.52
    261000     7409.56
    261040     7411.19
    261080     7411.71
    261120        7412
    261160      7414.3
    261200      7415.9
    261240     7416.51
    261280      7417.9
    261320     7418.51
    261360     7420.24
    261400     7420.91
    261440     7421.54
    261480     7423.65
    261520     7424.42
    261560     7425.73
    261600     7426.03
    261640     7427.65
    261680     7428.68
    261720     7429.69
    261760     7431.32
    261800     7432.35
    261840     7433.97
    261880     7434.48
    261920     7434.78
    261960     7437.07
    262000     7438.69
    262040     7439.26
    262080     7440.69
    262120     7441.32
    262160     7443.03
    262200      7443.7
    262240     7444.31
    262280     7446.44
    262320     7447.21
    262360     7448.49
    262400     7448.82
    262440     7450.44
    262480     7451.47
    262520     7452.49
    262560     7454.12
    262600     7455.12
    262640     7456.76
    262680     7457.29
    262720     7457.54
    262760     7459.87
    262800      7461.5
    262840     7462.04
    262880     7463.48
    262920     7464.09
    262960     7465.81
    263000      7466.5
    263040     7467.07
    263080     7469.23
    263120     7470.01
    263160     7471.26
    263200      7471.6
    263240     7473.21
    263280     7474.27
    263320     7475.29
    263360     7476.91
    263400     7477.93
    263440     7479.55
    263480     7480.07
    263520     7480.32
    263560     7482.65
    263600     7484.31
    263640     7484.84
    263680     7486.26
    263720     7486.88
    263760     7488.63
    263800      7489.3
    263840     7489.87
    263880     7492.04
    263920      7492.8
    263960     7494.06
    264000      7494.4
    264040     7496.02
    264080     7497.08
    264120     7498.08
    264160     7499.72
    264200     7500.75
    264240     7502.38
    264280     7502.86
    264320     7503.13
    264360     7505.48
    264400     7507.13
    264440     7507.64
    264480     7509.08
    264520     7509.68
    264560     7511.43
    264600     7512.12
    264640     7512.67
    264680     7514.83
    264720     7515.61
    264760     7516.86
    264800      7517.2
    264840     7518.83
    264880     7519.89
    264920     7520.89
    264960      7522.5
    265000     7523.55
    265040     7525.17
    265080     7525.64
    265120     7525.92
    265160     7528.27
    265200     7529.95
    265240     7530.45
    265280     7531.89
    265320     7532.49
    265360     7534.25
    265400     7534.94
    265440     7535.48
    265480     7537.64
    265520     7538.43
    265560     7539.69
    265600     7540.04
    265640     7541.65
    265680     7542.72
    265720     7543.69
    265760     7545.33
    265800     7546.36
    265840     7547.97
    265880     7548.45
    265920     7548.72
    265960     7551.09
    266000     7552.79
    266040     7553.28
    266080     7554.73
    266120      7555.3
    266160     7557.07
    266200     7557.73
    266240     7558.31
    266280     7560.45
    266320     7561.25
    266360     7562.51
    266400     7562.82
    266440     7564.43
    266480     7565.52
    266520     7566.51
    266560     7568.13
    266600     7569.18
    266640     7570.78
    266680     7571.26
    266720     7571.53
    266760      7573.9
    266800      7575.6
    266840     7576.09
    266880     7577.55
    266920      7578.1
    266960     7579.88
    267000     7580.53
    267040     7581.09
    267080     7583.27
    267120     7584.04
    267160     7585.34
    267200     7585.61
    267240     7587.22
    267280     7588.31
    267320      7589.3
    267360     7590.92
    267400     7591.97
    267440     7593.56
    267480     7594.04
    267520     7594.33
    267560      7596.7
    267600     7598.41
    267640     7598.92
    267680     7600.35
    267720     7600.91
    267760     7602.67
    267800     7603.33
    267840     7603.87
    267880     7606.06
    267920     7606.86
    267960     7608.15
    268000     7608.43
    268040     7610.04
    268080     7611.12
    268120     7612.12
    268160     7613.74
    268200     7614.77
    268240     7616.37
    268280     7616.83
    268320     7617.13
    268360     7619.48
    268400     7621.23
    268440     7621.73
    268480     7623.16
    268520     7623.73
    268560     7625.46
    268600     7626.13
    268640     7626.67
    268680     7628.88
    268720     7629.67
    268760     7630.95
    268800     7631.22
    268840     7632.82
    268880     7633.91
    268920     7634.91
    268960     7636.53
    269000     7637.58
    269040     7639.17
    269080     7639.62
    269120      7639.9
    269160     7642.28
    269200     7644.03
    269240     7644.54
    269280     7645.93
    269320      7646.5
    269360     7648.27
    269400     7648.95
    269440     7649.51
    269480     7651.69
    269520     7652.47
    269560     7653.76
    269600     7654.03
    269640     7655.66
    269680     7656.72
    269720     7657.68
    269760     7659.35
    269800     7660.37
    269840     7661.98
    269880     7662.43
    269920      7662.7
    269960     7665.08
    270000     7666.82
    270040     7667.36
    270080     7668.77
    270120     7669.34
    270160     7671.08
    270200     7671.77
    270240     7672.33
    270280     7674.47
    270320     7675.27
    270360     7676.57
    270400     7676.82
    270440     7678.48
    270480     7679.56
    270520     7680.49
    270560     7682.15
    270600     7683.17
    270640     7684.76
    270680     7685.24
    270720     7685.52
    270760     7687.91
    270800     7689.64
    270840     7690.18
    270880     7691.59
    270920     7692.17
    270960     7693.89
    271000     7694.58
    271040     7695.16
    271080      7697.3
    271120      7698.1
    271160      7699.4
    271200     7699.65
    271240     7701.29
    271280     7702.37
    271320     7703.31
    271360        7705
    271400     7705.98
    271440     7707.59
    271480     7708.07
    271520     7708.34
    271560     7710.72
    271600     7712.47
    271640     7712.99
    271680     7714.39
    271720     7714.99
    271760     7716.71
    271800     7717.41
    271840     7717.98
    271880      7720.1
    271920     7720.91
    271960     7722.19
    272000     7722.44
    272040      7724.1
    272080     7725.18
    272120      7726.1
    272160     7727.81
    272200     7728.79
    272240     7730.41
    272280     7730.86
    272320     7731.13
    272360      7733.5
    272400     7735.31
    272440      7735.8
    272480     7737.18
    272520      7737.8
    272560     7739.52
    272600     7740.19
    272640     7740.77
    272680      7742.9
    272720     7743.69
    272760        7745
    272800     7745.24
    272840     7746.87
    272880     7747.97
    272920      7748.9
    272960     7750.61
    273000     7751.61
    273040      7753.2
    273080     7753.66
    273120     7753.92
    273160      7756.3
    273200      7758.1
    273240     7758.61
    273280     7759.98
    273320     7760.61
    273360      7762.3
    273400        7763
    273440     7763.55
    273480     7765.69
    273520      7766.5
    273560     7767.83
    273600     7768.03
    273640     7769.68
    273680     7770.79
    273720     7771.66
    273760      7773.4
    273800      7774.4
    273840     7775.99
    273880     7776.45
    273920     7776.75
    273960     7779.11
    274000     7780.88
    274040      7781.4
    274080     7782.78
    274120     7783.41
    274160     7785.11
    274200     7785.78
    274240     7786.33
    274280      7788.5
    274320      7789.3
    274360     7790.64
    274400     7790.84
    274440     7792.48
    274480     7793.57
    274520     7794.47
    274560      7796.2
    274600     7797.18
    274640     7798.77
    274680     7799.23
    274720     7799.54
    274760     7801.89
    274800     7803.69
    274840     7804.22
    274880     7805.61
    274920     7806.22
    274960     7807.92
    275000      7808.6
    275040     7809.14
    275080     7811.31
    275120     7812.11
    275160     7813.42
    275200     7813.66
    275240     7815.28
    275280     7816.38
    275320     7817.26
    275360     7819.01
    275400     7820.01
    275440     7821.58
    275480     7822.03
    275520     7822.34
    275560     7824.72
    275600     7826.51
    275640     7827.04
    275680     7828.42
    275720     7829.04
    275760     7830.74
    275800     7831.39
    275840     7831.94
    275880      7834.1
    275920     7834.92
    275960     7836.23
    276000     7836.45
    276040      7838.1
    276080     7839.17
    276120     7840.07
    276160     7841.81
    276200     7842.83
    276240     7844.38
    276280     7844.83
    276320     7845.16
    276360      7847.5
    276400     7849.28
    276440     7849.83
    276480     7851.23
    276520     7851.84
    276560     7853.53
    276600     7854.19
    276640     7854.71
    276680     7856.89
    276720     7857.69
    276760     7859.03
    276800     7859.25
    276840      7860.9
    276880     7861.93
    276920     7862.87
    276960     7864.58
    277000     7865.63
    277040     7867.18
    277080     7867.62
    277120     7867.95
    277160     7870.28
    277200     7872.08
    277240     7872.61
    277280        7874
    277320     7874.62
    277360     7876.32
    277400     7876.98
    277440     7877.48
    277480     7879.67
    277520     7880.46
    277560     7881.81
    277600     7882.06
    277640     7883.68
    277680     7884.75
    277720     7885.66
    277760     7887.36
    277800      7888.4
    277840     7889.96
    277880      7890.4
    277920     7890.74
    277960     7893.07
    278000     7894.88
    278040      7895.4
    278080     7896.79
    278120     7897.42
    278160     7899.13
    278200     7899.77
    278240     7900.26
    278280     7902.46
    278320     7903.21
    278360     7904.61
    278400     7904.87
    278440     7906.47
    278480     7907.55
    278520     7908.46
    278560     7910.16
    278600     7911.19
    278640     7912.75
    278680     7913.21
    278720     7913.55
    278760     7915.87
    278800     7917.68
    278840     7918.19
    278880     7919.57
    278920      7920.2
    278960     7921.91
    279000     7922.56
    279040     7923.04
    279080     7925.26
    279120        7926
    279160     7927.41
    279200     7927.68
    279240     7929.26
    279280     7930.36
    279320     7931.27
    279360     7932.93
    279400     7933.98
    279440     7935.56
    279480     7936.01
    279520     7936.34
    279560     7938.65
    279600     7940.47
    279640     7940.99
    279680     7942.38
    279720     7943.02
    279760     7944.72
    279800     7945.37
    279840     7945.84
    279880     7948.07
    279920     7948.81
    279960     7950.22
    280000     7950.49
    280040     7952.09
    280080     7953.16
    280120     7954.07
    280160     7955.76
    280200     7956.77
    280240     7958.37
    280280     7958.82
    280320     7959.13
    280360     7961.46
    280400      7963.3
    280440     7963.81
    280480     7965.16
    280520     7965.82
    280560     7967.54
    280600     7968.18
    280640     7968.67
    280680     7970.87
    280720      7971.6
    280760     7973.04
    280800     7973.31
    280840     7974.89
    280880     7975.97
    280920     7976.89
    280960     7978.56
    281000     7979.57
    281040     7981.16
    281080     7981.61
    281120     7981.94
    281160     7984.24
    281200     7986.09
    281240     7986.62
    281280     7987.95
    281320     7988.62
    281360     7990.34
    281400     7990.97
    281440     7991.44
    281480     7993.65
    281520     7994.39
    281560     7995.83
    281600     7996.09
    281640     7997.68
    281680     7998.79
    281720     7999.72
    281760     8001.37
    281800     8002.34
    281840     8003.95
    281880     8004.42
    281920     8004.73
    281960     8007.04
    282000      8008.9
    282040     8009.41
    282080     8010.76
    282120     8011.44
    282160     8013.13
    282200     8013.76
    282240     8014.24
    282280     8016.44
    282320     8017.17
    282360     8018.64
    282400     8018.87
    282440     8020.47
    282480     8021.59
    282520     8022.51
    282560     8024.16
    282600     8025.13
    282640     8026.74
    282680      8027.2
    282720     8027.49
    282760     8029.84
    282800     8031.69
    282840     8032.19
    282880     8033.57
    282920     8034.24
    282960     8035.93
    283000     8036.55
    283040     8037.03
    283080     8039.24
    283120     8039.97
    283160     8041.42
    283200     8041.66
    283240     8043.23
    283280     8044.39
    283320     8045.29
    283360     8046.95
    283400      8047.9
    283440     8049.52
    283480     8049.98
    283520     8050.28
    283560     8052.65
    283600     8054.47
    283640     8054.95
    283680     8056.34
    283720     8057.01
    283760     8058.72
    283800     8059.35
    283840     8059.82
    283880     8062.02
    283920     8062.74
    283960     8064.21
    284000     8064.45
    284040     8066.02
    284080     8067.17
    284120     8068.06
    284160     8069.72
    284200     8070.68
    284240     8072.31
    284280     8072.75
    284320     8073.06
    284360     8075.43
    284400     8077.27
    284440     8077.76
    284480     8079.13
    284520     8079.81
    284560      8081.5
    284600     8082.15
    284640     8082.62
    284680     8084.82
    284720      8085.5
    284760     8086.99
    284800     8087.23
    284840      8088.8
    284880     8089.95
    284920     8090.85
    284960     8092.52
    285000     8093.47
    285040     8095.11
    285080     8095.53
    285120     8095.84
    285160     8098.22
    285200     8100.07
    285240     8100.56
    285280     8101.93
    285320     8102.62
    285360     8104.31
    285400     8104.95
    285440      8105.4
    285480     8107.59
    285520     8108.29
    285560     8109.79
    285600     8110.02
    285640     8111.56
    285680     8112.74
    285720     8113.64
    285760      8115.3
    285800     8116.25
    285840     8117.91
    285880     8118.32
    285920     8118.62
    285960        8121
    286000     8122.84
    286040     8123.34
    286080     8124.72
    286120     8125.39
    286160     8127.07
    286200     8127.72
    286240     8128.16
    286280     8130.36
    286320     8131.06
    286360     8132.57
    286400     8132.81
    286440     8134.32
    286480     8135.51
    286520      8136.4
    286560     8138.06
    286600     8138.99
    286640     8140.68
    286680      8141.1
    286720     8141.38
    286760     8143.76
    286800     8145.61
    286840     8146.09
    286880     8147.45
    286920     8148.13
    286960     8149.86
    287000     8150.49
    287040     8150.92
    287080     8153.12
    287120     8153.83
    287160     8155.32
    287200     8155.58
    287240      8157.1
    287280     8158.27
    287320     8159.18
    287360     8160.82
    287400     8161.75
    287440     8163.43
    287480     8163.86
    287520     8164.17
    287560     8166.54
    287600     8168.39
    287640     8168.83
    287680     8170.21
    287720      8170.9
    287760     8172.63
    287800     8173.23
    287840     8173.69
    287880     8175.89
    287920     8176.58
    287960     8178.08
    288000     8178.33
    288040     8179.84
    288080     8181.03
    288120     8181.93
    288160     8183.57
    288200     8184.52
    288240     8186.18
    288280     8186.63
    288320     8186.93
    288360     8189.29
    288400     8191.13
    288440     8191.56
    288480     8192.97
    288520     8193.66
    288560     8195.38
    288600     8195.96
    288640     8196.42
    288680     8198.66
    288720     8199.32
    288760     8200.82
    288800      8201.1
    288840      8202.6
    288880     8203.78
    288920     8204.67
    288960     8206.32
    289000     8207.26
    289040     8208.92
    289080     8209.37
    289120     8209.67
    289160     8212.04
    289200      8213.9
    289240      8214.3
    289280     8215.74
    289320     8216.41
    289360     8218.14
    289400     8218.71
    289440     8219.16
    289480      8221.4
    289520     8222.04
    289560     8223.58
    289600     8223.82
    289640     8225.33
    289680     8226.54
    289720     8227.44
    289760     8229.05
    289800     8229.99
    289840     8231.64
    289880     8232.13
    289920     8232.41
    289960     8234.79
    290000     8236.64
    290040     8237.05
    290080      8238.5
    290120     8239.16
    290160      8240.9
    290200     8241.46
    290240     8241.92
    290280     8244.17
    290320     8244.78
    290360     8246.29
    290400     8246.57
    290440      8248.1
    290480     8249.28
    290520     8250.18
    290560     8251.81
    290600     8252.75
    290640     8254.39
    290680     8254.86
    290720     8255.15
    290760     8257.53
    290800      8259.4
    290840     8259.79
    290880     8261.24
    290920     8261.92
    290960     8263.66
    291000     8264.22
    291040     8264.66
    291080     8266.95
    291120     8267.54
    291160     8269.05
    291200     8269.34
    291240     8270.88
    291280     8272.05
    291320     8272.96
    291360     8274.58
    291400     8275.55
    291440     8277.15
    291480     8277.66
    291520     8277.91
    291560     8280.28
    291600     8282.18
    291640     8282.54
    291680        8284
    291720      8284.7
    291760     8286.44
    291800     8287.02
    291840     8287.44
    291880     8289.75
    291920     8290.33
    291960     8291.85
    292000     8292.15
    292040     8293.66
    292080     8294.85
    292120     8295.77
    292160     8297.39
    292200     8298.34
    292240     8299.95
    292280     8300.44
    292320     8300.67
    292360     8303.09
    292400     8304.97
    292440     8305.35
    292480     8306.81
    292520     8307.47
    292560     8309.22
    292600     8309.82
    292640     8310.26
    292680     8312.56
    292720     8313.13
    292760     8314.65
    292800     8314.97
    292840     8316.44
    292880     8317.67
    292920     8318.58
    292960     8320.17
    293000     8321.15
    293040     8322.75
    293080     8323.25
    293120     8323.44
    293160     8325.89
    293200     8327.76
    293240     8328.14
    293280     8329.63
    293320     8330.26
    293360     8332.03
    293400     8332.63
    293440     8333.06
    293480     8335.38
    293520     8335.94
    293560     8337.49
    293600     8337.76
    293640     8339.26
    293680     8340.47
    293720     8341.38
    293760     8342.98
    293800     8343.95
    293840     8345.58
    293880     8346.06
    293920     8346.27
    293960     8348.72
    294000     8350.59
    294040     8350.96
    294080     8352.46
    294120     8353.05
    294160     8354.82
    294200     8355.43
    294240     8355.91
    294280      8358.2
    294320     8358.76
    294360     8360.29
    294400      8360.6
    294440     8362.08
    294480     8363.27
    294520     8364.21
    294560     8365.77
    294600     8366.75
    294640     8368.38
    294680     8368.87
    294720     8369.09
    294760     8371.53
    294800     8373.38
    294840     8373.75
    294880     8375.26
    294920     8375.84
    294960     8377.63
    295000     8378.25
    295040      8378.7
    295080     8381.02
    295120     8381.56
    295160     8383.09
    295200      8383.4
    295240     8384.91
    295280      8386.1
    295320     8387.02
    295360     8388.58
    295400     8389.57
    295440     8391.16
    295480     8391.68
    295520     8391.85
    295560     8394.33
    295600      8396.2
    295640     8396.54
    295680     8398.08
    295720     8398.63
    295760     8400.43
    295800     8401.05
    295840     8401.52
    295880     8403.81
    295920     8404.38
    295960     8405.89
    296000     8406.21
    296040     8407.73
    296080      8408.9
    296120     8409.83
    296160     8411.38
    296200     8412.37
    296240     8413.98
    296280     8414.49
    296320     8414.64
    296360     8417.15
    296400     8419.02
    296440     8419.38
    296480     8420.89
    296520     8421.43
    296560     8423.24
    296600     8423.86
    296640     8424.33
    296680      8426.6
    296720     8427.15
    296760      8428.7
    296800     8428.99
    296840     8430.53
    296880     8431.68
    296920      8432.6
    296960     8434.19
    297000     8435.17
    297040     8436.78
    297080     8437.24
    297120     8437.43
    297160     8439.94
    297200     8441.82
    297240     8442.17
    297280      8443.7
    297320     8444.23
    297360     8446.05
    297400     8446.66
    297440     8447.12
    297480     8449.42
    297520     8449.97
    297560     8451.49
    297600     8451.77
    297640      8453.3
    297680     8454.43
    297720     8455.36
    297760     8456.96
    297800     8457.94
    297840     8459.54
    297880     8460.04
    297920     8460.19
    297960     8462.74
    298000     8464.62
    298040     8464.95
    298080     8466.46
    298120     8467.01
    298160     8468.81
    298200     8469.43
    298240     8469.88
    298280     8472.19
    298320     8472.76
    298360     8474.25
    298400     8474.54
    298440     8476.07
    298480     8477.21
    298520     8478.14
    298560     8479.72
    298600     8480.69
    298640     8482.31
    298680     8482.79
    298720     8482.95
    298760     8485.51
    298800     8487.41
    298840     8487.73
    298880     8489.26
    298920     8489.79
    298960      8491.6
    299000     8492.21
    299040     8492.67
    299080     8494.96
    299120     8495.54
    299160     8497.02
    299200     8497.31
    299240     8498.87
    299280        8500
    299320      8500.9
    299360      8502.5
    299400     8503.47
    299440     8505.07
    299480     8505.56
    299520     8505.68
    299560     8508.27
    299600     8510.19
    299640      8510.5
    299680     8512.03
    299720     8512.57
    299760     8514.35
    299800     8514.98
    299840     8515.44
    299880     8517.72
    299920     8518.31
    299960     8519.79
    300000     8520.04
    300040     8521.63
    300080     8522.76
    300120     8523.65
    300160     8525.27
    300200     8526.22
    300240     8527.81
    300280     8528.31
    300320     8528.42
    300360     8531.03
    300400     8532.94
    300440     8533.24
    300480     8534.74
    300520     8535.35
    300560     8537.11
    300600     8537.74
    300640     8538.19
    300680     8540.48
    300720     8541.06
    300760     8542.54
    300800      8542.8
    300840     8544.37
    300880     8545.53
    300920     8546.42
    300960     8548.02
    301000     8548.94
    301040     8550.55
    301080     8551.04
    301120     8551.15
    301160     8553.78
    301200     8555.72
    301240        8556
    301280     8557.47
    301320     8558.08
    301360     8559.85
    301400     8560.47
    301440     8560.94
    301480     8563.24
    301520     8563.79
    301560      8565.3
    301600     8565.51
    301640     8567.09
    301680     8568.27
    301720     8569.18
    301760      8570.8
    301800     8571.69
    301840     8573.29
    301880     8573.79
    301920     8573.87
    301960     8576.54
    302000     8578.46
    302040     8578.76
    302080     8580.22
    302120     8580.84
    302160     8582.61
    302200     8583.24
    302240     8583.67
    302280        8586
    302320     8586.53
    302360     8588.04
    302400     8588.28
    302440     8589.84
    302480     8591.03
    302520     8591.94
    302560     8593.54
    302600     8594.45
    302640     8596.04
    302680     8596.55
    302720     8596.62
    302760     8599.31
    302800     8601.26
    302840     8601.53
    302880     8602.99
    302920      8603.6
    302960     8605.39
    303000     8606.01
    303040     8606.44
    303080     8608.77
    303120     8609.34
    303160     8610.82
    303200     8611.05
    303240      8612.6
    303280     8613.79
    303320     8614.73
    303360     8616.32
    303400     8617.26
    303440     8618.81
    303480     8619.34
    303520     8619.39
    303560     8622.07
    303600     8624.02
    303640      8624.3
    303680     8625.78
    303720     8626.38
    303760     8628.17
    303800      8628.8
    303840     8629.25
    303880     8631.56
    303920     8632.13
    303960     8633.62
    304000     8633.83
    304040     8635.37
    304080     8636.58
    304120     8637.51
    304160      8639.1
    304200     8640.06
    304240     8641.61
    304280      8642.1
    304320      8642.2
    304360     8644.86
    304400     8646.83
    304440     8647.08
    304480     8648.57
    304520     8649.15
    304560     8650.93
    304600     8651.54
    304640     8652.02
    304680     8654.32
    304720     8654.92
    304760      8656.4
    304800     8656.63
    304840     8658.15
    304880     8659.37
    304920     8660.32
    304960     8661.87
    305000     8662.84
    305040     8664.39
    305080      8664.9
    305120     8664.97
    305160     8667.66
    305200     8669.61
    305240     8669.86
    305280     8671.38
    305320     8671.95
    305360     8673.73
    305400     8674.31
    305440     8674.84
    305480      8677.1
    305520      8677.7
    305560      8679.2
    305600     8679.46
    305640     8680.94
    305680     8682.17
    305720     8683.11
    305760     8684.66
    305800     8685.66
    305840     8687.21
    305880     8687.68
    305920     8687.74
    305960     8690.47
    306000     8692.44
    306040     8692.66
    306080     8694.17
    306120     8694.76
    306160     8696.55
    306200      8697.1
    306240     8697.63
    306280     8699.93
    306320     8700.49
    306360     8702.03
    306400     8702.28
    306440     8703.76
    306480     8704.99
    306520     8705.92
    306560     8707.45
    306600     8708.45
    306640     8710.04
    306680     8710.48
    306720     8710.54
    306760     8713.28
    306800     8715.26
    306840     8715.46
    306880        8717
    306920     8717.57
    306960     8719.34
    307000     8719.92
    307040     8720.45
    307080     8722.73
    307120     8723.32
    307160     8724.85
    307200     8725.11
    307240      8726.6
    307280     8727.83
    307320     8728.74
    307360     8730.27
    307400     8731.29
    307440     8732.85
    307480     8733.31
    307520     8733.37
    307560     8736.12
    307600     8738.11
    307640     8738.29
    307680     8739.84
    307720     8740.42
    307760     8742.19
    307800     8742.75
    307840     8743.26
    307880     8745.53
    307920     8746.14
    307960     8747.69
    308000     8747.93
    308040     8749.42
    308080     8750.66
    308120     8751.59
    308160     8753.13
    308200     8754.14
    308240     8755.69
    308280     8756.17
    308320      8756.2
    308360     8758.96
    308400     8760.93
    308440     8761.13
    308480     8762.68
    308520     8763.27
    308560     8765.03
    308600     8765.58
    308640     8766.08
    308680     8768.38
    308720     8768.99
    308760     8770.53
    308800     8770.78
    308840     8772.26
    308880     8773.48
    308920     8774.44
    308960     8775.97
    309000     8776.99
    309040     8778.48
    309080     8779.02
    309120     8779.03
    309160     8781.79
    309200     8783.76
    309240     8783.97
    309280     8785.54
    309320     8786.09
    309360     8787.89
    309400     8788.42
    309440     8788.93
    309480     8791.22
    309520     8791.83
    309560     8793.37
    309600     8793.64
    309640      8795.1
    309680     8796.32
    309720     8797.25
    309760     8798.81
    309800     8799.83
    309840     8801.31
    309880     8801.86
    309920     8801.83
    309960     8804.61
    310000      8806.6
    310040     8806.82
    310080     8808.38
    310120     8808.91
    310160     8810.72
    310200     8811.24
    310240     8811.79
    310280     8814.05
    310320     8814.65
    310360     8816.18
    310400     8816.47
    310440     8817.96
    310480     8819.16
    310520     8820.08
    310560     8821.67
    310600     8822.67
    310640     8824.15
    310680      8824.7
    310720     8824.67
    310760     8827.46
    310800     8829.44
    310840     8829.65
    310880     8831.23
    310920     8831.75
    310960     8833.54
    311000      8834.1
    311040     8834.61
    311080      8836.9
    311120     8837.49
    311160     8839.01
    311200      8839.3
    311240     8840.79
    311280        8842
    311320      8842.9
    311360     8844.52
    311400     8845.48
    311440        8847
    311480     8847.53
    311520     8847.49
    311560     8850.29
    311600     8852.25
    311640     8852.49
    311680     8854.07
    311720     8854.59
    311760     8856.39
    311800     8856.93
    311840     8857.48
    311880     8859.76
    311920     8860.33
    311960     8861.83
    312000     8862.14
    312040     8863.65
    312080     8864.81
    312120     8865.76
    312160     8867.37
    312200     8868.34
    312240     8869.83
    312280     8870.38
    312320     8870.33
    312360     8873.15
    312400     8875.09
    312440     8875.34
    312480     8876.91
    312520     8877.41
    312560     8879.23
    312600     8879.75
    312640     8880.32
    312680     8882.59
    312720     8883.18
    312760     8884.68
    312800     8884.99
    312840     8886.48
    312880     8887.65
    312920     8888.57
    312960     8890.21
    313000     8891.19
    313040     8892.65
    313080      8893.2
    313120     8893.17
    313160     8895.99
    313200     8897.93
    313240     8898.15
    313280     8899.75
    313320     8900.23
    313360     8902.04
    313400     8902.57
    313440     8903.14
    313480     8905.42
    313520        8906
    313560     8907.53
    313600     8907.82
    313640     8909.29
    313680     8910.46
    313720     8911.39
    313760     8913.05
    313800     8914.03
    313840     8915.47
    313880     8916.03
    313920     8916.01
    313960     8918.81
    314000     8920.76
    314040     8920.95
    314080     8922.56
    314120     8923.07
    314160     8924.85
    314200     8925.36
    314240     8925.97
    314280     8928.23
    314320     8928.82
    314360     8930.35
    314400     8930.62
    314440     8932.13
    314480     8933.29
    314520     8934.22
    314560     8935.87
    314600     8936.83
    314640     8938.28
    314680     8938.84
    314720     8938.82
    314760     8941.63
    314800     8943.58
    314840     8943.77
    314880      8945.4
    314920     8945.94
    314960     8947.69
    315000     8948.19
    315040     8948.78
    315080     8951.03
    315120      8951.7
    315160     8953.17
    315200     8953.44
    315240     8954.95
    315280      8956.1
    315320     8957.05
    315360     8958.69
    315400     8959.67
    315440     8961.13
    315480     8961.67
    315520     8961.66
    315560     8964.48
    315600     8966.41
    315640      8966.6
    315680     8968.26
    315720     8968.75
    315760     8970.51
    315800     8971.04
    315840     8971.63
    315880     8973.83
    315920     8974.52
    315960     8976.02
    316000     8976.28
    316040     8977.78
    316080     8978.94
    316120     8979.88
    316160     8981.54
    316200     8982.52
    316240     8983.98
    316280     8984.49
    316320     8984.48
    316360     8987.32
    316400     8989.22
    316440     8989.41
    316480     8991.11
    316520     8991.62
    316560     8993.33
    316600     8993.88
    316640     8994.46
    316680     8996.66
    316720     8997.36
    316760     8998.87
    316800     8999.11
    316840     9000.62
    316880     9001.76
    316920     9002.72
    316960     9004.38
    317000     9005.38
    317040     9006.81
    317080      9007.3
    317120     9007.32
    317160     9010.15
    317200     9012.04
    317240     9012.28
    317280     9013.94
    317320     9014.48
    317360     9016.18
    317400     9016.73
    317440     9017.31
    317480      9019.5
    317520      9020.2
    317560     9021.72
    317600     9021.96
    317640     9023.44
    317680      9024.6
    317720     9025.55
    317760     9027.21
    317800     9028.19
    317840     9029.64
    317880     9030.16
    317920     9030.15
    317960     9032.96
    318000     9034.86
    318040     9035.09
    318080     9036.76
    318120     9037.31
    318160        9039
    318200     9039.57
    318240     9040.14
    318280     9042.34
    318320     9043.04
    318360     9044.55
    318400     9044.79
    318440     9046.27
    318480     9047.44
    318520     9048.39
    318560     9050.05
    318600     9051.01
    318640     9052.47
    318680     9052.99
    318720     9052.97
    318760     9055.79
    318800     9057.69
    318840     9057.91
    318880     9059.59
    318920     9060.13
    318960     9061.82
    319000     9062.36
    319040     9062.95
    319080     9065.14
    319120     9065.85
    319160     9067.39
    319200     9067.63
    319240     9069.05
    319280     9070.27
    319320     9071.19
    319360     9072.87
    319400     9073.83
    319440     9075.27
    319480      9075.8
    319520     9075.77
    319560      9078.6
    319600      9080.5
    319640     9080.72
    319680      9082.4
    319720     9082.96
    319760     9084.66
    319800     9085.18
    319840      9085.8
    319880     9087.97
    319920     9088.68
    319960     9090.21
    320000     9090.45
    320040      9091.9
    320080      9093.1
    320120     9093.98
    320160     9095.68
    320200     9096.64
    320240     9098.09
    320280     9098.64
    320320     9098.62
    320360     9101.42
    320400     9103.32
    320440     9103.54
    320480     9105.22
    320520     9105.79
    320560     9107.48
    320600     9108.03
    320640     9108.63
    320680     9110.82
    320720     9111.47
    320760     9113.05
    320800     9113.26
    320840     9114.72
    320880     9115.94
    320920     9116.84
    320960     9118.54
    321000      9119.5
    321040     9120.91
    321080     9121.47
    321120     9121.46
    321160     9124.25
    321200     9126.11
    321240     9126.34
    321280     9128.02
    321320      9128.6
    321360     9130.32
    321400     9130.85
    321440     9131.45
    321480     9133.65
    321520     9134.28
    321560     9135.87
    321600     9136.09
    321640     9137.57
    321680     9138.79
    321720     9139.64
    321760     9141.39
    321800      9142.3
    321840     9143.73
    321880     9144.31
    321920     9144.27
    321960     9147.08
    322000     9148.95
    322040     9149.17
    322080     9150.85
    322120     9151.46
    322160     9153.18
    322200     9153.67
    322240     9154.29
    322280      9156.5
    322320     9157.09
    322360     9158.72
    322400     9158.91
    322440      9160.4
    322480     9161.65
    322520     9162.47
    322560      9164.2
    322600      9165.1
    322640     9166.54
    322680     9167.14
    322720     9167.09
    322760     9169.89
    322800     9171.78
    322840     9172.02
    322880     9173.66
    322920     9174.28
    322960        9176
    323000     9176.48
    323040      9177.1
    323080     9179.33
    323120     9179.93
    323160     9181.56
    323200     9181.72
    323240     9183.22
    323280     9184.47
    323320     9185.27
    323360     9187.04
    323400     9187.91
    323440      9189.4
    323480     9189.94
    323520      9189.9
    323560     9192.69
    323600     9194.58
    323640     9194.82
    323680     9196.47
    323720      9197.1
    323760     9198.79
    323800     9199.28
    323840      9199.9
    323880     9202.17
    323920     9202.75
    323960     9204.37
    324000     9204.55
    324040     9206.05
    324080     9207.26
    324120     9208.08
    324160     9209.86
    324200     9210.74
    324240     9212.22
    324280     9212.72
    324320     9212.74
    324360     9215.51
    324400     9217.41
    324440     9217.65
    324480      9219.3
    324520     9219.93
    324560     9221.62
    324600      9222.1
    324640     9222.71
    324680     9224.99
    324720     9225.59
    324760     9227.19
    324800     9227.36
    324840     9228.88
    324880     9230.14
    324920      9230.9
    324960     9232.69
    325000     9233.58
    325040     9235.05
    325080     9235.58
    325120     9235.58
    325160     9238.38
    325200     9240.23
    325240     9240.47
    325280      9242.1
    325320     9242.76
    325360     9244.41
    325400     9244.94
    325440     9245.54
    325480     9247.79
    325520      9248.4
    325560     9250.04
    325600     9250.19
    325640      9251.7
    325680     9252.98
    325720     9253.73
    325760     9255.52
    325800     9256.44
    325840     9257.88
    325880     9258.39
    325920      9258.4
    325960     9261.23
    326000     9263.04
    326040     9263.31
    326080     9264.94
    326120     9265.59
    326160     9267.26
    326200     9267.76
    326240     9268.36
    326280     9270.62
    326320     9271.25
    326360     9272.89
    326400     9273.04
    326440     9274.55
    326480     9275.83
    326520     9276.57
    326560     9278.35
    326600     9279.27
    326640     9280.75
    326680     9281.21
    326720     9281.24
    326760     9284.06
    326800     9285.88
    326840     9286.12
    326880     9287.76
    326920     9288.46
    326960     9290.09
    327000     9290.62
    327040     9291.18
    327080     9293.49
    327120     9294.08
    327160     9295.74
    327200     9295.88
    327240     9297.38
    327280     9298.67
    327320     9299.38
    327360     9301.15
    327400     9302.09
    327440     9303.58
    327480     9304.04
    327520     9304.04
    327560     9306.89
    327600      9308.7
    327640     9308.92
    327680     9310.57
    327720     9311.27
    327760     9312.89
    327800     9313.44
    327840     9313.96
    327880      9316.3
    327920     9316.88
    327960     9318.55
    328000     9318.64
    328040     9320.17
    328080     9321.44
    328120     9322.18
    328160     9323.94
    328200     9324.87
    328240      9326.4
    328280     9326.82
    328320     9326.85
    328360     9329.69
    328400      9331.5
    328440     9331.72
    328480     9333.36
    328520     9334.08
    328560     9335.67
    328600     9336.24
    328640     9336.77
    328680     9339.11
    328720     9339.71
    328760     9341.37
    328800     9341.46
    328840     9342.99
    328880     9344.24
    328920     9345.02
    328960     9346.76
    329000     9347.67
    329040     9349.21
    329080     9349.64
    329120     9349.67
    329160      9352.5
    329200     9354.36
    329240     9354.54
    329280     9356.15
    329320     9356.87
    329360     9358.49
    329400     9359.05
    329440     9359.56
    329480     9361.91
    329520     9362.48
    329560     9364.19
    329600     9364.27
    329640     9365.82
    329680     9367.06
    329720     9367.84
    329760     9369.57
    329800     9370.51
    329840     9372.03
    329880     9372.46
    329920     9372.49
    329960     9375.33
    330000     9377.19
    330040     9377.34
    330080     9378.95
    330120     9379.69
    330160     9381.31
    330200     9381.88
    330240     9382.38
    330280     9384.73
    330320     9385.29
    330360     9387.02
    330400     9387.09
    330440     9388.67
    330480     9389.89
    330520     9390.65
    330560     9392.41
    330600     9393.34
    330640     9394.87
    330680     9395.28
    330720     9395.33
    330760     9398.17
    330800     9400.05
    330840     9400.16
    330880     9401.79
    330920     9402.52
    330960     9404.17
    331000     9404.69
    331040     9405.22
    331080     9407.58
    331120     9408.14
    331160     9409.86
    331200     9409.96
    331240     9411.51
    331280     9412.71
    331320     9413.46
    331360     9415.27
    331400      9416.2
    331440     9417.73
    331480     9418.16
    331520     9418.16
    331560     9421.03
    331600      9422.9
    331640     9423.03
    331680     9424.66
    331720     9425.37
    331760        9427
    331800     9427.54
    331840     9428.08
    331880     9430.41
    331920        9431
    331960     9432.71
    332000     9432.79
    332040     9434.32
    332080     9435.55
    332120      9436.3
    332160     9438.14
    332200     9439.05
    332240     9440.57
    332280     9441.02
    332320     9440.98
    332360     9443.85
    332400     9445.75
    332440      9445.9
    332480     9447.52
    332520     9448.23
    332560     9449.87
    332600     9450.39
    332640     9450.91
    332680     9453.24
    332720     9453.85
    332760     9455.55
    332800     9455.62
    332840      9457.2
    332880     9458.42
    332920     9459.11
    332960     9460.99
    333000     9461.91
    333040     9463.42
    333080     9463.87
    333120     9463.83
    333160      9466.7
    333200     9468.59
    333240     9468.76
    333280     9470.36
    333320     9471.07
    333360      9472.7
    333400     9473.23
    333440     9473.75
    333480     9476.08
    333520     9476.68
    333560      9478.4
    333600     9478.46
    333640     9480.07
    333680     9481.27
    333720        9482
    333760     9483.84
    333800     9484.75
    333840     9486.29
    333880     9486.74
    333920     9486.73
    333960     9489.56
    334000     9491.48
    334040     9491.67
    334080     9493.26
    334120     9493.95
    334160     9495.57
    334200     9496.17
    334240     9496.64
    334280     9498.96
    334320      9499.6
    334360     9501.31
    334400     9501.35
    334440     9502.97
    334480     9504.18
    334520      9504.9
    334560     9506.76
    334600     9507.63
    334640      9509.2
    334680     9509.64
    334720     9509.62
    334760     9512.46
    334800     9514.37
    334840     9514.57
    334880     9516.16
    334920     9516.84
    334960      9518.5
    335000     9519.05
    335040     9519.52
    335080     9521.85
    335120     9522.51
    335160     9524.23
    335200     9524.25
    335240     9525.87
    335280     9527.08
    335320     9527.82
    335360     9529.66
    335400     9530.53
    335440     9532.11
    335480     9532.53
    335520     9532.52
    335560     9535.36
    335600     9537.31
    335640     9537.45
    335680     9539.05
    335720     9539.74
    335760     9541.39
    335800     9541.93
    335840     9542.43
    335880     9544.76
    335920     9545.39
    335960     9547.14
    336000     9547.17
    336040      9548.8
    336080     9550.03
    336120     9550.71
    336160     9552.55
    336200     9553.46
    336240     9554.97
    336280     9555.42
    336320     9555.42
    336360     9558.27
    336400     9560.24
    336440     9560.36
    336480     9561.96
    336520     9562.65
    336560     9564.29
    336600     9564.82
    336640     9565.35
    336680      9567.7
    336720     9568.29
    336760     9570.06
    336800     9570.07
    336840     9571.72
    336880     9572.94
    336920     9573.64
    336960     9575.46
    337000     9576.41
    337040     9577.91
    337080     9578.33
    337120     9578.31
    337160     9581.22
    337200     9583.18
    337240     9583.27
    337280     9584.87
    337320     9585.59
    337360     9587.23
    337400     9587.76
    337440     9588.25
    337480     9590.59
    337520     9591.25
    337560        9593
    337600     9592.97
    337640     9594.63
    337680     9595.84
    337720     9596.54
    337760      9598.4
    337800     9599.34
    337840     9600.85
    337880     9601.27
    337920     9601.24
    337960     9604.14
    338000     9606.09
    338040     9606.21
    338080     9607.79
    338120     9608.52
    338160     9610.15
    338200     9610.66
    338240     9611.18
    338280     9613.55
    338320     9614.14
    338360     9615.85
    338400     9615.87
    338440     9617.54
    338480     9618.75
    338520     9619.46
    338560      9621.3
    338600     9622.27
    338640     9623.77
    338680     9624.16
    338720     9624.16
    338760     9627.02
    338800     9629.03
    338840      9629.1
    338880     9630.64
    338920     9631.39
    338960     9633.04
    339000     9633.55
    339040     9634.07
    339080     9636.46
    339120     9637.03
    339160     9638.73
    339200     9638.77
    339240      9640.4
    339280     9641.65
    339320     9642.36
    339360     9644.18
    339400     9645.17
    339440     9646.65
    339480     9647.04
    339520     9647.03
    339560     9649.92
    339600     9651.93
    339640     9652.03
    339680     9653.53
    339720     9654.29
    339760     9655.96
    339800     9656.44
    339840     9656.97
    339880     9659.34
    339920     9659.95
    339960     9661.62
    340000     9661.68
    340040      9663.3
    340080     9664.56
    340120     9665.25
    340160     9667.09
    340200     9668.04
    340240     9669.57
    340280     9669.94
    340320      9669.9
    340360     9672.86
    340400     9674.85
    340440     9674.92
    340480     9676.49
    340520     9677.21
    340560      9678.9
    340600     9679.36
    340640     9679.88
    340680     9682.26
    340720     9682.86
    340760     9684.53
    340800     9684.56
    340840     9686.23
    340880     9687.48
    340920     9688.14
    340960     9689.98
    341000     9690.97
    341040     9692.46
    341080     9692.82
    341120     9692.82
    341160     9695.79
    341200     9697.75
    341240     9697.84
    341280      9699.4
    341320     9700.12
    341360     9701.82
    341400     9702.28
    341440     9702.79
    341480     9705.19
    341520     9705.79
    341560     9707.47
    341600     9707.48
    341640     9709.13
    341680     9710.41
    341720     9711.07
    341760     9712.91
    341800     9713.89
    341840     9715.37
    341880     9715.74
    341920     9715.72
    341960     9718.73
    342000     9720.68
    342040     9720.77
    342080      9722.3
    342120     9723.03
    342160     9724.76
    342200     9725.19
    342240     9725.73
    342280     9728.09
    342320     9728.71
    342360      9730.4
    342400     9730.37
    342440     9732.08
    342480     9733.33
    342520     9733.98
    342560     9735.82
    342600     9736.82
    342640     9738.27
    342680     9738.67
    342720     9738.67
    342760     9741.67
    342800     9743.62
    342840     9743.68
    342880     9745.21
    342920     9745.94
    342960     9747.67
    343000     9748.07
    343040     9748.62
    343080     9750.98
    343120     9751.62
    343160      9753.3
    343200     9753.27
    343240        9755
    343280     9756.25
    343320      9756.9
    343360     9758.74
    343400     9759.73
    343440     9761.15
    343480     9761.61
    343520      9761.6
    343560     9764.58
    343600     9766.54
    343640     9766.58
    343680     9768.15
    343720     9768.83
    343760     9770.58
    343800     9770.98
    343840     9771.51
    343880     9773.88
    343920     9774.53
    343960     9776.21
    344000     9776.16
    344040     9777.88
    344080     9779.15
    344120     9779.81
    344160     9781.61
    344200     9782.65
    344240     9784.03
    344280     9784.46
    344320     9784.49
    344360     9787.47
    344400     9789.43
    344440     9789.48
    344480     9791.06
    344520     9791.69
    344560     9793.44
    344600      9793.9
    344640     9794.39
    344680     9796.79
    344720     9797.46
    344760     9799.14
    344800     9799.09
    344840     9800.78
    344880     9802.06
    344920     9802.69
    344960     9804.51
    345000     9805.57
    345040     9806.94
    345080     9807.36
    345120     9807.38
    345160     9810.34
    345200     9812.32
    345240     9812.33
    345280     9813.96
    345320     9814.57
    345360     9816.35
    345400     9816.78
    345440     9817.29
    345480     9819.69
    345520     9820.33
    345560     9822.06
    345600     9821.95
    345640     9823.66
    345680     9824.92
    345720     9825.58
    345760     9827.38
    345800     9828.47
    345840     9829.83
    345880     9830.23
    345920     9830.22
    345960     9833.25
    346000     9835.23
    346040      9835.2
    346080     9836.84
    346120     9837.46
    346160     9839.26
    346200     9839.68
    346240     9840.19
    346280     9842.59
    346320     9843.18
    346360     9844.93
    346400     9844.84
    346440     9846.54
    346480     9847.79
    346520     9848.45
    346560     9850.27
    346600     9851.31
    346640     9852.74
    346680      9853.1
    346720      9853.1
    346760     9856.13
    346800     9858.08
    346840     9858.09
    346880     9859.72
    346920     9860.31
    346960     9862.13
    347000     9862.57
    347040     9863.11
    347080     9865.48
    347120     9866.09
    347160     9867.82
    347200     9867.73
    347240     9869.46
    347280     9870.74
    347320     9871.36
    347360     9873.16
    347400     9874.21
    347440     9875.64
    347480        9876
    347520        9876
    347560     9879.05
    347600     9881.02
    347640     9881.01
    347680     9882.64
    347720     9883.23
    347760     9885.02
    347800     9885.49
    347840     9885.97
    347880      9888.4
    347920     9888.99
    347960     9890.71
    348000     9890.67
    348040     9892.36
    348080     9893.66
    348120     9894.27
    348160     9896.07
    348200     9897.12
    348240     9898.54
    348280     9898.94
    348320      9898.9
    348360     9901.98
    348400     9903.95
    348440     9903.93
    348480     9905.55
    348520      9906.2
    348560     9907.93
    348600      9908.4
    348640     9908.87
    348680     9911.31
    348720     9911.87
    348760      9913.6
    348800     9913.55
    348840     9915.23
    348880     9916.54
    348920     9917.19
    348960     9918.97
    349000     9920.01
    349040     9921.43
    349080     9921.83
    349120     9921.79
    349160     9924.87
    349200     9926.84
    349240      9926.8
    349280     9928.43
    349320      9929.1
    349360     9930.84
    349400     9931.29
    349440     9931.74
    349480     9934.22
    349520     9934.75
    349560     9936.49
    349600     9936.44
    349640     9938.12
    349680     9939.43
    349720     9940.05
    349760     9941.88
    349800     9942.92
    349840     9944.36
    349880     9944.72
    349920     9944.65
    349960      9947.8
    350000     9949.75
    350040     9949.74
    350080     9951.34
    350120     9952.01
    350160     9953.76
    350200     9954.23
    350240     9954.65
    350280     9957.14
    350320     9957.68
    350360     9959.43
    350400     9959.36
    350440     9961.03
    350480     9962.38
    350520     9963.01
    350560     9964.82
    350600     9965.87
    350640     9967.31
    350680     9967.66
    350720     9967.57
    350760     9970.75
    350800     9972.65
    350840     9972.67
    350880     9974.29
    350920     9974.93
    350960     9976.69
    351000     9977.19
    351040     9977.56
    351080     9980.05
    351120     9980.59
    351160     9982.36
    351200      9982.3
    351240     9983.96
    351280     9985.28
    351320     9985.95
    351360     9987.73
    351400     9988.81
    351440     9990.25
    351480     9990.58
    351520     9990.54
    351560     9993.65
    351600      9995.6
    351640     9995.58
    351680     9997.23
    351720     9997.86
    351760     9999.61
    351800     10000.1
    351840     10000.5
    351880       10003
    351920     10003.5
    351960     10005.3
    352000     10005.2
    352040     10006.9
    352080     10008.2
    352120     10008.9
    352160     10010.6
    352200     10011.7
    352240     10013.1
    352280     10013.5
    352320     10013.4
    352360     10016.6
    352400     10018.5
    352440     10018.5
    352480     10020.1
    352520     10020.8
    352560     10022.5
    352600       10023
    352640     10023.4
    352680     10025.9
    352720     10026.4
    352760     10028.2
    352800     10028.1
    352840     10029.8
    352880     10031.1
    352920     10031.8
    352960     10033.6
    353000     10034.6
    353040     10036.1
    353080     10036.4
    353120     10036.3
    353160     10039.5
    353200     10041.5
    353240     10041.4
    353280     10043.1
    353320     10043.6
    353360     10045.4
    353400     10045.9
    353440     10046.3
    353480     10048.8
    353520     10049.3
    353560     10051.1
    353600       10051
    353640     10052.7
    353680       10054
    353720     10054.7
    353760     10056.5
    353800     10057.5
    353840       10059
    353880     10059.3
    353920     10059.3
    353960     10062.4
    354000     10064.4
    354040     10064.4
    354080       10066
    354120     10066.6
    354160     10068.3
    354200     10068.8
    354240     10069.2
    354280     10071.7
    354320     10072.3
    354360     10074.1
    354400     10073.9
    354440     10075.6
    354480       10077
    354520     10077.6
    354560     10079.4
    354600     10080.4
    354640     10081.9
    354680     10082.2
    354720     10082.2
    354760     10085.3
    354800     10087.3
    354840     10087.3
    354880     10088.9
    354920     10089.5
    354960     10091.2
    355000     10091.8
    355040     10092.2
    355080     10094.6
    355120     10095.2
    355160       10097
    355200     10096.9
    355240     10098.5
    355280     10099.9
    355320     10100.6
    355360     10102.4
    355400     10103.3
    355440     10104.9
    355480     10105.1
    355520     10105.1
    355560     10108.3
    355600     10110.3
    355640     10110.2
    355680     10111.9
    355720     10112.5
    355760     10114.2
    355800     10114.7
    355840     10115.1
    355880     10117.6
    355920     10118.1
    355960     10119.9
    356000     10119.8
    356040     10121.4
    356080     10122.8
    356120     10123.5
    356160     10125.3
    356200     10126.3
    356240     10127.8
    356280     10128.1
    356320     10128.1
    356360     10131.3
    356400     10133.2
    356440     10133.2
    356480     10134.8
    356520     10135.4
    356560     10137.1
    356600     10137.7
    356640       10138
    356680     10140.5
    356720       10141
    356760     10142.8
    356800     10142.7
    356840     10144.4
    356880     10145.8
    356920     10146.5
    356960     10148.3
    357000     10149.2
    357040     10150.8
    357080       10151
    357120       10151
    357160     10154.2
    357200     10156.2
    357240     10156.1
    357280     10157.8
    357320     10158.4
    357360       10160
    357400     10160.6
    357440     10160.9
    357480     10163.5
    357520       10164
    357560     10165.8
    357600     10165.7
    357640     10167.3
    357680     10168.8
    357720     10169.5
    357760     10171.3
    357800     10172.2
    357840     10173.7
    357880       10174
    357920     10173.9
    357960     10177.2
    358000     10179.1
    358040     10179.1
    358080     10180.7
    358120     10181.4
    358160       10183
    358200     10183.6
    358240     10183.9
    358280     10186.5
    358320     10186.9
    358360     10188.8
    358400     10188.7
    358440     10190.3
    358480     10191.7
    358520     10192.4
    358560     10194.2
    358600     10195.2
    358640     10196.7
    358680     10196.9
    358720     10196.9
    358760     10200.1
    358800     10202.1
    358840       10202
    358880     10203.7
    358920     10204.3
    358960     10205.9
    359000     10206.6
    359040     10206.9
    359080     10209.4
    359120     10209.9
    359160     10211.8
    359200     10211.6
    359240     10213.2
    359280     10214.7
    359320     10215.4
    359360     10217.2
    359400     10218.1
    359440     10219.6
    359480     10219.8
    359520     10219.8
    359560     10223.1
    359600       10225
    359640     10225.1
    359680     10226.6
    359720     10227.2
    359760     10228.9
    359800     10229.6
    359840     10229.8
    359880     10232.4
    359920     10232.8
    359960     10234.7
    360000     10234.5
    360040     10236.2
    360080     10237.6
    360120     10238.3
    360160     10240.1
    360200       10241
    360240     10242.6
    360280     10242.8
    360320     10242.8
    360360     10246.1
    360400       10248
    360440       10248
    360480     10249.6
    360520     10250.2
    360560     10251.9
    360600     10252.5
    360640     10252.8
    360680     10255.3
    360720     10255.8
    360760     10257.7
    360800     10257.5
    360840     10259.2
    360880     10260.6
    360920     10261.3
    360960       10263
    361000       10264
    361040     10265.5
    361080     10265.8
    361120     10265.7
    361160       10269
    361200     10270.9
    361240       10271
    361280     10272.6
    361320     10273.2
    361360     10274.8
    361400     10275.5
    361440     10275.7
    361480     10278.3
    361520     10278.7
    361560     10280.6
    361600     10280.4
    361640     10282.1
    361680     10283.5
    361720     10284.2
    361760       10286
    361800     10286.9
    361840     10288.5
    361880     10288.7
    361920     10288.6
    361960       10292
    362000     10293.9
    362040     10293.9
    362080     10295.5
    362120     10296.1
    362160     10297.8
    362200     10298.4
    362240     10298.7
    362280     10301.2
    362320     10301.7
    362360     10303.6
    362400     10303.4
    362440     10305.1
    362480     10306.5
    362520     10307.2
    362560       10309
    362600     10309.9
    362640     10311.5
    362680     10311.7
    362720     10311.6
    362760       10315
    362800     10316.9
    362840     10316.9
    362880     10318.5
    362920     10319.1
    362960     10320.8
    363000     10321.4
    363040     10321.7
    363080     10324.2
    363120     10324.7
    363160     10326.5
    363200     10326.4
    363240     10328.1
    363280     10329.5
    363320     10330.2
    363360       10332
    363400     10332.9
    363440     10334.5
    363480     10334.7
    363520     10334.6
    363560     10337.9
    363600     10339.9
    363640     10339.9
    363680     10341.5
    363720     10342.1
    363760     10343.8
    363800     10344.4
    363840     10344.6
    363880     10347.3
    363920     10347.6
    363960     10349.5
    364000     10349.4
    364040     10351.1
    364080     10352.5
    364120     10353.2
    364160       10355
    364200     10355.9
    364240     10357.5
    364280     10357.7
    364320     10357.6
    364360     10360.9
    364400     10362.9
    364440     10362.9
    364480     10364.5
    364520     10365.1
    364560     10366.8
    364600     10367.4
    364640     10367.7
    364680     10370.3
    364720     10370.7
    364760     10372.6
    364800     10372.4
    364840     10374.1
    364880     10375.5
    364920     10376.2
    364960       10378
    365000     10378.9
    365040     10380.5
    365080     10380.7
    365120     10380.6
    365160       10384
    365200     10385.9
    365240       10386
    365280     10387.5
    365320     10388.1
    365360     10389.9
    365400     10390.4
    365440     10390.7
    365480     10393.3
    365520     10393.7
    365560     10395.6
    365600     10395.4
    365640     10397.2
    365680     10398.5
    365720     10399.3
    365760       10401
    365800     10401.9
    365840     10403.6
    365880     10403.7
    365920     10403.6
    365960     10406.9
    366000       10409
    366040     10408.9
    366080     10410.5
    366120     10411.1
    366160     10412.9
    366200     10413.4
    366240     10413.7
    366280     10416.3
    366320     10416.7
    366360     10418.6
    366400     10418.4
    366440     10420.1
    366480     10421.5
    366520     10422.3
    366560       10424
    366600     10424.9
    366640     10426.6
    366680     10426.7
    366720     10426.6
    366760       10430
    366800     10431.9
    366840     10431.9
    366880     10433.5
    366920     10434.1
    366960     10435.9
    367000     10436.4
    367040     10436.7
    367080     10439.3
    367120     10439.7
    367160     10441.6
    367200     10441.4
    367240     10443.1
    367280     10444.5
    367320     10445.3
    367360       10447
    367400     10447.9
    367440     10449.6
    367480     10449.7
    367520     10449.6
    367560       10453
    367600       10455
    367640     10454.9
    367680     10456.5
    367720     10457.1
    367760     10458.9
    367800     10459.4
    367840     10459.7
    367880     10462.3
    367920     10462.7
    367960     10464.6
    368000     10464.5
    368040     10466.2
    368080     10467.5
    368120     10468.3
    368160     10470.1
    368200     10470.9
    368240     10472.6
    368280     10472.7
    368320     10472.6
    368360       10476
    368400       10478
    368440     10477.9
    368480     10479.6
    368520     10480.2
    368560     10481.9
    368600     10482.5
    368640     10482.8
    368680     10485.4
    368720     10485.8
    368760     10487.7
    368800     10487.5
    368840     10489.2
    368880     10490.6
    368920     10491.3
    368960     10493.2
    369000     10493.9
    369040     10495.7
    369080     10495.8
    369120     10495.6
    369160     10499.1
    369200     10501.1
    369240       10501
    369280     10502.6
    369320     10503.2
    369360       10505
    369400     10505.5
    369440     10505.8
    369480     10508.4
    369520     10508.8
    369560     10510.7
    369600     10510.5
    369640     10512.3
    369680     10513.6
    369720     10514.3
    369760     10516.3
    369800       10517
    369840     10518.8
    369880     10518.8
    369920     10518.7
    369960     10522.2
    370000     10524.2
    370040       10524
    370080     10525.7
    370120     10526.3
    370160     10528.1
    370200     10528.6
    370240     10528.9
    370280     10531.5
    370320     10531.9
    370360     10533.8
    370400     10533.6
    370440     10535.3
    370480     10536.7
    370520     10537.4
    370560     10539.3
    370600     10540.1
    370640     10541.8
    370680     10541.9
    370720     10541.7
    370760     10545.2
    370800     10547.3
    370840     10547.1
    370880     10548.7
    370920     10549.3
    370960     10551.1
    371000     10551.6
    371040     10551.9
    371080     10554.5
    371120       10555
    371160     10556.8
    371200     10556.6
    371240     10558.4
    371280     10559.7
    371320     10560.5
    371360     10562.4
    371400     10563.1
    371440     10564.9
    371480       10565
    371520     10564.8
    371560     10568.2
    371600     10570.3
    371640     10570.2
    371680     10571.8
    371720     10572.4
    371760     10574.2
    371800     10574.7
    371840       10575
    371880     10577.6
    371920       10578
    371960     10579.9
    372000     10579.7
    372040     10581.4
    372080     10582.7
    372120     10583.5
    372160     10585.4
    372200     10586.1
    372240     10587.9
    372280       10588
    372320     10587.8
    372360     10591.2
    372400     10593.3
    372440     10593.2
    372480     10594.8
    372520     10595.4
    372560     10597.2
    372600     10597.7
    372640       10598
    372680     10600.6
    372720     10601.1
    372760     10602.8
    372800     10602.7
    372840     10604.4
    372880     10605.7
    372920     10606.5
    372960     10608.4
    373000     10609.2
    373040     10610.9
    373080       10611
    373120     10610.8
    373160     10614.3
    373200     10616.3
    373240     10616.2
    373280     10617.8
    373320     10618.5
    373360     10620.3
    373400     10620.8
    373440       10621
    373480     10623.7
    373520     10624.1
    373560     10625.9
    373600     10625.7
    373640     10627.5
    373680     10628.8
    373720     10629.6
    373760     10631.4
    373800     10632.2
    373840       10634
    373880     10634.1
    373920     10633.8
    373960     10637.3
    374000     10639.4
    374040     10639.2
    374080     10640.9
    374120     10641.5
    374160     10643.3
    374200     10643.8
    374240     10644.1
    374280     10646.7
    374320     10647.2
    374360     10648.9
    374400     10648.7
    374440     10650.5
    374480     10651.8
    374520     10652.6
    374560     10654.4
    374600     10655.2
    374640       10657
    374680     10657.2
    374720     10656.9
    374760     10660.4
    374800     10662.4
    374840     10662.3
    374880     10663.9
    374920     10664.5
    374960     10666.3
    375000     10666.9
    375040     10667.1
    375080     10669.8
    375120     10670.2
    375160     10671.9
    375200     10671.8
    375240     10673.6
    375280     10674.8
    375320     10675.6
    375360     10677.5
    375400     10678.2
    375440     10680.1
    375480     10680.2
    375520     10679.9
    375560     10683.4
    375600     10685.4
    375640     10685.3
    375680     10686.9
    375720     10687.5
    375760     10689.3
    375800       10690
    375840     10690.1
    375880     10692.8
    375920     10693.2
    375960     10694.9
    376000     10694.8
    376040     10696.6
    376080     10697.8
    376120     10698.7
    376160     10700.5
    376200     10701.2
    376240     10703.1
    376280     10703.2
    376320     10702.9
    376360     10706.4
    376400     10708.4
    376440     10708.3
    376480       10710
    376520     10710.5
    376560     10712.4
    376600       10713
    376640     10713.1
    376680     10715.8
    376720     10716.2
    376760     10717.9
    376800     10717.8
    376840     10719.6
    376880     10720.8
    376920     10721.7
    376960     10723.5
    377000     10724.3
    377040     10726.1
    377080     10726.2
    377120     10725.9
    377160     10729.4
    377200     10731.4
    377240     10731.3
    377280     10732.9
    377320     10733.6
    377360     10735.4
    377400       10736
    377440     10736.1
    377480     10738.8
    377520     10739.2
    377560     10740.9
    377600     10740.8
    377640     10742.6
    377680     10743.8
    377720     10744.7
    377760     10746.5
    377800     10747.3
    377840     10749.1
    377880     10749.2
    377920     10748.9
    377960     10752.5
    378000     10754.4
    378040     10754.3
    378080     10755.9
    378120     10756.6
    378160     10758.4
    378200       10759
    378240     10759.1
    378280     10761.8
    378320     10762.3
    378360     10763.9
    378400     10763.8
    378440     10765.6
    378480     10766.8
    378520     10767.7
    378560     10769.5
    378600     10770.3
    378640     10772.1
    378680     10772.2
    378720       10772
    378760     10775.5
    378800     10777.4
    378840     10777.3
    378880     10778.9
    378920     10779.6
    378960     10781.4
    379000     10781.9
    379040     10782.1
    379080     10784.8
    379120     10785.2
    379160     10786.9
    379200     10786.8
    379240     10788.6
    379280     10789.8
    379320     10790.6
    379360     10792.5
    379400     10793.3
    379440     10795.1
    379480     10795.2
    379520     10794.9
    379560     10798.5
    379600     10800.5
    379640     10800.3
    379680     10801.9
    379720     10802.6
    379760     10804.4
    379800       10805
    379840     10805.1
    379880     10807.8
    379920     10808.2
    379960     10809.9
    380000     10809.8
    380040     10811.5
    380080     10812.8
    380120     10813.6
    380160     10815.5
    380200     10816.3
    380240     10818.1
    380280     10818.2
    380320     10817.9
    380360     10821.5
    380400     10823.5
    380440     10823.3
    380480       10825
    380520     10825.5
    380560     10827.5
    380600       10828
    380640     10828.1
    380680     10830.8
    380720     10831.2
    380760     10832.9
    380800     10832.9
    380840     10834.5
    380880     10835.8
    380920     10836.7
    380960     10838.5
    381000     10839.3
    381040     10841.1
    381080     10841.2
    381120     10840.9
    381160     10844.5
    381200     10846.5
    381240     10846.3
    381280       10848
    381320     10848.5
    381360     10850.5
    381400     10851.1
    381440     10851.1
    381480     10853.9
    381520     10854.2
    381560       10856
    381600     10855.9
    381640     10857.6
    381680     10858.9
    381720     10859.7
    381760     10861.6
    381800     10862.3
    381840     10864.1
    381880     10864.2
    381920     10863.9
    381960     10867.5
    382000     10869.5
    382040     10869.3
    382080       10871
    382120     10871.5
    382160     10873.5
    382200     10874.1
    382240       10874
    382280     10876.8
    382320     10877.2
    382360     10878.9
    382400     10878.9
    382440     10880.5
    382480     10881.9
    382520     10882.7
    382560     10884.6
    382600     10885.4
    382640     10887.2
    382680     10887.2
    382720     10886.9
    382760     10890.5
    382800     10892.5
    382840     10892.3
    382880       10894
    382920     10894.5
    382960     10896.5
    383000     10897.1
    383040       10897
    383080     10899.8
    383120     10900.2
    383160     10901.9
    383200     10901.9
    383240     10903.6
    383280     10904.9
    383320     10905.7
    383360     10907.6
    383400     10908.4
    383440     10910.2
    383480     10910.2
    383520     10909.9
    383560     10913.5
    383600     10915.5
    383640     10915.3
    383680       10917
    383720     10917.5
    383760     10919.5
    383800     10920.1
    383840       10920
    383880     10922.8
    383920     10923.2
    383960     10924.9
    384000     10924.8
    384040     10926.5
    384080     10927.8
    384120     10928.6
    384160     10930.6
    384200     10931.4
    384240     10933.2
    384280     10933.2
    384320     10932.9
    384360     10936.5
    384400     10938.5
    384440     10938.3
    384480       10940
    384520     10940.5
    384560     10942.5
    384600     10943.1
    384640       10943
    384680     10945.8
    384720     10946.2
    384760     10947.8
    384800     10947.8
    384840     10949.5
    384880     10950.8
    384920     10951.6
    384960     10953.6
    385000     10954.3
    385040     10956.1
    385080     10956.1
    385120     10955.8
    385160     10959.5
    385200     10961.5
    385240     10961.3
    385280       10963
    385320     10963.5
    385360     10965.4
    385400     10966.1
    385440     10965.9
    385480     10968.8
    385520     10969.1
    385560     10970.8
    385600     10970.7
    385640     10972.5
    385680     10973.8
    385720     10974.5
    385760     10976.6
    385800     10977.3
    385840     10979.1
    385880     10979.1
    385920     10978.8
    385960     10982.5
    386000     10984.5
    386040     10984.2
    386080       10986
    386120     10986.4
    386160     10988.4
    386200       10989
    386240     10988.9
    386280     10991.8
    386320     10992.1
    386360     10993.9
    386400     10993.7
    386440     10995.4
    386480     10996.8
    386520     10997.5
    386560     10999.6
    386600     11000.3
    386640     11002.1
    386680     11002.1
    386720     11001.8
    386760     11005.5
    386800     11007.5
    386840     11007.2
    386880       11009
    386920     11009.4
    386960     11011.4
    387000       11012
    387040     11011.9
    387080     11014.8
    387120     11015.1
    387160     11016.8
    387200     11016.7
    387240     11018.4
    387280     11019.8
    387320     11020.5
    387360     11022.6
    387400     11023.3
    387440     11025.1
    387480     11025.1
    387520     11024.9
    387560     11028.5
    387600     11030.5
    387640     11030.2
    387680       11032
    387720     11032.5
    387760     11034.4
    387800       11035
    387840     11034.9
    387880     11037.7
    387920     11038.1
    387960     11039.8
    388000     11039.7
    388040     11041.4
    388080     11042.7
    388120     11043.4
    388160     11045.5
    388200     11046.3
    388240     11048.1
    388280     11048.1
    388320     11047.9
    388360     11051.5
    388400     11053.4
    388440     11053.1
    388480     11054.9
    388520     11055.4
    388560     11057.3
    388600     11057.9
    388640     11057.8
    388680     11060.7
    388720       11061
    388760     11062.8
    388800     11062.7
    388840     11064.4
    388880     11065.7
    388920     11066.4
    388960     11068.5
    389000     11069.3
    389040     11071.1
    389080       11071
    389120     11070.8
    389160     11074.4
    389200     11076.4
    389240     11076.1
    389280     11077.9
    389320     11078.4
    389360     11080.3
    389400     11080.9
    389440     11080.8
    389480     11083.7
    389520       11084
    389560     11085.7
    389600     11085.6
    389640     11087.3
    389680     11088.6
    389720     11089.3
    389760     11091.4
    389800     11092.3
    389840       11094
    389880     11093.9
    389920     11093.7
    389960     11097.4
    390000     11099.3
    390040       11099
    390080     11100.8
    390120     11101.3
    390160     11103.2
    390200     11103.9
    390240     11103.7
    390280     11106.6
    390320     11106.9
    390360     11108.6
    390400     11108.5
    390440     11110.3
    390480     11111.6
    390520     11112.2
    390560     11114.3
    390600     11115.3
    390640       11117
    390680     11116.9
    390720     11116.7
    390760     11120.4
    390800     11122.3
    390840       11122
    390880     11123.8
    390920     11124.3
    390960     11126.2
    391000     11126.9
    391040     11126.8
    391080     11129.6
    391120     11129.9
    391160     11131.6
    391200     11131.5
    391240     11133.3
    391280     11134.6
    391320     11135.2
    391360     11137.3
    391400     11138.3
    391440       11140
    391480     11139.8
    391520     11139.7
    391560     11143.3
    391600     11145.3
    391640       11145
    391680     11146.8
    391720     11147.3
    391760     11149.2
    391800     11149.9
    391840     11149.8
    391880     11152.6
    391920     11152.9
    391960     11154.6
    392000     11154.5
    392040     11156.2
    392080     11157.6
    392120     11158.2
    392160     11160.3
    392200     11161.3
    392240       11163
    392280     11162.9
    392320     11162.7
    392360     11166.4
    392400     11168.3
    392440       11168
    392480     11169.8
    392520     11170.3
    392560     11172.2
    392600     11172.9
    392640     11172.8
    392680     11175.6
    392720     11175.9
    392760     11177.6
    392800     11177.5
    392840     11179.2
    392880     11180.6
    392920     11181.2
    392960     11183.3
    393000     11184.3
    393040       11186
    393080     11185.9
    393120     11185.7
    393160     11189.4
    393200     11191.3
    393240     11191.1
    393280     11192.8
    393320     11193.4
    393360     11195.2
    393400     11195.9
    393440     11195.8
    393480     11198.6
    393520     11198.9
    393560     11200.6
    393600     11200.5
    393640     11202.2
    393680     11203.6
    393720     11204.3
    393760     11206.3
    393800     11207.3
    393840       11209
    393880     11208.9
    393920     11208.7
    393960     11212.3
    394000     11214.4
    394040     11214.1
    394080     11215.8
    394120     11216.3
    394160     11218.2
    394200     11218.9
    394240     11218.8
    394280     11221.6
    394320     11221.9
    394360     11223.6
    394400     11223.5
    394440     11225.3
    394480     11226.6
    394520     11227.3
    394560     11229.3
    394600     11230.3
    394640     11232.1
    394680     11231.9
    394720     11231.7
    394760     11235.4
    394800     11237.4
    394840     11237.1
    394880     11238.8
    394920     11239.3
    394960     11241.2
    395000     11241.9
    395040     11241.8
    395080     11244.6
    395120     11244.9
    395160     11246.7
    395200     11246.5
    395240     11248.3
    395280     11249.6
    395320     11250.3
    395360     11252.3
    395400     11253.3
    395440     11255.1
    395480     11254.8
    395520     11254.7
    395560     11258.3
    395600     11260.4
    395640     11260.1
    395680     11261.8
    395720     11262.3
    395760     11264.2
    395800     11264.9
    395840     11264.8
    395880     11267.6
    395920     11267.9
    395960     11269.6
    396000     11269.5
    396040     11271.2
    396080     11272.6
    396120     11273.3
    396160     11275.2
    396200     11276.2
    396240       11278
    396280     11277.8
    396320     11277.7
    396360     11281.4
    396400     11283.3
    396440       11283
    396480     11284.8
    396520     11285.3
    396560     11287.2
    396600     11287.9
    396640     11287.7
    396680     11290.5
    396720     11290.8
    396760     11292.6
    396800     11292.5
    396840     11294.2
    396880     11295.5
    396920     11296.2
    396960     11298.2
    397000     11299.2
    397040       11301
    397080     11300.8
    397120     11300.6
    397160     11304.3
    397200     11306.3
    397240       11306
    397280     11307.8
    397320     11308.3
    397360     11310.2
    397400     11310.8
    397440     11310.7
    397480     11313.5
    397520     11313.8
    397560     11315.6
    397600     11315.5
    397640     11317.2
    397680     11318.5
    397720     11319.2
    397760     11321.2
    397800     11322.2
    397840       11324
    397880     11323.8
    397920     11323.6
    397960     11327.4
    398000     11329.3
    398040       11329
    398080     11330.8
    398120     11331.3
    398160     11333.2
    398200     11333.8
    398240     11333.7
    398280     11336.5
    398320     11336.8
    398360     11338.6
    398400     11338.5
    398440     11340.2
    398480     11341.5
    398520     11342.2
    398560     11344.2
    398600     11345.2
    398640     11347.1
    398680     11346.8
    398720     11346.6
    398760     11350.3
    398800     11352.3
    398840       11352
    398880     11353.8
    398920     11354.3
    398960     11356.2
    399000     11356.8
    399040     11356.8
    399080     11359.5
    399120     11359.8
    399160     11361.6
    399200     11361.5
    399240     11363.2
    399280     11364.5
    399320     11365.2
    399360     11367.2
    399400     11368.2
    399440     11370.1
    399480     11369.9
    399520     11369.6
    399560     11373.3
    399600     11375.3
    399640     11375.1
    399680     11376.8
    399720     11377.3
    399760     11379.2
    399800     11379.9
    399840     11379.8
    399880     11382.5
    399920     11382.8
    399960     11384.6
    400000     11384.5
    400040     11386.2
    400080     11387.6
    400120     11388.2
    400160     11390.3
    400200     11391.3
    400240     11393.1
    400280     11392.8
    400320     11392.6
    400360     11396.4
    400400     11398.4
    400440     11398.1
    400480     11399.9
    400520     11400.4
    400560     11402.2
    400600     11402.9
    400640     11402.8
    400680     11405.6
    400720     11405.9
    400760     11407.7
    400800     11407.6
    400840     11409.3
    400880     11410.7
    400920     11411.3
    400960     11413.4
    401000     11414.3
    401040     11416.2
    401080     11415.9
    401120     11415.7
    401160     11419.4
    401200     11421.4
    401240     11421.1
    401280     11422.9
    401320     11423.5
    401360     11425.3
    401400     11425.9
    401440     11425.9
    401480     11428.7
    401520     11428.9
    401560     11430.7
    401600     11430.6
    401640     11432.3
    401680     11433.7
    401720     11434.4
    401760     11436.4
    401800     11437.4
    401840     11439.3
    401880     11438.9
    401920     11438.7
    401960     11442.5
    402000     11444.4
    402040     11444.2
    402080       11446
    402120     11446.5
    402160     11448.3
    402200     11449.1
    402240     11448.9
    402280     11451.7
    402320       11452
    402360     11453.8
    402400     11453.6
    402440     11455.3
    402480     11456.8
    402520     11457.4
    402560     11459.5
    402600     11460.4
    402640     11462.3
    402680     11461.9
    402720     11461.8
    402760     11465.5
    402800     11467.5
    402840     11467.2
    402880       11469
    402920     11469.5
    402960     11471.4
    403000     11472.1
    403040       11472
    403080     11474.8
    403120       11475
    403160     11476.8
    403200     11476.6
    403240     11478.4
    403280     11479.9
    403320     11480.4
    403360     11482.5
    403400     11483.5
    403440     11485.3
    403480     11484.9
    403520     11484.9
    403560     11488.5
    403600     11490.5
    403640     11490.2
    403680       11492
    403720     11492.5
    403760     11494.4
    403800     11495.1
    403840       11495
    403880     11497.8
    403920       11498
    403960     11499.8
    404000     11499.7
    404040     11501.3
    404080     11502.9
    404120     11503.4
    404160     11505.5
    404200     11506.5
    404240     11508.3
    404280       11508
    404320     11507.9
    404360     11511.5
    404400     11513.5
    404440     11513.2
    404480       11515
    404520     11515.5
    404560     11517.4
    404600     11518.1
    404640       11518
    404680     11520.8
    404720       11521
    404760     11522.9
    404800     11522.7
    404840     11524.3
    404880     11525.9
    404920     11526.5
    404960     11528.5
    405000     11529.5
    405040     11531.3
    405080       11531
    405120     11530.9
    405160     11534.5
    405200     11536.6
    405240     11536.3
    405280       11538
    405320     11538.6
    405360     11540.5
    405400     11541.1
    405440     11541.1
    405480     11543.8
    405520       11544
    405560     11545.9
    405600     11545.7
    405640     11547.3
    405680     11548.9
    405720     11549.5
    405760     11551.5
    405800     11552.5
    405840     11554.3
    405880     11553.9
    405920     11553.8
    405960     11557.5
    406000     11559.5
    406040     11559.3
    406080       11561
    406120     11561.6
    406160     11563.4
    406200     11564.1
    406240       11564
    406280     11566.7
    406320       11567
    406360     11568.8
    406400     11568.6
    406440     11570.3
    406480     11571.8
    406520     11572.4
    406560     11574.5
    406600     11575.4
    406640     11577.3
    406680       11577
    406720     11576.8
    406760     11580.5
    406800     11582.6
    406840     11582.2
    406880       11584
    406920     11584.6
    406960     11586.4
    407000       11587
    407040       11587
    407080     11589.7
    407120     11589.9
    407160     11591.8
    407200     11591.6
    407240     11593.2
    407280     11594.8
    407320     11595.4
    407360     11597.5
    407400     11598.4
    407440     11600.3
    407480     11599.9
    407520     11599.8
    407560     11603.5
    407600     11605.6
    407640     11605.1
    407680     11606.9
    407720     11607.6
    407760     11609.4
    407800       11610
    407840     11609.9
    407880     11612.7
    407920     11612.9
    407960     11614.7
    408000     11614.5
    408040     11616.2
    408080     11617.8
    408120     11618.3
    408160     11620.5
    408200     11621.4
    408240     11623.2
    408280     11622.9
    408320     11622.8
    408360     11626.4
    408400     11628.5
    408440     11628.1
    408480     11629.8
    408520     11630.5
    408560     11632.4
    408600       11633
    408640     11632.8
    408680     11635.6
    408720     11635.8
    408760     11637.7
    408800     11637.5
    408840     11639.1
    408880     11640.7
    408920     11641.2
    408960     11643.5
    409000     11644.4
    409040     11646.2
    409080     11645.8
    409120     11645.7
    409160     11649.3
    409200     11651.5
    409240       11651
    409280     11652.8
    409320     11653.4
    409360     11655.3
    409400     11655.9
    409440     11655.8
    409480     11658.5
    409520     11658.8
    409560     11660.6
    409600     11660.4
    409640     11662.1
    409680     11663.6
    409720     11664.2
    409760     11666.4
    409800     11667.3
    409840       11669
    409880     11668.8
    409920     11668.7
    409960     11672.3
    410000     11674.4
    410040       11674
    410080     11675.7
    410120     11676.4
    410160     11678.3
    410200     11678.8
    410240     11678.7
    410280     11681.5
    410320     11681.7
    410360     11683.6
    410400     11683.3
    410440       11685
    410480     11686.5
    410520     11687.1
    410560     11689.3
    410600     11690.1
    410640     11691.9
    410680     11691.7
    410720     11691.6
    410760     11695.2
    410800     11697.3
    410840     11696.9
    410880     11698.7
    410920     11699.4
    410960     11701.2
    411000     11701.7
    411040     11701.6
    411080     11704.5
    411120     11704.6
    411160     11706.5
    411200     11706.2
    411240     11707.9
    411280     11709.5
    411320     11710.1
    411360     11712.2
    411400     11713.1
    411440     11714.8
    411480     11714.6
    411520     11714.5
    411560     11718.1
    411600     11720.3
    411640     11719.8
    411680     11721.6
    411720     11722.3
    411760     11724.2
    411800     11724.6
    411840     11724.5
    411880     11727.4
    411920     11727.6
    411960     11729.4
    412000     11729.2
    412040     11730.9
    412080     11732.4
    412120       11733
    412160     11735.1
    412200       11736
    412240     11737.8
    412280     11737.6
    412320     11737.4
    412360       11741
    412400     11743.2
    412440     11742.8
    412480     11744.5
    412520     11745.2
    412560     11747.1
    412600     11747.5
    412640     11747.4
    412680     11750.3
    412720     11750.4
    412760     11752.3
    412800     11752.1
    412840     11753.8
    412880     11755.3
    412920     11755.9
    412960     11758.1
    413000     11758.9
    413040     11760.7
    413080     11760.4
    413120     11760.3
    413160     11763.9
    413200     11766.1
    413240     11765.7
    413280     11767.4
    413320     11768.1
    413360       11770
    413400     11770.4
    413440     11770.3
    413480     11773.2
    413520     11773.3
    413560     11775.1
    413600       11775
    413640     11776.6
    413680     11778.2
    413720     11778.8
    413760       11781
    413800     11781.8
    413840     11783.5
    413880     11783.3
    413920     11783.2
    413960     11786.7
    414000       11789
    414040     11788.6
    414080     11790.3
    414120       11791
    414160     11792.9
    414200     11793.4
    414240     11793.2
    414280     11796.1
    414320     11796.2
    414360     11798.1
    414400     11797.9
    414440     11799.5
    414480     11801.1
    414520     11801.6
    414560     11803.9
    414600     11804.8
    414640     11806.4
    414680     11806.2
    414720     11806.1
    414760     11809.6
    414800     11811.9
    414840     11811.5
    414880     11813.2
    414920     11813.9
    414960     11815.8
    415000     11816.3
    415040     11816.1
    415080     11818.9
    415120     11819.1
    415160       11821
    415200     11820.8
    415240     11822.4
    415280       11824
    415320     11824.5
    415360     11826.8
    415400     11827.7
    415440     11829.4
    415480     11829.1
    415520       11829
    415560     11832.5
    415600     11834.8
    415640     11834.4
    415680     11836.2
    415720     11836.8
    415760     11838.7
    415800     11839.2
    415840       11839
    415880     11841.8
    415920       11842
    415960     11843.8
    416000     11843.7
    416040     11845.3
    416080     11846.9
    416120     11847.5
    416160     11849.7
    416200     11850.6
    416240     11852.3
    416280       11852
    416320     11851.9
    416360     11855.4
    416400     11857.7
    416440     11857.3
    416480     11859.1
    416520     11859.7
    416560     11861.6
    416600     11862.1
    416640     11861.9
    416680     11864.7
    416720     11864.8
    416760     11866.7
    416800     11866.6
    416840     11868.2
    416880     11869.8
    416920     11870.3
    416960     11872.6
    417000     11873.5
    417040     11875.2
    417080     11874.9
    417120     11874.8
    417160     11878.3
    417200     11880.6
    417240     11880.2
    417280       11882
    417320     11882.6
    417360     11884.5
    417400       11885
    417440     11884.8
    417480     11887.6
    417520     11887.7
    417560     11889.6
    417600     11889.4
    417640     11891.1
    417680     11892.6
    417720     11893.2
    417760     11895.5
    417800     11896.4
    417840     11898.1
    417880     11897.9
    417920     11897.7
    417960     11901.2
    418000     11903.6
    418040     11903.1
    418080     11904.9
    418120     11905.5
    418160     11907.4
    418200       11908
    418240     11907.7
    418280     11910.5
    418320     11910.6
    418360     11912.5
    418400     11912.3
    418440     11914.1
    418480     11915.5
    418520     11916.2
    418560     11918.5
    418600     11919.4
    418640       11921
    418680     11920.8
    418720     11920.7
    418760     11924.1
    418800     11926.5
    418840     11926.1
    418880     11927.8
    418920     11928.4
    418960     11930.4
    419000     11930.9
    419040     11930.6
    419080     11933.4
    419120     11933.6
    419160     11935.5
    419200     11935.3
    419240     11937.1
    419280     11938.5
    419320     11939.1
    419360     11941.4
    419400     11942.3
    419440     11943.9
    419480     11943.8
    419520     11943.6
    419560     11947.1
    419600     11949.4
    419640       11949
    419680     11950.8
    419720     11951.4
    419760     11953.4
    419800     11953.9
    419840     11953.6
    419880     11956.4
    419920     11956.5
    419960     11958.5
    420000     11958.3
    420040       11960
    420080     11961.5
    420120     11962.1
    420160     11964.3
    420200     11965.3
    420240     11966.9
    420280     11966.7
    420320     11966.5
    420360       11970
    420400     11972.4
    420440       11972
    420480     11973.8
    420520     11974.3
    420560     11976.3
    420600     11976.9
    420640     11976.6
    420680     11979.3
    420720     11979.5
    420760     11981.5
    420800     11981.2
    420840       11983
    420880     11984.4
    420920     11985.1
    420960     11987.2
    421000     11988.4
    421040     11989.9
    421080     11989.7
    421120     11989.6
    421160       11993
    421200     11995.4
    421240     11994.9
    421280     11996.7
    421320     11997.3
    421360     11999.3
    421400     11999.8
    421440     11999.6
    421480     12002.3
    421520     12002.5
    421560     12004.5
    421600     12004.2
    421640       12006
    421680     12007.4
    421720     12008.1
    421760     12010.2
    421800     12011.4
    421840     12012.8
    421880     12012.7
    421920     12012.6
    421960       12016
    422000     12018.4
    422040     12017.9
    422080     12019.7
    422120     12020.3
    422160     12022.3
    422200     12022.9
    422240     12022.6
    422280     12025.4
    422320     12025.5
    422360     12027.5
    422400     12027.3
    422440       12029
    422480     12030.4
    422520     12031.1
    422560     12033.2
    422600     12034.4
    422640     12035.8
    422680     12035.7
    422720     12035.6
    422760       12039
    422800     12041.4
    422840       12041
    422880     12042.7
    422920     12043.3
    422960     12045.3
    423000     12045.9
    423040     12045.5
    423080     12048.4
    423120     12048.6
    423160     12050.5
    423200     12050.2
    423240       12052
    423280     12053.4
    423320     12054.1
    423360     12056.1
    423400     12057.3
    423440     12058.8
    423480     12058.8
    423520     12058.6
    423560       12062
    423600     12064.4
    423640       12064
    423680     12065.7
    423720     12066.3
    423760     12068.3
    423800     12068.9
    423840     12068.5
    423880     12071.4
    423920     12071.5
    423960     12073.5
    424000     12073.2
    424040     12075.1
    424080     12076.4
    424120     12077.1
    424160     12079.1
    424200     12080.3
    424240     12081.8
    424280     12081.7
    424320     12081.6
    424360       12085
    424400     12087.4
    424440       12087
    424480     12088.8
    424520     12089.3
    424560     12091.3
    424600     12091.9
    424640     12091.5
    424680     12094.3
    424720     12094.5
    424760     12096.5
    424800     12096.2
    424840     12098.1
    424880     12099.4
    424920     12100.2
    424960     12102.1
    425000     12103.3
    425040     12104.8
    425080     12104.7
    425120     12104.6
    425160       12108
    425200     12110.5
    425240       12110
    425280     12111.7
    425320     12112.3
    425360     12114.2
    425400     12114.8
    425440     12114.5
    425480     12117.3
    425520     12117.5
    425560     12119.5
    425600     12119.2
    425640     12121.1
    425680     12122.4
    425720     12123.2
    425760     12125.1
    425800     12126.3
    425840     12127.8
    425880     12127.7
    425920     12127.5
    425960       12131
    426000     12133.4
    426040       12133
    426080     12134.8
    426120     12135.3
    426160     12137.2
    426200     12137.8
    426240     12137.5
    426280     12140.3
    426320     12140.5
    426360     12142.4
    426400     12142.2
    426440     12144.1
    426480     12145.3
    426520     12146.1
    426560     12148.1
    426600     12149.3
    426640     12150.8
    426680     12150.7
    426720     12150.5
    426760       12154
    426800     12156.4
    426840       12156
    426880     12157.7
    426920     12158.3
    426960     12160.2
    427000     12160.8
    427040     12160.4
    427080     12163.3
    427120     12163.5
    427160     12165.5
    427200     12165.2
    427240     12167.1
    427280     12168.3
    427320     12169.1
    427360     12171.1
    427400     12172.3
    427440     12173.7
    427480     12173.7
    427520     12173.5
    427560       12177
    427600     12179.4
    427640       12179
    427680     12180.7
    427720     12181.3
    427760     12183.2
    427800     12183.7
    427840     12183.4
    427880     12186.3
    427920     12186.5
    427960     12188.4
    428000     12188.2
    428040     12190.1
    428080     12191.3
    428120     12192.1
    428160     12194.1
    428200     12195.4
    428240     12196.7
    428280     12196.7
    428320     12196.5
    428360       12200
    428400     12202.4
    428440       12202
    428480     12203.7
    428520     12204.3
    428560     12206.2
    428600     12206.8
    428640     12206.4
    428680     12209.3
    428720     12209.5
    428760     12211.4
    428800     12211.1
    428840       12213
    428880     12214.3
    428920     12215.1
    428960     12217.1
    429000     12218.4
    429040     12219.7
    429080     12219.7
    429120     12219.5
    429160       12223
    429200     12225.4
    429240       12225
    429280     12226.7
    429320     12227.3
    429360     12229.2
    429400     12229.8
    429440     12229.4
    429480     12232.3
    429520     12232.5
    429560     12234.4
    429600     12234.1
    429640       12236
    429680     12237.3
    429720     12238.1
    429760     12240.1
    429800     12241.4
    429840     12242.8
    429880     12242.6
    429920     12242.5
    429960       12246
    430000     12248.4
    430040       12248
    430080     12249.7
    430120     12250.2
    430160     12252.2
    430200     12252.8
    430240     12252.4
    430280     12255.3
    430320     12255.5
    430360     12257.4
    430400     12257.1
    430440       12259
    430480     12260.3
    430520     12261.1
    430560     12263.2
    430600     12264.4
    430640     12265.8
    430680     12265.6
    430720     12265.4
    430760     12268.9
    430800     12271.4
    430840       12271
    430880     12272.6
    430920     12273.2
    430960     12275.2
    431000     12275.8
    431040     12275.4
    431080     12278.3
    431120     12278.5
    431160     12280.5
    431200     12280.1
    431240       12282
    431280     12283.3
    431320     12284.1
    431360     12286.2
    431400     12287.4
    431440     12288.8
    431480     12288.6
    431520     12288.5
    431560       12292
    431600     12294.4
    431640       12294
    431680     12295.7
    431720     12296.2
    431760     12298.2
    431800     12298.8
    431840     12298.4
    431880     12301.3
    431920     12301.5
    431960     12303.5
    432000     12303.2
    432040     12305.1
    432080     12306.3
    432120     12307.1
    432160     12309.2
    432200     12310.4
    432240     12311.8
    432280     12311.6
    432320     12311.5
    432360       12315
    432400     12317.4
    432440       12317
    432480     12318.7
    432520     12319.2
    432560     12321.3
    432600     12321.8
    432640     12321.5
    432680     12324.3
    432720     12324.5
    432760     12326.6
    432800     12326.2
    432840     12328.1
    432880     12329.3
    432920     12330.2
    432960     12332.2
    433000     12333.5
    433040     12334.8
    433080     12334.6
    433120     12334.5
    433160       12338
    433200     12340.4
    433240       12340
    433280     12341.6
    433320     12342.2
    433360     12344.4
    433400     12344.8
    433440     12344.5
    433480     12347.3
    433520     12347.5
    433560     12349.6
    433600     12349.2
    433640     12351.1
    433680     12352.3
    433720     12353.1
    433760     12355.2
    433800     12356.5
    433840     12357.8
    433880     12357.6
    433920     12357.5
    433960       12361
    434000     12363.4
    434040     12363.1
    434080     12364.7
    434120     12365.2
    434160     12367.4
    434200     12367.9
    434240     12367.5
    434280     12370.3
    434320     12370.5
    434360     12372.6
    434400     12372.2
    434440     12374.1
    434480     12375.3
    434520     12376.2
    434560     12378.2
    434600     12379.5
    434640     12380.8
    434680     12380.6
    434720     12380.5
    434760       12384
    434800     12386.4
    434840     12386.1
    434880     12387.6
    434920     12388.2
    434960     12390.4
    435000     12390.9
    435040     12390.5
    435080     12393.3
    435120     12393.6
    435160     12395.6
    435200     12395.2
    435240     12397.1
    435280     12398.4
    435320     12399.1
    435360     12401.2
    435400     12402.5
    435440     12403.8
    435480     12403.6
    435520     12403.4
    435560       12407
    435600     12409.4
    435640       12409
    435680     12410.6
    435720     12411.2
    435760     12413.4
    435800     12413.8
    435840     12413.5
    435880     12416.3
    435920     12416.6
    435960     12418.6
    436000     12418.2
    436040     12420.1
    436080     12421.4
    436120     12422.1
    436160     12424.2
    436200     12425.5
    436240     12426.7
    436280     12426.6
    436320     12426.5
    436360       12430
    436400     12432.4
    436440       12432
    436480     12433.7
    436520     12434.3
    436560     12436.5
    436600     12436.9
    436640     12436.5
    436680     12439.3
    436720     12439.6
    436760     12441.6
    436800     12441.2
    436840     12443.2
    436880     12444.4
    436920     12445.2
    436960     12447.2
    437000     12448.5
    437040     12449.8
    437080     12449.6
    437120     12449.5
    437160     12453.1
    437200     12455.5
    437240     12455.1
    437280     12456.7
    437320     12457.3
    437360     12459.5
    437400     12459.9
    437440     12459.5
    437480     12462.4
    437520     12462.7
    437560     12464.7
    437600     12464.3
    437640     12466.2
    437680     12467.4
    437720     12468.2
    437760     12470.2
    437800     12471.5
    437840     12472.8
    437880     12472.7
    437920     12472.5
    437960     12476.1
    438000     12478.5
    438040     12478.1
    438080     12479.7
    438120     12480.3
    438160     12482.5
    438200     12482.9
    438240     12482.6
    438280     12485.4
    438320     12485.7
    438360     12487.7
    438400     12487.3
    438440     12489.1
    438480     12490.4
    438520     12491.2
    438560     12493.2
    438600     12494.5
    438640     12495.8
    438680     12495.7
    438720     12495.5
    438760     12499.1
    438800     12501.5
    438840     12501.1
    438880     12502.7
    438920     12503.4
    438960     12505.5
    439000     12505.9
    439040     12505.6
    439080     12508.4
    439120     12508.7
    439160     12510.7
    439200     12510.3
    439240     12512.1
    439280     12513.4
    439320     12514.3
    439360     12516.2
    439400     12517.5
    439440     12518.8
    439480     12518.7
    439520     12518.5
    439560     12522.1
    439600     12524.6
    439640     12524.1
    439680     12525.8
    439720     12526.4
    439760     12528.6
    439800     12528.9
    439840     12528.6
    439880     12531.4
    439920     12531.7
    439960     12533.7
    440000     12533.3
    440040     12535.2
    440080     12536.4
    440120     12537.3
    440160     12539.2
    440200     12540.6
    440240     12541.9
    440280     12541.7
    440320     12541.6
    440360     12545.2
    440400     12547.6
    440440     12547.2
    440480     12548.8
    440520     12549.4
    440560     12551.6
    440600     12551.9
    440640     12551.7
    440680     12554.5
    440720     12554.7
    440760     12556.7
    440800     12556.4
    440840     12558.2
    440880     12559.4
    440920     12560.4
    440960     12562.3
    441000     12563.6
    441040     12564.9
    441080     12564.7
    441120     12564.6
    441160     12568.2
    441200     12570.6
    441240     12570.2
    441280     12571.8
    441320     12572.4
    441360     12574.7
    441400     12574.9
    441440     12574.7
    441480     12577.5
    441520     12577.7
    441560     12579.8
    441600     12579.4
    441640     12581.2
    441680     12582.5
    441720     12583.4
    441760     12585.3
    441800     12586.6
    441840     12587.9
    441880     12587.8
    441920     12587.6
    441960     12591.2
    442000     12593.7
    442040     12593.3
    442080     12594.8
    442120     12595.4
    442160     12597.7
    442200       12598
    442240     12597.8
    442280     12600.6
    442320     12600.7
    442360     12602.8
    442400     12602.4
    442440     12604.3
    442480     12605.5
    442520     12606.5
    442560     12608.3
    442600     12609.6
    442640     12610.9
    442680     12610.8
    442720     12610.6
    442760     12614.2
    442800     12616.7
    442840     12616.3
    442880     12617.8
    442920     12618.5
    442960     12620.7
    443000       12621
    443040     12620.8
    443080     12623.6
    443120     12623.8
    443160     12625.8
    443200     12625.5
    443240     12627.3
    443280     12628.5
    443320     12629.5
    443360     12631.4
    443400     12632.6
    443440     12633.9
    443480     12633.9
    443520     12633.6
    443560     12637.3
    443600     12639.7
    443640     12639.4
    443680     12640.8
    443720     12641.5
    443760     12643.8
    443800       12644
    443840     12643.9
    443880     12646.7
    443920     12646.8
    443960     12648.8
    444000     12648.5
    444040     12650.4
    444080     12651.5
    444120     12652.6
    444160     12654.4
    444200     12655.7
    444240       12657
    444280     12656.9
    444320     12656.7
    444360     12660.3
    444400     12662.7
    444440     12662.3
    444480     12663.8
    444520     12664.6
    444560     12666.8
    444600     12667.1
    444640     12666.9
    444680     12669.7
    444720     12669.9
    444760     12671.9
    444800     12671.5
    444840     12673.5
    444880     12674.5
    444920     12675.5
    444960     12677.4
    445000     12678.7
    445040       12680
    445080       12680
    445120     12679.7
    445160     12683.4
    445200     12685.8
    445240     12685.4
    445280     12686.9
    445320     12687.6
    445360     12689.8
    445400     12690.1
    445440       12690
    445480     12692.8
    445520       12693
    445560     12694.9
    445600     12694.6
    445640     12696.5
    445680     12697.5
    445720     12698.5
    445760     12700.4
    445800     12701.8
    445840       12703
    445880     12703.1
    445920     12702.7
    445960     12706.4
    446000     12708.8
    446040     12708.4
    446080     12709.9
    446120     12710.5
    446160     12712.9
    446200     12713.1
    446240     12712.9
    446280     12715.7
    446320       12716
    446360       12718
    446400     12717.7
    446440     12719.5
    446480     12720.6
    446520     12721.6
    446560     12723.4
    446600     12724.8
    446640     12726.1
    446680     12726.1
    446720     12725.7
    446760     12729.4
    446800     12731.8
    446840     12731.4
    446880       12733
    446920     12733.6
    446960     12735.9
    447000     12736.1
    447040       12736
    447080     12738.8
    447120       12739
    447160       12741
    447200     12740.7
    447240     12742.5
    447280     12743.6
    447320     12744.6
    447360     12746.4
    447400     12747.8
    447440     12749.1
    447480     12749.2
    447520     12748.7
    447560     12752.5
    447600     12754.9
    447640     12754.4
    447680       12756
    447720     12756.5
    447760       12759
    447800     12759.2
    447840       12759
    447880     12761.8
    447920       12762
    447960     12764.1
    448000     12763.8
    448040     12765.5
    448080     12766.6
    448120     12767.6
    448160     12769.5
    448200     12770.9
    448240     12772.2
    448280     12772.2
    448320     12771.8
    448360     12775.5
    448400     12777.9
    448440     12777.5
    448480       12779
    448520     12779.6
    448560       12782
    448600     12782.2
    448640     12782.1
    448680     12784.8
    448720       12785
    448760     12787.1
    448800     12786.8
    448840     12788.6
    448880     12789.6
    448920     12790.6
    448960     12792.6
    449000     12793.9
    449040     12795.2
    449080     12795.3
    449120     12794.8
    449160     12798.5
    449200       12801
    449240     12800.4
    449280     12802.1
    449320     12802.6
    449360       12805
    449400     12805.2
    449440     12805.1
    449480     12807.8
    449520       12808
    449560     12810.1
    449600     12809.8
    449640     12811.5
    449680     12812.7
    449720     12813.7
    449760     12815.6
    449800     12816.9
    449840     12818.2
    449880     12818.3
    449920     12817.8
    449960     12821.5
    450000       12824
    450040     12823.5
    450080     12825.1
    450120     12825.6
    450160     12828.1
    450200     12828.3
    450240     12828.2
    450280     12830.9
    450320       12831
    450360     12833.3
    450400     12832.9
    450440     12834.6
    450480     12835.7
    450520     12836.8
    450560     12838.6
    450600       12840
    450640     12841.3
    450680     12841.4
    450720     12840.9
    450760     12844.6
    450800     12847.1
    450840     12846.5
    450880     12848.1
    450920     12848.7
    450960     12851.1
    451000     12851.3
    451040     12851.3
    451080     12853.9
    451120     12854.1
    451160     12856.3
    451200     12855.9
    451240     12857.7
    451280     12858.8
    451320     12859.8
    451360     12861.7
    451400       12863
    451440     12864.3
    451480     12864.4
    451520     12863.9
    451560     12867.6
    451600     12870.1
    451640     12869.5
    451680     12871.1
    451720     12871.7
    451760     12874.1
    451800     12874.4
    451840     12874.3
    451880     12876.9
    451920       12877
    451960     12879.3
    452000     12878.9
    452040     12880.7
    452080     12881.8
    452120     12882.9
    452160     12884.7
    452200       12886
    452240     12887.3
    452280     12887.4
    452320     12886.9
    452360     12890.6
    452400     12893.2
    452440     12892.5
    452480     12894.1
    452520     12894.7
    452560     12897.1
    452600     12897.4
    452640     12897.3
    452680       12900
    452720     12900.1
    452760     12902.4
    452800       12902
    452840     12903.7
    452880     12904.8
    452920     12905.9
    452960     12907.8
    453000       12909
    453040     12910.3
    453080     12910.5
    453120       12910
    453160     12913.7
    453200     12916.3
    453240     12915.6
    453280     12917.2
    453320     12917.7
    453360     12920.1
    453400     12920.4
    453440     12920.4
    453480       12923
    453520     12923.1
    453560     12925.4
    453600       12925
    453640     12926.7
    453680     12927.9
    453720       12929
    453760     12930.8
    453800       12932
    453840     12933.4
    453880     12933.6
    453920       12933
    453960     12936.7
    454000     12939.3
    454040     12938.7
    454080     12940.3
    454120     12940.7
    454160     12943.2
    454200     12943.5
    454240     12943.4
    454280       12946
    454320     12946.1
    454360     12948.4
    454400     12948.1
    454440     12949.8
    454480     12950.9
    454520       12952
    454560     12953.9
    454600     12955.1
    454640     12956.4
    454680     12956.6
    454720     12956.1
    454760     12959.8
    454800     12962.4
    454840     12961.7
    454880     12963.3
    454920     12963.8
    454960     12966.3
    455000     12966.6
    455040     12966.5
    455080     12969.1
    455120     12969.1
    455160     12971.5
    455200     12971.1
    455240     12972.8
    455280       12974
    455320     12975.1
    455360       12977
    455400     12978.1
    455440     12979.5
    455480     12979.6
    455520     12979.1
    455560     12982.8
    455600     12985.4
    455640     12984.7
    455680     12986.4
    455720     12986.8
    455760     12989.3
    455800     12989.7
    455840     12989.5
    455880     12992.1
    455920     12992.2
    455960     12994.6
    456000     12994.2
    456040     12995.9
    456080       12997
    456120     12998.1
    456160     13000.1
    456200     13001.2
    456240     13002.5
    456280     13002.7
    456320     13002.1
    456360     13005.9
    456400     13008.4
    456440     13007.7
    456480     13009.4
    456520     13009.9
    456560     13012.4
    456600     13012.7
    456640     13012.5
    456680     13015.1
    456720     13015.2
    456760     13017.6
    456800     13017.2
    456840     13018.9
    456880       13020
    456920     13021.2
    456960     13023.1
    457000     13024.2
    457040     13025.6
    457080     13025.8
    457120     13025.2
    457160     13028.9
    457200     13031.5
    457240     13030.8
    457280     13032.4
    457320     13032.9
    457360     13035.4
    457400     13035.7
    457440     13035.6
    457480     13038.2
    457520     13038.3
    457560     13040.6
    457600     13040.3
    457640       13042
    457680     13043.1
    457720     13044.3
    457760     13046.2
    457800     13047.3
    457840     13048.6
    457880     13048.8
    457920     13048.2
    457960     13051.8
    458000     13054.5
    458040     13053.8
    458080     13055.5
    458120     13055.9
    458160     13058.4
    458200     13058.8
    458240     13058.6
    458280     13061.2
    458320     13061.3
    458360     13063.7
    458400     13063.3
    458440     13064.9
    458480     13066.1
    458520     13067.4
    458560     13069.2
    458600     13070.4
    458640     13071.6
    458680     13071.8
    458720     13071.2
    458760     13074.9
    458800     13077.5
    458840     13076.8
    458880     13078.5
    458920     13078.9
    458960     13081.4
    459000     13081.8
    459040     13081.6
    459080     13084.2
    459120     13084.4
    459160     13086.7
    459200     13086.4
    459240     13087.9
    459280     13089.1
    459320     13090.4
    459360     13092.3
    459400     13093.4
    459440     13094.7
    459480     13094.8
    459520     13094.2
    459560     13097.9
    459600     13100.5
    459640     13099.9
    459680     13101.5
    459720       13102
    459760     13104.5
    459800     13104.8
    459840     13104.7
    459880     13107.3
    459920     13107.4
    459960     13109.8
    460000     13109.4
    460040     13110.9
    460080     13112.2
    460120     13113.4
    460160     13115.3
    460200     13116.5
    460240     13117.7
    460280     13117.8
    460320     13117.3
    460360     13120.9
    460400     13123.6
    460440     13122.9
    460480     13124.6
    460520       13125
    460560     13127.5
    460600     13127.8
    460640     13127.7
    460680     13130.3
    460720     13130.4
    460760     13132.8
    460800     13132.4
    460840       13134
    460880     13135.2
    460920     13136.4
    460960     13138.3
    461000     13139.5
    461040     13140.8
    461080     13140.9
    461120     13140.3
    461160       13144
    461200     13146.6
    461240       13146
    461280     13147.7
    461320     13148.1
    461360     13150.6
    461400     13150.8
    461440     13150.7
    461480     13153.4
    461520     13153.5
    461560     13155.9
    461600     13155.5
    461640     13156.9
    461680     13158.2
    461720     13159.5
    461760     13161.4
    461800     13162.5
    461840     13163.8
    461880     13163.9
    461920     13163.3
    461960       13167
    462000     13169.7
    462040     13168.9
    462080     13170.7
    462120     13171.1
    462160     13173.6
    462200     13173.8
    462240     13173.7
    462280     13176.4
    462320     13176.5
    462360     13178.9
    462400     13178.5
    462440       13180
    462480     13181.2
    462520     13182.5
    462560     13184.4
    462600     13185.6
    462640     13186.8
    462680     13186.9
    462720     13186.3
    462760       13190
    462800     13192.7
    462840     13191.9
    462880     13193.7
    462920     13194.1
    462960     13196.6
    463000     13196.8
    463040     13196.6
    463080     13199.4
    463120     13199.5
    463160     13201.9
    463200     13201.6
    463240       13203
    463280     13204.3
    463320     13205.5
    463360     13207.4
    463400     13208.6
    463440     13209.8
    463480       13210
    463520     13209.3
    463560     13213.1
    463600     13215.7
    463640       13215
    463680     13216.7
    463720     13217.2
    463760     13219.7
    463800     13219.9
    463840     13219.7
    463880     13222.4
    463920     13222.5
    463960     13224.9
    464000     13224.6
    464040     13226.1
    464080     13227.3
    464120     13228.6
    464160     13230.5
    464200     13231.6
    464240     13232.8
    464280       13233
    464320     13232.4
    464360     13236.1
    464400     13238.8
    464440       13238
    464480     13239.8
    464520     13240.3
    464560     13242.7
    464600     13242.9
    464640     13242.8
    464680     13245.5
    464720     13245.6
    464760     13247.9
    464800     13247.7
    464840     13249.1
    464880     13250.3
    464920     13251.7
    464960     13253.6
    465000     13254.7
    465040     13255.9
    465080     13256.1
    465120     13255.4
    465160     13259.1
    465200     13261.8
    465240     13261.1
    465280     13262.8
    465320     13263.3
    465360     13265.8
    465400       13266
    465440     13265.9
    465480     13268.6
    465520     13268.7
    465560       13271
    465600     13270.8
    465640     13272.2
    465680     13273.4
    465720     13274.8
    465760     13276.7
    465800     13277.8
    465840       13279
    465880     13279.1
    465920     13278.5
    465960     13282.2
    466000     13284.9
    466040     13284.2
    466080     13285.9
    466120     13286.3
    466160     13288.9
    466200     13289.1
    466240     13288.9
    466280     13291.7
    466320     13291.8
    466360     13294.2
    466400     13293.9
    466440     13295.3
    466480     13296.4
    466520     13297.9
    466560     13299.7
    466600     13300.9
    466640     13302.1
    466680     13302.2
    466720     13301.6
    466760     13305.3
    466800       13308
    466840     13307.2
    466880       13309
    466920     13309.4
    466960       13312
    467000     13312.2
    467040     13312.1
    467080     13314.8
    467120     13314.9
    467160     13317.3
    467200     13316.9
    467240     13318.3
    467280     13319.6
    467320       13321
    467360     13322.9
    467400       13324
    467440     13325.3
    467480     13325.3
    467520     13324.7
    467560     13328.5
    467600     13331.2
    467640     13330.4
    467680     13332.1
    467720     13332.5
    467760     13335.1
    467800     13335.3
    467840     13335.2
    467880     13337.9
    467920       13338
    467960     13340.4
    468000       13340
    468040     13341.4
    468080     13342.7
    468120     13344.2
    468160       13346
    468200     13347.1
    468240     13348.5
    468280     13348.4
    468320     13347.9
    468360     13351.5
    468400     13354.3
    468440     13353.6
    468480     13355.2
    468520     13355.7
    468560     13358.2
    468600     13358.4
    468640     13358.4
    468680       13361
    468720     13361.1
    468760     13363.6
    468800     13363.1
    468840     13364.6
    468880     13365.8
    468920     13367.3
    468960     13369.1
    469000     13370.2
    469040     13371.6
    469080     13371.5
    469120       13371
    469160     13374.7
    469200     13377.5
    469240     13376.7
    469280     13378.4
    469320     13378.8
    469360     13381.3
    469400     13381.5
    469440     13381.5
    469480     13384.1
    469520     13384.3
    469560     13386.7
    469600     13386.2
    469640     13387.7
    469680       13389
    469720     13390.4
    469760     13392.3
    469800     13393.3
    469840     13394.8
    469880     13394.6
    469920     13394.1
    469960     13397.8
    470000     13400.6
    470040     13399.8
    470080     13401.5
    470120       13402
    470160     13404.4
    470200     13404.7
    470240     13404.7
    470280     13407.2
    470320     13407.4
    470360     13409.9
    470400     13409.4
    470440     13410.8
    470480       13412
    470520     13413.5
    470560     13415.3
    470600     13416.3
    470640     13417.9
    470680     13417.7
    470720     13417.1
    470760     13420.9
    470800     13423.7
    470840     13422.9
    470880     13424.6
    470920     13425.1
    470960     13427.5
    471000     13427.8
    471040     13427.7
    471080     13430.3
    471120     13430.5
    471160       13433
    471200     13432.5
    471240     13433.9
    471280     13435.1
    471320     13436.6
    471360     13438.5
    471400     13439.4
    471440       13441
    471480     13440.8
    471520     13440.2
    471560       13444
    471600     13446.9
    471640     13446.1
    471680     13447.7
    471720     13448.2
    471760     13450.6
    471800     13450.9
    471840     13450.9
    471880     13453.4
    471920     13453.6
    471960     13456.1
    472000     13455.6
    472040       13457
    472080     13458.3
    472120     13459.8
    472160     13461.6
    472200     13462.6
    472240     13464.1
    472280     13463.9
    472320     13463.3
    472360     13467.1
    472400       13470
    472440     13469.2
    472480     13470.9
    472520     13471.2
    472560     13473.7
    472600       13474
    472640     13473.9
    472680     13476.5
    472720     13476.7
    472760     13479.2
    472800     13478.7
    472840       13480
    472880     13481.4
    472920     13482.8
    472960     13484.7
    473000     13485.6
    473040     13487.2
    473080     13486.9
    473120     13486.4
    473160     13490.2
    473200     13493.1
    473240     13492.3
    473280       13494
    473320     13494.3
    473360     13496.8
    473400     13497.1
    473440       13497
    473480     13499.5
    473520     13499.8
    473560     13502.3
    473600     13501.7
    473640     13503.1
    473680     13504.5
    473720     13505.9
    473760     13507.8
    473800     13508.8
    473840     13510.4
    473880       13510
    473920     13509.5
    473960     13513.2
    474000     13516.2
    474040     13515.3
    474080     13517.1
    474120     13517.4
    474160     13519.8
    474200     13520.1
    474240     13520.1
    474280     13522.7
    474320     13522.8
    474360     13525.4
    474400     13524.8
    474440     13526.2
    474480     13527.6
    474520       13529
    474560       13531
    474600     13531.9
    474640     13533.5
    474680     13533.1
    474720     13532.6
    474760     13536.3
    474800     13539.3
    474840     13538.4
    474880     13540.2
    474920     13540.5
    474960     13542.9
    475000     13543.2
    475040     13543.2
    475080     13545.8
    475120     13545.9
    475160     13548.5
    475200       13548
    475240     13549.4
    475280     13550.6
    475320     13552.1
    475360     13554.1
    475400       13555
    475440     13556.6
    475480     13556.2
    475520     13555.7
    475560     13559.4
    475600     13562.4
    475640     13561.5
    475680     13563.2
    475720     13563.5
    475760     13565.9
    475800     13566.3
    475840     13566.3
    475880     13568.9
    475920     13568.9
    475960     13571.6
    476000       13571
    476040     13572.5
    476080     13573.7
    476120     13575.2
    476160     13577.2
    476200     13578.1
    476240     13579.7
    476280     13579.3
    476320     13578.8
    476360     13582.6
    476400     13585.6
    476440     13584.6
    476480     13586.3
    476520     13586.6
    476560       13589
    476600     13589.4
    476640     13589.4
    476680     13591.9
    476720     13592.1
    476760     13594.7
    476800     13594.1
    476840     13595.5
    476880     13596.8
    476920     13598.3
    476960     13600.3
    477000     13601.2
    477040     13602.8
    477080     13602.4
    477120     13601.9
    477160     13605.6
    477200     13608.7
    477240     13607.7
    477280     13609.5
    477320     13609.7
    477360     13612.1
    477400     13612.5
    477440     13612.5
    477480     13615.1
    477520     13615.2
    477560     13617.8
    477600     13617.1
    477640     13618.7
    477680     13619.9
    477720     13621.4
    477760     13623.4
    477800     13624.3
    477840     13625.9
    477880     13625.5
    477920       13625
    477960     13628.7
    478000     13631.8
    478040     13630.8
    478080     13632.6
    478120     13632.8
    478160     13635.2
    478200     13635.6
    478240     13635.6
    478280     13638.2
    478320     13638.3
    478360     13640.9
    478400     13640.3
    478440     13641.7
    478480       13643
    478520     13644.5
    478560     13646.5
    478600     13647.4
    478640     13649.1
    478680     13648.6
    478720     13648.1
    478760     13651.9
    478800     13654.9
    478840     13653.9
    478880     13655.7
    478920     13655.9
    478960     13658.4
    479000     13658.7
    479040     13658.7
    479080     13661.3
    479120     13661.4
    479160       13664
    479200     13663.4
    479240     13664.9
    479280     13666.1
    479320     13667.7
    479360     13669.6
    479400     13670.6
    479440     13672.2
    479480     13671.7
    479520     13671.2
    479560       13675
    479600     13678.1
    479640       13677
    479680     13678.8
    479720     13679.1
    479760     13681.5
    479800     13681.8
    479840     13681.8
    479880     13684.4
    479920     13684.5
    479960     13687.2
    480000     13686.5
    480040       13688
    480080     13689.3
    480120     13690.8
    480160     13692.9
    480200     13693.7
    480240     13695.4
    480280     13694.9
    480320     13694.3
    480360     13698.1
    480400     13701.3
    480440     13700.2
    480480       13702
    480520     13702.2
    480560     13704.7
    480600       13705
    480640       13705
    480680     13707.6
    480720     13707.7
    480760     13710.4
    480800     13709.7
    480840     13711.2
    480880     13712.4
    480920       13714
    480960       13716
    481000     13716.8
    481040     13718.6
    481080     13718.1
    481120     13717.4
    481160     13721.3
    481200     13724.5
    481240     13723.4
    481280     13725.2
    481320     13725.3
    481360     13727.9
    481400     13728.1
    481440     13728.2
    481480     13730.8
    481520     13730.8
    481560     13733.6
    481600     13732.8
    481640     13734.4
    481680     13735.6
    481720     13737.2
    481760     13739.2
    481800       13740
    481840     13741.8
    481880     13741.3
    481920     13740.5
    481960     13744.5
    482000     13747.6
    482040     13746.6
    482080     13748.3
    482120     13748.5
    482160     13751.1
    482200     13751.3
    482240     13751.4
    482280       13754
    482320       13754
    482360     13756.8
    482400       13756
    482440     13757.6
    482480     13758.8
    482520     13760.4
    482560     13762.4
    482600     13763.2
    482640       13765
    482680     13764.4
    482720     13763.7
    482760     13767.7
    482800     13770.8
    482840     13769.7
    482880     13771.6
    482920     13771.7
    482960     13774.3
    483000     13774.4
    483040     13774.7
    483080     13777.2
    483120     13777.2
    483160       13780
    483200     13779.2
    483240     13780.7
    483280       13782
    483320     13783.5
    483360     13785.6
    483400     13786.4
    483440     13788.2
    483480     13787.5
    483520     13786.9
    483560     13790.9
    483600       13794
    483640     13792.9
    483680     13794.7
    483720     13794.8
    483760     13797.5
    483800     13797.7
    483840     13797.8
    483880     13800.4
    483920     13800.3
    483960     13803.1
    484000     13802.4
    484040     13803.9
    484080     13805.2
    484120     13806.7
    484160     13808.8
    484200     13809.6
    484240     13811.3
    484280     13810.7
    484320       13810
    484360       13814
    484400     13817.2
    484440     13816.1
    484480     13817.9
    484520       13818
    484560     13820.6
    484600     13820.8
    484640       13821
    484680     13823.5
    484720     13823.4
    484760     13826.3
    484800     13825.5
    484840     13827.1
    484880     13828.4
    484920     13829.8
    484960     13831.9
    485000     13832.7
    485040     13834.5
    485080     13833.9
    485120     13833.2
    485160     13837.2
    485200     13840.3
    485240     13839.3
    485280       13841
    485320     13841.1
    485360     13843.7
    485400     13843.8
    485440     13844.1
    485480     13846.7
    485520     13846.6
    485560     13849.4
    485600     13848.6
    485640     13850.2
    485680     13851.5
    485720       13853
    485760       13855
    485800     13855.8
    485840     13857.6
    485880       13857
    485920     13856.3
    485960     13860.3
    486000     13863.4
    486040     13862.4
    486080     13864.1
    486120     13864.2
    486160     13866.8
    486200     13866.9
    486240     13867.2
    486280     13869.8
    486320     13869.7
    486360     13872.5
    486400     13871.8
    486440     13873.3
    486480     13874.6
    486520     13876.1
    486560     13878.2
    486600     13878.9
    486640     13880.7
    486680     13880.1
    486720     13879.4
    486760     13883.5
    486800     13886.5
    486840     13885.5
    486880     13887.2
    486920     13887.4
    486960       13890
    487000       13890
    487040     13890.4
    487080     13892.9
    487120     13892.8
    487160     13895.6
    487200     13894.8
    487240     13896.4
    487280     13897.7
    487320     13899.2
    487360     13901.3
    487400       13902
    487440     13903.8
    487480     13903.3
    487520     13902.5
    487560     13906.6
    487600     13909.6
    487640     13908.7
    487680     13910.4
    487720     13910.4
    487760     13913.2
    487800     13913.1
    487840     13913.6
    487880       13916
    487920     13915.9
    487960     13918.7
    488000       13918
    488040     13919.5
    488080     13920.7
    488120     13922.3
    488160     13924.4
    488200     13925.1
    488240     13926.9
    488280     13926.4
    488320     13925.6
    488360     13929.7
    488400     13932.7
    488440     13931.7
    488480     13933.5
    488520     13933.5
    488560     13936.3
    488600     13936.2
    488640     13936.6
    488680     13939.1
    488720       13939
    488760     13941.7
    488800     13941.1
    488840     13942.6
    488880     13943.8
    488920     13945.4
    488960     13947.5
    489000     13948.2
    489040       13950
    489080     13949.5
    489120     13948.7
    489160     13952.7
    489200     13955.7
    489240     13954.9
    489280     13956.5
    489320     13956.6
    489360     13959.4
    489400     13959.3
    489440     13959.6
    489480     13962.2
    489520       13962
    489560     13964.8
    489600     13964.2
    489640     13965.6
    489680     13966.9
    489720     13968.5
    489760     13970.6
    489800     13971.3
    489840       13973
    489880     13972.6
    489920     13971.8
    489960     13975.7
    490000     13978.8
    490040     13977.9
    490080     13979.6
    490120     13979.7
    490160     13982.5
    490200     13982.3
    490240     13982.7
    490280     13985.2
    490320     13985.1
    490360     13987.9
    490400     13987.3
    490440     13988.7
    490480       13990
    490520     13991.5
    490560     13993.7
    490600     13994.3
    490640     13996.1
    490680     13995.6
    490720     13994.9
    490760     13998.8
    490800     14001.9
    490840       14001
    490880     14002.8
    490920     14002.8
    490960     14005.6
    491000     14005.4
    491040     14005.7
    491080     14008.3
    491120     14008.2
    491160     14010.9
    491200     14010.3
    491240     14011.7
    491280     14013.1
    491320     14014.6
    491360     14016.8
    491400     14017.4
    491440     14019.2
    491480     14018.7
    491520     14017.9
    491560     14021.9
    491600     14024.9
    491640     14024.1
    491680     14025.8
    491720     14025.9
    491760     14028.7
    491800     14028.4
    491840     14028.8
    491880     14031.4
    491920     14031.3
    491960       14034
    492000     14033.4
    492040     14034.9
    492080     14036.2
    492120     14037.7
    492160     14039.9
    492200     14040.4
    492240     14042.2
    492280     14041.8
    492320       14041
    492360       14045
    492400     14048.1
    492440     14047.1
    492480     14048.9
    492520     14048.9
    492560     14051.7
    492600     14051.5
    492640     14051.9
    492680     14054.5
    492720     14054.4
    492760     14057.1
    492800     14056.5
    492840       14058
    492880     14059.2
    492920     14060.7
    492960       14063
    493000     14063.4
    493040     14065.3
    493080     14064.9
    493120     14064.1
    493160     14068.1
    493200     14071.1
    493240     14070.2
    493280       14072
    493320       14072
    493360     14074.8
    493400     14074.6
    493440       14075
    493480     14077.5
    493520     14077.4
    493560     14080.2
    493600     14079.5
    493640       14081
    493680     14082.2
    493720     14083.9
    493760     14086.1
    493800     14086.6
    493840     14088.3
    493880       14088
    493920     14087.1
    493960     14091.1
    494000     14094.2
    494040     14093.3
    494080     14095.1
    494120     14095.1
    494160     14097.9
    494200     14097.6
    494240     14098.1
    494280     14100.6
    494320     14100.6
    494360     14103.3
    494400     14102.6
    494440     14104.1
    494480     14105.3
    494520     14106.9
    494560     14109.1
    494600     14109.7
    494640     14111.4
    494680     14111.1
    494720     14110.1
    494760     14114.1
    494800     14117.3
    494840     14116.4
    494880     14118.2
    494920     14118.2
    494960       14121
    495000     14120.7
    495040     14121.2
    495080     14123.7
    495120     14123.6
    495160     14126.3
    495200     14125.7
    495240     14127.2
    495280     14128.4
    495320       14130
    495360     14132.1
    495400     14132.7
    495440     14134.5
    495480     14134.2
    495520     14133.3
    495560     14137.3
    495600     14140.4
    495640     14139.5
    495680     14141.3
    495720     14141.3
    495760     14144.1
    495800     14143.8
    495840     14144.4
    495880     14146.8
    495920     14146.8
    495960     14149.4
    496000     14148.8
    496040     14150.4
    496080     14151.5
    496120     14153.1
    496160     14155.2
    496200     14155.8
    496240     14157.6
    496280     14157.3
    496320     14156.4
    496360     14160.4
    496400     14163.5
    496440     14162.7
    496480     14164.5
    496520     14164.4
    496560     14167.2
    496600       14167
    496640     14167.4
    496680     14169.9
    496720     14169.9
    496760     14172.6
    496800     14171.9
    496840     14173.4
    496880     14174.6
    496920     14176.2
    496960     14178.4
    497000     14178.9
    497040     14180.8
    497080     14180.4
    497120     14179.5
    497160     14183.5
    497200     14186.6
    497240     14185.8
    497280     14187.6
    497320     14187.5
    497360     14190.3
    497400       14190
    497440     14190.5
    497480     14192.9
    497520     14192.9
    497560     14195.7
    497600     14195.1
    497640     14196.5
    497680     14197.7
    497720     14199.2
    497760     14201.4
    497800       14202
    497840     14203.9
    497880     14203.5
    497920     14202.6
    497960     14206.6
    498000     14209.7
    498040     14208.8
    498080     14210.8
    498120     14210.6
    498160     14213.4
    498200     14213.1
    498240     14213.6
    498280       14216
    498320       14216
    498360     14218.7
    498400     14218.1
    498440     14219.5
    498480     14220.8
    498520     14222.3
    498560     14224.5
    498600       14225
    498640       14227
    498680     14226.6
    498720     14225.7
    498760     14229.6
    498800     14232.7
    498840     14231.9
    498880     14233.9
    498920     14233.6
    498960     14236.4
    499000     14236.2
    499040     14236.6
    499080     14239.1
    499120     14239.1
    499160     14241.8
    499200     14241.2
    499240     14242.6
    499280     14243.9
    499320     14245.4
    499360     14247.6
    499400       14248
    499440       14250
    499480     14249.6
    499520     14248.7
    499560     14252.7
    499600     14255.9
    499640     14254.9
    499680     14256.9
    499720     14256.6
    499760     14259.5
    499800     14259.3
    499840     14259.6
    499880     14262.1
    499920     14262.1
    499960     14264.9
    500000     14264.2
    500040     14265.7
    500080       14267
    500120     14268.4
    500160     14270.7
    500200     14271.1
    500240       14273
    500280     14272.7
    500320     14271.7
    500360     14275.9
    500400     14278.9
    500440       14278
    500480       14280
    500520     14279.7
    500560     14282.5
    500600     14282.3
    500640     14282.7
    500680     14285.2
    500720     14285.2
    500760       14288
    500800     14287.3
    500840     14288.7
    500880       14290
    500920     14291.5
    500960     14293.8
    501000     14294.2
    501040     14296.1
    501080     14295.7
    501120     14294.8
    501160     14298.9
    501200       14302
    501240     14301.1
    501280       14303
    501320     14302.8
    501360     14305.6
    501400     14305.4
    501440     14305.8
    501480     14308.3
    501520     14308.3
    501560       14311
    501600     14310.4
    501640     14311.7
    501680     14313.1
    501720     14314.5
    501760     14316.8
    501800     14317.2
    501840     14319.1
    501880     14318.7
    501920     14317.9
    501960       14322
    502000       14325
    502040     14324.1
    502080     14326.1
    502120     14325.8
    502160     14328.7
    502200     14328.5
    502240     14328.9
    502280     14331.3
    502320     14331.4
    502360     14334.1
    502400     14333.5
    502440     14334.8
    502480     14336.2
    502520     14337.6
    502560     14339.9
    502600     14340.3
    502640     14342.2
    502680     14341.8
    502720     14340.9
    502760     14345.1
    502800     14348.1
    502840     14347.1
    502880     14349.1
    502920     14348.9
    502960     14351.7
    503000     14351.5
    503040       14352
    503080     14354.3
    503120     14354.5
    503160     14357.2
    503200     14356.5
    503240     14357.9
    503280     14359.2
    503320     14360.7
    503360     14362.8
    503400     14363.3
    503440     14365.2
    503480     14364.8
    503520     14363.9
    503560     14368.1
    503600     14371.1
    503640     14370.1
    503680     14372.2
    503720     14371.9
    503760     14374.8
    503800     14374.6
    503840       14375
    503880     14377.4
    503920     14377.6
    503960     14380.2
    504000     14379.5
    504040       14381
    504080     14382.3
    504120     14383.8
    504160     14385.8
    504200     14386.3
    504240     14388.3
    504280     14387.8
    504320     14386.9
    504360     14391.2
    504400     14394.1
    504440     14393.2
    504480     14395.2
    504520     14394.9
    504560     14397.8
    504600     14397.5
    504640     14398.1
    504680     14400.4
    504720     14400.6
    504760     14403.2
    504800     14402.6
    504840       14404
    504880     14405.2
    504920     14406.8
    504960     14408.9
    505000     14409.4
    505040     14411.3
    505080     14410.8
    505120     14409.9
    505160     14414.2
    505200     14417.2
    505240     14416.3
    505280     14418.2
    505320     14417.9
    505360     14420.8
    505400     14420.5
    505440     14421.1
    505480     14423.4
    505520     14423.6
    505560     14426.2
    505600     14425.5
    505640       14427
    505680     14428.3
    505720     14429.8
    505760     14431.9
    505800     14432.4
    505840     14434.3
    505880     14433.8
    505920     14432.9
    505960     14437.2
    506000     14440.2
    506040     14439.3
    506080     14441.1
    506120     14440.8
    506160     14443.8
    506200     14443.6
    506240     14444.1
    506280     14446.5
    506320     14446.6
    506360     14449.2
    506400     14448.5
    506440       14450
    506480     14451.2
    506520     14452.7
    506560     14454.9
    506600     14455.4
    506640     14457.3
    506680     14456.7
    506720     14455.9
    506760     14460.2
    506800     14463.2
    506840     14462.2
    506880     14464.1
    506920     14463.8
    506960     14466.9
    507000     14466.5
    507040       14467
    507080     14469.5
    507120     14469.6
    507160     14472.2
    507200     14471.5
    507240       14473
    507280     14474.2
    507320     14475.7
    507360     14477.9
    507400     14478.4
    507440     14480.3
    507480     14479.7
    507520     14478.9
    507560     14483.1
    507600     14486.1
    507640     14485.2
    507680     14487.1
    507720     14486.8
    507760     14489.9
    507800     14489.5
    507840       14490
    507880     14492.5
    507920     14492.6
    507960     14495.2
    508000     14494.5
    508040       14496
    508080     14497.2
    508120     14498.7
    508160     14500.9
    508200     14501.4
    508240     14503.3
    508280     14502.7
    508320     14501.9
    508360     14506.1
    508400     14509.1
    508440     14508.2
    508480     14510.1
    508520     14509.8
    508560     14512.9
    508600     14512.4
    508640       14513
    508680     14515.4
    508720     14515.6
    508760     14518.2
    508800     14517.5
    508840       14519
    508880     14520.2
    508920     14521.6
    508960     14523.9
    509000     14524.4
    509040     14526.3
    509080     14525.7
    509120     14524.9
    509160     14529.1
    509200     14532.1
    509240     14531.1
    509280     14533.1
    509320     14532.8
    509360     14535.9
    509400     14535.4
    509440     14535.9
    509480     14538.4
    509520     14538.6
    509560     14541.2
    509600     14540.5
    509640       14542
    509680     14543.2
    509720     14544.6
    509760     14546.9
    509800     14547.4
    509840     14549.3
    509880     14548.7
    509920     14547.9
    509960     14552.1
    510000     14555.1
    510040     14554.1
    510080     14556.2
    510120     14555.8
    510160     14558.9
    510200     14558.4
    510240     14558.9
    510280     14561.4
    510320     14561.5
    510360     14564.1
    510400     14563.5
    510440       14565
    510480     14566.2
    510520     14567.6
    510560     14569.9
    510600     14570.4
    510640     14572.3
    510680     14571.6
    510720     14570.8
    510760     14575.1
    510800     14578.2
    510840     14577.1
    510880     14579.1
    510920     14578.9
    510960     14581.9
    511000     14581.3
    511040     14581.9
    511080     14584.4
    511120     14584.5
    511160       14587
    511200     14586.5
    511240       14588
    511280     14589.2
    511320     14590.6
    511360     14592.9
    511400     14593.3
    511440     14595.3
    511480     14594.7
    511520     14593.8
    511560     14598.1
    511600     14601.1
    511640     14600.1
    511680     14602.1
    511720     14601.8
    511760     14604.9
    511800     14604.3
    511840     14604.9
    511880     14607.4
    511920     14607.5
    511960       14610
    512000     14609.5
    512040     14610.9
    512080     14612.2
    512120     14613.6
    512160     14615.8
    512200     14616.2
    512240     14618.3
    512280     14617.6
    512320     14616.7
    512360     14621.1
    512400       14624
    512440       14623
    512480     14625.1
    512520     14624.6
    512560     14627.8
    512600     14627.3
    512640     14627.9
    512680     14630.3
    512720     14630.4
    512760     14632.9
    512800     14632.4
    512840     14633.8
    512880     14635.2
    512920     14636.5
    512960     14638.7
    513000     14639.1
    513040     14641.2
    513080     14640.5
    513120     14639.6
    513160       14644
    513200       14647
    513240     14645.9
    513280     14648.1
    513320     14647.6
    513360     14650.7
    513400     14650.2
    513440     14650.8
    513480     14653.3
    513520     14653.3
    513560     14655.9
    513600     14655.4
    513640     14656.8
    513680     14658.1
    513720     14659.4
    513760     14661.7
    513800       14662
    513840     14664.2
    513880     14663.5
    513920     14662.6
    513960       14667
    514000       14670
    514040     14668.9
    514080       14671
    514120     14670.5
    514160     14673.7
    514200     14673.3
    514240     14673.7
    514280     14676.2
    514320     14676.2
    514360     14678.8
    514400     14678.3
    514440     14679.7
    514480       14681
    514520     14682.3
    514560     14684.6
    514600     14684.9
    514640     14687.2
    514680     14686.4
    514720     14685.5
    514760     14689.9
    514800     14692.9
    514840     14691.8
    514880       14694
    514920     14693.5
    514960     14696.6
    515000     14696.2
    515040     14696.7
    515080     14699.2
    515120     14699.2
    515160     14701.8
    515200     14701.2
    515240     14702.6
    515280     14703.9
    515320     14705.3
    515360     14707.5
    515400     14707.9
    515440     14710.1
    515480     14709.3
    515520     14708.5
    515560     14712.8
    515600     14715.9
    515640     14714.8
    515680       14717
    515720     14716.4
    515760     14719.5
    515800     14719.1
    515840     14719.6
    515880     14722.1
    515920     14722.1
    515960     14724.7
    516000     14724.1
    516040     14725.5
    516080     14726.7
    516120     14728.2
    516160     14730.3
    516200     14730.8
    516240       14733
    516280     14732.2
    516320     14731.4
    516360     14735.6
    516400     14738.8
    516440     14737.7
    516480     14739.9
    516520     14739.3
    516560     14742.3
    516600     14741.9
    516640     14742.5
    516680       14745
    516720       14745
    516760     14747.5
    516800     14746.9
    516840     14748.4
    516880     14749.6
    516920     14751.1
    516960     14753.2
    517000     14753.6
    517040     14755.9
    517080     14755.1
    517120     14754.2
    517160     14758.5
    517200     14761.7
    517240     14760.5
    517280     14762.6
    517320     14762.2
    517360     14765.2
    517400     14764.8
    517440     14765.4
    517480     14767.8
    517520     14767.9
    517560     14770.4
    517600     14769.8
    517640     14771.3
    517680     14772.5
    517720       14774
    517760       14776
    517800     14776.6
    517840     14778.8
    517880       14778
    517920     14777.1
    517960     14781.4
    518000     14784.6
    518040     14783.4
    518080     14785.5
    518120     14785.1
    518160     14788.1
    518200     14787.6
    518240     14788.3
    518280     14790.7
    518320     14790.8
    518360     14793.3
    518400     14792.6
    518440     14794.2
    518480     14795.4
    518520     14796.9
    518560     14798.9
    518600     14799.4
    518640     14801.7
    518680     14800.9
    518720     14799.9
    518760     14804.3
    518800     14807.5
    518840     14806.3
    518880     14808.4
    518920       14808
    518960       14811
    519000     14810.5
    519040     14811.2
    519080     14813.6
    519120     14813.7
    519160     14816.2
    519200     14815.4
    519240     14817.1
    519280     14818.3
    519320     14819.8
    519360     14821.8
    519400     14822.4
    519440     14824.6
    519480     14823.7
    519520     14822.8
    519560     14827.2
    519600     14830.4
    519640     14829.2
    519680     14831.2
    519720     14830.9
    519760       14834
    519800     14833.4
    519840     14834.1
    519880     14836.5
    519920     14836.6
    519960       14839
    520000     14838.3
    520040       14840
    520080     14841.2
    520120     14842.7
    520160     14844.7
    520200     14845.3
    520240     14847.5
    520280     14846.6
    520320     14845.7
    520360     14850.1
    520400     14853.2
    520440     14852.1
    520480     14854.1
    520520     14853.8
    520560     14856.8
    520600     14856.4
    520640     14856.9
    520680     14859.4
    520720     14859.5
    520760     14861.9
    520800     14861.2
    520840     14862.9
    520880     14864.1
    520920     14865.6
    520960     14867.6
    521000     14868.2
    521040     14870.4
    521080     14869.5
    521120     14868.6
    521160       14873
    521200     14876.1
    521240       14875
    521280       14877
    521320     14876.8
    521360     14879.7
    521400     14879.3
    521440     14879.9
    521480     14882.3
    521520     14882.4
    521560     14884.8
    521600     14884.1
    521640     14885.8
    521680       14887
    521720     14888.5
    521760     14890.5
    521800     14891.1
    521840     14893.3
    521880     14892.5
    521920     14891.4
    521960     14895.9
    522000       14899
    522040     14897.9
    522080     14899.9
    522120     14899.7
    522160     14902.6
    522200     14902.2
    522240     14902.8
    522280     14905.2
    522320     14905.3
    522360     14907.8
    522400     14907.1
    522440     14908.7
    522480     14909.9
    522520     14911.4
    522560     14913.4
    522600     14914.1
    522640     14916.2
    522680     14915.3
    522720     14914.3
    522760     14918.8
    522800     14921.9
    522840     14920.8
    522880     14922.9
    522920     14922.6
    522960     14925.4
    523000     14925.1
    523040     14925.7
    523080       14928
    523120     14928.2
    523160     14930.6
    523200       14930
    523240     14931.5
    523280     14932.8
    523320     14934.3
    523360     14936.2
    523400     14936.9
    523440     14939.1
    523480     14938.2
    523520     14937.1
    523560     14941.6
    523600     14944.7
    523640     14943.6
    523680     14945.8
    523720     14945.4
    523760     14948.3
    523800     14947.9
    523840     14948.5
    523880     14950.9
    523920     14951.2
    523960     14953.5
    524000     14952.9
    524040     14954.4
    524080     14955.7
    524120     14957.3
    524160     14959.1
    524200     14959.7
    524240       14962
    524280     14961.1
    524320       14960
    524360     14964.5
    524400     14967.6
    524440     14966.4
    524480     14968.6
    524520     14968.3
    524560     14971.1
    524600     14970.8
    524640     14971.5
    524680     14973.8
    524720       14974
    524760     14976.4
    524800     14975.7
    524840     14977.3
    524880     14978.5
    524920     14980.1
    524960     14981.9
    525000     14982.7
    525040     14984.8
    525080     14983.9
    525120     14982.8
    525160     14987.4
    525200     14990.5
    525240     14989.2
    525280     14991.5
    525320     14991.1
    525360       14994
    525400     14993.7
    525440     14994.3
    525480     14996.7
    525520     14996.9
    525560     14999.2
    525600     14998.6
    525640     15000.1
    525680     15001.4
    525720     15002.9
    525760     15004.7
    525800     15005.5
    525840     15007.7
    525880     15006.7
    525920     15005.6
    525960     15010.2
    526000     15013.3
    526040       15012
    526080     15014.4
    526120     15013.9
    526160     15016.8
    526200     15016.6
    526240     15017.1
    526280     15019.6
    526320     15019.7
    526360     15022.1
    526400     15021.4
    526440       15023
    526480     15024.1
    526520     15025.7
    526560     15027.5
    526600     15028.3
    526640     15030.5
    526680     15029.5
    526720     15028.5
    526760       15033
    526800     15036.1
    526840     15034.7
    526880     15037.1
    526920     15036.7
    526960     15039.6
    527000     15039.4
    527040     15039.8
    527080     15042.4
    527120     15042.5
    527160     15044.8
    527200     15044.2
    527240     15045.7
    527280     15046.9
    527320     15048.5
    527360     15050.3
    527400     15051.1
    527440     15053.2
    527480     15052.3
    527520     15051.3
    527560     15055.8
    527600     15058.8
    527640     15057.6
    527680     15059.8
    527720     15059.5
    527760     15062.3
    527800     15062.2
    527840     15062.6
    527880     15065.1
    527920     15065.3
    527960     15067.6
    528000       15067
    528040     15068.4
    528080     15069.6
    528120     15071.3
    528160     15073.1
    528200     15073.9
    528240     15076.1
    528280     15075.1
    528320       15074
    528360     15078.5
    528400     15081.6
    528440     15080.3
    528480     15082.6
    528520     15082.3
    528560     15085.1
    528600       15085
    528640     15085.4
    528680     15087.8
    528720     15088.1
    528760     15090.5
    528800     15089.7
    528840     15091.2
    528880     15092.4
    528920       15094
    528960     15095.9
    529000     15096.7
    529040     15098.8
    529080     15097.8
    529120     15096.8
    529160     15101.3
    529200     15104.4
    529240     15103.2
    529280     15105.4
    529320     15105.1
    529360     15107.8
    529400     15107.8
    529440     15108.2
    529480     15110.6
    529520     15110.8
    529560     15113.3
    529600     15112.5
    529640     15114.1
    529680     15115.2
    529720     15116.8
    529760     15118.7
    529800     15119.4
    529840     15121.5
    529880     15120.5
    529920     15119.6
    529960     15124.1
    530000     15127.2
    530040     15125.9
    530080     15128.2
    530120     15127.8
    530160     15130.6
    530200     15130.5
    530240       15131
    530280     15133.4
    530320     15133.6
    530360     15136.1
    530400     15135.2
    530440     15136.8
    530480       15138
    530520     15139.6
    530560     15141.4
    530600     15142.1
    530640     15144.2
    530680     15143.2
    530720     15142.3
    530760     15146.9
    530800       15150
    530840     15148.7
    530880     15150.9
    530920     15150.5
    530960     15153.4
    531000     15153.2
    531040     15153.8
    531080     15156.1
    531120     15156.3
    531160     15158.8
    531200       15158
    531240     15159.6
    531280     15160.7
    531320     15162.4
    531360     15164.2
    531400     15164.9
    531440       15167
    531480     15165.9
    531520     15165.1
    531560     15169.6
    531600     15172.7
    531640     15171.3
    531680     15173.7
    531720     15173.3
    531760     15176.1
    531800       15176
    531840     15176.5
    531880     15178.9
    531920     15179.1
    531960     15181.5
    532000     15180.7
    532040     15182.3
    532080     15183.4
    532120     15185.1
    532160       15187
    532200     15187.6
    532240     15189.7
    532280     15188.7
    532320     15187.9
    532360     15192.4
    532400     15195.5
    532440     15194.1
    532480     15196.4
    532520       15196
    532560     15198.9
    532600     15198.7
    532640     15199.3
    532680     15201.6
    532720     15201.9
    532760     15204.3
    532800     15203.4
    532840       15205
    532880     15206.1
    532920     15207.9
    532960     15209.7
    533000     15210.4
    533040     15212.5
    533080     15211.5
    533120     15210.6
    533160     15215.1
    533200     15218.3
    533240     15216.9
    533280     15219.2
    533320     15218.7
    533360     15221.7
    533400     15221.5
    533440       15222
    533480     15224.4
    533520     15224.6
    533560       15227
    533600     15226.1
    533640     15227.7
    533680     15228.8
    533720     15230.6
    533760     15232.4
    533800     15233.1
    533840     15235.2
    533880     15234.2
    533920     15233.3
    533960     15237.9
    534000       15241
    534040     15239.6
    534080     15241.9
    534120     15241.4
    534160     15244.3
    534200     15244.2
    534240     15244.8
    534280     15247.1
    534320     15247.3
    534360     15249.7
    534400     15248.9
    534440     15250.5
    534480     15251.5
    534520     15253.2
    534560     15255.1
    534600     15255.9
    534640       15258
    534680     15256.9
    534720       15256
    534760     15260.6
    534800     15263.8
    534840     15262.3
    534880     15264.7
    534920     15264.1
    534960       15267
    535000     15266.9
    535040     15267.5
    535080     15269.8
    535120       15270
    535160     15272.5
    535200     15271.7
    535240     15273.2
    535280     15274.2
    535320     15275.9
    535360     15277.9
    535400     15278.6
    535440     15280.7
    535480     15279.6
    535520     15278.7
    535560     15283.2
    535600     15286.5
    535640     15284.9
    535680     15287.4
    535720     15286.8
    535760     15289.7
    535800     15289.6
    535840     15290.2
    535880     15292.4
    535920     15292.6
    535960     15295.1
    536000     15294.3
    536040     15295.9
    536080     15296.9
    536120     15298.5
    536160     15300.5
    536200     15301.2
    536240     15303.3
    536280     15302.2
    536320     15301.3
    536360     15305.9
    536400     15309.1
    536440     15307.6
    536480       15310
    536520     15309.5
    536560     15312.3
    536600     15312.3
    536640     15312.9
    536680     15315.1
    536720     15315.3
    536760     15317.8
    536800     15316.9
    536840     15318.6
    536880     15319.5
    536920     15321.1
    536960     15323.2
    537000     15323.9
    537040       15326
    537080     15324.9
    537120     15323.9
    537160     15328.6
    537200     15331.7
    537240     15330.2
    537280     15332.6
    537320     15332.1
    537360     15334.9
    537400     15334.9
    537440     15335.5
    537480     15337.8
    537520       15338
    537560     15340.4
    537600     15339.5
    537640     15341.2
    537680     15342.2
    537720     15343.8
    537760     15345.8
    537800     15346.5
    537840     15348.7
    537880     15347.5
    537920     15346.6
    537960     15351.2
    538000     15354.5
    538040     15352.8
    538080     15355.3
    538120     15354.8
    538160     15357.5
    538200     15357.5
    538240     15358.2
    538280     15360.4
    538320     15360.6
    538360     15363.1
    538400     15362.2
    538440     15363.9
    538480     15364.7
    538520     15366.4
    538560     15368.4
    538600     15369.2
    538640     15371.3
    538680     15370.2
    538720     15369.1
    538760     15373.8
    538800     15377.2
    538840     15375.5
    538880     15377.9
    538920     15377.4
    538960     15380.2
    539000     15380.1
    539040     15380.8
    539080       15383
    539120     15383.3
    539160     15385.6
    539200     15384.8
    539240     15386.6
    539280     15387.4
    539320       15389
    539360       15391
    539400     15391.8
    539440     15393.9
    539480     15392.8
    539520     15391.7
    539560     15396.5
    539600     15399.8
    539640       15398
    539680     15400.4
    539720       15400
    539760     15402.7
    539800     15402.7
    539840     15403.4
    539880     15405.6
    539920     15405.8
    539960     15408.2
    540000     15407.3
    540040     15409.2
    540080       15410
    540120     15411.6
    540160     15413.6
    540200     15414.4
    540240     15416.4
    540280     15415.3
    540320     15414.3
    540360     15419.1
    540400     15422.3
    540440     15420.6
    540480       15423
    540520     15422.6
    540560     15425.3
    540600     15425.2
    540640       15426
    540680     15428.2
    540720     15428.4
    540760     15430.8
    540800     15429.8
    540840     15431.8
    540880     15432.5
    540920     15434.1
    540960     15436.2
    541000     15436.9
    541040       15439
    541080     15437.8
    541120     15436.8
    541160     15441.7
    541200     15444.9
    541240     15443.1
    541280     15445.5
    541320     15445.2
    541360       15448
    541400     15447.8
    541440     15448.6
    541480     15450.8
    541520       15451
    541560     15453.5
    541600     15452.4
    541640     15454.4
    541680     15455.1
    541720     15456.7
    541760     15458.9
    541800     15459.5
    541840     15461.6
    541880     15460.4
    541920     15459.4
    541960     15464.3
    542000     15467.5
    542040     15465.7
    542080     15468.1
    542120     15467.8
    542160     15470.7
    542200     15470.4
    542240     15471.1
    542280     15473.4
    542320     15473.6
    542360     15476.1
    542400       15475
    542440       15477
    542480     15477.6
    542520     15479.3
    542560     15481.4
    542600     15482.1
    542640     15484.2
    542680     15482.9
    542720     15481.9
    542760     15486.8
    542800     15490.1
    542840     15488.3
    542880     15490.7
    542920     15490.3
    542960     15493.2
    543000       15493
    543040     15493.7
    543080       15496
    543120     15496.2
    543160     15498.7
    543200     15497.5
    543240     15499.5
    543280     15500.2
    543320     15501.9
    543360       15504
    543400     15504.7
    543440     15506.8
    543480     15505.4
    543520     15504.5
    543560     15509.5
    543600     15512.6
    543640     15510.9
    543680     15513.3
    543720     15512.8
    543760     15515.8
    543800     15515.5
    543840     15516.3
    543880     15518.5
    543920     15518.7
    543960     15521.2
    544000     15520.1
    544040     15522.1
    544080     15522.7
    544120     15524.4
    544160     15526.6
    544200     15527.2
    544240     15529.3
    544280       15528
    544320       15527
    544360       15532
    544400       15535
    544440     15533.5
    544480     15535.8
    544520     15535.4
    544560     15538.4
    544600     15538.1
    544640     15538.8
    544680     15541.1
    544720     15541.3
    544760     15543.8
    544800     15542.7
    544840     15544.7
    544880     15545.3
    544920       15547
    544960     15549.2
    545000     15549.8
    545040     15551.9
    545080     15550.6
    545120     15549.7
    545160     15554.5
    545200     15557.7
    545240     15556.1
    545280     15558.4
    545320       15558
    545360       15561
    545400     15560.6
    545440     15561.4
    545480     15563.7
    545520     15563.8
    545560     15566.4
    545600     15565.3
    545640     15567.2
    545680     15567.9
    545720     15569.6
    545760     15571.8
    545800     15572.3
    545840     15574.5
    545880     15573.2
    545920     15572.3
    545960     15577.1
    546000     15580.2
    546040     15578.7
    546080       15581
    546120     15580.6
    546160     15583.5
    546200     15583.2
    546240       15584
    546280     15586.4
    546320     15586.4
    546360       15589
    546400     15587.9
    546440     15589.8
    546480     15590.4
    546520     15592.2
    546560     15594.4
    546600     15594.9
    546640     15597.1
    546680     15595.9
    546720     15594.9
    546760     15599.7
    546800     15602.9
    546840     15601.2
    546880     15603.6
    546920     15603.2
    546960     15606.1
    547000     15605.8
    547040     15606.6
    547080       15609
    547120       15609
    547160     15611.7
    547200     15610.5
    547240     15612.4
    547280     15613.1
    547320     15614.9
    547360     15617.1
    547400     15617.5
    547440     15619.8
    547480     15618.5
    547520     15617.5
    547560     15622.3
    547600     15625.6
    547640     15623.9
    547680     15626.2
    547720     15625.8
    547760     15628.8
    547800     15628.5
    547840     15629.2
    547880     15631.7
    547920     15631.6
    547960     15634.3
    548000     15633.1
    548040     15634.9
    548080     15635.8
    548120     15637.5
    548160     15639.7
    548200     15640.2
    548240     15642.4
    548280     15641.2
    548320     15640.1
    548360     15644.9
    548400     15648.3
    548440     15646.6
    548480     15648.9
    548520     15648.4
    548560     15651.5
    548600     15651.1
    548640     15651.9
    548680     15654.4
    548720     15654.3
    548760       15657
    548800     15655.8
    548840     15657.5
    548880     15658.4
    548920     15660.1
    548960     15662.3
    549000     15662.9
    549040     15665.1
    549080     15663.8
    549120     15662.7
    549160     15667.6
    549200     15670.8
    549240     15669.2
    549280     15671.5
    549320       15671
    549360     15674.1
    549400     15673.7
    549440     15674.6
    549480     15676.9
    549520     15676.9
    549560     15679.6
    549600     15678.4
    549640     15680.1
    549680       15681
    549720     15682.8
    549760     15684.8
    549800     15685.6
    549840     15687.7
    549880     15686.5
    549920     15685.3
    549960     15690.2
    550000     15693.5
    550040     15691.9
    550080     15694.1
    550120     15693.6
    550160     15696.6
    550200     15696.4
    550240     15697.2
    550280     15699.5
    550320     15699.5
    550360     15702.2
    550400       15701
    550440     15702.7
    550480     15703.6
    550520     15705.4
    550560     15707.4
    550600     15708.2
    550640     15710.4
    550680     15709.1
    550720     15707.9
    550760     15712.9
    550800     15716.1
    550840     15714.4
    550880     15716.7
    550920     15716.3
    550960     15719.3
    551000     15718.9
    551040     15719.9
    551080     15722.2
    551120     15722.1
    551160     15724.9
    551200     15723.6
    551240     15725.4
    551280     15726.2
    551320       15728
    551360       15730
    551400     15730.8
    551440       15733
    551480     15731.7
    551520     15730.5
    551560     15735.5
    551600     15738.7
    551640       15737
    551680     15739.3
    551720     15738.8
    551760     15741.8
    551800     15741.5
    551840     15742.5
    551880     15744.7
    551920     15744.7
    551960     15747.5
    552000     15746.2
    552040       15748
    552080     15748.8
    552120     15750.6
    552160     15752.6
    552200     15753.4
    552240     15755.6
    552280     15754.4
    552320     15753.1
    552360     15758.1
    552400     15761.2
    552440     15759.7
    552480     15761.9
    552520     15761.5
    552560     15764.4
    552600     15764.2
    552640     15765.1
    552680     15767.4
    552720     15767.3
    552760     15770.1
    552800     15768.9
    552840     15770.5
    552880     15771.4
    552920     15773.2
    552960     15775.2
    553000     15776.1
    553040     15778.2
    553080       15777
    553120     15775.7
    553160     15780.7
    553200     15783.8
    553240     15782.3
    553280     15784.5
    553320     15784.1
    553360     15786.9
    553400     15786.8
    553440     15787.6
    553480       15790
    553520     15789.8
    553560     15792.7
    553600     15791.5
    553640     15793.1
    553680       15794
    553720     15795.8
    553760     15797.9
    553800     15798.7
    553840     15800.8
    553880     15799.5
    553920     15798.3
    553960     15803.4
    554000     15806.3
    554040     15804.9
    554080       15807
    554120     15806.7
    554160     15809.5
    554200     15809.4
    554240     15810.2
    554280     15812.6
    554320     15812.3
    554360     15815.4
    554400     15814.1
    554440     15815.7
    554480     15816.6
    554520     15818.5
    554560     15820.5
    554600     15821.4
    554640     15823.4
    554680     15822.1
    554720     15820.9
    554760     15826.1
    554800     15828.9
    554840     15827.5
    554880     15829.6
    554920     15829.4
    554960     15832.1
    555000       15832
    555040     15832.9
    555080     15835.3
    555120       15835
    555160       15838
    555200     15836.7
    555240     15838.4
    555280     15839.2
    555320     15841.1
    555360     15843.2
    555400       15844
    555440       15846
    555480     15844.8
    555520     15843.6
    555560     15848.7
    555600     15851.6
    555640     15850.2
    555680     15852.3
    555720       15852
    555760     15854.9
    555800     15854.8
    555840     15855.6
    555880     15857.9
    555920     15857.7
    555960     15860.7
    556000     15859.3
    556040       15861
    556080     15861.9
    556120     15863.7
    556160     15865.8
    556200     15866.6
    556240     15868.7
    556280     15867.3
    556320     15866.4
    556360     15871.3
    556400     15874.2
    556440     15872.8
    556480     15874.9
    556520     15874.7
    556560     15877.5
    556600     15877.4
    556640     15878.2
    556680     15880.5
    556720     15880.3
    556760     15883.5
    556800       15882
    556840     15883.7
    556880     15884.5
    556920     15886.4
    556960     15888.4
    557000     15889.3
    557040     15891.4
    557080       15890
    557120       15889
    557160     15893.9
    557200     15896.9
    557240     15895.5
    557280     15897.5
    557320     15897.4
    557360     15900.1
    557400     15900.1
    557440     15900.8
    557480     15903.2
    557520     15902.9
    557560     15906.1
    557600     15904.6
    557640     15906.3
    557680     15907.1
    557720     15909.1
    557760     15911.1
    557800       15912
    557840       15914
    557880     15912.7
    557920     15911.6
    557960     15916.5
    558000     15919.5
    558040     15918.1
    558080     15920.2
    558120     15920.1
    558160     15922.7
    558200     15922.7
    558240     15923.5
    558280     15925.9
    558320     15925.6
    558360     15928.7
    558400     15927.2
    558440       15929
    558480     15929.9
    558520     15931.7
    558560     15933.8
    558600     15934.6
    558640     15936.7
    558680     15935.4
    558720     15934.2
    558760     15939.2
    558800     15942.3
    558840     15940.8
    558880     15942.9
    558920     15942.7
    558960     15945.4
    559000     15945.3
    559040     15946.2
    559080     15948.6
    559120     15948.4
    559160     15951.5
    559200     15949.9
    559240     15951.7
    559280     15952.6
    559320     15954.5
    559360     15956.5
    559400     15957.3
    559440     15959.4
    559480     15958.1
    559520       15957
    559560     15961.9
    559600       15965
    559640     15963.5
    559680     15965.6
    559720     15965.5
    559760     15968.1
    559800       15968
    559840       15969
    559880     15971.3
    559920     15971.1
    559960     15974.3
    560000     15972.7
    560040     15974.5
    560080     15975.3
    560120     15977.3
    560160     15979.3
    560200       15980
    560240     15982.1
    560280     15980.8
    560320     15979.7
    560360     15984.6
    560400     15987.8
    560440     15986.2
    560480     15988.3
    560520     15988.2
    560560     15990.9
    560600     15990.7
    560640     15991.8
    560680     15994.1
    560720     15993.7
    560760       15997
    560800     15995.3
    560840     15997.2
    560880       15998
    560920       16000
    560960     16002.1
    561000     16002.8
    561040     16004.8
    561080     16003.5
    561120     16002.4
    561160     16007.4
    561200     16010.5
    561240       16009
    561280       16011
    561320     16010.9
    561360     16013.6
    561400     16013.4
    561440     16014.6
    561480     16016.8
    561520     16016.4
    561560     16019.7
    561600       16018
    561640     16019.9
    561680     16020.7
    561720     16022.7
    561760     16024.8
    561800     16025.4
    561840     16027.5
    561880     16026.2
    561920     16025.1
    561960       16030
    562000     16033.2
    562040     16031.6
    562080     16033.7
    562120     16033.5
    562160     16036.3
    562200       16036
    562240     16037.3
    562280     16039.5
    562320     16039.1
    562360     16042.4
    562400     16040.6
    562440     16042.6
    562480     16043.3
    562520     16045.4
    562560     16047.4
    562600     16048.2
    562640     16050.2
    562680     16048.9
    562720     16047.8
    562760     16052.7
    562800       16056
    562840     16054.3
    562880     16056.4
    562920     16056.1
    562960       16059
    563000     16058.7
    563040     16059.9
    563080     16062.2
    563120     16061.8
    563160     16065.2
    563200     16063.3
    563240     16065.3
    563280       16066
    563320       16068
    563360     16070.1
    563400     16070.9
    563440     16072.9
    563480     16071.5
    563520     16070.4
    563560     16075.4
    563600     16078.6
    563640     16076.9
    563680       16079
    563720     16078.8
    563760     16081.6
    563800     16081.4
    563840     16082.6
    563880     16084.9
    563920     16084.5
    563960     16087.9
    564000       16086
    564040       16088
    564080     16088.6
    564120     16090.7
    564160     16092.7
    564200     16093.5
    564240     16095.6
    564280     16094.2
    564320     16093.1
    564360     16098.1
    564400     16101.3
    564440     16099.7
    564480     16101.7
    564520     16101.4
    564560     16104.2
    564600     16104.2
    564640     16105.2
    564680     16107.5
    564720     16107.2
    564760     16110.6
    564800     16108.7
    564840     16110.7
    564880     16111.4
    564920     16113.4
    564960     16115.4
    565000     16116.2
    565040     16118.2
    565080     16116.8
    565120     16115.8
    565160     16120.7
    565200       16124
    565240     16122.4
    565280     16124.3
    565320     16124.1
    565360     16126.9
    565400     16126.8
    565440     16127.9
    565480     16130.2
    565520     16129.9
    565560     16133.3
    565600     16131.4
    565640     16133.4
    565680     16134.1
    565720     16136.1
    565760     16138.2
    565800     16138.9
    565840     16140.9
    565880     16139.5
    565920     16138.5
    565960     16143.4
    566000     16146.7
    566040     16145.1
    566080       16147
    566120     16146.8
    566160     16149.5
    566200     16149.5
    566240     16150.6
    566280       16153
    566320     16152.7
    566360       16156
    566400     16154.1
    566440     16156.1
    566480     16156.8
    566520     16158.8
    566560     16160.9
    566600     16161.6
    566640     16163.5
    566680     16162.2
    566720     16161.1
    566760     16166.1
    566800     16169.3
    566840     16167.8
    566880     16169.7
    566920     16169.5
    566960     16172.3
    567000     16172.2
    567040     16173.2
    567080     16175.7
    567120     16175.3
    567160     16178.8
    567200     16176.7
    567240     16178.7
    567280     16179.5
    567320     16181.4
    567360     16183.6
    567400     16184.2
    567440     16186.2
    567480     16184.9
    567520     16183.8
    567560     16188.8
    567600       16192
    567640     16190.5
    567680     16192.3
    567720     16192.1
    567760     16194.9
    567800       16195
    567840     16195.9
    567880     16198.4
    567920     16197.9
    567960     16201.5
    568000     16199.4
    568040     16201.4
    568080     16202.2
    568120     16204.1
    568160     16206.3
    568200     16206.9
    568240     16208.9
    568280     16207.5
    568320     16206.5
    568360     16211.4
    568400     16214.6
    568440     16213.1
    568480     16214.9
    568520     16214.8
    568560     16217.6
    568600     16217.6
    568640     16218.6
    568680     16221.1
    568720     16220.6
    568760     16224.1
    568800       16222
    568840     16224.1
    568880     16224.9
    568920     16226.7
    568960     16228.9
    569000     16229.5
    569040     16231.5
    569080     16230.2
    569120     16229.1
    569160       16234
    569200     16237.3
    569240     16235.7
    569280     16237.6
    569320     16237.5
    569360     16240.3
    569400     16240.2
    569440     16241.3
    569480     16243.8
    569520     16243.2
    569560     16246.7
    569600     16244.7
    569640     16246.7
    569680     16247.6
    569720     16249.3
    569760     16251.5
    569800     16252.2
    569840     16254.2
    569880     16252.8
    569920     16251.9
    569960     16256.7
    570000     16259.9
    570040     16258.4
    570080     16260.3
    570120     16260.3
    570160     16262.9
    570200       16263
    570240       16264
    570280     16266.5
    570320     16265.9
    570360     16269.4
    570400     16267.4
    570440     16269.4
    570480     16270.3
    570520       16272
    570560     16274.3
    570600     16274.8
    570640     16276.9
    570680     16275.5
    570720     16274.6
    570760     16279.3
    570800     16282.7
    570840     16281.2
    570880       16283
    570920       16283
    570960     16285.6
    571000     16285.7
    571040     16286.7
    571080     16289.2
    571120     16288.6
    571160     16292.1
    571200     16290.1
    571240     16292.1
    571280       16293
    571320     16294.7
    571360       16297
    571400     16297.6
    571440     16299.7
    571480     16298.2
    571520     16297.3
    571560       16302
    571600     16305.4
    571640     16303.9
    571680     16305.7
    571720     16305.7
    571760     16308.3
    571800     16308.5
    571840     16309.4
    571880     16311.9
    571920     16311.4
    571960     16314.8
    572000     16312.8
    572040     16314.9
    572080     16315.7
    572120     16317.5
    572160     16319.7
    572200     16320.4
    572240     16322.5
    572280     16320.9
    572320       16320
    572360     16324.7
    572400     16328.1
    572440     16326.6
    572480     16328.4
    572520     16328.5
    572560     16331.1
    572600     16331.2
    572640     16332.1
    572680     16334.7
    572720     16334.1
    572760     16337.6
    572800     16335.6
    572840     16337.7
    572880     16338.4
    572920     16340.3
    572960     16342.5
    573000     16343.2
    573040     16345.2
    573080     16343.7
    573120     16342.8
    573160     16347.4
    573200     16350.7
    573240     16349.3
    573280     16351.1
    573320     16351.2
    573360     16353.7
    573400     16354.1
    573440     16354.8
    573480     16357.5
    573520     16356.8
    573560     16360.2
    573600     16358.3
    573640     16360.4
    573680     16361.2
    573720       16363
    573760     16365.3
    573800       16366
    573840       16368
    573880     16366.4
    573920     16365.5
    573960     16370.2
    574000     16373.5
    574040     16372.1
    574080     16373.9
    574120       16374
    574160     16376.5
    574200     16376.8
    574240     16377.6
    574280     16380.2
    574320     16379.5
    574360       16383
    574400     16381.1
    574440     16383.2
    574480     16383.9
    574520     16385.8
    574560     16388.1
    574600     16388.9
    574640     16390.8
    574680     16389.2
    574720     16388.4
    574760     16392.9
    574800     16396.3
    574840     16394.9
    574880     16396.6
    574920     16396.7
    574960     16399.3
    575000     16399.5
    575040     16400.4
    575080       16403
    575120     16402.3
    575160     16405.7
    575200     16403.8
    575240     16405.9
    575280     16406.7
    575320     16408.5
    575360     16410.8
    575400     16411.6
    575440     16413.6
    575480       16412
    575520     16411.1
    575560     16415.8
    575600     16419.1
    575640     16417.6
    575680     16419.4
    575720     16419.5
    575760     16422.2
    575800     16422.3
    575840     16423.2
    575880     16425.8
    575920     16425.1
    575960     16428.5
    576000     16426.5
    576040     16428.7
    576080     16429.5
    576120     16431.3
    576160     16433.6
    576200     16434.4
    576240     16436.3
    576280     16434.8
    576320     16433.9
    576360     16438.6
    576400     16441.8
    576440     16440.3
    576480     16442.2
    576520     16442.2
    576560     16444.9
    576600     16445.1
    576640     16445.8
    576680     16448.5
    576720     16447.8
    576760     16451.2
    576800     16449.1
    576840     16451.4
    576880     16452.2
    576920     16454.1
    576960     16456.3
    577000     16457.1
    577040     16458.9
    577080     16457.5
    577120     16456.6
    577160     16461.3
    577200     16464.6
    577240     16463.1
    577280     16464.9
    577320     16464.9
    577360     16467.8
    577400     16467.9
    577440     16468.6
    577480     16471.3
    577520     16470.5
    577560     16473.8
    577600     16471.9
    577640     16474.2
    577680     16474.9
    577720     16476.8
    577760       16479
    577800     16479.9
    577840     16481.7
    577880     16480.1
    577920     16479.3
    577960     16483.9
    578000     16487.3
    578040     16485.9
    578080     16487.6
    578120     16487.6
    578160     16490.5
    578200     16490.6
    578240     16491.4
    578280       16494
    578320     16493.2
    578360     16496.6
    578400     16494.6
    578440     16496.8
    578480     16497.7
    578520     16499.6
    578560     16501.6
    578600     16502.6
    578640     16504.4
    578680     16502.8
    578720       16502
    578760     16506.7
    578800       16510
    578840     16508.6
    578880     16510.3
    578920     16510.3
    578960     16513.2
    579000     16513.3
    579040     16514.1
    579080     16516.7
    579120       16516
    579160     16519.3
    579200     16517.3
    579240     16519.6
    579280     16520.5
    579320     16522.5
    579360     16524.4
    579400     16525.3
    579440     16527.2
    579480     16525.5
    579520     16524.7
    579560     16529.4
    579600     16532.8
    579640     16531.3
    579680       16533
    579720     16533.1
    579760     16535.9
    579800     16536.1
    579840     16536.8
    579880     16539.5
    579920     16538.7
    579960     16542.1
    580000       16540
    580040     16542.3
    580080     16543.2
    580120     16545.2
    580160     16547.1
    580200     16548.1
    580240       16550
    580280     16548.2
    580320     16547.4
    580360     16552.1
    580400     16555.5
    580440     16554.1
    580480     16555.8
    580520     16555.8
    580560     16558.7
    580600     16558.9
    580640     16559.5
    580680     16562.2
    580720     16561.4
    580760     16564.7
    580800     16562.8
    580840       16565
    580880     16565.9
    580920       16568
    580960     16569.7
    581000     16570.8
    581040     16572.7
    581080       16571
    581120       16570
    581160     16574.7
    581200     16578.2
    581240     16576.8
    581280     16578.5
    581320     16578.6
    581360     16581.4
    581400     16581.5
    581440     16582.2
    581480     16584.9
    581520     16584.1
    581560     16587.5
    581600     16585.5
    581640     16587.7
    581680     16588.6
    581720     16590.7
    581760     16592.3
    581800     16593.6
    581840     16595.4
    581880     16593.7
    581920     16592.7
    581960     16597.4
    582000     16600.9
    582040     16599.4
    582080     16601.1
    582120     16601.3
    582160       16604
    582200     16604.2
    582240     16604.9
    582280     16607.6
    582320     16606.8
    582360     16610.1
    582400     16608.1
    582440     16610.4
    582480     16611.3
    582520     16613.4
    582560     16615.1
    582600     16616.3
    582640       16618
    582680     16616.4
    582720     16615.5
    582760     16620.1
    582800     16623.6
    582840     16622.1
    582880     16623.8
    582920       16624
    582960     16626.7
    583000       16627
    583040     16627.6
    583080     16630.3
    583120     16629.4
    583160     16632.8
    583200     16630.8
    583240     16633.1
    583280       16634
    583320     16636.1
    583360     16637.9
    583400     16639.1
    583440     16640.8
    583480     16639.1
    583520     16638.3
    583560     16642.9
    583600     16646.4
    583640       16645
    583680     16646.6
    583720     16646.8
    583760     16649.4
    583800     16649.7
    583840     16650.3
    583880     16653.1
    583920     16652.2
    583960     16655.6
    584000     16653.6
    584040     16655.8
    584080     16656.8
    584120     16658.9
    584160     16660.6
    584200     16661.8
    584240     16663.6
    584280     16661.9
    584320     16660.9
    584360     16665.6
    584400     16669.2
    584440     16667.6
    584480     16669.3
    584520     16669.5
    584560     16672.1
    584600     16672.5
    584640     16673.1
    584680     16675.8
    584720     16674.9
    584760     16678.3
    584800     16676.3
    584840     16678.5
    584880     16679.5
    584920     16681.7
    584960     16683.4
    585000     16684.5
    585040     16686.4
    585080     16684.6
    585120     16683.6
    585160     16688.4
    585200       16692
    585240     16690.4
    585280     16692.1
    585320     16692.2
    585360     16694.9
    585400     16695.4
    585440     16695.8
    585480     16698.6
    585520     16697.6
    585560     16701.2
    585600     16699.1
    585640     16701.3
    585680     16702.2
    585720     16704.4
    585760     16706.1
    585800     16707.2
    585840     16709.2
    585880     16707.4
    585920     16706.3
    585960     16711.1
    586000     16714.7
    586040     16713.3
    586080     16714.7
    586120     16714.9
    586160     16717.7
    586200     16718.1
    586240     16718.6
    586280     16721.3
    586320     16720.4
    586360       16724
    586400     16721.9
    586440     16724.1
    586480       16725
    586520     16727.2
    586560     16728.9
    586600       16730
    586640       16732
    586680     16730.2
    586720       16729
    586760     16733.8
    586800     16737.5
    586840       16736
    586880     16737.5
    586920     16737.7
    586960     16740.5
    587000     16740.8
    587040     16741.4
    587080       16744
    587120     16743.1
    587160     16746.8
    587200     16744.6
    587240     16746.8
    587280     16747.8
    587320     16749.9
    587360     16751.6
    587400     16752.7
    587440     16754.8
    587480     16752.9
    587520     16751.8
    587560     16756.6
    587600     16760.2
    587640     16758.8
    587680     16760.3
    587720     16760.4
    587760     16763.3
    587800     16763.6
    587840     16764.1
    587880     16766.6
    587920     16765.8
    587960     16769.5
    588000     16767.4
    588040     16769.5
    588080     16770.6
    588120     16772.7
    588160     16774.4
    588200     16775.6
    588240     16777.5
    588280     16775.6
    588320     16774.6
    588360     16779.3
    588400       16783
    588440     16781.5
    588480       16783
    588520     16783.2
    588560       16786
    588600     16786.3
    588640     16786.9
    588680     16789.4
    588720     16788.5
    588760     16792.2
    588800     16790.1
    588840     16792.2
    588880     16793.3
    588920     16795.5
    588960     16797.1
    589000     16798.3
    589040     16800.2
    589080     16798.4
    589120     16797.3
    589160       16802
    589200     16805.7
    589240     16804.2
    589280     16805.8
    589320       16806
    589360     16808.8
    589400     16809.1
    589440     16809.6
    589480     16812.1
    589520     16811.2
    589560       16815
    589600     16812.8
    589640       16815
    589680     16816.1
    589720     16818.2
    589760     16819.8
    589800     16821.1
    589840       16823
    589880     16821.1
    589920       16820
    589960     16824.8
    590000     16828.4
    590040     16826.9
    590080     16828.5
    590120     16828.7
    590160     16831.5
    590200     16831.9
    590240     16832.3
    590280     16834.9
    590320     16833.8
    590360     16837.7
    590400     16835.6
    590440     16837.7
    590480     16838.8
    590520     16840.9
    590560     16842.6
    590600     16843.8
    590640     16845.7
    590680     16843.9
    590720     16842.8
    590760     16847.5
    590800     16851.2
    590840     16849.7
    590880     16851.2
    590920     16851.4
    590960     16854.3
    591000     16854.6
    591040     16855.1
    591080     16857.6
    591120     16856.6
    591160     16860.3
    591200     16858.3
    591240     16860.3
    591280     16861.6
    591320     16863.6
    591360     16865.2
    591400     16866.5
    591440     16868.3
    591480     16866.6
    591520     16865.4
    591560     16870.1
    591600     16873.8
    591640     16872.3
    591680     16873.8
    591720     16874.1
    591760       16877
    591800     16877.3
    591840     16877.7
    591880     16880.2
    591920     16879.2
    591960       16883
    592000     16880.9
    592040       16883
    592080     16884.2
    592120     16886.1
    592160     16887.9
    592200     16889.1
    592240     16891.1
    592280     16889.2
    592320     16888.1
    592360     16892.7
    592400     16896.5
    592440       16895
    592480     16896.4
    592520     16896.7
    592560     16899.6
    592600       16900
    592640     16900.2
    592680     16902.8
    592720     16901.9
    592760     16905.6
    592800     16903.5
    592840     16905.5
    592880     16906.9
    592920     16908.8
    592960     16910.6
    593000     16911.7
    593040     16913.7
    593080     16911.8
    593120     16910.6
    593160     16915.3
    593200     16919.1
    593240     16917.6
    593280     16918.9
    593320     16919.3
    593360     16922.2
    593400     16922.5
    593440     16922.9
    593480     16925.4
    593520     16924.5
    593560     16928.2
    593600     16926.1
    593640     16928.1
    593680     16929.4
    593720     16931.3
    593760     16933.1
    593800     16934.4
    593840     16936.4
    593880     16934.5
    593920     16933.2
    593960       16938
    594000     16941.7
    594040     16940.2
    594080     16941.5
    594120       16942
    594160       16945
    594200     16945.1
    594240     16945.5
    594280     16948.1
    594320     16947.2
    594360     16950.9
    594400     16948.8
    594440     16950.8
    594480     16952.1
    594520     16953.9
    594560     16955.9
    594600     16957.1
    594640       16959
    594680     16957.2
    594720     16955.8
    594760     16960.7
    594800     16964.4
    594840     16962.8
    594880     16964.2
    594920     16964.6
    594960     16967.7
    595000     16967.8
    595040     16968.2
    595080     16970.8
    595120     16969.9
    595160     16973.6
    595200     16971.4
    595240     16973.5
    595280     16974.8
    595320     16976.6
    595360     16978.6
    595400     16979.7
    595440     16981.8
    595480     16979.9
    595520     16978.5
    595560     16983.4
    595600       16987
    595640     16985.6
    595680     16986.8
    595720     16987.3
    595760     16990.3
    595800     16990.4
    595840     16990.8
    595880     16993.4
    595920     16992.7
    595960     16996.1
    596000     16994.1
    596040     16996.2
    596080     16997.4
    596120     16999.2
    596160     17001.2
    596200     17002.5
    596240     17004.5
    596280     17002.5
    596320     17001.2
    596360       17006
    596400     17009.7
    596440     17008.3
    596480     17009.4
    596520     17009.9
    596560     17012.9
    596600       17013
    596640     17013.4
    596680       17016
    596720     17015.3
    596760     17018.8
    596800     17016.6
    596840     17018.9
    596880     17020.1
    596920     17021.9
    596960     17023.8
    597000     17025.2
    597040     17027.2
    597080     17025.3
    597120     17023.7
    597160     17028.5
    597200     17032.4
    597240       17031
    597280       17032
    597320     17032.5
    597360     17035.6
    597400     17035.7
    597440     17036.2
    597480     17038.7
    597520     17037.9
    597560     17041.5
    597600     17039.2
    597640     17041.4
    597680     17042.7
    597720     17044.5
    597760     17046.5
    597800     17047.9
    597840     17049.8
    597880     17047.9
    597920     17046.4
    597960     17051.2
    598000     17055.1
    598040     17053.7
    598080     17054.7
    598120       17055
    598160     17058.3
    598200     17058.4
    598240     17058.7
    598280     17061.5
    598320     17060.5
    598360     17064.2
    598400     17061.9
    598440     17064.1
    598480     17065.4
    598520     17067.2
    598560     17069.1
    598600     17070.5
    598640     17072.4
    598680     17070.5
    598720     17069.1
    598760     17073.9
    598800     17077.7
    598840     17076.4
    598880     17077.3
    598920     17077.7
    598960       17081
    599000     17081.1
    599040     17081.5
    599080     17084.1
    599120     17083.2
    599160     17086.8
    599200     17084.5
    599240     17086.8
    599280       17088
    599320     17089.9
    599360     17091.7
    599400     17093.1
    599440     17095.1
    599480     17093.1
    599520     17091.8
    599560     17096.6
    599600     17100.4
    599640     17099.1
    599680       17100
    599720     17100.3
    599760     17103.7
    599800     17103.8
    599840     17104.2
    599880     17106.7
    599920     17105.8
    599960     17109.5
    600000     17107.1
    600040     17109.4
    600080     17110.6
    600120     17112.6
    600160     17114.5
    600200     17115.7
    600240     17117.7
    600280     17115.8
    600320     17114.4
    600360     17119.3
    600400       17123
    600440     17121.7
    600480     17122.6
    600520     17122.9
    600560     17126.2
    600600     17126.4
    600640     17126.8
    600680     17129.4
    600720     17128.4
    600760     17132.1
    600800     17129.7
    600840     17132.1
    600880     17133.2
    600920     17135.2
    600960     17137.1
    601000     17138.2
    601040     17140.4
    601080     17138.5
    601120     17137.1
    601160     17141.9
    601200     17145.7
    601240     17144.3
    601280     17145.2
    601320     17145.6
    601360       17149
    601400     17149.1
    601440     17149.4
    601480       17152
    601520       17151
    601560     17154.8
    601600     17152.4
    601640     17154.8
    601680     17155.9
    601720     17157.9
    601760     17159.7
    601800     17160.9
    601840       17163
    601880     17161.1
    601920     17159.7
    601960     17164.6
    602000     17168.4
    602040     17166.9
    602080     17167.9
    602120     17168.3
    602160     17171.7
    602200     17171.6
    602240     17172.2
    602280     17174.6
    602320     17173.7
    602360     17177.6
    602400       17175
    602440     17177.5
    602480     17178.7
    602520     17180.5
    602560     17182.4
    602600     17183.6
    602640     17185.7
    602680     17183.8
    602720     17182.3
    602760     17187.3
    602800     17191.1
    602840     17189.6
    602880     17190.6
    602920     17190.9
    602960     17194.3
    603000     17194.3
    603040     17194.9
    603080     17197.4
    603120     17196.3
    603160     17200.3
    603200     17197.8
    603240     17200.2
    603280     17201.4
    603320     17203.2
    603360     17205.1
    603400     17206.4
    603440     17208.5
    603480     17206.5
    603520       17205
    603560       17210
    603600     17213.8
    603640     17212.3
    603680     17213.4
    603720     17213.6
    603760     17217.1
    603800       17217
    603840     17217.7
    603880     17220.1
    603920       17219
    603960       17223
    604000     17220.5
    604040       17223
    604080       17224
    604120     17225.8
    604160     17227.8
    604200     17229.1
    604240     17231.2
    604280     17229.2
    604320     17227.6
    604360     17232.7
    604400     17236.5
    604440     17235.1
    604480     17236.1
    604520     17236.2
    604560     17239.8
    604600     17239.7
    604640     17240.3
    604680     17242.8
    604720     17241.6
    604760     17245.7
    604800     17243.2
    604840     17245.8
    604880     17246.7
    604920     17248.5
    604960     17250.4
    605000     17251.8
    605040     17253.8
    605080     17251.9
    605120     17250.2
    605160     17255.2
    605200     17259.2
    605240     17257.6
    605280     17258.8
    605320       17259
    605360     17262.5
    605400     17262.4
    605440       17263
    605480     17265.6
    605520     17264.3
    605560     17268.4
    605600       17266
    605640     17268.5
    605680     17269.3
    605720     17271.2
    605760     17273.2
    605800     17274.4
    605840     17276.5
    605880     17274.7
    605920     17272.9
    605960     17277.9
    606000     17281.9
    606040     17280.4
    606080     17281.4
    606120     17281.7
    606160     17285.2
    606200       17285
    606240     17285.7
    606280     17288.4
    606320     17287.1
    606360     17291.1
    606400     17288.7
    606440     17291.3
    606480       17292
    606520     17293.8
    606560     17295.9
    606600     17297.2
    606640     17299.3
    606680     17297.4
    606720     17295.6
    606760     17300.6
    606800     17304.6
    606840     17303.2
    606880     17304.1
    606920     17304.5
    606960       17308
    607000     17307.8
    607040     17308.5
    607080     17311.1
    607120     17309.8
    607160     17313.8
    607200     17311.4
    607240     17313.9
    607280     17314.7
    607320     17316.6
    607360     17318.6
    607400       17320
    607440     17322.1
    607480     17320.1
    607520     17318.3
    607560     17323.4
    607600     17327.3
    607640       17326
    607680     17326.8
    607720     17327.3
    607760     17330.8
    607800     17330.5
    607840     17331.3
    607880     17333.9
    607920     17332.6
    607960     17336.5
    608000     17334.2
    608040     17336.6
    608080     17337.5
    608120     17339.3
    608160     17341.2
    608200     17342.8
    608240     17344.8
    608280     17342.7
    608320       17341
    608360     17346.2
    608400     17350.1
    608440     17348.7
    608480     17349.5
    608520     17350.1
    608560     17353.4
    608600     17353.3
    608640       17354
    608680     17356.6
    608720     17355.3
    608760     17359.3
    608800     17356.9
    608840     17359.3
    608880     17360.3
    608920       17362
    608960     17363.9
    609000     17365.5
    609040     17367.6
    609080     17365.5
    609120     17363.8
    609160     17368.9
    609200       17373
    609240     17371.4
    609280     17372.3
    609320     17372.9
    609360     17376.2
    609400       17376
    609440     17376.7
    609480     17379.4
    609520       17378
    609560     17382.1
    609600     17379.7
    609640     17382.1
    609680     17383.1
    609720     17384.7
    609760     17386.7
    609800     17388.3
    609840     17390.4
    609880     17388.4
    609920     17386.5
    609960     17391.7
    610000     17395.8
    610040     17394.2
    610080       17395
    610120     17395.8
    610160       17399
    610200     17398.7
    610240     17399.4
    610280     17402.2
    610320     17400.8
    610360     17404.9
    610400     17402.5
    610440     17404.8
    610480     17405.8
    610520     17407.5
    610560     17409.3
    610600     17411.1
    610640     17413.1
    610680     17411.1
    610720     17409.2
    610760     17414.4
    610800     17418.5
    610840       17417
    610880     17417.8
    610920     17418.6
    610960     17421.8
    611000     17421.4
    611040     17422.3
    611080     17424.9
    611120     17423.6
    611160     17427.6
    611200     17425.3
    611240     17427.5
    611280     17428.5
    611320     17430.2
    611360     17432.1
    611400     17433.9
    611440     17435.8
    611480     17433.9
    611520       17432
    611560     17437.3
    611600     17441.3
    611640     17439.7
    611680     17440.7
    611720     17441.3
    611760     17444.5
    611800     17444.2
    611840       17445
    611880     17447.7
    611920     17446.3
    611960     17450.4
    612000     17448.1
    612040     17450.3
    612080     17451.4
    612120     17452.9
    612160     17454.8
    612200     17456.6
    612240     17458.6
    612280     17456.6
    612320     17454.7
    612360       17460
    612400       17464
    612440     17462.5
    612480     17463.5
    612520       17464
    612560     17467.3
    612600     17466.8
    612640     17467.7
    612680     17470.4
    612720       17469
    612760     17473.1
    612800     17470.8
    612840       17473
    612880     17474.1
    612920     17475.7
    612960     17477.6
    613000     17479.4
    613040     17481.4
    613080     17479.4
    613120     17477.4
    613160     17482.8
    613200     17486.8
    613240     17485.2
    613280     17486.3
    613320     17486.8
    613360     17490.1
    613400     17489.6
    613440     17490.5
    613480     17493.1
    613520     17491.7
    613560     17495.8
    613600     17493.5
    613640     17495.7
    613680     17496.9
    613720     17498.5
    613760     17500.2
    613800     17502.1
    613840     17504.2
    613880     17502.1
    613920     17500.1
    613960     17505.5
    614000     17509.5
    614040       17508
    614080     17509.1
    614120     17509.6
    614160     17512.8
    614200     17512.3
    614240     17513.2
    614280     17515.9
    614320     17514.4
    614360     17518.7
    614400     17516.3
    614440     17518.4
    614480     17519.7
    614520     17521.2
    614560       17523
    614600       17525
    614640       17527
    614680     17524.9
    614720     17522.8
    614760     17528.3
    614800     17532.3
    614840     17530.8
    614880       17532
    614920     17532.5
    614960     17535.7
    615000     17535.1
    615040     17535.9
    615080     17538.6
    615120     17537.3
    615160     17541.4
    615200       17539
    615240     17541.2
    615280     17542.5
    615320       17544
    615360     17545.8
    615400     17547.8
    615440     17549.7
    615480     17547.8
    615520     17545.7
    615560     17551.1
    615600       17555
    615640     17553.6
    615680     17554.7
    615720     17555.3
    615760     17558.5
    615800     17557.9
    615840     17558.8
    615880     17561.4
    615920     17560.1
    615960     17564.2
    616000     17561.8
    616040     17564.1
    616080     17565.4
    616120     17566.9
    616160     17568.7
    616200     17570.7
    616240     17572.6
    616280     17570.5
    616320     17568.5
    616360       17574
    616400     17577.9
    616440     17576.4
    616480     17577.6
    616520     17578.1
    616560     17581.3
    616600     17580.8
    616640     17581.6
    616680     17584.3
    616720     17582.9
    616760     17587.2
    616800     17584.6
    616840     17586.9
    616880     17588.3
    616920     17589.7
    616960     17591.5
    617000     17593.6
    617040     17595.4
    617080     17593.3
    617120     17591.2
    617160     17596.8
    617200     17600.8
    617240     17599.3
    617280     17600.4
    617320       17601
    617360     17604.2
    617400     17603.8
    617440     17604.5
    617480     17607.1
    617520     17605.8
    617560     17610.1
    617600     17607.4
    617640     17609.7
    617680     17611.1
    617720     17612.6
    617760     17614.4
    617800     17616.3
    617840     17618.2
    617880     17616.1
    617920       17614
    617960     17619.7
    618000     17623.6
    618040     17622.1
    618080     17623.1
    618120     17623.8
    618160     17627.1
    618200     17626.6
    618240     17627.3
    618280     17629.9
    618320     17628.7
    618360     17632.8
    618400     17630.2
    618440     17632.4
    618480     17633.9
    618520     17635.4
    618560     17637.2
    618600     17639.1
    618640       17641
    618680     17638.9
    618720     17636.8
    618760     17642.4
    618800     17646.4
    618840     17644.9
    618880       17646
    618920     17646.6
    618960     17649.9
    619000     17649.3
    619040       17650
    619080     17652.8
    619120     17651.5
    619160     17655.6
    619200     17652.9
    619240     17655.2
    619280     17656.6
    619320     17658.1
    619360       17660
    619400     17661.9
    619440     17663.7
    619480     17661.8
    619520     17659.5
    619560     17665.1
    619600     17669.2
    619640     17667.7
    619680     17668.8
    619720     17669.3
    619760     17672.6
    619800     17672.1
    619840     17672.7
    619880     17675.4
    619920     17674.3
    619960     17678.3
    620000     17675.7
    620040     17677.9
    620080     17679.4
    620120     17680.9
    620160     17682.7
    620200     17684.6
    620240     17686.4
    620280     17684.5
    620320     17682.2
    620360       17688
    620400     17691.9
    620440     17690.4
    620480     17691.5
    620520     17692.1
    620560     17695.4
    620600     17694.9
    620640     17695.6
    620680     17698.2
    620720     17697.1
    620760       17701
    620800     17698.5
    620840     17700.6
    620880     17702.1
    620920     17703.7
    620960     17705.4
    621000     17707.4
    621040     17709.2
    621080     17707.2
    621120       17705
    621160     17710.7
    621200     17714.7
    621240     17713.2
    621280     17714.4
    621320     17714.8
    621360     17718.1
    621400     17717.7
    621440     17718.3
    621480     17720.9
    621520     17719.9
    621560     17723.8
    621600     17721.3
    621640     17723.4
    621680     17724.8
    621720     17726.4
    621760     17728.1
    621800     17730.1
    621840     17731.9
    621880     17729.9
    621920     17727.7
    621960     17733.5
    622000     17737.4
    622040     17735.9
    622080     17737.2
    622120     17737.6
    622160     17740.8
    622200     17740.4
    622240     17741.1
    622280     17743.6
    622320     17742.7
    622360     17746.4
    622400     17743.9
    622440     17746.1
    622480     17747.5
    622520     17749.2
    622560     17750.8
    622600     17752.7
    622640     17754.7
    622680     17752.7
    622720     17750.4
    622760     17756.2
    622800     17760.2
    622840     17758.7
    622880     17759.9
    622920     17760.3
    622960     17763.6
    623000     17763.1
    623040     17763.7
    623080     17766.3
    623120     17765.3
    623160     17769.1
    623200     17766.6
    623240     17768.8
    623280     17770.2
    623320     17771.8
    623360     17773.5
    623400     17775.4
    623440     17777.4
    623480     17775.4
    623520     17773.2
    623560       17779
    623600     17782.9
    623640     17781.4
    623680     17782.6
    623720     17783.1
    623760     17786.2
    623800     17785.9
    623840     17786.5
    623880       17789
    623920     17788.1
    623960       17792
    624000     17789.5
    624040     17791.3
    624080     17792.8
    624120     17794.6
    624160     17796.2
    624200       17798
    624240     17800.2
    624280     17798.1
    624320     17795.9
    624360     17801.7
    624400     17805.7
    624440     17804.1
    624480     17805.4
    624520     17805.8
    624560       17809
    624600     17808.7
    624640     17809.2
    624680     17811.8
    624720     17810.8
    624760     17814.8
    624800     17812.2
    624840     17814.2
    624880     17815.6
    624920     17817.4
    624960       17819
    625000     17820.8
    625040     17823.1
    625080     17820.7
    625120     17818.8
    625160     17824.5
    625200     17828.4
    625240     17826.8
    625280     17828.1
    625320     17828.6
    625360     17831.7
    625400     17831.4
    625440       17832
    625480     17834.6
    625520     17833.5
    625560     17837.5
    625600       17835
    625640     17836.9
    625680     17838.3
    625720     17840.1
    625760     17841.7
    625800     17843.5
    625840     17845.8
    625880     17843.4
    625920     17841.4
    625960     17847.3
    626000     17851.1
    626040     17849.6
    626080     17850.9
    626120     17851.5
    626160     17854.4
    626200     17854.2
    626240     17854.8
    626280     17857.4
    626320     17856.3
    626360     17860.3
    626400     17857.9
    626440     17859.7
    626480       17861
    626520     17862.8
    626560     17864.4
    626600     17866.3
    626640     17868.6
    626680     17866.2
    626720     17864.2
    626760       17870
    626800     17873.9
    626840     17872.5
    626880     17873.6
    626920     17874.2
    626960     17877.2
    627000     17876.9
    627040     17877.6
    627080     17880.2
    627120       17879
    627160       17883
    627200     17880.6
    627240     17882.3
    627280     17883.7
    627320     17885.7
    627360     17887.1
    627400     17889.1
    627440     17891.4
    627480       17889
    627520       17887
    627560     17892.8
    627600     17896.6
    627640     17895.4
    627680     17896.4
    627720     17896.9
    627760       17900
    627800     17899.7
    627840     17900.4
    627880       17903
    627920     17901.8
    627960     17905.7
    628000     17903.4
    628040     17905.2
    628080     17906.5
    628120     17908.3
    628160     17909.9
    628200     17911.8
    628240     17914.2
    628280     17911.7
    628320     17909.9
    628360     17915.6
    628400     17919.4
    628440     17918.2
    628480     17919.2
    628520     17919.7
    628560     17922.8
    628600     17922.5
    628640     17923.1
    628680     17925.8
    628720     17924.6
    628760     17928.6
    628800     17926.2
    628840     17927.9
    628880     17929.3
    628920     17931.1
    628960     17932.7
    629000     17934.6
    629040       17937
    629080     17934.5
    629120     17932.5
    629160     17938.4
    629200     17942.2
    629240       17941
    629280       17942
    629320     17942.5
    629360     17945.5
    629400     17945.2
    629440     17945.9
    629480     17948.5
    629520     17947.3
    629560     17951.4
    629600     17949.1
    629640     17950.7
    629680     17952.2
    629720     17953.9
    629760     17955.5
    629800     17957.3
    629840     17959.7
    629880     17957.3
    629920     17955.4
    629960     17961.1
    630000     17965.1
    630040       17964
    630080     17964.8
    630120     17965.2
    630160     17968.3
    630200       17968
    630240     17968.7
    630280     17971.3
    630320       17970
    630360     17974.2
    630400     17971.9
    630440     17973.5
    630480       17975
    630520     17976.7
    630560     17978.3
    630600     17980.2
    630640     17982.4
    630680     17980.1
    630720     17978.2
    630760     17983.9
    630800     17987.9
    630840     17986.8
    630880     17987.5
    630920       17988
    630960       17991
    631000     17990.8
    631040     17991.4
    631080     17994.1
    631120     17992.8
    631160       17997
    631200     17994.7
    631240     17996.1
    631280     17997.7
    631320     17999.3
    631360       18001
    631400     18002.9
    631440     18005.2
    631480     18002.7
    631520     18000.9
    631560     18006.5
    631600     18010.6
    631640     18009.5
    631680     18010.2
    631720     18010.7
    631760     18013.8
    631800     18013.5
    631840     18014.1
    631880     18016.9
    631920     18015.5
    631960     18019.7
    632000     18017.4
    632040     18018.8
    632080     18020.3
    632120       18022
    632160     18023.7
    632200     18025.6
    632240     18027.9
    632280     18025.5
    632320     18023.5
    632360     18029.2
    632400     18033.3
    632440     18032.1
    632480       18033
    632520     18033.4
    632560     18036.5
    632600     18036.3
    632640     18036.8
    632680     18039.5
    632720     18038.2
    632760     18042.4
    632800     18040.1
    632840     18041.5
    632880     18042.9
    632920     18044.6
    632960     18046.3
    633000     18048.3
    633040     18050.6
    633080     18048.1
    633120     18046.3
    633160     18051.9
    633200     18056.1
    633240     18054.8
    633280     18055.7
    633320     18056.1
    633360     18059.2
    633400       18059
    633440     18059.5
    633480     18062.2
    633520       18061
    633560     18065.1
    633600     18062.7
    633640     18064.1
    633680     18065.7
    633720     18067.3
    633760       18069
    633800     18071.1
    633840     18073.4
    633880     18070.9
    633920     18069.1
    633960     18074.6
    634000     18078.8
    634040     18077.6
    634080     18078.4
    634120     18078.9
    634160     18081.9
    634200     18081.7
    634240     18082.3
    634280       18085
    634320     18083.6
    634360     18087.8
    634400     18085.5
    634440     18086.9
    634480     18088.3
    634520     18089.9
    634560     18091.8
    634600       18094
    634640     18096.1
    634680     18093.6
    634720     18091.8
    634760     18097.3
    634800     18101.6
    634840     18100.3
    634880     18101.1
    634920     18101.7
    634960     18104.6
    635000     18104.5
    635040       18105
    635080     18107.7
    635120     18106.3
    635160     18110.6
    635200     18108.2
    635240     18109.7
    635280     18111.1
    635320     18112.7
    635360     18114.5
    635400     18116.7
    635440     18118.9
    635480     18116.4
    635520     18114.6
    635560       18120
    635600     18124.3
    635640       18123
    635680     18123.9
    635720     18124.4
    635760     18127.3
    635800     18127.2
    635840     18127.7
    635880     18130.4
    635920     18129.1
    635960     18133.3
    636000     18130.9
    636040     18132.5
    636080     18133.8
    636120     18135.3
    636160     18137.2
    636200     18139.4
    636240     18141.7
    636280     18139.2
    636320     18137.3
    636360     18142.8
    636400     18147.1
    636440     18145.8
    636480     18146.5
    636520     18147.1
    636560       18150
    636600     18149.9
    636640     18150.4
    636680     18153.2
    636720     18151.9
    636760     18156.1
    636800     18153.6
    636840     18155.1
    636880     18156.6
    636920     18158.1
    636960       18160
    637000     18162.2
    637040     18164.4
    637080     18161.9
    637120     18160.1
    637160     18165.5
    637200     18169.9
    637240     18168.5
    637280     18169.3
    637320     18169.9
    637360     18172.8
    637400     18172.7
    637440     18173.3
    637480       18176
    637520     18174.6
    637560     18178.9
    637600     18176.4
    637640     18177.9
    637680     18179.3
    637720     18180.9
    637760     18182.8
    637800       18185
    637840     18187.2
    637880     18184.7
    637920     18182.9
    637960     18188.3
    638000     18192.6
    638040     18191.3
    638080     18192.1
    638120     18192.7
    638160     18195.5
    638200     18195.4
    638240       18196
    638280     18198.8
    638320     18197.3
    638360     18201.6
    638400     18199.1
    638440     18200.6
    638480     18202.1
    638520     18203.6
    638560     18205.7
    638600     18207.8
    638640       18210
    638680     18207.5
    638720     18205.7
    638760     18211.1
    638800     18215.4
    638840     18214.1
    638880     18214.8
    638920     18215.5
    638960     18218.3
    639000     18218.2
    639040     18218.8
    639080     18221.6
    639120     18220.1
    639160     18224.5
    639200     18221.9
    639240     18223.4
    639280     18224.9
    639320     18226.4
    639360     18228.5
    639400     18230.6
    639440     18232.8
    639480     18230.2
    639520     18228.4
    639560     18233.9
    639600     18238.2
    639640     18236.9
    639680     18237.6
    639720     18238.3
    639760     18241.1
    639800     18241.2
    639840     18241.7
    639880     18244.3
    639920     18242.9
    639960     18247.3
    640000     18244.7
    640040     18246.2
    640080     18247.9
    640120     18249.3
    640160     18251.4
    640200     18253.6
    640240     18255.7
    640280       18253
    640320     18251.2
    640360     18256.7
    640400       18261
    640440     18259.7
    640480     18260.4
    640520     18261.2
    640560       18264
    640600       18264
    640640     18264.5
    640680     18267.2
    640720     18265.8
    640760     18270.2
    640800     18267.5
    640840     18268.9
    640880     18270.6
    640920     18272.1
    640960     18274.2
    641000     18276.4
    641040     18278.5
    641080     18275.8
    641120       18274
    641160     18279.5
    641200     18283.9
    641240     18282.5
    641280     18283.4
    641320       18284
    641360     18286.8
    641400     18286.8
    641440     18287.3
    641480       18290
    641520     18288.5
    641560       18293
    641600     18290.3
    641640     18291.8
    641680     18293.5
    641720     18294.9
    641760       18297
    641800     18299.1
    641840     18301.3
    641880     18298.7
    641920     18296.8
    641960     18302.4
    642000     18306.6
    642040     18305.3
    642080     18306.2
    642120     18306.9
    642160     18309.7
    642200     18309.7
    642240       18310
    642280       18313
    642320     18311.4
    642360     18315.9
    642400     18313.1
    642440     18314.8
    642480     18316.4
    642520     18317.8
    642560       18320
    642600       18322
    642640     18324.1
    642680     18321.5
    642720     18319.7
    642760     18325.3
    642800     18329.6
    642840     18328.1
    642880     18329.1
    642920     18329.7
    642960     18332.5
    643000     18332.6
    643040     18332.9
    643080     18335.9
    643120     18334.3
    643160     18338.9
    643200     18336.1
    643240     18337.6
    643280     18339.3
    643320     18340.7
    643360     18342.8
    643400     18344.8
    643440       18347
    643480     18344.5
    643520     18342.6
    643560     18348.2
    643600     18352.5
    643640     18350.9
    643680       18352
    643720     18352.6
    643760     18355.4
    643800     18355.4
    643840     18355.8
    643880     18358.8
    643920     18357.2
    643960     18361.7
    644000     18358.9
    644040     18360.4
    644080     18362.2
    644120     18363.5
    644160     18365.9
    644200     18367.7
    644240       18370
    644280     18367.6
    644320     18365.5
    644360     18371.1
    644400     18375.3
    644440     18373.8
    644480     18374.9
    644520     18375.5
    644560     18378.4
    644600     18378.3
    644640     18378.6
    644680     18381.7
    644720     18380.1
    644760     18384.5
    644800     18381.8
    644840     18383.4
    644880     18385.2
    644920     18386.5
    644960     18388.7
    645000     18390.6
    645040       18393
    645080     18390.4
    645120     18388.5
    645160     18394.1
    645200     18398.2
    645240     18396.8
    645280     18397.9
    645320     18398.4
    645360     18401.2
    645400     18401.2
    645440     18401.6
    645480     18404.5
    645520       18403
    645560     18407.4
    645600     18404.7
    645640     18406.4
    645680     18408.2
    645720     18409.4
    645760     18411.7
    645800     18413.6
    645840     18415.9
    645880     18413.3
    645920     18411.3
    645960       18417
    646000     18421.1
    646040     18419.7
    646080     18420.8
    646120     18421.3
    646160     18424.2
    646200     18424.2
    646240     18424.5
    646280     18427.6
    646320       18426
    646360     18430.3
    646400     18427.7
    646440     18429.4
    646480       18431
    646520     18432.2
    646560     18434.7
    646600     18436.5
    646640     18438.8
    646680     18436.2
    646720     18434.2
    646760     18439.9
    646800     18444.1
    646840     18442.7
    646880     18443.8
    646920     18444.3
    646960     18447.2
    647000     18447.1
    647040     18447.4
    647080     18450.6
    647120       18449
    647160     18453.3
    647200     18450.7
    647240     18452.3
    647280       18454
    647320     18455.2
    647360     18457.7
    647400     18459.5
    647440     18461.8
    647480     18459.2
    647520     18457.1
    647560     18462.7
    647600     18467.1
    647640     18465.7
    647680     18466.8
    647720     18467.3
    647760     18470.1
    647800     18470.1
    647840     18470.3
    647880     18473.4
    647920       18472
    647960     18476.1
    648000     18473.7
    648040     18475.1
    648080       18477
    648120     18478.1
    648160     18480.7
    648200     18482.5
    648240     18484.7
    648280       18482
    648320       18480
    648360     18485.6
    648400       18490
    648440     18488.7
    648480     18489.7
    648520     18490.2
    648560       18493
    648600       18493
    648640     18493.2
    648680     18496.5
    648720     18494.9
    648760     18499.1
    648800     18496.6
    648840       18498
    648880     18499.9
    648920     18501.1
    648960     18503.6
    649000     18505.3
    649040     18507.6
    649080     18504.9
    649120     18502.8
    649160     18508.4
    649200     18512.7
    649240     18511.6
    649280     18512.7
    649320       18513
    649360     18515.9
    649400     18515.9
    649440       18516
    649480     18519.4
    649520     18517.7
    649560       18522
    649600     18519.5
    649640     18520.9
    649680     18522.7
    649720     18523.9
    649760     18526.5
    649800     18528.3
    649840     18530.5
    649880     18527.8
    649920     18525.7
    649960     18531.2
    650000     18535.7
    650040     18534.5
    650080     18535.6
    650120     18535.8
    650160     18538.8
    650200     18538.8
    650240       18539
    650280     18542.3
    650320     18540.6
    650360       18545
    650400     18542.5
    650440     18543.9
    650480     18545.7
    650520     18546.8
    650560     18549.5
    650600     18551.3
    650640     18553.4
    650680     18550.6
    650720     18548.6
    650760     18554.1
    650800     18558.6
    650840     18557.5
    650880     18558.3
    650920     18558.8
    650960     18561.7
    651000     18561.7
    651040     18561.8
    651080     18565.2
    651120     18563.5
    651160       18568
    651200     18565.5
    651240     18566.8
    651280     18568.5
    651320     18569.7
    651360     18572.3
    651400     18574.2
    651440     18576.3
    651480     18573.5
    651520     18571.4
    651560     18577.1
    651600     18581.5
    651640     18580.4
    651680     18581.2
    651720     18581.6
    651760     18584.6
    651800     18584.6
    651840     18584.8
    651880     18588.1
    651920     18586.3
    651960     18590.8
    652000     18588.4
    652040     18589.7
    652080     18591.4
    652120     18592.6
    652160     18595.3
    652200       18597
    652240     18599.2
    652280     18596.4
    652320     18594.3
    652360       18600
    652400     18604.4
    652440     18603.4
    652480     18604.1
    652520     18604.6
    652560     18607.4
    652600     18607.5
    652640     18607.6
    652680       18611
    652720     18609.2
    652760     18613.6
    652800     18611.3
    652840     18612.5
    652880     18614.2
    652920     18615.4
    652960     18618.1
    653000     18619.8
    653040     18621.9
    653080     18619.2
    653120     18617.3
    653160     18622.8
    653200     18627.2
    653240     18626.3
    653280     18626.9
    653320     18627.4
    653360     18630.2
    653400     18630.3
    653440     18630.6
    653480     18633.8
    653520     18632.2
    653560     18636.5
    653600     18634.2
    653640     18635.4
    653680     18637.2
    653720     18638.2
    653760     18640.9
    653800     18642.8
    653840     18644.9
    653880       18642
    653920     18640.1
    653960     18645.8
    654000       18650
    654040     18649.3
    654080     18649.8
    654120     18650.4
    654160     18653.2
    654200     18653.3
    654240     18653.4
    654280     18656.7
    654320     18655.1
    654360     18659.4
    654400     18657.1
    654440     18658.3
    654480       18660
    654520     18661.1
    654560     18663.8
    654600     18665.6
    654640     18667.8
    654680     18664.9
    654720       18663
    654760     18668.7
    654800       18673
    654840     18672.2
    654880     18672.7
    654920     18673.3
    654960       18676
    655000     18676.2
    655040     18676.2
    655080     18679.4
    655120     18678.1
    655160     18682.3
    655200       18680
    655240     18681.2
    655280     18682.9
    655320       18684
    655360     18686.7
    655400     18688.5
    655440     18690.7
    655480     18687.8
    655520     18685.9
    655560     18691.6
    655600     18695.8
    655640       18695
    655680     18695.5
    655720       18696
    655760       18699
    655800       18699
    655840     18699.1
    655880     18702.3
    655920       18701
    655960     18705.2
    656000     18702.8
    656040       18704
    656080     18705.7
    656120     18706.9
    656160     18709.7
    656200     18711.4
    656240     18713.6
    656280     18710.6
    656320     18708.7
    656360     18714.5
    656400     18718.7
    656440     18717.8
    656480     18718.2
    656520     18718.9
    656560     18721.9
    656600     18721.9
    656640       18722
    656680     18725.1
    656720       18724
    656760     18728.1
    656800     18725.7
    656840     18726.9
    656880     18728.6
    656920     18729.7
    656960     18732.5
    657000     18734.3
    657040     18736.5
    657080     18733.5
    657120     18731.6
    657160     18737.3
    657200     18741.6
    657240     18740.8
    657280     18741.2
    657320     18741.7
    657360     18744.9
    657400     18744.7
    657440     18744.9
    657480       18748
    657520     18746.9
    657560     18750.9
    657600     18748.6
    657640     18749.8
    657680     18751.4
    657720     18752.6
    657760     18755.4
    657800     18757.3
    657840     18759.4
    657880     18756.5
    657920     18754.5
    657960     18760.1
    658000     18764.7
    658040     18763.8
    658080     18763.9
    658120     18764.6
    658160     18767.7
    658200     18767.5
    658240     18767.9
    658280       18771
    658320     18769.8
    658360     18773.9
    658400     18771.6
    658440     18772.7
    658480     18774.3
    658520     18775.4
    658560     18778.3
    658600     18780.1
    658640     18782.5
    658680     18779.4
    658720     18777.5
    658760       18783
    658800     18787.6
    658840     18786.7
    658880     18786.9
    658920     18787.6
    658960     18790.7
    659000     18790.6
    659040     18790.8
    659080       18794
    659120     18792.8
    659160     18796.9
    659200     18794.6
    659240     18795.7
    659280     18797.2
    659320     18798.4
    659360     18801.3
    659400       18803
    659440     18805.4
    659480     18802.3
    659520     18800.5
    659560       18806
    659600     18810.7
    659640     18809.7
    659680       18810
    659720     18810.6
    659760     18813.7
    659800     18813.6
    659840     18813.7
    659880     18816.9
    659920     18815.7
    659960     18819.8
    660000     18817.6
    660040     18818.6
    660080     18820.3
    660120     18821.4
    660160     18824.3
    660200       18826
    660240     18828.3
    660280     18825.3
    660320     18823.5
    660360       18829
    660400     18833.7
    660440     18832.7
    660480     18832.9
    660520     18833.5
    660560     18836.6
    660600     18836.6
    660640     18836.6
    660680     18839.9
    660720     18838.7
    660760     18842.8
    660800     18840.5
    660840     18841.5
    660880     18843.3
    660920     18844.2
    660960     18847.2
    661000     18848.9
    661040     18851.3
    661080     18848.3
    661120     18846.6
    661160       18852
    661200     18856.5
    661240     18855.5
    661280     18855.9
    661320     18856.5
    661360     18859.7
    661400     18859.6
    661440     18859.6
    661480       18863
    661520     18861.7
    661560     18865.8
    661600     18863.5
    661640     18864.5
    661680     18866.3
    661720     18867.1
    661760     18870.3
    661800     18871.9
    661840     18874.3
    661880     18871.2
    661920     18869.6
    661960       18875
    662000     18879.5
    662040     18878.5
    662080     18878.9
    662120     18879.6
    662160     18882.7
    662200     18882.5
    662240     18882.6
    662280       18886
    662320     18884.8
    662360     18888.8
    662400     18886.6
    662440     18887.4
    662480     18889.2
    662520     18890.1
    662560     18893.2
    662600       18895
    662640     18897.3
    662680     18894.2
    662720     18892.7
    662760     18898.1
    662800     18902.5
    662840     18901.5
    662880     18901.9
    662920     18902.4
    662960     18905.7
    663000     18905.5
    663040     18905.7
    663080       18909
    663120     18907.7
    663160     18911.8
    663200     18909.5
    663240     18910.4
    663280     18912.1
    663320     18913.3
    663360     18916.2
    663400     18917.9
    663440     18920.2
    663480     18917.2
    663520     18915.7
    663560     18921.1
    663600     18925.5
    663640     18924.6
    663680     18924.9
    663720     18925.4
    663760     18928.7
    663800     18928.6
    663840     18928.7
    663880       18932
    663920     18930.7
    663960     18934.7
    664000     18932.6
    664040     18933.4
    664080     18935.1
    664120     18936.3
    664160     18939.2
    664200       18941
    664240     18943.2
    664280     18940.2
    664320     18938.6
    664360       18944
    664400     18948.4
    664440     18947.6
    664480     18947.9
    664520     18948.5
    664560     18951.8
    664600     18951.7
    664640     18951.7
    664680     18955.1
    664720     18953.7
    664760     18957.7
    664800     18955.6
    664840     18956.6
    664880     18958.2
    664920     18959.2
    664960     18962.3
    665000       18964
    665040     18966.2
    665080     18963.3
    665120     18961.6
    665160     18967.2
    665200     18971.4
    665240     18970.6
    665280     18970.9
    665320     18971.5
    665360     18974.9
    665400     18974.7
    665440     18974.8
    665480     18978.2
    665520     18976.8
    665560     18980.8
    665600     18978.8
    665640     18979.6
    665680     18981.3
    665720     18982.3
    665760     18985.5
    665800     18987.2
    665840     18989.2
    665880     18986.2
    665920     18984.7
    665960     18990.3
    666000     18994.5
    666040     18993.6
    666080     18993.9
    666120     18994.5
    666160     18997.9
    666200     18997.8
    666240     18997.8
    666280     19001.3
    666320     18999.8
    666360     19003.9
    666400     19001.8
    666440     19002.6
    666480     19004.3
    666520     19005.4
    666560     19008.5
    666600     19010.2
    666640     19012.2
    666680     19009.2
    666720     19007.8
    666760     19013.3
    666800     19017.4
    666840     19016.6
    666880     19017.1
    666920     19017.5
    666960     19020.7
    667000     19020.7
    667040     19020.7
    667080     19024.5
    667120     19022.8
    667160     19026.9
    667200     19024.8
    667240     19025.6
    667280     19027.2
    667320     19028.4
    667360     19031.4
    667400     19033.2
    667440     19035.3
    667480     19032.1
    667520     19030.8
    667560     19036.4
    667600     19040.5
    667640     19039.7
    667680     19040.1
    667720     19040.5
    667760     19043.6
    667800     19043.6
    667840     19043.7
    667880     19047.4
    667920     19045.9
    667960     19049.8
    668000     19047.8
    668040     19048.5
    668080     19050.2
    668120     19051.3
    668160     19054.4
    668200     19056.3
    668240     19058.3
    668280     19055.2
    668320     19053.8
    668360     19059.3
    668400     19063.6
    668440     19062.7
    668480     19063.2
    668520     19063.4
    668560     19066.6
    668600     19066.8
    668640     19066.7
    668680     19070.4
    668720     19068.9
    668760     19072.9
    668800     19070.8
    668840     19071.6
    668880     19073.3
    668920     19074.3
    668960     19077.5
    669000     19079.3
    669040     19081.3
    669080     19078.2
    669120     19076.8
    669160     19082.3
    669200     19086.7
    669240     19085.7
    669280     19086.3
    669320     19086.4
    669360     19089.6
    669400     19089.8
    669440     19089.8
    669480     19093.5
    669520       19092
    669560       19096
    669600     19093.9
    669640     19094.6
    669680     19096.4
    669720     19097.3
    669760     19100.6
    669800     19102.4
    669840     19104.4
    669880     19101.3
    669920     19099.9
    669960     19105.5
    670000     19109.9
    670040     19108.8
    670080     19109.4
    670120     19109.6
    670160     19112.8
    670200     19112.9
    670240     19112.8
    670280     19116.6
    670320     19115.1
    670360     19119.1
    670400       19117
    670440     19117.6
    670480     19119.5
    670520     19120.4
    670560     19123.7
    670600     19125.5
    670640     19127.5
    670680     19124.5
    670720     19123.1
    670760     19128.7
    670800     19132.9
    670840     19131.9
    670880     19132.6
    670920     19132.7
    670960     19135.9
    671000     19136.1
    671040       19136
    671080     19139.8
    671120     19138.3
    671160     19142.1
    671200     19140.1
    671240     19140.8
    671280     19142.6
    671320     19143.4
    671360     19146.9
    671400     19148.6
    671440     19150.6
    671480     19147.6
    671520     19146.2
    671560     19151.9
    671600     19156.1
    671640       19155
    671680     19155.6
    671720       19156
    671760       19159
    671800     19159.1
    671840       19159
    671880     19162.9
    671920     19161.5
    671960     19165.3
    672000     19163.2
    672040     19163.9
    672080     19165.8
    672120     19166.6
    672160       19170
    672200     19171.7
    672240     19173.8
    672280     19170.6
    672320     19169.3
    672360     19174.9
    672400     19179.3
    672440     19178.1
    672480     19178.7
    672520       19179
    672560       19182
    672600     19182.2
    672640     19182.2
    672680     19185.9
    672720     19184.6
    672760     19188.4
    672800     19186.4
    672840       19187
    672880     19188.9
    672920     19189.8
    672960     19193.1
    673000     19194.8
    673040     19196.8
    673080     19193.6
    673120     19192.5
    673160     19198.1
    673200     19202.3
    673240     19201.1
    673280     19201.7
    673320       19202
    673360     19205.1
    673400     19205.3
    673440     19205.3
    673480     19208.9
    673520     19207.6
    673560     19211.5
    673600     19209.5
    673640       19210
    673680     19211.9
    673720     19212.8
    673760     19216.1
    673800       19218
    673840     19219.8
    673880     19216.7
    673920     19215.4
    673960     19221.2
    674000     19225.4
    674040     19224.1
    674080     19224.8
    674120       19225
    674160     19228.2
    674200     19228.4
    674240     19228.2
    674280     19231.9
    674320     19230.7
    674360     19234.7
    674400     19232.7
    674440       19233
    674480       19235
    674520     19235.9
    674560     19239.2
    674600     19241.1
    674640       19243
    674680     19239.8
    674720     19238.4
    674760     19244.2
    674800     19248.5
    674840     19247.2
    674880     19247.9
    674920       19248
    674960     19251.1
    675000     19251.5
    675040     19251.4
    675080     19255.1
    675120     19253.8
    675160     19257.8
    675200     19255.8
    675240       19256
    675280     19258.2
    675320       19259
    675360     19262.3
    675400     19264.1
    675440       19266
    675480     19262.9
    675520     19261.5
    675560     19267.3
    675600     19271.5
    675640     19270.3
    675680     19271.1
    675720       19271
    675760     19274.3
    675800     19274.7
    675840     19274.4
    675880     19278.2
    675920     19276.9
    675960     19280.8
    676000     19278.9
    676040     19279.2
    676080     19281.1
    676120     19282.1
    676160     19285.5
    676200     19287.2
    676240     19289.1
    676280       19286
    676320     19284.5
    676360     19290.4
    676400     19294.6
    676440     19293.4
    676480     19294.2
    676520       19294
    676560     19297.4
    676600     19297.8
    676640     19297.6
    676680     19301.3
    676720     19299.9
    676760     19303.8
    676800     19302.1
    676840     19302.2
    676880     19304.3
    676920     19305.2
    676960     19308.6
    677000     19310.3
    677040     19312.2
    677080       19309
    677120     19307.7
    677160     19313.6
    677200     19317.8
    677240     19316.5
    677280     19317.2
    677320     19317.1
    677360     19320.5
    677400     19320.9
    677440     19320.8
    677480     19324.4
    677520     19323.1
    677560     19326.9
    677600     19325.2
    677640     19325.4
    677680     19327.2
    677720     19328.4
    677760     19331.6
    677800     19333.4
    677840     19335.2
    677880     19332.1
    677920     19330.8
    677960     19336.8
    678000     19341.1
    678040     19339.7
    678080     19340.3
    678120     19340.2
    678160     19343.7
    678200     19344.1
    678240     19343.9
    678280     19347.5
    678320     19346.2
    678360     19349.9
    678400     19348.3
    678440     19348.7
    678480     19350.3
    678520     19351.6
    678560     19354.8
    678600     19356.6
    678640     19358.5
    678680     19355.3
    678720       19354
    678760       19360
    678800     19364.1
    678840     19362.8
    678880     19363.4
    678920     19363.3
    678960     19366.7
    679000     19367.4
    679040     19367.1
    679080     19370.6
    679120     19369.3
    679160     19373.1
    679200     19371.5
    679240     19371.8
    679280     19373.4
    679320     19374.6
    679360     19377.9
    679400     19379.6
    679440     19381.5
    679480     19378.5
    679520     19377.1
    679560     19383.1
    679600     19387.3
    679640       19386
    679680     19386.6
    679720     19386.4
    679760     19389.9
    679800     19390.5
    679840     19390.3
    679880     19393.7
    679920     19392.4
    679960     19396.3
    680000     19394.6
    680040       19395
    680080     19396.6
    680120     19397.8
    680160       19401
    680200     19402.8
    680240     19404.8
    680280     19401.6
    680320     19400.3
    680360     19406.1
    680400     19410.4
    680440     19409.2
    680480     19409.6
    680520     19409.6
    680560     19413.1
    680600     19413.7
    680640     19413.4
    680680     19416.9
    680720     19415.4
    680760     19419.5
    680800     19417.8
    680840     19418.1
    680880     19419.6
    680920       19421
    680960     19424.1
    681000     19425.9
    681040     19427.9
    681080     19424.8
    681120     19423.4
    681160     19429.2
    681200     19433.5
    681240     19432.3
    681280     19432.5
    681320     19432.8
    681360     19436.2
    681400     19436.9
    681440     19436.4
    681480     19440.1
    681520     19438.4
    681560     19442.6
    681600     19440.8
    681640     19441.1
    681680     19442.7
    681720     19444.1
    681760     19447.2
    681800       19449
    681840     19450.9
    681880     19447.7
    681920     19446.4
    681960     19452.4
    682000     19456.5
    682040     19455.3
    682080     19455.5
    682120     19455.8
    682160     19459.2
    682200     19459.9
    682240     19459.3
    682280     19463.1
    682320     19461.4
    682360     19465.6
    682400     19463.9
    682440     19464.1
    682480     19465.8
    682520     19467.1
    682560     19470.2
    682600       19472
    682640       19474
    682680     19470.7
    682720     19469.7
    682760     19475.4
    682800     19479.6
    682840     19478.2
    682880     19478.5
    682920     19478.7
    682960     19482.2
    683000     19482.9
    683040     19482.3
    683080     19486.2
    683120     19484.3
    683160     19488.5
    683200     19486.9
    683240       19487
    683280     19488.8
    683320     19490.1
    683360       19493
    683400     19494.9
    683440     19496.9
    683480     19493.7
    683520     19492.7
    683560     19498.4
    683600     19502.6
    683640     19501.1
    683680     19501.5
    683720     19501.7
    683760     19505.3
    683800     19505.8
    683840     19505.4
    683880     19509.2
    683920     19507.4
    683960     19511.5
    684000     19509.9
    684040       19510
    684080     19511.8
    684120     19513.1
    684160       19516
    684200       19518
    684240     19519.9
    684280     19516.6
    684320     19515.7
    684360     19521.6
    684400     19525.7
    684440     19524.1
    684480     19524.6
    684520     19524.7
    684560     19528.3
    684600     19528.8
    684640     19528.4
    684680     19532.3
    684720     19530.4
    684760     19534.6
    684800     19532.9
    684840     19532.9
    684880     19534.7
    684920     19536.1
    684960       19539
    685000     19541.2
    685040     19542.9
    685080     19539.5
    685120     19538.7
    685160     19544.5
    685200     19548.6
    685240     19547.2
    685280     19547.7
    685320     19547.8
    685360       19551
    685400     19551.8
    685440     19551.4
    685480     19555.2
    685520     19553.4
    685560     19557.6
    685600       19556
    685640     19555.9
    685680     19557.6
    685720     19559.2
    685760       19562
    685800       19564
    685840     19565.8
    685880     19562.5
    685920     19561.7
    685960     19567.5
    686000     19571.4
    686040     19570.1
    686080     19570.7
    686120     19570.8
    686160       19574
    686200     19574.8
    686240     19574.2
    686280     19578.1
    686320     19576.2
    686360     19580.6
    686400     19579.1
    686440     19578.8
    686480     19580.5
    686520     19582.2
    686560     19584.9
    686600     19586.9
    686640     19588.8
    686680     19585.4
    686720     19584.5
    686760     19590.5
    686800     19594.2
    686840     19592.9
    686880     19593.5
    686920     19593.6
    686960       19597
    687000     19597.7
    687040     19597.1
    687080     19600.9
    687120       19599
    687160     19603.6
    687200       19602
    687240     19601.8
    687280     19603.5
    687320     19605.1
    687360     19607.6
    687400     19609.9
    687440     19611.6
    687480     19608.3
    687520     19607.4
    687560     19613.3
    687600     19617.1
    687640     19615.8
    687680     19616.3
    687720     19616.5
    687760     19619.8
    687800     19620.5
    687840     19619.9
    687880     19623.7
    687920     19621.7
    687960     19626.5
    688000     19624.8
    688040     19624.6
    688080     19626.4
    688120     19627.9
    688160     19630.4
    688200     19632.6
    688240     19634.4
    688280     19631.2
    688320     19630.3
    688360     19636.1
    688400     19639.9
    688440     19638.6
    688480     19639.3
    688520     19639.3
    688560     19642.7
    688600     19643.3
    688640     19642.8
    688680     19646.6
    688720     19644.5
    688760     19649.3
    688800     19647.6
    688840     19647.6
    688880     19649.3
    688920     19650.8
    688960     19653.3
    689000     19655.4
    689040     19657.1
    689080     19654.1
    689120     19653.1
    689160       19659
    689200     19662.7
    689240     19661.5
    689280     19662.1
    689320       19662
    689360     19665.6
    689400     19666.1
    689440     19665.7
    689480     19669.3
    689520     19667.3
    689560     19672.1
    689600     19670.5
    689640     19670.5
    689680     19672.2
    689720     19673.6
    689760     19676.1
    689800     19678.1
    689840     19679.9
    689880     19676.8
    689920     19675.8
    689960     19681.9
    690000     19685.6
    690040     19684.3
    690080     19684.9
    690120       19685
    690160     19688.4
    690200       19689
    690240     19688.5
    690280     19692.1
    690320     19690.1
    690360     19694.9
    690400     19693.2
    690440     19693.3
    690480     19695.1
    690520     19696.5
    690560     19698.9
    690600       19701
    690640     19702.7
    690680     19699.5
    690720     19698.7
    690760     19704.7
    690800     19708.3
    690840     19707.1
    690880     19707.6
    690920     19707.9
    690960       19711
    691000     19711.8
    691040     19711.4
    691080     19714.9
    691120     19712.9
    691160     19717.7
    691200     19716.1
    691240     19716.2
    691280     19717.9
    691320     19719.3
    691360     19721.7
    691400     19723.8
    691440     19725.5
    691480     19722.2
    691520     19721.5
    691560     19727.6
    691600     19731.2
    691640       19730
    691680     19730.3
    691720     19730.8
    691760     19733.9
    691800     19734.6
    691840     19734.2
    691880     19737.7
    691920     19735.6
    691960     19740.6
    692000       19739
    692040     19738.9
    692080     19740.7
    692120     19742.1
    692160     19744.6
    692200     19746.7
    692240     19748.3
    692280     19745.1
    692320     19744.4
    692360     19750.4
    692400     19754.1
    692440     19752.9
    692480     19753.2
    692520     19753.5
    692560     19756.8
    692600     19757.6
    692640     19757.1
    692680     19760.6
    692720     19758.4
    692760     19763.5
    692800     19761.9
    692840     19761.8
    692880     19763.7
    692920     19764.9
    692960     19767.5
    693000     19769.6
    693040     19771.2
    693080     19767.9
    693120     19767.2
    693160     19773.2
    693200     19776.9
    693240     19775.7
    693280       19776
    693320     19776.4
    693360     19779.8
    693400     19780.4
    693440       19780
    693480     19783.5
    693520     19781.3
    693560     19786.3
    693600     19784.8
    693640     19784.6
    693680     19786.7
    693720     19787.8
    693760     19790.3
    693800     19792.4
    693840       19794
    693880     19790.8
    693920       19790
[truncated: 175,997 more chars]
