# Supplementary material for: Comment on 'Valid molecular dynamics simulations of human hemoglobin require a surprisingly large box size'
Source: eLife. 2019 Jun 20;8:e44718. doi: 10.7554/eLife.44718 (PMC6586461; doi:10.7554/eLife.44718)
Supplement: Figure 2—source data 1. — The zip archive contains a README file describing which source files correspond to the different panels. [file elife-44718-fig2-data1.zip › figure2/panel_B/90A/7/msd.xvg]

# This file was created Thu Mar  7 17:51:37 2019
# Created by:
#             :-) GROMACS - gmx msd, 2018.5-dev-20181129-d5972f7 (-:
# 
# Executable:   /usr/local/gromacs/2018/2018.4-impi2017-fftw337-gcc640-cuda91/bin/gmx
# Data prefix:  /usr/local/gromacs/2018/2018.4-impi2017-fftw337-gcc640-cuda91
# Working dir:  /home/vgapsys/project/hemoglobin/hemoglobin/Meuwly/90a-elife/eq7
# Command line:
#   gmx msd -s /netmount/energy/vgapsys/hemoglobin/hemoglobin/raw/90a-elife/topol.tpr -f /netmount/energy/vgapsys/hemoglobin/hemoglobin/raw/90a-elife/6/traj_comp.xtc -trestart 800 -n index.ndx -o msd.xvg
# gmx msd is part of G R O M A C S:
#
# Getting the Right Output Means no Artefacts in Calculating Stuff
#
@    title "Mean Square Displacement"
@    xaxis  label "Time (ps)"
@    yaxis  label "MSD (nm\S2\N)"
@TYPE xy
# MSD gathered over 1e+06 ps with 1251 restarts
# Diffusion constants fitted from time 100000 to 900000 ps
# D[Water_&_OW] = 4.6421 (+/- 0.0577) (1e-5 cm^2/s)
         0           0
        40     1.23266
        80     2.43774
       120     3.63212
       160     4.82285
       200     6.00448
       240     7.18024
       280     8.35333
       320     9.52321
       360     10.6885
       400     11.8498
       440     13.0099
       480     14.1684
       520     15.3231
       560     16.4769
       600      17.622
       640     18.7716
       680     19.9211
       720     21.0657
       760     22.2114
       800       23.36
       840     24.5051
       880     25.6461
       920     26.7843
       960     27.9291
      1000     29.0709
      1040     30.2105
      1080     31.3523
      1120     32.4916
      1160     33.6369
      1200     34.7755
      1240      35.915
      1280     37.0562
      1320     38.1941
      1360     39.3304
      1400     40.4624
      1440     41.5992
      1480     42.7355
      1520     43.8643
      1560     45.0059
      1600     46.1479
      1640      47.283
      1680     48.4171
      1720     49.5506
      1760     50.6875
      1800      51.825
      1840     52.9575
      1880     54.0968
      1920     55.2331
      1960     56.3785
      2000     57.5141
      2040     58.6536
      2080     59.7924
      2120     60.9273
      2160     62.0638
      2200     63.1955
      2240     64.3269
      2280     65.4634
      2320     66.5872
      2360     67.7255
      2400     68.8644
      2440     69.9991
      2480     71.1348
      2520     72.2657
      2560     73.4078
      2600      74.544
      2640     75.6798
      2680     76.8226
      2720     77.9612
      2760     79.1095
      2800     80.2411
      2840     81.3815
      2880     82.5179
      2920     83.6488
      2960     84.7872
      3000     85.9172
      3040     87.0452
      3080     88.1818
      3120     89.3022
      3160     90.4449
      3200     91.5823
      3240     92.7156
      3280      93.851
      3320     94.9811
      3360     96.1231
      3400     97.2553
      3440     98.3905
      3480     99.5331
      3520     100.666
      3560     101.816
      3600     102.946
      3640     104.083
      3680     105.216
      3720     106.346
      3760     107.488
      3800     108.618
      3840     109.745
      3880     110.884
      3920     112.001
      3960     113.147
      4000     114.286
      4040     115.422
      4080     116.556
      4120     117.684
      4160     118.826
      4200     119.956
      4240     121.091
      4280     122.232
      4320     123.362
      4360     124.511
      4400     125.639
      4440     126.775
      4480     127.908
      4520     129.035
      4560     130.178
      4600     131.308
      4640     132.433
      4680     133.568
      4720     134.683
      4760      135.83
      4800     136.968
      4840       138.1
      4880     139.232
      4920     140.358
      4960     141.505
      5000     142.637
      5040     143.772
      5080     144.913
      5120     146.041
      5160     147.189
      5200     148.321
      5240     149.459
      5280     150.589
      5320     151.718
      5360     152.862
      5400     153.992
      5440     155.113
      5480     156.251
      5520     157.363
      5560     158.509
      5600     159.648
      5640      160.78
      5680      161.91
      5720     163.041
      5760      164.19
      5800     165.323
      5840     166.456
      5880     167.596
      5920     168.723
      5960     169.873
      6000     171.004
      6040     172.141
      6080     173.271
      6120     174.402
      6160      175.55
      6200      176.68
      6240     177.801
      6280     178.944
      6320     180.055
      6360     181.197
      6400     182.334
      6440     183.465
      6480     184.593
      6520     185.721
      6560      186.87
      6600     188.003
      6640     189.137
      6680     190.275
      6720     191.399
      6760     192.551
      6800     193.677
      6840     194.814
      6880     195.941
      6920     197.071
      6960     198.222
      7000     199.353
      7040     200.477
      7080      201.62
      7120      202.73
      7160     203.875
      7200     205.012
      7240     206.143
      7280     207.273
      7320       208.4
      7360     209.553
      7400     210.684
      7440     211.819
      7480     212.958
      7520     214.081
      7560     215.235
      7600     216.361
      7640     217.499
      7680     218.628
      7720     219.755
      7760     220.908
      7800     222.039
      7840     223.158
      7880       224.3
      7920     225.407
      7960      226.55
      8000     227.687
      8040     228.817
      8080     229.949
      8120     231.072
      8160     232.225
      8200     233.354
      8240      234.49
      8280     235.632
      8320     236.754
      8360     237.911
      8400     239.038
      8440     240.176
      8480     241.303
      8520     242.429
      8560     243.583
      8600     244.712
      8640     245.831
      8680     246.978
      8720     248.083
      8760     249.226
      8800     250.363
      8840     251.494
      8880     252.624
      8920     253.747
      8960       254.9
      9000     256.036
      9040     257.168
      9080      258.31
      9120     259.433
      9160     260.595
      9200     261.722
      9240     262.861
      9280     263.988
      9320     265.116
      9360     266.275
      9400     267.402
      9440     268.519
      9480     269.666
      9520      270.77
      9560     271.913
      9600     273.049
      9640     274.183
      9680     275.312
      9720     276.435
      9760     277.589
      9800     278.724
      9840     279.857
      9880     280.998
      9920     282.117
      9960     283.281
     10000     284.408
     10040     285.547
     10080     286.674
     10120     287.803
     10160      288.96
     10200     290.088
     10240     291.204
     10280      292.35
     10320     293.456
     10360     294.602
     10400     295.737
     10440     296.867
     10480     297.996
     10520     299.114
     10560     300.268
     10600     301.404
     10640     302.534
     10680     303.675
     10720     304.795
     10760     305.957
     10800     307.081
     10840     308.223
     10880     309.349
     10920     310.476
     10960     311.635
     11000     312.762
     11040     313.878
     11080     315.025
     11120     316.132
     11160      317.28
     11200     318.415
     11240     319.544
     11280      320.67
     11320     321.787
     11360     322.944
     11400     324.079
     11440     325.208
     11480     326.352
     11520     327.468
     11560     328.638
     11600     329.758
     11640     330.903
     11680     332.031
     11720     333.156
     11760     334.312
     11800     335.443
     11840      336.56
     11880     337.709
     11920     338.816
     11960     339.967
     12000     341.099
     12040     342.229
     12080     343.356
     12120     344.471
     12160     345.625
     12200     346.759
     12240     347.887
     12280      349.03
     12320     350.146
     12360     351.315
     12400     352.433
     12440     353.583
     12480     354.712
     12520     355.832
     12560     356.988
     12600     358.119
     12640     359.235
     12680     360.383
     12720      361.49
     12760     362.644
     12800     363.773
     12840     364.902
     12880     366.032
     12920     367.145
     12960     368.301
     13000     369.433
     13040     370.562
     13080     371.704
     13120     372.825
     13160     373.993
     13200     375.109
     13240     376.261
     13280     377.388
     13320     378.508
     13360     379.665
     13400     380.797
     13440     381.911
     13480     383.057
     13520     384.157
     13560     385.311
     13600     386.439
     13640     387.568
     13680     388.692
     13720     389.807
     13760     390.967
     13800     392.096
     13840     393.222
     13880     394.368
     13920     395.485
     13960     396.655
     14000     397.772
     14040     398.922
     14080     400.048
     14120     401.172
     14160     402.334
     14200     403.462
     14240     404.577
     14280     405.724
     14320     406.823
     14360     407.979
     14400     409.109
     14440     410.239
     14480     411.365
     14520      412.48
     14560     413.637
     14600     414.765
     14640      415.89
     14680     417.041
     14720      418.16
     14760     419.333
     14800     420.451
     14840     421.602
     14880     422.727
     14920     423.851
     14960     425.012
     15000     426.142
     15040     427.252
     15080     428.401
     15120       429.5
     15160     430.655
     15200     431.785
     15240     432.919
     15280     434.047
     15320      435.16
     15360     436.316
     15400     437.443
     15440     438.571
     15480     439.716
     15520     440.835
     15560     442.015
     15600     443.126
     15640     444.283
     15680     445.404
     15720     446.529
     15760      447.69
     15800     448.819
     15840      449.93
     15880     451.074
     15920     452.174
     15960     453.331
     16000      454.46
     16040     455.595
     16080      456.72
     16120     457.834
     16160     458.991
     16200     460.119
     16240     461.246
     16280     462.391
     16320     463.509
     16360     464.691
     16400     465.797
     16440     466.955
     16480     468.075
     16520     469.197
     16560     470.361
     16600     471.491
     16640     472.598
     16680     473.744
     16720     474.841
     16760     476.001
     16800     477.132
     16840     478.269
     16880     479.394
     16920     480.508
     16960     481.663
     17000     482.791
     17040     483.921
     17080     485.066
     17120     486.185
     17160     487.371
     17200     488.478
     17240      489.64
     17280      490.76
     17320     491.883
     17360     493.048
     17400     494.177
     17440     495.279
     17480     496.424
     17520     497.518
     17560     498.675
     17600     499.805
     17640     500.941
     17680     502.066
     17720      503.18
     17760      504.34
     17800     505.467
     17840       506.6
     17880     507.745
     17920     508.862
     17960     510.045
     18000     511.154
     18040     512.321
     18080     513.438
     18120      514.56
     18160     515.729
     18200     516.855
     18240      517.96
     18280     519.102
     18320     520.196
     18360     521.355
     18400     522.485
     18440     523.619
     18480     524.747
     18520     525.861
     18560     527.025
     18600     528.156
     18640     529.286
     18680      530.43
     18720      531.55
     18760     532.735
     18800     533.839
     18840     535.006
     18880     536.125
     18920     537.246
     18960     538.414
     19000     539.542
     19040     540.644
     19080     541.787
     19120     542.878
     19160     544.037
     19200     545.166
     19240     546.303
     19280     547.431
     19320     548.546
     19360     549.715
     19400     550.844
     19440     551.973
     19480     553.117
     19520     554.235
     19560     555.423
     19600     556.529
     19640     557.695
     19680     558.814
     19720     559.935
     19760     561.104
     19800     562.236
     19840     563.334
     19880     564.476
     19920     565.565
     19960     566.726
     20000     567.852
     20040     568.992
     20080     570.121
     20120     571.233
     20160     572.404
     20200     573.532
     20240     574.662
     20280      575.81
     20320     576.929
     20360     578.118
     20400     579.222
     20440     580.388
     20480     581.501
     20520     582.619
     20560     583.789
     20600      584.92
     20640     586.018
     20680      587.16
     20720     588.249
     20760      589.41
     20800     590.538
     20840     591.681
     20880     592.811
     20920     593.926
     20960     595.098
     21000     596.228
     21040     597.357
     21080     598.509
     21120     599.628
     21160     600.816
     21200     601.911
     21240     603.077
     21280     604.188
     21320     605.307
     21360     606.475
     21400      607.61
     21440     608.705
     21480     609.852
     21520     610.936
     21560       612.1
     21600      613.23
     21640     614.372
     21680     615.501
     21720     616.615
     21760     617.791
     21800     618.921
     21840     620.049
     21880       621.2
     21920     622.319
     21960     623.508
     22000     624.604
     22040     625.769
     22080     626.877
     22120     627.995
     22160     629.163
     22200     630.301
     22240     631.399
     22280     632.544
     22320     633.629
     22360     634.793
     22400     635.923
     22440     637.062
     22480     638.191
     22520     639.305
     22560     640.479
     22600     641.608
     22640     642.736
     22680     643.887
     22720     645.005
     22760     646.199
     22800     647.298
     22840     648.467
     22880      649.57
     22920     650.685
     22960     651.855
     23000     652.994
     23040     654.092
     23080     655.234
     23120     656.318
     23160     657.479
     23200     658.611
     23240     659.756
     23280     660.885
     23320     661.997
     23360     663.169
     23400     664.297
     23440     665.424
     23480     666.575
     23520     667.696
     23560     668.891
     23600     669.989
     23640     671.157
     23680     672.262
     23720     673.379
     23760     674.554
     23800     675.686
     23840     676.785
     23880     677.928
     23920     679.007
     23960     680.167
     24000       681.3
     24040     682.442
     24080     683.571
     24120     684.681
     24160     685.854
     24200     686.982
     24240     688.105
     24280     689.256
     24320     690.377
     24360     691.578
     24400     692.676
     24440      693.84
     24480     694.945
     24520     696.066
     24560     697.246
     24600     698.374
     24640      699.47
     24680     700.619
     24720     701.697
     24760     702.855
     24800     703.987
     24840     705.126
     24880     706.257
     24920     707.368
     24960     708.541
     25000     709.667
     25040     710.794
     25080     711.945
     25120     713.065
     25160     714.268
     25200     715.365
     25240     716.528
     25280     717.628
     25320     718.749
     25360     719.934
     25400     721.064
     25440     722.162
     25480     723.307
     25520     724.384
     25560     725.545
     25600     726.678
     25640     727.814
     25680     728.943
     25720     730.056
     25760     731.233
     25800     732.354
     25840      733.48
     25880     734.633
     25920     735.749
     25960     736.952
     26000     738.047
     26040     739.212
     26080     740.309
     26120      741.43
     26160     742.614
     26200     743.742
     26240     744.835
     26280     745.984
     26320     747.058
     26360     748.221
     26400     749.357
     26440     750.495
     26480     751.624
     26520     752.738
     26560     753.912
     26600     755.034
     26640     756.158
     26680     757.311
     26720     758.427
     26760     759.633
     26800     760.728
     26840     761.894
     26880     762.986
     26920     764.107
     26960     765.293
     27000     766.419
     27040     767.509
     27080     768.657
     27120     769.733
     27160     770.897
     27200     772.031
     27240     773.168
     27280     774.298
     27320      775.41
     27360     776.586
     27400     777.707
     27440     778.832
     27480     779.985
     27520     781.102
     27560      782.31
     27600     783.402
     27640     784.572
     27680     785.665
     27720     786.783
     27760     787.972
     27800     789.099
     27840     790.187
     27880      791.33
     27920     792.411
     27960     793.575
     28000     794.709
     28040     795.849
     28080     796.976
     28120      798.09
     28160     799.268
     28200     800.391
     28240     801.519
     28280     802.676
     28320      803.79
     28360     805.001
     28400     806.091
     28440     807.255
     28480     808.347
     28520     809.467
     28560     810.654
     28600     811.784
     28640     812.872
     28680     814.014
     28720     815.096
     28760     816.264
     28800     817.397
     28840     818.534
     28880      819.66
     28920     820.776
     28960      821.95
     29000     823.072
     29040     824.201
     29080     825.354
     29120     826.474
     29160     827.681
     29200     828.774
     29240      829.94
     29280     831.028
     29320     832.148
     29360     833.341
     29400     834.471
     29440      835.56
     29480     836.703
     29520     837.781
     29560     838.948
     29600     840.087
     29640     841.222
     29680     842.348
     29720     843.462
     29760     844.634
     29800     845.759
     29840     846.883
     29880     848.038
     29920     849.154
     29960     850.361
     30000     851.455
     30040     852.623
     30080      853.71
     30120      854.83
     30160     856.025
     30200     857.157
     30240     858.245
     30280     859.384
     30320     860.462
     30360     861.629
     30400     862.767
     30440     863.898
     30480     865.023
     30520     866.138
     30560      867.31
     30600     868.431
     30640     869.553
     30680     870.708
     30720      871.83
     30760     873.037
     30800     874.132
     30840     875.302
     30880     876.387
     30920     877.512
     30960     878.704
     31000     879.838
     31040     880.927
     31080     882.069
     31120     883.144
     31160     884.309
     31200     885.451
     31240     886.581
     31280     887.705
     31320     888.824
     31360     889.994
     31400     891.117
     31440     892.236
     31480     893.393
     31520     894.512
     31560     895.725
     31600     896.819
     31640     897.986
     31680     899.073
     31720     900.199
     31760     901.391
     31800     902.523
     31840      903.61
     31880     904.752
     31920     905.823
     31960     906.988
     32000      908.13
     32040     909.261
     32080     910.385
     32120     911.504
     32160     912.673
     32200     913.791
     32240     914.909
     32280     916.066
     32320     917.183
     32360     918.398
     32400     919.489
     32440     920.653
     32480     921.739
     32520     922.867
     32560     924.059
     32600     925.192
     32640     926.275
     32680     927.417
     32720     928.488
     32760     929.655
     32800     930.796
     32840     931.929
     32880     933.052
     32920     934.173
     32960     935.344
     33000     936.458
     33040     937.577
     33080     938.733
     33120     939.848
     33160     941.068
     33200     942.155
     33240     943.325
     33280     944.409
     33320     945.541
     33360     946.733
     33400     947.865
     33440     948.947
     33480      950.09
     33520     951.155
     33560     952.328
     33600     953.467
     33640     954.599
     33680     955.724
     33720     956.841
     33760     958.018
     33800     959.129
     33840     960.246
     33880     961.405
     33920     962.512
     33960     963.741
     34000     964.825
     34040     965.993
     34080     967.079
     34120     968.218
     34160     969.406
     34200     970.537
     34240     971.615
     34280     972.758
     34320     973.821
     34360     974.997
     34400     976.131
     34440     977.263
     34480     978.383
     34520     979.501
     34560      980.68
     34600     981.795
     34640     982.915
     34680     984.072
     34720     985.184
     34760      986.41
     34800     987.498
     34840     988.665
     34880     989.749
     34920      990.89
     34960     992.074
     35000     993.208
     35040     994.287
     35080     995.431
     35120     996.495
     35160     997.669
     35200     998.802
     35240     999.933
     35280     1001.05
     35320     1002.17
     35360     1003.35
     35400     1004.46
     35440     1005.58
     35480     1006.73
     35520     1007.84
     35560     1009.07
     35600     1010.16
     35640     1011.33
     35680     1012.41
     35720     1013.55
     35760     1014.74
     35800     1015.87
     35840     1016.94
     35880     1018.09
     35920     1019.15
     35960     1020.32
     36000     1021.46
     36040     1022.59
     36080     1023.71
     36120     1024.82
     36160     1026.01
     36200     1027.12
     36240     1028.24
     36280     1029.39
     36320      1030.5
     36360     1031.74
     36400     1032.82
     36440     1033.99
     36480     1035.07
     36520      1036.2
     36560      1037.4
     36600     1038.53
     36640     1039.61
     36680     1040.75
     36720     1041.82
     36760     1042.99
     36800     1044.13
     36840     1045.25
     36880     1046.38
     36920     1047.49
     36960     1048.67
     37000     1049.79
     37040      1050.9
     37080     1052.05
     37120     1053.17
     37160      1054.4
     37200     1055.48
     37240     1056.65
     37280     1057.73
     37320     1058.87
     37360     1060.06
     37400      1061.2
     37440     1062.27
     37480     1063.42
     37520     1064.48
     37560     1065.65
     37600     1066.79
     37640     1067.92
     37680     1069.05
     37720     1070.16
     37760     1071.34
     37800     1072.45
     37840     1073.57
     37880     1074.72
     37920     1075.83
     37960     1077.07
     38000     1078.15
     38040     1079.32
     38080      1080.4
     38120     1081.54
     38160     1082.74
     38200     1083.88
     38240     1084.95
     38280     1086.09
     38320     1087.15
     38360     1088.32
     38400     1089.47
     38440      1090.6
     38480     1091.72
     38520     1092.83
     38560     1094.01
     38600     1095.12
     38640     1096.24
     38680     1097.38
     38720      1098.5
     38760     1099.74
     38800      1100.8
     38840     1101.97
     38880     1103.05
     38920     1104.19
     38960      1105.4
     39000     1106.53
     39040      1107.6
     39080     1108.75
     39120      1109.8
     39160     1110.97
     39200     1112.12
     39240     1113.24
     39280     1114.37
     39320     1115.48
     39360     1116.66
     39400     1117.77
     39440     1118.89
     39480     1120.03
     39520     1121.14
     39560     1122.38
     39600     1123.45
     39640     1124.62
     39680     1125.69
     39720     1126.83
     39760     1128.04
     39800     1129.17
     39840     1130.24
     39880     1131.39
     39920     1132.44
     39960     1133.61
     40000     1134.75
     40040     1135.88
     40080        1137
     40120     1138.11
     40160     1139.29
     40200      1140.4
     40240     1141.53
     40280     1142.67
     40320     1143.77
     40360     1145.02
     40400     1146.08
     40440     1147.25
     40480     1148.33
     40520     1149.47
     40560     1150.67
     40600     1151.81
     40640     1152.87
     40680     1154.02
     40720     1155.07
     40760     1156.24
     40800     1157.38
     40840     1158.52
     40880     1159.63
     40920     1160.73
     40960     1161.92
     41000     1163.03
     41040     1164.16
     41080      1165.3
     41120      1166.4
     41160     1167.65
     41200     1168.72
     41240     1169.89
     41280     1170.96
     41320      1172.1
     41360     1173.31
     41400     1174.44
     41440      1175.5
     41480     1176.65
     41520     1177.69
     41560     1178.87
     41600     1180.01
     41640     1181.14
     41680     1182.26
     41720     1183.36
     41760     1184.55
     41800     1185.65
     41840     1186.78
     41880     1187.92
     41920     1189.03
     41960     1190.28
     42000     1191.35
     42040     1192.52
     42080     1193.58
     42120     1194.73
     42160     1195.93
     42200     1197.07
     42240     1198.13
     42280     1199.28
     42320     1200.31
     42360     1201.49
     42400     1202.63
     42440     1203.77
     42480     1204.89
     42520     1205.99
     42560     1207.18
     42600     1208.28
     42640     1209.41
     42680     1210.55
     42720     1211.66
     42760     1212.92
     42800     1213.98
     42840     1215.15
     42880     1216.22
     42920     1217.36
     42960     1218.57
     43000      1219.7
     43040     1220.77
     43080     1221.92
     43120     1222.96
     43160     1224.14
     43200     1225.28
     43240     1226.42
     43280     1227.54
     43320     1228.63
     43360     1229.82
     43400     1230.92
     43440     1232.04
     43480     1233.19
     43520     1234.29
     43560     1235.56
     43600     1236.62
     43640     1237.79
     43680     1238.86
     43720     1240.01
     43760     1241.22
     43800     1242.36
     43840     1243.42
     43880     1244.57
     43920     1245.61
     43960     1246.79
     44000     1247.94
     44040     1249.08
     44080      1250.2
     44120     1251.29
     44160     1252.48
     44200     1253.57
     44240      1254.7
     44280     1255.85
     44320     1256.95
     44360     1258.22
     44400     1259.28
     44440     1260.46
     44480     1261.53
     44520     1262.67
     44560     1263.88
     44600     1265.02
     44640     1266.08
     44680     1267.23
     44720     1268.27
     44760     1269.45
     44800     1270.59
     44840     1271.73
     44880     1272.85
     44920     1273.94
     44960     1275.14
     45000     1276.23
     45040     1277.36
     45080     1278.51
     45120     1279.62
     45160     1280.89
     45200     1281.94
     45240     1283.12
     45280     1284.19
     45320     1285.33
     45360     1286.55
     45400     1287.68
     45440     1288.74
     45480      1289.9
     45520     1290.93
     45560     1292.11
     45600     1293.25
     45640      1294.4
     45680     1295.51
     45720     1296.61
     45760     1297.81
     45800      1298.9
     45840     1300.03
     45880     1301.17
     45920     1302.28
     45960     1303.55
     46000      1304.6
     46040     1305.78
     46080     1306.85
     46120        1308
     46160     1309.21
     46200     1310.35
     46240     1311.41
     46280     1312.56
     46320      1313.6
     46360     1314.78
     46400     1315.92
     46440     1317.07
     46480     1318.18
     46520     1319.28
     46560     1320.48
     46600     1321.56
     46640     1322.69
     46680     1323.84
     46720     1324.94
     46760     1326.22
     46800     1327.27
     46840     1328.45
     46880     1329.52
     46920     1330.66
     46960     1331.88
     47000     1333.02
     47040     1334.08
     47080     1335.23
     47120     1336.27
     47160     1337.45
     47200     1338.59
     47240     1339.74
     47280     1340.86
     47320     1341.96
     47360     1343.16
     47400     1344.24
     47440     1345.37
     47480     1346.52
     47520     1347.62
     47560     1348.89
     47600     1349.95
     47640     1351.13
     47680     1352.19
     47720     1353.34
     47760     1354.55
     47800     1355.69
     47840     1356.76
     47880     1357.91
     47920     1358.94
     47960     1360.12
     48000     1361.27
     48040     1362.41
     48080     1363.53
     48120     1364.62
     48160     1365.82
     48200     1366.92
     48240     1368.04
     48280     1369.19
     48320     1370.29
     48360     1371.57
     48400     1372.62
     48440      1373.8
     48480     1374.86
     48520     1376.01
     48560     1377.22
     48600     1378.36
     48640     1379.43
     48680     1380.58
     48720     1381.61
     48760     1382.79
     48800     1383.94
     48840     1385.08
     48880      1386.2
     48920      1387.3
     48960      1388.5
     49000     1389.59
     49040     1390.71
     49080     1391.86
     49120     1392.96
     49160     1394.24
     49200      1395.3
     49240     1396.48
     49280     1397.54
     49320     1398.69
     49360      1399.9
     49400     1401.04
     49440     1402.11
     49480     1403.26
     49520     1404.29
     49560     1405.47
     49600     1406.62
     49640     1407.77
     49680     1408.88
     49720     1409.97
     49760     1411.18
     49800     1412.27
     49840     1413.39
     49880     1414.55
     49920     1415.64
     49960     1416.93
     50000     1417.98
     50040     1419.16
     50080     1420.22
     50120     1421.38
     50160      1422.6
     50200     1423.73
     50240      1424.8
     50280     1425.95
     50320     1426.98
     50360     1428.16
     50400     1429.31
     50440     1430.46
     50480     1431.57
     50520     1432.66
     50560     1433.86
     50600     1434.96
     50640     1436.09
     50680     1437.24
     50720     1438.33
     50760     1439.62
     50800     1440.67
     50840     1441.85
     50880     1442.91
     50920     1444.07
     50960     1445.28
     51000     1446.42
     51040     1447.49
     51080     1448.64
     51120     1449.67
     51160     1450.85
     51200        1452
     51240     1453.15
     51280     1454.26
     51320     1455.34
     51360     1456.55
     51400     1457.65
     51440     1458.77
     51480     1459.93
     51520     1461.02
     51560     1462.31
     51600     1463.36
     51640     1464.54
     51680     1465.59
     51720     1466.76
     51760     1467.97
     51800     1469.11
     51840     1470.18
     51880     1471.32
     51920     1472.36
     51960     1473.53
     52000     1474.68
     52040     1475.83
     52080     1476.94
     52120     1478.03
     52160     1479.23
     52200     1480.33
     52240     1481.46
     52280     1482.61
     52320      1483.7
     52360     1484.99
     52400     1486.04
     52440     1487.23
     52480     1488.27
     52520     1489.44
     52560     1490.65
     52600     1491.79
     52640     1492.87
     52680     1494.01
     52720     1495.05
     52760     1496.23
     52800     1497.38
     52840     1498.53
     52880     1499.64
     52920     1500.73
     52960     1501.93
     53000     1503.03
     53040     1504.16
     53080      1505.3
     53120      1506.4
     53160     1507.69
     53200     1508.74
     53240     1509.93
     53280     1510.97
     53320     1512.14
     53360     1513.36
     53400      1514.5
     53440     1515.57
     53480     1516.72
     53520     1517.75
     53560     1518.93
     53600     1520.08
     53640     1521.23
     53680     1522.34
     53720     1523.43
     53760     1524.63
     53800     1525.74
     53840     1526.86
     53880     1528.01
     53920     1529.11
     53960      1530.4
     54000     1531.44
     54040     1532.64
     54080     1533.67
     54120     1534.84
     54160     1536.07
     54200     1537.21
     54240     1538.28
     54280     1539.42
     54320     1540.46
     54360     1541.63
     54400     1542.79
     54440     1543.93
     54480     1545.05
     54520     1546.13
     54560     1547.35
     54600     1548.45
     54640     1549.58
     54680     1550.73
     54720     1551.82
     54760     1553.12
     54800     1554.16
     54840     1555.35
     54880     1556.39
     54920     1557.56
     54960     1558.79
     55000     1559.93
     55040     1560.99
     55080     1562.14
     55120     1563.17
     55160     1564.35
     55200     1565.51
     55240     1566.65
     55280     1567.77
     55320     1568.85
     55360     1570.06
     55400     1571.16
     55440      1572.3
     55480     1573.44
     55520     1574.53
     55560     1575.83
     55600     1576.87
     55640     1578.07
     55680     1579.11
     55720     1580.27
     55760      1581.5
     55800     1582.65
     55840     1583.71
     55880     1584.86
     55920      1585.9
     55960     1587.07
     56000     1588.23
     56040     1589.38
     56080      1590.5
     56120     1591.57
     56160     1592.78
     56200     1593.89
     56240     1595.03
     56280     1596.17
     56320     1597.26
     56360     1598.56
     56400      1599.6
     56440      1600.8
     56480     1601.84
     56520     1603.01
     56560     1604.23
     56600     1605.38
     56640     1606.44
     56680     1607.58
     56720     1608.63
     56760      1609.8
     56800     1610.96
     56840     1612.11
     56880     1613.23
     56920      1614.3
     56960     1615.51
     57000     1616.62
     57040     1617.76
     57080     1618.89
     57120     1619.99
     57160     1621.29
     57200     1622.33
     57240     1623.53
     57280     1624.57
     57320     1625.74
     57360     1626.97
     57400     1628.11
     57440     1629.17
     57480     1630.32
     57520     1631.35
     57560     1632.54
     57600     1633.69
     57640     1634.84
     57680     1635.96
     57720     1637.04
     57760     1638.25
     57800     1639.36
     57840     1640.49
     57880     1641.63
     57920     1642.72
     57960     1644.02
     58000     1645.06
     58040     1646.26
     58080      1647.3
     58120     1648.47
     58160      1649.7
     58200     1650.84
     58240      1651.9
     58280     1653.05
     58320     1654.08
     58360     1655.27
     58400     1656.42
     58440     1657.57
     58480     1658.69
     58520     1659.76
     58560     1660.97
     58600     1662.07
     58640     1663.21
     58680     1664.34
     58720     1665.43
     58760     1666.73
     58800     1667.78
     58840     1668.97
     58880     1670.01
     58920     1671.18
     58960     1672.41
     59000     1673.55
     59040     1674.61
     59080     1675.76
     59120     1676.79
     59160     1677.98
     59200     1679.14
     59240     1680.27
     59280      1681.4
     59320     1682.47
     59360     1683.68
     59400     1684.78
     59440     1685.92
     59480     1687.05
     59520     1688.14
     59560     1689.44
     59600     1690.48
     59640     1691.68
     59680     1692.72
     59720     1693.89
     59760     1695.13
     59800     1696.27
     59840     1697.32
     59880     1698.47
     59920      1699.5
     59960     1700.69
     60000     1701.85
     60040     1702.98
     60080     1704.11
     60120     1705.17
     60160     1706.38
     60200     1707.49
     60240     1708.62
     60280     1709.76
     60320     1710.84
     60360     1712.14
     60400     1713.19
     60440     1714.38
     60480     1715.42
     60520      1716.6
     60560     1717.83
     60600     1718.98
     60640     1720.03
     60680     1721.17
     60720     1722.21
     60760      1723.4
     60800     1724.55
     60840     1725.68
     60880     1726.81
     60920     1727.88
     60960     1729.09
     61000     1730.19
     61040     1731.32
     61080     1732.45
     61120     1733.54
     61160     1734.85
     61200     1735.88
     61240     1737.08
     61280     1738.12
     61320      1739.3
     61360     1740.53
     61400     1741.67
     61440     1742.72
     61480     1743.87
     61520     1744.91
     61560     1746.09
     61600     1747.24
     61640     1748.38
     61680      1749.5
     61720     1750.57
     61760     1751.78
     61800     1752.88
     61840     1754.01
     61880     1755.15
     61920     1756.23
     61960     1757.54
     62000     1758.57
     62040     1759.77
     62080     1760.81
     62120     1761.98
     62160     1763.22
     62200     1764.36
     62240     1765.41
     62280     1766.55
     62320     1767.59
     62360     1768.78
     62400     1769.93
     62440     1771.06
     62480     1772.19
     62520     1773.25
     62560     1774.47
     62600     1775.57
     62640      1776.7
     62680     1777.83
     62720     1778.91
     62760     1780.22
     62800     1781.26
     62840     1782.45
     62880     1783.49
     62920     1784.67
     62960      1785.9
     63000     1787.04
     63040     1788.09
     63080     1789.24
     63120     1790.28
     63160     1791.47
     63200     1792.62
     63240     1793.75
     63280     1794.87
     63320     1795.94
     63360     1797.16
     63400     1798.26
     63440     1799.38
     63480     1800.51
     63520      1801.6
     63560     1802.92
     63600     1803.95
     63640     1805.14
     63680     1806.18
     63720     1807.36
     63760      1808.6
     63800     1809.74
     63840     1810.78
     63880     1811.94
     63920     1812.97
     63960     1814.16
     64000     1815.32
     64040     1816.44
     64080     1817.56
     64120     1818.62
     64160     1819.85
     64200     1820.94
     64240     1822.06
     64280      1823.2
     64320     1824.28
     64360      1825.6
     64400     1826.63
     64440     1827.83
     64480     1828.87
     64520     1830.05
     64560     1831.29
     64600     1832.42
     64640     1833.47
     64680     1834.62
     64720     1835.65
     64760     1836.84
     64800     1837.99
     64840     1839.11
     64880     1840.24
     64920      1841.3
     64960     1842.52
     65000     1843.62
     65040     1844.74
     65080     1845.88
     65120     1846.96
     65160     1848.28
     65200     1849.31
     65240      1850.5
     65280     1851.55
     65320     1852.73
     65360     1853.97
     65400      1855.1
     65440     1856.14
     65480     1857.29
     65520     1858.32
     65560     1859.52
     65600     1860.67
     65640     1861.79
     65680     1862.92
     65720     1863.97
     65760     1865.19
     65800      1866.3
     65840     1867.42
     65880     1868.56
     65920     1869.63
     65960     1870.95
     66000     1871.98
     66040     1873.18
     66080     1874.23
     66120     1875.41
     66160     1876.65
     66200     1877.79
     66240     1878.83
     66280     1879.97
     66320     1881.01
     66360     1882.21
     66400     1883.36
     66440     1884.48
     66480      1885.6
     66520     1886.66
     66560     1887.89
     66600        1889
     66640     1890.11
     66680     1891.25
     66720     1892.32
     66760     1893.64
     66800     1894.68
     66840     1895.87
     66880     1896.91
     66920      1898.1
     66960     1899.34
     67000     1900.47
     67040     1901.52
     67080     1902.65
     67120     1903.69
     67160     1904.89
     67200     1906.05
     67240     1907.16
     67280     1908.29
     67320     1909.34
     67360     1910.58
     67400     1911.68
     67440     1912.79
     67480     1913.93
     67520        1915
     67560     1916.33
     67600     1917.37
     67640     1918.56
     67680     1919.61
     67720     1920.78
     67760     1922.03
     67800     1923.16
     67840      1924.2
     67880     1925.34
     67920     1926.38
     67960     1927.58
     68000     1928.74
     68040     1929.85
     68080     1930.98
     68120     1932.03
     68160     1933.27
     68200     1934.37
     68240     1935.49
     68280     1936.62
     68320     1937.69
     68360     1939.02
     68400     1940.06
     68440     1941.26
     68480     1942.31
     68520     1943.48
     68560     1944.72
     68600     1945.85
     68640     1946.89
     68680     1948.02
     68720     1949.07
     68760     1950.27
     68800     1951.43
     68840     1952.55
     68880     1953.67
     68920     1954.72
     68960     1955.96
     69000     1957.06
     69040     1958.18
     69080     1959.32
     69120     1960.39
     69160     1961.72
     69200     1962.77
     69240     1963.96
     69280     1965.01
     69320     1966.17
     69360     1967.41
     69400     1968.54
     69440     1969.58
     69480     1970.72
     69520     1971.76
     69560     1972.96
     69600     1974.11
     69640     1975.23
     69680     1976.36
     69720      1977.4
     69760     1978.64
     69800     1979.75
     69840     1980.87
     69880     1982.01
     69920     1983.08
     69960     1984.41
     70000     1985.45
     70040     1986.66
     70080      1987.7
     70120     1988.87
     70160      1990.1
     70200     1991.24
     70240     1992.28
     70280     1993.42
     70320     1994.45
     70360     1995.65
     70400     1996.82
     70440     1997.92
     70480     1999.04
     70520     2000.08
     70560     2001.32
     70600     2002.44
     70640     2003.55
     70680     2004.68
     70720     2005.76
     70760      2007.1
     70800     2008.13
     70840     2009.34
     70880     2010.39
     70920     2011.56
     70960     2012.79
     71000     2013.93
     71040     2014.96
     71080      2016.1
     71120     2017.13
     71160     2018.34
     71200     2019.49
     71240     2020.61
     71280     2021.72
     71320     2022.76
     71360     2024.01
     71400     2025.11
     71440     2026.23
     71480     2027.37
     71520     2028.45
     71560     2029.78
     71600     2030.82
     71640     2032.03
     71680     2033.08
     71720     2034.24
     71760     2035.47
     71800     2036.61
     71840     2037.64
     71880     2038.78
     71920     2039.81
     71960     2041.01
     72000     2042.17
     72040     2043.27
     72080     2044.39
     72120     2045.43
     72160     2046.68
     72200     2047.78
     72240     2048.91
     72280     2050.04
     72320     2051.11
     72360     2052.45
     72400     2053.49
     72440     2054.69
     72480     2055.75
     72520     2056.91
     72560     2058.15
     72600     2059.29
     72640     2060.31
     72680     2061.45
     72720     2062.48
     72760     2063.68
     72800     2064.84
     72840     2065.95
     72880     2067.06
     72920      2068.1
     72960     2069.35
     73000     2070.45
     73040     2071.58
     73080     2072.71
     73120     2073.79
     73160     2075.12
     73200     2076.16
     73240     2077.37
     73280     2078.42
     73320     2079.58
     73360     2080.82
     73400     2081.95
     73440     2082.97
     73480     2084.12
     73520     2085.14
     73560     2086.35
     73600     2087.51
     73640     2088.62
     73680     2089.73
     73720     2090.77
     73760     2092.01
     73800     2093.12
     73840     2094.25
     73880     2095.37
     73920     2096.45
     73960     2097.78
     74000     2098.82
     74040     2100.03
     74080     2101.08
     74120     2102.23
     74160     2103.48
     74200     2104.61
     74240     2105.63
     74280     2106.77
     74320     2107.79
     74360        2109
     74400     2110.17
     74440     2111.27
     74480     2112.38
     74520     2113.42
     74560     2114.67
     74600     2115.77
     74640     2116.91
     74680     2118.03
     74720     2119.11
     74760     2120.43
     74800     2121.48
     74840     2122.68
     74880     2123.73
     74920     2124.89
     74960     2126.14
     75000     2127.26
     75040     2128.28
     75080     2129.43
     75120     2130.44
     75160     2131.65
     75200     2132.81
     75240     2133.91
     75280     2135.02
     75320     2136.05
     75360      2137.3
     75400     2138.41
     75440     2139.54
     75480     2140.67
     75520     2141.74
     75560     2143.06
     75600     2144.12
     75640     2145.31
     75680     2146.37
     75720     2147.52
     75760     2148.77
     75800      2149.9
     75840     2150.92
     75880     2152.07
     75920     2153.08
     75960     2154.29
     76000     2155.46
     76040     2156.55
     76080     2157.67
     76120      2158.7
     76160     2159.95
     76200     2161.05
     76240      2162.2
     76280     2163.32
     76320     2164.39
     76360     2165.71
     76400     2166.77
     76440     2167.97
     76480     2169.02
     76520     2170.17
     76560     2171.42
     76600     2172.54
     76640     2173.56
     76680     2174.71
     76720     2175.73
     76760     2176.93
     76800      2178.1
     76840     2179.18
     76880      2180.3
     76920     2181.33
     76960     2182.58
     77000     2183.69
     77040     2184.84
     77080     2185.96
     77120     2187.03
     77160     2188.35
     77200     2189.41
     77240     2190.61
     77280     2191.68
     77320     2192.83
     77360     2194.08
     77400      2195.2
     77440     2196.21
     77480     2197.36
     77520     2198.37
     77560     2199.59
     77600     2200.76
     77640     2201.84
     77680     2202.96
     77720     2203.99
     77760     2205.25
     77800     2206.35
     77840      2207.5
     77880     2208.62
     77920     2209.68
     77960     2211.01
     78000     2212.07
     78040     2213.27
     78080     2214.34
     78120     2215.49
     78160     2216.73
     78200     2217.86
     78240     2218.87
     78280     2220.02
     78320     2221.03
     78360     2222.25
     78400     2223.41
     78440     2224.49
     78480     2225.62
     78520     2226.64
     78560     2227.89
     78600     2228.99
     78640     2230.15
     78680     2231.27
     78720     2232.33
     78760     2233.66
     78800     2234.71
     78840     2235.92
     78880     2236.98
     78920     2238.12
     78960     2239.37
     79000      2240.5
     79040     2241.51
     79080     2242.67
     79120     2243.67
     79160     2244.89
     79200     2246.06
     79240     2247.14
     79280     2248.27
     79320     2249.28
     79360     2250.54
     79400     2251.64
     79440      2252.8
     79480     2253.92
     79520     2254.98
     79560     2256.32
     79600     2257.36
     79640     2258.57
     79680     2259.63
     79720     2260.78
     79760     2262.03
     79800     2263.15
     79840     2264.17
     79880     2265.32
     79920     2266.33
     79960     2267.54
     80000     2268.71
     80040     2269.79
     80080     2270.93
     80120     2271.94
     80160     2273.21
     80200      2274.3
     80240     2275.45
     80280     2276.58
     80320     2277.63
     80360     2278.98
     80400     2280.02
     80440     2281.22
     80480     2282.29
     80520     2283.44
     80560     2284.69
     80600     2285.83
     80640     2286.83
     80680        2288
     80720     2288.99
     80760     2290.21
     80800     2291.37
     80840     2292.46
     80880     2293.59
     80920      2294.6
     80960     2295.87
     81000     2296.96
     81040     2298.12
     81080     2299.23
     81120     2300.29
     81160     2301.64
     81200     2302.68
     81240     2303.88
     81280     2304.94
     81320     2306.08
     81360     2307.35
     81400     2308.48
     81440     2309.49
     81480     2310.65
     81520     2311.64
     81560     2312.86
     81600     2314.01
     81640     2315.11
     81680     2316.24
     81720     2317.24
     81760     2318.52
     81800     2319.61
     81840     2320.76
     81880     2321.87
     81920     2322.93
     81960     2324.29
     82000     2325.33
     82040     2326.53
     82080     2327.59
     82120     2328.74
     82160        2330
     82200     2331.13
     82240     2332.14
     82280     2333.31
     82320     2334.29
     82360     2335.52
     82400     2336.68
     82440     2337.77
     82480      2338.9
     82520      2339.9
     82560     2341.17
     82600     2342.25
     82640     2343.41
     82680     2344.53
     82720     2345.58
     82760     2346.95
     82800     2347.98
     82840     2349.18
     82880     2350.23
     82920     2351.39
     82960     2352.65
     83000     2353.79
     83040     2354.79
     83080     2355.96
     83120     2356.95
     83160     2358.17
     83200     2359.34
     83240     2360.43
     83280     2361.55
     83320     2362.55
     83360     2363.82
     83400     2364.91
     83440     2366.06
     83480     2367.18
     83520     2368.23
     83560      2369.6
     83600     2370.64
     83640     2371.83
     83680     2372.88
     83720     2374.05
     83760      2375.3
     83800     2376.43
     83840     2377.43
     83880      2378.6
     83920     2379.59
     83960     2380.82
     84000     2381.98
     84040     2383.08
     84080      2384.2
     84120      2385.2
     84160     2386.47
     84200     2387.55
     84240     2388.71
     84280     2389.83
     84320     2390.87
     84360     2392.25
     84400     2393.28
     84440     2394.47
     84480     2395.53
     84520     2396.69
     84560     2397.95
     84600     2399.08
     84640     2400.08
     84680     2401.24
     84720     2402.23
     84760     2403.47
     84800     2404.63
     84840     2405.72
     84880     2406.84
     84920     2407.84
     84960     2409.12
     85000     2410.19
     85040     2411.36
     85080     2412.47
     85120     2413.51
     85160      2414.9
     85200     2415.93
     85240     2417.12
     85280     2418.18
     85320     2419.35
     85360     2420.61
     85400     2421.73
     85440     2422.73
     85480     2423.89
     85520     2424.88
     85560     2426.12
     85600     2427.28
     85640     2428.38
     85680     2429.49
     85720     2430.49
     85760     2431.77
     85800     2432.85
     85840     2434.01
     85880     2435.12
     85920     2436.16
     85960     2437.55
     86000     2438.58
     86040     2439.76
     86080     2440.82
     86120        2442
     86160     2443.25
     86200     2444.38
     86240     2445.37
     86280     2446.52
     86320     2447.51
     86360     2448.76
     86400     2449.92
     86440     2451.01
     86480     2452.11
     86520     2453.12
     86560      2454.4
     86600     2455.49
     86640     2456.64
     86680     2457.75
     86720     2458.79
     86760     2460.18
     86800     2461.21
     86840     2462.39
     86880     2463.46
     86920     2464.64
     86960     2465.89
     87000     2467.01
     87040        2468
     87080     2469.16
     87120     2470.13
     87160     2471.39
     87200     2472.55
     87240     2473.65
     87280     2474.76
     87320     2475.75
     87360     2477.04
     87400     2478.13
     87440     2479.27
     87480     2480.39
     87520     2481.42
     87560     2482.82
     87600     2483.85
     87640     2485.03
     87680      2486.1
     87720     2487.27
     87760     2488.53
     87800     2489.65
     87840     2490.64
     87880      2491.8
     87920     2492.77
     87960     2494.02
     88000     2495.19
     88040     2496.29
     88080      2497.4
     88120     2498.39
     88160      2499.7
     88200     2500.77
     88240     2501.92
     88280     2503.03
     88320     2504.07
     88360     2505.46
     88400     2506.49
     88440     2507.67
     88480     2508.75
     88520     2509.92
     88560     2511.17
     88600      2512.3
     88640     2513.29
     88680     2514.45
     88720     2515.43
     88760     2516.67
     88800     2517.85
     88840     2518.95
     88880     2520.05
     88920     2521.04
     88960     2522.35
     89000     2523.42
     89040     2524.57
     89080     2525.69
     89120     2526.73
     89160     2528.12
     89200     2529.15
     89240     2530.34
     89280      2531.4
     89320     2532.57
     89360     2533.83
     89400     2534.96
     89440     2535.94
     89480      2537.1
     89520     2538.08
     89560     2539.33
     89600     2540.51
     89640     2541.61
     89680     2542.71
     89720     2543.71
     89760     2545.01
     89800     2546.07
     89840     2547.22
     89880     2548.34
     89920     2549.38
     89960     2550.78
     90000     2551.81
     90040     2552.99
     90080     2554.07
     90120     2555.23
     90160     2556.49
     90200     2557.62
     90240      2558.6
     90280     2559.76
     90320     2560.73
     90360     2561.98
     90400     2563.17
     90440     2564.26
     90480     2565.36
     90520     2566.36
     90560     2567.66
     90600     2568.71
     90640     2569.86
     90680     2570.99
     90720     2572.03
     90760     2573.43
     90800     2574.46
     90840     2575.64
     90880     2576.72
     90920     2577.88
     90960     2579.14
     91000     2580.27
     91040     2581.24
     91080     2582.39
     91120     2583.38
     91160     2584.63
     91200     2585.81
     91240     2586.91
     91280     2588.01
     91320     2589.01
     91360     2590.31
     91400     2591.35
     91440      2592.5
     91480     2593.64
     91520     2594.67
     91560     2596.08
     91600      2597.1
     91640     2598.28
     91680     2599.38
     91720     2600.53
     91760     2601.77
     91800     2602.92
     91840     2603.88
     91880     2605.04
     91920     2606.03
     91960     2607.28
     92000     2608.46
     92040     2609.56
     92080     2610.65
     92120     2611.65
     92160     2612.96
     92200        2614
     92240     2615.16
     92280     2616.29
     92320     2617.31
     92360     2618.73
     92400     2619.76
     92440     2620.93
     92480     2622.03
     92520     2623.18
     92560     2624.41
     92600     2625.56
     92640     2626.52
     92680     2627.69
     92720     2628.66
     92760     2629.91
     92800      2631.1
     92840      2632.2
     92880     2633.29
     92920     2634.29
     92960     2635.59
     93000     2636.64
     93040     2637.79
     93080     2638.93
     93120     2639.96
     93160     2641.37
     93200     2642.39
     93240     2643.57
     93280     2644.66
     93320     2645.82
     93360     2647.05
     93400      2648.2
     93440     2649.16
     93480     2650.32
     93520      2651.3
     93560     2652.55
     93600     2653.74
     93640     2654.85
     93680     2655.94
     93720     2656.93
     93760     2658.23
     93800     2659.28
     93840     2660.44
     93880     2661.57
     93920      2662.6
     93960     2664.01
     94000     2665.03
     94040      2666.2
     94080     2667.29
     94120     2668.45
     94160     2669.69
     94200     2670.83
     94240     2671.79
     94280     2672.96
     94320     2673.93
     94360     2675.19
     94400     2676.37
     94440     2677.48
     94480     2678.58
     94520     2679.58
     94560     2680.88
     94600     2681.92
     94640     2683.09
     94680     2684.21
     94720     2685.25
     94760     2686.66
     94800     2687.68
     94840     2688.85
     94880     2689.93
     94920      2691.1
     94960     2692.33
     95000     2693.47
     95040     2694.43
     95080     2695.59
     95120     2696.57
     95160     2697.83
     95200     2699.01
     95240     2700.12
     95280     2701.22
     95320     2702.21
     95360     2703.53
     95400     2704.57
     95440     2705.73
     95480     2706.86
     95520     2707.89
     95560      2709.3
     95600     2710.32
     95640      2711.5
     95680     2712.57
     95720     2713.75
     95760     2714.97
     95800     2716.12
     95840     2717.07
     95880     2718.23
     95920      2719.2
     95960     2720.47
     96000     2721.64
     96040     2722.77
     96080     2723.86
     96120     2724.85
     96160     2726.15
     96200     2727.21
     96240     2728.37
     96280     2729.49
     96320     2730.53
     96360     2731.95
     96400     2732.96
     96440     2734.13
     96480      2735.2
     96520     2736.39
     96560     2737.61
     96600     2738.77
     96640     2739.71
     96680     2740.87
     96720     2741.85
     96760     2743.12
     96800     2744.28
     96840     2745.41
     96880      2746.5
     96920     2747.48
     96960     2748.79
     97000     2749.83
     97040     2750.99
     97080     2752.11
     97120     2753.15
     97160     2754.57
     97200     2755.59
     97240     2756.76
     97280     2757.83
     97320     2759.02
     97360     2760.25
     97400     2761.41
     97440     2762.35
     97480     2763.51
     97520     2764.48
     97560     2765.75
     97600     2766.91
     97640     2768.04
     97680     2769.13
     97720     2770.11
     97760     2771.42
     97800     2772.46
     97840     2773.63
     97880     2774.75
     97920     2775.78
     97960     2777.21
     98000     2778.23
     98040     2779.39
     98080     2780.47
     98120     2781.67
     98160     2782.89
     98200     2784.05
     98240     2784.98
     98280     2786.15
     98320     2787.12
     98360      2788.4
     98400     2789.55
     98440     2790.69
     98480     2791.77
     98520     2792.74
     98560     2794.06
     98600     2795.09
     98640     2796.26
     98680     2797.38
     98720     2798.41
     98760     2799.84
     98800     2800.86
     98840     2802.03
     98880     2803.09
     98920     2804.29
     98960     2805.52
     99000     2806.67
     99040     2807.61
     99080     2808.77
     99120     2809.73
     99160     2811.02
     99200     2812.18
     99240      2813.3
     99280     2814.39
     99320     2815.35
     99360     2816.67
     99400      2817.7
     99440     2818.88
     99480        2820
     99520     2821.01
     99560     2822.46
     99600     2823.46
     99640     2824.63
     99680     2825.71
     99720     2826.91
     99760     2828.13
     99800     2829.28
     99840     2830.22
     99880     2831.39
     99920     2832.35
     99960     2833.64
    100000      2834.8
    100040     2835.93
    100080     2837.02
    100120     2837.97
    100160      2839.3
    100200     2840.32
    100240      2841.5
    100280     2842.63
    100320     2843.65
    100360     2845.09
    100400      2846.1
    100440     2847.26
    100480     2848.33
    100520     2849.54
    100560     2850.75
    100600     2851.92
    100640     2852.86
    100680     2854.01
    100720     2854.96
    100760     2856.27
    100800     2857.42
    100840     2858.56
    100880     2859.64
    100920     2860.59
    100960     2861.93
    101000     2862.94
    101040     2864.13
    101080     2865.26
    101120     2866.27
    101160     2867.72
    101200     2868.72
    101240     2869.89
    101280     2870.95
    101320     2872.17
    101360     2873.38
    101400     2874.54
    101440     2875.49
    101480     2876.65
    101520     2877.59
    101560     2878.89
    101600     2880.05
    101640     2881.19
    101680     2882.27
    101720     2883.23
    101760     2884.56
    101800     2885.57
    101840     2886.77
    101880     2887.89
    101920     2888.91
    101960     2890.35
    102000     2891.36
    102040     2892.53
    102080     2893.59
    102120      2894.8
    102160     2896.02
    102200     2897.19
    102240     2898.13
    102280     2899.29
    102320     2900.24
    102360     2901.55
    102400      2902.7
    102440     2903.83
    102480     2904.92
    102520     2905.87
    102560     2907.21
    102600     2908.22
    102640     2909.42
    102680     2910.54
    102720     2911.57
    102760     2913.02
    102800     2914.02
    102840     2915.19
    102880     2916.25
    102920     2917.46
    102960     2918.69
    103000     2919.85
    103040     2920.78
    103080     2921.95
    103120     2922.89
    103160      2924.2
    103200     2925.36
    103240      2926.5
    103280     2927.59
    103320     2928.54
    103360     2929.88
    103400     2930.89
    103440     2932.07
    103480     2933.21
    103520     2934.23
    103560     2935.69
    103600     2936.68
    103640     2937.85
    103680     2938.92
    103720     2940.14
    103760     2941.36
    103800     2942.53
    103840     2943.45
    103880     2944.65
    103920     2945.58
    103960     2946.88
    104000     2948.04
    104040     2949.17
    104080     2950.26
    104120     2951.22
    104160     2952.56
    104200     2953.57
    104240     2954.75
    104280     2955.88
    104320      2956.9
    104360     2958.36
    104400     2959.35
    104440     2960.53
    104480      2961.6
    104520      2962.8
    104560     2964.03
    104600      2965.2
    104640     2966.12
    104680     2967.32
    104720     2968.24
    104760     2969.55
    104800     2970.71
    104840     2971.84
    104880     2972.93
    104920     2973.87
    104960     2975.21
    105000     2976.23
    105040     2977.41
    105080     2978.54
    105120     2979.56
    105160     2981.02
    105200     2982.01
    105240     2983.19
    105280     2984.26
    105320     2985.47
    105360     2986.69
    105400     2987.87
    105440     2988.79
    105480     2989.99
    105520     2990.91
    105560     2992.21
    105600     2993.37
    105640     2994.51
    105680      2995.6
    105720     2996.54
    105760     2997.88
    105800      2998.9
    105840     3000.08
    105880      3001.2
    105920     3002.22
    105960     3003.68
    106000     3004.67
    106040     3005.83
    106080     3006.91
    106120     3008.13
    106160     3009.35
    106200     3010.51
    106240     3011.44
    106280     3012.64
    106320     3013.55
    106360     3014.87
    106400     3016.03
    106440     3017.16
    106480     3018.26
    106520      3019.2
    106560     3020.54
    106600     3021.56
    106640     3022.74
    106680     3023.87
    106720     3024.88
    106760     3026.34
    106800     3027.34
    106840     3028.51
    106880     3029.58
    106920      3030.8
    106960     3032.01
    107000     3033.17
    107040      3034.1
    107080      3035.3
    107120     3036.21
    107160     3037.52
    107200     3038.69
    107240     3039.83
    107280     3040.92
    107320     3041.87
    107360     3043.22
    107400     3044.23
    107440     3045.42
    107480     3046.54
    107520     3047.54
    107560     3049.02
    107600     3050.02
    107640     3051.18
    107680     3052.26
    107720     3053.48
    107760     3054.68
    107800     3055.85
    107840     3056.77
    107880     3057.99
    107920     3058.89
    107960     3060.21
    108000     3061.37
    108040     3062.51
    108080      3063.6
    108120     3064.55
    108160     3065.89
    108200      3066.9
    108240      3068.1
    108280     3069.22
    108320     3070.22
    108360      3071.7
    108400      3072.7
    108440     3073.86
    108480     3074.93
    108520     3076.14
    108560     3077.36
    108600     3078.52
    108640     3079.45
    108680     3080.67
    108720     3081.56
    108760     3082.88
    108800     3084.05
    108840      3085.2
    108880     3086.29
    108920     3087.22
    108960     3088.58
    109000     3089.58
    109040     3090.78
    109080      3091.9
    109120     3092.91
    109160     3094.39
    109200     3095.39
    109240     3096.55
    109280     3097.62
    109320     3098.83
    109360     3100.06
    109400     3101.24
    109440     3102.15
    109480     3103.37
    109520     3104.26
    109560     3105.59
    109600     3106.75
    109640     3107.89
    109680     3108.99
    109720     3109.92
    109760     3111.27
    109800     3112.29
    109840     3113.48
    109880      3114.6
    109920     3115.59
    109960      3117.1
    110000     3118.08
    110040     3119.25
    110080     3120.31
    110120     3121.53
    110160     3122.75
    110200     3123.93
    110240     3124.84
    110280     3126.06
    110320     3126.95
    110360     3128.29
    110400     3129.45
    110440      3130.6
    110480     3131.68
    110520     3132.61
    110560     3133.97
    110600     3134.97
    110640     3136.17
    110680     3137.28
    110720     3138.29
    110760     3139.79
    110800     3140.76
    110840     3141.94
    110880        3143
    110920     3144.22
    110960     3145.44
    111000     3146.63
    111040     3147.53
    111080     3148.75
    111120     3149.64
    111160     3150.97
    111200     3152.13
    111240     3153.28
    111280     3154.37
    111320      3155.3
    111360     3156.66
    111400     3157.66
    111440     3158.86
    111480     3159.97
    111520     3160.97
    111560     3162.47
    111600     3163.44
    111640     3164.63
    111680     3165.68
    111720      3166.9
    111760     3168.12
    111800     3169.31
    111840     3170.22
    111880     3171.43
    111920     3172.32
    111960     3173.64
    112000     3174.81
    112040     3175.96
    112080     3177.04
    112120     3177.97
    112160     3179.33
    112200     3180.32
    112240     3181.53
    112280     3182.63
    112320     3183.64
    112360     3185.16
    112400     3186.13
    112440     3187.31
    112480     3188.35
    112520     3189.58
    112560     3190.81
    112600     3191.99
    112640      3192.9
    112680     3194.11
    112720        3195
    112760     3196.33
    112800     3197.49
    112840     3198.63
    112880     3199.72
    112920     3200.64
    112960     3202.01
    113000     3202.99
    113040     3204.19
    113080      3205.3
    113120     3206.32
    113160     3207.83
    113200      3208.8
    113240     3209.98
    113280     3211.02
    113320     3212.26
    113360     3213.48
    113400     3214.66
    113440     3215.58
    113480     3216.79
    113520     3217.66
    113560     3219.01
    113600     3220.17
    113640     3221.31
    113680     3222.39
    113720     3223.32
    113760      3224.7
    113800     3225.67
    113840     3226.87
    113880     3227.98
    113920     3228.99
    113960     3230.52
    114000     3231.48
    114040     3232.66
    114080     3233.71
    114120     3234.94
    114160     3236.17
    114200     3237.35
    114240     3238.26
    114280     3239.47
    114320     3240.36
    114360      3241.7
    114400     3242.86
    114440        3244
    114480     3245.09
    114520     3246.03
    114560     3247.41
    114600     3248.37
    114640     3249.58
    114680     3250.68
    114720     3251.69
    114760     3253.22
    114800     3254.18
    114840     3255.37
    114880      3256.4
    114920     3257.64
    114960     3258.89
    115000     3260.07
    115040     3260.98
    115080     3262.19
    115120     3263.07
    115160     3264.42
    115200     3265.58
    115240     3266.72
    115280     3267.82
    115320     3268.74
    115360     3270.13
    115400     3271.08
    115440     3272.28
    115480     3273.39
    115520     3274.41
    115560     3275.94
    115600      3276.9
    115640     3278.09
    115680      3279.1
    115720     3280.35
    115760      3281.6
    115800     3282.77
    115840     3283.69
    115880     3284.91
    115920     3285.77
    115960     3287.13
    116000     3288.29
    116040     3289.42
    116080     3290.51
    116120     3291.44
    116160     3292.83
    116200      3293.8
    116240     3294.98
    116280      3296.1
    116320      3297.1
    116360     3298.67
    116400     3299.61
    116440     3300.79
    116480     3301.81
    116520     3303.07
    116560     3304.31
    116600     3305.49
    116640      3306.4
    116680     3307.61
    116720     3308.48
    116760     3309.83
    116800        3311
    116840     3312.14
    116880     3313.22
    116920     3314.15
    116960     3315.55
    117000     3316.51
    117040      3317.7
    117080     3318.82
    117120     3319.83
    117160      3321.4
    117200     3322.34
    117240     3323.52
    117280     3324.54
    117320      3325.8
    117360     3327.04
    117400     3328.21
    117440     3329.13
    117480     3330.35
    117520     3331.21
    117560     3332.56
    117600     3333.73
    117640     3334.87
    117680     3335.96
    117720     3336.89
    117760     3338.29
    117800     3339.24
    117840     3340.42
    117880     3341.54
    117920     3342.54
    117960     3344.13
    118000     3345.06
    118040     3346.25
    118080     3347.27
    118120     3348.53
    118160     3349.76
    118200     3350.94
    118240     3351.85
    118280     3353.06
    118320     3353.93
    118360     3355.28
    118400     3356.45
    118440     3357.59
    118480     3358.69
    118520     3359.61
    118560        3361
    118600     3361.96
    118640     3363.14
    118680     3364.26
    118720     3365.26
    118760     3366.85
    118800     3367.78
    118840     3368.97
    118880     3369.99
    118920     3371.25
    118960     3372.49
    119000     3373.66
    119040     3374.56
    119080     3375.78
    119120     3376.64
    119160        3378
    119200     3379.17
    119240     3380.31
    119280     3381.41
    119320     3382.32
    119360     3383.72
    119400     3384.68
    119440     3385.86
    119480     3386.98
    119520     3387.98
    119560     3389.58
    119600      3390.5
    119640     3391.69
    119680     3392.72
    119720     3393.97
    119760     3395.21
    119800     3396.39
    119840     3397.29
    119880     3398.51
    119920     3399.36
    119960     3400.73
    120000      3401.9
    120040     3403.04
    120080     3404.13
    120120     3405.04
    120160     3406.44
    120200      3407.4
    120240     3408.57
    120280     3409.69
    120320      3410.7
    120360     3412.31
    120400     3413.22
    120440      3414.4
    120480     3415.44
    120520     3416.69
    120560     3417.93
    120600     3419.12
    120640     3420.02
    120680     3421.23
    120720     3422.09
    120760     3423.45
    120800     3424.62
    120840     3425.78
    120880     3426.85
    120920     3427.78
    120960     3429.18
    121000     3430.13
    121040      3431.3
    121080     3432.43
    121120     3433.43
    121160     3435.04
    121200     3435.94
    121240     3437.14
    121280     3438.17
    121320     3439.43
    121360     3440.66
    121400     3441.85
    121440     3442.76
    121480     3443.97
    121520     3444.82
    121560     3446.19
    121600     3447.37
    121640     3448.52
    121680      3449.6
    121720     3450.52
    121760     3451.92
    121800     3452.87
    121840     3454.03
    121880     3455.16
    121920     3456.17
    121960     3457.78
    122000     3458.68
    122040     3459.88
    122080     3460.91
    122120     3462.17
    122160      3463.4
    122200     3464.59
    122240     3465.49
    122280     3466.71
    122320     3467.55
    122360     3468.93
    122400     3470.11
    122440     3471.25
    122480     3472.33
    122520     3473.26
    122560     3474.67
    122600      3475.6
    122640     3476.76
    122680     3477.91
    122720      3478.9
    122760     3480.51
    122800     3481.42
    122840     3482.62
    122880     3483.65
    122920     3484.91
    122960     3486.13
    123000     3487.33
    123040     3488.22
    123080     3489.45
    123120     3490.28
    123160     3491.67
    123200     3492.85
    123240     3493.98
    123280     3495.06
    123320     3495.99
    123360     3497.41
    123400     3498.33
    123440     3499.49
    123480     3500.63
    123520     3501.64
    123560     3503.26
    123600     3504.16
    123640     3505.36
    123680     3506.38
    123720     3507.64
    123760     3508.87
    123800     3510.06
    123840     3510.95
    123880     3512.18
    123920     3513.01
    123960      3514.4
    124000     3515.57
    124040     3516.71
    124080     3517.77
    124120      3518.7
    124160     3520.13
    124200     3521.05
    124240     3522.21
    124280     3523.34
    124320     3524.34
    124360     3525.97
    124400     3526.87
    124440     3528.08
    124480      3529.1
    124520     3530.36
    124560     3531.58
    124600     3532.78
    124640     3533.67
    124680      3534.9
    124720     3535.72
    124760     3537.11
    124800     3538.29
    124840     3539.42
    124880     3540.51
    124920     3541.43
    124960     3542.86
    125000     3543.77
    125040     3544.94
    125080     3546.07
    125120     3547.09
    125160     3548.71
    125200     3549.62
    125240     3550.82
    125280     3551.84
    125320     3553.09
    125360     3554.32
    125400     3555.51
    125440      3556.4
    125480     3557.64
    125520     3558.46
    125560     3559.85
    125600     3561.02
    125640     3562.16
    125680     3563.25
    125720     3564.17
    125760      3565.6
    125800     3566.51
    125840     3567.68
    125880      3568.8
    125920     3569.82
    125960     3571.44
    126000     3572.35
    126040     3573.55
    126080     3574.58
    126120     3575.83
    126160     3577.05
    126200     3578.24
    126240     3579.14
    126280     3580.36
    126320     3581.19
    126360     3582.58
    126400     3583.74
    126440     3584.89
    126480     3585.97
    126520     3586.89
    126560     3588.32
    126600     3589.22
    126640     3590.39
    126680     3591.53
    126720     3592.55
    126760     3594.16
    126800     3595.08
    126840     3596.29
    126880     3597.31
    126920     3598.57
    126960     3599.79
    127000     3600.98
    127040     3601.89
    127080      3603.1
    127120     3603.92
    127160     3605.32
    127200     3606.47
    127240     3607.63
    127280     3608.71
    127320     3609.62
    127360     3611.05
    127400     3611.96
    127440     3613.13
    127480     3614.27
    127520     3615.29
    127560      3616.9
    127600     3617.83
    127640     3619.04
    127680     3620.05
    127720      3621.3
    127760     3622.53
    127800     3623.73
    127840     3624.63
    127880     3625.85
    127920     3626.65
    127960     3628.06
    128000      3629.2
    128040     3630.37
    128080     3631.45
    128120     3632.36
    128160     3633.79
    128200      3634.7
    128240     3635.88
    128280     3637.01
    128320     3638.03
    128360     3639.65
    128400     3640.57
    128440     3641.79
    128480     3642.79
    128520     3644.05
    128560     3645.27
    128600     3646.49
    128640     3647.37
    128680     3648.61
    128720     3649.39
    128760     3650.81
    128800     3651.95
    128840     3653.12
    128880      3654.2
    128920     3655.11
    128960     3656.55
    129000     3657.46
    129040     3658.64
    129080     3659.76
    129120     3660.78
    129160      3662.4
    129200     3663.33
    129240     3664.55
    129280     3665.55
    129320      3666.8
    129360     3668.03
    129400     3669.23
    129440     3670.13
    129480     3671.39
    129520     3672.15
    129560     3673.59
    129600     3674.73
    129640     3675.88
    129680     3676.97
    129720     3677.87
    129760     3679.31
    129800      3680.2
    129840      3681.4
    129880     3682.51
    129920     3683.52
    129960     3685.16
    130000     3686.08
    130040      3687.3
    130080      3688.3
    130120     3689.56
    130160     3690.79
    130200     3691.99
    130240     3692.88
    130280     3694.15
    130320     3694.91
    130360     3696.35
    130400     3697.49
    130440     3698.63
    130480     3699.73
    130520     3700.62
    130560     3702.06
    130600     3702.96
    130640     3704.17
    130680     3705.28
    130720     3706.28
    130760     3707.91
    130800     3708.84
    130840     3710.06
    130880     3711.07
    130920     3712.33
    130960     3713.57
    131000     3714.74
    131040     3715.64
    131080      3716.9
    131120     3717.66
    131160      3719.1
    131200     3720.25
    131240     3721.39
    131280     3722.48
    131320     3723.38
    131360     3724.82
    131400     3725.71
    131440     3726.93
    131480     3728.03
    131520     3729.05
    131560     3730.67
    131600      3731.6
    131640     3732.82
    131680     3733.83
    131720     3735.08
    131760     3736.32
    131800     3737.52
    131840     3738.39
    131880     3739.67
    131920     3740.41
    131960     3741.86
    132000        3743
    132040     3744.13
    132080     3745.22
    132120     3746.14
    132160     3747.58
    132200     3748.46
    132240     3749.68
    132280     3750.77
    132320     3751.79
    132360     3753.43
    132400     3754.36
    132440     3755.57
    132480     3756.58
    132520     3757.83
    132560     3759.08
    132600     3760.28
    132640     3761.15
    132680     3762.43
    132720     3763.16
    132760     3764.63
    132800     3765.77
    132840      3766.9
    132880        3768
    132920     3768.91
    132960     3770.35
    133000     3771.23
    133040     3772.44
    133080     3773.54
    133120     3774.56
    133160      3776.2
    133200     3777.13
    133240     3778.36
    133280     3779.36
    133320     3780.61
    133360     3781.87
    133400     3783.06
    133440     3783.93
    133480     3785.21
    133520     3785.93
    133560      3787.4
    133600     3788.54
    133640     3789.67
    133680     3790.77
    133720     3791.68
    133760     3793.12
    133800        3794
    133840     3795.21
    133880      3796.3
    133920     3797.33
    133960     3798.96
    134000     3799.89
    134040     3801.11
    134080     3802.12
    134120     3803.37
    134160     3804.63
    134200     3805.83
    134240     3806.69
    134280     3807.97
    134320     3808.69
    134360     3810.16
    134400     3811.31
    134440     3812.45
    134480     3813.54
    134520     3814.43
    134560     3815.88
    134600     3816.77
    134640     3817.98
    134680     3819.07
    134720      3820.1
    134760     3821.73
    134800     3822.65
    134840     3823.89
    134880      3824.9
    134920     3826.15
    134960      3827.4
    135000      3828.6
    135040     3829.47
    135080     3830.73
    135120     3831.46
    135160     3832.92
    135200     3834.07
    135240     3835.22
    135280      3836.3
    135320      3837.2
    135360     3838.65
    135400     3839.54
    135440     3840.73
    135480     3841.82
    135520     3842.85
    135560     3844.49
    135600     3845.41
    135640     3846.64
    135680     3847.65
    135720      3848.9
    135760     3850.16
    135800     3851.36
    135840     3852.23
    135880     3853.49
    135920     3854.21
    135960     3855.67
    136000     3856.83
    136040     3857.98
    136080     3859.05
    136120     3859.95
    136160     3861.41
    136200      3862.3
    136240     3863.48
    136280     3864.58
    136320      3865.6
    136360     3867.26
    136400     3868.16
    136440      3869.4
    136480      3870.4
    136520     3871.66
    136560     3872.92
    136600     3874.11
    136640     3874.97
    136680     3876.24
    136720     3876.97
    136760     3878.44
    136800     3879.59
    136840     3880.74
    136880      3881.8
    136920     3882.71
    136960     3884.17
    137000     3885.06
    137040     3886.24
    137080     3887.34
    137120     3888.37
    137160     3890.02
    137200     3890.93
    137240     3892.16
    137280     3893.16
    137320     3894.42
    137360     3895.68
    137400     3896.87
    137440     3897.74
    137480        3899
    137520     3899.72
    137560     3901.21
    137600     3902.35
    137640      3903.5
    137680     3904.56
    137720     3905.48
    137760     3906.93
    137800     3907.83
    137840        3909
    137880     3910.09
    137920     3911.13
    137960     3912.78
    138000      3913.7
    138040     3914.93
    138080     3915.93
    138120     3917.19
    138160     3918.45
    138200     3919.64
    138240     3920.52
    138280     3921.77
    138320     3922.49
    138360     3923.98
    138400     3925.13
    138440     3926.26
    138480     3927.33
    138520     3928.25
    138560     3929.68
    138600     3930.58
    138640     3931.75
    138680     3932.85
    138720     3933.89
    138760     3935.53
    138800     3936.45
    138840     3937.67
    138880     3938.67
    138920     3939.96
    138960     3941.21
    139000     3942.39
    139040     3943.26
    139080     3944.51
    139120     3945.25
    139160     3946.74
    139200     3947.88
    139240     3949.02
    139280     3950.09
    139320     3951.01
    139360     3952.43
    139400     3953.34
    139440     3954.49
    139480      3955.6
    139520     3956.63
    139560     3958.28
    139600     3959.19
    139640     3960.43
    139680     3961.42
    139720     3962.71
    139760     3963.97
    139800     3965.13
    139840        3966
    139880     3967.26
    139920     3967.99
    139960     3969.49
    140000     3970.61
    140040     3971.76
    140080     3972.82
    140120     3973.75
    140160     3975.16
    140200     3976.08
    140240     3977.23
    140280     3978.34
    140320     3979.36
    140360     3981.01
    140400     3981.93
    140440     3983.15
    140480     3984.16
    140520     3985.45
    140560      3986.7
    140600     3987.87
    140640     3988.73
    140680     3989.98
    140720     3990.72
    140760     3992.21
    140800     3993.34
    140840     3994.48
    140880     3995.55
    140920     3996.46
    140960     3997.88
    141000     3998.79
    141040     3999.96
    141080     4001.05
    141120     4002.07
    141160     4003.72
    141200     4004.66
    141240     4005.88
    141280     4006.88
    141320     4008.17
    141360     4009.42
    141400     4010.59
    141440     4011.44
    141480     4012.69
    141520     4013.44
    141560     4014.92
    141600     4016.05
    141640     4017.19
    141680     4018.25
    141720     4019.17
    141760      4020.6
    141800     4021.49
    141840     4022.67
    141880     4023.75
    141920     4024.78
    141960     4026.42
    142000     4027.36
    142040     4028.57
    142080     4029.57
    142120     4030.87
    142160     4032.12
    142200     4033.28
    142240     4034.15
    142280      4035.4
    142320     4036.14
    142360     4037.63
    142400     4038.75
    142440      4039.9
    142480     4040.96
    142520     4041.86
    142560     4043.29
    142600     4044.19
    142640     4045.37
    142680     4046.44
    142720     4047.49
    142760     4049.14
    142800     4050.05
    142840     4051.29
    142880     4052.28
    142920     4053.59
    142960     4054.82
    143000        4056
    143040     4056.85
    143080     4058.11
    143120     4058.85
    143160     4060.34
    143200     4061.45
    143240     4062.61
    143280     4063.66
    143320     4064.57
    143360     4065.99
    143400     4066.88
    143440     4068.06
    143480     4069.14
    143520     4070.19
    143560     4071.84
    143600     4072.75
    143640        4074
    143680     4074.99
    143720     4076.28
    143760     4077.54
    143800     4078.71
    143840     4079.56
    143880     4080.81
    143920     4081.57
    143960     4083.04
    144000     4084.17
    144040     4085.31
    144080     4086.36
    144120     4087.27
    144160      4088.7
    144200     4089.58
    144240     4090.77
    144280     4091.83
    144320     4092.89
    144360     4094.55
    144400     4095.46
    144440     4096.71
    144480      4097.7
    144520        4099
    144560     4100.25
    144600     4101.44
    144640     4102.27
    144680     4103.52
    144720     4104.28
    144760     4105.75
    144800     4106.88
    144840     4108.02
    144880     4109.08
    144920     4109.99
    144960     4111.41
    145000      4112.3
    145040     4113.48
    145080     4114.54
    145120     4115.59
    145160     4117.26
    145200     4118.18
    145240     4119.43
    145280     4120.42
    145320     4121.72
    145360     4122.97
    145400     4124.16
    145440        4125
    145480     4126.24
    145520        4127
    145560     4128.47
    145600      4129.6
    145640     4130.73
    145680     4131.79
    145720      4132.7
    145760     4134.13
    145800     4135.02
    145840     4136.19
    145880     4137.26
    145920      4138.3
    145960     4139.97
    146000     4140.88
    146040     4142.13
    146080     4143.14
    146120     4144.43
    146160     4145.67
    146200     4146.87
    146240     4147.71
    146280     4148.96
    146320      4149.7
    146360     4151.19
    146400     4152.32
    146440     4153.43
    146480      4154.5
    146520      4155.4
    146560     4156.83
    146600     4157.72
    146640      4158.9
    146680     4159.97
    146720        4161
    146760     4162.67
    146800     4163.59
    146840     4164.84
    146880     4165.86
    146920     4167.14
    146960     4168.39
    147000     4169.58
    147040     4170.43
    147080     4171.66
    147120     4172.41
    147160      4173.9
    147200     4175.03
    147240     4176.15
    147280     4177.19
    147320     4178.12
    147360     4179.55
    147400     4180.42
    147440     4181.61
    147480     4182.68
    147520     4183.72
    147560     4185.38
    147600      4186.3
    147640     4187.55
    147680     4188.56
    147720     4189.85
    147760     4191.12
    147800      4192.3
    147840     4193.15
    147880     4194.39
    147920     4195.14
    147960     4196.62
    148000     4197.75
    148040     4198.88
    148080     4199.92
    148120     4200.85
    148160     4202.28
    148200     4203.15
    148240     4204.34
    148280     4205.42
    148320     4206.46
    148360     4208.11
    148400     4209.03
    148440     4210.29
    148480     4211.28
    148520     4212.58
    148560     4213.85
    148600     4215.03
    148640     4215.88
    148680     4217.13
    148720     4217.85
    148760     4219.34
    148800     4220.47
    148840      4221.6
    148880     4222.65
    148920     4223.58
    148960        4225
    149000     4225.87
    149040     4227.07
    149080     4228.16
    149120     4229.19
    149160     4230.84
    149200     4231.77
    149240     4233.03
    149280     4234.02
    149320     4235.32
    149360     4236.58
    149400     4237.75
    149440     4238.61
    149480     4239.87
    149520     4240.58
    149560     4242.07
    149600      4243.2
    149640     4244.32
    149680     4245.38
    149720     4246.31
    149760     4247.74
    149800     4248.62
    149840      4249.8
    149880     4250.89
    149920     4251.92
    149960     4253.58
    150000     4254.52
    150040     4255.75
    150080     4256.76
    150120     4258.05
    150160     4259.31
    150200     4260.48
    150240     4261.34
    150280      4262.6
    150320     4263.31
    150360      4264.8
    150400     4265.93
    150440     4267.06
    150480     4268.11
    150520     4269.03
    150560     4270.47
    150600     4271.35
    150640     4272.53
    150680     4273.61
    150720     4274.64
    150760      4276.3
    150800     4277.24
    150840     4278.49
    150880      4279.5
    150920     4280.79
    150960     4282.04
    151000     4283.22
    151040     4284.08
    151080     4285.33
    151120     4286.04
    151160     4287.53
    151200     4288.66
    151240     4289.79
    151280     4290.82
    151320     4291.76
    151360      4293.2
    151400     4294.07
    151440     4295.25
    151480     4296.34
    151520     4297.37
    151560     4299.02
    151600     4299.98
    151640     4301.22
    151680     4302.25
    151720     4303.51
    151760     4304.78
    151800     4305.95
    151840      4306.8
    151880     4308.06
    151920     4308.77
    151960     4310.25
    152000     4311.39
    152040     4312.53
    152080     4313.56
    152120     4314.49
    152160     4315.93
    152200     4316.81
    152240     4317.99
    152280     4319.07
    152320      4320.1
    152360     4321.76
    152400      4322.7
    152440     4323.96
    152480     4324.98
    152520     4326.24
    152560     4327.52
    152600     4328.68
    152640     4329.53
    152680      4330.8
    152720      4331.5
    152760     4332.98
    152800     4334.12
    152840     4335.26
    152880     4336.29
    152920     4337.22
    152960     4338.65
    153000     4339.53
    153040     4340.71
    153080     4341.79
    153120     4342.81
    153160     4344.48
    153200     4345.42
    153240     4346.69
    153280      4347.7
    153320     4348.96
    153360     4350.24
    153400     4351.39
    153440     4352.24
    153480      4353.5
    153520     4354.23
    153560      4355.7
    153600     4356.83
    153640     4357.97
    153680        4359
    153720     4359.92
    153760     4361.38
    153800     4362.25
    153840     4363.42
    153880     4364.51
    153920     4365.52
    153960     4367.19
    154000     4368.13
    154040     4369.39
    154080     4370.41
    154120     4371.65
    154160     4372.94
    154200     4374.09
    154240     4374.94
    154280      4376.2
    154320     4376.92
    154360      4378.4
    154400     4379.54
    154440     4380.67
    154480      4381.7
    154520     4382.61
    154560     4384.09
    154600     4384.96
    154640     4386.14
    154680      4387.2
    154720     4388.24
    154760     4389.91
    154800     4390.84
    154840      4392.1
    154880     4393.11
    154920     4394.37
    154960     4395.65
    155000      4396.8
    155040     4397.65
    155080     4398.91
    155120     4399.62
    155160     4401.11
    155200     4402.23
    155240     4403.38
    155280     4404.41
    155320     4405.31
    155360      4406.8
    155400     4407.66
    155440     4408.84
    155480      4409.9
    155520     4410.92
    155560      4412.6
    155600     4413.54
    155640     4414.79
    155680      4415.8
    155720     4417.07
    155760     4418.35
    155800     4419.49
    155840     4420.33
    155880     4421.61
    155920     4422.31
    155960     4423.79
    156000     4424.93
    156040     4426.06
    156080     4427.09
    156120     4427.99
    156160     4429.49
    156200     4430.35
    156240     4431.53
    156280     4432.58
    156320     4433.61
    156360     4435.29
    156400     4436.23
    156440     4437.47
    156480     4438.49
    156520     4439.74
    156560     4441.02
    156600     4442.16
    156640     4443.01
    156680     4444.29
    156720     4444.99
    156760     4446.47
    156800      4447.6
    156840     4448.72
    156880     4449.76
    156920     4450.66
    156960     4452.16
    157000     4453.01
    157040      4454.2
    157080     4455.24
    157120     4456.27
    157160     4457.95
    157200     4458.88
    157240     4460.14
    157280     4461.15
    157320     4462.41
    157360      4463.7
    157400     4464.83
    157440     4465.67
    157480     4466.95
    157520     4467.65
    157560     4469.14
    157600     4470.26
    157640      4471.4
    157680     4472.44
    157720     4473.33
    157760     4474.83
    157800     4475.68
    157840     4476.86
    157880     4477.91
    157920     4478.94
    157960     4480.62
    158000     4481.56
    158040      4482.8
    158080     4483.83
    158120     4485.08
    158160     4486.37
    158200      4487.5
    158240     4488.33
    158280     4489.61
    158320     4490.32
    158360     4491.82
    158400     4492.94
    158440     4494.06
    158480     4495.11
    158520     4496.01
    158560     4497.52
    158600     4498.36
    158640     4499.54
    158680     4500.58
    158720     4501.61
    158760     4503.29
    158800     4504.23
    158840     4505.47
    158880     4506.49
    158920     4507.75
    158960     4509.04
    159000     4510.18
    159040     4511.01
    159080     4512.28
    159120     4512.98
    159160     4514.51
    159200     4515.62
    159240     4516.74
    159280     4517.78
    159320     4518.69
    159360     4520.19
    159400     4521.05
    159440     4522.21
    159480     4523.24
    159520     4524.29
    159560     4525.97
    159600      4526.9
    159640     4528.15
    159680     4529.18
    159720     4530.43
    159760     4531.72
    159800     4532.86
    159840     4533.69
    159880     4534.97
    159920     4535.66
    159960     4537.17
    160000     4538.29
    160040     4539.41
    160080     4540.45
    160120     4541.35
    160160     4542.86
    160200     4543.73
    160240      4544.9
    160280     4545.91
    160320     4546.96
    160360     4548.64
    160400     4549.58
    160440     4550.83
    160480     4551.85
    160520     4553.11
    160560     4554.39
    160600     4555.54
    160640     4556.36
    160680     4557.64
    160720     4558.32
    160760     4559.85
    160800     4560.96
    160840     4562.08
    160880      4563.1
    160920     4564.01
    160960     4565.52
    161000     4566.38
    161040     4567.55
    161080     4568.57
    161120     4569.61
    161160     4571.31
    161200     4572.24
    161240     4573.47
    161280     4574.49
    161320     4575.75
    161360     4577.04
    161400     4578.19
    161440        4579
    161480     4580.29
    161520     4580.97
    161560     4582.49
    161600     4583.61
    161640     4584.74
    161680     4585.77
    161720     4586.67
    161760     4588.18
    161800     4589.04
    161840     4590.21
    161880     4591.24
    161920     4592.27
    161960     4593.98
    162000      4594.9
    162040     4596.14
    162080     4597.16
    162120     4598.42
    162160     4599.71
    162200     4600.86
    162240     4601.68
    162280     4602.96
    162320     4603.62
    162360     4605.14
    162400     4606.27
    162440      4607.4
    162480     4608.44
    162520     4609.34
    162560     4610.85
    162600      4611.7
    162640     4612.88
    162680      4613.9
    162720     4614.93
    162760     4616.65
    162800     4617.57
    162840     4618.82
    162880     4619.83
    162920      4621.1
    162960     4622.38
    163000     4623.54
    163040     4624.36
    163080     4625.65
    163120      4626.3
    163160     4627.83
    163200     4628.95
    163240     4630.09
    163280     4631.12
    163320     4632.01
    163360     4633.53
    163400     4634.38
    163440     4635.56
    163480     4636.57
    163520     4637.63
    163560     4639.33
    163600     4640.26
    163640      4641.5
    163680     4642.53
    163720      4643.8
    163760     4645.06
    163800     4646.22
    163840     4647.05
    163880     4648.34
    163920     4648.97
    163960     4650.51
    164000     4651.64
    164040     4652.76
    164080     4653.78
    164120     4654.69
    164160      4656.2
    164200     4657.05
    164240     4658.23
    164280     4659.25
    164320     4660.31
    164360     4662.01
    164400     4662.96
    164440     4664.17
    164480      4665.2
    164520     4666.46
    164560     4667.74
    164600      4668.9
    164640     4669.71
    164680     4671.01
    164720     4671.64
    164760     4673.18
    164800     4674.32
    164840     4675.43
    164880     4676.46
    164920     4677.34
    164960     4678.86
    165000     4679.72
    165040     4680.89
    165080     4681.91
    165120     4682.96
    165160     4684.68
    165200     4685.61
    165240     4686.83
    165280     4687.87
    165320     4689.12
    165360      4690.4
    165400     4691.56
    165440     4692.38
    165480     4693.68
    165520      4694.3
    165560     4695.86
    165600     4696.99
    165640     4698.08
    165680     4699.12
    165720     4700.02
    165760     4701.54
    165800     4702.39
    165840     4703.54
    165880     4704.58
    165920     4705.61
    165960     4707.34
    166000     4708.29
    166040      4709.5
    166080     4710.54
    166120     4711.81
    166160     4713.08
    166200     4714.24
    166240     4715.05
    166280     4716.36
    166320     4716.98
    166360     4718.53
    166400     4719.68
    166440     4720.74
    166480      4721.8
    166520     4722.69
    166560     4724.22
    166600     4725.06
    166640     4726.22
    166680     4727.24
    166720     4728.28
    166760     4730.01
    166800     4730.96
    166840     4732.16
    166880      4733.2
    166920     4734.49
    166960     4735.76
    167000     4736.92
    167040     4737.74
    167080     4739.04
    167120     4739.65
    167160     4741.22
    167200     4742.34
    167240     4743.43
    167280     4744.49
    167320     4745.37
    167360     4746.91
    167400     4747.75
    167440     4748.92
    167480     4749.93
    167520     4750.97
    167560     4752.71
    167600     4753.64
    167640     4754.85
    167680      4755.9
    167720     4757.19
    167760     4758.45
    167800      4759.6
    167840     4760.41
    167880     4761.72
    167920     4762.34
    167960     4763.89
    168000     4765.01
    168040      4766.1
    168080     4767.16
    168120     4768.04
    168160     4769.58
    168200     4770.43
    168240     4771.58
    168280     4772.59
    168320     4773.63
    168360     4775.38
    168400     4776.31
    168440     4777.51
    168480     4778.56
    168520     4779.85
    168560     4781.12
    168600     4782.25
    168640     4783.06
    168680     4784.39
    168720        4785
    168760     4786.56
    168800     4787.67
    168840     4788.77
    168880     4789.83
    168920     4790.72
    168960     4792.24
    169000     4793.09
    169040     4794.26
    169080     4795.26
    169120     4796.29
    169160     4798.03
    169200     4798.97
    169240     4800.19
    169280     4801.21
    169320     4802.52
    169360     4803.79
    169400     4804.91
    169440     4805.72
    169480     4807.04
    169520     4807.67
    169560     4809.23
    169600     4810.34
    169640     4811.44
    169680      4812.5
    169720     4813.38
    169760      4814.9
    169800     4815.75
    169840     4816.91
    169880     4817.94
    169920     4818.95
    169960     4820.71
    170000     4821.63
    170040     4822.85
    170080     4823.88
    170120     4825.18
    170160     4826.44
    170200     4827.58
    170240     4828.37
    170280      4829.7
    170320     4830.32
    170360     4831.89
    170400     4832.98
    170440     4834.09
    170480     4835.15
    170520     4836.04
    170560     4837.56
    170600     4838.42
    170640     4839.57
    170680      4840.6
    170720     4841.62
    170760     4843.38
    170800     4844.31
    170840     4845.53
    170880     4846.55
    170920     4847.86
    170960     4849.12
    171000     4850.28
    171040     4851.07
    171080     4852.38
    171120     4853.02
    171160     4854.57
    171200     4855.66
    171240     4856.76
    171280     4857.82
    171320     4858.71
    171360     4860.24
    171400      4861.1
    171440     4862.24
    171480     4863.27
    171520     4864.29
    171560     4866.05
    171600        4867
    171640      4868.2
    171680     4869.22
    171720     4870.53
    171760     4871.79
    171800     4872.94
    171840     4873.72
    171880     4875.05
    171920     4875.68
    171960     4877.23
    172000     4878.31
    172040     4879.42
    172080     4880.48
    172120     4881.36
    172160     4882.89
    172200     4883.75
    172240      4884.9
    172280     4885.93
    172320     4886.95
    172360     4888.69
    172400     4889.65
    172440     4890.85
    172480     4891.87
    172520     4893.18
    172560     4894.44
    172600     4895.58
    172640     4896.38
    172680      4897.7
    172720     4898.34
    172760     4899.89
    172800     4900.96
    172840     4902.08
    172880     4903.13
    172920        4904
    172960     4905.55
    173000     4906.39
    173040     4907.56
    173080     4908.58
    173120     4909.61
    173160     4911.35
    173200      4912.3
    173240     4913.52
    173280     4914.52
    173320     4915.83
    173360     4917.09
    173400     4918.24
    173440     4919.03
    173480     4920.35
    173520        4921
    173560     4922.55
    173600      4923.6
    173640     4924.74
    173680      4925.8
    173720     4926.66
    173760      4928.2
    173800     4929.06
    173840     4930.21
    173880     4931.21
    173920     4932.27
    173960     4934.02
    174000     4934.96
    174040     4936.16
    174080     4937.16
    174120      4938.5
    174160     4939.74
    174200     4940.87
    174240     4941.67
    174280     4942.99
    174320     4943.64
    174360     4945.19
    174400     4946.26
    174440     4947.37
    174480     4948.44
    174520      4949.3
    174560     4950.85
    174600      4951.7
    174640     4952.85
    174680     4953.84
    174720     4954.89
    174760     4956.66
    174800      4957.6
    174840      4958.8
    174880      4959.8
    174920     4961.15
    174960     4962.38
    175000     4963.51
    175040     4964.31
    175080     4965.64
    175120     4966.29
    175160     4967.83
    175200     4968.92
    175240     4970.01
    175280     4971.08
    175320     4971.94
    175360     4973.49
    175400     4974.35
    175440     4975.49
    175480     4976.48
    175520     4977.54
    175560     4979.31
    175600     4980.24
    175640     4981.44
    175680     4982.44
    175720     4983.78
    175760     4985.03
    175800     4986.16
    175840     4986.95
    175880     4988.28
    175920     4988.92
    175960     4990.48
    176000     4991.56
    176040     4992.65
    176080     4993.73
    176120     4994.59
    176160     4996.13
    176200        4997
    176240     4998.14
    176280     4999.13
    176320     5000.19
    176360     5001.96
    176400      5002.9
    176440     5004.08
    176480      5005.1
    176520     5006.44
    176560     5007.69
    176600     5008.82
    176640     5009.62
    176680     5010.93
    176720     5011.59
    176760     5013.14
    176800     5014.21
    176840     5015.32
    176880     5016.39
    176920     5017.25
    176960     5018.79
    177000     5019.66
    177040     5020.81
    177080     5021.81
    177120     5022.85
    177160     5024.62
    177200     5025.55
    177240     5026.75
    177280     5027.77
    177320     5029.11
    177360     5030.36
    177400     5031.49
    177440     5032.28
    177480     5033.62
    177520     5034.26
    177560     5035.81
    177600     5036.87
    177640     5037.99
    177680     5039.05
    177720     5039.93
    177760     5041.47
    177800     5042.32
    177840     5043.49
    177880     5044.46
    177920     5045.53
    177960     5047.31
    178000     5048.23
    178040     5049.42
    178080     5050.43
    178120      5051.8
    178160     5053.03
    178200     5054.17
    178240     5054.96
    178280      5056.3
    178320     5056.92
    178360     5058.48
    178400     5059.54
    178440     5060.67
    178480     5061.72
    178520     5062.58
    178560     5064.13
    178600        5065
    178640     5066.15
    178680     5067.13
    178720     5068.19
    178760     5069.99
    178800     5070.91
    178840     5072.09
    178880     5073.09
    178920     5074.46
    178960      5075.7
    179000     5076.85
    179040     5077.61
    179080     5078.96
    179120     5079.58
    179160     5081.14
    179200     5082.21
    179240     5083.32
    179280     5084.39
    179320     5085.25
    179360     5086.79
    179400     5087.66
    179440     5088.82
    179480     5089.81
    179520     5090.85
    179560     5092.65
    179600     5093.56
    179640     5094.75
    179680     5095.75
    179720     5097.13
    179760     5098.37
    179800     5099.52
    179840     5100.27
    179880     5101.63
    179920     5102.24
    179960     5103.81
    180000     5104.86
    180040     5105.98
    180080     5107.05
    180120     5107.88
    180160     5109.45
    180200     5110.33
    180240     5111.51
    180280     5112.46
    180320      5113.5
    180360      5115.3
    180400     5116.23
    180440     5117.43
    180480     5118.42
    180520     5119.81
    180560     5121.03
    180600      5122.2
    180640     5122.94
    180680      5124.3
    180720     5124.91
    180760     5126.47
    180800     5127.52
    180840     5128.66
    180880      5129.7
    180920     5130.56
    180960     5132.12
    181000     5132.99
    181040     5134.16
    181080     5135.13
    181120     5136.15
    181160     5137.96
    181200     5138.88
    181240     5140.08
    181280     5141.07
    181320     5142.47
    181360     5143.69
    181400     5144.87
    181440      5145.6
    181480     5146.96
    181520     5147.57
    181560     5149.12
    181600      5150.2
    181640     5151.31
    181680     5152.35
    181720      5153.2
    181760     5154.77
    181800     5155.65
    181840     5156.81
    181880     5157.79
    181920     5158.79
    181960     5160.62
    182000     5161.52
    182040     5162.73
    182080     5163.71
    182120     5165.13
    182160     5166.34
    182200     5167.51
    182240     5168.23
    182280     5169.62
    182320     5170.23
    182360     5171.78
    182400     5172.86
    182440     5173.95
    182480     5174.99
    182520     5175.83
    182560     5177.42
    182600      5178.3
    182640     5179.46
    182680     5180.43
    182720     5181.43
    182760     5183.26
    182800     5184.16
    182840     5185.39
    182880     5186.36
    182920     5187.77
    182960     5188.97
    183000     5190.15
    183040     5190.87
    183080     5192.26
    183120     5192.87
    183160     5194.41
    183200      5195.5
    183240     5196.58
    183280     5197.62
    183320     5198.47
    183360     5200.06
    183400     5200.93
    183440     5202.09
    183480     5203.07
    183520     5204.05
    183560     5205.89
    183600      5206.8
    183640        5208
    183680     5208.97
    183720     5210.38
    183760     5211.59
    183800     5212.77
    183840     5213.49
    183880     5214.89
    183920     5215.48
    183960     5217.03
    184000     5218.12
    184040     5219.21
    184080     5220.22
    184120     5221.09
    184160     5222.68
    184200     5223.55
    184240     5224.71
    184280     5225.68
    184320     5226.66
    184360     5228.51
    184400     5229.43
    184440     5230.63
    184480     5231.59
    184520     5233.01
    184560     5234.22
    184600     5235.41
    184640     5236.13
    184680     5237.51
    184720     5238.12
    184760     5239.67
    184800     5240.76
    184840     5241.86
    184880     5242.89
    184920     5243.73
    184960     5245.33
    185000     5246.19
    185040     5247.35
    185080     5248.33
    185120     5249.33
    185160     5251.16
    185200     5252.07
    185240     5253.28
    185280     5254.24
    185320     5255.66
    185360     5256.88
    185400     5258.07
    185440     5258.78
    185480     5260.17
    185520     5260.78
    185560     5262.32
    185600     5263.41
    185640     5264.51
    185680     5265.54
    185720     5266.39
    185760     5267.98
    185800     5268.84
    185840     5269.99
    185880     5270.98
    185920     5271.98
    185960     5273.81
    186000     5274.73
    186040     5275.94
    186080      5276.9
    186120     5278.32
    186160     5279.55
    186200     5280.72
    186240     5281.43
    186280     5282.81
    186320     5283.42
    186360     5284.97
    186400     5286.06
    186440     5287.17
    186480      5288.2
    186520     5289.04
    186560     5290.64
    186600      5291.5
    186640     5292.65
    186680     5293.63
    186720     5294.64
    186760     5296.46
    186800     5297.41
    186840     5298.62
    186880     5299.57
    186920     5300.99
    186960     5302.21
    187000     5303.39
    187040      5304.1
    187080     5305.48
    187120     5306.09
    187160     5307.65
    187200     5308.73
    187240     5309.83
    187280      5310.9
    187320     5311.73
    187360      5313.3
    187400     5314.18
    187440     5315.33
    187480     5316.31
    187520     5317.33
    187560     5319.14
    187600      5320.1
    187640     5321.31
    187680     5322.25
    187720     5323.66
    187760     5324.88
    187800     5326.07
    187840     5326.78
    187880     5328.16
    187920     5328.77
    187960     5330.33
    188000     5331.41
    188040      5332.5
    188080     5333.58
    188120     5334.42
    188160     5335.98
    188200     5336.85
    188240        5338
    188280     5338.98
    188320     5339.98
    188360     5341.81
    188400     5342.75
    188440     5343.96
    188480     5344.91
    188520     5346.32
    188560     5347.56
    188600     5348.72
    188640     5349.41
    188680     5350.82
    188720     5351.44
    188760        5353
    188800     5354.06
    188840     5355.15
    188880     5356.23
    188920     5357.05
    188960     5358.63
    189000      5359.5
    189040     5360.66
    189080     5361.64
    189120     5362.64
    189160     5364.45
    189200     5365.41
    189240     5366.63
    189280     5367.56
    189320     5368.98
    189360      5370.2
    189400     5371.36
    189440     5372.07
    189480     5373.46
    189520      5374.1
    189560     5375.66
    189600     5376.71
    189640     5377.81
    189680     5378.91
    189720     5379.69
    189760      5381.3
    189800     5382.15
    189840      5383.3
    189880     5384.29
    189920     5385.28
    189960      5387.1
    190000     5388.05
    190040     5389.27
    190080      5390.2
    190120     5391.62
    190160     5392.85
    190200     5394.01
    190240     5394.72
    190280     5396.12
    190320     5396.75
    190360      5398.3
    190400     5399.38
    190440     5400.46
    190480     5401.55
    190520     5402.34
    190560     5403.95
    190600      5404.8
    190640     5405.95
    190680     5406.95
    190720     5407.94
    190760     5409.77
    190800     5410.71
    190840     5411.91
    190880     5412.87
    190920     5414.26
    190960      5415.5
    191000     5416.66
    191040     5417.36
    191080     5418.78
    191120     5419.41
    191160     5420.96
    191200     5422.01
    191240     5423.11
    191280     5424.19
    191320     5424.98
    191360     5426.58
    191400     5427.44
    191440     5428.58
    191480     5429.57
    191520     5430.56
    191560      5432.4
    191600     5433.33
    191640     5434.54
    191680     5435.49
    191720      5436.9
    191760     5438.13
    191800     5439.28
    191840        5440
    191880     5441.42
    191920     5442.03
    191960     5443.56
    192000     5444.63
    192040     5445.75
    192080     5446.83
    192120     5447.62
    192160     5449.23
    192200     5450.08
    192240     5451.21
    192280      5452.2
    192320      5453.2
    192360     5455.03
    192400     5455.95
    192440     5457.16
    192480     5458.13
    192520     5459.51
    192560     5460.76
    192600     5461.92
    192640     5462.64
    192680     5464.07
    192720     5464.65
    192760     5466.21
    192800     5467.27
    192840     5468.39
    192880     5469.49
    192920     5470.25
    192960     5471.88
    193000     5472.73
    193040     5473.84
    193080     5474.84
    193120     5475.83
    193160     5477.66
    193200     5478.59
    193240      5479.8
    193280     5480.76
    193320     5482.15
    193360     5483.38
    193400     5484.56
    193440     5485.26
    193480      5486.7
    193520     5487.27
    193560     5488.85
    193600     5489.91
    193640     5491.03
    193680     5492.13
    193720     5492.88
    193760     5494.53
    193800     5495.37
    193840      5496.5
    193880     5497.49
    193920     5498.46
    193960      5500.3
    194000     5501.22
    194040     5502.45
    194080     5503.39
    194120      5504.8
    194160     5506.02
    194200     5507.21
    194240     5507.88
    194280     5509.34
    194320     5509.91
    194360     5511.49
    194400     5512.54
    194440     5513.67
    194480     5514.77
    194520     5515.52
    194560     5517.16
    194600        5518
    194640     5519.14
    194680     5520.12
    194720      5521.1
    194760     5522.94
    194800     5523.88
    194840     5525.11
    194880     5526.03
    194920     5527.44
    194960     5528.66
    195000     5529.86
    195040     5530.53
    195080        5532
    195120     5532.57
    195160     5534.13
    195200     5535.17
    195240     5536.31
    195280      5537.4
    195320     5538.15
    195360      5539.8
    195400     5540.65
    195440     5541.79
    195480     5542.75
    195520     5543.75
    195560     5545.58
    195600     5546.52
    195640     5547.76
    195680     5548.67
    195720      5550.1
    195760     5551.29
    195800      5552.5
    195840     5553.17
    195880     5554.63
    195920      5555.2
    195960     5556.77
    196000      5557.8
    196040     5558.95
    196080     5560.05
    196120     5560.77
    196160     5562.43
    196200     5563.29
    196240     5564.43
    196280     5565.36
    196320     5566.37
    196360     5568.23
    196400     5569.15
    196440      5570.4
    196480     5571.28
    196520     5572.73
    196560     5573.94
    196600     5575.13
    196640      5575.8
    196680     5577.24
    196720      5577.8
    196760     5579.39
    196800     5580.43
    196840     5581.55
    196880     5582.66
    196920      5583.4
    196960     5585.05
    197000     5585.92
    197040     5587.05
    197080     5587.97
    197120        5589
    197160     5590.87
    197200     5591.76
    197240     5593.02
    197280      5593.9
    197320     5595.35
    197360     5596.54
    197400     5597.75
    197440     5598.42
    197480     5599.86
    197520     5600.42
    197560     5602.02
    197600     5603.04
    197640     5604.17
    197680      5605.3
    197720     5606.02
    197760     5607.66
    197800     5608.55
    197840     5609.67
    197880      5610.6
    197920     5611.62
    197960     5613.48
    198000     5614.38
    198040     5615.64
    198080     5616.51
    198120     5617.99
    198160     5619.15
    198200     5620.34
    198240     5621.03
    198280     5622.48
    198320     5623.02
    198360     5624.63
    198400     5625.67
    198440      5626.8
    198480     5627.92
    198520     5628.63
    198560     5630.27
    198600     5631.17
    198640      5632.3
    198680     5633.21
    198720     5634.25
    198760     5636.09
    198800     5637.01
    198840     5638.25
    198880     5639.12
    198920     5640.61
    198960     5641.74
    199000     5642.95
    199040     5643.63
    199080     5645.07
    199120     5645.63
    199160     5647.24
    199200     5648.26
    199240     5649.41
    199280     5650.53
    199320     5651.21
    199360     5652.88
    199400     5653.77
    199440     5654.91
    199480     5655.82
    199520     5656.86
    199560     5658.69
    199600     5659.63
    199640     5660.86
    199680     5661.73
    199720     5663.21
    199760     5664.34
    199800     5665.55
    199840     5666.24
    199880     5667.67
    199920     5668.24
    199960     5669.86
    200000     5670.86
    200040     5672.02
    200080     5673.13
    200120     5673.82
    200160      5675.5
    200200     5676.38
    200240     5677.52
    200280     5678.41
    200320     5679.46
    200360     5681.28
    200400     5682.24
    200440     5683.46
    200480     5684.31
    200520     5685.83
    200560     5686.94
    200600     5688.14
    200640     5688.82
    200680     5690.26
    200720     5690.84
    200760     5692.45
    200800     5693.46
    200840     5694.61
    200880     5695.71
    200920     5696.41
    200960      5698.1
    201000     5698.96
    201040     5700.08
    201080        5701
    201120     5702.04
    201160     5703.86
    201200      5704.8
    201240     5706.03
    201280     5706.89
    201320     5708.41
    201360     5709.51
    201400     5710.72
    201440     5711.42
    201480     5712.84
    201520     5713.42
    201560     5715.05
    201600     5716.04
    201640      5717.2
    201680     5718.29
    201720        5719
    201760     5720.68
    201800     5721.54
    201840     5722.68
    201880     5723.58
    201920     5724.62
    201960     5726.43
    202000     5727.37
    202040     5728.61
    202080     5729.47
    202120     5730.99
    202160     5732.09
    202200     5733.31
    202240        5734
    202280     5735.44
    202320     5735.99
    202360     5737.65
    202400     5738.61
    202440     5739.79
    202480     5740.89
    202520     5741.59
    202560     5743.28
    202600     5744.13
    202640     5745.26
    202680     5746.16
    202720      5747.2
    202760        5749
    202800     5749.96
    202840     5751.21
    202880     5752.04
    202920     5753.58
    202960      5754.7
    203000     5755.91
    203040     5756.61
    203080     5758.04
    203120     5758.58
    203160     5760.24
    203200     5761.21
    203240     5762.39
    203280      5763.5
    203320     5764.19
    203360     5765.88
    203400     5766.72
    203440     5767.85
    203480     5768.78
    203520      5769.8
    203560     5771.61
    203600     5772.56
    203640     5773.82
    203680     5774.66
    203720      5776.2
    203760     5777.31
    203800     5778.51
    203840     5779.21
    203880     5780.63
    203920     5781.19
    203960     5782.85
    204000      5783.8
    204040     5784.99
    204080     5786.11
    204120     5786.79
    204160      5788.5
    204200     5789.33
    204240     5790.48
    204280     5791.41
    204320     5792.41
    204360     5794.23
    204400     5795.21
    204440     5796.46
    204480     5797.28
    204520     5798.83
    204560     5799.94
    204600     5801.14
    204640     5801.83
    204680     5803.27
    204720     5803.82
    204760     5805.48
    204800     5806.45
    204840     5807.62
    204880     5808.75
    204920     5809.44
    204960     5811.12
    205000     5811.95
    205040     5813.12
    205080     5814.04
    205120     5815.07
    205160     5816.85
    205200     5817.85
    205240     5819.09
    205280     5819.92
    205320      5821.5
    205360      5822.6
    205400      5823.8
    205440     5824.48
    205480     5825.92
    205520     5826.47
    205560     5828.13
    205600      5829.1
    205640     5830.29
    205680     5831.39
    205720     5832.08
    205760     5833.77
    205800      5834.6
    205840     5835.75
    205880     5836.68
    205920     5837.71
    205960     5839.49
    206000     5840.49
    206040     5841.74
    206080     5842.58
    206120     5844.13
    206160     5845.26
    206200     5846.46
    206240     5847.14
    206280     5848.58
    206320     5849.12
    206360     5850.78
    206400     5851.75
    206440     5852.94
    206480     5854.03
    206520     5854.72
    206560     5856.41
    206600     5857.25
    206640     5858.39
    206680     5859.33
    206720     5860.37
    206760     5862.16
    206800     5863.14
    206840     5864.39
    206880     5865.23
    206920     5866.79
    206960     5867.94
    207000     5869.12
    207040     5869.79
    207080     5871.25
    207120     5871.78
    207160     5873.44
    207200     5874.39
    207240     5875.58
    207280     5876.69
    207320     5877.38
    207360     5879.07
    207400     5879.92
    207440     5881.05
    207480     5881.99
    207520     5883.03
    207560      5884.8
    207600     5885.79
    207640     5887.05
    207680     5887.88
    207720     5889.46
    207760      5890.6
    207800     5891.77
    207840     5892.45
    207880     5893.91
    207920     5894.44
    207960     5896.09
    208000     5897.03
    208040     5898.24
    208080     5899.36
    208120     5900.03
    208160     5901.72
    208200     5902.57
    208240     5903.71
    208280     5904.66
    208320      5905.7
    208360     5907.46
    208400     5908.45
    208440     5909.72
    208480     5910.53
    208520     5912.12
    208560     5913.26
    208600     5914.44
    208640      5915.1
    208680     5916.57
    208720     5917.08
    208760     5918.75
    208800     5919.69
    208840     5920.89
    208880     5922.02
    208920     5922.69
    208960     5924.39
    209000     5925.24
    209040     5926.36
    209080     5927.33
    209120     5928.38
    209160     5930.12
    209200     5931.13
    209240     5932.39
    209280      5933.2
    209320     5934.79
    209360     5935.94
    209400     5937.11
    209440     5937.76
    209480     5939.25
    209520     5939.74
    209560     5941.42
    209600     5942.37
    209640     5943.57
    209680      5944.7
    209720     5945.35
    209760     5947.06
    209800     5947.91
    209840     5949.05
    209880        5950
    209920     5951.04
    209960     5952.81
    210000     5953.79
    210040     5955.07
    210080     5955.88
    210120     5957.45
    210160      5958.6
    210200     5959.79
    210240     5960.43
    210280     5961.93
    210320     5962.42
    210360     5964.09
    210400     5965.04
    210440     5966.25
    210480     5967.38
    210520     5968.02
    210560     5969.73
    210600     5970.57
    210640     5971.71
    210680     5972.66
    210720     5973.69
    210760      5975.5
    210800     5976.48
    210840     5977.73
    210880     5978.55
    210920     5980.12
    210960     5981.27
    211000     5982.45
    211040     5983.09
    211080      5984.6
    211120     5985.08
    211160     5986.76
    211200      5987.7
    211240     5988.92
    211280     5990.06
    211320     5990.69
    211360      5992.4
    211400     5993.24
    211440      5994.4
    211480     5995.34
    211520     5996.36
    211560     5998.19
    211600     5999.15
    211640     6000.42
    211680     6001.23
    211720     6002.82
    211760     6003.95
    211800     6005.13
    211840     6005.78
    211880     6007.29
    211920     6007.76
    211960     6009.46
    212000     6010.39
    212040     6011.61
    212080     6012.76
    212120     6013.39
    212160      6015.1
    212200     6015.92
    212240     6017.11
    212280     6018.04
    212320     6019.04
    212360     6020.89
    212400     6021.87
    212440     6023.12
    212480     6023.94
    212520     6025.52
    212560     6026.67
    212600     6027.83
    212640     6028.49
    212680        6030
    212720     6030.45
    212760     6032.15
    212800      6033.1
    212840      6034.3
    212880     6035.45
    212920     6036.08
    212960      6037.8
    213000     6038.61
    213040     6039.81
    213080     6040.74
    213120     6041.74
    213160      6043.6
    213200     6044.56
    213240     6045.82
    213280     6046.63
    213320     6048.21
    213360     6049.35
    213400     6050.52
    213440     6051.18
    213480     6052.69
    213520     6053.15
    213560     6054.84
    213600     6055.77
    213640     6056.99
    213680     6058.13
    213720     6058.77
    213760      6060.5
    213800      6061.3
    213840      6062.5
    213880     6063.43
    213920     6064.43
    213960     6066.29
    214000     6067.26
    214040     6068.53
    214080     6069.36
    214120     6070.89
    214160     6072.06
    214200     6073.22
    214240     6073.87
    214280     6075.38
    214320     6075.84
    214360     6077.54
    214400     6078.46
    214440      6079.7
    214480     6080.83
    214520     6081.48
    214560      6083.2
    214600     6084.02
    214640     6085.21
    214680     6086.13
    214720     6087.15
    214760        6089
    214800     6089.95
    214840     6091.22
    214880     6092.05
    214920      6093.6
    214960     6094.76
    215000      6095.9
    215040     6096.58
    215080      6098.1
    215120     6098.55
    215160     6100.24
    215200     6101.17
    215240     6102.42
    215280     6103.53
    215320     6104.19
    215360      6105.9
    215400     6106.72
    215440     6107.93
    215480     6108.84
    215520     6109.86
    215560      6111.7
    215600     6112.66
    215640     6113.92
    215680     6114.77
    215720     6116.29
    215760     6117.46
    215800     6118.61
    215840     6119.29
    215880     6120.82
    215920     6121.27
    215960     6122.95
    216000     6123.87
    216040     6125.13
    216080     6126.24
    216120     6126.89
    216160      6128.6
    216200     6129.42
    216240     6130.65
    216280     6131.54
    216320     6132.57
    216360      6134.4
    216400     6135.36
    216440     6136.63
    216480     6137.47
    216520     6139.01
    216560     6140.16
    216600     6141.31
    216640     6141.99
    216680     6143.56
    216720     6143.97
    216760     6145.65
    216800     6146.56
    216840     6147.85
    216880     6148.94
    216920      6149.6
    216960      6151.3
    217000     6152.13
    217040     6153.35
    217080     6154.24
    217120     6155.26
    217160     6157.11
    217200     6158.07
    217240     6159.35
    217280     6160.16
    217320      6161.7
    217360     6162.87
    217400     6164.02
    217440      6164.7
    217480     6166.28
    217520     6166.67
    217560     6168.34
    217600     6169.27
    217640     6170.56
    217680     6171.66
    217720     6172.31
    217760     6174.03
    217800     6174.83
    217840     6176.06
    217880     6176.95
    217920     6177.95
    217960     6179.82
    218000     6180.79
    218040     6182.06
    218080     6182.86
    218120     6184.43
    218160     6185.59
    218200     6186.76
    218240     6187.38
    218280     6188.98
    218320      6189.4
    218360     6191.05
    218400        6192
    218440     6193.27
    218480     6194.37
    218520     6195.01
    218560     6196.72
    218600     6197.56
    218640     6198.76
    218680     6199.67
    218720     6200.67
    218760     6202.52
    218800      6203.5
    218840     6204.76
    218880     6205.57
    218920     6207.13
    218960     6208.31
    219000     6209.45
    219040     6210.06
    219080     6211.69
    219120     6212.11
    219160     6213.74
    219200     6214.72
    219240     6215.98
    219280     6217.09
    219320     6217.72
    219360     6219.44
    219400     6220.25
    219440     6221.45
    219480     6222.38
    219520      6223.4
    219560     6225.24
    219600     6226.22
    219640     6227.45
    219680     6228.28
    219720     6229.85
    219760     6231.01
    219800     6232.14
    219840     6232.75
    219880     6234.37
    219920     6234.83
    219960     6236.45
    220000     6237.43
    220040     6238.69
    220080     6239.79
    220120     6240.42
    220160     6242.14
    220200     6242.96
    220240     6244.16
    220280     6245.11
    220320     6246.13
    220360     6247.96
    220400     6248.93
    220440     6250.18
    220480        6251
    220520     6252.57
    220560     6253.72
    220600     6254.88
    220640     6255.47
    220680     6257.09
    220720     6257.55
    220760     6259.17
    220800     6260.14
    220840     6261.43
    220880      6262.5
    220920     6263.14
    220960     6264.87
    221000     6265.67
    221040     6266.87
    221080     6267.83
    221120     6268.84
    221160     6270.68
    221200     6271.66
    221240     6272.92
    221280     6273.72
    221320      6275.3
    221360     6276.45
    221400     6277.59
    221440     6278.18
    221480     6279.83
    221520     6280.26
    221560     6281.88
    221600     6282.85
    221640     6284.15
    221680     6285.23
    221720     6285.86
    221760      6287.6
    221800     6288.38
    221840      6289.6
    221880     6290.56
    221920     6291.55
    221960     6293.43
    222000     6294.38
    222040     6295.65
    222080     6296.45
    222120     6298.04
    222160     6299.16
    222200     6300.31
    222240     6300.91
    222280     6302.54
    222320     6302.99
    222360     6304.62
    222400     6305.58
    222440     6306.86
    222480     6307.95
    222520      6308.6
    222560     6310.34
    222600     6311.11
    222640     6312.34
    222680     6313.29
    222720     6314.27
    222760     6316.15
    222800     6317.11
    222840     6318.37
    222880     6319.18
    222920     6320.76
    222960     6321.87
    223000     6323.01
    223040     6323.63
    223080     6325.25
    223120     6325.72
    223160     6327.33
    223200     6328.29
    223240     6329.57
    223280     6330.67
    223320     6331.32
    223360     6333.03
    223400     6333.83
    223440     6335.06
    223480     6336.01
    223520     6336.98
    223560     6338.86
    223600     6339.83
    223640     6341.08
    223680     6341.89
    223720     6343.46
    223760     6344.59
    223800     6345.72
    223840     6346.35
    223880     6347.94
    223920     6348.43
    223960     6350.04
    224000        6351
    224040     6352.27
    224080     6353.36
    224120     6354.01
    224160     6355.73
    224200     6356.52
    224240     6357.76
    224280     6358.71
    224320     6359.69
    224360     6361.55
    224400     6362.52
    224440     6363.76
    224480     6364.56
    224520     6366.17
    224560     6367.27
    224600     6368.41
    224640     6369.05
    224680     6370.63
    224720     6371.12
    224760     6372.74
    224800      6373.7
    224840     6374.97
    224880     6376.07
    224920     6376.72
    224960     6378.43
    225000     6379.21
    225040     6380.44
    225080     6381.38
    225120     6382.37
    225160     6384.24
    225200      6385.2
    225240     6386.46
    225280     6387.24
    225320     6388.86
    225360     6389.98
    225400     6391.09
    225440     6391.73
    225480     6393.32
    225520     6393.82
    225560     6395.41
    225600     6396.39
    225640     6397.67
    225680     6398.74
    225720      6399.4
    225760     6401.12
    225800      6401.9
    225840     6403.12
    225880     6404.08
    225920     6405.05
    225960     6406.91
    226000     6407.88
    226040     6409.14
    226080     6409.93
    226120     6411.55
    226160     6412.67
    226200     6413.76
    226240     6414.41
    226280     6415.99
    226320     6416.48
    226360     6418.08
    226400     6419.07
    226440     6420.33
    226480      6421.4
    226520     6422.07
    226560     6423.77
    226600     6424.57
    226640     6425.77
    226680     6426.75
    226720     6427.72
    226760     6429.58
    226800     6430.55
    226840     6431.82
    226880     6432.59
    226920     6434.21
    226960     6435.36
    227000     6436.42
    227040     6437.07
    227080     6438.69
    227120     6439.16
    227160     6440.75
    227200     6441.75
    227240     6442.98
    227280     6444.08
    227320     6444.73
    227360     6446.43
    227400     6447.24
    227440     6448.42
    227480      6449.4
    227520     6450.38
    227560     6452.25
    227600      6453.2
    227640     6454.48
    227680     6455.27
    227720     6456.87
    227760     6458.01
    227800     6459.09
    227840     6459.73
    227880     6461.34
    227920     6461.81
    227960     6463.39
    228000     6464.42
    228040     6465.66
    228080     6466.76
    228120     6467.42
    228160      6469.1
    228200     6469.91
    228240     6471.08
    228280      6472.1
    228320     6473.07
    228360     6474.93
    228400     6475.87
    228440     6477.15
    228480     6477.93
    228520     6479.55
    228560     6480.69
    228600     6481.76
    228640     6482.39
    228680     6484.02
    228720      6484.5
    228760     6486.06
    228800     6487.07
    228840      6488.3
    228880     6489.42
    228920     6490.08
    228960     6491.75
    229000     6492.56
    229040     6493.73
    229080     6494.75
    229120     6495.71
    229160      6497.6
    229200     6498.52
    229240     6499.79
    229280     6500.59
    229320      6502.2
    229360     6503.36
    229400     6504.42
    229440     6505.06
    229480     6506.71
    229520     6507.17
    229560     6508.74
    229600     6509.75
    229640     6510.99
    229680     6512.08
    229720     6512.77
    229760     6514.44
    229800     6515.25
    229840     6516.42
    229880     6517.43
    229920     6518.38
    229960     6520.27
    230000     6521.19
    230040     6522.46
    230080     6523.27
    230120     6524.87
    230160     6526.04
    230200      6527.1
    230240     6527.73
    230280     6529.38
    230320     6529.83
    230360      6531.4
    230400     6532.44
    230440     6533.67
    230480     6534.73
    230520     6535.43
    230560     6537.12
    230600     6537.91
    230640      6539.1
    230680      6540.1
    230720     6541.02
    230760     6542.95
    230800     6543.86
    230840     6545.14
    230880     6545.92
    230920     6547.52
    230960     6548.68
    231000     6549.75
    231040     6550.37
    231080     6552.02
    231120     6552.49
    231160     6554.05
    231200      6555.1
    231240     6556.32
    231280     6557.42
    231320      6558.1
    231360      6559.8
    231400     6560.57
    231440     6561.75
    231480     6562.74
    231520     6563.69
    231560     6565.61
    231600     6566.53
    231640     6567.79
    231680     6568.57
    231720      6570.2
    231760     6571.35
    231800     6572.43
    231840     6573.04
    231880      6574.7
    231920     6575.14
    231960     6576.72
    232000     6577.73
    232040     6579.01
    232080     6580.08
    232120     6580.76
    232160     6582.45
    232200     6583.23
    232240      6584.4
    232280     6585.41
    232320     6586.37
    232360     6588.28
    232400     6589.18
    232440     6590.47
    232480     6591.23
    232520     6592.85
    232560        6594
    232600     6595.11
    232640     6595.72
    232680     6597.39
    232720     6597.81
    232760     6599.38
    232800     6600.39
    232840     6601.69
    232880     6602.74
    232920     6603.43
    232960     6605.13
    233000     6605.91
    233040     6607.09
    233080     6608.08
    233120     6609.04
    233160     6610.95
    233200     6611.86
    233240     6613.13
    233280     6613.89
    233320     6615.52
    233360     6616.68
    233400     6617.78
    233440     6618.39
    233480     6620.08
    233520     6620.49
    233560     6622.06
    233600     6623.07
    233640     6624.35
    233680     6625.44
    233720      6626.1
    233760      6627.8
    233800     6628.58
    233840     6629.76
    233880     6630.76
    233920      6631.7
    233960     6633.61
    234000     6634.51
    234040     6635.81
    234080     6636.58
    234120     6638.19
    234160     6639.34
    234200     6640.45
    234240     6641.04
    234280     6642.75
    234320     6643.17
    234360     6644.73
    234400     6645.74
    234440     6647.01
    234480     6648.11
    234520     6648.76
    234560     6650.46
    234600     6651.24
    234640     6652.41
    234680     6653.43
    234720     6654.36
    234760     6656.26
    234800     6657.17
    234840     6658.45
    234880     6659.24
    234920     6660.84
    234960     6662.01
    235000     6663.11
    235040     6663.68
    235080     6665.39
    235120     6665.81
    235160     6667.41
    235200     6668.38
    235240     6669.64
    235280     6670.77
    235320     6671.42
    235360     6673.12
    235400     6673.88
    235440     6675.05
    235480     6676.09
    235520        6677
    235560     6678.91
    235600     6679.82
    235640     6681.12
    235680      6681.9
    235720     6683.49
    235760     6684.67
    235800     6685.76
    235840     6686.33
    235880     6688.04
    235920     6688.46
    235960     6690.06
    236000     6691.04
    236040      6692.3
    236080     6693.41
    236120     6694.06
    236160     6695.78
    236200     6696.55
    236240      6697.7
    236280     6698.76
    236320     6699.67
    236360     6701.56
    236400     6702.49
    236440     6703.79
    236480     6704.56
    236520     6706.17
    236560     6707.32
    236600     6708.42
    236640     6708.99
    236680     6710.69
    236720     6711.13
    236760     6712.71
    236800     6713.72
    236840     6714.98
    236880     6716.09
    236920     6716.73
    236960     6718.45
    237000     6719.22
    237040     6720.38
    237080     6721.44
    237120     6722.34
    237160     6724.22
    237200     6725.17
    237240     6726.47
    237280     6727.23
    237320     6728.83
    237360     6729.98
    237400     6731.09
    237440     6731.64
    237480     6733.32
    237520     6733.79
    237560     6735.36
    237600     6736.37
    237640     6737.65
    237680     6738.77
    237720     6739.38
    237760     6741.11
    237800     6741.87
    237840     6743.03
    237880     6744.08
    237920     6745.01
    237960     6746.88
    238000     6747.82
    238040     6749.14
    238080     6749.89
    238120      6751.5
    238160     6752.64
    238200     6753.73
    238240     6754.29
    238280     6755.98
    238320     6756.45
    238360     6758.02
    238400     6759.02
    238440     6760.32
    238480     6761.44
    238520     6762.03
    238560     6763.77
    238600     6764.55
    238640      6765.7
    238680     6766.74
    238720     6767.66
    238760     6769.55
    238800     6770.47
    238840     6771.78
    238880     6772.57
    238920     6774.17
    238960     6775.31
    239000     6776.39
    239040     6776.95
    239080     6778.64
    239120     6779.12
    239160     6780.69
    239200     6781.69
    239240     6782.96
    239280     6784.09
    239320     6784.67
    239360     6786.41
    239400     6787.17
    239440     6788.35
    239480     6789.38
    239520     6790.33
    239560      6792.2
    239600     6793.12
    239640     6794.45
    239680     6795.23
    239720     6796.83
    239760     6797.97
    239800     6799.06
    239840     6799.61
    239880      6801.3
    239920     6801.75
    239960     6803.36
    240000     6804.34
    240040     6805.63
    240080     6806.74
    240120     6807.32
    240160     6809.08
    240200     6809.83
    240240     6810.99
    240280     6812.04
    240320     6812.99
    240360     6814.83
    240400     6815.77
    240440      6817.1
    240480     6817.88
    240520      6819.5
    240560     6820.61
    240600      6821.7
    240640     6822.25
    240680     6823.95
    240720     6824.42
    240760     6825.98
    240800     6826.99
    240840     6828.29
    240880      6829.4
    240920     6829.99
    240960     6831.73
    241000     6832.49
    241040     6833.62
    241080     6834.69
    241120     6835.64
    241160     6837.48
    241200     6838.41
    241240     6839.76
    241280     6840.53
    241320     6842.13
    241360     6843.26
    241400     6844.35
    241440      6844.9
    241480     6846.59
    241520     6847.05
    241560     6848.62
    241600     6849.63
    241640     6850.92
    241680     6852.05
    241720     6852.62
    241760     6854.35
    241800     6855.13
    241840     6856.27
    241880     6857.34
    241920     6858.29
    241960     6860.13
    242000     6861.05
    242040     6862.43
    242080     6863.17
    242120     6864.79
    242160     6865.91
    242200     6867.03
    242240     6867.54
    242280     6869.25
    242320      6869.7
    242360     6871.29
    242400     6872.26
    242440     6873.58
    242480     6874.69
    242520     6875.26
    242560     6877.01
    242600     6877.78
    242640     6878.91
    242680     6880.02
    242720     6880.97
    242760     6882.81
    242800     6883.71
    242840     6885.11
    242880     6885.84
    242920     6887.44
    242960     6888.57
    243000     6889.69
    243040     6890.21
    243080     6891.91
    243120     6892.37
    243160     6893.94
    243200     6894.95
    243240     6896.26
    243280     6897.34
    243320     6897.89
    243360     6899.64
    243400     6900.43
    243440     6901.55
    243480     6902.67
    243520     6903.59
    243560     6905.45
    243600     6906.35
    243640     6907.72
    243680     6908.47
    243720     6910.07
    243760     6911.19
    243800     6912.33
    243840     6912.83
    243880     6914.55
    243920     6914.99
    243960     6916.56
    244000     6917.57
    244040     6918.88
    244080     6919.96
    244120     6920.52
    244160     6922.26
    244200     6923.02
    244240     6924.17
    244280     6925.28
    244320      6926.2
    244360     6928.05
    244400     6928.97
    244440     6930.35
    244480     6931.08
    244520     6932.69
    244560     6933.83
    244600     6934.95
    244640     6935.47
    244680     6937.18
    244720     6937.63
    244760     6939.19
    244800      6940.2
    244840     6941.49
    244880     6942.59
    244920     6943.12
    244960     6944.88
    245000     6945.64
    245040     6946.78
    245080     6947.88
    245120     6948.82
    245160     6950.65
    245200     6951.56
    245240     6952.97
    245280      6953.7
    245320     6955.29
    245360     6956.43
    245400     6957.56
    245440     6958.06
    245480     6959.78
    245520     6960.21
    245560     6961.76
    245600      6962.8
    245640     6964.08
    245680     6965.19
    245720     6965.72
    245760     6967.49
    245800     6968.25
    245840     6969.36
    245880     6970.46
    245920     6971.42
    245960     6973.24
    246000     6974.16
    246040     6975.55
    246080     6976.29
    246120     6977.88
    246160     6979.02
    246200     6980.12
    246240     6980.63
    246280     6982.34
    246320      6982.8
    246360     6984.31
    246400     6985.37
    246440     6986.66
    246480     6987.78
    246520     6988.29
    246560     6990.06
    246600     6990.83
    246640     6991.94
    246680     6993.01
    246720        6994
    246760     6995.83
    246800     6996.73
    246840     6998.09
    246880     6998.87
    246920     7000.42
    246960     7001.58
    247000      7002.7
    247040     7003.19
    247080      7004.9
    247120     7005.36
    247160     7006.88
    247200     7007.94
    247240     7009.23
    247280     7010.34
    247320     7010.84
    247360     7012.62
    247400     7013.37
    247440     7014.49
    247480     7015.57
    247520     7016.53
    247560     7018.35
    247600     7019.27
    247640     7020.63
    247680      7021.4
    247720     7022.97
    247760     7024.14
    247800     7025.25
    247840     7025.74
    247880     7027.43
    247920     7027.88
    247960     7029.41
    248000     7030.47
    248040     7031.78
    248080      7032.9
    248120     7033.37
    248160     7035.17
    248200     7035.92
    248240     7037.03
    248280      7038.1
    248320     7039.08
    248360      7040.9
    248400     7041.82
    248440     7043.16
    248480     7043.93
    248520     7045.48
    248560     7046.69
    248600     7047.79
    248640     7048.27
    248680     7049.97
    248720     7050.41
    248760     7051.94
    248800        7053
    248840     7054.32
    248880     7055.43
    248920      7055.9
    248960      7057.7
    249000     7058.46
    249040     7059.55
    249080     7060.62
    249120      7061.6
    249160     7063.43
    249200     7064.38
    249240      7065.7
    249280     7066.47
    249320     7068.01
    249360     7069.22
    249400     7070.34
    249440     7070.81
    249480      7072.5
    249520     7072.92
    249560     7074.49
    249600     7075.56
    249640     7076.84
    249680     7077.97
    249720     7078.43
    249760     7080.26
    249800        7081
    249840      7082.1
    249880     7083.17
    249920     7084.13
    249960     7085.98
    250000     7086.91
    250040     7088.25
    250080        7089
    250120     7090.53
    250160     7091.76
    250200     7092.89
    250240     7093.34
    250280     7095.02
    250320     7095.44
    250360     7097.02
    250400      7098.1
    250440     7099.35
    250480     7100.48
    250520     7100.96
    250560     7102.78
    250600     7103.52
    250640     7104.62
    250680      7105.7
    250720     7106.66
    250760      7108.5
    250800     7109.42
    250840     7110.77
    250880     7111.55
    250920     7113.07
    250960     7114.25
    251000     7115.39
    251040     7115.87
    251080     7117.52
    251120     7117.95
    251160     7119.55
    251200     7120.62
    251240     7121.88
    251280        7123
    251320     7123.48
    251360     7125.31
    251400     7126.04
    251440     7127.13
    251480     7128.23
    251520     7129.17
    251560     7131.02
    251600     7131.96
    251640      7133.3
    251680     7134.09
    251720      7135.6
    251760     7136.77
    251800     7137.93
    251840     7138.38
    251880     7140.05
    251920     7140.44
    251960     7142.05
    252000     7143.15
    252040     7144.37
    252080      7145.5
    252120        7146
    252160      7147.8
    252200     7148.54
    252240     7149.64
    252280     7150.71
    252320     7151.67
    252360     7153.52
    252400     7154.46
    252440      7155.8
    252480      7156.6
    252520     7158.13
    252560     7159.28
    252600     7160.44
    252640     7160.88
    252680     7162.57
    252720     7162.94
    252760     7164.54
    252800     7165.64
    252840     7166.88
    252880     7168.02
    252920     7168.51
    252960     7170.31
    253000     7171.03
    253040     7172.16
    253080     7173.22
    253120     7174.16
    253160     7176.02
    253200     7176.96
    253240      7178.3
    253280     7179.09
    253320     7180.62
    253360     7181.78
    253400     7182.97
    253440     7183.39
    253480     7185.08
    253520     7185.44
    253560     7187.04
    253600     7188.12
    253640     7189.37
    253680     7190.53
    253720     7191.03
    253760     7192.82
    253800     7193.55
    253840     7194.68
    253880     7195.72
    253920     7196.69
    253960     7198.53
    254000     7199.46
    254040     7200.82
    254080     7201.59
    254120     7203.13
    254160     7204.29
    254200     7205.47
    254240     7205.92
    254280     7207.58
    254320     7207.92
    254360     7209.55
    254400     7210.64
    254440     7211.88
    254480     7213.02
    254520     7213.53
    254560     7215.34
    254600     7216.04
    254640     7217.18
    254680     7218.23
    254720      7219.2
    254760     7221.01
    254800     7221.96
    254840      7223.3
    254880     7224.06
    254920     7225.62
    254960      7226.8
    255000     7227.98
    255040     7228.41
    255080     7230.09
    255120     7230.43
    255160     7232.05
    255200     7233.15
    255240     7234.39
    255280     7235.52
    255320     7236.03
    255360     7237.85
    255400     7238.55
    255440     7239.68
    255480     7240.74
    255520     7241.72
    255560     7243.53
    255600      7244.5
    255640     7245.82
    255680     7246.59
    255720     7248.15
    255760     7249.32
    255800     7250.49
    255840     7250.93
    255880      7252.6
    255920     7252.94
    255960     7254.56
    256000     7255.67
    256040      7256.9
    256080     7258.04
    256120     7258.54
    256160     7260.38
    256200     7261.07
    256240     7262.19
    256280     7263.26
    256320     7264.23
    256360     7266.03
    256400     7267.01
    256440     7268.34
    256480      7269.1
    256520     7270.68
    256560     7271.85
    256600     7273.02
    256640     7273.45
    256680     7275.13
    256720     7275.46
    256760     7277.09
    256800     7278.18
    256840     7279.42
    256880     7280.57
    256920     7281.05
    256960     7282.91
    257000     7283.59
    257040     7284.71
    257080     7285.76
    257120     7286.74
    257160     7288.55
    257200     7289.53
    257240     7290.86
    257280     7291.62
    257320     7293.19
    257360     7294.35
    257400     7295.51
    257440     7295.96
    257480     7297.64
    257520     7297.98
    257560     7299.62
    257600     7300.71
    257640     7301.94
    257680     7303.09
    257720     7303.54
    257760     7305.45
    257800     7306.11
    257840     7307.22
    257880     7308.27
    257920     7309.27
    257960     7311.07
    258000     7312.04
    258040     7313.35
    258080     7314.14
    258120      7315.7
    258160     7316.85
    258200     7318.03
    258240     7318.45
    258280     7320.15
    258320     7320.48
    258360     7322.11
    258400     7323.19
    258440     7324.44
    258480     7325.56
    258520     7326.05
    258560     7327.94
    258600      7328.6
    258640     7329.71
    258680     7330.79
    258720     7331.79
    258760     7333.56
    258800     7334.56
    258840     7335.86
    258880     7336.64
    258920     7338.22
    258960     7339.35
    259000     7340.55
    259040     7340.94
    259080     7342.67
    259120     7343.01
    259160     7344.62
    259200     7345.71
    259240     7346.95
    259280      7348.1
    259320     7348.58
    259360     7350.47
    259400     7351.12
    259440     7352.23
    259480     7353.33
    259520     7354.31
    259560      7356.1
    259600     7357.09
    259640     7358.41
    259680     7359.16
    259720     7360.72
    259760      7361.9
    259800     7363.09
    259840     7363.47
    259880     7365.19
    259920     7365.57
    259960     7367.13
    260000     7368.22
    260040      7369.5
    260080     7370.62
    260120     7371.11
    260160     7373.02
    260200     7373.67
    260240     7374.77
    260280     7375.87
    260320     7376.83
    260360     7378.62
    260400     7379.65
    260440     7380.94
    260480     7381.68
    260520     7383.27
    260560     7384.43
    260600     7385.64
    260640     7386.01
    260680     7387.73
    260720      7388.1
    260760     7389.66
    260800     7390.73
    260840     7392.02
    260880     7393.15
    260920     7393.59
    260960      7395.5
    261000     7396.19
    261040     7397.25
    261080     7398.35
    261120     7399.34
    261160     7401.13
    261200     7402.15
    261240     7403.45
    261280     7404.19
    261320     7405.78
    261360     7406.92
    261400     7408.14
    261440     7408.51
    261480     7410.26
    261520     7410.61
    261560     7412.18
    261600     7413.27
    261640     7414.56
    261680     7415.66
    261720      7416.1
    261760     7418.03
    261800     7418.72
    261840     7419.79
    261880     7420.89
    261920     7421.88
    261960     7423.66
    262000     7424.66
    262040     7425.97
    262080     7426.72
    262120     7428.31
    262160     7429.44
    262200     7430.67
    262240     7431.04
    262280     7432.78
    262320     7433.16
    262360     7434.73
    262400     7435.81
    262440     7437.07
    262480      7438.2
    262520     7438.61
    262560     7440.56
    262600     7441.24
    262640     7442.34
    262680     7443.41
    262720      7444.4
    262760     7446.18
    262800     7447.15
    262840     7448.49
    262880     7449.23
    262920     7450.82
    262960     7451.95
    263000     7453.19
    263040     7453.54
    263080     7455.29
    263120     7455.67
    263160     7457.22
    263200      7458.3
    263240     7459.59
    263280     7460.71
    263320     7461.14
    263360     7463.08
    263400     7463.77
    263440     7464.83
    263480     7465.92
    263520     7466.91
    263560     7468.69
    263600     7469.67
    263640        7471
    263680     7471.77
    263720     7473.34
    263760      7474.5
    263800     7475.74
    263840     7476.07
    263880     7477.81
    263920      7478.2
    263960     7479.76
    264000     7480.85
    264040     7482.12
    264080     7483.26
    264120     7483.69
    264160      7485.6
    264200     7486.29
    264240     7487.37
    264280     7488.47
    264320     7489.47
    264360     7491.22
    264400     7492.22
    264440     7493.54
    264480     7494.31
    264520     7495.89
    264560     7497.06
    264600     7498.27
    264640      7498.6
    264680     7500.35
    264720     7500.72
    264760     7502.28
    264800     7503.37
    264840     7504.68
    264880     7505.81
    264920      7506.2
    264960     7508.12
    265000      7508.8
    265040     7509.87
    265080     7510.99
    265120     7511.98
    265160     7513.75
    265200     7514.76
    265240     7516.04
    265280     7516.82
    265320     7518.39
    265360     7519.59
    265400     7520.76
    265440     7521.12
    265480     7522.87
    265520     7523.23
    265560      7524.8
    265600      7525.9
    265640     7527.21
    265680     7528.35
    265720      7528.7
    265760     7530.66
    265800     7531.34
    265840      7532.4
    265880      7533.5
    265920     7534.48
    265960     7536.26
    266000     7537.28
    266040     7538.56
    266080     7539.34
    266120     7540.91
    266160      7542.1
    266200     7543.27
    266240     7543.64
    266280     7545.38
    266320     7545.73
    266360     7547.32
    266400     7548.41
    266440     7549.72
    266480     7550.87
    266520     7551.23
    266560     7553.17
    266600     7553.85
    266640     7554.91
    266680     7556.04
    266720     7557.03
    266760     7558.79
    266800     7559.81
    266840     7561.05
    266880     7561.84
    266920     7563.42
    266960     7564.62
    267000     7565.78
    267040     7566.14
    267080     7567.89
    267120     7568.25
    267160     7569.84
    267200     7570.91
    267240     7572.24
    267280     7573.37
    267320     7573.75
    267360     7575.66
    267400     7576.37
    267440     7577.44
    267480     7578.55
    267520     7579.54
    267560     7581.32
    267600     7582.34
    267640     7583.58
    267680     7584.37
    267720     7585.94
    267760     7587.12
    267800     7588.28
    267840     7588.65
    267880      7590.4
    267920     7590.77
    267960     7592.35
    268000     7593.44
    268040     7594.74
    268080     7595.87
    268120     7596.23
    268160     7598.16
    268200     7598.88
    268240     7599.94
    268280     7601.06
    268320     7602.04
    268360     7603.82
    268400     7604.83
    268440      7606.1
    268480     7606.86
    268520     7608.45
    268560     7609.61
    268600     7610.79
    268640     7611.15
    268680     7612.88
    268720     7613.27
    268760     7614.84
    268800     7615.91
    268840     7617.24
    268880     7618.35
    268920     7618.72
    268960     7620.66
    269000     7621.36
    269040     7622.44
    269080     7623.56
    269120     7624.52
    269160     7626.32
    269200     7627.34
    269240      7628.6
    269280     7629.37
    269320     7630.94
    269360      7632.1
    269400     7633.26
    269440     7633.64
    269480     7635.37
    269520     7635.77
    269560     7637.35
    269600     7638.39
    269640     7639.71
    269680     7640.87
    269720     7641.22
    269760     7643.16
    269800     7643.85
    269840     7644.93
    269880     7646.05
    269920     7646.99
    269960      7648.8
    270000     7649.81
    270040      7651.1
    270080     7651.85
    270120     7653.42
    270160     7654.58
    270200     7655.74
    270240     7656.13
    270280     7657.87
    270320     7658.24
    270360     7659.83
    270400     7660.87
    270440      7662.2
    270480     7663.35
    270520     7663.73
    270560     7665.67
    270600     7666.33
    270640     7667.42
    270680     7668.53
    270720      7669.5
    270760     7671.28
    270800     7672.31
    270840      7673.6
    270880     7674.31
    270920     7675.92
    270960     7677.08
    271000     7678.24
    271040     7678.66
    271080     7680.36
    271120     7680.74
    271160     7682.34
    271200     7683.38
    271240     7684.72
    271280     7685.84
    271320     7686.22
    271360     7688.16
    271400      7688.8
    271440     7689.94
    271480     7691.02
    271520     7691.99
    271560     7693.77
    271600     7694.83
    271640      7696.1
    271680     7696.81
    271720     7698.41
    271760     7699.59
    271800     7700.74
    271840     7701.15
    271880     7702.86
    271920     7703.22
    271960     7704.86
    272000     7705.88
    272040     7707.25
    272080     7708.37
    272120     7708.73
    272160     7710.66
    272200      7711.3
    272240     7712.45
    272280     7713.56
    272320     7714.52
    272360     7716.28
    272400     7717.34
    272440     7718.62
    272480     7719.33
    272520     7720.92
    272560      7722.1
    272600     7723.26
    272640     7723.68
    272680     7725.41
    272720     7725.76
    272760     7727.38
    272800     7728.42
    272840     7729.77
    272880     7730.87
    272920     7731.24
    272960     7733.16
    273000     7733.79
    273040     7734.96
    273080     7736.08
    273120     7737.01
    273160     7738.78
    273200     7739.86
    273240     7741.13
    273280     7741.86
    273320     7743.44
    273360     7744.62
    273400     7745.78
    273440     7746.21
    273480     7747.94
    273520     7748.27
    273560      7749.9
    273600     7750.93
    273640     7752.29
    273680     7753.39
    273720     7753.74
    273760     7755.69
    273800      7756.3
    273840     7757.46
    273880     7758.61
    273920     7759.51
    273960     7761.27
    274000     7762.37
    274040     7763.65
    274080     7764.38
    274120     7765.96
    274160     7767.11
    274200     7768.29
    274240      7768.7
    274280     7770.44
    274320     7770.76
    274360      7772.4
    274400     7773.41
    274440     7774.81
    274480     7775.91
    274520     7776.26
    274560     7778.21
    274600      7778.8
    274640     7779.97
    274680     7781.12
    274720     7782.03
    274760     7783.76
    274800     7784.88
    274840     7786.17
    274880     7786.89
    274920     7788.47
    274960     7789.62
    275000     7790.81
    275040     7791.21
    275080     7792.96
    275120     7793.27
    275160     7794.91
    275200     7795.91
    275240     7797.34
    275280     7798.43
    275320     7798.77
    275360     7800.71
    275400     7801.33
    275440     7802.49
    275480     7803.65
    275520     7804.58
    275560     7806.29
    275600     7807.39
    275640      7808.7
    275680     7809.42
    275720     7811.01
    275760     7812.13
    275800     7813.33
    275840     7813.72
    275880     7815.47
    275920     7815.77
    275960     7817.44
    276000     7818.43
    276040     7819.88
    276080     7820.95
    276120     7821.28
    276160     7823.24
    276200     7823.85
    276240        7825
    276280     7826.15
    276320     7827.09
    276360     7828.79
    276400     7829.91
    276440     7831.22
    276480     7831.92
    276520      7833.5
    276560     7834.64
    276600     7835.82
    276640      7836.2
    276680     7837.99
    276720     7838.27
    276760     7839.93
    276800     7840.94
    276840     7842.37
    276880     7843.47
    276920     7843.76
    276960     7845.73
    277000     7846.33
    277040      7847.5
    277080     7848.63
    277120      7849.6
    277160     7851.29
    277200     7852.41
    277240     7853.73
    277280     7854.41
    277320     7855.99
    277360     7857.14
    277400     7858.33
    277440     7858.69
    277480      7860.5
    277520     7860.75
    277560      7862.4
    277600     7863.44
    277640     7864.85
    277680     7865.97
    277720     7866.26
    277760     7868.25
    277800     7868.87
    277840     7869.99
    277880     7871.14
    277920      7872.1
    277960     7873.78
    278000     7874.89
    278040     7876.25
    278080     7876.88
    278120     7878.48
    278160     7879.65
    278200     7880.82
    278240     7881.17
    278280     7882.95
    278320     7883.24
    278360     7884.91
    278400     7885.94
    278440     7887.35
    278480     7888.49
    278520     7888.72
    278560     7890.71
    278600     7891.33
    278640     7892.48
    278680     7893.63
    278720     7894.56
    278760     7896.26
    278800     7897.37
    278840     7898.73
    278880     7899.36
    278920     7900.96
    278960      7902.1
    279000     7903.29
    279040     7903.66
    279080     7905.43
    279120     7905.72
    279160     7907.38
    279200      7908.4
    279240     7909.84
    279280     7910.96
    279320     7911.19
    279360     7913.19
    279400     7913.81
    279440     7914.97
    279480     7916.13
    279520     7917.03
    279560     7918.74
    279600     7919.81
    279640     7921.19
    279680     7921.85
    279720     7923.43
    279760     7924.58
    279800     7925.75
    279840     7926.14
    279880     7927.89
    279920      7928.2
    279960     7929.89
    280000     7930.91
    280040     7932.34
    280080     7933.45
    280120     7933.68
    280160     7935.66
    280200     7936.28
    280240     7937.46
    280280      7938.6
    280320     7939.52
    280360     7941.22
    280400     7942.29
    280440     7943.67
    280480     7944.32
    280520     7945.92
    280560     7947.07
    280600     7948.23
    280640     7948.61
    280680     7950.36
    280720     7950.68
    280760     7952.38
    280800     7953.39
    280840     7954.79
    280880     7955.91
    280920     7956.15
    280960     7958.14
    281000     7958.75
    281040     7959.92
    281080     7961.09
    281120        7962
    281160     7963.67
    281200     7964.77
    281240     7966.13
    281280      7966.8
    281320     7968.39
    281360     7969.54
    281400     7970.72
    281440     7971.08
    281480     7972.84
    281520     7973.18
    281560     7974.86
    281600     7975.88
    281640     7977.28
    281680     7978.42
    281720     7978.64
    281760     7980.62
    281800     7981.24
    281840     7982.38
    281880     7983.57
    281920     7984.46
    281960     7986.13
    282000     7987.23
    282040      7988.6
    282080     7989.28
    282120     7990.85
    282160     7992.01
    282200     7993.19
    282240     7993.52
    282280     7995.29
    282320     7995.65
    282360     7997.33
    282400     7998.34
    282440     7999.76
    282480     8000.89
    282520     8001.12
    282560     8003.08
    282600      8003.7
    282640     8004.84
    282680     8006.05
    282720     8006.94
    282760     8008.61
    282800     8009.69
    282840     8011.09
    282880     8011.74
    282920     8013.34
    282960     8014.49
    283000     8015.68
    283040        8016
    283080     8017.76
    283120     8018.11
    283160      8019.8
    283200     8020.79
    283240     8022.22
    283280     8023.35
    283320     8023.57
    283360     8025.54
    283400     8026.13
    283440     8027.28
    283480     8028.47
    283520     8029.35
    283560     8031.07
    283600     8032.16
    283640     8033.54
    283680     8034.22
    283720     8035.79
    283760     8036.96
    283800     8038.15
    283840     8038.45
    283880     8040.23
    283920     8040.56
    283960     8042.26
    284000     8043.25
    284040     8044.69
    284080     8045.81
    284120     8046.03
    284160     8047.98
    284200     8048.59
    284240     8049.76
    284280     8050.95
    284320     8051.84
    284360     8053.53
    284400     8054.66
    284440     8055.99
    284480     8056.67
    284520     8058.26
    284560     8059.42
    284600     8060.64
    284640     8060.93
    284680     8062.68
    284720     8062.99
    284760     8064.73
    284800     8065.73
    284840     8067.15
    284880     8068.26
    284920     8068.51
    284960     8070.47
    285000     8071.04
    285040     8072.23
    285080     8073.42
    285120     8074.32
    285160     8075.99
    285200     8077.14
    285240     8078.42
    285280     8079.11
    285320     8080.72
    285360     8081.88
    285400     8083.07
    285440     8083.39
    285480     8085.12
    285520     8085.49
    285560     8087.18
    285600     8088.18
    285640     8089.62
    285680     8090.75
    285720     8090.95
    285760     8092.94
    285800     8093.51
    285840      8094.7
    285880     8095.88
    285920     8096.77
    285960     8098.45
    286000     8099.61
    286040      8100.9
    286080     8101.58
    286120      8103.2
    286160     8104.34
    286200     8105.55
    286240     8105.88
    286280     8107.58
    286320     8107.98
    286360     8109.69
    286400     8110.65
    286440     8112.09
    286480     8113.22
    286520     8113.42
    286560     8115.41
    286600     8115.96
    286640      8117.2
    286680     8118.37
    286720     8119.27
    286760     8120.93
    286800     8122.11
    286840     8123.39
    286880     8124.08
    286920     8125.69
    286960     8126.83
    287000     8128.03
    287040     8128.34
    287080     8130.05
    287120     8130.46
    287160     8132.15
    287200     8133.15
    287240     8134.59
    287280     8135.71
    287320     8135.92
    287360     8137.91
    287400     8138.47
    287440     8139.69
    287480     8140.89
    287520     8141.78
    287560     8143.44
    287600     8144.61
    287640     8145.87
    287680     8146.58
    287720      8148.2
    287760     8149.33
    287800     8150.51
    287840     8150.81
    287880     8152.57
    287920     8152.99
    287960     8154.64
    288000     8155.66
    288040     8157.07
    288080     8158.21
    288120     8158.42
    288160      8160.4
    288200     8160.97
    288240     8162.19
    288280     8163.37
    288320     8164.27
    288360     8165.93
    288400     8167.07
    288440     8168.36
    288480     8169.08
    288520      8170.7
    288560     8171.82
    288600     8173.01
    288640     8173.32
    288680     8175.04
    288720     8175.47
    288760     8177.12
    288800     8178.13
    288840     8179.55
    288880     8180.73
    288920     8180.92
    288960     8182.89
    289000     8183.47
    289040     8184.68
    289080     8185.86
    289120     8186.77
    289160     8188.42
    289200     8189.56
    289240     8190.83
    289280     8191.59
    289320     8193.19
    289360     8194.32
    289400     8195.48
    289440     8195.81
    289480     8197.56
    289520     8197.92
    289560     8199.61
    289600     8200.61
    289640     8202.07
    289680     8203.23
    289720     8203.41
    289760     8205.39
    289800     8205.99
    289840     8207.17
    289880     8208.33
    289920     8209.26
    289960     8210.93
    290000     8212.04
    290040     8213.34
    290080     8214.11
    290120      8215.7
    290160     8216.83
    290200        8218
    290240     8218.32
    290280     8220.06
    290320     8220.44
    290360     8222.12
    290400     8223.13
    290440     8224.57
    290480     8225.74
    290520     8225.94
    290560      8227.9
    290600     8228.51
    290640     8229.68
    290680     8230.82
    290720     8231.76
    290760     8233.46
    290800     8234.57
    290840     8235.85
    290880     8236.59
    290920      8238.2
    290960     8239.35
    291000     8240.53
    291040     8240.83
    291080     8242.56
    291120     8242.95
    291160     8244.63
    291200     8245.65
    291240     8247.09
    291280     8248.25
    291320     8248.46
    291360     8250.44
    291400     8251.03
    291440      8252.2
    291480     8253.33
    291520     8254.26
    291560     8255.96
    291600     8257.08
    291640     8258.37
    291680     8259.13
    291720     8260.72
    291760     8261.88
    291800     8263.03
    291840     8263.33
    291880     8265.08
    291920     8265.46
    291960     8267.15
    292000     8268.16
    292040     8269.61
    292080     8270.78
    292120     8270.93
    292160     8272.96
    292200     8273.54
    292240     8274.67
    292280     8275.83
    292320     8276.76
    292360     8278.47
    292400     8279.58
    292440     8280.88
    292480     8281.66
    292520     8283.22
    292560     8284.37
    292600     8285.53
    292640     8285.83
    292680      8287.6
    292720     8287.97
    292760     8289.66
    292800     8290.66
    292840     8292.13
    292880     8293.31
    292920     8293.47
    292960     8295.49
    293000     8296.05
    293040      8297.2
    293080     8298.34
    293120     8299.26
    293160        8301
    293200     8302.12
    293240      8303.4
    293280     8304.17
    293320     8305.78
    293360      8306.9
    293400     8308.05
    293440     8308.38
    293480     8310.15
    293520     8310.47
    293560      8312.2
    293600     8313.19
    293640     8314.64
    293680     8315.84
    293720     8315.99
    293760     8318.01
    293800     8318.56
    293840     8319.72
    293880     8320.85
    293920     8321.77
    293960     8323.54
    294000     8324.62
    294040     8325.89
    294080     8326.69
    294120     8328.31
    294160     8329.45
    294200      8330.6
    294240     8330.91
    294280     8332.68
    294320     8332.98
    294360     8334.71
    294400     8335.72
    294440     8337.15
    294480     8338.36
    294520      8338.5
    294560     8340.51
    294600     8341.07
    294640     8342.23
    294680     8343.33
    294720     8344.27
    294760     8346.03
    294800     8347.12
    294840     8348.41
    294880     8349.19
    294920     8350.82
    294960     8351.95
    295000     8353.11
    295040     8353.42
    295080     8355.19
    295120     8355.48
    295160     8357.21
    295200     8358.21
    295240     8359.66
    295280     8360.88
    295320     8361.03
    295360     8363.02
    295400     8363.55
    295440     8364.73
    295480     8365.85
    295520     8366.76
    295560     8368.53
    295600     8369.62
    295640     8370.92
    295680     8371.67
    295720     8373.32
    295760     8374.47
    295800      8375.6
    295840     8375.92
    295880     8377.69
    295920     8378.02
    295960     8379.72
    296000     8380.72
    296040     8382.18
    296080     8383.39
    296120     8383.54
    296160     8385.55
    296200     8386.06
    296240     8387.23
    296280     8388.37
    296320     8389.25
    296360     8391.05
    296400     8392.12
    296440     8393.43
    296480     8394.15
    296520     8395.84
    296560     8396.97
    296600     8398.13
    296640     8398.42
    296680     8400.22
    296720     8400.57
    296760     8402.23
    296800     8403.27
    296840      8404.7
    296880      8405.9
    296920     8406.04
    296960     8408.08
    297000     8408.58
    297040     8409.74
    297080     8410.88
    297120     8411.78
    297160     8413.57
    297200     8414.65
    297240     8415.95
    297280     8416.67
    297320     8418.37
    297360     8419.49
    297400     8420.63
    297440      8420.9
    297480     8422.74
    297520     8423.09
    297560     8424.76
    297600     8425.79
    297640     8427.23
    297680     8428.41
    297720     8428.56
    297760      8430.6
    297800     8431.11
    297840     8432.23
    297880     8433.42
    297920      8434.3
    297960     8436.11
    298000     8437.17
    298040     8438.46
    298080     8439.18
    298120     8440.91
    298160        8442
    298200     8443.15
    298240      8443.4
    298280     8445.26
    298320     8445.61
    298360     8447.27
    298400     8448.29
    298440     8449.75
    298480     8450.92
    298520     8451.07
    298560     8453.13
    298600     8453.63
    298640     8454.75
    298680     8455.96
    298720     8456.81
    298760      8458.6
    298800      8459.7
    298840     8460.97
    298880     8461.68
    298920     8463.42
    298960     8464.48
    299000     8465.64
    299040      8465.9
    299080     8467.74
    299120     8468.12
    299160     8469.78
    299200     8470.78
    299240     8472.25
    299280      8473.4
    299320     8473.57
    299360     8475.61
    299400     8476.12
    299440     8477.22
    299480     8478.46
    299520     8479.28
    299560      8481.1
    299600     8482.18
    299640     8483.47
    299680     8484.16
    299720     8485.92
    299760     8486.94
    299800     8488.13
    299840     8488.37
    299880     8490.23
    299920     8490.59
    299960     8492.26
    300000     8493.26
    300040     8494.73
    300080     8495.89
    300120     8496.05
    300160     8498.07
    300200     8498.57
    300240      8499.7
    300280     8500.92
    300320     8501.75
    300360     8503.57
    300400     8504.66
    300440     8505.95
    300480     8506.64
    300520     8508.38
    300560     8509.42
    300600      8510.6
    300640     8510.85
    300680     8512.72
    300720     8513.06
    300760     8514.75
    300800     8515.72
    300840     8517.18
    300880     8518.35
    300920     8518.54
    300960     8520.56
    301000     8521.02
    301040     8522.13
    301080      8523.4
    301120     8524.21
    301160     8526.02
    301200     8527.12
    301240     8528.42
    301280     8529.08
    301320     8530.86
    301360      8531.9
    301400     8533.06
    301440     8533.33
    301480      8535.2
    301520     8535.53
    301560     8537.23
    301600     8538.19
    301640     8539.67
    301680     8540.83
    301720        8541
    301760     8543.02
    301800     8543.48
    301840     8544.59
    301880     8545.89
    301920     8546.68
    301960     8548.51
    302000     8549.59
    302040     8550.89
    302080     8551.52
    302120     8553.34
    302160     8554.38
    302200      8555.5
    302240     8555.77
    302280     8557.67
    302320     8557.98
    302360      8559.7
    302400     8560.61
    302440      8562.1
    302480      8563.3
    302520     8563.44
    302560     8565.49
    302600     8565.91
    302640     8567.05
    302680     8568.35
    302720     8569.13
    302760     8570.97
    302800     8572.03
    302840     8573.33
    302880     8573.93
    302920     8575.78
    302960     8576.82
    303000     8577.95
    303040      8578.2
    303080     8580.11
    303120     8580.41
    303160     8582.15
    303200     8583.06
    303240     8584.52
    303280     8585.72
    303320     8585.89
    303360     8587.94
    303400     8588.37
    303440     8589.48
    303480     8590.79
    303520     8591.57
    303560     8593.42
    303600     8594.46
    303640     8595.77
    303680     8596.37
    303720      8598.2
    303760     8599.27
    303800      8600.4
    303840     8600.62
    303880     8602.55
    303920     8602.84
    303960     8604.58
    304000     8605.53
    304040     8606.96
    304080     8608.12
    304120     8608.29
    304160     8610.37
    304200     8610.81
    304240     8611.92
    304280     8613.23
    304320        8614
    304360     8615.87
    304400     8616.92
    304440     8618.22
    304480      8618.8
    304520     8620.67
    304560     8621.73
    304600     8622.85
    304640     8623.06
    304680     8624.99
    304720      8625.3
    304760        8627
    304800     8627.97
    304840     8629.43
    304880     8630.59
    304920     8630.75
    304960     8632.83
    305000     8633.27
    305040     8634.38
    305080     8635.67
    305120     8636.45
    305160     8638.33
    305200     8639.36
    305240      8640.7
    305280     8641.28
    305320     8643.13
    305360     8644.18
    305400      8645.3
    305440      8645.5
    305480      8647.4
    305520     8647.75
    305560     8649.45
    305600     8650.43
    305640     8651.89
    305680     8653.04
    305720     8653.19
    305760     8655.28
    305800     8655.73
    305840      8656.8
    305880     8658.13
    305920     8658.89
    305960     8660.76
    306000     8661.81
    306040     8663.17
    306080     8663.72
    306120     8665.58
    306160     8666.65
    306200     8667.76
    306240     8667.96
    306280     8669.86
    306320      8670.2
    306360     8671.92
    306400      8672.9
    306440     8674.37
    306480     8675.53
    306520     8675.69
    306560     8677.76
    306600     8678.21
    306640     8679.27
    306680     8680.59
    306720     8681.37
    306760     8683.25
    306800     8684.29
    306840     8685.65
    306880      8686.2
    306920     8688.05
    306960     8689.12
    307000     8690.23
    307040     8690.44
    307080     8692.33
    307120     8692.66
    307160     8694.41
    307200     8695.39
    307240     8696.85
    307280     8698.04
    307320     8698.17
    307360     8700.22
    307400     8700.67
    307440     8701.77
    307480     8703.04
    307520     8703.88
    307560     8705.75
    307600     8706.79
    307640     8708.13
    307680     8708.66
    307720     8710.52
    307760      8711.6
    307800     8712.73
    307840     8712.91
    307880     8714.79
    307920     8715.14
    307960     8716.91
    308000     8717.89
    308040     8719.37
    308080     8720.51
    308120     8720.68
    308160     8722.69
    308200     8723.13
    308240     8724.23
    308280      8725.5
    308320      8726.4
    308360     8728.24
    308400     8729.27
    308440     8730.59
    308480     8731.15
    308520     8732.98
    308560     8734.11
    308600     8735.19
    308640     8735.37
    308680     8737.27
    308720     8737.63
    308760     8739.41
    308800     8740.39
    308840     8741.85
    308880     8743.02
    308920     8743.17
    308960     8745.19
    309000     8745.62
    309040     8746.75
    309080     8748.03
    309120     8748.88
    309160     8750.72
    309200     8751.76
    309240     8753.07
    309280     8753.64
    309320     8755.46
    309360      8756.6
    309400     8757.71
    309440     8757.85
    309480     8759.75
    309520     8760.12
    309560     8761.88
    309600     8762.85
    309640     8764.34
    309680     8765.52
    309720     8765.64
    309760     8767.71
    309800     8768.12
    309840     8769.24
    309880     8770.52
    309920      8771.4
    309960     8773.22
    310000     8774.23
    310040     8775.57
    310080     8776.15
    310120     8777.97
    310160     8779.09
    310200     8780.22
    310240     8780.37
    310280     8782.23
    310320     8782.61
    310360     8784.36
    310400     8785.34
    310440     8786.81
    310480        8788
    310520     8788.12
    310560     8790.17
    310600     8790.61
    310640     8791.71
    310680     8792.97
    310720     8793.88
    310760      8795.7
    310800      8796.7
    310840     8798.04
    310880     8798.65
    310920     8800.44
    310960     8801.57
    311000     8802.71
    311040     8802.84
    311080     8804.71
    311120      8805.1
    311160     8806.82
    311200     8807.82
    311240     8809.29
    311280     8810.46
    311320     8810.58
    311360     8812.59
    311400     8813.06
    311440     8814.16
    311480     8815.43
    311520     8816.34
    311560     8818.17
    311600     8819.15
    311640     8820.48
    311680     8821.11
    311720     8822.91
    311760     8824.03
    311800     8825.16
    311840     8825.28
    311880     8827.16
    311920     8827.55
    311960     8829.27
    312000     8830.29
    312040     8831.76
    312080     8832.91
    312120     8833.04
    312160     8835.02
    312200     8835.53
    312240      8836.6
    312280     8837.92
    312320     8838.79
    312360     8840.61
    312400     8841.61
    312440     8842.96
    312480     8843.56
    312520     8845.36
    312560     8846.51
    312600     8847.63
    312640     8847.75
    312680     8849.62
    312720        8850
    312760     8851.72
    312800     8852.75
    312840     8854.24
    312880     8855.38
    312920      8855.5
    312960      8857.5
    313000        8858
    313040     8859.09
    313080     8860.38
    313120     8861.25
    313160     8863.09
    313200     8864.08
    313240     8865.44
    313280     8866.05
    313320     8867.86
    313360     8868.99
    313400     8870.12
    313440     8870.21
    313480     8872.11
    313520     8872.47
    313560      8874.2
    313600     8875.21
    313640     8876.74
    313680      8877.9
    313720     8877.96
    313760     8880.01
    313800     8880.48
    313840     8881.57
    313880     8882.87
    313920     8883.77
    313960     8885.56
    314000     8886.54
    314040      8887.9
    314080     8888.52
    314120     8890.32
    314160     8891.47
    314200     8892.58
    314240     8892.68
    314280     8894.57
    314320     8894.94
    314360     8896.65
    314400     8897.63
    314440      8899.2
    314480     8900.36
    314520     8900.41
    314560     8902.46
    314600     8902.94
    314640     8904.02
    314680     8905.29
    314720     8906.21
    314760        8908
    314800     8908.98
    314840     8910.33
    314880     8910.97
    314920     8912.73
    314960     8913.89
    315000     8915.01
    315040      8915.1
    315080     8917.01
    315120     8917.39
    315160     8919.08
    315200     8920.09
    315240     8921.65
    315280     8922.81
    315320     8922.83
    315360      8924.9
    315400     8925.36
    315440     8926.44
    315480     8927.71
    315520     8928.65
    315560     8930.42
    315600     8931.39
    315640     8932.78
    315680      8933.4
    315720     8935.15
    315760      8936.3
    315800     8937.44
    315840     8937.49
    315880     8939.43
    315920     8939.81
    315960     8941.49
    316000     8942.49
    316040     8944.07
    316080     8945.21
    316120      8945.2
    316160     8947.29
    316200     8947.77
    316240     8948.85
    316280     8950.12
    316320     8951.08
    316360     8952.82
    316400     8953.78
    316440     8955.17
    316480     8955.81
    316520     8957.57
    316560     8958.68
    316600     8959.83
    316640     8959.88
    316680     8961.81
    316720     8962.23
    316760     8963.88
    316800     8964.89
    316840     8966.46
    316880     8967.59
    316920     8967.61
    316960     8969.67
    317000     8970.12
    317040     8971.26
    317080     8972.53
    317120     8973.47
    317160     8975.24
    317200     8976.15
    317240     8977.54
    317280     8978.19
    317320     8979.94
    317360     8981.08
    317400     8982.25
    317440     8982.32
    317480     8984.22
    317520     8984.65
    317560     8986.26
    317600     8987.28
    317640     8988.84
    317680     8989.99
    317720     8990.01
    317760     8992.04
    317800     8992.51
    317840     8993.66
    317880     8994.93
    317920     8995.82
    317960     8997.63
    318000     8998.55
    318040     8999.91
    318080     9000.57
    318120     9002.32
    318160     9003.45
    318200     9004.64
    318240     9004.69
    318280     9006.59
    318320     9007.05
    318360     9008.65
    318400     9009.67
    318440      9011.2
    318480     9012.37
    318520     9012.39
    318560     9014.44
    318600     9014.88
    318640     9016.05
    318680     9017.29
    318720     9018.18
    318760     9019.98
    318800     9020.93
    318840     9022.31
    318880     9022.95
    318920     9024.68
    318960     9025.82
    319000     9027.05
    319040     9027.07
    319080     9028.94
    319120     9029.41
    319160     9031.02
    319200     9032.02
    319240     9033.57
    319280     9034.75
    319320     9034.76
    319360     9036.79
    319400     9037.23
    319440     9038.39
    319480     9039.65
    319520     9040.55
    319560     9042.31
    319600     9043.25
    319640     9044.62
    319680      9045.3
    319720     9047.06
    319760     9048.19
    319800     9049.42
    319840     9049.44
    319880     9051.31
    319920     9051.77
    319960     9053.39
    320000     9054.38
    320040     9055.89
    320080     9057.09
    320120      9057.1
    320160     9059.11
    320200     9059.55
    320240      9060.7
    320280     9062.01
    320320      9062.9
    320360     9064.66
    320400     9065.57
    320440     9066.96
    320480     9067.62
    320520     9069.41
    320560     9070.56
    320600     9071.77
    320640     9071.79
    320680     9073.64
    320720     9074.08
    320760     9075.76
    320800     9076.72
    320840     9078.25
    320880     9079.44
    320920     9079.47
    320960     9081.47
    321000      9081.9
    321040     9083.01
    321080     9084.36
    321120     9085.24
    321160     9086.97
    321200     9087.91
    321240     9089.28
    321280     9089.93
    321320     9091.74
    321360     9092.89
    321400     9094.11
    321440     9094.09
    321480     9095.98
    321520     9096.41
    321560     9098.05
    321600     9099.03
    321640     9100.56
    321680     9101.79
    321720     9101.79
    321760     9103.75
    321800     9104.22
    321840     9105.33
    321880     9106.68
    321920     9107.55
    321960     9109.28
    322000     9110.21
    322040     9111.61
    322080     9112.28
    322120     9114.09
    322160     9115.22
    322200     9116.46
    322240     9116.44
    322280     9118.33
    322320     9118.75
    322360     9120.37
    322400     9121.39
    322440     9122.88
    322480     9124.12
    322520      9124.1
    322560     9126.12
    322600     9126.58
    322640     9127.66
    322680     9129.01
    322720     9129.91
    322760     9131.62
    322800     9132.56
    322840     9133.93
    322880     9134.58
    322920     9136.43
    322960     9137.58
    323000     9138.81
    323040     9138.79
    323080     9140.64
    323120     9141.09
    323160     9142.74
    323200     9143.72
    323240     9145.23
    323280     9146.45
    323320     9146.44
    323360     9148.46
    323400     9148.95
    323440     9150.01
    323480     9151.36
    323520     9152.24
    323560     9153.95
    323600      9154.9
    323640     9156.24
    323680     9156.92
    323720     9158.77
    323760     9159.93
    323800     9161.13
    323840     9161.11
    323880     9162.95
    323920     9163.42
    323960     9165.07
    324000     9166.06
    324040     9167.57
    324080     9168.75
    324120     9168.73
    324160     9170.78
    324200     9171.28
    324240     9172.35
    324280     9173.69
    324320     9174.54
    324360     9176.29
    324400      9177.2
    324440     9178.57
    324480     9179.23
    324520     9181.11
    324560     9182.27
    324600     9183.48
    324640     9183.45
    324680     9185.28
    324720     9185.76
    324760     9187.42
    324800     9188.38
    324840     9189.87
    324880     9191.04
    324920     9191.05
    324960     9193.15
    325000     9193.61
    325040     9194.66
    325080     9196.04
    325120     9196.88
    325160      9198.6
    325200     9199.49
    325240     9200.91
    325280     9201.57
    325320     9203.46
    325360     9204.64
    325400     9205.81
    325440     9205.77
    325480     9207.61
    325520     9208.07
    325560     9209.72
    325600     9210.69
    325640     9212.23
    325680     9213.37
    325720     9213.39
    325760     9215.47
    325800     9215.93
    325840        9217
    325880     9218.35
    325920     9219.19
    325960     9220.93
    326000     9221.81
    326040     9223.22
    326080      9223.9
    326120     9225.79
    326160     9226.96
    326200     9228.11
    326240     9228.08
    326280     9229.94
    326320     9230.38
    326360     9232.02
    326400        9233
    326440     9234.53
    326480     9235.71
    326520      9235.7
    326560     9237.76
    326600     9238.26
    326640     9239.34
    326680     9240.65
    326720     9241.49
    326760     9243.28
    326800     9244.11
    326840     9245.54
    326880     9246.22
    326920     9248.11
    326960     9249.27
    327000     9250.42
    327040      9250.4
    327080     9252.22
    327120     9252.66
    327160     9254.34
    327200      9255.3
    327240     9256.84
    327280        9258
    327320     9258.01
    327360     9260.08
    327400     9260.57
    327440     9261.66
    327480     9262.95
    327520     9263.83
    327560     9265.58
    327600     9266.41
    327640     9267.83
    327680     9268.53
    327720      9270.4
    327760     9271.58
    327800     9272.72
    327840     9272.69
    327880     9274.53
    327920     9274.94
    327960     9276.61
    328000     9277.58
    328040     9279.14
    328080     9280.26
    328120      9280.3
    328160     9282.39
    328200     9282.89
    328240     9283.94
    328280     9285.24
    328320     9286.12
    328360     9287.89
    328400     9288.71
    328440     9290.12
    328480     9290.82
    328520     9292.72
    328560     9293.86
    328600     9295.03
    328640     9294.98
    328680     9296.87
    328720     9297.22
    328760     9298.93
    328800     9299.88
    328840     9301.45
    328880     9302.53
    328920     9302.59
    328960     9304.72
    329000     9305.18
    329040     9306.23
    329080     9307.55
    329120     9308.43
    329160     9310.19
    329200     9311.02
    329240     9312.46
    329280     9313.14
    329320     9315.04
    329360     9316.15
    329400     9317.34
    329440     9317.28
    329480     9319.16
    329520      9319.5
    329560     9321.22
    329600     9322.17
    329640     9323.74
    329680     9324.82
    329720     9324.89
    329760     9326.99
    329800     9327.51
    329840     9328.53
    329880     9329.83
    329920     9330.72
    329960     9332.46
    330000     9333.32
    330040     9334.75
    330080     9335.41
    330120      9337.3
    330160     9338.44
    330200      9339.6
    330240     9339.56
    330280     9341.45
    330320     9341.81
    330360      9343.5
    330400     9344.45
    330440        9346
    330480     9347.08
    330520     9347.18
    330560     9349.28
    330600     9349.79
    330640     9350.79
    330680     9352.12
    330720     9352.99
    330760     9354.73
    330800     9355.62
    330840     9357.04
    330880      9357.7
    330920      9359.6
    330960     9360.76
    331000     9361.91
    331040     9361.86
    331080     9363.75
    331120     9364.09
    331160     9365.84
    331200     9366.75
    331240     9368.27
    331280     9369.38
    331320     9369.46
    331360     9371.59
    331400     9372.08
    331440     9373.07
    331480     9374.45
    331520      9375.3
    331560     9377.04
    331600     9377.91
    331640     9379.37
    331680     9380.03
    331720     9381.93
    331760     9383.08
    331800     9384.21
    331840     9384.16
    331880     9386.06
    331920     9386.44
    331960     9388.16
    332000     9389.05
    332040     9390.55
    332080     9391.67
    332120     9391.73
    332160     9393.88
    332200     9394.38
    332240     9395.33
    332280     9396.75
    332320     9397.58
    332360      9399.3
    332400     9400.18
    332440     9401.67
    332480     9402.31
    332520     9404.22
    332560     9405.37
    332600      9406.5
    332640     9406.46
    332680     9408.35
    332720     9408.72
    332760     9410.43
    332800     9411.32
    332840     9412.84
    332880     9413.96
    332920     9414.02
    332960     9416.18
    333000     9416.65
    333040     9417.62
    333080     9419.03
    333120     9419.86
    333160     9421.61
    333200     9422.46
    333240     9423.96
    333280     9424.57
    333320      9426.5
    333360     9427.62
    333400     9428.81
    333440     9428.75
    333480     9430.62
    333520        9431
    333560      9432.7
    333600     9433.59
    333640     9435.12
    333680     9436.21
    333720     9436.27
    333760     9438.44
    333800     9438.89
    333840     9439.88
    333880     9441.29
    333920     9442.09
    333960     9443.88
    334000      9444.7
    334040      9446.2
    334080      9446.8
    334120     9448.74
    334160     9449.84
    334200     9451.05
    334240     9451.01
    334280     9452.84
    334320     9453.24
    334360     9454.96
    334400     9455.83
    334440     9457.37
    334480     9458.44
    334520      9458.5
    334560     9460.67
    334600     9461.14
    334640     9462.13
    334680     9463.52
    334720     9464.35
    334760     9466.12
    334800     9466.92
    334840     9468.49
    334880     9469.06
    334920     9471.01
    334960      9472.1
    335000     9473.29
    335040     9473.27
    335080     9475.09
    335120     9475.53
    335160     9477.22
    335200     9478.11
    335240     9479.62
    335280     9480.66
    335320     9480.78
    335360     9482.92
    335400     9483.38
    335440     9484.38
    335480     9485.77
    335520     9486.61
    335560      9488.4
    335600      9489.2
    335640     9490.79
    335680      9491.3
    335720     9493.31
    335760     9494.38
    335800     9495.55
    335840     9495.56
    335880     9497.38
    335920     9497.84
    335960     9499.53
    336000     9500.44
    336040     9501.93
    336080     9502.95
    336120     9503.06
    336160     9505.22
    336200     9505.68
    336240     9506.66
    336280     9508.07
    336320     9508.93
    336360     9510.68
    336400      9511.5
    336440     9513.11
    336480     9513.58
    336520     9515.61
    336560     9516.67
    336600     9517.87
    336640     9517.83
    336680     9519.67
    336720     9520.16
    336760     9521.83
    336800     9522.74
    336840     9524.23
    336880     9525.27
    336920      9525.4
    336960     9527.51
    337000     9527.99
    337040     9528.98
    337080     9530.42
    337120     9531.25
    337160     9533.02
    337200     9533.84
    337240     9535.46
    337280     9535.88
    337320     9537.93
    337360        9539
    337400     9540.21
    337440     9540.14
    337480     9541.97
    337520     9542.49
    337560     9544.15
    337600     9545.09
    337640     9546.55
    337680     9547.57
    337720      9547.7
    337760     9549.83
    337800     9550.33
    337840     9551.32
    337880     9552.78
    337920      9553.6
    337960     9555.38
    338000     9556.17
    338040     9557.79
    338080     9558.25
    338120     9560.25
    338160     9561.33
    338200     9562.53
    338240     9562.47
    338280     9564.33
    338320     9564.82
    338360     9566.49
    338400     9567.43
    338440     9568.88
    338480     9569.91
    338520     9570.06
    338560     9572.19
    338600     9572.67
    338640     9573.65
    338680     9575.11
    338720     9575.98
    338760     9577.72
    338800     9578.51
    338840     9580.12
    338880      9580.6
    338920     9582.58
    338960     9583.72
    339000      9584.9
    339040     9584.82
    339080     9586.67
    339120     9587.18
    339160     9588.87
    339200     9589.79
    339240     9591.23
    339280     9592.26
    339320     9592.41
    339360     9594.53
    339400     9595.03
    339440     9596.01
    339480     9597.43
    339520     9598.35
    339560     9600.04
    339600      9600.9
    339640     9602.47
    339680     9602.97
    339720     9604.92
    339760     9606.05
    339800     9607.23
    339840     9607.15
    339880     9609.04
    339920      9609.5
    339960     9611.21
    340000     9612.12
    340040     9613.58
    340080     9614.62
    340120     9614.75
    340160     9616.89
    340200     9617.35
    340240     9618.35
    340280      9619.8
    340320     9620.72
    340360     9622.42
    340400     9623.28
    340440     9624.79
    340480     9625.33
    340520     9627.27
    340560      9628.4
    340600     9629.56
    340640     9629.52
    340680     9631.39
    340720     9631.82
    340760     9633.53
    340800     9634.47
    340840     9635.93
    340880     9636.97
    340920     9637.09
    340960     9639.23
    341000     9639.71
    341040     9640.71
    341080     9642.17
    341120     9643.01
    341160     9644.75
    341200     9645.63
    341240     9647.16
    341280     9647.67
    341320      9649.6
    341360     9650.79
    341400      9651.9
    341440      9651.9
    341480     9653.71
    341520      9654.2
    341560     9655.87
    341600     9656.84
    341640     9658.28
    341680     9659.31
    341720     9659.43
    341760     9661.58
    341800     9662.05
    341840     9663.05
    341880     9664.49
    341920     9665.38
    341960     9667.09
    342000     9667.98
    342040     9669.53
    342080     9670.04
    342120     9671.93
    342160     9673.13
    342200     9674.28
    342240      9674.3
    342280     9676.05
    342320     9676.58
    342360     9678.23
    342400     9679.22
    342440     9680.64
    342480     9681.69
    342520     9681.79
    342560     9683.95
    342600     9684.45
    342640     9685.44
    342680     9686.84
    342720     9687.72
    342760     9689.48
    342800     9690.32
    342840     9691.89
    342880     9692.41
    342920     9694.28
    342960      9695.5
    343000     9696.67
    343040     9696.69
    343080     9698.41
    343120     9698.97
    343160     9700.59
    343200     9701.59
    343240     9703.03
    343280     9704.05
    343320     9704.17
    343360     9706.33
    343400     9706.84
    343440     9707.83
    343480     9709.22
    343520     9710.14
    343560     9711.83
    343600      9712.7
    343640     9714.28
    343680     9714.81
    343720     9716.67
    343760      9717.9
    343800     9719.05
    343840     9719.07
    343880     9720.78
    343920     9721.35
    343960     9722.99
    344000     9723.96
    344040      9725.4
    344080     9726.44
    344120     9726.55
    344160     9728.75
    344200     9729.24
    344240     9730.23
    344280     9731.62
    344320     9732.52
    344360     9734.24
    344400     9735.08
    344440     9736.68
    344480     9737.19
    344520     9739.05
    344560     9740.31
    344600     9741.44
    344640     9741.44
    344680     9743.17
    344720     9743.72
    344760     9745.38
    344800     9746.35
    344840     9747.77
    344880     9748.79
    344920     9748.91
    344960      9751.1
    345000     9751.63
    345040     9752.62
    345080     9754.01
    345120     9754.89
    345160      9756.6
    345200     9757.47
    345240     9759.05
    345280     9759.57
    345320     9761.48
    345360     9762.71
    345400     9763.81
    345440     9763.81
    345480     9765.59
    345520     9766.12
    345560     9767.76
    345600      9768.7
    345640     9770.12
    345680     9771.18
    345720      9771.3
    345760     9773.46
    345800     9774.01
    345840     9775.01
    345880     9776.38
    345920     9777.27
    345960     9778.98
    346000     9779.89
    346040     9781.42
    346080     9781.95
    346120     9783.87
    346160     9785.06
    346200     9786.22
    346240     9786.22
    346280     9787.95
    346320     9788.47
    346360     9790.13
    346400     9791.08
    346440      9792.5
    346480     9793.59
    346520     9793.66
    346560     9795.83
    346600     9796.37
    346640     9797.39
    346680     9798.74
    346720     9799.65
    346760     9801.35
    346800     9802.26
    346840     9803.79
    346880     9804.32
    346920     9806.23
    346960     9807.45
    347000     9808.61
    347040     9808.61
    347080     9810.34
    347120     9810.85
    347160     9812.53
    347200     9813.44
    347240     9814.89
    347280     9815.99
    347320     9816.04
    347360     9818.21
    347400     9818.77
    347440     9819.75
    347480     9821.11
    347520     9822.02
    347560     9823.72
    347600     9824.67
    347640     9826.17
    347680     9826.73
    347720     9828.62
    347760     9829.82
    347800        9831
    347840     9830.99
    347880     9832.77
    347920     9833.24
    347960     9834.92
    348000     9835.83
    348040     9837.27
    348080     9838.37
    348120     9838.42
    348160      9840.6
    348200     9841.16
    348240     9842.14
    348280     9843.51
    348320     9844.41
    348360     9846.12
    348400     9847.06
    348440     9848.56
    348480     9849.15
    348520        9851
    348560     9852.18
    348600     9853.35
    348640     9853.35
    348680     9855.13
    348720      9855.6
    348760     9857.27
    348800     9858.19
    348840     9859.63
    348880     9860.75
    348920     9860.78
    348960     9862.97
    349000     9863.52
    349040      9864.5
    349080     9865.86
    349120     9866.75
    349160     9868.48
    349200     9869.41
    349240     9870.95
    349280     9871.51
    349320     9873.36
    349360     9874.56
    349400     9875.75
    349440     9875.73
    349480     9877.53
    349520        9878
    349560     9879.67
    349600     9880.55
    349640     9881.98
    349680     9883.14
    349720     9883.13
    349760     9885.32
    349800     9885.91
    349840     9886.88
    349880     9888.22
    349920     9889.13
    349960     9890.83
    350000     9891.78
    350040     9893.33
    350080     9893.89
    350120     9895.73
    350160     9896.94
    350200     9898.12
    350240     9898.11
    350280     9899.94
    350320     9900.38
    350360     9902.06
    350400     9902.93
    350440     9904.34
    350480     9905.53
    350520     9905.51
    350560     9907.72
    350600     9908.26
    350640     9909.26
    350680      9910.6
    350720     9911.52
    350760     9913.23
    350800     9914.15
    350840     9915.71
    350880     9916.22
    350920      9918.1
    350960      9919.3
    351000     9920.48
    351040     9920.46
    351080     9922.29
    351120     9922.71
    351160     9924.42
    351200     9925.26
    351240     9926.69
    351280     9927.87
    351320      9927.9
    351360     9930.07
    351400     9930.62
    351440     9931.65
    351480     9932.98
    351520     9933.87
    351560     9935.61
    351600      9936.5
    351640     9938.12
    351680     9938.59
    351720     9940.47
    351760     9941.67
    351800     9942.81
    351840     9942.84
    351880     9944.67
    351920     9945.06
    351960     9946.79
    352000     9947.64
    352040     9949.06
    352080      9950.2
    352120     9950.21
    352160     9952.42
    352200     9952.98
    352240        9954
    352280     9955.36
    352320     9956.25
    352360     9957.96
    352400     9958.83
    352440     9960.46
    352480     9960.95
    352520     9962.83
    352560     9964.04
    352600     9965.15
    352640     9965.22
    352680     9967.02
    352720     9967.42
    352760     9969.18
    352800     9969.97
    352840     9971.42
    352880     9972.54
    352920     9972.57
    352960     9974.76
    353000     9975.32
    353040     9976.37
    353080      9977.7
    353120      9978.6
    353160     9980.34
    353200     9981.17
    353240     9982.82
    353280      9983.3
    353320      9985.2
    353360     9986.39
    353400     9987.55
    353440     9987.59
    353480     9989.39
    353520     9989.79
    353560     9991.54
    353600     9992.31
    353640     9993.78
    353680      9994.9
    353720     9994.93
    353760     9997.15
    353800     9997.71
    353840     9998.78
    353880     10000.1
    353920       10001
    353960     10002.7
    354000     10003.5
    354040     10005.2
    354080     10005.7
    354120     10007.5
    354160     10008.8
    354200     10009.9
    354240       10010
    354280     10011.8
    354320     10012.1
    354360     10013.9
    354400     10014.7
    354440     10016.2
    354480     10017.3
    354520     10017.3
    354560     10019.5
    354600     10020.1
    354640     10021.1
    354680     10022.5
    354720     10023.4
    354760     10025.1
    354800     10025.9
    354840     10027.6
    354880       10028
    354920     10029.9
    354960     10031.1
    355000     10032.3
    355040     10032.3
    355080     10034.1
    355120     10034.5
    355160     10036.3
    355200       10037
    355240     10038.5
    355280     10039.6
    355320     10039.7
    355360     10041.8
    355400     10042.4
    355440     10043.5
    355480     10044.8
    355520     10045.7
    355560     10047.4
    355600     10048.2
    355640       10050
    355680     10050.3
    355720     10052.2
    355760     10053.5
    355800     10054.6
    355840     10054.7
    355880     10056.5
    355920     10056.8
    355960     10058.6
    356000     10059.3
    356040     10060.8
    356080       10062
    356120     10061.9
    356160     10064.1
    356200     10064.7
    356240     10065.8
    356280     10067.1
    356320       10068
    356360     10069.8
    356400     10070.6
    356440     10072.3
    356480     10072.6
    356520     10074.5
    356560     10075.8
    356600     10076.9
    356640       10077
    356680     10078.8
    356720     10079.1
    356760     10080.9
    356800     10081.7
    356840     10083.1
    356880     10084.3
    356920     10084.2
    356960     10086.4
    357000     10087.1
    357040     10088.2
    357080     10089.4
    357120     10090.3
    357160     10092.1
    357200     10092.9
    357240     10094.6
    357280       10095
    357320     10096.9
    357360     10098.1
    357400     10099.2
    357440     10099.3
    357480     10101.1
    357520     10101.4
    357560     10103.2
    357600       10104
    357640     10105.4
    357680     10106.6
    357720     10106.5
    357760     10108.8
    357800     10109.4
    357840     10110.4
    357880     10111.7
    357920     10112.7
    357960     10114.4
    358000     10115.2
    358040     10116.9
    358080     10117.3
    358120     10119.2
    358160     10120.4
    358200     10121.5
    358240     10121.6
    358280     10123.5
    358320     10123.7
    358360     10125.5
    358400     10126.3
    358440     10127.8
    358480     10128.9
    358520     10128.8
    358560     10131.1
    358600     10131.7
    358640     10132.8
    358680       10134
    358720       10135
    358760     10136.7
    358800     10137.5
    358840     10139.2
    358880     10139.6
    358920     10141.5
    358960     10142.7
    359000     10143.9
    359040       10144
    359080     10145.8
    359120     10146.1
    359160     10147.8
    359200     10148.6
    359240     10150.1
    359280     10151.3
    359320     10151.1
    359360     10153.4
    359400       10154
    359440     10155.1
    359480     10156.4
    359520     10157.3
    359560     10159.1
    359600     10159.8
    359640     10161.5
    359680       10162
    359720     10163.8
    359760       10165
    359800     10166.2
    359840     10166.3
    359880     10168.1
    359920     10168.4
    359960     10170.2
    360000       10171
    360040     10172.4
    360080     10173.6
    360120     10173.5
    360160     10175.7
    360200     10176.4
    360240     10177.5
    360280     10178.7
    360320     10179.7
    360360     10181.4
    360400     10182.2
    360440     10183.8
    360480     10184.3
    360520     10186.1
    360560     10187.4
    360600     10188.5
    360640     10188.6
    360680     10190.4
    360720     10190.7
    360760     10192.5
    360800     10193.3
    360840     10194.8
    360880     10195.9
    360920     10195.8
    360960     10198.1
    361000     10198.8
    361040     10199.8
    361080       10201
    361120       10202
    361160     10203.8
    361200     10204.6
    361240     10206.2
    361280     10206.7
    361320     10208.5
    361360     10209.7
    361400     10210.9
    361440     10210.9
    361480     10212.8
    361520     10213.1
    361560     10214.8
    361600     10215.6
    361640     10217.1
    361680     10218.2
    361720     10218.2
    361760     10220.4
    361800     10221.2
    361840     10222.2
    361880     10223.4
    361920     10224.3
    361960     10226.1
    362000     10226.9
    362040     10228.5
    362080       10229
    362120     10230.8
    362160       10232
    362200     10233.2
    362240     10233.3
    362280     10235.1
    362320     10235.4
    362360     10237.2
    362400       10238
    362440     10239.4
    362480     10240.5
    362520     10240.5
    362560     10242.8
    362600     10243.5
    362640     10244.5
    362680     10245.7
    362720     10246.6
    362760     10248.4
    362800     10249.2
    362840     10250.9
    362880     10251.3
    362920     10253.2
    362960     10254.3
    363000     10255.6
    363040     10255.7
    363080     10257.4
    363120     10257.7
    363160     10259.5
    363200     10260.3
    363240     10261.8
    363280     10262.9
    363320     10262.8
    363360     10265.2
    363400     10265.8
    363440     10266.9
    363480     10268.1
    363520     10268.9
    363560     10270.8
    363600     10271.6
    363640     10273.2
    363680     10273.6
    363720     10275.5
    363760     10276.6
    363800     10277.9
    363840       10278
    363880     10279.7
    363920       10280
    363960     10281.9
    364000     10282.7
    364040     10284.1
    364080     10285.2
    364120     10285.2
    364160     10287.5
    364200     10288.2
    364240     10289.2
    364280     10290.5
    364320     10291.3
    364360     10293.1
    364400     10293.9
    364440     10295.6
    364480       10296
    364520     10297.9
    364560       10299
    364600     10300.3
    364640     10300.3
    364680     10302.1
    364720     10302.4
    364760     10304.3
    364800       10305
    364840     10306.5
    364880     10307.6
    364920     10307.6
    364960     10309.9
    365000     10310.5
    365040     10311.6
    365080     10312.9
    365120     10313.7
    365160     10315.5
    365200     10316.3
    365240       10318
    365280     10318.4
    365320     10320.3
    365360     10321.3
    365400     10322.6
    365440     10322.7
    365480     10324.4
    365520     10324.8
    365560     10326.7
    365600     10327.4
    365640     10328.8
    365680     10329.9
    365720     10329.9
    365760     10332.2
    365800     10332.9
    365840       10334
    365880     10335.2
    365920       10336
    365960     10337.8
    366000     10338.6
    366040     10340.3
    366080     10340.7
    366120     10342.6
    366160     10343.6
    366200     10344.9
    366240       10345
    366280     10346.8
    366320     10347.1
    366360       10349
    366400     10349.7
    366440     10351.2
    366480     10352.3
    366520     10352.2
    366560     10354.5
    366600     10355.2
    366640     10356.3
    366680     10357.5
    366720     10358.3
    366760     10360.1
    366800     10360.9
    366840     10362.7
    366880     10363.1
    366920     10364.9
    366960       10366
    367000     10367.3
    367040     10367.3
    367080     10369.1
    367120     10369.4
    367160     10371.3
    367200       10372
    367240     10373.5
    367280     10374.6
    367320     10374.5
    367360     10376.9
    367400     10377.5
    367440     10378.7
    367480     10379.8
    367520     10380.7
    367560     10382.4
    367600     10383.3
    367640     10384.9
    367680     10385.4
    367720     10387.3
    367760     10388.3
    367800     10389.6
    367840     10389.7
    367880     10391.5
    367920     10391.8
    367960     10393.7
    368000     10394.4
    368040     10395.8
    368080     10396.9
    368120     10396.9
    368160     10399.2
    368200     10399.8
    368240       10401
    368280     10402.1
    368320       10403
    368360     10404.7
    368400     10405.6
    368440     10407.3
    368480     10407.7
    368520     10409.6
    368560     10410.6
    368600     10411.9
    368640       10412
    368680     10413.8
    368720     10414.1
    368760       10416
    368800     10416.7
    368840     10418.1
    368880     10419.3
    368920     10419.2
    368960     10421.5
    369000     10422.2
    369040     10423.3
    369080     10424.4
    369120     10425.4
    369160     10427.1
    369200     10427.9
    369240     10429.6
    369280       10430
    369320     10431.9
    369360     10432.9
    369400     10434.2
    369440     10434.3
    369480     10436.1
    369520     10436.4
    369560     10438.3
    369600       10439
    369640     10440.4
    369680     10441.6
    369720     10441.6
    369760     10443.9
    369800     10444.5
    369840     10445.6
    369880     10446.7
    369920     10447.7
    369960     10449.4
    370000     10450.3
    370040       10452
    370080     10452.4
    370120     10454.3
    370160     10455.2
    370200     10456.6
    370240     10456.7
    370280     10458.4
    370320     10458.8
    370360     10460.6
    370400     10461.3
    370440     10462.7
    370480     10463.9
    370520     10463.9
    370560     10466.2
    370600     10466.8
    370640     10467.9
    370680       10469
    370720       10470
    370760     10471.7
    370800     10472.6
    370840     10474.3
    370880     10474.7
    370920     10476.6
    370960     10477.6
    371000     10478.9
    371040       10479
    371080     10480.7
    371120     10481.1
    371160     10482.9
    371200     10483.6
    371240       10485
    371280     10486.2
    371320     10486.2
    371360     10488.5
    371400     10489.1
    371440     10490.3
    371480     10491.4
    371520     10492.3
    371560       10494
    371600     10494.9
    371640     10496.6
    371680       10497
    371720     10498.9
    371760     10499.9
    371800     10501.3
    371840     10501.3
    371880     10503.1
    371920     10503.4
    371960     10505.3
    372000     10505.9
    372040     10507.4
    372080     10508.5
    372120     10508.5
    372160     10510.8
    372200     10511.4
    372240     10512.6
    372280     10513.7
    372320     10514.7
    372360     10516.2
    372400     10517.2
    372440     10518.9
    372480     10519.3
    372520     10521.3
    372560     10522.2
    372600     10523.6
    372640     10523.6
    372680     10525.4
    372720     10525.7
    372760     10527.5
    372800     10528.2
    372840     10529.7
    372880     10530.9
    372920     10530.9
    372960     10533.1
    373000     10533.7
    373040     10534.9
    373080       10536
    373120     10536.9
    373160     10538.6
    373200     10539.6
    373240     10541.2
    373280     10541.6
    373320     10543.5
    373360     10544.4
    373400     10545.9
    373440     10545.9
    373480     10547.7
    373520       10548
    373560     10549.9
    373600     10550.5
    373640       10552
    373680     10553.2
    373720     10553.1
    373760     10555.4
    373800     10555.9
    373840     10557.2
    373880     10558.3
    373920     10559.3
    373960     10560.8
    374000     10561.9
    374040     10563.5
    374080     10563.9
    374120     10565.8
    374160     10566.7
    374200     10568.2
    374240     10568.1
    374280       10570
    374320     10570.3
    374360     10572.2
    374400     10572.8
    374440     10574.2
    374480     10575.4
    374520     10575.5
    374560     10577.7
    374600     10578.2
    374640     10579.5
    374680     10580.6
    374720     10581.5
    374760     10583.2
    374800     10584.2
    374840     10585.8
    374880     10586.2
    374920     10588.1
    374960       10589
    375000     10590.5
    375040     10590.4
    375080     10592.3
    375120     10592.6
    375160     10594.5
    375200     10595.1
    375240     10596.5
    375280     10597.7
    375320     10597.8
    375360       10600
    375400     10600.5
    375440     10601.8
    375480     10602.8
    375520     10603.8
    375560     10605.5
    375600     10606.4
    375640     10608.1
    375680     10608.5
    375720     10610.4
    375760     10611.3
    375800     10612.8
    375840     10612.8
    375880     10614.6
    375920       10615
    375960     10616.8
    376000     10617.4
    376040     10618.9
    376080     10620.1
    376120     10620.1
    376160     10622.3
    376200     10622.8
    376240     10624.1
    376280     10625.2
    376320     10626.2
    376360     10627.8
    376400     10628.8
    376440     10630.5
    376480     10630.8
    376520     10632.8
    376560     10633.7
    376600     10635.1
    376640     10635.1
    376680     10636.9
    376720     10637.3
    376760     10639.2
    376800     10639.8
    376840     10641.2
    376880     10642.4
    376920     10642.5
    376960     10644.6
    377000     10645.2
    377040     10646.4
    377080     10647.6
    377120     10648.5
    377160     10650.1
    377200     10651.1
    377240     10652.8
    377280     10653.2
    377320     10655.1
    377360       10656
    377400     10657.5
    377440     10657.4
    377480     10659.3
    377520     10659.7
    377560     10661.6
    377600     10662.1
    377640     10663.6
    377680     10664.8
    377720     10664.9
    377760     10666.9
    377800     10667.5
    377840     10668.8
    377880     10669.9
    377920     10670.9
    377960     10672.5
    378000     10673.4
    378040     10675.2
    378080     10675.5
    378120     10677.5
    378160     10678.4
    378200     10679.9
    378240     10679.7
    378280     10681.6
    378320       10682
    378360     10683.9
    378400     10684.5
    378440       10686
    378480     10687.1
    378520     10687.2
    378560     10689.3
    378600     10689.9
    378640     10691.1
    378680     10692.2
    378720     10693.2
    378760     10694.8
    378800     10695.8
    378840     10697.5
    378880     10697.9
    378920     10699.9
    378960     10700.8
    379000     10702.2
    379040     10702.1
    379080       10704
    379120     10704.4
    379160     10706.3
    379200     10706.8
    379240     10708.3
    379280     10709.5
    379320     10709.6
    379360     10711.7
    379400     10712.3
    379440     10713.5
    379480     10714.6
    379520     10715.6
    379560     10717.2
    379600     10718.2
    379640     10719.9
    379680     10720.3
    379720     10722.2
    379760     10723.2
    379800     10724.6
    379840     10724.5
    379880     10726.3
    379920     10726.7
    379960     10728.7
    380000     10729.2
    380040     10730.8
    380080       10732
    380120       10732
    380160     10734.1
    380200     10734.7
    380240     10735.9
    380280       10737
    380320       10738
    380360     10739.6
    380400     10740.6
    380440     10742.3
    380480     10742.7
    380520     10744.6
    380560     10745.6
    380600     10747.1
    380640     10746.9
    380680     10748.8
    380720     10749.1
    380760     10751.1
    380800     10751.6
    380840     10753.2
    380880     10754.3
    380920     10754.4
    380960     10756.5
    381000     10757.1
    381040     10758.3
    381080     10759.3
    381120     10760.4
    381160       10762
    381200       10763
    381240     10764.7
    381280     10765.1
    381320     10767.1
    381360       10768
    381400     10769.5
    381440     10769.3
    381480     10771.2
    381520     10771.6
    381560     10773.5
    381600     10774.1
    381640     10775.6
    381680     10776.7
    381720     10776.8
    381760     10778.9
    381800     10779.5
    381840     10780.7
    381880     10781.8
    381920     10782.9
    381960     10784.4
    382000     10785.4
    382040     10787.2
    382080     10787.5
    382120     10789.5
    382160     10790.4
    382200     10791.9
    382240     10791.7
    382280     10793.6
    382320       10794
    382360     10795.9
    382400     10796.5
    382440       10798
    382480     10799.1
    382520     10799.2
    382560     10801.3
    382600     10801.9
    382640     10803.1
    382680     10804.2
    382720     10805.3
    382760     10806.8
    382800     10807.8
    382840     10809.6
    382880     10809.9
    382920     10811.9
    382960     10812.8
    383000     10814.3
    383040     10814.2
    383080       10816
    383120     10816.4
    383160     10818.3
    383200     10818.9
    383240     10820.4
    383280     10821.5
    383320     10821.6
    383360     10823.7
    383400     10824.3
    383440     10825.6
    383480     10826.6
    383520     10827.7
    383560     10829.2
    383600     10830.2
    383640       10832
    383680     10832.3
    383720     10834.3
    383760     10835.1
    383800     10836.7
    383840     10836.5
    383880     10838.3
    383920     10838.8
    383960     10840.8
    384000     10841.3
    384040     10842.8
    384080     10843.9
    384120       10844
    384160     10846.1
    384200     10846.7
    384240       10848
    384280       10849
    384320       10850
    384360     10851.6
    384400     10852.6
    384440     10854.3
    384480     10854.7
    384520     10856.7
    384560     10857.5
    384600     10859.2
    384640     10858.9
    384680     10860.8
    384720     10861.2
    384760     10863.2
    384800     10863.7
    384840     10865.2
    384880     10866.3
    384920     10866.4
    384960     10868.5
    385000     10869.1
    385040     10870.4
    385080     10871.4
    385120     10872.4
    385160       10874
    385200       10875
    385240     10876.7
    385280     10877.2
    385320     10879.1
    385360     10879.9
    385400     10881.6
    385440     10881.3
    385480     10883.2
    385520     10883.6
    385560     10885.5
    385600     10886.1
    385640     10887.6
    385680     10888.7
    385720     10888.8
    385760     10890.9
    385800     10891.5
    385840     10892.7
    385880     10893.8
    385920     10894.8
    385960     10896.4
    386000     10897.4
    386040     10899.1
    386080     10899.5
    386120     10901.5
    386160     10902.3
    386200       10904
    386240     10903.7
    386280     10905.6
    386320       10906
    386360       10908
    386400     10908.6
    386440       10910
    386480     10911.1
    386520     10911.2
    386560     10913.3
    386600       10914
    386640     10915.2
    386680     10916.3
    386720     10917.3
    386760     10918.8
    386800     10919.8
    386840     10921.6
    386880       10922
    386920       10924
    386960     10924.8
    387000     10926.5
    387040     10926.2
    387080       10928
    387120     10928.4
    387160     10930.4
    387200       10931
    387240     10932.5
    387280     10933.5
    387320     10933.6
    387360     10935.8
    387400     10936.4
    387440     10937.6
    387480     10938.7
    387520     10939.7
    387560     10941.3
    387600     10942.2
    387640       10944
    387680     10944.4
    387720     10946.4
    387760     10947.2
    387800     10948.9
    387840     10948.6
    387880     10950.4
    387920     10950.9
    387960     10952.8
    388000     10953.4
    388040     10954.9
    388080       10956
    388120       10956
    388160     10958.2
    388200     10958.8
    388240       10960
    388280     10961.1
    388320     10962.1
    388360     10963.7
    388400     10964.7
    388440     10966.4
    388480     10966.8
    388520     10968.8
    388560     10969.6
    388600     10971.3
    388640       10971
    388680     10972.8
    388720     10973.3
    388760     10975.2
    388800     10975.8
    388840     10977.3
    388880     10978.4
    388920     10978.4
    388960     10980.6
    389000     10981.2
    389040     10982.4
    389080     10983.6
    389120     10984.6
    389160     10986.1
    389200     10987.1
    389240     10988.8
    389280     10989.2
    389320     10991.2
    389360       10992
    389400     10993.8
    389440     10993.5
    389480     10995.3
    389520     10995.8
    389560     10997.6
    389600     10998.2
    389640     10999.7
    389680     11000.8
    389720     11000.8
    389760       11003
    389800     11003.6
    389840     11004.8
    389880       11006
    389920       11007
    389960     11008.5
    390000     11009.5
    390040     11011.3
    390080     11011.6
    390120     11013.6
    390160     11014.5
    390200     11016.2
    390240     11015.9
    390280     11017.7
    390320     11018.2
    390360     11020.1
    390400     11020.6
    390440     11022.2
    390480     11023.3
    390520     11023.2
    390560     11025.4
    390600     11026.1
    390640     11027.2
    390680     11028.4
    390720     11029.5
    390760     11030.9
    390800     11031.9
    390840     11033.7
    390880       11034
    390920       11036
    390960     11036.9
    391000     11038.6
    391040     11038.4
    391080     11040.1
    391120     11040.6
    391160     11042.5
    391200       11043
    391240     11044.6
    391280     11045.7
    391320     11045.7
    391360     11047.9
    391400     11048.5
    391440     11049.7
    391480     11050.8
    391520     11051.9
    391560     11053.4
    391600     11054.3
    391640     11056.1
    391680     11056.5
    391720     11058.4
    391760     11059.3
    391800       11061
    391840     11060.8
    391880     11062.5
    391920       11063
    391960       11065
    392000     11065.4
    392040       11067
    392080     11068.1
    392120     11068.2
    392160     11070.3
    392200       11071
    392240     11072.1
    392280     11073.3
    392320     11074.3
    392360     11075.8
    392400     11076.7
    392440     11078.6
    392480     11078.9
    392520     11080.9
    392560     11081.8
    392600     11083.5
    392640     11083.2
    392680     11084.9
    392720     11085.5
    392760     11087.4
    392800     11087.9
    392840     11089.4
    392880     11090.6
    392920     11090.6
    392960     11092.8
    393000     11093.4
    393040     11094.6
    393080     11095.7
    393120     11096.8
    393160     11098.2
    393200     11099.2
    393240       11101
    393280     11101.3
    393320     11103.3
    393360     11104.2
    393400     11105.9
    393440     11105.6
    393480     11107.4
    393520     11107.9
    393560     11109.9
    393600     11110.3
    393640     11111.9
    393680       11113
    393720     11113.1
    393760     11115.3
    393800     11115.8
    393840       11117
    393880     11118.1
    393920     11119.2
    393960     11120.7
    394000     11121.6
    394040     11123.4
    394080     11123.8
    394120     11125.8
    394160     11126.7
    394200     11128.3
    394240       11128
    394280     11129.8
    394320     11130.4
    394360     11132.3
    394400     11132.8
    394440     11134.4
    394480     11135.5
    394520     11135.5
    394560     11137.7
    394600     11138.2
    394640     11139.4
    394680     11140.6
    394720     11141.7
    394760     11143.1
    394800     11144.1
    394840     11145.8
    394880     11146.3
    394920     11148.2
    394960     11149.1
    395000     11150.8
    395040     11150.5
    395080     11152.2
    395120     11152.8
    395160     11154.8
    395200     11155.3
    395240     11156.8
    395280     11157.9
    395320       11158
    395360     11160.2
    395400     11160.7
    395440     11161.9
    395480     11163.1
    395520     11164.1
    395560     11165.5
    395600     11166.5
    395640     11168.3
    395680     11168.7
    395720     11170.6
    395760     11171.6
    395800     11173.3
    395840     11172.9
    395880     11174.7
    395920     11175.3
    395960     11177.2
    396000     11177.7
    396040     11179.2
    396080     11180.4
    396120     11180.4
    396160     11182.6
    396200     11183.1
    396240     11184.3
    396280     11185.5
    396320     11186.5
    396360       11188
    396400       11189
    396440     11190.8
    396480     11191.1
    396520     11193.1
    396560       11194
    396600     11195.7
    396640     11195.3
    396680       11197
    396720     11197.7
    396760     11199.7
    396800     11200.1
    396840     11201.7
    396880     11202.8
    396920     11202.8
    396960       11205
    397000     11205.6
    397040     11206.7
    397080       11208
    397120     11208.9
    397160     11210.4
    397200     11211.4
    397240     11213.2
    397280     11213.6
    397320     11215.5
    397360     11216.5
    397400     11218.1
    397440     11217.7
    397480     11219.5
    397520     11220.1
    397560     11222.1
    397600     11222.5
    397640     11224.1
    397680     11225.3
    397720     11225.2
    397760     11227.5
    397800       11228
    397840     11229.1
    397880     11230.3
    397920     11231.3
    397960     11232.9
    398000     11233.8
    398040     11235.7
    398080       11236
    398120       11238
    398160     11238.9
    398200     11240.6
    398240     11240.2
    398280     11241.9
    398320     11242.5
    398360     11244.5
    398400     11244.9
    398440     11246.5
    398480     11247.7
    398520     11247.7
    398560       11250
    398600     11250.4
    398640     11251.5
    398680     11252.8
    398720     11253.8
    398760     11255.3
    398800     11256.2
    398840     11258.1
    398880     11258.5
    398920     11260.4
    398960     11261.3
    399000       11263
    399040     11262.6
    399080     11264.3
    399120     11264.9
    399160     11266.9
    399200     11267.3
    399240       11269
    399280     11270.1
    399320     11270.2
    399360     11272.4
    399400     11272.8
    399440     11273.9
    399480     11275.2
    399520     11276.2
    399560     11277.7
    399600     11278.6
    399640     11280.5
    399680     11280.9
    399720     11282.8
    399760     11283.8
    399800     11285.5
    399840       11285
    399880     11286.8
    399920     11287.3
    399960     11289.4
    400000     11289.8
    400040     11291.4
    400080     11292.6
    400120     11292.6
    400160     11294.8
    400200     11295.2
    400240     11296.4
    400280     11297.6
    400320     11298.7
    400360     11300.1
    400400     11301.1
    400440     11302.9
    400480     11303.4
    400520     11305.3
    400560     11306.2
    400600     11307.9
    400640     11307.4
    400680     11309.1
    400720     11309.7
    400760     11311.8
    400800     11312.2
    400840     11313.8
    400880       11315
    400920     11315.1
    400960     11317.2
    401000     11317.7
    401040     11318.8
    401080     11320.1
    401120     11321.1
    401160     11322.6
    401200     11323.5
    401240     11325.3
    401280     11325.8
    401320     11327.8
    401360     11328.7
    401400     11330.4
    401440     11329.9
    401480     11331.6
    401520     11332.2
    401560     11334.3
    401600     11334.7
    401640     11336.2
    401680     11337.5
    401720     11337.5
    401760     11339.6
    401800     11340.1
    401840     11341.2
    401880     11342.5
    401920     11343.5
    401960       11345
    402000       11346
    402040     11347.7
    402080     11348.2
    402120     11350.2
    402160     11351.1
    402200     11352.8
    402240     11352.3
    402280       11354
    402320     11354.6
    402360     11356.7
    402400     11357.1
    402440     11358.7
    402480     11359.9
    402520     11359.9
    402560       11362
    402600     11362.5
    402640     11363.6
    402680       11365
    402720       11366
    402760     11367.4
    402800     11368.4
    402840     11370.2
    402880     11370.6
    402920     11372.6
    402960     11373.5
    403000     11375.2
    403040     11374.7
    403080     11376.4
    403120       11377
    403160     11379.1
    403200     11379.5
    403240       11381
    403280     11382.3
    403320     11382.3
    403360     11384.4
    403400     11384.9
    403440       11386
    403480     11387.4
    403520     11388.4
    403560     11389.8
    403600     11390.8
    403640     11392.6
    403680       11393
    403720     11395.1
    403760     11395.9
    403800     11397.6
    403840       11397
    403880     11398.8
    403920     11399.4
    403960     11401.5
    404000     11401.9
    404040     11403.4
    404080     11404.7
    404120     11404.7
    404160     11406.8
    404200     11407.3
    404240     11408.4
    404280     11409.7
    404320     11410.7
    404360     11412.2
    404400     11413.2
    404440       11415
    404480     11415.4
    404520     11417.5
    404560     11418.3
    404600       11420
    404640     11419.4
    404680     11421.2
    404720     11421.8
    404760     11423.9
    404800     11424.3
    404840     11425.8
    404880     11427.1
    404920     11427.1
    404960     11429.2
    405000     11429.7
    405040     11430.8
    405080     11432.1
    405120     11433.1
    405160     11434.6
    405200     11435.6
    405240     11437.4
    405280     11437.7
    405320     11439.8
    405360     11440.6
    405400     11442.4
    405440     11441.8
    405480     11443.6
    405520     11444.2
    405560     11446.2
    405600     11446.7
    405640     11448.2
    405680     11449.5
    405720     11449.5
    405760     11451.5
    405800       11452
    405840     11453.1
    405880     11454.4
    405920     11455.5
    405960     11456.9
    406000     11457.9
    406040     11459.7
    406080     11460.1
    406120     11462.1
    406160       11463
    406200     11464.8
    406240     11464.2
    406280     11465.9
    406320     11466.5
    406360     11468.6
    406400       11469
    406440     11470.6
    406480     11471.8
    406520     11471.8
    406560     11473.9
    406600     11474.4
    406640     11475.5
    406680     11476.8
    406720     11477.9
    406760     11479.3
    406800     11480.3
    406840     11482.1
    406880     11482.4
    406920     11484.5
    406960     11485.3
    407000     11487.2
    407040     11486.6
    407080     11488.3
    407120     11488.9
    407160     11490.9
    407200     11491.4
    407240     11492.9
    407280     11494.2
    407320     11494.2
    407360     11496.2
    407400     11496.8
    407440     11497.9
    407480     11499.2
    407520     11500.3
    407560     11501.6
    407600     11502.6
    407640     11504.5
    407680     11504.8
    407720     11506.9
    407760     11507.7
    407800     11509.5
    407840     11508.9
    407880     11510.6
    407920     11511.2
    407960     11513.3
    408000     11513.7
    408040     11515.3
    408080     11516.5
    408120     11516.6
    408160     11518.6
    408200     11519.1
    408240     11520.3
    408280     11521.5
    408320     11522.6
    408360       11524
    408400       11525
    408440     11526.8
    408480     11527.2
    408520     11529.2
    408560       11530
    408600     11531.8
    408640     11531.3
    408680     11532.9
    408720     11533.6
    408760     11535.7
    408800     11536.1
    408840     11537.7
    408880     11538.9
    408920     11538.9
    408960       11541
    409000     11541.5
    409040     11542.6
    409080     11543.9
    409120       11545
    409160     11546.4
    409200     11547.4
    409240     11549.2
    409280     11549.6
    409320     11551.6
    409360     11552.4
    409400     11554.2
    409440     11553.6
    409480     11555.3
    409520       11556
    409560       11558
    409600     11558.4
    409640     11560.1
    409680     11561.3
    409720     11561.3
    409760     11563.3
    409800     11563.8
    409840       11565
    409880     11566.2
    409920     11567.4
    409960     11568.7
    410000     11569.7
    410040     11571.6
    410080     11571.9
    410120     11573.9
    410160     11574.8
    410200     11576.5
    410240       11576
    410280     11577.8
    410320     11578.3
    410360     11580.3
    410400     11580.8
    410440     11582.4
    410480     11583.7
    410520     11583.6
    410560     11585.6
    410600     11586.2
    410640     11587.3
    410680     11588.6
    410720     11589.7
    410760     11591.1
    410800     11592.1
    410840       11594
    410880     11594.3
    410920     11596.3
    410960     11597.1
    411000     11598.9
    411040     11598.4
    411080     11600.1
    411120     11600.7
    411160     11602.7
    411200     11603.2
    411240     11604.8
    411280       11606
    411320       11606
    411360       11608
    411400     11608.5
    411440     11609.7
    411480     11610.9
    411520     11612.1
    411560     11613.4
    411600     11614.5
    411640     11616.3
    411680     11616.6
    411720     11618.7
    411760     11619.5
    411800     11621.3
    411840     11620.8
    411880     11622.5
    411920     11623.1
    411960     11625.1
    412000     11625.6
    412040     11627.2
    412080     11628.4
    412120     11628.3
    412160     11630.4
    412200     11630.8
    412240     11632.1
    412280     11633.3
    412320     11634.4
    412360     11635.7
    412400     11636.9
    412440     11638.7
    412480     11638.9
    412520     11640.9
    412560     11641.8
    412600     11643.6
    412640     11643.2
    412680     11644.9
    412720     11645.4
    412760     11647.5
    412800       11648
    412840     11649.5
    412880     11650.8
    412920     11650.7
    412960     11652.8
    413000     11653.2
    413040     11654.4
    413080     11655.7
    413120     11656.8
    413160     11658.1
    413200     11659.2
    413240     11661.1
    413280     11661.3
    413320     11663.3
    413360     11664.2
    413400     11666.1
    413440     11665.6
    413480     11667.3
    413520     11667.8
    413560     11669.8
    413600     11670.4
    413640     11671.9
    413680     11673.2
    413720     11673.1
    413760     11675.1
    413800     11675.6
    413840     11676.8
    413880       11678
    413920     11679.2
    413960     11680.5
    414000     11681.6
    414040     11683.4
    414080     11683.7
    414120     11685.7
    414160     11686.5
    414200     11688.4
    414240       11688
    414280     11689.7
    414320     11690.2
    414360     11692.2
    414400     11692.7
    414440     11694.3
    414480     11695.6
    414520     11695.4
    414560     11697.5
    414600       11698
    414640     11699.1
    414680     11700.4
    414720     11701.6
    414760     11702.9
    414800     11703.9
    414840     11705.8
    414880     11706.1
    414920     11708.1
    414960     11708.9
    415000     11710.8
    415040     11710.4
    415080     11712.1
    415120     11712.5
    415160     11714.6
    415200     11715.1
    415240     11716.7
    415280       11718
    415320     11717.8
    415360     11719.8
    415400     11720.3
    415440     11721.5
    415480     11722.7
    415520     11723.9
    415560     11725.3
    415600     11726.3
    415640     11728.2
    415680     11728.4
    415720     11730.5
    415760     11731.3
    415800     11733.2
    415840     11732.7
    415880     11734.5
    415920     11734.9
    415960       11737
    416000     11737.4
    416040       11739
    416080     11740.4
    416120     11740.2
    416160     11742.2
    416200     11742.7
    416240     11743.9
    416280       11745
    416320     11746.3
    416360     11747.6
    416400     11748.7
    416440     11750.5
    416480     11750.8
    416520     11752.8
    416560     11753.6
    416600     11755.5
    416640     11755.1
    416680     11756.9
    416720     11757.3
    416760     11759.3
    416800     11759.8
    416840     11761.4
    416880     11762.7
    416920     11762.6
    416960     11764.6
    417000       11765
    417040     11766.2
    417080     11767.4
    417120     11768.7
    417160       11770
    417200       11771
    417240     11772.9
    417280     11773.1
    417320     11775.1
    417360       11776
    417400     11777.9
    417440     11777.5
    417480     11779.2
    417520     11779.6
    417560     11781.6
    417600     11782.1
    417640     11783.8
    417680     11785.1
    417720       11785
    417760     11786.9
    417800     11787.4
    417840     11788.6
    417880     11789.7
    417920     11791.1
    417960     11792.3
    418000     11793.4
    418040     11795.2
    418080     11795.4
    418120     11797.5
    418160     11798.3
    418200     11800.2
    418240     11799.8
    418280     11801.5
    418320       11802
    418360     11803.9
    418400     11804.4
    418440     11806.1
    418480     11807.4
    418520     11807.3
    418560     11809.2
    418600     11809.7
    418640     11810.8
    418680     11812.1
    418720     11813.4
    418760     11814.6
    418800     11815.7
    418840     11817.5
    418880     11817.7
    418920     11819.8
    418960     11820.7
    419000     11822.5
    419040     11822.1
    419080     11823.9
    419120     11824.3
    419160     11826.2
    419200     11826.8
    419240     11828.4
    419280     11829.7
    419320     11829.6
    419360     11831.6
    419400       11832
    419440     11833.1
    419480     11834.4
    419520     11835.7
    419560       11837
    419600       11838
    419640     11839.9
    419680     11840.1
    419720     11842.1
    419760       11843
    419800     11844.9
    419840     11844.4
    419880     11846.2
    419920     11846.6
    419960     11848.6
    420000     11849.1
    420040     11850.8
    420080     11852.1
    420120       11852
    420160     11853.9
    420200     11854.4
    420240     11855.4
    420280     11856.8
    420320     11858.1
    420360     11859.3
    420400     11860.4
    420440     11862.2
    420480     11862.5
    420520     11864.4
    420560     11865.3
    420600     11867.2
    420640     11866.8
    420680     11868.5
    420720     11868.9
    420760     11870.9
    420800     11871.4
    420840     11873.1
    420880     11874.4
    420920     11874.3
    420960     11876.2
    421000     11876.6
    421040     11877.7
    421080       11879
    421120     11880.3
    421160     11881.6
    421200     11882.6
    421240     11884.5
    421280     11884.7
    421320     11886.7
    421360     11887.6
    421400     11889.5
    421440       11889
    421480     11890.8
    421520     11891.2
    421560     11893.1
    421600     11893.7
    421640     11895.4
    421680     11896.7
    421720     11896.6
    421760     11898.4
    421800     11898.9
    421840     11899.9
    421880     11901.3
    421920     11902.6
    421960     11903.8
    422000     11904.9
    422040     11906.8
    422080       11907
    422120     11908.9
    422160     11909.9
    422200     11911.7
    422240     11911.3
    422280       11913
    422320     11913.5
    422360     11915.4
    422400       11916
    422440     11917.6
    422480     11918.9
    422520     11918.9
    422560     11920.7
    422600     11921.2
    422640     11922.2
    422680     11923.6
    422720     11924.9
    422760     11926.1
    422800     11927.2
    422840     11929.1
    422880     11929.2
    422920     11931.2
    422960     11932.1
    423000       11934
    423040     11933.5
    423080     11935.4
    423120     11935.7
    423160     11937.8
    423200     11938.3
    423240     11939.9
    423280     11941.2
    423320     11941.1
    423360       11943
    423400     11943.5
    423440     11944.4
    423480     11945.9
    423520     11947.2
    423560     11948.4
    423600     11949.4
    423640     11951.3
    423680     11951.5
    423720     11953.5
    423760     11954.4
    423800     11956.3
    423840     11955.8
    423880     11957.7
    423920       11958
    423960     11960.1
    424000     11960.5
    424040     11962.2
    424080     11963.5
    424120     11963.5
    424160     11965.3
    424200     11965.9
    424240     11966.7
    424280     11968.2
    424320     11969.5
    424360     11970.8
    424400     11971.8
    424440     11973.7
    424480     11973.8
    424520     11975.8
    424560     11976.7
    424600     11978.6
    424640     11978.1
    424680       11980
    424720     11980.3
    424760     11982.4
    424800     11982.9
    424840     11984.5
    424880     11985.8
    424920     11985.8
    424960     11987.6
    425000     11988.2
    425040     11989.1
    425080     11990.6
    425120     11991.8
    425160     11993.1
    425200     11994.2
    425240       11996
    425280     11996.2
    425320     11998.2
    425360       11999
    425400     12000.9
    425440     12000.4
    425480     12002.3
    425520     12002.6
    425560     12004.7
    425600     12005.2
    425640     12006.8
    425680     12008.2
    425720     12008.1
    425760     12009.9
    425800     12010.6
    425840     12011.4
    425880     12012.9
    425920     12014.1
    425960     12015.4
    426000     12016.5
    426040     12018.3
    426080     12018.5
    426120     12020.5
    426160     12021.3
    426200     12023.2
    426240     12022.7
    426280     12024.7
    426320     12024.9
    426360       12027
    426400     12027.5
    426440     12029.2
    426480     12030.4
    426520     12030.4
    426560     12032.2
    426600     12032.9
    426640     12033.8
    426680     12035.2
    426720     12036.4
    426760     12037.7
    426800     12038.8
    426840     12040.6
    426880     12040.9
    426920     12042.9
    426960     12043.6
    427000     12045.6
    427040       12045
    427080       12047
    427120     12047.3
    427160     12049.3
    427200     12049.8
    427240     12051.5
    427280     12052.7
    427320     12052.8
    427360     12054.6
    427400     12055.2
    427440     12056.1
    427480     12057.5
    427520     12058.7
    427560       12060
    427600     12061.2
    427640       12063
    427680     12063.2
    427720     12065.3
    427760       12066
    427800     12067.9
    427840     12067.4
    427880     12069.4
    427920     12069.6
    427960     12071.6
    428000     12072.2
    428040     12073.8
    428080     12075.1
    428120     12075.1
    428160       12077
    428200     12077.6
    428240     12078.4
    428280     12079.8
    428320     12081.1
    428360     12082.4
    428400     12083.4
    428440     12085.3
    428480     12085.5
    428520     12087.6
    428560     12088.4
    428600     12090.3
    428640     12089.7
    428680     12091.7
    428720     12091.9
    428760     12093.9
    428800     12094.6
    428840     12096.1
    428880     12097.4
    428920     12097.4
    428960     12099.3
    429000     12099.9
    429040     12100.8
    429080     12102.2
    429120     12103.4
    429160     12104.7
    429200     12105.7
    429240     12107.7
    429280     12107.8
    429320       12110
    429360     12110.7
    429400     12112.6
    429440       12112
    429480     12114.1
    429520     12114.2
    429560     12116.2
    429600     12116.8
    429640     12118.4
    429680     12119.7
    429720     12119.8
    429760     12121.6
    429800     12122.2
    429840     12123.1
    429880     12124.5
    429920     12125.7
    429960       12127
    430000       12128
    430040       12130
    430080     12130.2
    430120     12132.3
    430160       12133
    430200     12134.9
    430240     12134.4
    430280     12136.3
    430320     12136.5
    430360     12138.5
    430400     12139.1
    430440     12140.8
    430480       12142
    430520     12142.1
    430560     12143.9
    430600     12144.5
    430640     12145.4
    430680     12146.8
    430720       12148
    430760     12149.3
    430800     12150.3
    430840     12152.3
    430880     12152.5
    430920     12154.6
    430960     12155.3
    431000     12157.2
    431040     12156.7
    431080     12158.7
    431120     12158.9
    431160     12160.9
    431200     12161.4
    431240     12163.1
    431280     12164.4
    431320     12164.4
    431360     12166.3
    431400     12166.9
    431440     12167.8
    431480     12169.1
    431520     12170.4
    431560     12171.7
    431600     12172.7
    431640     12174.7
    431680     12174.8
    431720       12177
    431760     12177.6
    431800     12179.5
    431840     12179.1
    431880     12181.1
    431920     12181.2
    431960     12183.3
    432000     12183.8
    432040     12185.5
    432080     12186.7
    432120     12186.8
    432160     12188.6
    432200     12189.2
    432240     12190.1
    432280     12191.5
    432320     12192.7
    432360       12194
    432400     12195.1
    432440     12197.1
    432480     12197.2
    432520     12199.3
    432560       12200
    432600     12201.9
    432640     12201.4
    432680     12203.4
    432720     12203.6
    432760     12205.6
    432800     12206.1
    432840     12207.8
    432880     12209.1
    432920     12209.1
    432960       12211
    433000     12211.5
    433040     12212.5
    433080     12213.9
    433120     12215.2
    433160     12216.4
    433200     12217.5
    433240     12219.4
    433280     12219.6
    433320     12221.7
    433360     12222.4
    433400     12224.3
    433440     12223.8
    433480     12225.8
    433520     12225.9
    433560       12228
    433600     12228.5
    433640     12230.2
    433680     12231.5
    433720     12231.5
    433760     12233.4
    433800     12233.9
    433840     12234.8
    433880     12236.3
    433920     12237.5
    433960     12238.8
    434000     12239.9
    434040     12241.8
    434080       12242
    434120     12244.1
    434160     12244.7
    434200     12246.7
    434240     12246.2
    434280     12248.1
    434320     12248.3
    434360     12250.4
    434400     12250.9
    434440     12252.6
    434480     12253.8
    434520     12253.8
    434560     12255.7
    434600     12256.3
    434640     12257.2
    434680     12258.7
    434720     12259.9
    434760     12261.1
    434800     12262.2
    434840     12264.2
    434880     12264.4
    434920     12266.6
    434960     12267.1
    435000     12269.1
    435040     12268.5
    435080     12270.5
    435120     12270.6
    435160     12272.7
    435200     12273.3
    435240       12275
    435280     12276.3
    435320     12276.3
    435360     12278.1
    435400     12278.7
    435440     12279.6
    435480       12281
    435520     12282.2
    435560     12283.5
    435600     12284.6
    435640     12286.5
    435680     12286.7
    435720     12288.9
    435760     12289.6
    435800     12291.5
    435840     12290.9
    435880       12293
    435920       12293
    435960     12295.1
    436000     12295.7
    436040     12297.4
    436080     12298.7
    436120     12298.6
    436160     12300.5
    436200     12301.1
    436240       12302
    436280     12303.5
    436320     12304.6
    436360     12305.9
    436400       12307
    436440     12308.9
    436480     12309.1
    436520     12311.3
    436560     12311.9
    436600     12313.8
    436640     12313.3
    436680     12315.4
    436720     12315.4
    436760     12317.6
    436800     12318.1
    436840     12319.8
    436880     12321.1
    436920       12321
    436960     12322.9
    437000     12323.5
    437040     12324.4
    437080     12325.8
    437120       12327
    437160     12328.3
    437200     12329.4
    437240     12331.3
    437280     12331.6
    437320     12333.6
    437360     12334.3
    437400     12336.2
    437440     12335.7
    437480     12337.8
    437520     12337.8
    437560       12340
    437600     12340.5
    437640     12342.1
    437680     12343.5
    437720     12343.3
    437760     12345.3
    437800     12345.9
    437840     12346.8
    437880     12348.2
    437920     12349.3
    437960     12350.7
    438000     12351.8
    438040     12353.7
    438080       12354
    438120       12356
    438160     12356.7
    438200     12358.5
    438240     12358.1
    438280     12360.1
    438320     12360.2
    438360     12362.4
    438400     12362.8
    438440     12364.5
    438480     12365.8
    438520     12365.7
    438560     12367.7
    438600     12368.3
    438640     12369.2
    438680     12370.6
    438720     12371.7
    438760     12373.1
    438800     12374.2
    438840       12376
    438880     12376.4
    438920     12378.4
    438960     12379.1
    439000     12380.9
    439040     12380.4
    439080     12382.5
    439120     12382.6
    439160     12384.7
    439200     12385.2
    439240     12386.9
    439280     12388.2
    439320       12388
    439360       12390
    439400     12390.6
    439440     12391.5
    439480       12393
    439520     12394.2
    439560     12395.4
    439600     12396.6
    439640     12398.4
    439680     12398.7
    439720     12400.8
    439760     12401.5
    439800     12403.3
    439840     12402.8
    439880     12404.9
    439920       12405
    439960     12407.1
    440000     12407.5
    440040     12409.3
    440080     12410.6
    440120     12410.4
    440160     12412.5
    440200       12413
    440240     12413.9
    440280     12415.4
    440320     12416.5
    440360     12417.8
    440400       12419
    440440     12420.8
    440480     12421.1
    440520     12423.1
    440560     12423.8
    440600     12425.7
    440640     12425.2
    440680     12427.3
    440720     12427.4
    440760     12429.4
    440800       12430
    440840     12431.7
    440880     12432.9
    440920     12432.8
    440960     12434.9
    441000     12435.4
    441040     12436.3
    441080     12437.7
    441120     12438.9
    441160     12440.1
    441200     12441.4
    441240     12443.2
    441280     12443.5
    441320     12445.5
    441360     12446.2
    441400     12448.1
    441440     12447.5
    441480     12449.7
    441520     12449.9
    441560     12451.8
    441600     12452.4
    441640     12454.1
    441680     12455.4
    441720     12455.2
    441760     12457.3
    441800     12457.8
    441840     12458.7
    441880     12460.2
    441920     12461.3
    441960     12462.6
    442000     12463.9
    442040     12465.6
    442080     12465.9
    442120       12468
    442160     12468.7
    442200     12470.5
    442240     12469.9
    442280     12472.1
    442320     12472.3
    442360     12474.2
    442400     12474.8
    442440     12476.5
    442480     12477.8
    442520     12477.7
    442560     12479.7
    442600     12480.2
    442640     12481.1
    442680     12482.6
    442720     12483.7
    442760       12485
    442800     12486.3
    442840       12488
    442880     12488.3
    442920     12490.4
    442960     12491.2
    443000     12492.9
    443040     12492.3
    443080     12494.5
    443120     12494.8
    443160     12496.7
    443200     12497.2
    443240       12499
    443280     12500.2
    443320     12500.1
    443360     12502.1
    443400     12502.6
    443440     12503.6
    443480     12505.1
    443520     12506.1
    443560     12507.5
    443600     12508.8
    443640     12510.5
    443680     12510.8
    443720     12512.9
    443760     12513.7
    443800     12515.3
    443840     12514.8
    443880       12517
    443920     12517.2
    443960     12519.2
    444000     12519.6
    444040     12521.4
    444080     12522.6
    444120     12522.5
    444160     12524.6
    444200     12525.1
    444240       12526
    444280     12527.6
    444320     12528.6
    444360     12529.9
    444400     12531.2
    444440       12533
    444480     12533.2
    444520     12535.3
    444560     12536.1
    444600     12537.7
    444640     12537.2
    444680     12539.5
    444720     12539.6
    444760     12541.6
    444800     12542.1
    444840     12543.8
    444880     12545.1
    444920     12544.9
    444960       12547
    445000     12547.5
    445040     12548.4
    445080       12550
    445120       12551
    445160     12552.4
    445200     12553.7
    445240     12555.4
    445280     12555.6
    445320     12557.8
    445360     12558.5
    445400     12560.1
    445440     12559.6
    445480     12561.9
    445520       12562
    445560       12564
    445600     12564.6
    445640     12566.2
    445680     12567.5
    445720     12567.4
    445760     12569.4
    445800     12569.9
    445840     12570.8
    445880     12572.4
    445920     12573.4
    445960     12574.7
    446000     12576.1
    446040     12577.8
    446080       12578
    446120     12580.2
    446160     12580.9
    446200     12582.5
    446240       12582
    446280     12584.3
    446320     12584.4
    446360     12586.5
    446400     12586.9
    446440     12588.6
    446480     12589.9
    446520     12589.8
    446560     12591.9
    446600     12592.3
    446640     12593.2
    446680     12594.8
    446720     12595.8
    446760     12597.2
    446800     12598.5
    446840     12600.3
    446880     12600.4
    446920     12602.6
    446960     12603.3
    447000     12604.9
    447040     12604.4
    447080     12606.7
    447120     12606.8
    447160     12608.9
    447200     12609.4
    447240     12611.1
    447280     12612.3
    447320     12612.2
    447360     12614.3
    447400     12614.8
    447440     12615.7
    447480     12617.2
    447520     12618.2
    447560     12619.6
    447600       12621
    447640     12622.7
    447680     12622.9
    447720       12625
    447760     12625.8
    447800     12627.4
    447840     12626.9
    447880     12629.1
    447920     12629.2
    447960     12631.4
    448000     12631.8
    448040     12633.5
    448080     12634.7
    448120     12634.7
    448160     12636.7
    448200     12637.2
    448240     12638.1
    448280     12639.6
    448320     12640.7
    448360       12642
    448400     12643.4
    448440     12645.1
    448480     12645.3
    448520     12647.5
    448560     12648.2
    448600     12649.8
    448640     12649.3
    448680     12651.5
    448720     12651.6
    448760     12653.8
    448800     12654.2
    448840     12655.9
    448880     12657.1
    448920     12657.1
    448960     12659.1
    449000     12659.6
    449040     12660.4
    449080       12662
    449120     12663.1
    449160     12664.4
    449200     12665.8
    449240     12667.5
    449280     12667.7
    449320     12669.9
    449360     12670.6
    449400     12672.2
    449440     12671.7
    449480       12674
    449520       12674
    449560     12676.2
    449600     12676.6
    449640     12678.3
    449680     12679.5
    449720     12679.5
    449760     12681.5
    449800       12682
    449840     12682.9
    449880     12684.5
    449920     12685.5
    449960     12686.8
    450000     12688.2
    450040     12689.9
    450080     12690.1
    450120     12692.4
    450160       12693
    450200     12694.6
    450240     12694.1
    450280     12696.4
    450320     12696.4
    450360     12698.6
    450400       12699
    450440     12700.8
    450480       12702
    450520     12701.9
    450560     12703.9
    450600     12704.5
    450640     12705.3
    450680     12706.8
    450720       12708
    450760     12709.3
    450800     12710.7
    450840     12712.4
    450880     12712.5
    450920     12714.8
    450960     12715.4
    451000       12717
    451040     12716.5
    451080     12718.8
    451120     12718.8
    451160       12721
    451200     12721.4
    451240     12723.2
    451280     12724.4
    451320     12724.3
    451360     12726.3
    451400     12726.9
    451440     12727.7
    451480     12729.2
    451520     12730.4
    451560     12731.7
    451600     12733.1
    451640     12734.8
    451680       12735
    451720     12737.2
    451760     12737.8
    451800     12739.4
    451840     12738.9
    451880     12741.2
    451920     12741.3
    451960     12743.4
    452000     12743.8
    452040     12745.6
    452080     12746.8
    452120     12746.8
    452160     12748.8
    452200     12749.4
    452240     12750.2
    452280     12751.7
    452320     12752.7
    452360     12754.2
    452400     12755.5
    452440     12757.2
    452480     12757.4
    452520     12759.7
    452560     12760.2
    452600     12761.8
    452640     12761.4
    452680     12763.6
    452720     12763.7
    452760     12765.9
    452800     12766.3
    452840     12768.1
    452880     12769.3
    452920     12769.2
    452960     12771.2
    453000     12771.8
    453040     12772.6
    453080     12774.1
    453120     12775.1
    453160     12776.6
    453200     12777.9
    453240     12779.6
    453280     12779.8
    453320     12782.2
    453360     12782.6
    453400     12784.3
    453440     12783.8
    453480     12786.1
    453520     12786.1
    453560     12788.3
    453600     12788.7
    453640     12790.6
    453680     12791.8
    453720     12791.7
    453760     12793.6
    453800     12794.2
    453840       12795
    453880     12796.6
    453920     12797.6
    453960     12799.1
    454000     12800.4
    454040     12802.1
    454080     12802.3
    454120     12804.7
    454160     12805.1
    454200     12806.7
    454240     12806.3
    454280     12808.5
    454320     12808.5
    454360     12810.8
    454400     12811.2
    454440     12813.1
    454480     12814.3
    454520     12814.1
    454560     12816.1
    454600     12816.7
    454640     12817.4
    454680     12819.1
    454720       12820
    454760     12821.5
    454800     12822.8
    454840     12824.5
    454880     12824.7
    454920     12827.1
    454960     12827.5
    455000     12829.2
    455040     12828.7
    455080     12830.8
    455120       12831
    455160     12833.2
    455200     12833.6
    455240     12835.5
    455280     12836.7
    455320     12836.6
    455360     12838.6
    455400     12839.2
    455440     12839.9
    455480     12841.6
    455520     12842.5
    455560       12844
    455600     12845.3
    455640       12847
    455680     12847.2
    455720     12849.6
    455760       12850
    455800     12851.6
    455840     12851.2
    455880     12853.4
    455920     12853.5
    455960     12855.7
    456000     12856.2
    456040       12858
    456080     12859.2
    456120     12859.1
    456160     12861.1
    456200     12861.7
    456240     12862.4
    456280       12864
    456320       12865
    456360     12866.4
    456400     12867.8
    456440     12869.4
    456480     12869.7
    456520     12872.1
    456560     12872.5
    456600     12874.1
    456640     12873.7
    456680     12875.9
    456720       12876
    456760     12878.2
    456800     12878.7
    456840     12880.5
    456880     12881.7
    456920     12881.6
    456960     12883.6
    457000     12884.1
    457040     12884.9
    457080     12886.5
    457120     12887.5
    457160     12888.9
    457200     12890.2
    457240     12891.8
    457280     12892.2
    457320     12894.7
    457360       12895
    457400     12896.6
    457440     12896.2
    457480     12898.4
    457520     12898.4
    457560     12900.6
    457600     12901.1
    457640     12902.9
    457680     12904.1
    457720       12904
    457760       12906
    457800     12906.6
    457840     12907.4
    457880       12909
    457920     12909.9
    457960     12911.4
    458000     12912.7
    458040     12914.3
    458080     12914.6
    458120     12917.1
    458160     12917.5
    458200       12919
    458240     12918.6
    458280     12920.8
    458320     12920.8
    458360     12923.1
    458400     12923.7
    458440     12925.4
    458480     12926.6
    458520     12926.5
    458560     12928.5
    458600       12929
    458640     12929.8
    458680     12931.4
    458720     12932.4
    458760     12933.9
    458800     12935.2
    458840     12936.8
    458880     12937.1
    458920     12939.6
    458960     12939.9
    459000     12941.5
    459040     12941.1
    459080     12943.3
    459120     12943.3
    459160     12945.6
    459200     12946.2
    459240     12947.8
    459280       12949
    459320       12949
    459360     12950.9
    459400     12951.4
    459440     12952.3
    459480     12953.9
    459520     12954.8
    459560     12956.3
    459600     12957.6
    459640     12959.2
    459680     12959.5
    459720       12962
    459760     12962.4
    459800     12963.9
    459840     12963.6
    459880     12965.7
    459920     12965.7
    459960       12968
    460000     12968.6
    460040     12970.2
    460080     12971.4
    460120     12971.4
    460160     12973.3
    460200     12973.9
    460240     12974.7
    460280     12976.3
    460320     12977.3
    460360     12978.8
    460400     12980.1
    460440     12981.6
    460480     12981.9
    460520     12984.4
    460560     12984.9
    460600     12986.3
    460640       12986
    460680     12988.2
    460720     12988.1
    460760     12990.4
    460800       12991
    460840     12992.7
    460880     12993.9
    460920     12993.8
    460960     12995.7
    461000     12996.3
    461040     12997.1
    461080     12998.7
    461120     12999.7
    461160     13001.2
    461200     13002.5
    461240       13004
    461280     13004.3
    461320     13006.8
    461360     13007.3
    461400     13008.7
    461440     13008.4
    461480     13010.6
    461520     13010.5
    461560     13012.8
    461600     13013.3
    461640     13015.1
    461680     13016.3
    461720     13016.2
    461760     13018.2
    461800     13018.7
    461840     13019.5
    461880     13021.2
    461920     13022.1
    461960     13023.6
    462000     13024.9
    462040     13026.4
    462080     13026.8
    462120     13029.2
    462160     13029.7
    462200     13031.1
    462240     13030.9
    462280       13033
    462320       13033
    462360     13035.2
    462400     13035.7
    462440     13037.5
    462480     13038.8
    462520     13038.6
    462560     13040.6
    462600     13041.1
    462640     13041.9
    462680     13043.6
    462720     13044.4
    462760       13046
    462800     13047.3
    462840     13048.9
    462880     13049.2
    462920     13051.6
    462960     13052.1
    463000     13053.5
    463040     13053.3
    463080     13055.4
    463120     13055.3
    463160     13057.7
    463200     13058.2
    463240     13059.9
    463280     13061.2
    463320     13061.1
    463360       13063
    463400     13063.5
    463440     13064.4
    463480     13066.1
    463520     13066.9
    463560     13068.4
    463600     13069.8
    463640     13071.3
    463680     13071.6
    463720     13074.1
    463760     13074.5
    463800     13075.9
    463840     13075.7
    463880     13077.8
    463920     13077.7
    463960     13080.1
    464000     13080.6
    464040     13082.3
    464080     13083.5
    464120     13083.4
    464160     13085.4
    464200     13085.9
    464240     13086.8
    464280     13088.5
    464320     13089.2
    464360     13090.8
    464400     13092.2
    464440     13093.7
    464480       13094
    464520     13096.5
    464560     13096.9
    464600     13098.3
    464640     13098.1
    464680     13100.2
    464720     13100.1
    464760     13102.4
    464800       13103
    464840     13104.7
    464880     13105.9
    464920     13105.8
    464960     13107.7
    465000     13108.4
    465040     13109.2
    465080     13110.9
    465120     13111.6
    465160     13113.2
    465200     13114.6
    465240     13116.2
    465280     13116.4
    465320     13118.9
    465360     13119.3
    465400     13120.7
    465440     13120.5
    465480     13122.5
    465520     13122.5
    465560     13124.8
    465600     13125.3
    465640     13127.2
    465680     13128.2
    465720     13128.2
    465760     13130.1
    465800     13130.7
    465840     13131.6
    465880     13133.2
    465920       13134
    465960     13135.6
    466000     13136.9
    466040     13138.6
    466080     13138.8
    466120     13141.3
    466160     13141.6
    466200       13143
    466240     13142.8
    466280     13144.9
    466320     13144.9
    466360     13147.2
    466400     13147.7
    466440     13149.5
    466480     13150.6
    466520     13150.6
    466560     13152.4
    466600     13153.1
    466640       13154
    466680     13155.6
    466720     13156.4
    466760       13158
    466800     13159.3
    466840       13161
    466880     13161.1
    466920     13163.6
    466960       13164
    467000     13165.4
    467040     13165.2
    467080     13167.3
    467120     13167.2
    467160     13169.5
    467200       13170
    467240     13171.9
    467280     13172.9
    467320       13173
    467360     13174.8
    467400     13175.5
    467440     13176.4
    467480     13177.9
    467520     13178.8
    467560     13180.4
    467600     13181.6
    467640     13183.4
    467680     13183.4
    467720     13185.9
    467760     13186.3
    467800     13187.7
    467840     13187.6
    467880     13189.6
    467920     13189.5
    467960     13191.8
    468000     13192.3
    468040     13194.2
    468080     13195.2
    468120     13195.3
    468160     13197.1
    468200     13197.8
    468240     13198.7
    468280     13200.3
    468320     13201.1
    468360     13202.6
    468400       13204
    468440     13205.7
    468480     13205.7
    468520     13208.2
    468560     13208.6
    468600     13210.1
    468640     13209.9
    468680       13212
    468720     13211.8
    468760     13214.1
    468800     13214.7
    468840     13216.5
    468880     13217.6
    468920     13217.6
    468960     13219.5
    469000     13220.2
    469040     13221.1
    469080     13222.6
    469120     13223.5
    469160       13225
    469200     13226.3
    469240       13228
    469280     13228.1
    469320     13230.6
    469360       13231
    469400     13232.4
    469440     13232.3
    469480     13234.3
    469520     13234.2
    469560     13236.4
    469600       13237
    469640     13238.9
    469680     13239.9
    469720       13240
    469760     13241.8
    469800     13242.5
    469840     13243.4
    469880       13245
    469920     13245.8
    469960     13247.3
    470000     13248.6
    470040     13250.4
    470080     13250.5
    470120       13253
    470160     13253.3
    470200     13254.7
    470240     13254.6
    470280     13256.7
    470320     13256.5
    470360     13258.8
    470400     13259.3
    470440     13261.2
    470480     13262.3
    470520     13262.3
    470560     13264.2
    470600     13264.8
    470640     13265.7
    470680     13267.3
    470720     13268.2
    470760     13269.7
    470800       13271
    470840     13272.8
    470880     13272.9
    470920     13275.3
    470960     13275.7
    471000     13277.1
    471040       13277
    471080       13279
    471120     13278.9
    471160     13281.2
    471200     13281.7
    471240     13283.5
    471280     13284.7
    471320     13284.7
    471360     13286.5
    471400     13287.2
    471440       13288
    471480     13289.7
    471520     13290.5
    471560       13292
    471600     13293.4
    471640     13295.1
    471680     13295.2
    471720     13297.6
    471760       13298
    471800     13299.4
    471840     13299.3
    471880     13301.4
    471920     13301.2
    471960     13303.6
    472000       13304
    472040     13305.8
    472080     13307.1
    472120     13307.1
    472160     13308.9
    472200     13309.5
    472240     13310.4
    472280     13312.1
    472320       13313
    472360     13314.4
    472400     13315.8
    472440     13317.5
    472480     13317.6
    472520       13320
    472560     13320.4
    472600     13321.7
    472640     13321.7
    472680     13323.7
    472720     13323.7
    472760     13325.9
    472800     13326.3
    472840     13328.2
    472880     13329.5
    472920     13329.4
    472960     13331.2
    473000     13331.9
    473040     13332.7
    473080     13334.4
    473120     13335.4
    473160     13336.8
    473200     13338.1
    473240     13339.9
    473280       13340
    473320     13342.4
    473360     13342.8
    473400     13344.1
    473440     13344.1
    473480     13346.2
    473520       13346
    473560     13348.3
    473600     13348.8
    473640     13350.6
    473680     13351.9
    473720     13351.8
    473760     13353.7
    473800     13354.3
    473840     13355.1
    473880     13356.8
    473920     13357.8
    473960     13359.1
    474000     13360.5
    474040     13362.3
    474080     13362.4
    474120     13364.7
    474160     13365.1
    474200     13366.5
    474240     13366.5
    474280     13368.5
    474320     13368.5
    474360     13370.7
    474400     13371.2
    474440       13373
    474480     13374.3
    474520     13374.2
    474560     13376.1
    474600     13376.7
    474640     13377.5
    474680     13379.2
    474720     13380.1
    474760     13381.5
    474800     13382.9
    474840     13384.7
    474880     13384.8
    474920     13387.1
    474960     13387.6
    475000     13388.8
    475040     13388.9
    475080     13390.9
    475120     13390.8
    475160       13393
    475200     13393.5
    475240     13395.3
    475280     13396.7
    475320     13396.6
    475360     13398.5
    475400       13399
    475440     13399.9
    475480     13401.5
    475520     13402.6
    475560     13403.9
    475600     13405.3
    475640       13407
    475680     13407.1
    475720     13409.5
    475760       13410
    475800     13411.2
    475840     13411.2
    475880     13413.3
    475920     13413.2
    475960     13415.4
    476000     13415.9
    476040     13417.7
    476080     13419.1
    476120       13419
    476160     13420.9
    476200     13421.4
    476240     13422.2
    476280     13423.9
    476320     13424.9
    476360     13426.3
    476400     13427.6
    476440     13429.4
    476480     13429.5
    476520     13431.9
    476560     13432.4
    476600     13433.6
    476640     13433.6
    476680     13435.7
    476720     13435.6
    476760     13437.8
    476800     13438.2
    476840     13440.1
    476880     13441.5
    476920     13441.3
    476960     13443.2
    477000     13443.8
    477040     13444.6
    477080     13446.3
    477120     13447.2
    477160     13448.7
    477200       13450
    477240     13451.8
    477280     13451.9
    477320     13454.2
    477360     13454.8
    477400       13456
    477440       13456
    477480     13458.1
    477520     13457.9
    477560     13460.1
    477600     13460.6
    477640     13462.5
    477680     13463.9
    477720     13463.7
    477760     13465.6
    477800     13466.2
    477840     13466.9
    477880     13468.6
    477920     13469.6
    477960     13471.1
    478000     13472.3
    478040     13474.1
    478080     13474.2
    478120     13476.5
    478160     13477.1
    478200     13478.3
    478240     13478.4
    478280     13480.4
    478320     13480.3
    478360     13482.5
    478400     13482.9
    478440     13484.9
    478480     13486.2
    478520       13486
    478560       13488
    478600     13488.6
    478640     13489.3
    478680       13491
    478720       13492
    478760     13493.5
    478800     13494.8
    478840     13496.5
    478880     13496.7
    478920     13498.9
    478960     13499.5
    479000     13500.6
    479040     13500.8
    479080     13502.8
    479120     13502.7
    479160     13504.9
    479200     13505.3
    479240     13507.3
    479280     13508.6
    479320     13508.4
    479360     13510.3
    479400     13510.9
    479440     13511.7
    479480     13513.4
    479520     13514.4
    479560     13515.8
    479600     13517.1
    479640     13518.9
    479680     13519.1
    479720     13521.3
    479760     13521.8
    479800       13523
    479840     13523.2
    479880     13525.2
    479920     13525.1
    479960     13527.2
    480000     13527.7
    480040     13529.7
    480080       13531
    480120     13530.7
    480160     13532.7
    480200     13533.3
    480240       13534
    480280     13535.8
    480320     13536.7
    480360     13538.2
    480400     13539.5
    480440     13541.2
    480480     13541.5
    480520     13543.7
    480560     13544.2
    480600     13545.4
    480640     13545.5
    480680     13547.6
    480720     13547.4
    480760     13549.6
    480800       13550
    480840     13552.1
    480880     13553.4
    480920     13553.1
    480960     13555.1
    481000     13555.6
    481040     13556.4
    481080     13558.1
    481120     13559.1
    481160     13560.5
    481200     13561.9
    481240     13563.6
    481280     13563.9
    481320     13566.1
    481360     13566.6
    481400     13567.8
    481440     13567.9
    481480     13569.9
    481520     13569.8
    481560       13572
    481600     13572.4
    481640     13574.5
    481680     13575.7
    481720     13575.4
    481760     13577.5
    481800       13578
    481840     13578.7
    481880     13580.5
    481920     13581.4
    481960     13582.9
    482000     13584.2
    482040     13585.9
    482080     13586.2
    482120     13588.4
    482160     13588.9
    482200     13590.1
    482240     13590.2
    482280     13592.3
    482320     13592.1
    482360     13594.3
    482400     13594.8
    482440     13596.9
    482480     13598.1
    482520     13597.8
    482560     13599.9
    482600     13600.4
    482640     13601.1
    482680     13602.8
    482720     13603.8
    482760     13605.3
    482800     13606.6
    482840     13608.3
    482880     13608.6
    482920     13610.8
    482960     13611.3
    483000     13612.4
    483040     13612.5
    483080     13614.6
    483120     13614.4
    483160     13616.6
    483200     13617.1
    483240     13619.2
    483280     13620.4
    483320     13620.1
    483360     13622.2
    483400     13622.8
    483440     13623.4
    483480       13625
    483520     13626.1
    483560     13627.6
    483600     13628.9
    483640     13630.7
    483680     13630.8
    483720     13633.1
    483760     13633.6
    483800     13634.8
    483840     13634.9
    483880       13637
    483920     13636.7
    483960       13639
    484000     13639.4
    484040     13641.5
    484080     13642.8
    484120     13642.4
    484160     13644.6
    484200     13645.1
    484240     13645.7
    484280     13647.4
    484320     13648.4
    484360     13649.9
    484400     13651.3
    484440       13653
    484480     13653.2
    484520     13655.5
    484560     13655.9
    484600     13657.2
    484640     13657.3
    484680     13659.3
    484720     13659.1
    484760     13661.3
    484800     13661.7
    484840     13663.8
    484880     13665.1
    484920     13664.7
    484960       13667
    485000     13667.4
    485040     13668.1
    485080     13669.8
    485120     13670.8
    485160     13672.3
    485200     13673.7
    485240     13675.4
    485280     13675.5
    485320     13677.8
    485360     13678.2
    485400     13679.5
    485440     13679.6
    485480     13681.7
    485520     13681.4
    485560     13683.7
    485600     13684.1
    485640     13686.2
    485680     13687.5
    485720     13687.1
    485760     13689.3
    485800     13689.8
    485840     13690.4
    485880     13692.1
    485920     13693.1
    485960     13694.7
    486000     13696.1
    486040     13697.8
    486080     13697.8
    486120     13700.2
    486160     13700.6
    486200     13701.9
    486240       13702
    486280       13704
    486320     13703.8
    486360       13706
    486400     13706.4
    486440     13708.6
    486480     13709.9
    486520     13709.4
    486560     13711.7
    486600     13712.2
    486640     13712.8
    486680     13714.6
    486720     13715.5
    486760     13717.1
    486800     13718.4
    486840     13720.1
    486880     13720.3
    486920     13722.5
    486960       13723
    487000     13724.3
    487040     13724.5
    487080     13726.4
    487120     13726.1
    487160     13728.4
    487200     13728.8
    487240       13731
    487280     13732.3
    487320     13731.9
    487360     13734.1
    487400     13734.6
    487440     13735.3
    487480       13737
    487520     13737.9
    487560     13739.4
    487600     13740.8
    487640     13742.4
    487680     13742.7
    487720       13745
    487760     13745.4
    487800     13746.6
    487840     13746.8
    487880     13748.8
    487920     13748.5
    487960     13750.8
    488000     13751.2
    488040     13753.4
    488080     13754.7
    488120     13754.3
    488160     13756.4
    488200     13756.9
    488240     13757.7
    488280     13759.4
    488320     13760.3
    488360     13761.8
    488400     13763.2
    488440     13764.8
    488480       13765
    488520     13767.3
    488560     13767.7
    488600       13769
    488640     13769.2
    488680     13771.2
    488720     13770.9
    488760     13773.2
    488800     13773.5
    488840     13775.7
    488880       13777
    488920     13776.6
    488960     13778.8
    489000     13779.3
    489040     13780.1
    489080     13781.7
    489120     13782.6
    489160     13784.2
    489200     13785.6
    489240     13787.2
    489280     13787.4
    489320     13789.7
    489360     13790.1
    489400     13791.5
    489440     13791.6
    489480     13793.6
    489520     13793.3
    489560     13795.7
    489600     13795.9
    489640     13798.2
    489680     13799.4
    489720       13799
    489760     13801.2
    489800     13801.7
    489840     13802.4
    489880     13804.1
    489920       13805
    489960     13806.6
    490000     13807.9
    490040     13809.6
    490080     13809.9
    490120     13812.2
    490160     13812.5
    490200     13813.9
    490240       13814
    490280     13815.9
    490320     13815.6
    490360       13818
    490400     13818.2
    490440     13820.5
    490480     13821.7
    490520     13821.3
    490560     13823.5
    490600     13824.1
    490640     13824.8
    490680     13826.5
    490720     13827.4
    490760       13829
    490800     13830.3
    490840     13831.9
    490880     13832.2
    490920     13834.5
    490960     13834.9
    491000     13836.2
    491040     13836.4
    491080     13838.3
    491120       13838
    491160     13840.4
    491200     13840.6
    491240     13842.8
    491280     13844.1
    491320     13843.7
    491360     13845.9
    491400     13846.4
    491440     13847.2
    491480     13848.9
    491520     13849.7
    491560     13851.4
    491600     13852.6
    491640     13854.3
    491680     13854.6
    491720     13856.9
    491760     13857.3
    491800     13858.6
    491840     13858.7
    491880     13860.8
    491920     13860.4
    491960     13862.8
    492000       13863
    492040     13865.2
    492080     13866.5
    492120       13866
    492160     13868.3
    492200     13868.8
    492240     13869.6
    492280     13871.2
    492320     13872.1
    492360     13873.8
    492400       13875
    492440     13876.7
    492480       13877
    492520     13879.3
    492560     13879.7
    492600       13881
    492640     13881.1
    492680     13883.1
    492720     13882.7
    492760     13885.1
    492800     13885.4
    492840     13887.6
    492880     13888.9
    492920     13888.4
    492960     13890.7
    493000     13891.1
    493040       13892
    493080     13893.6
    493120     13894.4
    493160     13896.2
    493200     13897.4
    493240       13899
    493280     13899.3
    493320     13901.6
    493360       13902
    493400     13903.4
    493440     13903.4
    493480     13905.5
    493520     13905.1
    493560     13907.5
    493600     13907.8
    493640       13910
    493680     13911.2
    493720     13910.8
    493760     13913.1
    493800     13913.5
    493840     13914.4
    493880     13915.9
    493920     13916.7
    493960     13918.5
    494000     13919.7
    494040     13921.4
    494080     13921.5
    494120       13924
    494160     13924.3
    494200     13925.6
    494240     13925.6
    494280     13927.9
    494320     13927.4
    494360     13929.8
    494400     13930.2
    494440     13932.3
    494480     13933.6
    494520     13933.1
    494560     13935.5
    494600     13935.8
    494640     13936.7
    494680     13938.2
    494720       13939
    494760     13940.8
    494800       13942
    494840     13943.7
    494880     13943.9
    494920     13946.3
    494960     13946.6
    495000     13947.9
    495040     13947.9
    495080     13950.2
    495120     13949.8
    495160     13952.1
    495200     13952.5
    495240     13954.6
    495280     13955.9
    495320     13955.4
    495360     13957.8
    495400     13958.2
    495440       13959
    495480     13960.5
    495520     13961.3
    495560       13963
    495600     13964.3
    495640       13966
    495680     13966.2
    495720     13968.6
    495760     13968.9
    495800     13970.2
    495840     13970.3
    495880     13972.4
    495920     13972.1
    495960     13974.4
    496000     13974.8
    496040     13976.9
    496080     13978.2
    496120     13977.7
    496160     13980.1
    496200     13980.5
    496240     13981.3
    496280     13982.9
    496320     13983.6
    496360     13985.4
    496400     13986.6
    496440     13988.3
    496480     13988.5
    496520     13990.9
    496560     13991.2
    496600     13992.5
    496640     13992.6
    496680     13994.7
    496720     13994.3
    496760     13996.6
    496800     13997.2
    496840     13999.2
    496880     14000.4
    496920       14000
    496960     14002.4
    497000     14002.8
    497040     14003.6
    497080     14005.1
    497120     14005.8
    497160     14007.7
    497200     14008.8
    497240     14010.6
    497280     14010.8
    497320     14013.2
    497360     14013.5
    497400     14014.8
    497440     14014.8
    497480       14017
    497520     14016.6
    497560     14018.9
    497600     14019.4
    497640     14021.4
    497680     14022.7
    497720     14022.2
    497760     14024.7
    497800       14025
    497840     14025.8
    497880     14027.4
    497920     14028.1
    497960       14030
    498000     14031.1
    498040     14032.8
    498080       14033
    498120     14035.4
    498160     14035.7
    498200     14037.1
    498240     14037.1
    498280     14039.2
    498320     14038.8
    498360     14041.2
    498400     14041.7
    498440     14043.6
    498480     14044.9
    498520     14044.5
    498560     14046.9
    498600     14047.2
    498640       14048
    498680     14049.6
    498720     14050.3
    498760     14052.2
    498800     14053.3
    498840     14055.1
    498880     14055.3
    498920     14057.6
    498960       14058
    499000     14059.3
    499040     14059.3
    499080     14061.5
    499120       14061
    499160     14063.4
    499200       14064
    499240     14065.8
    499280     14067.2
    499320     14066.8
    499360     14069.1
    499400     14069.5
    499440     14070.3
    499480     14071.8
    499520     14072.6
    499560     14074.5
    499600     14075.5
    499640     14077.3
    499680     14077.5
    499720     14079.9
    499760     14080.2
    499800     14081.5
    499840     14081.6
    499880     14083.7
    499920     14083.3
    499960     14085.7
    500000     14086.2
    500040     14088.1
    500080     14089.4
    500120       14089
    500160     14091.3
    500200     14091.7
    500240     14092.5
    500280       14094
    500320     14094.8
    500360     14096.7
    500400     14097.8
    500440     14099.5
    500480     14099.7
    500520     14102.1
    500560     14102.3
    500600     14103.8
    500640     14103.8
    500680     14105.9
    500720     14105.5
    500760     14107.9
    500800     14108.4
    500840     14110.3
    500880     14111.7
    500920     14111.2
    500960     14113.5
    501000     14113.9
    501040     14114.7
    501080     14116.2
    501120     14117.1
    501160     14118.8
    501200       14120
    501240     14121.6
    501280     14121.9
    501320     14124.3
    501360     14124.6
    501400       14126
    501440     14125.9
    501480     14128.1
    501520     14127.7
    501560     14130.1
    501600     14130.6
    501640     14132.5
    501680     14133.9
    501720     14133.4
    501760     14135.7
    501800     14136.1
    501840     14136.9
    501880     14138.4
    501920     14139.2
    501960       14141
    502000     14142.2
    502040     14143.8
    502080     14144.1
    502120     14146.5
    502160     14146.8
    502200     14148.2
    502240     14148.1
    502280     14150.3
    502320     14149.8
    502360     14152.3
    502400     14152.8
    502440     14154.6
    502480     14156.1
    502520     14155.6
    502560     14157.9
    502600     14158.3
    502640     14159.2
    502680     14160.6
    502720     14161.4
    502760     14163.1
    502800     14164.4
    502840       14166
    502880     14166.3
    502920     14168.6
    502960       14169
    503000     14170.3
    503040     14170.3
    503080     14172.5
    503120       14172
    503160     14174.5
    503200       14175
    503240     14176.8
    503280     14178.2
    503320     14177.8
    503360       14180
    503400     14180.4
    503440     14181.3
    503480     14182.7
    503520     14183.6
    503560     14185.3
    503600     14186.6
    503640     14188.1
    503680     14188.5
    503720     14190.8
    503760     14191.2
    503800     14192.5
    503840     14192.5
    503880     14194.7
    503920     14194.2
    503960     14196.7
    504000     14197.2
    504040       14199
    504080     14200.3
    504120       14200
    504160     14202.2
    504200     14202.6
    504240     14203.5
    504280     14204.9
    504320     14205.8
    504360     14207.5
    504400     14208.8
    504440     14210.3
    504480     14210.7
    504520     14212.9
    504560     14213.3
    504600     14214.6
    504640     14214.7
    504680     14216.8
    504720     14216.4
    504760     14218.9
    504800     14219.5
    504840     14221.2
    504880     14222.5
    504920     14222.1
    504960     14224.4
    505000     14224.7
    505040     14225.7
    505080       14227
    505120       14228
    505160     14229.7
    505200       14231
    505240     14232.5
    505280     14232.9
    505320     14235.1
    505360     14235.6
    505400     14236.8
    505440     14236.9
    505480       14239
    505520     14238.6
    505560     14241.1
    505600     14241.6
    505640     14243.4
    505680     14244.7
    505720     14244.3
    505760     14246.6
    505800     14246.9
    505840     14247.9
    505880     14249.2
    505920     14250.3
    505960     14251.9
    506000     14253.2
    506040     14254.8
    506080       14255
    506120     14257.2
    506160     14257.8
    506200       14259
    506240     14259.1
    506280     14261.2
    506320     14260.7
    506360     14263.3
    506400     14263.8
    506440     14265.6
    506480     14266.8
    506520     14266.5
    506560     14268.8
    506600       14269
    506640     14270.1
    506680     14271.4
    506720     14272.4
    506760     14274.1
    506800     14275.4
    506840       14277
    506880     14277.2
    506920     14279.4
    506960       14280
    507000     14281.2
    507040     14281.3
    507080     14283.4
    507120     14282.9
    507160     14285.5
    507200       14286
    507240     14287.7
    507280       14289
    507320     14288.7
    507360       14291
    507400     14291.3
    507440     14292.3
    507480     14293.6
    507520     14294.6
    507560     14296.3
    507600     14297.6
    507640     14299.2
    507680     14299.4
    507720     14301.6
    507760     14302.1
    507800     14303.4
    507840     14303.4
    507880     14305.6
    507920     14305.1
    507960     14307.7
    508000     14308.2
    508040     14309.9
    508080     14311.2
    508120     14310.8
    508160     14313.2
    508200     14313.4
    508240     14314.4
    508280     14315.8
    508320     14316.8
    508360     14318.5
    508400     14319.8
    508440     14321.3
    508480     14321.5
    508520     14323.8
    508560     14324.3
    508600     14325.6
    508640     14325.6
    508680     14327.8
    508720     14327.3
    508760     14329.8
    508800     14330.3
    508840       14332
    508880     14333.3
    508920       14333
    508960     14335.4
    509000     14335.6
    509040     14336.6
    509080     14337.9
    509120       14339
    509160     14340.6
    509200       14342
    509240     14343.5
    509280     14343.6
    509320       14346
    509360     14346.5
    509400     14347.7
    509440     14347.8
    509480       14350
    509520     14349.5
    509560       14352
    509600     14352.5
    509640     14354.2
    509680     14355.5
    509720     14355.1
    509760     14357.6
    509800     14357.7
    509840     14358.7
    509880     14360.1
    509920     14361.2
    509960     14362.7
    510000     14364.1
    510040     14365.6
    510080     14365.8
    510120     14368.2
    510160     14368.7
    510200     14369.9
    510240       14370
    510280     14372.2
    510320     14371.6
    510360     14374.1
    510400     14374.6
    510440     14376.4
    510480     14377.6
    510520     14377.2
    510560     14379.7
    510600     14379.8
    510640     14380.8
    510680     14382.2
    510720     14383.2
    510760     14384.8
    510800     14386.2
    510840     14387.8
    510880     14387.8
    510920     14390.2
    510960     14390.9
    511000       14392
    511040     14392.1
    511080     14394.3
    511120     14393.7
    511160     14396.3
    511200     14396.8
    511240     14398.6
    511280     14399.7
    511320     14399.3
    511360     14401.9
    511400     14401.9
    511440       14403
    511480     14404.3
    511520     14405.4
    511560       14407
    511600     14408.4
    511640     14409.9
    511680       14410
    511720     14412.4
    511760       14413
    511800     14414.1
    511840     14414.3
    511880     14416.5
    511920     14415.8
    511960     14418.5
    512000       14419
    512040     14420.7
    512080     14421.8
    512120     14421.5
    512160       14424
    512200       14424
    512240     14425.1
    512280     14426.5
    512320     14427.5
    512360     14429.1
    512400     14430.5
    512440       14432
    512480     14432.1
    512520     14434.5
    512560     14435.1
    512600     14436.3
    512640     14436.4
    512680     14438.6
    512720       14438
    512760     14440.6
    512800     14441.2
    512840     14442.8
    512880     14443.9
    512920     14443.6
    512960     14446.2
    513000     14446.1
    513040     14447.2
    513080     14448.6
    513120     14449.6
    513160     14451.2
    513200     14452.7
    513240     14454.2
    513280     14454.2
    513320     14456.6
    513360     14457.2
    513400     14458.3
    513440     14458.6
    513480     14460.7
    513520       14460
    513560     14462.8
    513600     14463.3
    513640     14464.9
    513680     14466.1
    513720     14465.8
    513760     14468.3
    513800     14468.2
    513840     14469.3
    513880     14470.7
    513920     14471.7
    513960     14473.4
    514000     14474.8
    514040     14476.3
    514080     14476.3
    514120     14478.7
    514160     14479.3
    514200     14480.5
    514240     14480.7
    514280     14482.9
    514320     14482.2
    514360     14484.9
    514400     14485.5
    514440       14487
    514480     14488.2
    514520     14487.9
    514560     14490.4
    514600     14490.4
    514640     14491.4
    514680     14492.8
    514720     14493.9
    514760     14495.4
    514800     14496.9
    514840     14498.4
    514880     14498.5
    514920     14500.8
    514960     14501.5
    515000     14502.6
    515040     14502.8
    515080     14505.1
    515120     14504.4
    515160     14507.1
    515200     14507.6
    515240     14509.2
    515280     14510.3
    515320       14510
    515360     14512.5
    515400     14512.5
    515440     14513.6
    515480       14515
    515520       14516
    515560     14517.6
    515600       14519
    515640     14520.6
    515680     14520.6
    515720       14523
    515760     14523.6
    515800     14524.7
    515840     14524.9
    515880     14527.2
    515920     14526.4
    515960     14529.1
    516000     14529.7
    516040     14531.3
    516080     14532.4
    516120     14532.1
    516160     14534.6
    516200     14534.6
    516240     14535.7
    516280     14537.2
    516320     14538.2
    516360     14539.7
    516400     14541.1
    516440     14542.7
    516480     14542.7
    516520     14545.1
    516560     14545.7
    516600     14546.8
    516640     14547.1
    516680     14549.3
    516720     14548.5
    516760     14551.2
    516800     14551.9
    516840     14553.5
    516880     14554.5
    516920     14554.2
    516960     14556.7
    517000     14556.7
    517040     14557.8
    517080     14559.2
    517120     14560.3
    517160     14561.8
    517200     14563.2
    517240     14564.8
    517280     14564.8
    517320     14567.3
    517360     14567.8
    517400     14568.8
    517440     14569.2
    517480     14571.4
    517520     14570.6
    517560     14573.3
    517600       14574
    517640     14575.6
    517680     14576.5
    517720     14576.3
    517760     14578.8
    517800     14578.8
    517840     14579.9
    517880     14581.3
    517920     14582.3
    517960     14583.8
    518000     14585.3
    518040     14586.9
    518080     14586.9
    518120     14589.4
    518160     14589.9
    518200     14590.9
    518240     14591.2
    518280     14593.5
    518320     14592.6
    518360     14595.4
    518400       14596
    518440     14597.7
    518480     14598.6
    518520     14598.3
    518560       14601
    518600     14600.9
    518640       14602
    518680     14603.4
    518720     14604.4
    518760     14605.8
    518800     14607.4
    518840     14608.9
    518880       14609
    518920     14611.5
    518960       14612
    519000     14613.1
    519040     14613.3
    519080     14615.7
    519120     14614.8
    519160     14617.5
    519200     14618.1
    519240     14619.7
    519280     14620.7
    519320     14620.5
    519360       14623
    519400       14623
    519440     14624.2
    519480     14625.5
    519520     14626.5
    519560     14627.9
    519600     14629.5
    519640       14631
    519680     14631.1
    519720     14633.6
    519760     14634.1
    519800     14635.1
    519840     14635.4
    519880     14637.7
    519920     14636.8
    519960     14639.6
    520000     14640.2
    520040     14641.9
    520080     14642.7
    520120     14642.6
    520160     14645.2
    520200     14645.1
    520240     14646.2
    520280     14647.6
    520320     14648.5
    520360     14650.1
    520400     14651.6
    520440     14653.1
    520480     14653.2
    520520     14655.7
    520560     14656.2
    520600     14657.2
    520640     14657.5
    520680     14659.9
    520720     14658.9
    520760     14661.7
    520800     14662.3
    520840       14664
    520880     14664.9
    520920     14664.7
    520960     14667.3
    521000     14667.2
    521040     14668.3
    521080     14669.6
    521120     14670.6
    521160     14672.2
    521200     14673.7
    521240     14675.2
    521280     14675.3
    521320     14677.8
    521360     14678.2
    521400     14679.2
    521440     14679.6
    521480       14682
    521520     14681.1
    521560     14683.8
    521600     14684.5
    521640     14686.1
    521680       14687
    521720     14686.7
    521760     14689.3
    521800     14689.4
    521840     14690.4
    521880     14691.8
    521920     14692.6
    521960     14694.3
    522000     14695.7
    522040     14697.2
    522080     14697.3
    522120     14699.9
    522160     14700.3
    522200     14701.3
    522240     14701.6
    522280     14704.1
    522320     14703.1
    522360       14706
    522400     14706.5
    522440     14708.1
    522480     14709.1
    522520     14708.8
    522560     14711.5
    522600     14711.4
    522640     14712.4
    522680     14713.8
    522720     14714.7
    522760     14716.4
    522800     14717.8
    522840     14719.3
    522880     14719.5
    522920       14722
    522960     14722.4
    523000     14723.4
    523040     14723.7
    523080     14726.2
    523120     14725.2
    523160     14728.1
    523200     14728.7
    523240     14730.2
    523280     14731.2
    523320     14730.9
    523360     14733.5
    523400     14733.5
    523440     14734.5
    523480     14735.9
    523520     14736.8
    523560     14738.5
    523600     14739.9
    523640     14741.4
    523680     14741.5
    523720       14744
    523760     14744.5
    523800     14745.5
    523840     14745.8
    523880     14748.3
    523920     14747.3
    523960     14750.1
    524000     14750.8
    524040     14752.3
    524080     14753.3
    524120     14753.1
    524160     14755.6
    524200     14755.5
    524240     14756.6
    524280       14758
    524320     14758.9
    524360     14760.5
    524400       14762
    524440     14763.5
    524480     14763.6
    524520     14766.1
    524560     14766.5
    524600     14767.6
    524640     14767.8
    524680     14770.4
    524720     14769.3
    524760     14772.2
    524800     14772.9
    524840     14774.3
    524880     14775.3
    524920     14775.2
    524960     14777.6
    525000     14777.7
    525040     14778.7
    525080     14780.2
    525120       14781
    525160     14782.6
    525200     14784.1
    525240     14785.6
    525280     14785.6
    525320     14788.1
    525360     14788.6
    525400     14789.5
    525440       14790
    525480     14792.5
    525520     14791.5
    525560     14794.3
    525600     14794.9
    525640     14796.4
    525680     14797.4
    525720     14797.2
    525760     14799.7
    525800     14799.8
    525840     14800.7
    525880     14802.3
    525920       14803
    525960     14804.7
    526000     14806.2
    526040     14807.7
    526080     14807.7
    526120     14810.2
    526160     14810.7
    526200     14811.6
    526240       14812
    526280     14814.6
    526320     14813.5
    526360     14816.4
    526400       14817
    526440     14818.4
    526480     14819.4
    526520     14819.3
    526560     14821.8
    526600     14821.8
    526640     14822.7
    526680     14824.3
    526720     14825.1
    526760     14826.7
    526800     14828.1
    526840     14829.7
    526880     14829.7
    526920     14832.2
    526960     14832.7
    527000     14833.6
    527040     14834.1
    527080     14836.6
    527120     14835.5
    527160     14838.5
    527200       14839
    527240     14840.5
    527280     14841.5
    527320     14841.3
    527360     14843.8
    527400     14843.8
    527440     14844.7
    527480     14846.3
    527520     14847.2
    527560     14848.8
    527600     14850.1
    527640     14851.7
    527680     14851.8
    527720     14854.2
    527760     14854.8
    527800     14855.7
    527840       14856
    527880     14858.6
    527920     14857.5
    527960     14860.5
    528000       14861
    528040     14862.5
    528080     14863.5
    528120     14863.3
    528160     14865.9
    528200     14865.8
    528240     14866.7
    528280     14868.3
    528320     14869.2
    528360     14870.8
    528400     14872.2
    528440     14873.8
    528480     14873.9
    528520     14876.2
    528560     14876.7
    528600     14877.7
    528640     14878.1
    528680     14880.7
    528720     14879.6
    528760     14882.6
    528800     14883.1
    528840     14884.6
    528880     14885.6
    528920     14885.4
    528960       14888
    529000     14887.9
    529040     14888.8
    529080     14890.4
    529120     14891.3
    529160     14892.9
    529200     14894.2
    529240     14895.8
    529280     14895.9
    529320     14898.3
    529360     14898.8
    529400     14899.8
    529440     14900.1
    529480     14902.7
    529520     14901.6
    529560     14904.7
    529600     14905.1
    529640     14906.7
    529680     14907.7
    529720     14907.5
    529760       14910
    529800     14909.9
    529840     14910.8
    529880     14912.5
    529920     14913.3
    529960     14914.9
    530000     14916.4
    530040     14917.9
    530080     14917.9
    530120     14920.4
    530160     14920.9
    530200     14921.8
    530240     14922.1
    530280     14924.9
    530320     14923.7
    530360     14926.6
    530400     14927.2
    530440     14928.8
    530480     14929.8
    530520     14929.5
    530560     14932.1
    530600     14931.9
    530640     14932.9
    530680     14934.5
    530720     14935.4
    530760       14937
    530800     14938.4
    530840       14940
    530880       14940
    530920     14942.5
    530960     14942.9
    531000     14943.9
    531040     14944.1
    531080     14946.9
    531120     14945.7
    531160     14948.7
    531200     14949.2
    531240     14950.9
    531280     14951.9
    531320     14951.5
    531360     14954.2
    531400       14954
    531440     14954.9
    531480     14956.5
    531520     14957.4
    531560       14959
    531600     14960.4
    531640     14962.1
    531680       14962
    531720     14964.6
    531760       14965
    531800     14965.9
    531840     14966.1
    531880     14968.9
    531920     14967.8
    531960     14970.7
    532000     14971.3
    532040     14972.9
    532080     14973.9
    532120     14973.5
    532160     14976.2
    532200       14976
    532240       14977
    532280     14978.6
    532320     14979.5
    532360     14981.1
    532400     14982.5
    532440     14984.1
    532480     14984.1
    532520     14986.6
    532560       14987
    532600     14987.9
    532640     14988.2
    532680     14990.9
    532720     14989.9
    532760     14992.8
    532800     14993.3
    532840       14995
    532880       14996
    532920     14995.5
    532960     14998.3
    533000       14998
    533040       14999
    533080     15000.6
    533120     15001.5
    533160     15003.1
    533200     15004.5
    533240     15006.1
    533280     15006.1
    533320     15008.7
    533360     15009.1
    533400     15009.9
    533440     15010.2
    533480       15013
    533520     15011.9
    533560     15014.8
    533600     15015.4
    533640     15017.1
    533680       15018
    533720     15017.6
    533760     15020.4
    533800     15020.1
    533840     15021.1
    533880     15022.7
    533920     15023.6
    533960     15025.2
    534000     15026.6
    534040     15028.1
    534080     15028.2
    534120     15030.8
    534160     15031.1
    534200       15032
    534240     15032.3
    534280     15035.1
    534320       15034
    534360     15036.9
    534400     15037.5
    534440     15039.1
    534480     15040.1
    534520     15039.7
    534560     15042.4
    534600     15042.2
    534640     15043.1
    534680     15044.7
    534720     15045.7
    534760     15047.3
    534800     15048.6
    534840     15050.1
    534880     15050.2
    534920     15052.8
    534960     15053.1
    535000     15054.1
    535040     15054.4
    535080     15057.1
    535120       15056
    535160       15059
    535200     15059.5
    535240     15061.2
    535280     15062.1
    535320     15061.7
    535360     15064.5
    535400     15064.2
    535440     15065.2
    535480     15066.8
    535520     15067.8
    535560     15069.3
    535600     15070.7
    535640     15072.1
    535680     15072.2
    535720     15074.8
    535760     15075.1
    535800     15076.1
    535840     15076.4
    535880       15079
    535920     15077.9
    535960       15081
    536000     15081.5
    536040     15083.2
    536080     15084.1
    536120     15083.7
    536160     15086.6
    536200     15086.2
    536240     15087.2
    536280     15088.7
    536320     15089.8
    536360     15091.4
    536400     15092.7
    536440     15094.1
    536480     15094.2
    536520     15096.9
    536560     15097.2
    536600     15098.1
    536640     15098.4
    536680     15101.1
    536720     15099.9
    536760       15103
    536800     15103.5
    536840     15105.2
    536880     15106.1
    536920     15105.7
    536960     15108.6
    537000     15108.2
    537040     15109.2
    537080     15110.8
    537120     15111.7
    537160     15113.4
    537200     15114.7
    537240     15116.1
    537280     15116.2
    537320     15118.8
    537360     15119.2
    537400     15120.2
    537440     15120.5
    537480     15123.1
    537520       15122
    537560       15125
    537600     15125.5
    537640     15127.2
    537680     15128.1
    537720     15127.7
    537760     15130.6
    537800     15130.3
    537840     15131.3
    537880     15132.8
    537920     15133.7
    537960     15135.4
    538000     15136.8
    538040     15138.2
    538080     15138.3
    538120     15140.8
    538160     15141.3
    538200     15142.1
    538240     15142.6
    538280       15145
    538320       15144
    538360       15147
    538400     15147.5
    538440     15149.2
    538480     15150.1
    538520     15149.7
    538560     15152.6
    538600     15152.3
    538640     15153.4
    538680     15154.8
    538720     15155.8
    538760     15157.4
    538800     15158.8
    538840     15160.2
    538880     15160.3
    538920     15162.9
    538960     15163.3
    539000     15164.2
    539040     15164.6
    539080     15167.1
    539120     15166.1
    539160       15169
    539200     15169.6
    539240     15171.3
    539280       15172
    539320     15171.7
    539360     15174.6
    539400     15174.3
    539440     15175.4
    539480     15176.9
    539520     15177.8
    539560     15179.5
    539600     15180.8
    539640     15182.3
    539680     15182.4
    539720     15184.9
    539760     15185.4
    539800     15186.3
    539840     15186.7
    539880     15189.1
    539920     15188.1
    539960       15191
    540000     15191.6
    540040     15193.3
    540080     15194.1
    540120     15193.7
    540160     15196.7
    540200     15196.3
    540240     15197.4
    540280     15198.9
    540320     15199.9
    540360     15201.5
    540400     15202.8
    540440     15204.3
    540480     15204.4
    540520       15207
    540560     15207.4
    540600     15208.4
    540640     15208.7
    540680       15211
    540720     15210.1
    540760     15213.1
    540800     15213.7
    540840     15215.3
    540880     15216.1
    540920     15215.7
    540960     15218.6
    541000     15218.2
    541040     15219.3
    541080     15220.9
    541120     15221.8
    541160     15223.4
    541200     15224.8
    541240     15226.4
    541280     15226.4
    541320     15228.9
    541360     15229.4
    541400     15230.3
    541440     15230.6
    541480       15233
    541520     15232.1
    541560     15235.1
    541600     15235.7
    541640     15237.2
    541680       15238
    541720     15237.6
    541760     15240.6
    541800     15240.3
    541840     15241.3
    541880     15242.8
    541920     15243.7
    541960     15245.3
    542000     15246.8
    542040     15248.3
    542080     15248.4
    542120       15251
    542160     15251.3
    542200     15252.3
    542240     15252.7
    542280     15254.9
    542320     15254.1
    542360     15257.1
    542400     15257.7
    542440     15259.2
    542480       15260
    542520     15259.6
    542560     15262.5
    542600     15262.3
    542640     15263.3
    542680     15264.9
    542720     15265.7
    542760     15267.3
    542800     15268.9
    542840     15270.3
    542880     15270.3
    542920       15273
    542960     15273.3
    543000     15274.3
    543040     15274.7
    543080       15277
    543120     15276.1
    543160     15279.1
    543200     15279.7
    543240     15281.2
    543280     15282.1
    543320     15281.7
    543360     15284.6
    543400     15284.3
    543440     15285.4
    543480     15286.8
    543520     15287.7
    543560     15289.4
    543600     15290.9
    543640     15292.3
    543680     15292.3
    543720       15295
    543760     15295.3
    543800     15296.3
    543840     15296.7
    543880       15299
    543920     15298.1
    543960     15301.1
    544000     15301.8
    544040     15303.2
    544080     15304.1
    544120     15303.7
    544160     15306.5
    544200     15306.3
    544240     15307.5
    544280     15308.8
    544320     15309.7
    544360     15311.4
    544400       15313
    544440     15314.3
    544480     15314.3
    544520       15317
    544560     15317.4
    544600     15318.3
    544640     15318.7
    544680       15321
    544720     15320.1
    544760     15323.2
    544800     15323.9
    544840     15325.3
    544880     15326.1
    544920     15325.8
    544960     15328.5
    545000     15328.3
    545040     15329.5
    545080     15330.8
    545120     15331.8
    545160     15333.4
    545200       15335
    545240     15336.4
    545280     15336.3
    545320     15339.1
    545360     15339.4
    545400     15340.4
    545440     15340.8
    545480       15343
    545520     15342.1
    545560     15345.2
    545600       15346
    545640     15347.3
    545680     15348.1
    545720     15347.8
    545760     15350.5
    545800     15350.3
    545840     15351.5
    545880     15352.8
    545920     15353.8
    545960     15355.4
    546000       15357
    546040     15358.4
    546080     15358.3
    546120     15361.1
    546160     15361.4
    546200     15362.4
    546240     15362.8
    546280       15365
    546320     15364.2
    546360     15367.2
    546400       15368
    546440     15369.3
    546480     15370.2
    546520     15369.8
    546560     15372.5
    546600     15372.2
    546640     15373.5
    546680     15374.8
    546720     15375.8
    546760     15377.4
    546800       15379
    546840     15380.3
    546880     15380.3
    546920     15383.1
    546960     15383.3
    547000     15384.4
    547040     15384.8
    547080       15387
    547120     15386.2
    547160     15389.3
    547200       15390
    547240     15391.3
    547280     15392.1
    547320     15391.9
    547360     15394.5
    547400     15394.2
    547440     15395.4
    547480     15396.7
    547520     15397.8
    547560     15399.4
    547600       15401
    547640     15402.3
    547680     15402.2
    547720       15405
    547760     15405.2
    547800     15406.3
    547840     15406.6
    547880     15408.9
    547920     15408.1
    547960     15411.2
    548000       15412
    548040     15413.2
    548080     15414.1
    548120     15413.8
    548160     15416.4
    548200     15416.1
    548240     15417.3
    548280     15418.6
    548320     15419.7
    548360     15421.3
    548400     15422.9
    548440     15424.2
    548480     15424.1
    548520     15426.9
    548560     15427.1
    548600     15428.2
    548640     15428.5
    548680     15430.8
    548720       15430
    548760     15433.2
    548800     15433.8
    548840     15435.1
    548880     15435.9
    548920     15435.8
    548960     15438.4
    549000     15438.1
    549040     15439.2
    549080     15440.5
    549120     15441.5
    549160     15443.3
    549200     15444.7
    549240     15446.1
    549280     15446.1
    549320     15448.8
    549360     15448.9
    549400     15450.1
    549440     15450.5
    549480     15452.7
    549520     15451.8
    549560     15455.1
    549600     15455.7
    549640     15457.1
    549680     15457.8
    549720     15457.7
    549760     15460.3
    549800       15460
    549840     15461.1
    549880     15462.5
    549920     15463.5
    549960     15465.3
    550000     15466.7
    550040       15468
    550080       15468
    550120     15470.8
    550160     15470.9
    550200       15472
    550240     15472.4
    550280     15474.6
    550320     15473.6
    550360     15477.1
    550400     15477.7
    550440       15479
    550480     15479.7
    550520     15479.6
    550560     15482.3
    550600     15481.9
    550640     15482.9
    550680     15484.3
    550720     15485.4
    550760     15487.1
    550800     15488.6
    550840     15489.9
    550880     15489.9
    550920     15492.7
    550960     15492.9
    551000     15493.9
    551040     15494.3
    551080     15496.5
    551120     15495.5
    551160       15499
    551200     15499.5
    551240     15500.8
    551280     15501.6
    551320     15501.5
    551360     15504.2
    551400     15503.7
    551440     15504.8
    551480     15506.1
    551520     15507.4
    551560       15509
    551600     15510.6
    551640     15511.7
    551680     15511.8
    551720     15514.5
    551760     15514.8
    551800     15515.7
    551840     15516.3
    551880     15518.3
    551920     15517.4
    551960       15521
    552000     15521.4
    552040     15522.7
    552080     15523.5
    552120     15523.4
    552160     15526.1
    552200     15525.7
    552240     15526.7
    552280     15528.1
    552320     15529.3
    552360       15531
    552400     15532.5
    552440     15533.6
    552480     15533.7
    552520     15536.5
    552560     15536.8
    552600     15537.7
    552640     15538.3
    552680     15540.2
    552720     15539.4
    552760     15542.9
    552800     15543.3
    552840     15544.6
    552880     15545.4
    552920     15545.3
    552960     15548.1
    553000     15547.6
    553040     15548.6
    553080       15550
    553120     15551.2
    553160     15552.9
    553200     15554.4
    553240     15555.5
    553280     15555.6
    553320     15558.4
    553360     15558.7
    553400     15559.6
    553440     15560.2
    553480     15562.1
    553520     15561.3
    553560     15564.8
    553600     15565.2
    553640     15566.5
    553680     15567.3
    553720     15567.2
    553760     15570.1
    553800     15569.5
    553840     15570.5
    553880     15571.9
    553920     15573.1
    553960     15574.8
    554000     15576.2
    554040     15577.4
    554080     15577.5
    554120     15580.3
    554160     15580.7
    554200     15581.5
    554240       15582
    554280       15584
    554320     15583.1
    554360     15586.8
    554400     15587.1
    554440     15588.4
    554480     15589.2
    554520       15589
    554560     15592.1
    554600     15591.4
    554640     15592.4
    554680     15593.9
    554720       15595
    554760     15596.7
    554800       15598
    554840     15599.3
    554880     15599.3
    554920     15602.2
    554960     15602.5
    555000     15603.4
    555040     15603.9
    555080     15605.9
    555120       15605
    555160     15608.6
    555200       15609
    555240     15610.3
    555280     15611.1
    555320     15610.9
    555360     15613.9
    555400     15613.3
    555440     15614.3
    555480     15615.7
    555520     15616.9
    555560     15618.6
    555600     15619.8
    555640     15621.2
    555680     15621.2
    555720     15624.1
    555760     15624.4
    555800     15625.3
    555840     15625.7
    555880     15627.8
    555920     15626.9
    555960     15630.5
    556000     15630.9
    556040     15632.1
    556080       15633
    556120     15632.8
    556160     15635.9
    556200     15635.2
    556240     15636.2
    556280     15637.5
    556320     15638.7
    556360     15640.5
    556400     15641.6
    556440       15643
    556480       15643
    556520     15645.9
    556560     15646.3
    556600     15647.2
    556640     15647.6
    556680     15649.7
    556720     15648.7
    556760     15652.3
    556800     15652.8
    556840       15654
    556880     15654.9
    556920     15654.8
    556960     15657.8
    557000       15657
    557040     15657.9
    557080     15659.4
    557120     15660.6
    557160     15662.4
    557200     15663.6
    557240       15665
    557280     15664.9
    557320     15667.8
    557360     15668.2
    557400     15669.1
    557440     15669.4
    557480     15671.6
    557520     15670.6
    557560     15674.2
    557600     15674.7
    557640     15675.8
    557680     15676.8
    557720     15676.7
    557760     15679.6
    557800     15678.9
    557840     15679.8
    557880     15681.3
    557920     15682.5
    557960     15684.3
    558000     15685.5
    558040     15686.8
    558080     15686.7
    558120     15689.7
    558160     15690.1
    558200     15690.9
    558240     15691.3
    558280     15693.5
    558320     15692.6
    558360       15696
    558400     15696.5
    558440     15697.7
    558480     15698.7
    558520     15698.5
    558560     15701.6
    558600     15700.8
    558640     15701.7
    558680     15703.3
    558720     15704.3
    558760     15706.3
    558800     15707.4
    558840     15708.7
    558880     15708.6
    558920     15711.7
    558960       15712
    559000     15712.9
    559040     15713.2
    559080     15715.5
    559120     15714.4
    559160       15718
    559200     15718.4
    559240     15719.7
    559280     15720.6
    559320     15720.5
    559360     15723.6
    559400     15722.8
    559440     15723.7
    559480     15725.2
    559520     15726.2
    559560     15728.2
    559600     15729.4
    559640     15730.7
    559680     15730.6
    559720     15733.6
    559760     15733.9
    559800     15734.9
    559840     15735.2
    559880     15737.4
    559920     15736.4
    559960     15739.9
    560000     15740.4
    560040     15741.6
    560080     15742.6
    560120     15742.5
    560160     15745.5
    560200     15744.8
    560240     15745.7
    560280     15747.1
    560320     15748.1
    560360     15750.2
    560400     15751.3
    560440     15752.7
    560480     15752.6
    560520     15755.5
    560560     15755.9
    560600     15756.9
    560640     15757.2
    560680     15759.3
    560720     15758.3
    560760     15761.8
    560800     15762.3
    560840     15763.5
    560880     15764.5
    560920     15764.4
    560960     15767.4
    561000     15766.7
    561040     15767.6
    561080       15769
    561120     15770.1
    561160     15772.1
    561200     15773.3
    561240     15774.7
    561280     15774.5
    561320     15777.4
    561360     15777.8
    561400     15778.7
    561440     15779.1
    561480     15781.2
    561520     15780.2
    561560     15783.8
    561600     15784.2
    561640     15785.5
    561680     15786.5
    561720     15786.4
    561760     15789.3
    561800     15788.8
    561840     15789.5
    561880       15791
    561920     15791.9
    561960       15794
    562000     15795.3
    562040     15796.6
    562080     15796.5
    562120     15799.3
    562160     15799.7
    562200     15800.7
    562240       15801
    562280     15803.2
    562320     15802.1
    562360     15805.7
    562400     15806.1
    562440     15807.4
    562480     15808.4
    562520     15808.4
    562560     15811.2
    562600     15810.7
    562640     15811.4
    562680     15812.9
    562720     15813.9
    562760     15815.9
    562800     15817.3
    562840     15818.5
    562880     15818.5
    562920     15821.3
    562960     15821.7
    563000     15822.6
    563040       15823
    563080     15825.1
    563120     15824.2
    563160     15827.7
    563200     15828.2
    563240     15829.3
    563280     15830.4
    563320     15830.3
    563360       15833
    563400     15832.6
    563440     15833.4
    563480     15834.8
    563520     15835.8
    563560     15837.9
    563600     15839.1
    563640     15840.4
    563680     15840.3
    563720     15843.1
    563760     15843.6
    563800     15844.5
    563840     15844.8
    563880     15846.9
    563920       15846
    563960     15849.6
    564000       15850
    564040     15851.2
    564080     15852.3
    564120     15852.1
    564160     15854.9
    564200     15854.5
    564240     15855.2
    564280     15856.6
    564320     15857.6
    564360     15859.7
    564400       15861
    564440     15862.2
    564480     15862.1
    564520       15865
    564560     15865.5
    564600     15866.4
    564640     15866.6
    564680     15868.8
    564720     15867.9
    564760     15871.4
    564800     15871.9
    564840       15873
    564880     15874.1
    564920     15873.9
    564960     15876.7
    565000     15876.4
    565040     15877.1
    565080     15878.6
    565120     15879.5
    565160     15881.6
    565200     15882.9
    565240     15884.2
    565280       15884
    565320     15886.9
    565360     15887.3
    565400     15888.3
    565440     15888.5
    565480     15890.6
    565520     15889.9
    565560     15893.4
    565600     15893.8
    565640     15894.8
    565680       15896
    565720     15895.7
    565760     15898.6
    565800     15898.3
    565840       15899
    565880     15900.4
    565920     15901.4
    565960     15903.4
    566000     15904.8
    566040     15905.9
    566080     15905.8
    566120     15908.8
    566160     15909.1
    566200     15910.1
    566240     15910.3
    566280     15912.5
    566320     15911.7
    566360     15915.2
    566400     15915.7
    566440     15916.7
    566480     15917.9
    566520     15917.6
    566560     15920.5
    566600     15920.2
    566640     15920.8
    566680     15922.2
    566720     15923.4
    566760     15925.2
    566800     15926.7
    566840     15927.9
    566880     15927.7
    566920     15930.7
    566960       15931
    567000       15932
    567040     15932.2
    567080     15934.4
    567120     15933.6
    567160       15937
    567200     15937.6
    567240     15938.6
    567280     15939.8
    567320     15939.5
    567360     15942.4
    567400       15942
    567440     15942.7
    567480     15944.2
    567520     15945.3
    567560     15947.2
    567600     15948.5
    567640     15949.8
    567680     15949.6
    567720     15952.7
    567760     15952.9
    567800     15953.9
    567840       15954
    567880     15956.3
    567920     15955.4
    567960     15958.9
    568000     15959.5
    568040     15960.5
    568080     15961.7
    568120     15961.4
    568160     15964.4
    568200     15963.9
    568240     15964.6
    568280       15966
    568320     15967.2
    568360     15969.1
    568400     15970.4
    568440     15971.7
    568480     15971.6
    568520     15974.6
    568560     15974.9
    568600     15975.8
    568640       15976
    568680     15978.1
    568720     15977.4
    568760     15980.9
    568800     15981.4
    568840     15982.5
    568880     15983.6
    568920     15983.3
    568960     15986.2
    569000     15985.9
    569040     15986.5
    569080     15987.9
    569120     15989.1
    569160     15991.1
    569200     15992.3
    569240     15993.7
    569280     15993.5
    569320     15996.5
    569360     15996.8
    569400     15997.7
    569440       15998
    569480     16000.1
    569520     15999.3
    569560     16002.8
    569600     16003.3
    569640     16004.4
    569680     16005.5
    569720     16005.2
    569760     16008.1
    569800     16007.8
    569840     16008.5
    569880     16009.7
    569920       16011
    569960       16013
    570000     16014.2
    570040     16015.7
    570080     16015.4
    570120     16018.4
    570160     16018.7
    570200     16019.6
    570240     16019.9
    570280     16021.9
    570320     16021.1
    570360     16024.7
    570400     16025.2
    570440     16026.3
    570480     16027.5
    570520     16027.1
    570560     16029.9
    570600     16029.6
    570640     16030.4
    570680     16031.6
    570720       16033
    570760     16034.9
    570800     16036.2
    570840     16037.6
    570880     16037.4
    570920     16040.3
    570960     16040.6
    571000     16041.6
    571040     16041.8
    571080       16044
    571120     16043.1
    571160     16046.7
    571200     16047.2
    571240     16048.3
    571280     16049.4
    571320       16049
    571360     16051.9
    571400     16051.6
    571440     16052.3
    571480     16053.6
    571520     16054.8
    571560     16056.9
    571600     16058.1
    571640     16059.5
    571680     16059.3
    571720     16062.3
    571760     16062.6
    571800     16063.6
    571840     16063.7
    571880     16065.9
    571920       16065
    571960     16068.7
    572000     16069.1
    572040     16070.3
    572080     16071.3
    572120       16071
    572160     16073.8
    572200     16073.6
    572240     16074.2
    572280     16075.5
    572320     16076.8
    572360     16078.8
    572400       16080
    572440     16081.5
    572480     16081.3
    572520     16084.3
    572560     16084.5
    572600     16085.6
    572640     16085.7
    572680     16087.8
    572720     16086.9
    572760     16090.5
    572800     16091.1
    572840     16092.3
    572880     16093.2
    572920     16092.9
    572960     16095.8
    573000     16095.5
    573040     16096.1
    573080     16097.4
    573120     16098.7
    573160     16100.8
    573200       16102
    573240     16103.5
    573280     16103.3
    573320     16106.2
    573360     16106.4
    573400     16107.6
    573440     16107.6
    573480     16109.8
    573520     16108.8
    573560     16112.5
    573600       16113
    573640     16114.1
    573680     16115.1
    573720     16114.8
    573760     16117.7
    573800     16117.4
    573840     16118.1
    573880     16119.4
    573920     16120.7
    573960     16122.8
    574000     16123.9
    574040     16125.5
    574080     16125.3
    574120     16128.2
    574160     16128.4
    574200     16129.5
    574240     16129.5
    574280     16131.7
    574320     16130.8
    574360     16134.5
    574400       16135
    574440       16136
    574480       16137
    574520     16136.7
    574560     16139.6
    574600     16139.4
    574640     16139.9
    574680     16141.4
    574720     16142.6
    574760     16144.6
    574800     16145.8
    574840     16147.4
    574880     16147.2
    574920     16150.2
    574960     16150.3
    575000     16151.4
    575040     16151.4
    575080     16153.5
    575120     16152.7
    575160     16156.4
    575200     16156.9
    575240     16157.9
    575280       16159
    575320     16158.6
    575360     16161.6
    575400     16161.3
    575440     16161.8
    575480     16163.2
    575520     16164.5
    575560     16166.6
    575600     16167.7
    575640     16169.4
    575680     16169.1
    575720     16172.1
    575760     16172.2
    575800     16173.3
    575840     16173.4
    575880     16175.5
    575920     16174.6
    575960     16178.3
    576000     16178.8
    576040     16179.8
    576080     16180.9
    576120     16180.4
    576160     16183.4
    576200     16183.1
    576240     16183.7
    576280     16185.1
    576320     16186.4
    576360     16188.5
    576400     16189.6
    576440     16191.2
    576480       16191
    576520     16193.9
    576560       16194
    576600     16195.2
    576640     16195.2
    576680     16197.3
    576720     16196.5
    576760     16200.2
    576800     16200.7
    576840     16201.6
    576880     16202.8
    576920     16202.2
    576960     16205.3
    577000     16205.1
    577040     16205.5
    577080       16207
    577120     16208.3
    577160     16210.4
    577200     16211.4
    577240     16213.1
    577280     16212.9
    577320     16215.8
    577360     16215.9
    577400     16217.1
    577440     16217.2
    577480     16219.2
    577520     16218.4
    577560       16222
    577600     16222.6
    577640     16223.5
    577680     16224.7
    577720       16224
    577760     16227.2
    577800       16227
    577840     16227.4
    577880       16229
    577920     16230.2
    577960     16232.4
    578000     16233.3
    578040     16235.1
    578080     16234.8
    578120     16237.8
    578160     16237.8
    578200     16238.9
    578240     16239.1
    578280     16241.2
    578320     16240.3
    578360     16243.9
    578400     16244.5
    578440     16245.4
    578480     16246.6
    578520       16246
    578560     16249.1
    578600     16248.9
    578640     16249.3
    578680     16250.9
    578720     16252.1
    578760     16254.4
    578800     16255.3
    578840       16257
    578880     16256.7
    578920     16259.7
    578960     16259.8
    579000     16260.8
    579040       16261
    579080     16263.1
    579120     16262.2
    579160     16265.8
    579200     16266.4
    579240     16267.3
    579280     16268.6
    579320     16267.9
    579360       16271
    579400     16270.9
    579440     16271.3
    579480     16272.8
    579520     16274.1
    579560     16276.4
    579600     16277.3
    579640       16279
    579680     16278.7
    579720     16281.6
    579760     16281.8
    579800     16282.8
    579840       16283
    579880     16285.1
    579920     16284.2
    579960     16287.8
    580000     16288.3
    580040     16289.4
    580080     16290.6
    580120     16289.9
    580160       16293
    580200     16292.8
    580240     16293.2
    580280     16294.8
    580320     16296.1
    580360     16298.5
    580400     16299.2
    580440     16301.1
    580480     16300.7
    580520     16303.5
    580560     16303.9
    580600     16304.8
    580640       16305
    580680     16307.1
    580720     16306.2
    580760     16309.8
    580800     16310.4
    580840     16311.4
    580880     16312.6
    580920     16311.9
    580960     16315.1
    581000     16314.9
    581040     16315.2
    581080     16316.8
    581120     16318.1
    581160     16320.4
    581200     16321.3
    581240     16323.2
    581280     16322.7
    581320     16325.6
    581360     16325.9
    581400     16326.9
    581440       16327
    581480     16329.1
    581520     16328.1
    581560     16331.9
    581600     16332.4
    581640     16333.5
    581680     16334.6
    581720     16333.9
    581760       16337
    581800     16336.8
    581840     16337.2
    581880     16338.8
    581920     16340.2
    581960     16342.4
    582000     16343.3
    582040     16345.2
    582080     16344.6
    582120     16347.6
    582160     16347.9
    582200     16348.9
    582240       16349
    582280     16351.2
    582320     16350.1
    582360     16353.9
    582400     16354.4
    582440     16355.5
    582480     16356.7
    582520       16356
    582560       16359
    582600     16358.8
    582640     16359.3
    582680     16360.7
    582720     16362.2
    582760     16364.5
    582800     16365.4
    582840     16367.2
    582880     16366.7
    582920     16369.7
    582960       16370
    583000       16371
    583040       16371
    583080     16373.2
    583120     16372.1
    583160     16375.9
    583200     16376.6
    583240     16377.6
    583280     16378.7
    583320       16378
    583360     16381.1
    583400     16380.9
    583440     16381.4
    583480     16382.8
    583520     16384.3
    583560     16386.6
    583600     16387.4
    583640     16389.3
    583680     16388.8
    583720     16391.8
    583760       16392
    583800       16393
    583840       16393
    583880     16395.3
    583920     16394.2
    583960       16398
    584000     16398.6
    584040     16399.5
    584080     16400.8
    584120     16399.9
    584160     16403.1
    584200     16402.9
    584240     16403.3
    584280     16404.8
    584320     16406.3
    584360     16408.6
    584400     16409.4
    584440     16411.3
    584480     16410.8
    584520     16413.8
    584560     16414.1
    584600       16415
    584640     16415.1
    584680     16417.4
    584720     16416.3
    584760     16420.1
    584800     16420.6
    584840     16421.5
    584880     16422.9
    584920     16422.1
    584960     16425.2
    585000       16425
    585040     16425.4
    585080     16426.9
    585120     16428.3
    585160     16430.6
    585200     16431.5
    585240     16433.4
    585280     16432.9
    585320     16435.8
    585360     16436.1
    585400     16437.2
    585440     16437.2
    585480     16439.4
    585520     16438.3
    585560     16442.2
    585600     16442.7
    585640     16443.7
    585680     16444.9
    585720     16444.1
    585760     16447.3
    585800     16447.1
    585840     16447.4
    585880       16449
    585920     16450.3
    585960     16452.7
    586000     16453.6
    586040     16455.5
    586080       16455
    586120     16457.8
    586160     16458.2
    586200     16459.2
    586240     16459.2
    586280     16461.5
    586320     16460.4
    586360     16464.4
    586400     16464.7
    586440     16465.7
    586480       16467
    586520     16466.1
    586560     16469.4
    586600     16469.2
    586640     16469.4
    586680     16471.1
    586720     16472.4
    586760     16474.8
    586800     16475.8
    586840     16477.5
    586880     16477.1
    586920     16479.9
    586960     16480.2
    587000     16481.3
    587040     16481.2
    587080     16483.7
    587120     16482.5
    587160     16486.5
    587200     16486.7
    587240     16487.8
    587280     16489.1
    587320     16488.2
    587360     16491.5
    587400     16491.3
    587440     16491.4
    587480     16493.1
    587520     16494.4
    587560     16496.8
    587600     16497.9
    587640     16499.6
    587680     16499.1
    587720       16502
    587760     16502.3
    587800     16503.4
    587840     16503.2
    587880     16505.8
    587920     16504.5
    587960     16508.5
    588000     16508.7
    588040     16509.8
    588080     16511.2
    588120     16510.3
    588160     16513.5
    588200     16513.3
    588240     16513.4
    588280     16515.2
    588320     16516.4
    588360     16518.8
    588400       16520
    588440     16521.7
    588480     16521.2
    588520     16523.9
    588560     16524.3
    588600     16525.4
    588640     16525.3
    588680     16527.8
    588720     16526.5
    588760     16530.6
    588800     16530.8
    588840     16531.8
    588880     16533.1
    588920     16532.3
    588960     16535.6
    589000     16535.4
    589040     16535.5
    589080     16537.2
    589120     16538.5
    589160     16540.8
    589200     16541.9
    589240     16543.7
    589280     16543.2
    589320       16546
    589360     16546.3
    589400     16547.4
    589440     16547.3
    589480     16549.8
    589520     16548.6
    589560     16552.7
    589600     16552.8
    589640     16553.7
    589680     16555.1
    589720     16554.3
    589760     16557.6
    589800     16557.4
    589840     16557.5
    589880     16559.3
    589920     16560.5
    589960     16562.9
    590000     16563.9
    590040     16565.7
    590080     16565.2
    590120     16568.1
    590160     16568.4
    590200     16569.4
    590240     16569.4
    590280       16572
    590320     16570.7
    590360     16574.8
    590400     16574.8
    590440     16575.8
    590480     16577.1
    590520     16576.3
    590560     16579.7
    590600     16579.5
    590640     16579.5
    590680     16581.5
    590720     16582.6
    590760       16585
    590800     16586.1
    590840     16587.7
    590880     16587.2
    590920     16590.2
    590960     16590.5
    591000     16591.5
    591040     16591.5
    591080     16594.1
    591120     16592.8
    591160       16597
    591200     16596.9
    591240     16597.9
    591280     16599.1
    591320     16598.4
    591360     16601.7
    591400     16601.6
    591440     16601.5
    591480     16603.6
    591520     16604.7
    591560       16607
    591600       16608
    591640     16609.8
    591680     16609.2
    591720     16612.3
    591760     16612.5
    591800     16613.5
    591840     16613.6
    591880     16616.1
    591920     16614.7
    591960       16619
    592000     16618.9
    592040     16619.9
    592080     16621.2
    592120     16620.4
    592160     16623.7
    592200     16623.6
    592240     16623.6
    592280     16625.7
    592320     16626.7
    592360     16629.1
    592400     16630.1
    592440     16631.8
    592480     16631.2
    592520     16634.4
    592560     16634.5
    592600     16635.5
    592640     16635.6
    592680     16638.2
    592720     16636.8
    592760     16641.1
    592800       16641
    592840       16642
    592880     16643.2
    592920     16642.5
    592960     16645.8
    593000     16645.7
    593040     16645.7
    593080     16647.8
    593120     16648.8
    593160     16651.2
    593200     16652.2
    593240     16653.9
    593280     16653.3
    593320     16656.5
    593360     16656.6
    593400     16657.6
    593440     16657.7
    593480     16660.2
    593520       16659
    593560     16663.1
    593600     16663.2
    593640       16664
    593680     16665.3
    593720     16664.5
    593760     16667.9
    593800     16667.8
    593840     16667.7
    593880     16669.9
    593920     16670.9
    593960     16673.4
    594000     16674.3
    594040     16675.9
    594080     16675.4
    594120     16678.6
    594160     16678.7
    594200     16679.7
    594240     16679.7
    594280     16682.3
    594320     16681.1
    594360     16685.2
    594400     16685.2
    594440       16686
    594480     16687.3
    594520     16686.6
    594560       16690
    594600     16689.8
    594640     16689.8
    594680       16692
    594720     16693.1
    594760     16695.5
    594800     16696.4
    594840       16698
    594880     16697.5
    594920     16700.8
    594960     16700.8
    595000     16701.8
    595040     16701.8
    595080     16704.4
    595120     16703.2
    595160     16707.3
    595200     16707.4
    595240     16708.2
    595280     16709.4
    595320     16708.7
    595360     16712.1
    595400     16711.9
    595440     16711.9
    595480     16714.1
    595520     16715.1
    595560     16717.6
    595600     16718.5
    595640       16720
    595680     16719.6
    595720     16722.9
    595760     16722.9
    595800     16723.8
    595840     16723.9
    595880     16726.5
    595920     16725.3
    595960     16729.3
    596000     16729.4
    596040     16730.2
    596080     16731.5
    596120     16730.8
    596160     16734.2
    596200       16734
    596240     16734.1
    596280     16736.2
    596320     16737.1
    596360     16739.7
    596400     16740.6
    596440     16742.1
    596480     16741.7
    596520     16744.8
    596560     16744.9
    596600       16746
    596640     16745.9
    596680     16748.6
    596720     16747.3
    596760     16751.3
    596800     16751.6
    596840     16752.3
    596880     16753.5
    596920     16752.9
    596960     16756.3
    597000     16756.1
    597040     16756.1
    597080     16758.2
    597120     16759.2
    597160     16761.8
    597200     16762.7
    597240     16764.1
    597280     16763.7
    597320       16767
    597360       16767
    597400       16768
    597440       16768
    597480     16770.6
    597520     16769.3
    597560     16773.5
    597600     16773.7
    597640     16774.3
    597680     16775.5
    597720     16775.1
    597760     16778.4
    597800     16778.1
    597840     16778.2
    597880     16780.3
    597920     16781.1
    597960     16783.9
    598000     16784.7
    598040     16786.2
    598080     16785.8
    598120     16789.1
    598160     16789.1
    598200       16790
    598240     16790.1
    598280     16792.7
    598320     16791.3
    598360     16795.6
    598400     16795.8
    598440     16796.4
    598480     16797.4
    598520     16797.1
    598560     16800.4
    598600     16800.2
    598640     16800.2
    598680     16802.4
    598720     16803.2
    598760     16806.1
    598800     16806.7
    598840     16808.3
    598880     16807.8
    598920     16811.1
    598960     16811.2
    599000       16812
    599040       16812
    599080     16814.8
    599120     16813.3
    599160     16817.7
    599200     16817.8
    599240     16818.3
    599280     16819.5
    599320     16819.1
    599360     16822.4
    599400     16822.2
    599440     16822.2
    599480     16824.5
    599520     16825.2
    599560     16828.1
    599600     16828.7
    599640     16830.3
    599680     16829.8
    599720     16833.1
    599760     16833.2
    599800       16834
    599840     16834.1
    599880     16836.9
    599920     16835.4
    599960     16839.7
    600000     16839.8
    600040     16840.3
    600080     16841.5
    600120     16841.2
    600160     16844.4
    600200     16844.2
    600240     16844.3
    600280     16846.5
    600320     16847.2
    600360       16850
    600400     16850.7
    600440     16852.4
    600480     16851.9
    600520     16855.1
    600560     16855.3
    600600     16855.9
    600640     16856.2
    600680     16858.9
    600720     16857.4
    600760     16861.8
    600800     16861.8
    600840     16862.4
    600880     16863.6
    600920     16863.2
    600960     16866.5
    601000     16866.3
    601040     16866.3
    601080     16868.5
    601120     16869.2
    601160       16872
    601200     16872.9
    601240     16874.4
    601280       16874
    601320     16877.2
    601360     16877.3
    601400       16878
    601440     16878.2
    601480     16880.9
    601520     16879.5
    601560     16883.9
    601600     16883.8
    601640     16884.4
    601680     16885.6
    601720     16885.1
    601760     16888.5
    601800     16888.2
    601840     16888.3
    601880     16890.6
    601920     16891.2
    601960     16894.1
    602000     16894.8
    602040     16896.5
    602080     16895.9
    602120     16899.2
    602160     16899.4
    602200       16900
    602240     16900.3
    602280     16902.9
    602320     16901.5
    602360     16905.9
    602400     16905.8
    602440     16906.3
    602480     16907.6
    602520       16907
    602560     16910.5
    602600     16910.2
    602640     16910.3
    602680     16912.5
    602720     16913.2
    602760     16916.1
    602800     16916.7
    602840     16918.4
    602880     16917.8
    602920     16921.2
    602960     16921.3
    603000       16922
    603040     16922.2
    603080       16925
    603120     16923.4
    603160     16927.9
    603200     16927.7
    603240     16928.3
    603280     16929.6
    603320     16929.1
    603360     16932.5
    603400     16932.2
    603440     16932.3
    603480     16934.5
    603520     16935.3
    603560     16938.1
    603600     16938.7
    603640     16940.4
    603680     16939.9
    603720     16943.1
    603760     16943.3
    603800       16944
    603840     16944.2
    603880       16947
    603920     16945.4
    603960     16949.9
    604000     16949.8
    604040     16950.3
    604080     16951.6
    604120     16951.1
    604160     16954.5
    604200     16954.2
    604240     16954.2
    604280     16956.5
    604320     16957.3
    604360     16960.1
    604400     16960.7
    604440     16962.5
    604480     16961.8
    604520     16965.1
    604560     16965.3
    604600       16966
    604640     16966.3
    604680     16968.9
    604720     16967.4
    604760       16972
    604800     16971.8
    604840     16972.3
    604880     16973.6
    604920     16973.2
    604960     16976.5
    605000     16976.2
    605040     16976.3
    605080     16978.5
    605120     16979.3
    605160       16982
    605200     16982.7
    605240     16984.5
    605280     16983.8
    605320     16987.1
    605360     16987.2
    605400       16988
    605440     16988.4
    605480     16990.9
    605520     16989.4
    605560       16994
    605600       16994
    605640     16994.3
    605680     16995.7
    605720     16995.2
    605760     16998.6
    605800     16998.3
    605840     16998.3
    605880     17000.6
    605920     17001.3
    605960       17004
    606000     17004.9
    606040     17006.5
    606080     17005.9
    606120     17009.1
    606160     17009.3
    606200     17010.1
    606240     17010.4
    606280       17013
    606320     17011.5
    606360     17016.1
    606400       17016
    606440     17016.4
    606480     17017.7
    606520     17017.3
    606560     17020.6
    606600     17020.4
    606640     17020.4
    606680     17022.6
    606720     17023.4
    606760     17025.9
    606800     17026.8
    606840     17028.5
    606880       17028
    606920     17031.2
    606960     17031.3
    607000       17032
    607040     17032.5
    607080     17035.1
    607120     17033.5
    607160     17038.1
    607200       17038
    607240     17038.4
    607280     17039.8
    607320     17039.3
    607360     17042.6
    607400     17042.3
    607440     17042.4
    607480     17044.7
    607520     17045.4
    607560     17047.9
    607600     17048.9
    607640     17050.5
    607680       17050
    607720     17053.2
    607760     17053.3
    607800     17053.9
    607840     17054.5
    607880     17057.1
    607920     17055.6
    607960       17060
    608000       17060
    608040     17060.4
    608080     17061.8
    608120     17061.3
    608160     17064.6
    608200     17064.3
    608240     17064.4
    608280     17066.6
    608320     17067.3
    608360     17069.9
    608400     17070.8
    608440     17072.5
    608480     17071.9
    608520     17075.2
    608560     17075.3
    608600       17076
    608640     17076.5
    608680     17079.1
    608720     17077.5
    608760       17082
    608800     17081.9
    608840     17082.4
    608880     17083.7
    608920     17083.4
    608960     17086.5
    609000     17086.2
    609040     17086.4
    609080     17088.6
    609120     17089.4
    609160     17091.8
    609200     17092.8
    609240     17094.5
    609280     17093.8
    609320     17097.2
    609360     17097.3
    609400       17098
    609440     17098.6
    609480     17101.1
    609520     17099.5
    609560       17104
    609600     17103.9
    609640     17104.3
    609680     17105.6
    609720     17105.3
    609760     17108.4
    609800     17108.1
    609840     17108.3
    609880     17110.5
    609920     17111.3
    609960     17113.7
    610000     17114.8
    610040     17116.5
    610080     17115.7
    610120     17119.1
    610160     17119.2
    610200     17119.9
    610240     17120.4
    610280       17123
    610320     17121.4
    610360       17126
    610400     17125.8
    610440     17126.2
    610480     17127.5
    610520     17127.2
    610560     17130.3
    610600     17129.9
    610640     17130.3
    610680     17132.4
    610720     17133.1
    610760     17135.7
    610800     17136.7
    610840     17138.4
    610880     17137.7
    610920     17141.1
    610960     17141.2
    611000     17141.8
    611040     17142.3
    611080     17144.9
    611120     17143.2
    611160     17147.9
    611200     17147.6
    611240     17148.1
    611280     17149.4
    611320       17149
    611360     17152.2
    611400     17151.9
    611440     17152.2
    611480     17154.2
    611520     17155.1
    611560     17157.6
    611600     17158.6
    611640     17160.2
    611680     17159.6
    611720       17163
    611760       17163
    611800     17163.7
    611840     17164.1
    611880     17166.9
    611920     17165.1
    611960     17169.7
    612000     17169.4
    612040     17170.1
    612080     17171.3
    612120     17170.9
    612160     17174.1
    612200     17173.8
    612240     17174.1
    612280     17176.1
    612320     17176.9
    612360     17179.5
    612400     17180.5
    612440     17182.2
    612480     17181.5
    612520     17184.8
    612560     17184.9
    612600     17185.6
    612640       17186
    612680     17188.8
    612720       17187
    612760     17191.7
    612800     17191.3
    612840       17192
    612880     17193.2
    612920     17192.8
    612960       17196
    613000     17195.7
    613040       17196
    613080       17198
    613120     17198.8
    613160     17201.4
    613200     17202.4
    613240     17204.1
    613280     17203.4
    613320     17206.8
    613360     17206.8
    613400     17207.5
    613440     17207.9
    613480     17210.8
    613520     17208.9
    613560     17213.6
    613600     17213.2
    613640       17214
    613680     17215.1
    613720     17214.8
    613760       17218
    613800     17217.7
    613840       17218
    613880       17220
    613920     17220.6
    613960     17223.2
    614000     17224.4
    614040     17226.1
    614080     17225.4
    614120     17228.7
    614160     17228.7
    614200     17229.6
    614240     17229.9
    614280     17232.7
    614320     17230.8
    614360     17235.6
    614400     17235.1
    614440     17235.9
    614480       17237
    614520     17236.6
    614560     17239.9
    614600     17239.6
    614640     17240.1
    614680     17241.9
    614720     17242.6
    614760     17245.1
    614800     17246.3
    614840       17248
    614880     17247.3
    614920     17250.6
    614960     17250.6
    615000     17251.4
    615040     17251.7
    615080     17254.6
    615120     17252.8
    615160     17257.5
    615200     17257.1
    615240     17257.7
    615280       17259
    615320     17258.5
    615360     17261.8
    615400     17261.4
    615440       17262
    615480       17264
    615520     17264.5
    615560     17267.1
    615600     17268.1
    615640       17270
    615680     17269.2
    615720     17272.5
    615760     17272.5
    615800     17273.4
    615840     17273.6
    615880     17276.6
    615920     17274.7
    615960     17279.4
    616000     17278.9
    616040     17279.6
    616080     17280.9
    616120     17280.3
    616160     17283.6
    616200     17283.3
    616240     17283.9
    616280     17285.9
    616320     17286.4
    616360     17288.9
    616400       17290
    616440     17291.8
    616480       17291
    616520     17294.4
    616560     17294.4
    616600     17295.2
    616640     17295.5
    616680     17298.4
    616720     17296.6
    616760     17301.3
    616800     17300.7
    616840     17301.5
    616880     17302.6
    616920     17302.2
    616960     17305.4
    617000     17305.1
    617040     17305.7
    617080     17307.7
    617120     17308.3
    617160     17310.8
    617200     17311.9
    617240     17313.7
    617280     17312.8
    617320     17316.3
    617360     17316.3
    617400       17317
    617440     17317.3
    617480     17320.2
    617520     17318.4
    617560       17323
    617600     17322.6
    617640     17323.3
    617680     17324.5
    617720       17324
    617760     17327.2
    617800       17327
    617840     17327.5
    617880     17329.6
    617920       17330
    617960     17332.6
    618000     17333.8
    618040     17335.5
    618080     17334.7
    618120     17338.1
    618160     17338.1
    618200     17338.9
    618240     17339.2
    618280       17342
    618320       17340
    618360     17344.8
    618400     17344.4
    618440       17345
    618480     17346.4
    618520     17345.9
    618560     17349.1
    618600     17348.8
    618640     17349.3
    618680     17351.3
    618720     17351.9
    618760     17354.3
    618800     17355.6
    618840     17357.4
    618880     17356.4
    618920       17360
    618960       17360
    619000     17360.8
    619040     17361.1
    619080     17363.8
    619120     17361.8
    619160     17366.6
    619200     17366.3
    619240     17366.9
    619280     17368.2
    619320     17367.8
    619360     17370.9
    619400     17370.6
    619440     17371.1
    619480     17373.3
    619520     17373.7
    619560     17376.2
    619600     17377.4
    619640     17379.2
    619680     17378.3
    619720     17381.8
    619760     17381.8
    619800     17382.6
    619840     17382.8
    619880     17385.7
    619920     17383.8
    619960     17388.4
    620000     17388.2
    620040     17388.9
    620080     17390.3
    620120     17389.7
    620160     17392.7
    620200     17392.5
    620240       17393
    620280     17395.2
    620320     17395.6
    620360     17398.1
    620400     17399.3
    620440     17401.2
    620480     17400.2
    620520     17403.7
    620560     17403.7
    620600     17404.5
    620640     17404.6
    620680     17407.5
    620720     17405.6
    620760     17410.3
    620800     17410.2
    620840     17410.9
    620880     17412.1
    620920     17411.5
    620960     17414.6
    621000     17414.4
    621040     17414.9
    621080     17417.1
    621120     17417.4
    621160       17420
    621200     17421.1
    621240     17423.1
    621280       17422
    621320     17425.6
    621360     17425.5
    621400     17426.4
    621440     17426.5
    621480     17429.4
    621520     17427.6
    621560     17432.2
    621600     17432.1
    621640     17432.7
    621680       17434
    621720     17433.4
    621760     17436.6
    621800     17436.2
    621840     17436.8
    621880     17438.9
    621920     17439.3
    621960     17441.9
    622000       17443
    622040     17444.9
    622080       17444
    622120     17447.5
    622160     17447.4
    622200     17448.3
    622240     17448.3
    622280     17451.3
    622320     17449.6
    622360       17454
    622400     17453.8
    622440     17454.7
    622480     17455.8
    622520     17455.3
    622560     17458.5
    622600     17458.1
    622640     17458.6
    622680     17460.9
    622720     17461.1
    622760     17463.7
    622800     17464.9
    622840     17466.8
    622880     17465.8
    622920     17469.4
    622960     17469.3
    623000     17470.3
    623040     17470.2
    623080     17473.2
    623120     17471.5
    623160     17475.9
    623200     17475.8
    623240     17476.6
    623280     17477.9
    623320     17477.2
    623360     17480.5
    623400       17480
    623440     17480.6
    623480     17482.9
    623520     17483.1
    623560     17485.7
    623600     17486.9
    623640     17488.8
    623680     17487.8
    623720     17491.3
    623760     17491.2
    623800     17492.3
    623840     17492.2
    623880     17495.2
    623920     17493.5
    623960     17497.8
    624000     17497.8
    624040     17498.6
    624080     17499.8
    624120     17499.2
    624160     17502.4
    624200     17501.9
    624240     17502.4
    624280     17504.9
    624320       17505
    624360     17507.5
    624400     17508.8
    624440     17510.8
    624480     17509.8
    624520     17513.2
    624560     17513.2
    624600     17514.3
    624640     17514.2
    624680       17517
    624720     17515.3
    624760     17519.8
    624800     17519.7
    624840     17520.6
    624880     17521.6
    624920     17521.2
    624960     17524.3
    625000     17523.9
    625040     17524.4
    625080     17526.8
    625120     17526.8
    625160     17529.5
    625200     17530.8
    625240     17532.7
    625280     17531.7
    625320     17535.2
    625360     17535.1
    625400     17536.2
    625440       17536
    625480       17539
    625520     17537.3
    625560     17541.7
    625600     17541.7
    625640     17542.6
    625680     17543.6
    625720     17543.2
    625760     17546.3
    625800     17545.7
    625840     17546.4
    625880     17548.6
    625920     17548.7
    625960     17551.4
    626000     17552.7
    626040     17554.6
    626080     17553.7
    626120     17557.1
    626160     17557.1
    626200     17558.2
    626240     17557.8
    626280     17560.8
    626320     17559.1
    626360     17563.6
    626400     17563.6
    626440     17564.5
    626480     17565.5
    626520       17565
    626560     17568.2
    626600     17567.7
    626640     17568.3
    626680     17570.5
    626720     17570.6
    626760     17573.4
    626800     17574.6
    626840     17576.6
    626880     17575.5
    626920     17579.1
    626960       17579
    627000     17580.1
    627040     17579.7
    627080     17582.8
    627120     17580.9
    627160     17585.5
    627200     17585.6
    627240     17586.4
    627280     17587.4
    627320       17587
    627360     17590.1
    627400     17589.6
    627440     17590.1
    627480     17592.5
    627520     17592.5
    627560     17595.3
    627600     17596.6
    627640     17598.5
    627680     17597.5
    627720       17601
    627760     17600.8
    627800     17602.2
    627840     17601.7
    627880     17604.7
    627920     17602.9
    627960     17607.4
    628000     17607.5
    628040     17608.4
    628080     17609.2
    628120     17608.8
    628160     17611.9
    628200     17611.5
    628240     17612.1
    628280     17614.4
    628320     17614.4
    628360     17617.2
    628400     17618.5
    628440     17620.5
    628480     17619.4
    628520     17622.9
    628560     17622.7
    628600       17624
    628640     17623.7
    628680     17626.7
    628720     17624.8
    628760     17629.3
    628800     17629.5
    628840     17630.2
    628880     17631.2
    628920     17630.8
    628960     17633.8
    629000     17633.4
    629040       17634
    629080     17636.3
    629120     17636.4
    629160     17639.2
    629200     17640.5
    629240     17642.4
    629280     17641.4
    629320     17644.8
    629360     17644.6
    629400     17645.9
    629440     17645.6
    629480     17648.7
    629520     17646.8
    629560     17651.2
    629600     17651.4
    629640     17652.1
    629680     17653.2
    629720     17652.6
    629760     17655.7
    629800     17655.2
    629840       17656
    629880     17658.2
    629920     17658.2
    629960     17660.9
    630000     17662.4
    630040     17664.3
    630080     17663.3
    630120     17666.7
    630160     17666.5
    630200     17667.8
    630240     17667.6
    630280     17670.5
    630320     17668.7
    630360     17673.1
    630400     17673.2
    630440     17674.1
    630480     17675.1
    630520     17674.5
    630560     17677.6
    630600     17677.2
    630640     17677.8
    630680       17680
    630720       17680
    630760     17682.8
    630800     17684.4
    630840     17686.1
    630880     17685.2
    630920     17688.6
    630960     17688.5
    631000     17689.7
    631040     17689.4
    631080     17692.5
    631120     17690.6
    631160       17695
    631200     17695.1
    631240     17695.9
    631280       17697
    631320     17696.4
    631360     17699.5
    631400     17699.1
    631440     17699.7
    631480       17702
    631520       17702
    631560     17704.7
    631600     17706.2
    631640       17708
    631680     17707.1
    631720     17710.3
    631760     17710.4
    631800     17711.5
    631840     17711.3
    631880     17714.4
    631920     17712.6
    631960     17716.9
    632000       17717
    632040     17717.8
    632080     17718.9
    632120     17718.2
    632160     17721.4
    632200       17721
    632240     17721.6
    632280     17723.8
    632320     17723.8
    632360     17726.6
    632400       17728
    632440     17729.9
    632480       17729
    632520     17732.3
    632560     17732.3
    632600     17733.5
    632640     17733.2
    632680     17736.4
    632720     17734.4
    632760     17738.9
    632800     17738.9
    632840     17739.7
    632880     17740.8
    632920     17740.1
    632960     17743.4
    633000       17743
    633040     17743.4
    633080     17745.8
    633120     17745.7
    633160     17748.7
    633200       17750
    633240     17751.6
    633280     17750.9
    633320     17754.3
    633360     17754.3
    633400     17755.4
    633440     17755.2
    633480     17758.2
    633520     17756.4
    633560     17760.8
    633600     17760.9
    633640     17761.5
    633680     17762.7
    633720     17761.9
    633760     17765.1
    633800     17764.9
    633840     17765.1
    633880     17767.7
    633920     17767.5
    633960     17770.5
    634000     17771.7
    634040     17773.5
    634080     17772.7
    634120     17776.1
    634160     17776.2
    634200     17777.3
    634240     17776.9
    634280     17780.1
    634320     17778.1
    634360     17782.6
    634400     17782.7
    634440     17783.4
    634480     17784.5
    634520     17783.8
    634560     17786.9
    634600     17786.7
    634640       17787
    634680     17789.6
    634720     17789.2
    634760     17792.3
    634800     17793.5
    634840     17795.4
    634880     17794.6
    634920     17797.9
    634960     17798.1
    635000     17799.1
    635040     17798.8
    635080       17802
    635120       17800
    635160     17804.5
    635200     17804.5
    635240     17805.1
    635280     17806.4
    635320     17805.7
    635360     17808.8
    635400     17808.4
    635440     17808.9
    635480     17811.4
    635520       17811
    635560       17814
    635600     17815.2
    635640     17817.1
    635680     17816.4
    635720     17819.7
    635760     17819.8
    635800     17820.9
    635840     17820.7
    635880     17823.9
    635920     17821.7
    635960     17826.4
    636000     17826.4
    636040     17826.8
    636080     17828.2
    636120     17827.4
    636160     17830.6
    636200     17830.1
    636240     17830.7
    636280     17833.2
    636320     17832.7
    636360     17835.9
    636400       17837
    636440     17838.9
    636480     17838.1
    636520     17841.4
    636560     17841.6
    636600     17842.6
    636640     17842.5
    636680     17845.8
    636720     17843.6
    636760     17848.2
    636800     17848.2
    636840     17848.6
    636880       17850
    636920     17849.2
    636960     17852.4
    637000     17851.9
    637040     17852.4
    637080       17855
    637120     17854.6
    637160     17857.6
    637200     17858.8
    637240     17860.6
    637280     17859.9
    637320     17863.2
    637360     17863.4
    637400     17864.4
    637440     17864.3
    637480     17867.6
    637520     17865.4
    637560     17869.9
    637600     17869.9
    637640     17870.4
    637680     17871.8
    637720     17870.9
    637760     17874.3
    637800     17873.8
    637840     17874.2
    637880     17876.8
    637920     17876.4
    637960     17879.4
    638000     17880.7
    638040     17882.5
    638080     17881.6
    638120     17884.9
    638160     17885.2
    638200     17886.2
    638240       17886
    638280     17889.4
    638320     17887.2
    638360     17891.7
    638400     17891.7
    638440     17892.1
    638480     17893.5
    638520     17892.7
    638560     17896.2
    638600     17895.6
    638640     17896.2
    638680     17898.8
    638720     17898.2
    638760     17901.3
    638800     17902.6
    638840     17904.3
    638880     17903.5
    638920     17906.7
    638960       17907
    639000       17908
    639040     17907.9
    639080     17911.2
    639120     17909.1
    639160     17913.5
    639200     17913.5
    639240     17913.9
    639280     17915.4
    639320     17914.5
    639360       17918
    639400     17917.4
    639440     17917.9
    639480     17920.5
    639520       17920
    639560     17923.1
    639600     17924.4
    639640     17926.1
    639680     17925.4
    639720     17928.7
    639760     17928.9
    639800     17929.9
    639840     17929.6
    639880       17933
    639920     17930.9
    639960     17935.3
    640000     17935.3
    640040     17935.8
    640080     17937.3
    640120     17936.3
    640160     17939.8
    640200     17939.3
    640240     17939.7
    640280     17942.4
    640320     17941.8
    640360     17944.9
    640400     17946.2
    640440       17948
    640480     17947.1
    640520     17950.6
    640560     17950.6
    640600     17951.8
    640640     17951.4
    640680     17954.8
    640720     17952.8
    640760     17957.1
    640800     17957.1
    640840     17957.5
    640880     17959.2
    640920     17958.2
    640960     17961.6
    641000       17961
    641040     17961.5
    641080     17964.2
    641120     17963.6
    641160     17966.8
    641200       17968
    641240     17969.8
    641280     17968.9
    641320     17972.4
    641360     17972.5
    641400     17973.5
    641440     17973.2
    641480     17976.7
    641520     17974.6
    641560       17979
    641600       17979
    641640     17979.2
    641680     17981.1
    641720       17980
    641760     17983.5
    641800     17982.8
    641840     17983.4
    641880     17986.1
    641920     17985.4
    641960     17988.6
    642000     17989.9
    642040     17991.6
    642080     17990.8
    642120     17994.3
    642160     17994.4
    642200     17995.4
    642240       17995
    642280     17998.6
    642320     17996.5
    642360     18000.7
    642400     18000.7
    642440       18001
    642480     18002.9
    642520     18001.7
    642560     18005.2
    642600     18004.5
    642640     18005.1
    642680     18007.9
    642720     18007.2
    642760     18010.4
    642800     18011.6
    642840     18013.3
    642880     18012.5
    642920     18016.1
    642960     18016.2
    643000     18017.2
    643040     18016.8
    643080     18020.4
    643120     18018.3
    643160     18022.5
    643200     18022.5
    643240     18022.9
    643280     18024.7
    643320     18023.5
    643360     18027.1
    643400     18026.4
    643440       18027
    643480     18029.8
    643520       18029
    643560     18032.2
    643600     18033.5
    643640     18035.1
    643680     18034.3
    643720       18038
    643760     18038.1
    643800       18039
    643840     18038.6
    643880     18042.2
    643920     18040.2
    643960     18044.4
    644000     18044.2
    644040     18044.6
    644080     18046.4
    644120     18045.3
    644160     18048.9
    644200     18048.3
    644240     18048.7
    644280     18051.5
    644320     18050.6
    644360     18053.9
    644400     18055.3
    644440     18056.8
    644480     18056.1
    644520     18059.7
    644560     18059.9
    644600     18060.7
    644640     18060.3
    644680     18063.9
    644720     18061.8
    644760     18066.3
    644800     18066.1
    644840     18066.3
    644880     18068.3
    644920       18067
    644960     18070.6
    645000     18070.1
    645040     18070.5
    645080     18073.2
    645120     18072.5
    645160     18075.6
    645200     18077.1
    645240     18078.7
    645280     18077.8
    645320     18081.5
    645360     18081.6
    645400     18082.4
    645440       18082
    645480     18085.6
    645520     18083.7
    645560       18088
    645600     18087.8
    645640     18088.1
    645680     18090.2
    645720     18088.8
    645760     18092.3
    645800       18092
    645840     18092.4
    645880       18095
    645920     18094.4
    645960     18097.4
    646000     18098.9
    646040     18100.4
    646080     18099.7
    646120     18103.2
    646160     18103.3
    646200     18104.3
    646240     18103.8
    646280     18107.4
    646320     18105.5
    646360     18109.7
    646400     18109.6
    646440     18109.9
    646480       18112
    646520     18110.5
    646560     18114.2
    646600     18113.7
    646640     18114.2
    646680     18116.9
    646720     18116.2
    646760     18119.3
    646800     18120.7
    646840     18122.3
    646880     18121.6
    646920       18125
    646960     18125.1
    647000     18126.1
    647040     18125.5
    647080     18129.2
    647120     18127.4
    647160     18131.6
    647200     18131.5
    647240     18131.7
    647280     18133.7
    647320     18132.3
    647360     18136.1
    647400     18135.6
    647440     18136.1
    647480     18138.5
    647520       18138
    647560       18141
    647600     18142.6
    647640       18144
    647680     18143.3
    647720     18146.9
    647760     18146.9
    647800     18147.9
    647840     18147.3
    647880     18150.9
    647920     18149.1
    647960     18153.3
    648000     18153.2
    648040     18153.5
    648080     18155.5
    648120     18154.2
    648160       18158
    648200     18157.4
    648240       18158
    648280     18160.3
    648320     18159.8
    648360     18162.7
    648400     18164.4
    648440     18165.8
    648480     18165.2
    648520     18168.6
    648560     18168.6
    648600     18169.8
    648640     18169.1
    648680     18172.7
    648720       18171
    648760     18175.2
    648800     18175.1
    648840     18175.3
    648880     18177.4
    648920     18175.9
    648960     18179.8
    649000     18179.3
    649040     18179.8
    649080     18182.1
    649120     18181.6
    649160     18184.5
    649200     18186.3
    649240     18187.7
    649280       18187
    649320     18190.5
    649360     18190.6
    649400     18191.6
    649440     18190.8
    649480     18194.6
    649520     18192.9
    649560     18197.1
    649600     18197.1
    649640     18197.2
    649680     18199.2
    649720     18197.8
    649760     18201.7
    649800     18201.1
    649840     18201.5
    649880       18204
    649920     18203.4
    649960     18206.4
    650000     18208.2
    650040     18209.6
    650080     18208.8
    650120     18212.3
    650160     18212.4
    650200     18213.5
    650240     18212.6
    650280     18216.4
    650320     18214.7
    650360     18218.9
    650400     18218.9
    650440       18219
    650480     18221.1
    650520     18219.5
    650560     18223.5
    650600     18222.9
    650640     18223.3
    650680     18225.8
    650720     18225.2
    650760     18228.3
    650800     18230.1
    650840     18231.4
    650880     18230.7
    650920     18234.3
    650960     18234.2
    651000     18235.4
    651040     18234.5
    651080     18238.3
    651120     18236.6
    651160     18240.7
    651200     18240.7
    651240     18240.9
    651280       18243
    651320     18241.4
    651360     18245.4
    651400     18244.7
    651440     18245.3
    651480     18247.7
    651520       18247
    651560     18250.2
    651600     18251.9
    651640     18253.3
    651680     18252.5
    651720     18256.1
    651760     18256.1
    651800     18257.3
    651840     18256.3
    651880     18260.1
    651920     18258.5
    651960     18262.6
    652000     18262.5
    652040     18262.8
    652080     18264.9
    652120     18263.2
    652160     18267.3
    652200     18266.6
    652240     18267.1
    652280     18269.5
    652320     18268.9
    652360     18272.1
    652400     18273.8
    652440     18275.1
    652480     18274.4
    652520       18278
    652560       18278
    652600       18279
    652640       18278
    652680     18281.9
    652720     18280.4
    652760     18284.4
    652800     18284.4
    652840     18284.5
    652880     18286.7
    652920     18285.1
    652960     18289.1
    653000     18288.5
    653040     18289.1
    653080     18291.3
    653120     18290.7
    653160     18293.9
    653200     18295.6
    653240       18297
    653280     18296.3
    653320     18299.8
    653360     18299.8
    653400     18300.9
    653440     18299.9
    653480     18303.8
    653520     18302.3
    653560     18306.3
    653600     18306.4
    653640     18306.5
    653680     18308.6
    653720     18306.9
    653760       18311
    653800     18310.3
    653840     18310.9
    653880     18313.2
    653920     18312.7
    653960     18315.9
    654000     18317.6
    654040     18318.8
    654080     18318.3
    654120     18321.6
    654160     18321.7
    654200     18322.7
    654240     18321.7
    654280     18325.7
    654320     18324.1
    654360     18328.2
    654400     18328.3
    654440     18328.3
    654480     18330.4
    654520     18328.6
    654560     18332.9
    654600     18332.3
    654640     18332.8
    654680     18335.1
    654720     18334.5
    654760     18337.7
    654800     18339.5
    654840     18340.8
    654880     18340.2
    654920     18343.5
    654960     18343.5
    655000     18344.6
    655040     18343.6
    655080     18347.6
    655120     18346.1
    655160     18349.9
    655200     18350.1
    655240       18350
    655280     18352.2
    655320     18350.3
    655360     18354.8
    655400     18354.1
    655440     18354.5
    655480       18357
    655520     18356.3
    655560     18359.7
    655600     18361.2
    655640     18362.6
    655680       18362
    655720     18365.4
    655760     18365.3
    655800     18366.4
    655840     18365.6
    655880     18369.4
    655920       18368
    655960     18371.7
    656000     18371.9
    656040     18371.9
    656080     18373.9
    656120     18372.2
    656160     18376.6
    656200     18375.9
    656240     18376.4
    656280     18378.8
    656320     18378.2
    656360     18381.5
    656400       18383
    656440     18384.5
    656480     18383.7
    656520     18387.2
    656560     18387.1
    656600     18388.2
    656640     18387.5
    656680     18391.2
    656720     18389.9
    656760     18393.6
    656800     18393.7
    656840     18393.8
    656880     18395.7
    656920     18393.9
    656960     18398.4
    657000     18397.8
    657040     18398.3
    657080     18400.7
    657120     18400.2
    657160     18403.5
    657200     18404.9
    657240     18406.3
    657280     18405.7
    657320     18409.1
    657360     18409.1
    657400     18410.1
    657440     18409.4
    657480     18413.1
    657520     18411.7
    657560     18415.4
    657600     18415.7
    657640     18415.8
    657680     18417.7
    657720     18415.8
    657760     18420.3
    657800     18419.5
    657840     18420.3
    657880     18422.5
    657920       18422
    657960     18425.3
    658000     18426.8
    658040     18428.2
    658080     18427.5
    658120     18430.9
    658160     18430.9
    658200     18431.8
    658240     18431.3
    658280       18435
    658320     18433.7
    658360     18437.2
    658400     18437.6
    658440     18437.7
    658480     18439.7
    658520     18437.5
    658560     18442.3
    658600     18441.5
    658640     18442.3
    658680     18444.4
    658720     18443.9
    658760     18447.2
    658800     18448.7
    658840     18449.9
    658880     18449.3
    658920     18452.8
    658960     18452.6
    659000     18453.6
    659040     18453.2
    659080     18456.8
    659120     18455.5
    659160     18459.1
    659200     18459.5
    659240     18459.5
    659280     18461.6
    659320     18459.3
    659360     18464.1
    659400     18463.3
    659440     18464.2
    659480     18466.3
    659520     18465.7
    659560       18469
    659600     18470.6
    659640     18471.6
    659680     18471.2
    659720     18474.6
    659760     18474.5
    659800     18475.5
    659840     18474.8
    659880     18478.5
    659920     18477.3
    659960     18480.9
    660000     18481.2
    660040     18481.4
    660080     18483.5
    660120     18481.1
    660160     18485.8
    660200     18485.1
    660240       18486
    660280     18488.1
    660320     18487.4
    660360     18490.7
    660400     18492.3
    660440     18493.3
    660480     18493.1
    660520     18496.4
    660560     18496.4
    660600     18497.3
    660640     18496.7
    660680     18500.3
    660720       18499
    660760     18502.7
    660800     18503.1
    660840     18503.3
    660880     18505.3
    660920     18502.9
    660960     18507.7
    661000       18507
    661040     18507.8
    661080     18509.9
    661120     18509.2
    661160     18512.4
    661200     18514.3
    661240     18515.1
    661280     18514.9
    661320     18518.1
    661360     18518.1
    661400     18519.2
    661440     18518.4
    661480     18522.2
    661520     18520.8
    661560     18524.5
    661600     18524.8
    661640       18525
    661680     18527.1
    661720     18524.6
    661760     18529.4
    661800     18528.7
    661840     18529.5
    661880     18531.6
    661920     18530.9
    661960     18534.1
    662000       18536
    662040     18536.7
    662080     18536.7
    662120     18539.8
    662160     18539.8
    662200     18540.8
    662240     18540.1
    662280     18543.9
    662320     18542.5
    662360     18546.3
    662400     18546.5
    662440     18546.8
    662480     18548.9
    662520     18546.3
    662560     18551.2
    662600     18550.5
    662640     18551.2
    662680     18553.3
    662720     18552.6
    662760     18555.9
    662800     18557.8
    662840     18558.5
    662880     18558.4
    662920     18561.6
    662960     18561.5
    663000     18562.5
    663040     18561.9
    663080     18565.7
    663120     18564.3
    663160       18568
    663200     18568.3
    663240     18568.5
    663280     18570.5
    663320       18568
    663360     18572.8
    663400     18572.2
    663440       18573
    663480       18575
    663520     18574.2
    663560     18577.6
    663600     18579.5
    663640     18580.2
    663680     18580.2
    663720     18583.4
    663760     18583.1
    663800     18584.3
    663840     18583.6
    663880     18587.5
    663920       18586
    663960     18589.8
    664000     18589.9
    664040     18590.2
    664080     18592.3
    664120     18589.8
    664160     18594.6
    664200       18594
    664240     18594.8
    664280     18596.8
    664320       18596
    664360     18599.4
    664400     18601.4
    664440     18601.9
    664480       18602
    664520     18605.1
    664560     18604.9
    664600       18606
    664640     18605.4
    664680     18609.3
    664720     18607.8
    664760     18611.6
    664800     18611.7
    664840       18612
    664880     18614.1
    664920     18611.5
    664960     18616.5
    665000     18615.9
    665040     18616.6
    665080     18618.7
    665120     18617.7
    665160     18621.2
    665200     18623.2
    665240     18623.6
    665280     18623.8
    665320     18626.8
    665360     18626.6
    665400     18627.8
    665440     18627.3
    665480     18631.2
    665520     18629.6
    665560     18633.7
    665600     18633.5
    665640     18633.9
    665680       18636
    665720     18633.4
    665760     18638.4
    665800     18637.7
    665840     18638.5
    665880     18640.4
    665920     18639.6
    665960       18643
    666000       18645
    666040     18645.4
    666080     18645.6
    666120     18648.6
    666160     18648.5
    666200     18649.6
    666240     18649.2
    666280     18653.1
    666320     18651.4
    666360     18655.5
    666400     18655.4
    666440     18655.7
    666480     18657.8
    666520     18655.2
    666560     18660.3
    666600     18659.7
    666640     18660.4
    666680     18662.1
    666720     18661.5
    666760     18664.8
    666800       18667
    666840     18667.3
    666880     18667.4
    666920     18670.4
    666960     18670.4
    667000     18671.4
    667040       18671
    667080     18674.8
    667120     18673.3
    667160     18677.3
    667200     18677.2
    667240     18677.5
    667280     18679.7
    667320     18677.1
    667360     18682.1
    667400     18681.6
    667440     18682.3
    667480     18683.9
    667520     18683.4
    667560     18686.6
    667600     18688.8
    667640     18689.1
    667680     18689.4
    667720     18692.3
    667760     18692.3
    667800     18693.3
    667840     18692.8
    667880     18696.6
    667920     18695.2
    667960     18699.2
    668000     18699.1
    668040     18699.4
    668080     18701.6
    668120       18699
    668160       18704
    668200     18703.6
    668240     18704.3
    668280     18705.8
    668320     18705.3
    668360     18708.5
    668400     18710.7
    668440     18710.9
    668480     18711.3
    668520     18714.1
    668560     18714.3
    668600     18715.1
    668640     18714.6
    668680     18718.5
    668720       18717
    668760     18721.2
    668800       18721
    668840     18721.3
    668880     18723.4
    668920     18720.9
    668960     18725.9
    669000     18725.5
    669040     18726.2
    669080     18727.5
    669120     18727.1
    669160     18730.4
    669200     18732.5
    669240     18732.8
    669280     18733.2
    669320     18736.1
    669360     18736.3
    669400       18737
    669440     18736.6
    669480     18740.2
    669520     18738.8
    669560     18743.1
    669600     18742.8
    669640     18743.3
    669680     18745.4
    669720     18742.8
    669760     18747.9
    669800     18747.5
    669840       18748
    669880     18749.4
    669920       18749
    669960     18752.3
    670000     18754.5
    670040     18754.7
    670080     18755.1
    670120     18757.9
    670160     18758.2
    670200     18758.8
    670240     18758.6
    670280     18762.1
    670320     18760.8
    670360       18765
    670400     18764.9
    670440     18765.1
    670480     18767.3
    670520     18764.7
    670560     18769.9
    670600     18769.3
    670640     18770.1
    670680     18771.4
    670720       18771
    670760     18774.3
    670800     18776.5
    670840     18776.7
    670880       18777
    670920     18779.8
    670960     18780.1
    671000     18780.8
    671040     18780.5
    671080     18784.1
    671120     18782.8
    671160       18787
    671200     18786.8
    671240     18787.1
    671280     18789.3
    671320     18786.6
    671360     18791.9
    671400     18791.2
    671440       18792
    671480     18793.3
    671520       18793
    671560     18796.5
    671600     18798.4
    671640     18798.8
    671680     18799.1
    671720     18801.8
    671760       18802
    671800     18802.8
    671840     18802.5
    671880     18806.1
    671920     18804.7
    671960       18809
    672000     18808.7
    672040     18808.9
    672080     18811.2
    672120     18808.6
    672160       18814
    672200     18813.4
    672240     18813.8
    672280     18815.3
    672320       18815
    672360     18818.5
    672400     18820.4
    672440     18820.8
    672480     18821.2
    672520     18823.7
    672560       18824
    672600     18824.8
    672640     18824.5
    672680       18828
    672720     18826.7
    672760       18831
    672800     18830.8
    672840     18830.9
    672880     18833.1
    672920     18830.6
    672960     18836.1
    673000     18835.4
    673040     18835.8
    673080     18837.3
    673120     18837.1
    673160     18840.5
    673200     18842.5
    673240     18842.8
    673280     18843.2
    673320     18845.8
    673360     18846.1
    673400     18846.8
    673440     18846.6
    673480     18850.2
    673520     18848.7
    673560     18853.1
    673600     18852.9
    673640       18853
    673680       18855
    673720     18852.6
    673760     18858.2
    673800     18857.4
    673840     18857.9
    673880     18859.3
    673920     18859.1
    673960     18862.6
    674000     18864.6
    674040     18864.9
    674080     18865.3
    674120     18867.9
    674160       18868
    674200     18868.8
    674240     18868.7
    674280     18872.1
    674320     18870.7
    674360     18875.2
    674400       18875
    674440       18875
    674480     18877.1
    674520     18874.6
    674560     18880.2
    674600     18879.4
    674640     18880.1
    674680     18881.5
    674720     18881.1
    674760     18884.5
    674800     18886.7
    674840       18887
    674880     18887.2
    674920     18889.8
    674960     18890.1
    675000     18890.9
    675040     18890.7
    675080     18894.1
    675120     18892.6
    675160     18897.2
    675200     18896.9
    675240     18897.1
    675280     18899.2
    675320     18896.6
    675360     18902.2
    675400     18901.4
    675440     18902.1
    675480     18903.5
    675520     18903.2
    675560     18906.5
    675600     18908.8
    675640       18909
    675680     18909.3
    675720     18911.8
    675760     18912.1
    675800     18912.9
    675840     18912.8
    675880     18916.2
    675920     18914.6
    675960     18919.3
    676000       18919
    676040     18919.1
    676080     18921.3
    676120     18918.6
    676160     18924.2
    676200     18923.4
    676240     18924.2
    676280     18925.4
    676320     18925.3
    676360     18928.5
    676400     18930.9
    676440       18931
    676480     18931.3
    676520     18933.8
    676560     18934.1
    676600     18935.1
    676640     18934.9
    676680     18938.2
    676720     18936.6
    676760     18941.4
    676800     18941.1
    676840     18941.2
    676880     18943.3
    676920     18940.6
    676960     18946.2
    677000     18945.6
    677040     18946.2
    677080     18947.5
    677120     18947.4
    677160     18950.5
    677200     18953.1
    677240     18953.1
    677280     18953.3
    677320     18955.9
    677360     18956.1
    677400     18957.1
    677440     18956.9
    677480     18960.2
    677520     18958.6
    677560     18963.4
    677600     18962.9
    677640     18963.1
    677680     18965.3
    677720     18962.7
    677760     18968.3
    677800     18967.6
    677840     18968.2
    677880     18969.5
    677920     18969.5
    677960     18972.5
    678000     18975.1
    678040     18975.2
    678080     18975.4
    678120     18977.9
    678160     18978.2
    678200     18979.2
    678240     18978.9
    678280     18982.2
    678320     18980.6
    678360     18985.5
    678400       18985
    678440     18985.2
    678480     18987.4
    678520     18984.8
    678560     18990.3
    678600     18989.7
    678640     18990.3
    678680     18991.6
    678720     18991.5
    678760     18994.4
    678800     18997.1
    678840     18997.3
    678880     18997.5
    678920       19000
    678960     19000.3
    679000     19001.3
    679040     19000.9
    679080     19004.2
    679120     19002.6
    679160     19007.5
    679200       19007
    679240     19007.3
    679280     19009.4
    679320     19006.8
    679360     19012.3
    679400     19011.6
    679440     19012.3
    679480     19013.7
    679520     19013.5
    679560     19016.4
    679600     19019.1
    679640     19019.4
    679680     19019.5
    679720       19022
    679760     19022.3
    679800     19023.3
    679840       19023
    679880     19026.2
    679920     19024.6
    679960     19029.6
    680000     19028.9
    680040     19029.4
    680080     19031.3
    680120     19028.8
    680160     19034.3
    680200     19033.6
    680240     19034.3
    680280     19035.7
    680320     19035.5
    680360     19038.4
    680400     19041.1
    680440     19041.4
    680480     19041.6
    680520     19044.1
    680560     19044.4
    680600     19045.4
    680640       19045
    680680     19048.3
    680720     19046.7
    680760     19051.5
    680800     19050.9
    680840     19051.4
    680880     19053.4
    680920     19050.8
    680960     19056.4
    681000     19055.6
    681040     19056.4
    681080     19057.8
    681120     19057.5
    681160     19060.4
    681200     19063.2
    681240     19063.5
    681280     19063.6
    681320     19066.1
    681360     19066.4
    681400     19067.4
    681440       19067
    681480     19070.4
    681520     19068.6
    681560     19073.5
    681600     19072.9
    681640     19073.4
    681680     19075.4
    681720     19072.8
    681760     19078.5
    681800     19077.7
    681840     19078.5
    681880     19079.8
    681920     19079.6
    681960     19082.4
    682000     19085.2
    682040     19085.4
    682080     19085.7
    682120       19088
    682160     19088.5
    682200     19089.5
    682240       19089
    682280     19092.4
    682320     19090.6
    682360     19095.6
    682400     19094.9
    682440     19095.5
    682480     19097.4
    682520     19094.9
    682560     19100.5
    682600     19099.7
    682640     19100.5
    682680     19101.9
    682720     19101.9
    682760     19104.5
    682800     19107.3
    682840     19107.6
    682880     19107.8
    682920     19110.2
    682960     19110.5
    683000     19111.6
    683040     19111.2
    683080     19114.6
    683120     19112.6
    683160     19117.7
    683200     19117.1
    683240     19117.6
    683280     19119.4
    683320       19117
    683360     19122.5
    683400     19121.8
    683440     19122.6
    683480       19124
    683520       19124
    683560     19126.6
    683600     19129.4
    683640     19129.6
    683680     19129.9
    683720     19132.2
    683760     19132.6
    683800     19133.7
    683840     19133.3
    683880     19136.7
    683920     19134.7
    683960     19139.8
    684000     19139.2
    684040     19139.6
    684080     19141.5
    684120       19139
    684160     19144.5
    684200     19143.9
    684240     19144.6
    684280       19146
    684320       19146
    684360     19148.6
    684400     19151.5
    684440     19151.7
    684480     19151.9
    684520     19154.3
    684560     19154.6
    684600     19155.7
    684640     19155.4
    684680     19158.9
    684720     19156.8
    684760     19161.9
    684800     19161.3
    684840     19161.7
    684880     19163.5
    684920       19161
    684960     19166.6
    685000     19165.9
    685040     19166.7
    685080       19168
    685120       19168
    685160     19170.7
    685200     19173.6
    685240     19173.8
    685280     19174.1
    685320     19176.4
    685360     19176.8
    685400     19177.8
    685440     19177.3
    685480       19181
    685520       19179
    685560       19184
    685600     19183.5
    685640     19183.8
    685680     19185.5
    685720     19183.1
    685760     19188.7
    685800     19188.2
    685840     19188.9
    685880     19190.2
    685920       19190
    685960     19192.8
    686000     19195.6
    686040     19195.9
    686080     19196.2
    686120     19198.5
    686160     19198.9
    686200     19199.8
    686240     19199.4
    686280       19203
    686320       19201
    686360     19206.1
    686400     19205.6
    686440     19205.9
    686480     19207.8
    686520     19205.3
    686560     19210.8
    686600     19210.4
    686640     19211.1
    686680     19212.3
    686720     19212.2
    686760       19215
    686800     19217.8
    686840     19218.1
    686880     19218.3
    686920     19220.7
    686960       19221
    687000     19221.9
    687040     19221.6
    687080     19225.1
    687120     19223.1
    687160     19228.3
    687200     19227.7
    687240     19228.2
    687280     19229.9
    687320     19227.4
    687360       19233
    687400     19232.6
    687440     19233.3
    687480     19234.4
    687520     19234.3
    687560     19237.3
    687600     19239.8
    687640     19240.4
    687680     19240.4
    687720     19242.8
    687760       19243
    687800     19243.9
    687840     19243.8
    687880     19247.4
    687920     19245.3
    687960     19250.4
    688000     19249.7
    688040     19250.4
    688080       19252
    688120     19249.7
    688160     19255.2
    688200     19254.8
    688240     19255.5
    688280     19256.5
    688320     19256.5
    688360     19259.4
    688400     19261.8
    688440     19262.6
    688480     19262.5
    688520     19264.8
    688560     19265.1
    688600     19266.1
    688640     19265.8
    688680     19269.5
    688720     19267.5
    688760     19272.5
    688800     19271.7
    688840     19272.4
    688880     19274.1
    688920     19271.8
    688960     19277.2
    689000       19277
    689040     19277.6
    689080     19278.5
    689120     19278.5
    689160     19281.4
    689200     19283.9
    689240     19284.7
    689280     19284.5
    689320     19286.9
    689360     19287.1
    689400     19288.2
    689440       19288
    689480     19291.6
    689520     19289.6
    689560     19294.8
    689600     19293.7
    689640     19294.6
    689680     19296.1
    689720     19293.9
    689760     19299.5
    689800     19299.2
    689840     19299.7
    689880     19300.7
    689920     19300.7
    689960     19303.6
    690000       19306
    690040     19306.7
    690080     19306.6
    690120     19309.2
    690160     19309.2
    690200     19310.3
    690240     19310.2
    690280     19313.7
    690320     19311.7
    690360       19317
    690400     19315.9
    690440     19316.8
    690480     19318.3
    690520     19315.9
    690560     19321.7
    690600     19321.4
    690640     19321.9
    690680       19323
    690720     19322.8
    690760     19325.6
    690800     19328.1
    690840     19328.9
    690880     19328.8
    690920     19331.2
    690960     19331.3
    691000     19332.5
    691040     19332.2
    691080     19335.9
    691120     19333.8
    691160     19339.1
    691200     19338.1
    691240       19339
    691280     19340.5
    691320       19338
    691360     19343.8
    691400     19343.7
    691440     19344.1
    691480     19345.1
    691520       19345
    691560     19347.8
    691600     19350.3
    691640     19351.1
    691680       19351
    691720     19353.5
    691760     19353.4
    691800     19354.7
    691840     19354.4
    691880     19358.2
    691920       19356
    691960     19361.4
    692000     19360.3
    692040       19361
    692080     19362.7
    692120     19360.1
    692160     19365.9
    692200     19365.9
    692240     19366.2
    692280     19367.3
    692320     19367.2
    692360     19369.9
    692400     19372.6
    692440     19373.2
    692480     19373.2
    692520     19375.7
    692560     19375.6
    692600     19376.9
    692640     19376.6
    692680     19380.4
    692720     19378.2
    692760     19383.5
    692800     19382.5
    692840     19383.3
    692880     19384.8
    692920     19382.4
    692960     19388.1
    693000       19388
    693040     19388.3
    693080     19389.6
    693120     19389.4
    693160       19392
    693200     19394.8
    693240     19395.5
    693280     19395.4
    693320     19397.8
    693360     19397.8
    693400     19399.1
    693440     19398.8
    693480     19402.6
    693520     19400.3
    693560     19405.5
    693600     19404.7
    693640     19405.4
    693680     19406.8
    693720     19404.6
    693760     19410.3
    693800     19410.1
    693840     19410.4
    693880     19411.7
[truncated: 176,020 more chars]
