# Supplementary material for: Comment on 'Valid molecular dynamics simulations of human hemoglobin require a surprisingly large box size'
Source: eLife. 2019 Jun 20;8:e44718. doi: 10.7554/eLife.44718 (PMC6586461; doi:10.7554/eLife.44718)
Supplement: Figure 2—source data 1. — The zip archive contains a README file describing which source files correspond to the different panels. [file elife-44718-fig2-data1.zip › figure2/panel_B/90A/c/msd.xvg]

# This file was created Thu Mar  7 20:42:55 2019
# Created by:
#             :-) GROMACS - gmx msd, 2018.5-dev-20181129-d5972f7 (-:
# 
# Executable:   /usr/local/gromacs/2018/2018.4-impi2017-fftw337-gcc640-cuda91/bin/gmx
# Data prefix:  /usr/local/gromacs/2018/2018.4-impi2017-fftw337-gcc640-cuda91
# Working dir:  /home/vgapsys/project/hemoglobin/hemoglobin/Meuwly/90a-elife/eqc
# Command line:
#   gmx msd -s /netmount/energy/vgapsys/hemoglobin/hemoglobin/raw/90a-elife/topol.tpr -f /netmount/energy/vgapsys/hemoglobin/hemoglobin/raw/90a-elife/c/traj_comp.xtc -trestart 800 -n index.ndx -o msd.xvg
# gmx msd is part of G R O M A C S:
#
# S  C  A  M  O  R  G
#
@    title "Mean Square Displacement"
@    xaxis  label "Time (ps)"
@    yaxis  label "MSD (nm\S2\N)"
@TYPE xy
# MSD gathered over 1e+06 ps with 1251 restarts
# Diffusion constants fitted from time 100000 to 900000 ps
# D[Water_&_OW] = 4.6893 (+/- 0.0245) (1e-5 cm^2/s)
         0           0
        40     1.22987
        80     2.43388
       120     3.62872
       160     4.81626
       200     5.99785
       240     7.17266
       280      8.3441
       320     9.51227
       360     10.6772
       400      11.836
       440     12.9931
       480     14.1477
       520     15.2997
       560     16.4535
       600     17.6004
       640     18.7524
       680     19.8935
       720     21.0405
       760     22.1857
       800     23.3273
       840     24.4672
       880     25.6112
       920      26.754
       960     27.8983
      1000     29.0386
      1040     30.1739
      1080     31.3068
      1120     32.4453
      1160     33.5861
      1200     34.7209
      1240     35.8605
      1280     36.9981
      1320     38.1346
      1360     39.2739
      1400     40.4088
      1440     41.5464
      1480     42.6736
      1520     43.8123
      1560     44.9482
      1600     46.0811
      1640     47.2126
      1680     48.3509
      1720     49.4869
      1760      50.629
      1800     51.7658
      1840     52.8982
      1880     54.0254
      1920     55.1623
      1960     56.3015
      2000     57.4318
      2040     58.5729
      2080     59.7093
      2120     60.8434
      2160     61.9795
      2200     63.1133
      2240     64.2485
      2280     65.3731
      2320     66.5132
      2360     67.6473
      2400     68.7783
      2440     69.9031
      2480     71.0402
      2520     72.1684
      2560     73.3136
      2600     74.4499
      2640     75.5791
      2680     76.7044
      2720     77.8393
      2760     78.9787
      2800     80.1084
      2840     81.2479
      2880     82.3824
      2920     83.5161
      2960     84.6535
      3000     85.7896
      3040     86.9264
      3080     88.0473
      3120     89.1912
      3160     90.3259
      3200     91.4529
      3240     92.5759
      3280     93.7161
      3320     94.8421
      3360     95.9881
      3400     97.1244
      3440     98.2507
      3480     99.3739
      3520     100.508
      3560     101.649
      3600     102.779
      3640     103.921
      3680     105.058
      3720     106.194
      3760     107.331
      3800     108.468
      3840     109.604
      3880      110.72
      3920     111.868
      3960     112.999
      4000     114.127
      4040     115.252
      4080     116.392
      4120     117.513
      4160     118.663
      4200       119.8
      4240     120.928
      4280     122.048
      4320     123.181
      4360     124.324
      4400     125.454
      4440     126.596
      4480      127.73
      4520     128.868
      4560     130.006
      4600     131.142
      4640     132.278
      4680     133.394
      4720     134.545
      4760     135.676
      4800       136.8
      4840     137.925
      4880     139.068
      4920     140.184
      4960     141.341
      5000     142.476
      5040     143.602
      5080      144.72
      5120     145.854
      5160     146.997
      5200     148.124
      5240     149.268
      5280     150.399
      5320      151.54
      5360     152.677
      5400     153.816
      5440     154.952
      5480     156.065
      5520     157.218
      5560      158.35
      5600     159.475
      5640     160.603
      5680      161.75
      5720     162.864
      5760      164.02
      5800     165.156
      5840     166.281
      5880     167.402
      5920     168.537
      5960     169.681
      6000     170.808
      6040     171.954
      6080     173.082
      6120     174.221
      6160     175.357
      6200     176.498
      6240     177.632
      6280     178.744
      6320     179.901
      6360      181.03
      6400     182.152
      6440     183.279
      6480     184.424
      6520     185.539
      6560     186.697
      6600     187.833
      6640     188.959
      6680     190.082
      6720     191.216
      6760     192.359
      6800     193.488
      6840     194.638
      6880     195.765
      6920     196.902
      6960      198.04
      7000     199.183
      7040     200.318
      7080     201.425
      7120     202.586
      7160     203.714
      7200     204.834
      7240     205.962
      7280     207.108
      7320     208.217
      7360     209.377
      7400     210.514
      7440      211.64
      7480     212.764
      7520     213.903
      7560     215.048
      7600     216.174
      7640     217.322
      7680     218.452
      7720     219.585
      7760     220.726
      7800     221.871
      7840     223.005
      7880      224.11
      7920     225.272
      7960     226.398
      8000     227.517
      8040     228.641
      8080     229.787
      8120     230.896
      8160     232.061
      8200       233.2
      8240     234.327
      8280     235.449
      8320     236.588
      8360     237.734
      8400     238.861
      8440      240.01
      8480     241.139
      8520      242.27
      8560     243.411
      8600     244.558
      8640     245.693
      8680     246.796
      8720     247.962
      8760     249.082
      8800       250.2
      8840     251.322
      8880     252.466
      8920     253.572
      8960     254.739
      9000     255.878
      9040     257.007
      9080     258.129
      9120     259.263
      9160     260.412
      9200     261.535
      9240     262.685
      9280     263.813
      9320     264.945
      9360     266.087
      9400     267.233
      9440      268.37
      9480     269.474
      9520     270.643
      9560     271.763
      9600     272.879
      9640     273.999
      9680     275.147
      9720     276.248
      9760     277.415
      9800     278.555
      9840     279.684
      9880     280.804
      9920     281.936
      9960     283.083
     10000     284.211
     10040     285.358
     10080     286.484
     10120     287.614
     10160     288.757
     10200     289.901
     10240     291.036
     10280     292.139
     10320     293.309
     10360     294.431
     10400     295.544
     10440     296.665
     10480     297.811
     10520     298.909
     10560     300.072
     10600     301.213
     10640      302.34
     10680     303.457
     10720     304.586
     10760     305.735
     10800     306.859
     10840     308.007
     10880     309.134
     10920     310.263
     10960     311.405
     11000     312.547
     11040     313.684
     11080     314.783
     11120     315.959
     11160      317.08
     11200     318.192
     11240     319.311
     11280     320.459
     11320     321.552
     11360     322.719
     11400     323.857
     11440     324.983
     11480     326.101
     11520     327.228
     11560      328.38
     11600     329.504
     11640     330.653
     11680      331.78
     11720      332.91
     11760     334.051
     11800     335.196
     11840      336.33
     11880     337.428
     11920     338.607
     11960     339.729
     12000     340.839
     12040     341.959
     12080     343.107
     12120     344.196
     12160     345.362
     12200     346.498
     12240     347.627
     12280     348.748
     12320     349.876
     12360     351.025
     12400     352.148
     12440     353.297
     12480     354.425
     12520     355.555
     12560     356.693
     12600     357.835
     12640     358.972
     12680     360.069
     12720     361.251
     12760     362.373
     12800     363.481
     12840     364.605
     12880     365.754
     12920     366.839
     12960     368.006
     13000     369.144
     13040     370.276
     13080     371.398
     13120     372.524
     13160     373.675
     13200     374.797
     13240     375.946
     13280     377.075
     13320     378.205
     13360     379.347
     13400     380.489
     13440     381.623
     13480     382.721
     13520     383.907
     13560     385.025
     13600     386.135
     13640     387.264
     13680     388.414
     13720     389.496
     13760      390.67
     13800     391.807
     13840     392.938
     13880     394.062
     13920     395.186
     13960     396.338
     14000     397.464
     14040     398.614
     14080     399.739
     14120     400.871
     14160     402.014
     14200     403.152
     14240     404.284
     14280     405.383
     14320      406.57
     14360     407.689
     14400     408.796
     14440     409.922
     14480     411.072
     14520     412.151
     14560     413.332
     14600      414.47
     14640     415.599
     14680     416.723
     14720     417.843
     14760     418.996
     14800     420.118
     14840     421.273
     14880     422.397
     14920     423.528
     14960     424.671
     15000     425.809
     15040     426.944
     15080     428.044
     15120     429.234
     15160      430.35
     15200     431.453
     15240      432.58
     15280     433.734
     15320     434.812
     15360     435.993
     15400     437.133
     15440     438.264
     15480     439.387
     15520     440.505
     15560     441.663
     15600     442.783
     15640     443.938
     15680     445.059
     15720     446.191
     15760     447.334
     15800     448.472
     15840     449.605
     15880     450.701
     15920     451.893
     15960      453.01
     16000     454.109
     16040     455.238
     16080      456.39
     16120     457.463
     16160     458.644
     16200     459.789
     16240     460.919
     16280     462.042
     16320      463.16
     16360     464.317
     16400     465.439
     16440     466.592
     16480     467.716
     16520     468.841
     16560     469.984
     16600     471.119
     16640     472.252
     16680     473.342
     16720     474.536
     16760     475.655
     16800     476.753
     16840     477.879
     16880     479.033
     16920     480.101
     16960     481.286
     17000     482.432
     17040     483.562
     17080     484.683
     17120     485.801
     17160     486.955
     17200     488.077
     17240     489.233
     17280     490.356
     17320     491.479
     17360     492.623
     17400     493.758
     17440      494.89
     17480      495.98
     17520     497.172
     17560     498.293
     17600     499.395
     17640     500.521
     17680     501.674
     17720     502.736
     17760     503.927
     17800     505.072
     17840     506.203
     17880     507.322
     17920     508.434
     17960     509.589
     18000      510.71
     18040     511.864
     18080     512.989
     18120     514.113
     18160     515.258
     18200     516.394
     18240     517.527
     18280     518.612
     18320     519.806
     18360     520.927
     18400     522.026
     18440     523.153
     18480     524.304
     18520     525.369
     18560     526.559
     18600     527.703
     18640     528.833
     18680     529.951
     18720     531.063
     18760      532.22
     18800      533.34
     18840     534.499
     18880     535.628
     18920     536.746
     18960     537.889
     19000     539.027
     19040     540.159
     19080     541.238
     19120     542.437
     19160     543.553
     19200     544.651
     19240     545.783
     19280     546.937
     19320     547.998
     19360     549.188
     19400     550.328
     19440     551.457
     19480     552.575
     19520     553.691
     19560     554.853
     19600     555.973
     19640     557.134
     19680     558.259
     19720     559.376
     19760      560.52
     19800     561.657
     19840     562.789
     19880     563.864
     19920     565.063
     19960     566.176
     20000     567.278
     20040      568.41
     20080     569.567
     20120     570.621
     20160     571.811
     20200     572.952
     20240     574.077
     20280     575.194
     20320     576.307
     20360      577.47
     20400      578.59
     20440     579.749
     20480     580.874
     20520     581.988
     20560     583.135
     20600     584.271
     20640     585.401
     20680      586.47
     20720     587.673
     20760     588.784
     20800     589.887
     20840     591.017
     20880     592.174
     20920     593.226
     20960     594.419
     21000     595.563
     21040     596.686
     21080     597.801
     21120      598.91
     21160     600.072
     21200     601.188
     21240     602.352
     21280     603.479
     21320     604.592
     21360     605.736
     21400     606.872
     21440     608.006
     21480     609.074
     21520     610.282
     21560     611.391
     21600     612.491
     21640     613.619
     21680      614.78
     21720     615.831
     21760     617.029
     21800     618.172
     21840     619.299
     21880     620.415
     21920     621.526
     21960     622.688
     22000     623.807
     22040     624.971
     22080     626.094
     22120     627.205
     22160      628.35
     22200      629.49
     22240     630.624
     22280     631.691
     22320     632.902
     22360     634.008
     22400     635.114
     22440     636.242
     22480     637.408
     22520     638.456
     22560     639.652
     22600     640.797
     22640      641.92
     22680     643.037
     22720     644.146
     22760     645.312
     22800     646.433
     22840     647.597
     22880     648.721
     22920     649.833
     22960     650.975
     23000     652.118
     23040     653.252
     23080     654.319
     23120     655.532
     23160     656.638
     23200      657.74
     23240     658.865
     23280     660.028
     23320     661.072
     23360     662.272
     23400     663.421
     23440     664.539
     23480     665.655
     23520     666.763
     23560     667.935
     23600     669.053
     23640     670.216
     23680     671.343
     23720     672.449
     23760     673.597
     23800     674.736
     23840     675.869
     23880     676.935
     23920      678.15
     23960     679.261
     24000     680.359
     24040      681.49
     24080     682.655
     24120     683.691
     24160     684.898
     24200     686.047
     24240     687.167
     24280     688.282
     24320     689.392
     24360     690.565
     24400     691.682
     24440     692.848
     24480      693.97
     24520     695.074
     24560     696.221
     24600     697.359
     24640     698.498
     24680      699.56
     24720     700.779
     24760     701.886
     24800      702.98
     24840     704.112
     24880      705.28
     24920     706.317
     24960     707.524
     25000     708.675
     25040     709.792
     25080     710.908
     25120     712.019
     25160     713.195
     25200     714.309
     25240     715.477
     25280     716.598
     25320     717.699
     25360     718.848
     25400     719.984
     25440     721.123
     25480     722.182
     25520     723.403
     25560     724.513
     25600     725.607
     25640     726.743
     25680      727.91
     25720     728.945
     25760     730.157
     25800     731.311
     25840     732.426
     25880     733.541
     25920      734.65
     25960     735.827
     26000     736.935
     26040     738.109
     26080      739.23
     26120     740.325
     26160     741.471
     26200     742.609
     26240     743.745
     26280     744.805
     26320     746.028
     26360     747.135
     26400     748.227
     26440     749.358
     26480     750.524
     26520     751.554
     26560     752.774
     26600     753.925
     26640      755.04
     26680     756.153
     26720     757.263
     26760     758.443
     26800     759.546
     26840     760.723
     26880     761.843
     26920     762.937
     26960     764.082
     27000     765.221
     27040     766.354
     27080      767.41
     27120     768.634
     27160     769.744
     27200     770.831
     27240     771.966
     27280     773.131
     27320     774.157
     27360     775.377
     27400     776.532
     27440     777.644
     27480     778.754
     27520     779.867
     27560     781.047
     27600     782.146
     27640     783.324
     27680     784.447
     27720     785.538
     27760     786.684
     27800     787.822
     27840     788.957
     27880      790.01
     27920     791.238
     27960     792.349
     28000      793.43
     28040     794.566
     28080     795.727
     28120     796.752
     28160     797.975
     28200     799.128
     28240     800.239
     28280      801.35
     28320     802.462
     28360     803.645
     28400     804.738
     28440     805.917
     28480     807.041
     28520      808.13
     28560     809.278
     28600     810.414
     28640     811.551
     28680       812.6
     28720     813.828
     28760     814.941
     28800     816.016
     28840     817.153
     28880     818.312
     28920     819.339
     28960     820.563
     29000     821.719
     29040     822.824
     29080     823.935
     29120     825.042
     29160     826.233
     29200     827.324
     29240     828.501
     29280     829.625
     29320     830.712
     29360     831.864
     29400     833.002
     29440     834.139
     29480     835.186
     29520     836.419
     29560      837.53
     29600     838.603
     29640     839.738
     29680     840.898
     29720      841.92
     29760      843.15
     29800     844.305
     29840     845.412
     29880     846.523
     29920      847.63
     29960     848.826
     30000     849.912
     30040     851.091
     30080     852.211
     30120     853.298
     30160     854.448
     30200     855.591
     30240     856.731
     30280     857.774
     30320     859.011
     30360     860.118
     30400     861.192
     30440      862.33
     30480     863.492
     30520     864.512
     30560     865.744
     30600     866.902
     30640     868.006
     30680     869.114
     30720      870.22
     30760     871.418
     30800     872.505
     30840     873.685
     30880     874.808
     30920     875.891
     30960     877.044
     31000     878.188
     31040     879.328
     31080     880.369
     31120     881.612
     31160     882.713
     31200     883.786
     31240      884.92
     31280     886.086
     31320     887.104
     31360     888.334
     31400     889.492
     31440     890.596
     31480     891.706
     31520     892.808
     31560     894.009
     31600     895.094
     31640     896.274
     31680     897.395
     31720      898.48
     31760     899.623
     31800     900.771
     31840     901.913
     31880     902.956
     31920       904.2
     31960     905.304
     32000     906.375
     32040     907.513
     32080     908.678
     32120     909.688
     32160     910.926
     32200     912.082
     32240     913.183
     32280     914.292
     32320     915.391
     32360     916.591
     32400     917.674
     32440     918.855
     32480     919.977
     32520     921.059
     32560     922.201
     32600     923.347
     32640     924.492
     32680     925.529
     32720     926.779
     32760     927.885
     32800     928.957
     32840     930.098
     32880     931.264
     32920     932.272
     32960     933.507
     33000     934.666
     33040     935.769
     33080     936.875
     33120     937.972
     33160     939.171
     33200     940.254
     33240     941.434
     33280     942.556
     33320     943.636
     33360     944.776
     33400     945.917
     33440     947.063
     33480     948.097
     33520     949.349
     33560     950.455
     33600     951.523
     33640     952.665
     33680     953.831
     33720     954.836
     33760     956.074
     33800     957.232
     33840     958.336
     33880     959.439
     33920     960.537
     33960     961.737
     34000     962.817
     34040         964
     34080     965.125
     34120     966.206
     34160     967.347
     34200     968.493
     34240     969.639
     34280     970.668
     34320     971.921
     34360     973.023
     34400     974.095
     34440     975.236
     34480     976.405
     34520     977.402
     34560     978.643
     34600     979.802
     34640      980.91
     34680     982.009
     34720     983.105
     34760     984.307
     34800     985.384
     34840     986.569
     34880     987.695
     34920     988.774
     34960     989.916
     35000      991.06
     35040      992.21
     35080     993.234
     35120     994.491
     35160      995.59
     35200     996.662
     35240     997.803
     35280     998.976
     35320     999.971
     35360     1001.21
     35400     1002.37
     35440     1003.48
     35480     1004.57
     35520     1005.67
     35560     1006.87
     35600     1007.95
     35640     1009.13
     35680     1010.26
     35720     1011.33
     35760     1012.47
     35800     1013.62
     35840     1014.77
     35880      1015.8
     35920     1017.06
     35960     1018.16
     36000     1019.23
     36040     1020.37
     36080     1021.55
     36120     1022.54
     36160     1023.78
     36200     1024.94
     36240     1026.05
     36280     1027.14
     36320     1028.24
     36360     1029.44
     36400     1030.52
     36440     1031.71
     36480     1032.83
     36520     1033.91
     36560     1035.05
     36600      1036.2
     36640     1037.35
     36680     1038.38
     36720     1039.64
     36760     1040.74
     36800     1041.81
     36840     1042.95
     36880     1044.12
     36920     1045.11
     36960     1046.35
     37000     1047.52
     37040     1048.62
     37080     1049.72
     37120     1050.81
     37160     1052.02
     37200     1053.09
     37240     1054.28
     37280      1055.4
     37320     1056.48
     37360     1057.63
     37400     1058.78
     37440     1059.93
     37480     1060.95
     37520     1062.21
     37560     1063.31
     37600     1064.38
     37640     1065.52
     37680      1066.7
     37720     1067.69
     37760     1068.93
     37800     1070.09
     37840     1071.19
     37880     1072.29
     37920     1073.39
     37960     1074.59
     38000     1075.66
     38040     1076.86
     38080     1077.98
     38120     1079.06
     38160      1080.2
     38200     1081.35
     38240      1082.5
     38280     1083.52
     38320     1084.79
     38360     1085.89
     38400     1086.96
     38440      1088.1
     38480     1089.27
     38520     1090.26
     38560     1091.51
     38600     1092.67
     38640     1093.77
     38680     1094.87
     38720     1095.98
     38760     1097.18
     38800     1098.25
     38840     1099.45
     38880     1100.57
     38920     1101.65
     38960     1102.79
     39000     1103.94
     39040     1105.09
     39080     1106.11
     39120     1107.38
     39160     1108.48
     39200     1109.54
     39240     1110.69
     39280     1111.87
     39320     1112.85
     39360     1114.11
     39400     1115.28
     39440     1116.38
     39480     1117.48
     39520     1118.57
     39560     1119.78
     39600     1120.84
     39640     1122.04
     39680     1123.16
     39720     1124.24
     39760     1125.38
     39800     1126.53
     39840     1127.68
     39880      1128.7
     39920     1129.97
     39960     1131.07
     40000     1132.13
     40040     1133.27
     40080     1134.46
     40120     1135.44
     40160      1136.7
     40200     1137.87
     40240     1138.97
     40280     1140.06
     40320     1141.15
     40360     1142.36
     40400     1143.42
     40440     1144.63
     40480     1145.75
     40520     1146.83
     40560     1147.97
     40600     1149.12
     40640     1150.27
     40680     1151.28
     40720     1152.55
     40760     1153.66
     40800     1154.72
     40840     1155.85
     40880     1157.04
     40920     1158.01
     40960     1159.27
     41000     1160.45
     41040     1161.54
     41080     1162.63
     41120     1163.72
     41160     1164.93
     41200        1166
     41240     1167.21
     41280     1168.33
     41320     1169.42
     41360     1170.56
     41400      1171.7
     41440     1172.86
     41480     1173.87
     41520     1175.14
     41560     1176.25
     41600      1177.3
     41640     1178.44
     41680     1179.62
     41720     1180.59
     41760     1181.86
     41800     1183.03
     41840     1184.13
     41880     1185.22
     41920      1186.3
     41960     1187.51
     42000     1188.57
     42040     1189.78
     42080     1190.91
     42120     1191.99
     42160     1193.12
     42200     1194.27
     42240     1195.43
     42280     1196.43
     42320     1197.71
     42360     1198.81
     42400     1199.87
     42440        1201
     42480     1202.19
     42520     1203.16
     42560     1204.42
     42600      1205.6
     42640      1206.7
     42680     1207.78
     42720     1208.87
     42760     1210.08
     42800     1211.14
     42840     1212.35
     42880     1213.47
     42920     1214.55
     42960     1215.69
     43000     1216.83
     43040     1217.99
     43080     1218.99
     43120     1220.27
     43160     1221.38
     43200     1222.44
     43240     1223.57
     43280     1224.76
     43320     1225.72
     43360     1226.99
     43400     1228.17
     43440     1229.26
     43480     1230.35
     43520     1231.43
     43560     1232.65
     43600     1233.71
     43640     1234.92
     43680     1236.04
     43720     1237.12
     43760     1238.25
     43800      1239.4
     43840     1240.56
     43880     1241.55
     43920     1242.84
     43960     1243.95
     44000        1245
     44040     1246.14
     44080     1247.32
     44120     1248.29
     44160     1249.56
     44200     1250.74
     44240     1251.83
     44280     1252.92
     44320        1254
     44360     1255.21
     44400     1256.27
     44440     1257.48
     44480      1258.6
     44520     1259.68
     44560     1260.82
     44600     1261.97
     44640     1263.13
     44680     1264.12
     44720     1265.41
     44760     1266.52
     44800     1267.58
     44840     1268.71
     44880      1269.9
     44920     1270.85
     44960     1272.13
     45000     1273.31
     45040      1274.4
     45080     1275.49
     45120     1276.57
     45160     1277.78
     45200     1278.83
     45240     1280.05
     45280     1281.17
     45320     1282.25
     45360     1283.39
     45400     1284.53
     45440     1285.69
     45480     1286.68
     45520     1287.98
     45560     1289.09
     45600     1290.14
     45640     1291.28
     45680     1292.46
     45720     1293.41
     45760     1294.69
     45800     1295.87
     45840     1296.97
     45880     1298.06
     45920     1299.13
     45960     1300.35
     46000      1301.4
     46040     1302.61
     46080     1303.73
     46120     1304.81
     46160     1305.95
     46200     1307.09
     46240     1308.25
     46280     1309.23
     46320     1310.54
     46360     1311.64
     46400     1312.69
     46440     1313.83
     46480     1315.03
     46520     1315.97
     46560     1317.25
     46600     1318.43
     46640     1319.53
     46680     1320.62
     46720     1321.69
     46760      1322.9
     46800     1323.95
     46840     1325.17
     46880     1326.28
     46920     1327.36
     46960      1328.5
     47000     1329.64
     47040     1330.79
     47080     1331.78
     47120     1333.09
     47160      1334.2
     47200     1335.25
     47240     1336.39
     47280     1337.59
     47320     1338.53
     47360     1339.81
     47400     1340.99
     47440     1342.09
     47480     1343.18
     47520     1344.25
     47560     1345.47
     47600      1346.5
     47640     1347.72
     47680     1348.84
     47720     1349.92
     47760     1351.06
     47800      1352.2
     47840     1353.35
     47880     1354.33
     47920     1355.64
     47960     1356.75
     48000      1357.8
     48040     1358.94
     48080     1360.14
     48120     1361.09
     48160     1362.36
     48200     1363.55
     48240     1364.64
     48280     1365.73
     48320      1366.8
     48360     1368.02
     48400     1369.06
     48440     1370.28
     48480      1371.4
     48520     1372.48
     48560     1373.62
     48600     1374.75
     48640     1375.92
     48680      1376.9
     48720      1378.2
     48760     1379.31
     48800     1380.36
     48840      1381.5
     48880      1382.7
     48920     1383.64
     48960     1384.93
     49000     1386.12
     49040      1387.2
     49080     1388.29
     49120     1389.36
     49160     1390.58
     49200     1391.61
     49240     1392.84
     49280     1393.95
     49320     1395.03
     49360     1396.17
     49400     1397.31
     49440     1398.47
     49480     1399.45
     49520     1400.76
     49560     1401.87
     49600     1402.92
     49640     1404.06
     49680     1405.26
     49720      1406.2
     49760     1407.48
     49800     1408.67
     49840     1409.76
     49880     1410.85
     49920     1411.92
     49960     1413.14
     50000     1414.17
     50040     1415.39
     50080      1416.5
     50120     1417.59
     50160     1418.73
     50200     1419.86
     50240     1421.02
     50280        1422
     50320     1423.31
     50360     1424.42
     50400     1425.47
     50440      1426.6
     50480     1427.81
     50520     1428.75
     50560     1430.03
     50600     1431.23
     50640     1432.31
     50680     1433.39
     50720     1434.46
     50760     1435.69
     50800     1436.71
     50840     1437.94
     50880     1439.05
     50920     1440.13
     50960     1441.27
     51000     1442.41
     51040     1443.57
     51080     1444.54
     51120     1445.86
     51160     1446.97
     51200     1448.02
     51240     1449.15
     51280     1450.35
     51320     1451.29
     51360     1452.57
     51400     1453.77
     51440     1454.86
     51480     1455.94
     51520     1457.01
     51560     1458.23
     51600     1459.26
     51640     1460.48
     51680     1461.59
     51720     1462.68
     51760     1463.81
     51800     1464.95
     51840     1466.11
     51880     1467.08
     51920     1468.39
     51960     1469.51
     52000     1470.56
     52040      1471.7
     52080      1472.9
     52120     1473.83
     52160     1475.12
     52200     1476.32
     52240      1477.4
     52280     1478.48
     52320     1479.55
     52360     1480.77
     52400     1481.81
     52440     1483.03
     52480     1484.15
     52520     1485.23
     52560     1486.37
     52600     1487.51
     52640     1488.66
     52680     1489.63
     52720     1490.95
     52760     1492.06
     52800     1493.12
     52840     1494.26
     52880     1495.46
     52920     1496.39
     52960     1497.68
     53000     1498.88
     53040     1499.96
     53080     1501.04
     53120      1502.1
     53160     1503.33
     53200     1504.36
     53240     1505.59
     53280      1506.7
     53320     1507.79
     53360     1508.92
     53400     1510.06
     53440     1511.21
     53480     1512.18
     53520      1513.5
     53560     1514.61
     53600     1515.66
     53640     1516.81
     53680     1518.01
     53720     1518.94
     53760     1520.23
     53800     1521.43
     53840     1522.52
     53880     1523.59
     53920     1524.66
     53960     1525.89
     54000     1526.92
     54040     1528.14
     54080     1529.25
     54120     1530.34
     54160     1531.48
     54200     1532.62
     54240     1533.77
     54280     1534.73
     54320     1536.06
     54360     1537.17
     54400     1538.22
     54440     1539.37
     54480     1540.57
     54520     1541.49
     54560     1542.78
     54600     1543.98
     54640     1545.07
     54680     1546.13
     54720      1547.2
     54760     1548.44
     54800     1549.46
     54840     1550.69
     54880      1551.8
     54920     1552.88
     54960     1554.03
     55000     1555.16
     55040     1556.31
     55080     1557.27
     55120      1558.6
     55160     1559.71
     55200     1560.75
     55240      1561.9
     55280     1563.11
     55320     1564.03
     55360     1565.32
     55400     1566.52
     55440     1567.61
     55480     1568.68
     55520     1569.75
     55560     1570.98
     55600        1572
     55640     1573.23
     55680     1574.34
     55720     1575.42
     55760     1576.56
     55800      1577.7
     55840     1578.84
     55880     1579.81
     55920     1581.14
     55960     1582.24
     56000     1583.29
     56040     1584.44
     56080     1585.65
     56120     1586.56
     56160     1587.86
     56200     1589.06
     56240     1590.16
     56280     1591.22
     56320     1592.29
     56360     1593.52
     56400     1594.54
     56440     1595.77
     56480     1596.88
     56520     1597.95
     56560      1599.1
     56600     1600.24
     56640     1601.38
     56680     1602.34
     56720     1603.67
     56760     1604.78
     56800     1605.83
     56840     1606.97
     56880     1608.19
     56920      1609.1
     56960      1610.4
     57000      1611.6
     57040     1612.69
     57080     1613.76
     57120     1614.82
     57160     1616.06
     57200     1617.07
     57240      1618.3
     57280     1619.41
     57320     1620.49
     57360     1621.64
     57400     1622.78
     57440     1623.93
     57480     1624.88
     57520     1626.21
     57560     1627.33
     57600     1628.37
     57640     1629.51
     57680     1630.73
     57720     1631.64
     57760     1632.94
     57800     1634.14
     57840     1635.23
     57880      1636.3
     57920     1637.36
     57960      1638.6
     58000     1639.61
     58040     1640.85
     58080     1641.95
     58120     1643.03
     58160     1644.18
     58200     1645.31
     58240     1646.47
     58280     1647.43
     58320     1648.75
     58360     1649.87
     58400     1650.91
     58440     1652.06
     58480     1653.27
     58520     1654.18
     58560     1655.48
     58600     1656.68
     58640     1657.77
     58680     1658.84
     58720     1659.91
     58760     1661.14
     58800     1662.15
     58840     1663.39
     58880     1664.49
     58920     1665.57
     58960     1666.72
     59000     1667.86
     59040     1669.01
     59080     1669.97
     59120      1671.3
     59160     1672.42
     59200     1673.45
     59240     1674.59
     59280      1675.8
     59320     1676.71
     59360     1678.01
     59400     1679.22
     59440     1680.32
     59480     1681.39
     59520     1682.45
     59560     1683.68
     59600     1684.69
     59640     1685.93
     59680     1687.03
     59720     1688.11
     59760     1689.25
     59800     1690.39
     59840     1691.55
     59880      1692.5
     59920     1693.83
     59960     1694.96
     60000     1695.99
     60040     1697.13
     60080     1698.34
     60120     1699.25
     60160     1700.56
     60200     1701.76
     60240     1702.86
     60280     1703.92
     60320     1704.99
     60360     1706.23
     60400     1707.23
     60440     1708.47
     60480     1709.57
     60520     1710.65
     60560      1711.8
     60600     1712.94
     60640     1714.09
     60680     1715.05
     60720     1716.38
     60760      1717.5
     60800     1718.54
     60840     1719.68
     60880     1720.89
     60920      1721.8
     60960     1723.11
     61000     1724.31
     61040      1725.4
     61080     1726.47
     61120     1727.53
     61160     1728.77
     61200     1729.77
     61240     1731.01
     61280     1732.11
     61320     1733.19
     61360     1734.34
     61400     1735.48
     61440     1736.64
     61480     1737.59
     61520     1738.93
     61560     1740.04
     61600     1741.09
     61640     1742.22
     61680     1743.43
     61720     1744.34
     61760     1745.64
     61800     1746.85
     61840     1747.93
     61880        1749
     61920     1750.06
     61960     1751.31
     62000      1752.3
     62040     1753.55
     62080     1754.65
     62120     1755.73
     62160     1756.88
     62200     1758.02
     62240     1759.18
     62280     1760.13
     62320     1761.46
     62360     1762.58
     62400     1763.62
     62440     1764.75
     62480     1765.96
     62520     1766.87
     62560     1768.17
     62600     1769.38
     62640     1770.47
     62680     1771.53
     62720     1772.59
     62760     1773.84
     62800     1774.84
     62840     1776.08
     62880     1777.18
     62920     1778.27
     62960     1779.41
     63000     1780.55
     63040     1781.71
     63080     1782.65
     63120     1783.99
     63160     1785.11
     63200     1786.15
     63240     1787.28
     63280     1788.49
     63320     1789.39
     63360      1790.7
     63400     1791.91
     63440        1793
     63480     1794.06
     63520     1795.12
     63560     1796.38
     63600     1797.37
     63640     1798.62
     63680     1799.72
     63720      1800.8
     63760     1801.95
     63800     1803.08
     63840     1804.24
     63880     1805.18
     63920     1806.53
     63960     1807.66
     64000     1808.69
     64040     1809.82
     64080     1811.02
     64120     1811.93
     64160     1813.24
     64200     1814.44
     64240     1815.54
     64280      1816.6
     64320     1817.66
     64360     1818.91
     64400     1819.91
     64440     1821.15
     64480     1822.26
     64520     1823.34
     64560     1824.49
     64600     1825.63
     64640     1826.79
     64680     1827.73
     64720     1829.07
     64760      1830.2
     64800     1831.23
     64840     1832.36
     64880     1833.56
     64920     1834.47
     64960     1835.78
     65000     1836.98
     65040     1838.08
     65080     1839.14
     65120      1840.2
     65160     1841.46
     65200     1842.44
     65240      1843.7
     65280     1844.81
     65320     1845.88
     65360     1847.03
     65400     1848.17
     65440     1849.33
     65480     1850.26
     65520      1851.6
     65560     1852.74
     65600     1853.77
     65640      1854.9
     65680      1856.1
     65720        1857
     65760     1858.31
     65800     1859.52
     65840     1860.62
     65880     1861.67
     65920     1862.72
     65960     1863.98
     66000     1864.97
     66040     1866.24
     66080     1867.34
     66120     1868.41
     66160     1869.56
     66200     1870.69
     66240     1871.86
     66280     1872.79
     66320     1874.14
     66360     1875.26
     66400      1876.3
     66440     1877.43
     66480     1878.63
     66520     1879.53
     66560     1880.84
     66600     1882.05
     66640     1883.14
     66680      1884.2
     66720     1885.25
     66760     1886.51
     66800      1887.5
     66840     1888.77
     66880     1889.87
     66920     1890.93
     66960     1892.09
     67000     1893.22
     67040     1894.38
     67080      1895.3
     67120     1896.66
     67160     1897.79
     67200     1898.82
     67240     1899.95
     67280     1901.15
     67320     1902.05
     67360     1903.36
     67400     1904.57
     67440     1905.67
     67480     1906.73
     67520     1907.78
     67560     1909.04
     67600     1910.03
     67640      1911.3
     67680     1912.41
     67720     1913.47
     67760     1914.62
     67800     1915.75
     67840     1916.92
     67880     1917.84
     67920     1919.19
     67960     1920.32
     68000     1921.35
     68040     1922.48
     68080     1923.68
     68120     1924.58
     68160      1925.9
     68200     1927.11
     68240     1928.21
     68280     1929.27
     68320     1930.31
     68360     1931.58
     68400     1932.57
     68440     1933.85
     68480     1934.95
     68520     1936.01
     68560     1937.17
     68600     1938.29
     68640     1939.46
     68680     1940.37
     68720     1941.73
     68760     1942.86
     68800      1943.9
     68840     1945.02
     68880     1946.22
     68920     1947.12
     68960     1948.44
     69000     1949.66
     69040     1950.75
     69080     1951.81
     69120     1952.85
     69160     1954.12
     69200     1955.12
     69240      1956.4
     69280      1957.5
     69320     1958.57
     69360     1959.72
     69400     1960.84
     69440     1962.01
     69480     1962.93
     69520     1964.29
     69560     1965.43
     69600     1966.46
     69640     1967.57
     69680     1968.78
     69720     1969.67
     69760     1970.99
     69800     1972.21
     69840     1973.31
     69880     1974.37
     69920      1975.4
     69960     1976.68
     70000     1977.67
     70040     1978.95
     70080     1980.05
     70120     1981.12
     70160     1982.27
     70200      1983.4
     70240     1984.56
     70280     1985.48
     70320     1986.85
     70360     1987.99
     70400     1989.02
     70440     1990.13
     70480     1991.34
     70520     1992.24
     70560     1993.56
     70600     1994.78
     70640     1995.87
     70680     1996.92
     70720     1997.96
     70760     1999.23
     70800     2000.23
     70840     2001.51
     70880     2002.61
     70920     2003.67
     70960     2004.83
     71000     2005.96
     71040     2007.13
     71080     2008.04
     71120      2009.4
     71160     2010.56
     71200     2011.58
     71240      2012.7
     71280      2013.9
     71320     2014.79
     71360     2016.12
     71400     2017.33
     71440     2018.43
     71480     2019.47
     71520     2020.51
     71560     2021.79
     71600     2022.78
     71640     2024.07
     71680     2025.16
     71720     2026.22
     71760     2027.39
     71800     2028.51
     71840     2029.69
     71880     2030.61
     71920     2031.97
     71960     2033.12
     72000     2034.15
     72040     2035.26
     72080     2036.46
     72120     2037.35
     72160     2038.68
     72200      2039.9
     72240     2040.99
     72280     2042.04
     72320     2043.08
     72360     2044.35
     72400     2045.35
     72440     2046.63
     72480     2047.73
     72520     2048.79
     72560     2049.95
     72600     2051.08
     72640     2052.26
     72680     2053.17
     72720     2054.54
     72760     2055.69
     72800     2056.71
     72840     2057.83
     72880     2059.03
     72920     2059.92
     72960     2061.25
     73000     2062.47
     73040     2063.56
     73080     2064.61
     73120     2065.65
     73160     2066.93
     73200     2067.92
     73240      2069.2
     73280      2070.3
     73320     2071.36
     73360     2072.52
     73400     2073.66
     73440     2074.83
     73480     2075.74
     73520     2077.11
     73560     2078.26
     73600     2079.28
     73640      2080.4
     73680      2081.6
     73720     2082.48
     73760     2083.81
     73800     2085.03
     73840     2086.12
     73880     2087.17
     73920     2088.21
     73960     2089.49
     74000     2090.48
     74040     2091.76
     74080     2092.86
     74120     2093.92
     74160     2095.08
     74200     2096.22
     74240     2097.38
     74280      2098.3
     74320     2099.67
     74360     2100.82
     74400     2101.84
     74440     2102.97
     74480     2104.16
     74520     2105.05
     74560     2106.38
     74600     2107.59
     74640     2108.69
     74680     2109.73
     74720     2110.77
     74760     2112.05
     74800     2113.04
     74840     2114.32
     74880     2115.42
     74920     2116.48
     74960     2117.64
     75000     2118.78
     75040     2119.95
     75080     2120.86
     75120     2122.24
     75160     2123.39
     75200     2124.41
     75240     2125.54
     75280     2126.73
     75320     2127.61
     75360     2128.94
     75400     2130.16
     75440     2131.25
     75480      2132.3
     75520     2133.33
     75560     2134.61
     75600      2135.6
     75640     2136.89
     75680     2137.99
     75720     2139.04
     75760     2140.21
     75800     2141.34
     75840     2142.51
     75880     2143.43
     75920      2144.8
     75960     2145.96
     76000     2146.97
     76040     2148.09
     76080     2149.29
     76120     2150.17
     76160      2151.5
     76200     2152.72
     76240     2153.81
     76280     2154.85
     76320     2155.89
     76360     2157.17
     76400     2158.16
     76440     2159.45
     76480     2160.55
     76520      2161.6
     76560     2162.77
     76600      2163.9
     76640     2165.07
     76680     2165.98
     76720     2167.36
     76760     2168.52
     76800     2169.53
     76840     2170.66
     76880     2171.85
     76920     2172.73
     76960     2174.07
     77000     2175.28
     77040     2176.37
     77080     2177.42
     77120     2178.45
     77160     2179.73
     77200     2180.73
     77240     2182.01
     77280      2183.1
     77320     2184.17
     77360     2185.33
     77400     2186.47
     77440     2187.64
     77480     2188.54
     77520     2189.93
     77560     2191.08
     77600      2192.1
     77640     2193.22
     77680     2194.41
     77720     2195.29
     77760     2196.63
     77800     2197.85
     77840     2198.93
     77880     2199.98
     77920     2201.01
     77960     2202.29
     78000     2203.29
     78040     2204.57
     78080     2205.68
     78120     2206.74
     78160     2207.91
     78200     2209.03
     78240     2210.21
     78280     2211.11
     78320     2212.49
     78360     2213.65
     78400     2214.66
     78440     2215.79
     78480     2216.97
     78520     2217.86
     78560     2219.19
     78600     2220.42
     78640     2221.49
     78680     2222.54
     78720     2223.57
     78760     2224.86
     78800     2225.86
     78840     2227.15
     78880     2228.25
     78920     2229.31
     78960     2230.48
     79000      2231.6
     79040     2232.78
     79080     2233.68
     79120     2235.05
     79160     2236.23
     79200     2237.24
     79240     2238.37
     79280     2239.56
     79320     2240.43
     79360     2241.78
     79400     2243.01
     79440     2244.08
     79480     2245.13
     79520     2246.16
     79560     2247.45
     79600     2248.45
     79640     2249.74
     79680     2250.84
     79720      2251.9
     79760     2253.08
     79800     2254.19
     79840     2255.37
     79880     2256.26
     79920     2257.65
     79960     2258.82
     80000     2259.83
     80040     2260.96
     80080     2262.14
     80120     2263.02
     80160     2264.36
     80200     2265.59
     80240     2266.66
     80280     2267.71
     80320     2268.74
     80360     2270.03
     80400     2271.04
     80440     2272.32
     80480     2273.43
     80520     2274.48
     80560     2275.66
     80600     2276.78
     80640     2277.95
     80680     2278.84
     80720     2280.23
     80760      2281.4
     80800     2282.42
     80840     2283.55
     80880     2284.73
     80920     2285.61
     80960     2286.95
     81000     2288.19
     81040     2289.27
     81080     2290.32
     81120     2291.35
     81160     2292.64
     81200     2293.64
     81240     2294.92
     81280     2296.02
     81320     2297.07
     81360     2298.25
     81400     2299.38
     81440     2300.55
     81480     2301.44
     81520     2302.83
     81560        2304
     81600     2305.01
     81640     2306.14
     81680     2307.33
     81720      2308.2
     81760     2309.54
     81800     2310.78
     81840     2311.86
     81880      2312.9
     81920     2313.93
     81960     2315.23
     82000     2316.23
     82040      2317.5
     82080      2318.6
     82120     2319.64
     82160     2320.84
     82200     2321.96
     82240     2323.13
     82280     2324.01
     82320      2325.4
     82360     2326.58
     82400     2327.59
     82440     2328.72
     82480     2329.92
     82520     2330.77
     82560     2332.12
     82600     2333.37
     82640     2334.44
     82680     2335.49
     82720     2336.52
     82760     2337.81
     82800     2338.82
     82840     2340.08
     82880     2341.19
     82920     2342.23
     82960     2343.43
     83000     2344.54
     83040     2345.71
     83080      2346.6
     83120     2347.99
     83160     2349.17
     83200     2350.18
     83240     2351.31
     83280     2352.51
     83320     2353.35
     83360     2354.72
     83400     2355.96
     83440     2357.03
     83480     2358.08
     83520     2359.11
     83560      2360.4
     83600     2361.41
     83640     2362.67
     83680     2363.78
     83720     2364.81
     83760     2366.01
     83800     2367.13
     83840     2368.29
     83880     2369.18
     83920     2370.57
     83960     2371.75
     84000     2372.76
     84040     2373.89
     84080     2375.09
     84120     2375.93
     84160      2377.3
     84200     2378.55
     84240     2379.62
     84280     2380.68
     84320     2381.69
     84360     2382.98
     84400     2383.99
     84440     2385.27
     84480     2386.37
     84520      2387.4
     84560      2388.6
     84600     2389.72
     84640     2390.89
     84680     2391.77
     84720     2393.16
     84760     2394.34
     84800     2395.35
     84840     2396.48
     84880     2397.68
     84920     2398.52
     84960     2399.88
     85000     2401.14
     85040     2402.21
     85080     2403.26
     85120     2404.29
     85160     2405.57
     85200     2406.58
     85240     2407.86
     85280     2408.96
     85320     2409.99
     85360     2411.19
     85400     2412.31
     85440     2413.47
     85480     2414.36
     85520     2415.76
     85560     2416.92
     85600     2417.93
     85640     2419.06
     85680     2420.27
     85720     2421.11
     85760     2422.46
     85800     2423.71
     85840     2424.79
     85880     2425.84
     85920     2426.86
     85960     2428.15
     86000     2429.16
     86040     2430.44
     86080     2431.54
     86120     2432.57
     86160     2433.76
     86200     2434.89
     86240     2436.06
     86280     2436.94
     86320     2438.33
     86360      2439.5
     86400     2440.51
     86440     2441.64
     86480     2442.85
     86520     2443.68
     86560     2445.05
     86600      2446.3
     86640     2447.37
     86680     2448.43
     86720     2449.46
     86760     2450.73
     86800     2451.75
     86840     2453.03
     86880     2454.13
     86920     2455.14
     86960     2456.35
     87000     2457.48
     87040     2458.65
     87080     2459.52
     87120     2460.91
     87160     2462.08
     87200      2463.1
     87240     2464.23
     87280     2465.43
     87320     2466.26
     87360     2467.63
     87400     2468.89
     87440     2469.96
     87480     2471.02
     87520     2472.04
     87560     2473.32
     87600     2474.33
     87640     2475.61
     87680     2476.72
     87720     2477.72
     87760     2478.92
     87800     2480.05
     87840     2481.21
     87880      2482.1
     87920     2483.48
     87960     2484.65
     88000     2485.66
     88040     2486.79
     88080        2488
     88120     2488.83
     88160      2490.2
     88200     2491.45
     88240     2492.52
     88280     2493.58
     88320      2494.6
     88360     2495.88
     88400     2496.89
     88440     2498.17
     88480     2499.27
     88520     2500.29
     88560      2501.5
     88600     2502.62
     88640     2503.78
     88680     2504.65
     88720     2506.04
     88760     2507.21
     88800     2508.22
     88840     2509.35
     88880     2510.56
     88920     2511.39
     88960     2512.76
     89000     2514.01
     89040     2515.09
     89080     2516.14
     89120     2517.16
     89160     2518.45
     89200     2519.46
     89240     2520.74
     89280     2521.83
     89320     2522.84
     89360     2524.05
     89400     2525.18
     89440     2526.34
     89480     2527.21
     89520     2528.61
     89560     2529.77
     89600     2530.78
     89640      2531.9
     89680     2533.11
     89720     2533.94
     89760     2535.32
     89800     2536.57
     89840     2537.65
     89880     2538.69
     89920     2539.71
     89960        2541
     90000        2542
     90040     2543.28
     90080     2544.39
     90120     2545.39
     90160     2546.61
     90200     2547.73
     90240     2548.89
     90280     2549.76
     90320     2551.16
     90360     2552.32
     90400     2553.33
     90440     2554.44
     90480     2555.66
     90520     2556.48
     90560     2557.86
     90600     2559.11
     90640     2560.18
     90680     2561.23
     90720     2562.24
     90760     2563.54
     90800     2564.54
     90840     2565.82
     90880     2566.92
     90920     2567.91
     90960     2569.13
     91000     2570.25
     91040     2571.41
     91080     2572.28
     91120     2573.68
     91160     2574.84
     91200     2575.86
     91240     2576.97
     91280     2578.19
     91320     2579.01
     91360     2580.38
     91400     2581.64
     91440     2582.71
     91480     2583.76
     91520     2584.78
     91560     2586.07
     91600     2587.07
     91640     2588.36
     91680     2589.46
     91720     2590.45
     91760     2591.68
     91800     2592.79
     91840     2593.96
     91880     2594.81
     91920     2596.22
     91960     2597.38
     92000     2598.39
     92040     2599.51
     92080     2600.72
     92120     2601.54
     92160     2602.93
     92200     2604.19
     92240     2605.26
     92280     2606.31
     92320     2607.31
     92360     2608.62
     92400     2609.62
     92440      2610.9
     92480     2612.01
     92520     2612.99
     92560     2614.22
     92600     2615.32
     92640      2616.5
     92680     2617.35
     92720     2618.76
     92760     2619.92
     92800     2620.93
     92840     2622.05
     92880     2623.26
     92920     2624.08
     92960     2625.47
     93000     2626.74
     93040     2627.81
     93080     2628.85
     93120     2629.86
     93160     2631.18
     93200     2632.17
     93240     2633.45
     93280     2634.55
     93320     2635.55
     93360     2636.77
     93400     2637.87
     93440     2639.04
     93480     2639.89
     93520      2641.3
     93560     2642.46
     93600     2643.48
     93640     2644.59
     93680      2645.8
     93720     2646.62
     93760     2648.01
     93800     2649.28
     93840     2650.34
     93880     2651.38
     93920     2652.38
     93960     2653.71
     94000     2654.71
     94040        2656
     94080     2657.09
     94120     2658.09
     94160      2659.3
     94200     2660.41
     94240     2661.59
     94280     2662.43
     94320     2663.85
     94360     2665.01
     94400     2666.01
     94440     2667.13
     94480     2668.35
     94520     2669.17
     94560     2670.57
     94600     2671.84
     94640      2672.9
     94680     2673.94
     94720     2674.94
     94760     2676.27
     94800     2677.27
     94840     2678.55
     94880     2679.65
     94920     2680.65
     94960     2681.85
     95000     2682.97
     95040     2684.15
     95080     2684.98
     95120      2686.4
     95160     2687.57
     95200     2688.57
     95240     2689.69
     95280     2690.91
     95320     2691.73
     95360     2693.13
     95400      2694.4
     95440     2695.47
     95480     2696.51
     95520      2697.5
     95560     2698.83
     95600     2699.83
     95640     2701.12
     95680     2702.21
     95720     2703.22
     95760     2704.42
     95800     2705.55
     95840     2706.73
     95880     2707.55
     95920     2708.97
     95960     2710.13
     96000     2711.14
     96040     2712.25
     96080     2713.48
     96120      2714.3
     96160     2715.71
     96200     2716.98
     96240     2718.05
     96280     2719.08
     96320     2720.08
     96360     2721.41
     96400     2722.41
     96440     2723.69
     96480     2724.79
     96520     2725.79
     96560     2726.99
     96600     2728.12
     96640     2729.29
     96680     2730.11
     96720     2731.54
     96760     2732.71
     96800     2733.71
     96840     2734.82
     96880     2736.06
     96920     2736.88
     96960     2738.28
     97000     2739.55
     97040     2740.62
     97080     2741.65
     97120     2742.66
     97160     2743.98
     97200     2744.98
     97240     2746.28
     97280     2747.37
     97320     2748.37
     97360     2749.57
     97400      2750.7
     97440     2751.87
     97480     2752.68
     97520     2754.11
     97560     2755.28
     97600     2756.29
     97640      2757.4
     97680     2758.64
     97720     2759.46
     97760     2760.87
     97800     2762.13
     97840      2763.2
     97880     2764.22
     97920     2765.23
     97960     2766.57
     98000     2767.56
     98040     2768.86
     98080     2769.94
     98120     2770.96
     98160     2772.15
     98200     2773.28
     98240     2774.46
     98280     2775.27
     98320      2776.7
     98360     2777.86
     98400     2778.88
     98440     2779.99
     98480     2781.23
     98520     2782.04
     98560     2783.45
     98600     2784.71
     98640     2785.79
     98680     2786.82
     98720     2787.82
     98760     2789.15
     98800     2790.15
     98840     2791.45
     98880     2792.52
     98920     2793.55
     98960     2794.74
     99000     2795.87
     99040     2797.05
     99080     2797.85
     99120      2799.3
     99160     2800.45
     99200     2801.46
     99240     2802.58
     99280     2803.82
     99320     2804.65
     99360     2806.05
     99400     2807.31
     99440     2808.39
     99480     2809.41
     99520     2810.41
     99560     2811.75
     99600     2812.75
     99640     2814.04
     99680     2815.12
     99720     2816.14
     99760     2817.33
     99800     2818.45
     99840     2819.64
     99880     2820.44
     99920     2821.89
     99960     2823.04
    100000     2824.06
    100040     2825.17
    100080     2826.42
    100120     2827.23
    100160     2828.64
    100200     2829.89
    100240     2830.98
    100280        2832
    100320     2833.01
    100360     2834.34
    100400     2835.33
    100440     2836.63
    100480     2837.71
    100520     2838.72
    100560      2839.9
    100600     2841.04
    100640     2842.23
    100680     2843.02
    100720     2844.47
    100760     2845.63
    100800     2846.63
    100840     2847.75
    100880        2849
    100920     2849.81
    100960     2851.22
    101000     2852.48
    101040     2853.56
    101080     2854.58
    101120      2855.6
    101160     2856.93
    101200     2857.92
    101240     2859.23
    101280     2860.29
    101320     2861.31
    101360     2862.49
    101400     2863.63
    101440     2864.82
    101480     2865.61
    101520     2867.06
    101560     2868.22
    101600     2869.22
    101640     2870.34
    101680     2871.59
    101720      2872.4
    101760     2873.81
    101800     2875.07
    101840     2876.16
    101880     2877.18
    101920     2878.19
    101960     2879.52
    102000     2880.52
    102040     2881.82
    102080     2882.89
    102120      2883.9
    102160     2885.09
    102200     2886.22
    102240     2887.42
    102280     2888.21
    102320     2889.67
    102360     2890.82
    102400     2891.82
    102440     2892.94
    102480      2894.2
    102520        2895
    102560     2896.41
    102600     2897.67
    102640     2898.76
    102680     2899.77
    102720     2900.78
    102760     2902.12
    102800     2903.11
    102840     2904.42
    102880     2905.48
    102920     2906.49
    102960     2907.68
    103000     2908.82
    103040     2910.01
    103080     2910.79
    103120     2912.26
    103160     2913.41
    103200     2914.42
    103240     2915.53
    103280     2916.79
    103320      2917.6
    103360        2919
    103400     2920.27
    103440     2921.35
    103480     2922.36
    103520     2923.37
    103560     2924.71
    103600      2925.7
    103640     2927.02
    103680     2928.07
    103720     2929.08
    103760     2930.28
    103800     2931.41
    103840      2932.6
    103880     2933.39
    103920     2934.86
    103960        2936
    104000     2937.01
    104040     2938.12
    104080     2939.38
    104120     2940.19
    104160      2941.6
    104200     2942.85
    104240     2943.94
    104280     2944.95
    104320     2945.95
    104360     2947.29
    104400     2948.28
    104440     2949.61
    104480     2950.67
    104520     2951.67
    104560     2952.88
    104600     2954.01
    104640     2955.19
    104680     2955.97
    104720     2957.45
    104760     2958.58
    104800      2959.6
    104840     2960.71
    104880     2961.97
    104920     2962.77
    104960     2964.18
    105000     2965.43
    105040     2966.54
    105080     2967.54
    105120     2968.54
    105160     2969.87
    105200     2970.86
    105240     2972.19
    105280     2973.25
    105320     2974.24
    105360     2975.45
    105400     2976.57
    105440     2977.75
    105480     2978.55
    105520     2980.01
    105560     2981.15
    105600     2982.17
    105640     2983.27
    105680     2984.54
    105720     2985.34
    105760     2986.75
    105800     2988.01
    105840     2989.11
    105880     2990.11
    105920     2991.11
    105960     2992.45
    106000     2993.43
    106040     2994.76
    106080     2995.82
    106120     2996.82
    106160     2998.02
    106200     2999.14
    106240     3000.33
    106280     3001.12
    106320     3002.59
    106360     3003.72
    106400     3004.74
    106440     3005.85
    106480     3007.12
    106520     3007.91
    106560     3009.33
    106600     3010.59
    106640     3011.68
    106680      3012.7
    106720     3013.68
    106760     3015.02
    106800     3016.01
    106840     3017.35
    106880      3018.4
    106920     3019.41
    106960      3020.6
    107000     3021.72
    107040      3022.9
    107080      3023.7
    107120     3025.16
    107160     3026.32
    107200     3027.31
    107240     3028.43
    107280     3029.71
    107320      3030.5
    107360     3031.91
    107400     3033.18
    107440     3034.28
    107480     3035.29
    107520     3036.26
    107560     3037.61
    107600      3038.6
    107640     3039.93
    107680        3041
    107720        3042
    107760     3043.18
    107800     3044.31
    107840     3045.49
    107880     3046.29
    107920     3047.76
    107960     3048.92
    108000     3049.92
    108040     3051.03
    108080     3052.29
    108120     3053.09
    108160     3054.51
    108200     3055.77
    108240     3056.87
    108280     3057.88
    108320     3058.86
    108360     3060.22
    108400     3061.21
    108440     3062.54
    108480     3063.59
    108520      3064.6
    108560     3065.79
    108600     3066.91
    108640     3068.09
    108680      3068.9
    108720     3070.37
    108760     3071.53
    108800     3072.53
    108840     3073.64
    108880      3074.9
    108920      3075.7
    108960     3077.12
    109000     3078.39
    109040     3079.49
    109080     3080.51
    109120     3081.47
    109160     3082.83
    109200     3083.82
    109240     3085.16
    109280     3086.21
    109320     3087.21
    109360     3088.41
    109400     3089.54
    109440     3090.71
    109480     3091.51
    109520     3092.99
    109560     3094.15
    109600     3095.14
    109640     3096.26
    109680     3097.53
    109720     3098.32
    109760     3099.74
    109800        3101
    109840      3102.1
    109880     3103.14
    109920      3104.1
    109960     3105.45
    110000     3106.44
    110040     3107.78
    110080     3108.84
    110120     3109.84
    110160     3111.03
    110200     3112.16
    110240     3113.32
    110280     3114.13
    110320     3115.61
    110360     3116.77
    110400     3117.76
    110440     3118.89
    110480     3120.15
    110520     3120.94
    110560     3122.36
    110600     3123.62
    110640     3124.72
    110680     3125.76
    110720     3126.72
    110760     3128.07
    110800     3129.06
    110840      3130.4
    110880     3131.46
    110920     3132.47
    110960     3133.66
    111000     3134.79
    111040     3135.96
    111080     3136.75
    111120     3138.24
    111160     3139.41
    111200     3140.39
    111240     3141.51
    111280     3142.78
    111320     3143.57
    111360     3144.99
    111400     3146.25
    111440     3147.36
    111480      3148.4
    111520     3149.34
    111560      3150.7
    111600     3151.69
    111640     3153.03
    111680     3154.09
    111720      3155.1
    111760      3156.3
    111800     3157.42
    111840     3158.58
    111880     3159.38
    111920     3160.87
    111960     3162.03
    112000     3163.02
    112040     3164.13
    112080     3165.41
    112120     3166.19
    112160     3167.62
    112200     3168.86
    112240     3169.98
    112280     3171.02
    112320     3171.97
    112360     3173.32
    112400     3174.31
    112440     3175.65
    112480      3176.7
    112520     3177.73
    112560     3178.92
    112600     3180.04
    112640     3181.19
    112680     3182.01
    112720      3183.5
    112760     3184.64
    112800     3185.64
    112840     3186.74
    112880     3188.03
    112920     3188.81
    112960     3190.23
    113000     3191.49
    113040      3192.6
    113080     3193.64
    113120     3194.58
    113160     3195.93
    113200     3196.92
    113240     3198.26
    113280     3199.31
    113320     3200.33
    113360     3201.53
    113400     3202.66
    113440     3203.81
    113480     3204.62
    113520     3206.12
    113560     3207.27
    113600     3208.27
    113640     3209.35
    113680     3210.65
    113720     3211.43
    113760     3212.85
    113800     3214.11
    113840     3215.23
    113880     3216.26
    113920      3217.2
    113960     3218.57
    114000     3219.55
    114040      3220.9
    114080     3221.94
    114120     3222.96
    114160     3224.15
    114200     3225.28
    114240     3226.44
    114280     3227.25
    114320     3228.75
    114360     3229.89
    114400     3230.89
    114440     3231.97
    114480     3233.28
    114520     3234.05
    114560     3235.47
    114600     3236.74
    114640     3237.85
    114680     3238.89
    114720     3239.82
    114760     3241.18
    114800     3242.15
    114840      3243.5
    114880     3244.55
    114920     3245.55
    114960     3246.76
    115000     3247.89
    115040     3249.04
    115080     3249.86
    115120     3251.35
    115160     3252.49
    115200      3253.5
    115240     3254.59
    115280      3255.9
    115320     3256.67
    115360     3258.09
    115400     3259.36
    115440     3260.48
    115480     3261.51
    115520     3262.44
    115560     3263.79
    115600     3264.76
    115640     3266.12
    115680     3267.16
    115720     3268.18
    115760     3269.38
    115800     3270.51
    115840     3271.67
    115880     3272.46
    115920     3273.96
    115960     3275.11
    116000      3276.1
    116040     3277.19
    116080      3278.5
    116120     3279.27
    116160     3280.69
    116200     3281.96
    116240     3283.06
    116280     3284.11
    116320     3285.05
    116360      3286.4
    116400     3287.37
    116440     3288.73
    116480     3289.76
    116520     3290.78
    116560     3291.98
    116600     3293.11
    116640     3294.27
    116680     3295.07
    116720     3296.58
    116760     3297.72
    116800     3298.72
    116840      3299.8
    116880     3301.12
    116920      3301.9
    116960      3303.3
    117000     3304.58
    117040     3305.69
    117080     3306.74
    117120     3307.67
    117160     3309.02
    117200     3309.99
    117240     3311.35
    117280     3312.39
    117320     3313.39
    117360     3314.59
    117400     3315.73
    117440     3316.89
    117480     3317.67
    117520      3319.2
    117560     3320.34
    117600     3321.33
    117640     3322.41
    117680     3323.73
    117720     3324.51
    117760     3325.91
    117800     3327.19
    117840     3328.29
    117880     3329.35
    117920     3330.28
    117960     3331.63
    118000     3332.59
    118040     3333.96
    118080        3335
    118120        3336
    118160      3337.2
    118200     3338.36
    118240     3339.51
    118280     3340.28
    118320      3341.8
    118360     3342.94
    118400     3343.93
    118440     3345.03
    118480     3346.34
    118520     3347.13
    118560     3348.52
    118600      3349.8
    118640      3350.9
    118680     3351.95
    118720     3352.88
    118760     3354.23
    118800      3355.2
    118840     3356.56
    118880      3357.6
    118920      3358.6
    118960      3359.8
    119000     3360.95
    119040     3362.11
    119080     3362.88
    119120      3364.4
    119160     3365.54
    119200     3366.53
    119240     3367.62
    119280     3368.94
    119320     3369.72
    119360     3371.12
    119400     3372.38
    119440      3373.5
    119480     3374.54
    119520     3375.47
    119560     3376.82
    119600     3377.81
    119640     3379.15
    119680     3380.21
    119720     3381.19
    119760     3382.39
    119800     3383.56
    119840     3384.71
    119880     3385.47
    119920     3386.99
    119960     3388.14
    120000     3389.13
    120040     3390.23
    120080     3391.54
    120120     3392.33
    120160     3393.72
    120200     3394.99
    120240     3396.11
    120280     3397.16
    120320     3398.08
    120360     3399.43
    120400     3400.41
    120440     3401.76
    120480     3402.82
    120520      3403.8
    120560     3405.01
    120600     3406.18
    120640     3407.33
    120680     3408.08
    120720     3409.61
    120760     3410.76
    120800     3411.74
    120840     3412.83
    120880     3414.15
    120920     3414.93
    120960     3416.33
    121000      3417.6
    121040     3418.71
    121080     3419.76
    121120     3420.67
    121160     3422.03
    121200        3423
    121240     3424.34
    121280     3425.41
    121320      3426.4
    121360     3427.61
    121400     3428.77
    121440     3429.92
    121480     3430.68
    121520     3432.21
    121560     3433.36
    121600     3434.35
    121640     3435.42
    121680     3436.75
    121720     3437.53
    121760     3438.92
    121800     3440.18
    121840     3441.31
    121880     3442.34
    121920     3443.26
    121960     3444.63
    122000     3445.59
    122040     3446.95
    122080     3448.01
    122120     3448.99
    122160      3450.2
    122200     3451.37
    122240     3452.49
    122280     3453.26
    122320     3454.79
    122360     3455.94
    122400     3456.93
    122440     3458.02
    122480     3459.34
    122520     3460.12
    122560     3461.52
    122600     3462.77
    122640      3463.9
    122680     3464.94
    122720     3465.85
    122760     3467.22
    122800     3468.18
    122840     3469.54
    122880     3470.61
    122920     3471.59
    122960     3472.79
    123000     3473.97
    123040     3475.09
    123080     3475.85
    123120     3477.38
    123160     3478.54
    123200     3479.53
    123240     3480.61
    123280     3481.95
    123320     3482.72
    123360     3484.12
    123400     3485.38
    123440     3486.51
    123480     3487.54
    123520     3488.46
    123560     3489.81
    123600     3490.78
    123640     3492.15
    123680     3493.21
    123720     3494.19
    123760     3495.39
    123800     3496.57
    123840     3497.69
    123880     3498.45
    123920        3500
    123960     3501.15
    124000     3502.13
    124040     3503.21
    124080     3504.55
    124120     3505.32
    124160     3506.71
    124200     3507.98
    124240     3509.11
    124280     3510.14
    124320     3511.05
    124360     3512.42
    124400     3513.38
    124440     3514.75
    124480      3515.8
    124520      3516.8
    124560     3517.98
    124600     3519.17
    124640     3520.28
    124680     3521.04
    124720     3522.59
    124760     3523.75
    124800     3524.73
    124840     3525.81
    124880     3527.15
    124920      3527.9
    124960      3529.3
    125000     3530.57
    125040      3531.7
    125080     3532.73
    125120     3533.64
    125160     3535.01
    125200     3535.98
    125240     3537.34
    125280     3538.38
    125320     3539.39
    125360     3540.58
    125400     3541.77
    125440     3542.88
    125480     3543.63
    125520     3545.18
    125560     3546.35
    125600     3547.33
    125640     3548.42
    125680     3549.75
    125720     3550.51
    125760      3551.9
    125800     3553.17
    125840     3554.31
    125880     3555.34
    125920     3556.24
    125960     3557.61
    126000     3558.59
    126040     3559.96
    126080     3560.98
    126120     3561.99
    126160     3563.18
    126200     3564.37
    126240     3565.48
    126280     3566.24
    126320     3567.79
    126360     3568.97
    126400     3569.94
    126440     3571.03
    126480     3572.36
    126520     3573.11
    126560      3574.5
    126600     3575.77
    126640     3576.92
    126680     3577.94
    126720     3578.85
    126760     3580.22
    126800      3581.2
    126840     3582.56
    126880     3583.59
    126920     3584.59
    126960     3585.79
    127000     3586.97
    127040     3588.08
    127080     3588.84
    127120     3590.39
    127160     3591.57
    127200     3592.54
    127240     3593.62
    127280     3594.95
    127320      3595.7
    127360      3597.1
    127400     3598.37
    127440     3599.51
    127480     3600.53
    127520     3601.45
    127560     3602.81
    127600     3603.79
    127640     3605.17
    127680     3606.19
    127720     3607.19
    127760     3608.38
    127800     3609.57
    127840     3610.68
    127880     3611.44
    127920     3612.99
    127960     3614.17
    128000     3615.15
    128040     3616.23
    128080     3617.55
    128120     3618.31
    128160     3619.71
    128200     3620.98
    128240     3622.13
    128280     3623.15
    128320     3624.05
    128360     3625.42
    128400     3626.41
    128440     3627.77
    128480      3628.8
    128520      3629.8
    128560     3630.99
    128600     3632.19
    128640     3633.29
    128680     3634.05
    128720      3635.6
    128760     3636.78
    128800     3637.75
    128840     3638.84
    128880     3640.15
    128920      3640.9
    128960     3642.31
    129000     3643.59
    129040     3644.74
    129080     3645.75
    129120     3646.65
    129160     3648.01
    129200        3649
    129240     3650.37
    129280     3651.39
    129320     3652.39
    129360     3653.59
    129400     3654.77
    129440     3655.89
    129480     3656.65
    129520      3658.2
    129560     3659.37
    129600     3660.35
    129640     3661.42
    129680     3662.73
    129720     3663.48
    129760      3664.9
    129800     3666.19
    129840     3667.34
    129880     3668.35
    129920     3669.23
    129960      3670.6
    130000      3671.6
    130040     3672.96
    130080     3673.98
    130120     3674.99
    130160     3676.19
    130200     3677.37
    130240     3678.49
    130280     3679.24
    130320     3680.81
    130360     3681.97
    130400     3682.95
    130440     3684.02
    130480     3685.34
    130520     3686.09
    130560      3687.5
    130600     3688.78
    130640     3689.94
    130680     3690.95
    130720     3691.83
    130760      3693.2
    130800      3694.2
    130840     3695.55
    130880     3696.59
    130920     3697.58
    130960     3698.79
    131000     3699.96
    131040     3701.09
    131080     3701.85
    131120     3703.41
    131160     3704.58
    131200     3705.55
    131240     3706.61
    131280     3707.94
    131320     3708.69
    131360     3710.11
    131400     3711.38
    131440     3712.53
    131480     3713.55
    131520     3714.43
    131560     3715.81
    131600      3716.8
    131640     3718.17
    131680      3719.2
    131720     3720.18
    131760     3721.39
    131800     3722.57
    131840      3723.7
    131880     3724.46
    131920     3726.02
    131960     3727.19
    132000     3728.15
    132040     3729.21
    132080     3730.55
    132120     3731.29
    132160     3732.72
    132200     3733.97
    132240     3735.12
    132280     3736.13
    132320     3737.02
    132360      3738.4
    132400     3739.39
    132440     3740.77
    132480     3741.78
    132520     3742.77
    132560     3743.98
    132600     3745.15
    132640     3746.28
    132680     3747.04
    132720     3748.61
    132760     3749.78
    132800     3750.73
    132840     3751.79
    132880     3753.14
    132920     3753.87
    132960      3755.3
    133000     3756.57
    133040     3757.71
    133080     3758.71
    133120     3759.61
    133160     3760.97
    133200     3761.97
    133240     3763.34
    133280     3764.35
    133320     3765.35
    133360     3766.56
    133400     3767.73
    133440     3768.86
    133480     3769.62
    133520     3771.18
    133560     3772.34
    133600     3773.29
    133640     3774.35
    133680      3775.7
    133720     3776.44
    133760     3777.86
    133800     3779.14
    133840     3780.27
    133880     3781.28
    133920     3782.17
    133960     3783.56
    134000     3784.55
    134040     3785.92
    134080     3786.91
    134120     3787.91
    134160     3789.13
    134200      3790.3
    134240     3791.43
    134280     3792.17
    134320     3793.76
    134360     3794.91
    134400     3795.86
    134440     3796.92
    134480     3798.27
    134520     3799.01
    134560     3800.43
    134600     3801.71
    134640     3802.85
    134680     3803.84
    134720     3804.73
    134760     3806.13
    134800     3807.11
    134840     3808.49
    134880     3809.47
    134920     3810.48
    134960     3811.71
    135000     3812.87
    135040        3814
    135080     3814.74
    135120     3816.34
    135160     3817.49
    135200     3818.43
    135240     3819.49
    135280     3820.84
    135320     3821.58
    135360     3822.99
    135400     3824.28
    135440     3825.42
    135480     3826.41
    135520      3827.3
    135560      3828.7
    135600     3829.68
    135640     3831.05
    135680     3832.03
    135720     3833.05
    135760     3834.28
    135800     3835.43
    135840     3836.56
    135880      3837.3
    135920      3838.9
    135960     3840.05
    136000     3840.98
    136040     3842.05
    136080      3843.4
    136120     3844.15
    136160     3845.55
    136200     3846.84
    136240     3847.99
    136280     3848.98
    136320     3849.86
    136360     3851.28
    136400     3852.26
    136440     3853.62
    136480     3854.59
    136520     3855.62
    136560     3856.84
    136600     3857.99
    136640     3859.12
    136680     3859.86
    136720     3861.45
    136760     3862.59
    136800     3863.54
    136840     3864.61
    136880     3865.96
    136920      3866.7
    136960     3868.11
    137000      3869.4
    137040     3870.53
    137080     3871.52
    137120     3872.41
    137160     3873.83
    137200      3874.8
    137240     3876.17
    137280     3877.13
    137320     3878.16
    137360     3879.39
    137400     3880.53
    137440     3881.66
    137480     3882.41
    137520     3884.01
    137560     3885.14
    137600     3886.11
    137640     3887.17
    137680     3888.52
    137720     3889.24
    137760     3890.66
    137800     3891.96
    137840     3893.09
    137880     3894.08
    137920     3894.96
    137960     3896.38
    138000     3897.36
    138040     3898.74
    138080     3899.71
    138120     3900.73
    138160     3901.97
    138200     3903.11
    138240     3904.23
    138280     3904.98
    138320     3906.58
    138360     3907.72
    138400     3908.69
    138440     3909.74
    138480      3911.1
    138520     3911.83
    138560     3913.24
    138600     3914.53
    138640     3915.67
    138680     3916.64
    138720     3917.53
    138760     3918.95
    138800     3919.92
    138840     3921.31
    138880     3922.27
    138920      3923.3
    138960     3924.53
    139000     3925.68
    139040     3926.81
    139080     3927.55
    139120     3929.15
    139160     3930.29
    139200     3931.25
    139240     3932.31
    139280     3933.65
    139320     3934.39
    139360      3935.8
    139400     3937.11
    139440     3938.23
    139480     3939.22
    139520     3940.09
    139560     3941.53
    139600     3942.51
    139640      3943.9
    139680     3944.84
    139720     3945.86
    139760     3947.11
    139800     3948.26
    139840     3949.39
    139880     3950.12
    139920     3951.73
    139960     3952.86
    140000     3953.83
    140040     3954.88
    140080     3956.23
    140120     3956.94
    140160     3958.37
    140200     3959.68
    140240     3960.81
    140280     3961.81
    140320     3962.67
    140360     3964.11
    140400     3965.11
    140440     3966.49
    140480     3967.45
    140520     3968.46
    140560     3969.69
    140600     3970.86
    140640     3971.98
    140680     3972.71
    140720     3974.33
    140760     3975.45
    140800     3976.42
    140840     3977.48
    140880     3978.83
    140920     3979.54
    140960     3980.96
    141000     3982.28
    141040     3983.41
    141080      3984.4
    141120     3985.27
    141160     3986.71
    141200      3987.7
    141240     3989.08
    141280     3990.06
    141320     3991.05
    141360     3992.29
    141400     3993.47
    141440     3994.58
    141480     3995.31
    141520     3996.94
    141560     3998.06
    141600     3999.03
    141640     4000.08
    141680     4001.44
    141720     4002.15
    141760     4003.57
    141800      4004.9
    141840     4006.02
    141880     4007.01
    141920     4007.86
    141960     4009.33
    142000     4010.31
    142040     4011.69
    142080     4012.67
    142120     4013.66
    142160     4014.89
    142200     4016.08
    142240      4017.2
    142280     4017.93
    142320     4019.55
    142360     4020.67
    142400     4021.64
    142440     4022.69
    142480     4024.06
    142520     4024.77
    142560     4026.18
    142600      4027.5
    142640     4028.63
    142680     4029.62
    142720     4030.47
    142760     4031.94
    142800     4032.93
    142840     4034.31
    142880     4035.29
    142920     4036.27
    142960      4037.5
    143000      4038.7
    143040      4039.8
    143080     4040.54
    143120     4042.16
    143160     4043.28
    143200     4044.26
    143240      4045.3
    143280     4046.67
    143320     4047.38
    143360      4048.8
    143400     4050.12
    143440     4051.25
    143480     4052.24
    143520      4053.1
    143560     4054.57
    143600     4055.54
    143640     4056.93
    143680     4057.92
    143720     4058.88
    143760     4060.13
    143800     4061.33
    143840     4062.43
    143880     4063.17
    143920     4064.78
    143960      4065.9
    144000     4066.89
    144040     4067.93
    144080      4069.3
    144120     4070.01
    144160     4071.44
    144200     4072.74
    144240     4073.87
    144280     4074.86
    144320     4075.72
    144360      4077.2
    144400     4078.17
    144440     4079.54
    144480     4080.54
    144520     4081.52
    144560     4082.76
    144600     4083.97
    144640     4085.06
    144680      4085.8
    144720     4087.41
    144760     4088.53
    144800     4089.52
    144840     4090.54
    144880     4091.93
    144920     4092.64
    144960     4094.06
    145000     4095.39
    145040      4096.5
    145080     4097.49
    145120     4098.36
    145160     4099.83
    145200      4100.8
    145240     4102.16
    145280     4103.17
    145320     4104.15
    145360     4105.39
    145400      4106.6
    145440     4107.69
    145480     4108.44
    145520     4110.04
    145560     4111.17
    145600     4112.15
    145640     4113.17
    145680     4114.56
    145720     4115.27
    145760     4116.69
    145800     4118.03
    145840     4119.13
    145880     4120.12
    145920     4120.98
    145960     4122.46
    146000     4123.43
    146040      4124.8
    146080     4125.81
    146120     4126.79
    146160     4128.03
    146200     4129.24
    146240     4130.32
    146280     4131.07
    146320     4132.69
    146360     4133.81
    146400     4134.79
    146440     4135.81
    146480      4137.2
    146520      4137.9
    146560     4139.33
    146600     4140.66
    146640     4141.76
    146680     4142.75
    146720     4143.61
    146760     4145.09
    146800     4146.06
    146840     4147.42
    146880     4148.44
    146920      4149.4
    146960     4150.64
    147000     4151.87
    147040     4152.95
    147080      4153.7
    147120     4155.31
    147160     4156.42
    147200     4157.41
    147240     4158.44
    147280     4159.82
    147320     4160.51
    147360     4161.95
    147400     4163.27
    147440     4164.39
    147480     4165.37
    147520     4166.23
    147560      4167.7
    147600     4168.67
    147640     4170.04
    147680     4171.05
    147720     4172.03
    147760     4173.26
    147800     4174.49
    147840     4175.57
    147880     4176.32
    147920     4177.93
    147960     4179.03
    148000     4180.03
    148040     4181.04
    148080     4182.43
    148120     4183.11
    148160     4184.56
    148200     4185.88
    148240     4187.01
    148280     4187.97
    148320     4188.83
    148360      4190.3
    148400     4191.28
    148440     4192.65
    148480     4193.66
    148520     4194.63
    148560     4195.85
    148600     4197.09
    148640     4198.16
    148680     4198.91
    148720     4200.53
    148760     4201.62
    148800     4202.62
    148840     4203.64
    148880     4205.03
    148920      4205.7
    148960     4207.15
    149000     4208.48
    149040      4209.6
    149080     4210.57
    149120     4211.43
    149160     4212.91
    149200     4213.88
    149240     4215.25
    149280     4216.28
    149320     4217.23
    149360     4218.46
    149400      4219.7
    149440     4220.75
    149480     4221.52
    149520     4223.13
    149560     4224.22
    149600     4225.21
    149640     4226.24
    149680     4227.63
    149720     4228.29
    149760     4229.76
    149800     4231.09
    149840     4232.21
    149880     4233.17
    149920     4234.02
    149960     4235.51
    150000     4236.49
    150040     4237.85
    150080     4238.87
    150120     4239.83
    150160     4241.06
    150200      4242.3
    150240     4243.36
    150280     4244.11
    150320     4245.74
    150360     4246.82
    150400     4247.82
    150440     4248.84
    150480     4250.23
    150520     4250.89
    150560     4252.35
    150600     4253.68
    150640     4254.81
    150680     4255.76
    150720     4256.62
    150760     4258.09
    150800     4259.08
    150840     4260.44
    150880     4261.46
    150920     4262.42
    150960     4263.65
    151000     4264.86
    151040     4265.94
    151080     4266.69
    151120     4268.32
    151160      4269.4
    151200      4270.4
    151240     4271.43
    151280     4272.81
    151320     4273.47
    151360     4274.94
    151400     4276.26
    151440     4277.38
    151480     4278.33
    151520     4279.18
    151560     4280.67
    151600     4281.66
    151640     4283.02
    151680     4284.05
    151720     4284.99
    151760     4286.23
    151800     4287.42
    151840      4288.5
    151880     4289.26
    151920     4290.89
    151960     4291.97
    152000     4292.97
    152040        4294
    152080     4295.37
    152120     4296.03
    152160     4297.51
    152200     4298.83
    152240     4299.96
    152280     4300.92
    152320     4301.76
    152360     4303.24
    152400     4304.24
    152440      4305.6
    152480     4306.63
    152520     4307.56
    152560      4308.8
    152600     4309.99
    152640     4311.07
    152680     4311.83
    152720     4313.46
    152760     4314.54
    152800     4315.53
    152840     4316.55
    152880     4317.94
    152920     4318.58
    152960     4320.07
    153000     4321.41
    153040     4322.53
    153080     4323.48
    153120     4324.32
    153160     4325.81
    153200     4326.82
    153240     4328.17
    153280     4329.19
    153320     4330.11
    153360     4331.35
    153400     4332.55
    153440     4333.62
    153480     4334.38
    153520     4336.01
    153560     4337.09
    153600      4338.1
    153640      4339.1
    153680     4340.51
    153720     4341.13
    153760     4342.64
    153800     4343.96
    153840     4345.08
    153880     4346.05
    153920     4346.86
    153960     4348.36
    154000     4349.37
    154040     4350.71
    154080     4351.72
    154120     4352.67
    154160     4353.88
    154200     4355.09
    154240     4356.16
    154280     4356.93
    154320     4358.55
    154360     4359.64
    154400     4360.64
    154440     4361.64
    154480     4363.06
    154520     4363.68
    154560     4365.18
    154600     4366.51
    154640     4367.63
    154680     4368.59
    154720      4369.4
    154760      4370.9
    154800     4371.91
    154840     4373.26
    154880     4374.28
    154920      4375.2
    154960     4376.41
    155000     4377.62
    155040     4378.69
    155080     4379.45
    155120     4381.06
    155160     4382.17
    155200     4383.19
    155240     4384.19
    155280      4385.6
    155320     4386.21
    155360     4387.72
    155400     4389.05
    155440     4390.17
    155480     4391.12
    155520     4391.92
    155560     4393.41
    155600     4394.43
    155640     4395.79
    155680     4396.79
    155720     4397.72
    155760     4398.95
    155800     4400.14
    155840     4401.21
    155880     4401.97
    155920     4403.57
    155960     4404.68
    156000     4405.69
    156040     4406.68
    156080      4408.1
    156120      4408.7
    156160      4410.2
    156200     4411.55
    156240     4412.67
    156280     4413.62
    156320     4414.43
    156360     4415.91
    156400     4416.94
    156440      4418.3
    156480      4419.3
    156520     4420.22
    156560     4421.45
    156600     4422.65
    156640     4423.71
    156680     4424.49
    156720     4426.07
    156760     4427.18
    156800     4428.19
    156840     4429.17
    156880      4430.6
    156920      4431.2
    156960     4432.72
    157000     4434.05
    157040     4435.17
    157080     4436.13
    157120     4436.91
    157160     4438.41
    157200     4439.43
    157240     4440.78
    157280     4441.79
    157320     4442.71
    157360     4443.95
    157400     4445.14
    157440      4446.2
    157480     4446.99
    157520     4448.56
    157560     4449.67
    157600     4450.69
    157640     4451.66
    157680     4453.07
    157720     4453.69
    157760     4455.18
    157800     4456.53
    157840     4457.65
    157880     4458.61
    157920      4459.4
    157960     4460.89
    158000      4461.9
    158040     4463.26
    158080     4464.27
    158120      4465.2
    158160     4466.42
    158200     4467.61
    158240     4468.68
    158280     4469.45
    158320     4471.03
    158360     4472.14
    158400     4473.16
    158440     4474.11
    158480     4475.54
    158520     4476.15
    158560     4477.65
    158600     4478.99
    158640      4480.1
    158680     4481.07
    158720     4481.85
    158760     4483.36
    158800     4484.36
    158840     4485.71
    158880     4486.73
    158920     4487.65
    158960     4488.88
    159000     4490.07
    159040     4491.13
    159080     4491.91
    159120     4493.48
    159160      4494.6
    159200     4495.61
    159240     4496.56
    159280     4497.98
    159320     4498.59
    159360      4500.1
    159400     4501.42
    159440     4502.56
    159480     4503.53
    159520     4504.31
    159560     4505.81
    159600     4506.81
    159640     4508.17
    159680     4509.18
    159720     4510.09
    159760     4511.32
    159800     4512.52
    159840     4513.59
    159880     4514.36
    159920     4515.93
    159960     4517.06
    160000     4518.05
    160040     4519.02
    160080     4520.43
    160120     4521.04
    160160     4522.56
    160200     4523.89
    160240     4525.02
    160280     4525.98
    160320     4526.77
    160360     4528.28
    160400     4529.26
    160440     4530.62
    160480     4531.61
    160520     4532.53
    160560     4533.77
    160600     4534.96
    160640     4536.04
    160680      4536.8
    160720     4538.39
    160760     4539.51
    160800      4540.5
    160840     4541.47
    160880     4542.87
    160920     4543.49
    160960     4545.01
    161000     4546.33
    161040     4547.46
    161080     4548.43
    161120     4549.22
    161160     4550.72
    161200     4551.71
    161240     4553.08
    161280     4554.07
    161320     4554.99
    161360     4556.23
    161400     4557.43
    161440      4558.5
    161480     4559.25
    161520     4560.86
    161560     4561.98
    161600     4562.96
    161640     4563.94
    161680     4565.34
    161720     4565.94
    161760     4567.47
    161800     4568.78
    161840     4569.93
    161880     4570.91
    161920     4571.69
    161960      4573.2
    162000     4574.17
    162040     4575.55
    162080     4576.52
    162120     4577.46
    162160     4578.69
    162200      4579.9
    162240     4580.96
    162280     4581.72
    162320     4583.33
    162360     4584.44
    162400     4585.43
    162440     4586.41
    162480      4587.8
    162520     4588.41
    162560     4589.94
    162600     4591.25
    162640     4592.38
    162680     4593.38
    162720     4594.15
    162760     4595.66
    162800     4596.64
    162840     4598.03
    162880     4598.97
    162920     4599.92
    162960     4601.13
    163000     4602.36
    163040     4603.42
    163080      4604.2
    163120     4605.79
    163160     4606.91
    163200     4607.91
    163240     4608.87
    163280     4610.27
    163320     4610.88
    163360      4612.4
    163400     4613.69
    163440     4614.82
    163480     4615.83
    163520      4616.6
    163560     4618.12
    163600     4619.08
    163640     4620.47
    163680     4621.43
    163720     4622.37
    163760     4623.58
    163800     4624.81
    163840     4625.89
    163880     4626.65
    163920     4628.24
    163960     4629.35
    164000     4630.35
    164040     4631.31
    164080     4632.72
    164120     4633.33
    164160     4634.85
    164200     4636.14
    164240     4637.26
    164280     4638.29
    164320     4639.04
    164360     4640.57
    164400     4641.52
    164440     4642.93
    164480     4643.88
    164520     4644.81
    164560     4646.04
    164600     4647.28
    164640     4648.34
    164680      4649.1
    164720      4650.7
    164760      4651.8
    164800     4652.79
    164840     4653.76
    164880     4655.17
    164920     4655.77
    164960     4657.29
    165000     4658.59
    165040     4659.73
    165080     4660.73
    165120     4661.49
    165160     4663.01
    165200     4663.97
    165240     4665.36
    165280     4666.31
    165320     4667.23
    165360     4668.48
    165400      4669.7
    165440     4670.77
    165480     4671.53
    165520     4673.12
    165560     4674.22
    165600     4675.22
    165640     4676.19
    165680     4677.57
    165720     4678.21
    165760     4679.71
    165800        4681
    165840     4682.14
    165880     4683.15
    165920      4683.9
    165960     4685.42
    166000     4686.38
    166040     4687.77
    166080     4688.73
    166120     4689.65
    166160      4690.9
    166200     4692.14
    166240     4693.18
    166280     4693.96
    166320     4695.54
    166360     4696.65
    166400     4697.65
    166440     4698.61
    166480        4700
    166520     4700.62
    166560     4702.13
    166600     4703.42
    166640     4704.56
    166680     4705.57
    166720     4706.32
    166760     4707.86
    166800     4708.81
    166840     4710.19
    166880     4711.16
    166920     4712.08
    166960     4713.32
    167000     4714.56
    167040     4715.61
    167080     4716.39
    167120     4717.96
    167160     4719.08
    167200     4720.08
    167240     4721.03
    167280     4722.44
    167320     4723.06
    167360     4724.55
    167400     4725.84
    167440     4726.99
    167480     4727.99
    167520     4728.73
    167560     4730.27
    167600     4731.22
    167640     4732.62
    167680     4733.57
    167720     4734.49
    167760     4735.74
    167800     4736.98
    167840     4738.03
    167880     4738.79
    167920     4740.37
    167960     4741.47
    168000     4742.49
    168040     4743.43
    168080     4744.84
    168120     4745.46
    168160     4746.95
    168200     4748.25
    168240     4749.38
    168280     4750.39
    168320     4751.14
    168360     4752.68
    168400     4753.62
    168440     4755.02
    168480     4755.98
    168520     4756.89
    168560     4758.14
    168600     4759.38
    168640     4760.41
    168680     4761.21
    168720     4762.76
    168760     4763.89
    168800     4764.89
    168840     4765.85
    168880     4767.25
    168920     4767.87
    168960     4769.36
    169000     4770.65
    169040      4771.8
    169080     4772.79
    169120     4773.55
    169160      4775.1
    169200     4776.03
    169240     4777.42
    169280      4778.4
    169320      4779.3
    169360     4780.55
    169400      4781.8
    169440     4782.84
    169480     4783.63
    169520     4785.17
    169560     4786.32
    169600     4787.31
    169640     4788.27
    169680     4789.68
    169720     4790.29
    169760     4791.77
    169800     4793.06
    169840     4794.22
    169880     4795.22
    169920     4795.98
    169960     4797.52
    170000     4798.44
    170040     4799.86
    170080     4800.82
    170120     4801.71
    170160     4802.97
    170200     4804.21
    170240     4805.26
    170280     4806.05
    170320     4807.59
    170360     4808.73
    170400     4809.72
    170440      4810.7
    170480      4812.1
    170520     4812.71
    170560     4814.19
    170600     4815.48
    170640     4816.63
    170680     4817.64
    170720     4818.39
    170760     4819.94
    170800     4820.86
    170840     4822.27
    170880     4823.24
    170920     4824.11
    170960      4825.4
    171000     4826.64
    171040     4827.68
    171080     4828.47
    171120     4830.02
    171160     4831.16
    171200     4832.13
    171240     4833.12
    171280     4834.51
    171320      4835.1
    171360      4836.6
    171400      4837.9
    171440     4839.03
    171480     4840.06
    171520     4840.81
    171560     4842.37
    171600     4843.28
    171640     4844.68
    171680     4845.65
    171720     4846.53
    171760     4847.82
    171800     4849.05
    171840     4850.09
    171880     4850.88
    171920     4852.44
    171960     4853.58
    172000     4854.55
    172040     4855.54
    172080     4856.94
    172120     4857.54
    172160     4859.01
    172200      4860.3
    172240     4861.44
    172280     4862.47
    172320     4863.22
    172360     4864.78
    172400      4865.7
    172440     4867.11
    172480     4868.08
    172520     4868.94
    172560     4870.24
    172600     4871.48
    172640     4872.52
    172680      4873.3
    172720     4874.88
    172760     4876.01
    172800     4876.98
    172840     4877.96
    172880     4879.38
    172920     4879.95
    172960     4881.43
    173000     4882.73
    173040     4883.86
    173080     4884.89
    173120     4885.64
    173160      4887.2
    173200     4888.14
    173240     4889.53
    173280      4890.5
    173320     4891.37
    173360     4892.66
    173400      4893.9
    173440     4894.94
    173480     4895.71
    173520      4897.3
    173560     4898.44
    173600     4899.39
    173640     4900.38
    173680     4901.78
    173720     4902.36
    173760     4903.86
    173800     4905.15
    173840     4906.28
    173880     4907.31
    173920     4908.08
    173960     4909.64
    174000     4910.56
    174040     4911.98
    174080     4912.93
    174120     4913.82
    174160      4915.1
    174200     4916.34
    174240     4917.37
    174280     4918.15
    174320     4919.74
    174360     4920.86
    174400     4921.84
    174440     4922.81
    174480     4924.23
    174520      4924.8
    174560      4926.3
    174600     4927.58
    174640     4928.72
    174680     4929.75
    174720     4930.52
    174760     4932.08
    174800     4933.01
    174840     4934.42
    174880     4935.37
    174920     4936.27
    174960     4937.54
    175000     4938.77
    175040     4939.81
    175080      4940.6
    175120     4942.18
    175160     4943.29
    175200     4944.27
    175240     4945.25
    175280     4946.67
    175320     4947.23
    175360     4948.73
    175400     4950.01
    175440     4951.17
    175480     4952.19
    175520     4952.96
    175560     4954.51
    175600     4955.44
    175640     4956.86
    175680     4957.81
    175720      4958.7
    175760     4959.97
    175800     4961.22
    175840     4962.24
    175880     4963.03
    175920     4964.61
    175960     4965.72
    176000      4966.7
    176040     4967.68
    176080      4969.1
    176120     4969.68
    176160     4971.17
    176200     4972.45
    176240      4973.6
    176280     4974.63
    176320     4975.39
    176360     4976.96
    176400     4977.89
    176440      4979.3
    176480     4980.25
    176520     4981.15
    176560     4982.42
    176600     4983.67
    176640     4984.69
    176680     4985.49
    176720     4987.05
    176760     4988.19
    176800     4989.16
    176840     4990.12
    176880     4991.55
    176920     4992.13
    176960     4993.62
    177000     4994.89
    177040     4996.05
    177080     4997.09
    177120     4997.83
    177160     4999.39
    177200     5000.34
    177240     5001.74
    177280     5002.71
    177320     5003.61
    177360     5004.87
    177400     5006.12
    177440     5007.15
    177480     5007.93
    177520     5009.51
    177560     5010.64
    177600     5011.61
    177640     5012.57
    177680        5014
    177720     5014.58
    177760     5016.08
    177800     5017.34
    177840     5018.51
    177880     5019.53
    177920     5020.26
    177960     5021.84
    178000     5022.79
    178040     5024.18
    178080     5025.15
    178120     5026.06
    178160     5027.33
    178200     5028.57
    178240     5029.59
    178280      5030.4
    178320     5031.97
    178360     5033.11
    178400     5034.06
    178440     5035.02
    178480     5036.46
    178520     5037.05
    178560     5038.55
    178600      5039.8
    178640     5040.96
    178680     5041.99
    178720     5042.74
    178760     5044.31
    178800     5045.26
    178840     5046.65
    178880     5047.63
    178920     5048.53
    178960     5049.79
    179000     5051.06
    179040     5052.06
    179080     5052.87
    179120     5054.45
    179160     5055.59
    179200     5056.55
    179240     5057.51
    179280     5058.95
    179320     5059.52
    179360     5061.03
    179400     5062.27
    179440     5063.43
    179480     5064.49
    179520     5065.22
    179560     5066.79
    179600     5067.74
    179640     5069.14
    179680     5070.14
    179720     5071.03
    179760     5072.29
    179800     5073.55
    179840     5074.57
    179880     5075.37
    179920     5076.95
    179960      5078.1
    180000     5079.05
    180040        5080
    180080     5081.44
    180120     5082.01
    180160     5083.52
    180200     5084.79
    180240     5085.94
    180280     5086.99
    180320     5087.71
    180360     5089.29
    180400     5090.25
    180440     5091.65
    180480     5092.64
    180520     5093.55
    180560      5094.8
    180600     5096.07
    180640     5097.08
    180680     5097.87
    180720     5099.47
    180760     5100.61
    180800     5101.57
    180840     5102.51
    180880     5103.95
    180920     5104.52
    180960     5106.03
    181000     5107.29
    181040     5108.44
    181080     5109.48
    181120     5110.21
    181160      5111.8
    181200     5112.77
    181240     5114.17
    181280     5115.14
    181320     5116.07
    181360     5117.31
    181400     5118.57
    181440     5119.58
    181480     5120.39
    181520     5121.98
    181560     5123.11
    181600     5124.07
    181640     5125.03
    181680     5126.47
    181720     5127.04
    181760     5128.53
    181800     5129.82
    181840     5130.96
    181880     5132.01
    181920     5132.73
    181960     5134.32
    182000     5135.28
    182040     5136.68
    182080     5137.66
    182120     5138.58
    182160     5139.82
    182200     5141.09
    182240     5142.09
    182280      5142.9
    182320     5144.49
    182360     5145.62
    182400     5146.58
    182440     5147.55
    182480     5148.99
    182520     5149.55
    182560     5151.04
    182600     5152.34
    182640     5153.48
    182680     5154.51
    182720     5155.25
    182760     5156.83
    182800     5157.79
    182840     5159.18
    182880     5160.16
    182920     5161.07
    182960     5162.33
    183000      5163.6
    183040     5164.59
    183080     5165.39
    183120     5166.99
    183160     5168.13
    183200      5169.1
    183240     5170.05
    183280     5171.49
    183320     5172.04
    183360     5173.54
    183400     5174.84
    183440     5175.98
    183480     5177.03
    183520     5177.73
    183560     5179.33
    183600     5180.29
    183640     5181.68
    183680     5182.66
    183720     5183.57
    183760     5184.83
    183800      5186.1
    183840     5187.11
    183880     5187.91
    183920      5189.5
    183960     5190.64
    184000     5191.63
    184040     5192.57
    184080     5194.02
    184120     5194.57
    184160     5196.06
    184200     5197.36
    184240     5198.52
    184280     5199.54
    184320     5200.26
    184360     5201.87
    184400     5202.83
    184440     5204.21
    184480     5205.21
    184520     5206.11
    184560     5207.38
    184600     5208.64
    184640     5209.64
    184680     5210.45
    184720     5212.07
    184760     5213.21
    184800     5214.18
    184840     5215.12
    184880     5216.56
    184920     5217.09
    184960     5218.61
    185000      5219.9
    185040     5221.06
    185080      5222.1
    185120      5222.8
    185160     5224.42
    185200     5225.38
    185240     5226.76
    185280     5227.75
    185320     5228.66
    185360     5229.92
    185400      5231.2
    185440     5232.18
    185480     5232.99
    185520     5234.62
    185560     5235.77
    185600     5236.73
    185640     5237.68
    185680     5239.14
    185720     5239.65
    185760     5241.18
    185800     5242.46
    185840     5243.64
    185880     5244.65
    185920     5245.38
    185960        5247
    186000     5247.95
    186040     5249.35
    186080     5250.33
    186120     5251.24
    186160     5252.49
    186200     5253.78
    186240     5254.77
    186280     5255.58
    186320     5257.21
    186360     5258.37
    186400     5259.33
    186440     5260.29
    186480     5261.75
    186520     5262.25
    186560     5263.79
    186600     5265.07
    186640     5266.26
    186680     5267.24
    186720     5267.98
    186760      5269.6
    186800     5270.56
    186840     5271.96
    186880     5272.95
    186920     5273.83
    186960      5275.1
    187000     5276.38
    187040     5277.38
    187080      5278.2
    187120     5279.82
    187160        5281
    187200     5281.95
    187240     5282.89
    187280     5284.35
    187320     5284.86
    187360     5286.42
    187400     5287.68
    187440     5288.87
    187480     5289.86
    187520     5290.58
    187560     5292.24
    187600     5293.19
    187640     5294.59
    187680     5295.57
    187720     5296.45
    187760     5297.71
    187800     5299.01
    187840     5300.01
    187880     5300.82
    187920     5302.42
    187960     5303.61
    188000     5304.56
    188040     5305.53
    188080        5307
    188120      5307.5
    188160     5309.05
    188200     5310.32
    188240      5311.5
    188280     5312.49
    188320     5313.21
    188360     5314.87
    188400     5315.81
    188440     5317.22
    188480      5318.2
    188520     5319.08
    188560     5320.33
    188600     5321.64
    188640     5322.66
    188680     5323.45
    188720     5325.05
    188760     5326.24
    188800     5327.18
    188840     5328.16
    188880     5329.64
    188920     5330.12
    188960     5331.68
    189000     5332.95
    189040     5334.12
    189080     5335.13
    189120     5335.85
    189160     5337.49
    189200     5338.44
    189240     5339.84
    189280     5340.84
    189320     5341.71
    189360     5342.97
    189400     5344.29
    189440     5345.29
    189480     5346.07
    189520     5347.69
    189560     5348.89
    189600     5349.82
    189640      5350.8
    189680     5352.28
    189720     5352.76
    189760     5354.33
    189800     5355.58
    189840     5356.77
    189880     5357.77
    189920     5358.49
    189960     5360.14
    190000     5361.07
    190040     5362.48
    190080     5363.48
    190120     5364.37
    190160     5365.61
    190200     5366.93
    190240     5367.92
    190280     5368.71
    190320     5370.33
    190360     5371.53
    190400     5372.44
    190440     5373.45
    190480     5374.91
    190520     5375.41
    190560     5376.97
    190600     5378.21
    190640      5379.4
    190680     5380.41
    190720     5381.13
    190760     5382.78
    190800     5383.71
    190840     5385.12
    190880     5386.12
    190920        5387
    190960     5388.25
    191000     5389.58
    191040     5390.56
    191080     5391.35
    191120     5392.96
    191160     5394.17
    191200     5395.06
    191240     5396.07
    191280     5397.54
    191320     5398.05
    191360     5399.59
    191400     5400.84
    191440     5402.03
    191480     5403.05
    191520     5403.76
    191560     5405.45
    191600     5406.33
    191640     5407.76
    191680     5408.76
    191720     5409.65
    191760     5410.88
    191800     5412.23
    191840      5413.2
    191880        5414
    191920      5415.6
    191960     5416.82
    192000     5417.72
    192040     5418.72
    192080     5420.18
    192120     5420.68
    192160     5422.21
    192200     5423.48
    192240     5424.66
    192280     5425.69
    192320     5426.41
    192360     5428.08
    192400     5428.99
    192440     5430.41
    192480     5431.39
    192520     5432.28
    192560     5433.52
    192600     5434.87
    192640     5435.83
    192680     5436.65
    192720     5438.25
    192760     5439.46
    192800     5440.39
    192840     5441.37
    192880     5442.83
    192920     5443.33
    192960     5444.85
    193000     5446.15
    193040     5447.31
    193080     5448.34
    193120     5449.06
    193160     5450.75
    193200     5451.64
    193240     5453.05
    193280     5454.05
    193320     5454.93
    193360     5456.16
    193400     5457.54
    193440      5458.5
    193480      5459.3
    193520     5460.92
    193560     5462.13
    193600     5463.03
    193640     5464.03
    193680      5465.5
    193720     5465.98
    193760     5467.52
    193800      5468.8
    193840     5469.97
    193880     5471.01
    193920     5471.72
    193960     5473.41
    194000      5474.3
    194040     5475.72
    194080     5476.71
    194120     5477.61
    194160     5478.83
    194200     5480.19
    194240     5481.18
    194280     5481.99
    194320     5483.61
    194360     5484.82
    194400     5485.72
    194440     5486.72
    194480     5488.19
    194520     5488.67
    194560      5490.2
    194600     5491.49
    194640     5492.65
    194680      5493.7
    194720     5494.41
    194760     5496.08
    194800     5496.98
    194840     5498.38
    194880      5499.4
    194920     5500.29
    194960     5501.51
    195000     5502.86
    195040     5503.85
    195080     5504.66
    195120     5506.29
    195160     5507.49
    195200     5508.39
    195240     5509.39
    195280     5510.87
    195320     5511.35
    195360     5512.86
    195400     5514.15
    195440     5515.32
    195480     5516.36
    195520     5517.07
    195560     5518.75
    195600     5519.63
    195640     5521.06
    195680     5522.08
    195720     5522.95
    195760     5524.18
    195800     5525.54
    195840     5526.51
    195880     5527.32
    195920     5528.95
    195960     5530.17
    196000     5531.05
    196040     5532.03
    196080     5533.54
    196120     5534.01
    196160     5535.52
    196200     5536.82
    196240     5537.98
    196280     5539.03
    196320     5539.74
    196360     5541.42
    196400     5542.31
    196440     5543.73
    196480     5544.73
    196520      5545.6
    196560     5546.83
    196600     5548.21
    196640     5549.16
    196680     5549.98
    196720     5551.61
    196760     5552.85
    196800     5553.71
    196840      5554.7
    196880     5556.18
    196920     5556.66
    196960     5558.18
    197000     5559.46
    197040     5560.63
    197080     5561.68
    197120     5562.39
    197160     5564.08
    197200     5564.96
    197240     5566.38
    197280     5567.39
    197320     5568.26
    197360     5569.47
    197400     5570.86
    197440     5571.81
    197480     5572.63
    197520     5574.27
    197560      5575.5
    197600     5576.36
    197640     5577.35
    197680     5578.83
    197720     5579.32
    197760     5580.83
    197800     5582.11
    197840     5583.29
    197880     5584.33
    197920     5585.05
    197960     5586.73
    198000     5587.61
    198040     5589.04
    198080     5590.05
    198120      5590.9
    198160     5592.13
    198200     5593.51
    198240     5594.46
    198280     5595.29
    198320     5596.92
    198360     5598.15
    198400     5599.01
    198440     5600.01
    198480     5601.46
    198520     5601.97
    198560     5603.49
    198600     5604.77
    198640     5605.97
    198680        5607
    198720     5607.71
    198760     5609.39
    198800     5610.28
    198840     5611.71
    198880     5612.71
    198920     5613.57
    198960      5614.8
    199000     5616.17
    199040     5617.13
    199080     5617.96
    199120     5619.59
    199160     5620.82
    199200     5621.71
    199240     5622.68
    199280     5624.14
    199320     5624.64
    199360     5626.15
    199400     5627.42
    199440     5628.63
    199480     5629.66
    199520     5630.35
    199560     5632.05
    199600     5632.94
    199640     5634.36
    199680     5635.39
    199720     5636.23
    199760     5637.46
    199800     5638.83
    199840      5639.8
    199880     5640.62
    199920     5642.28
    199960     5643.48
    200000     5644.38
    200040     5645.35
    200080     5646.81
    200120     5647.31
    200160     5648.81
    200200      5650.1
    200240     5651.29
    200280     5652.35
    200320     5653.02
    200360     5654.71
    200400     5655.61
    200440     5657.04
    200480     5658.06
    200520      5658.9
    200560     5660.13
    200600     5661.49
    200640     5662.46
    200680     5663.28
    200720     5664.94
    200760     5666.15
    200800     5667.03
    200840        5668
    200880     5669.46
    200920     5669.96
    200960     5671.47
    201000     5672.76
    201040     5673.94
    201080     5675.01
    201120     5675.67
    201160     5677.35
    201200     5678.26
    201240     5679.67
    201280     5680.71
    201320     5681.53
    201360     5682.76
    201400     5684.14
    201440     5685.12
    201480     5685.92
    201520     5687.59
    201560      5688.8
    201600     5689.67
    201640     5690.66
    201680     5692.12
    201720     5692.62
    201760     5694.13
    201800     5695.41
    201840     5696.61
    201880     5697.65
    201920     5698.33
    201960     5700.02
    202000     5700.92
    202040     5702.31
    202080     5703.37
    202120     5704.18
    202160     5705.41
    202200      5706.8
    202240     5707.77
    202280     5708.57
    202320     5710.24
    202360     5711.44
    202400     5712.32
    202440     5713.31
    202480     5714.78
    202520     5715.25
    202560      5716.8
    202600     5718.08
    202640     5719.25
    202680      5720.3
    202720     5720.97
    202760     5722.67
    202800     5723.57
    202840     5724.97
    202880     5726.02
    202920     5726.84
    202960     5728.06
    203000     5729.44
    203040     5730.44
    203080     5731.24
    203120     5732.87
    203160      5734.1
    203200     5734.96
    203240     5735.96
    203280     5737.43
    203320     5737.88
    203360     5739.43
    203400     5740.72
    203440     5741.88
    203480     5742.93
    203520      5743.6
    203560      5745.3
    203600      5746.2
    203640     5747.61
    203680     5748.64
    203720     5749.46
    203760     5750.69
    203800     5752.09
    203840     5753.06
    203880     5753.87
    203920     5755.49
    203960     5756.71
    204000     5757.59
    204040     5758.59
    204080     5760.06
    204120     5760.52
    204160     5762.07
    204200     5763.33
    204240      5764.5
    204280     5765.56
    204320     5766.24
    204360     5767.93
    204400     5768.82
    204440     5770.25
    204480     5771.29
    204520     5772.11
    204560     5773.34
    204600     5774.72
    204640     5775.69
    204680      5776.5
    204720     5778.12
    204760     5779.36
    204800     5780.23
    204840     5781.24
    204880      5782.7
    204920     5783.17
    204960      5784.7
    205000     5785.97
    205040     5787.14
    205080     5788.21
    205120     5788.88
    205160     5790.59
    205200     5791.47
    205240     5792.91
    205280     5793.94
    205320     5794.75
    205360        5796
    205400     5797.37
    205440     5798.33
    205480     5799.16
    205520     5800.78
    205560     5802.02
    205600     5802.89
    205640     5803.88
    205680     5805.35
    205720     5805.81
    205760     5807.36
    205800     5808.63
    205840      5809.8
    205880     5810.88
    205920     5811.55
    205960     5813.26
    206000     5814.13
    206040     5815.57
    206080      5816.6
    206120     5817.42
    206160     5818.67
    206200     5820.05
    206240        5821
    206280     5821.83
    206320     5823.47
    206360     5824.69
    206400     5825.55
    206440     5826.54
    206480        5828
    206520     5828.49
    206560     5830.04
    206600     5831.28
    206640     5832.45
    206680     5833.55
    206720     5834.23
    206760     5835.93
    206800     5836.79
    206840     5838.26
    206880     5839.27
    206920     5840.09
    206960     5841.34
    207000     5842.72
    207040     5843.67
    207080      5844.5
    207120     5846.15
    207160     5847.36
    207200     5848.21
    207240     5849.21
    207280     5850.67
    207320     5851.16
    207360     5852.72
    207400     5853.98
    207440     5855.14
    207480     5856.25
    207520     5856.92
    207560     5858.61
    207600     5859.47
    207640     5860.94
    207680     5861.95
    207720     5862.76
    207760     5864.01
    207800      5865.4
    207840     5866.35
    207880     5867.19
    207920     5868.85
    207960     5870.04
    208000      5870.9
    208040     5871.89
    208080     5873.36
    208120     5873.85
    208160     5875.42
    208200     5876.66
    208240     5877.84
    208280     5878.93
    208320      5879.6
    208360     5881.29
    208400     5882.17
    208440     5883.64
    208480     5884.64
    208520     5885.45
    208560      5886.7
    208600     5888.09
    208640     5889.04
    208680     5889.88
    208720     5891.53
    208760     5892.73
    208800      5893.6
    208840     5894.58
    208880     5896.05
    208920     5896.58
    208960     5898.12
    209000     5899.37
    209040     5900.53
    209080     5901.62
    209120     5902.31
    209160     5903.99
    209200     5904.86
    209240     5906.34
    209280     5907.34
    209320     5908.15
    209360      5909.4
    209400     5910.78
    209440     5911.74
    209480     5912.57
    209520     5914.25
    209560     5915.43
    209600     5916.29
    209640     5917.28
    209680     5918.73
    209720     5919.28
    209760     5920.81
    209800     5922.07
    209840     5923.23
    209880      5924.3
    209920     5925.01
    209960     5926.68
    210000     5927.56
    210040     5929.04
    210080     5930.03
    210120     5930.81
    210160     5932.07
    210200     5933.46
    210240      5934.4
    210280     5935.24
    210320     5936.94
    210360     5938.11
    210400     5938.97
    210440     5939.95
    210480     5941.41
    210520     5941.95
    210560      5943.5
    210600     5944.72
    210640     5945.91
    210680     5946.98
    210720     5947.69
    210760     5949.35
    210800     5950.21
    210840      5951.7
    210880      5952.7
    210920     5953.49
    210960     5954.74
    211000     5956.14
    211040     5957.08
    211080     5957.91
    211120     5959.62
    211160     5960.77
    211200     5961.64
    211240      5962.6
    211280     5964.07
    211320      5964.6
    211360     5966.16
    211400     5967.37
    211440     5968.56
    211480     5969.63
    211520     5970.33
    211560        5972
    211600     5972.87
    211640     5974.37
    211680     5975.34
    211720     5976.14
    211760      5977.4
    211800     5978.79
    211840     5979.74
    211880     5980.55
    211920     5982.29
    211960     5983.43
    212000     5984.31
    212040     5985.27
    212080     5986.72
    212120     5987.27
    212160     5988.82
    212200     5990.03
    212240     5991.23
    212280      5992.3
    212320        5993
    212360     5994.65
    212400     5995.52
    212440     5997.02
    212480     5997.98
    212520     5998.79
    212560     6000.06
    212600     6001.45
    212640     6002.41
    212680      6003.2
    212720     6004.94
    212760     6006.08
    212800     6006.96
    212840     6007.91
    212880     6009.38
    212920     6009.89
    212960     6011.45
    213000     6012.67
    213040     6013.88
    213080     6014.95
    213120     6015.65
    213160     6017.29
    213200     6018.16
    213240     6019.67
    213280     6020.64
    213320     6021.44
    213360      6022.7
    213400      6024.1
    213440     6025.03
    213480     6025.85
    213520     6027.59
    213560     6028.74
    213600     6029.63
    213640     6030.56
    213680     6032.02
    213720     6032.54
    213760     6034.11
    213800     6035.31
    213840     6036.54
    213880      6037.6
    213920     6038.31
    213960     6039.96
    214000     6040.81
    214040     6042.34
    214080     6043.29
    214120     6044.09
    214160     6045.36
    214200     6046.76
    214240     6047.68
    214280     6048.51
    214320     6050.26
    214360     6051.39
    214400     6052.28
    214440     6053.22
    214480     6054.68
    214520     6055.21
    214560     6056.78
    214600     6057.98
    214640      6059.2
    214680     6060.27
    214720     6060.97
    214760     6062.63
    214800     6063.47
    214840     6064.99
    214880     6065.96
    214920     6066.75
    214960     6068.02
    215000     6069.43
    215040     6070.33
    215080     6071.15
    215120     6072.91
    215160     6074.05
    215200     6074.94
    215240     6075.87
    215280     6077.34
    215320     6077.88
    215360     6079.43
    215400     6080.63
    215440     6081.85
    215480     6082.93
    215520     6083.61
    215560     6085.28
    215600     6086.12
    215640     6087.67
    215680     6088.63
    215720     6089.43
    215760     6090.69
    215800     6092.08
    215840     6092.99
    215880     6093.81
    215920     6095.59
    215960     6096.72
    216000     6097.62
    216040     6098.53
    216080     6099.99
    216120     6100.54
    216160      6102.1
    216200      6103.3
    216240     6104.51
    216280     6105.58
    216320     6106.27
    216360     6107.94
    216400     6108.79
    216440     6110.32
    216480     6111.28
    216520     6112.09
    216560     6113.35
    216600     6114.72
    216640     6115.66
    216680     6116.48
    216720     6118.25
    216760     6119.39
    216800     6120.28
    216840     6121.19
    216880     6122.68
    216920     6123.21
    216960     6124.76
    217000     6125.98
    217040     6127.18
    217080     6128.23
    217120     6128.94
    217160      6130.6
    217200     6131.46
    217240     6132.98
    217280     6133.95
    217320     6134.77
    217360     6136.02
    217400     6137.37
    217440     6138.31
    217480     6139.13
    217520      6140.9
    217560     6142.04
    217600     6142.94
    217640     6143.84
    217680     6145.33
    217720     6145.88
    217760     6147.44
    217800     6148.64
    217840     6149.83
    217880     6150.88
    217920     6151.59
    217960     6153.26
    218000     6154.12
    218040     6155.63
    218080     6156.59
    218120     6157.42
    218160     6158.67
    218200     6160.04
    218240     6160.96
    218280     6161.79
    218320     6163.57
    218360      6164.7
    218400      6165.6
    218440     6166.51
    218480     6168.02
    218520     6168.56
    218560     6170.11
    218600     6171.32
    218640     6172.51
    218680     6173.56
    218720     6174.25
    218760     6175.94
    218800     6176.77
    218840     6178.32
    218880     6179.27
    218920      6180.1
    218960     6181.34
    219000     6182.72
    219040     6183.64
    219080     6184.46
    219120     6186.23
    219160     6187.35
    219200     6188.26
    219240     6189.18
    219280     6190.69
    219320     6191.24
    219360     6192.79
    219400     6194.01
    219440     6195.19
    219480     6196.24
    219520     6196.94
    219560     6198.62
    219600     6199.46
    219640        6201
    219680     6201.94
    219720     6202.78
    219760     6204.03
    219800      6205.4
    219840     6206.31
    219880     6207.16
    219920     6208.93
    219960     6210.05
    220000     6210.95
    220040     6211.87
    220080     6213.37
    220120     6213.95
    220160     6215.49
    220200      6216.7
    220240     6217.89
    220280     6218.94
    220320     6219.64
    220360     6221.32
    220400     6222.16
    220440     6223.71
    220480     6224.64
    220520     6225.48
    220560     6226.72
    220600     6228.11
    220640     6229.03
    220680     6229.86
    220720     6231.62
    220760     6232.75
    220800     6233.65
    220840     6234.58
    220880     6236.08
    220920     6236.64
    220960      6238.2
    221000     6239.42
    221040     6240.58
    221080     6241.64
    221120     6242.34
    221160     6244.02
    221200     6244.87
    221240     6246.43
    221280     6247.34
    221320      6248.2
    221360     6249.42
    221400     6250.81
    221440     6251.76
    221480     6252.58
    221520     6254.34
    221560     6255.48
    221600     6256.36
    221640     6257.29
    221680      6258.8
    221720     6259.35
    221760     6260.89
    221800     6262.12
    221840     6263.28
    221880     6264.35
    221920     6265.05
    221960     6266.72
    222000     6267.57
    222040     6269.14
    222080     6270.05
    222120     6270.92
    222160     6272.12
    222200     6273.53
    222240     6274.47
    222280     6275.27
    222320     6277.04
    222360     6278.19
    222400     6279.04
    222440     6279.98
    222480     6281.48
    222520     6282.03
    222560     6283.57
    222600     6284.81
    222640     6285.97
    222680     6287.04
    222720     6287.75
    222760     6289.41
    222800     6290.29
    222840     6291.84
    222880     6292.75
    222920     6293.64
    222960     6294.82
    223000     6296.21
    223040     6297.15
    223080     6297.96
    223120     6299.72
    223160     6300.89
    223200     6301.72
    223240     6302.68
    223280     6304.19
    223320     6304.74
    223360     6306.25
    223400     6307.51
    223440     6308.68
    223480     6309.75
    223520     6310.44
    223560     6312.11
    223600     6312.98
    223640     6314.55
    223680     6315.46
    223720     6316.35
    223760     6317.52
    223800     6318.92
    223840     6319.86
    223880     6320.66
    223920     6322.43
    223960     6323.62
    224000      6324.4
    224040     6325.39
    224080     6326.91
    224120     6327.44
    224160     6328.96
    224200     6330.21
    224240     6331.38
    224280     6332.45
    224320     6333.14
    224360     6334.82
    224400     6335.67
    224440     6337.26
    224480     6338.16
    224520     6339.06
    224560     6340.22
    224600     6341.62
    224640     6342.54
    224680     6343.38
    224720     6345.14
    224760     6346.31
    224800      6347.1
    224840      6348.1
    224880     6349.62
    224920     6350.15
    224960     6351.67
    225000     6352.91
    225040     6354.06
    225080     6355.14
    225120     6355.86
    225160      6357.5
    225200     6358.38
    225240     6359.97
    225280     6360.88
    225320     6361.75
    225360     6362.95
    225400     6364.32
    225440     6365.23
    225480     6366.09
    225520     6367.84
    225560     6369.02
    225600      6369.8
    225640      6370.8
    225680     6372.33
    225720     6372.83
    225760     6374.38
    225800      6375.6
    225840     6376.77
    225880     6377.83
    225920     6378.56
    225960     6380.19
    226000     6381.07
    226040     6382.65
    226080     6383.57
    226120     6384.46
    226160     6385.65
    226200     6387.04
    226240     6387.94
    226280     6388.79
    226320     6390.55
    226360     6391.73
    226400     6392.51
    226440     6393.53
    226480     6395.06
    226520     6395.54
    226560     6397.08
    226600     6398.31
    226640     6399.49
    226680     6400.54
    226720     6401.28
    226760      6402.9
    226800     6403.77
    226840     6405.38
    226880     6406.28
    226920     6407.16
    226960     6408.35
    227000     6409.74
    227040     6410.65
    227080     6411.48
    227120     6413.25
    227160     6414.45
    227200      6415.2
    227240     6416.22
    227280     6417.75
    227320     6418.21
    227360     6419.78
    227400     6420.99
    227440     6422.18
    227480     6423.23
    227520     6423.96
    227560     6425.58
    227600     6426.45
    227640     6428.06
    227680     6428.97
    227720     6429.84
    227760     6431.02
    227800     6432.42
    227840     6433.32
    227880     6434.15
    227920     6435.92
    227960     6437.11
    228000     6437.88
    228040     6438.91
    228080     6440.44
    228120     6440.89
    228160     6442.46
    228200     6443.66
    228240     6444.87
    228280     6445.89
    228320     6446.63
    228360     6448.26
    228400     6449.12
    228440     6450.74
    228480     6451.66
    228520     6452.51
    228560      6453.7
    228600      6455.1
    228640        6456
    228680     6456.82
    228720      6458.6
    228760      6459.8
    228800     6460.58
    228840     6461.59
    228880     6463.11
    228920     6463.57
    228960     6465.14
    229000     6466.34
    229040     6467.53
    229080     6468.58
    229120     6469.31
    229160     6470.94
    229200     6471.78
    229240     6473.42
    229280     6474.34
    229320     6475.19
    229360     6476.39
    229400     6477.77
    229440     6478.69
    229480     6479.51
    229520     6481.29
    229560     6482.47
    229600     6483.26
    229640     6484.27
    229680     6485.78
    229720     6486.26
    229760     6487.83
    229800     6489.04
    229840     6490.22
    229880     6491.27
    229920     6491.99
    229960     6493.62
    230000     6494.45
    230040     6496.08
    230080     6497.03
    230120     6497.85
    230160     6499.07
    230200     6500.44
    230240     6501.36
    230280     6502.21
    230320     6503.96
    230360     6505.14
    230400     6505.93
    230440     6506.96
    230480     6508.44
    230520     6508.92
    230560     6510.52
    230600     6511.72
    230640     6512.88
    230680     6513.95
    230720     6514.65
    230760     6516.28
    230800     6517.13
    230840     6518.77
    230880      6519.7
    230920     6520.53
    230960     6521.74
    231000     6523.12
    231040     6524.04
    231080     6524.88
    231120     6526.62
    231160      6527.8
    231200      6528.6
    231240     6529.63
    231280     6531.13
    231320      6531.6
    231360     6533.19
    231400     6534.39
    231440     6535.57
    231480     6536.63
    231520     6537.33
    231560     6538.97
    231600      6539.8
    231640     6541.44
    231680     6542.37
    231720     6543.21
    231760     6544.42
    231800     6545.81
    231840     6546.71
    231880     6547.56
    231920     6549.32
    231960     6550.47
    232000     6551.27
    232040      6552.3
    232080     6553.79
    232120     6554.27
    232160     6555.84
    232200     6557.06
    232240     6558.23
    232280      6559.3
    232320     6560.01
    232360     6561.65
    232400     6562.45
    232440     6564.12
    232480     6565.04
    232520     6565.88
    232560     6567.05
    232600     6568.48
    232640     6569.38
    232680     6570.24
    232720     6571.98
    232760     6573.14
    232800     6573.93
    232840     6574.97
    232880     6576.46
    232920     6576.95
    232960     6578.52
    233000     6579.72
    233040      6580.9
    233080     6581.94
    233120     6582.66
    233160     6584.31
    233200     6585.12
    233240     6586.79
    233280      6587.7
    233320     6588.53
    233360     6589.74
    233400     6591.15
    233440     6592.04
    233480     6592.89
    233520     6594.66
    233560      6595.8
    233600     6596.59
    233640     6597.63
    233680     6599.12
    233720     6599.61
    233760     6601.18
    233800     6602.39
    233840     6603.56
    233880     6604.59
    233920     6605.31
    233960     6606.96
    234000      6607.8
    234040     6609.46
    234080     6610.36
    234120      6611.2
    234160     6612.38
    234200     6613.81
    234240     6614.69
    234280     6615.54
    234320     6617.32
    234360     6618.45
    234400     6619.25
    234440     6620.28
    234480     6621.78
    234520     6622.27
    234560     6623.82
    234600     6625.04
    234640     6626.23
    234680     6627.27
    234720     6627.97
    234760     6629.63
    234800     6630.45
    234840      6632.1
    234880     6633.02
    234920     6633.86
    234960     6635.05
    235000     6636.46
    235040     6637.35
    235080      6638.2
    235120     6639.98
    235160     6641.13
    235200      6641.9
    235240     6642.92
    235280     6644.43
    235320     6644.93
    235360     6646.48
    235400      6647.7
    235440     6648.88
    235480     6649.91
    235520     6650.61
    235560     6652.31
    235600      6653.1
    235640     6654.76
    235680     6655.67
    235720     6656.52
    235760      6657.7
    235800     6659.12
    235840        6660
    235880     6660.85
    235920     6662.61
    235960     6663.77
    236000     6664.54
    236040     6665.55
    236080     6667.07
    236120     6667.58
    236160     6669.12
    236200     6670.36
    236240     6671.51
    236280     6672.57
    236320     6673.27
    236360     6674.96
    236400     6675.76
    236440     6677.42
    236480     6678.33
    236520     6679.16
    236560     6680.33
    236600     6681.77
    236640     6682.64
    236680     6683.49
    236720     6685.27
    236760     6686.41
    236800     6687.18
    236840     6688.18
    236880     6689.72
    236920     6690.21
    236960     6691.76
    237000     6693.01
    237040     6694.15
    237080      6695.2
    237120     6695.92
    237160     6697.62
    237200     6698.42
    237240     6700.06
    237280     6700.97
    237320     6701.81
    237360     6702.96
    237400     6704.41
    237440     6705.26
    237480     6706.14
    237520     6707.92
    237560     6709.05
    237600     6709.83
    237640     6710.86
    237680     6712.37
    237720     6712.88
    237760      6714.4
    237800     6715.66
    237840      6716.8
    237880     6717.84
    237920     6718.56
    237960     6720.29
    238000     6721.06
    238040     6722.71
    238080     6723.62
    238120     6724.47
    238160     6725.61
    238200     6727.07
    238240     6727.89
    238280     6728.79
    238320     6730.55
    238360      6731.7
    238400     6732.49
    238440     6733.53
    238480     6735.03
    238520     6735.51
    238560     6737.04
    238600     6738.32
    238640     6739.45
    238680     6740.47
    238720     6741.22
    238760     6742.93
    238800     6743.72
    238840     6745.37
    238880     6746.26
    238920     6747.11
    238960     6748.27
    239000     6749.71
    239040     6750.53
    239080     6751.43
    239120      6753.2
    239160     6754.36
    239200     6755.15
    239240     6756.17
    239280     6757.68
    239320     6758.16
    239360     6759.68
    239400     6760.97
    239440     6762.09
    239480      6763.1
    239520     6763.85
    239560     6765.59
    239600     6766.37
    239640     6768.03
    239680     6768.89
    239720     6769.76
    239760     6770.92
    239800     6772.36
    239840     6773.17
    239880     6774.08
    239920     6775.86
    239960     6776.99
    240000     6777.79
    240040      6778.8
    240080     6780.34
    240120     6780.79
    240160     6782.31
    240200     6783.61
    240240     6784.73
    240280     6785.75
    240320     6786.49
    240360     6788.23
    240400     6789.02
    240440     6790.65
    240480     6791.54
    240520     6792.39
    240560     6793.53
    240600     6795.01
    240640     6795.79
    240680     6796.72
    240720     6798.49
    240760     6799.64
    240800     6800.44
    240840     6801.45
    240880     6802.98
    240920     6803.45
    240960     6804.94
    241000     6806.24
    241040     6807.36
    241080     6808.37
    241120     6809.13
    241160     6810.85
    241200     6811.62
    241240     6813.25
    241280     6814.16
    241320     6815.02
    241360     6816.15
    241400     6817.63
    241440     6818.43
    241480     6819.34
    241520      6821.1
    241560     6822.26
    241600     6823.07
    241640     6824.05
    241680     6825.59
    241720     6826.07
    241760     6827.56
    241800     6828.87
    241840     6829.97
    241880     6830.97
    241920     6831.74
    241960     6833.45
    242000     6834.23
    242040     6835.87
    242080     6836.76
    242120     6837.65
    242160     6838.76
    242200     6840.25
    242240     6841.06
    242280     6841.95
    242320     6843.72
    242360     6844.88
    242400     6845.68
    242440     6846.65
    242480      6848.2
    242520     6848.69
    242560     6850.16
    242600     6851.48
    242640     6852.56
    242680     6853.59
    242720     6854.36
    242760     6856.08
    242800     6856.85
    242840     6858.48
    242880     6859.37
    242920     6860.25
    242960     6861.39
    243000     6862.86
    243040     6863.67
    243080     6864.57
    243120     6866.33
    243160     6867.49
    243200     6868.31
    243240     6869.27
    243280      6870.8
    243320     6871.29
    243360     6872.77
    243400     6874.09
    243440     6875.16
    243480     6876.21
    243520     6876.95
    243560     6878.67
    243600     6879.45
    243640      6881.1
    243680     6881.99
    243720     6882.85
    243760     6883.98
    243800     6885.46
    243840     6886.28
    243880     6887.17
    243920     6888.92
    243960     6890.09
    244000     6890.92
    244040     6891.88
    244080     6893.43
    244120      6893.9
    244160      6895.4
    244200     6896.71
    244240     6897.78
    244280     6898.81
    244320     6899.58
    244360     6901.29
    244400     6902.06
    244440      6903.7
    244480     6904.58
    244520     6905.45
    244560     6906.58
    244600     6908.06
    244640     6908.88
    244680     6909.77
    244720     6911.52
    244760     6912.71
    244800     6913.51
    244840     6914.48
    244880     6916.02
    244920     6916.51
    244960        6918
    245000     6919.29
    245040     6920.37
    245080     6921.41
    245120     6922.19
    245160     6923.87
    245200     6924.65
    245240      6926.3
    245280     6927.18
    245320     6928.07
    245360     6929.18
    245400     6930.69
    245440     6931.47
    245480     6932.37
    245520     6934.12
    245560     6935.32
    245600     6936.11
    245640     6937.09
    245680     6938.63
    245720     6939.11
    245760      6940.6
    245800     6941.89
    245840     6942.96
    245880     6944.01
    245920     6944.78
    245960     6946.46
    246000     6947.24
    246040     6948.87
    246080     6949.78
    246120     6950.65
    246160     6951.77
    246200     6953.29
    246240     6954.06
    246280     6954.95
    246320      6956.7
    246360      6957.9
    246400     6958.69
    246440     6959.65
    246480     6961.22
    246520      6961.7
    246560     6963.19
    246600     6964.47
    246640     6965.54
    246680     6966.57
    246720     6967.36
    246760     6969.04
    246800     6969.82
    246840     6971.46
    246880     6972.38
    246920     6973.22
    246960     6974.35
    247000     6975.86
    247040     6976.64
    247080     6977.53
    247120     6979.28
    247160     6980.48
    247200     6981.25
    247240     6982.22
    247280      6983.8
    247320     6984.25
    247360     6985.76
    247400     6987.04
    247440      6988.1
    247480     6989.15
    247520     6989.93
    247560     6991.63
    247600     6992.41
    247640     6994.04
    247680     6994.95
    247720      6995.8
    247760     6996.93
    247800     6998.43
    247840     6999.21
    247880     7000.09
    247920     7001.86
    247960     7003.07
    248000     7003.82
    248040     7004.77
    248080     7006.37
    248120     7006.83
    248160     7008.34
    248200     7009.62
    248240     7010.66
    248280     7011.73
    248320     7012.47
    248360     7014.18
    248400     7014.98
    248440     7016.62
    248480     7017.51
    248520     7018.35
    248560      7019.5
    248600     7020.99
    248640     7021.77
    248680     7022.64
    248720     7024.42
    248760     7025.65
    248800     7026.39
    248840     7027.34
    248880     7028.91
    248920     7029.37
    248960     7030.89
    249000     7032.16
    249040      7033.2
    249080     7034.27
    249120     7035.02
    249160      7036.7
    249200     7037.52
    249240     7039.16
    249280     7040.05
    249320     7040.92
    249360     7042.06
    249400     7043.52
    249440     7044.31
    249480     7045.19
    249520     7046.99
    249560     7048.22
    249600     7048.95
    249640     7049.89
    249680     7051.45
    249720     7051.92
    249760     7053.45
    249800     7054.72
    249840     7055.73
    249880     7056.83
    249920     7057.58
    249960     7059.24
    250000     7060.08
    250040     7061.71
    250080     7062.61
    250120     7063.48
    250160     7064.61
    250200     7066.07
    250240     7066.86
    250280     7067.75
    250320     7069.54
    250360     7070.77
    250400     7071.49
    250440     7072.46
    250480        7074
    250520     7074.47
    250560        7076
    250600     7077.27
    250640     7078.28
    250680     7079.38
    250720     7080.12
    250760      7081.8
    250800     7082.61
    250840     7084.27
    250880     7085.17
    250920     7086.02
    250960     7087.16
    251000     7088.62
    251040     7089.41
    251080     7090.29
    251120     7092.07
    251160     7093.33
    251200     7094.04
    251240     7095.02
    251280     7096.57
    251320     7097.01
    251360     7098.57
    251400     7099.84
    251440     7100.84
    251480     7101.95
    251520     7102.68
    251560     7104.35
    251600     7105.17
    251640     7106.82
    251680     7107.72
    251720     7108.58
    251760      7109.7
    251800     7111.17
    251840     7111.97
    251880     7112.85
    251920     7114.64
    251960     7115.88
    252000     7116.59
    252040     7117.57
    252080     7119.11
    252120     7119.55
    252160      7121.1
    252200     7122.39
    252240     7123.38
    252280     7124.49
    252320     7125.21
    252360      7126.9
    252400      7127.7
    252440     7129.36
    252480     7130.24
    252520     7131.12
    252560     7132.21
    252600     7133.71
    252640     7134.51
    252680     7135.38
    252720     7137.16
    252760      7138.4
    252800     7139.13
    252840     7140.11
    252880     7141.65
    252920     7142.09
    252960     7143.64
    253000     7144.93
    253040     7145.92
    253080     7147.03
    253120     7147.76
    253160     7149.43
    253200     7150.25
    253240      7151.9
    253280     7152.79
    253320     7153.65
    253360     7154.76
    253400     7156.25
    253440     7157.08
    253480     7157.92
    253520      7159.7
    253560     7160.96
    253600     7161.67
    253640     7162.64
    253680     7164.19
    253720     7164.64
    253760     7166.18
    253800     7167.47
    253840     7168.47
    253880     7169.58
    253920     7170.29
    253960     7171.97
    254000     7172.78
    254040     7174.44
    254080     7175.34
    254120     7176.21
    254160     7177.31
    254200     7178.79
    254240     7179.59
    254280     7180.46
    254320     7182.23
    254360     7183.52
    254400     7184.22
    254440     7185.19
    254480     7186.74
    254520      7187.2
    254560     7188.74
    254600     7190.02
    254640     7191.02
    254680     7192.14
    254720     7192.85
    254760     7194.52
    254800     7195.35
    254840     7196.99
    254880     7197.88
    254920     7198.76
    254960     7199.87
    255000     7201.33
    255040     7202.17
    255080     7203.02
    255120      7204.8
    255160     7206.06
    255200     7206.76
    255240     7207.75
    255280     7209.28
    255320     7209.72
    255360     7211.26
    255400     7212.56
    255440     7213.56
    255480     7214.68
    255520     7215.39
    255560     7217.06
    255600     7217.86
    255640     7219.53
    255680     7220.42
    255720      7221.3
    255760     7222.42
    255800     7223.86
    255840      7224.7
    255880     7225.54
    255920     7227.35
    255960      7228.6
    256000     7229.29
    256040     7230.27
    256080     7231.82
    256120     7232.24
    256160     7233.79
    256200     7235.11
    256240     7236.11
    256280     7237.21
    256320     7237.92
    256360     7239.58
    256400     7240.39
    256440     7242.07
    256480     7242.96
    256520     7243.84
    256560     7244.97
    256600     7246.41
    256640     7247.23
    256680     7248.09
    256720     7249.88
    256760     7251.16
    256800     7251.82
    256840     7252.83
    256880     7254.36
    256920     7254.78
    256960     7256.33
    257000     7257.66
    257040     7258.66
    257080     7259.76
    257120     7260.46
    257160     7262.13
    257200     7262.93
    257240      7264.6
    257280     7265.52
    257320      7266.4
    257360     7267.51
    257400     7268.93
    257440     7269.75
    257480     7270.63
    257520     7272.42
    257560     7273.71
    257600     7274.37
    257640     7275.39
    257680     7276.91
    257720     7277.33
    257760     7278.89
    257800     7280.19
    257840     7281.22
    257880     7282.32
    257920     7283.03
    257960     7284.68
    258000     7285.49
    258040     7287.15
    258080     7288.09
    258120     7288.97
    258160     7290.08
    258200      7291.5
    258240     7292.33
    258280     7293.21
    258320     7294.98
    258360     7296.28
    258400     7296.91
    258440     7297.97
    258480     7299.48
    258520      7299.9
    258560     7301.47
    258600     7302.77
    258640     7303.81
    258680     7304.92
    258720      7305.6
    258760     7307.26
    258800     7308.06
    258840     7309.74
    258880     7310.65
    258920     7311.53
    258960     7312.66
    259000     7314.08
    259040     7314.89
    259080     7315.77
    259120     7317.58
    259160     7318.87
    259200      7319.5
    259240     7320.55
    259280     7322.06
    259320     7322.48
    259360     7324.05
    259400     7325.36
    259440     7326.38
    259480     7327.51
    259520     7328.18
    259560     7329.83
    259600     7330.63
    259640     7332.35
    259680     7333.25
    259720     7334.12
    259760     7335.25
    259800     7336.66
    259840     7337.48
    259880     7338.36
    259920     7340.16
    259960     7341.41
    260000     7342.07
    260040     7343.14
    260080     7344.63
    260120     7345.06
    260160     7346.66
    260200     7347.95
    260240     7348.97
    260280     7350.08
    260320     7350.78
    260360      7352.4
    260400     7353.23
    260440     7354.93
    260480     7355.81
    260520     7356.69
    260560     7357.82
    260600     7359.26
    260640     7360.07
    260680     7360.95
    260720     7362.73
    260760        7364
    260800     7364.68
    260840     7365.73
    260880     7367.23
    260920     7367.65
    260960     7369.25
    261000     7370.56
    261040     7371.56
    261080     7372.64
    261120     7373.37
    261160        7375
    261200     7375.82
    261240     7377.52
    261280     7378.41
    261320     7379.27
    261360     7380.42
    261400     7381.86
    261440     7382.68
    261480     7383.56
    261520     7385.32
    261560     7386.61
    261600     7387.27
    261640     7388.31
    261680     7389.82
    261720     7390.24
    261760     7391.82
    261800     7393.16
    261840     7394.14
    261880     7395.25
    261920     7395.98
    261960     7397.58
    262000     7398.41
    262040      7400.1
    262080     7400.97
    262120     7401.85
    262160        7403
    262200     7404.43
    262240     7405.25
    262280     7406.15
    262320     7407.89
    262360     7409.22
    262400     7409.84
    262440      7410.9
    262480     7412.42
    262520     7412.82
    262560     7414.41
    262600     7415.76
    262640     7416.75
    262680     7417.85
    262720     7418.57
    262760     7420.18
    262800     7421.02
    262840     7422.69
    262880     7423.55
    262920     7424.44
    262960      7425.6
    263000     7427.01
    263040     7427.85
    263080     7428.77
    263120     7430.51
    263160     7431.78
    263200     7432.42
    263240     7433.51
    263280     7435.01
    263320     7435.39
    263360     7436.98
    263400     7438.37
    263440     7439.35
    263480     7440.42
    263520     7441.15
    263560     7442.77
    263600     7443.62
    263640     7445.27
    263680     7446.17
    263720     7447.03
    263760     7448.23
    263800     7449.61
    263840     7450.44
    263880     7451.36
    263920      7453.1
    263960     7454.37
    264000     7455.02
    264040     7456.09
    264080     7457.61
    264120     7457.98
    264160     7459.55
    264200     7460.97
    264240     7461.93
    264280        7463
    264320     7463.74
    264360     7465.36
    264400     7466.21
    264440     7467.86
    264480     7468.74
    264520     7469.64
    264560     7470.83
    264600     7472.18
    264640     7473.04
    264680     7473.91
    264720     7475.66
    264760     7476.97
    264800     7477.61
    264840     7478.67
    264880     7480.17
    264920     7480.54
    264960      7482.1
    265000     7483.53
    265040      7484.5
    265080     7485.56
    265120     7486.29
    265160     7487.95
    265200     7488.79
    265240     7490.44
    265280     7491.33
    265320      7492.2
    265360     7493.39
    265400     7494.74
    265440     7495.62
    265480     7496.49
    265520     7498.26
    265560     7499.55
    265600     7500.19
    265640     7501.27
    265680     7502.76
    265720     7503.12
    265760     7504.69
    265800     7506.11
    265840      7507.1
    265880     7508.14
    265920     7508.89
    265960     7510.52
    266000     7511.37
    266040     7513.05
    266080     7513.93
    266120     7514.77
    266160     7515.97
    266200      7517.3
    266240     7518.22
    266280     7519.08
    266320     7520.85
    266360     7522.13
    266400     7522.79
    266440     7523.84
    266480     7525.32
    266520     7525.69
    266560     7527.28
    266600      7528.7
    266640     7529.67
    266680     7530.71
    266720     7531.46
    266760     7533.09
    266800     7533.95
    266840     7535.62
    266880     7536.51
    266920     7537.36
    266960     7538.58
    267000     7539.88
    267040     7540.79
    267080     7541.66
    267120     7543.41
    267160     7544.72
    267200     7545.38
    267240     7546.43
    267280     7547.92
    267320     7548.28
    267360     7549.88
    267400      7551.3
    267440     7552.26
    267480      7553.3
    267520     7554.02
    267560     7555.66
    267600     7556.51
    267640     7558.21
    267680      7559.1
    267720     7559.94
    267760     7561.15
    267800     7562.46
    267840     7563.39
    267880     7564.25
    267920     7566.01
    267960     7567.31
    268000     7567.96
    268040     7569.01
    268080     7570.51
    268120     7570.87
    268160      7572.5
    268200     7573.89
    268240     7574.87
    268280     7575.89
    268320     7576.62
    268360     7578.22
    268400      7579.1
    268440     7580.76
    268480     7581.64
    268520     7582.49
    268560     7583.72
    268600     7585.01
    268640     7585.94
    268680     7586.82
    268720     7588.57
    268760     7589.87
    268800     7590.54
    268840     7591.59
    268880     7593.08
    268920     7593.41
    268960     7595.07
    269000     7596.47
    269040     7597.44
    269080     7598.45
    269120     7599.16
    269160     7600.78
    269200     7601.64
    269240     7603.33
    269280     7604.21
    269320     7605.03
    269360     7606.29
    269400     7607.56
    269440      7608.5
    269480     7609.37
    269520     7611.13
    269560     7612.44
    269600      7613.1
    269640     7614.16
    269680     7615.65
    269720     7615.99
    269760     7617.66
    269800     7619.02
    269840     7620.01
    269880     7621.03
    269920     7621.71
    269960     7623.36
    270000     7624.21
    270040     7625.92
    270080     7626.77
    270120     7627.61
    270160     7628.88
    270200     7630.13
    270240     7631.06
    270280     7631.94
    270320     7633.71
    270360     7634.99
    270400     7635.68
    270440     7636.72
    270480     7638.22
    270520     7638.58
    270560     7640.26
    270600      7641.6
    270640     7642.59
    270680     7643.61
    270720     7644.28
    270760     7645.93
    270800      7646.8
    270840      7648.5
    270880     7649.35
    270920     7650.16
    270960     7651.48
    271000     7652.72
    271040     7653.67
    271080     7654.51
    271120     7656.29
    271160     7657.56
    271200     7658.26
    271240     7659.29
    271280     7660.81
    271320     7661.15
    271360     7662.83
    271400     7664.18
    271440     7665.16
    271480      7666.2
    271520     7666.84
    271560     7668.52
    271600     7669.39
    271640     7671.07
    271680     7671.92
    271720     7672.75
    271760     7674.07
    271800     7675.31
    271840     7676.23
    271880     7677.09
    271920     7678.86
    271960     7680.14
    272000     7680.85
    272040     7681.87
    272080     7683.38
    272120     7683.73
    272160     7685.42
    272200     7686.77
    272240     7687.72
    272280     7688.78
    272320      7689.4
    272360     7691.09
    272400     7691.95
    272440     7693.64
    272480     7694.51
    272520     7695.35
    272560     7696.64
    272600     7697.92
    272640     7698.82
    272680     7699.67
    272720     7701.45
    272760     7702.71
    272800     7703.45
    272840     7704.46
    272880     7705.95
    272920     7706.32
    272960     7708.01
    273000     7709.35
    273040      7710.3
    273080     7711.36
    273120     7711.98
    273160     7713.68
    273200     7714.54
    273240     7716.25
    273280     7717.11
    273320     7717.94
    273360     7719.23
    273400     7720.53
    273440     7721.41
    273480     7722.26
    273520     7724.06
    273560      7725.3
    273600     7726.04
    273640     7727.06
    273680     7728.54
    273720     7728.92
    273760     7730.62
    273800     7731.95
    273840      7732.9
    273880     7733.96
    273920     7734.57
    273960     7736.28
    274000     7737.13
    274040     7738.86
    274080     7739.72
    274120     7740.52
    274160     7741.82
    274200     7743.13
    274240     7744.01
    274280     7744.85
    274320     7746.65
    274360     7747.91
    274400     7748.66
    274440     7749.66
    274480     7751.17
    274520     7751.52
    274560     7753.21
    274600     7754.57
    274640      7755.5
    274680     7756.59
    274720     7757.18
    274760      7758.9
    274800     7759.75
    274840     7761.48
    274880     7762.33
    274920     7763.11
    274960     7764.42
    275000     7765.72
    275040     7766.62
    275080     7767.44
    275120     7769.25
    275160     7770.51
    275200     7771.26
    275240     7772.29
    275280      7773.8
    275320     7774.14
    275360     7775.84
    275400     7777.17
    275440     7778.12
    275480     7779.21
    275520      7779.8
    275560     7781.49
    275600     7782.36
    275640     7784.09
    275680     7784.95
    275720     7785.72
    275760     7787.03
    275800     7788.31
    275840     7789.25
    275880     7790.05
    275920     7791.86
    275960     7793.14
    276000     7793.86
    276040      7794.9
    276080     7796.41
    276120     7796.73
    276160     7798.43
    276200     7799.77
    276240     7800.71
    276280     7801.84
    276320     7802.39
    276360     7804.11
    276400     7804.96
    276440     7806.71
    276480     7807.57
    276520     7808.35
    276560     7809.65
    276600     7810.95
    276640     7811.87
    276680     7812.68
    276720     7814.45
    276760     7815.71
    276800     7816.48
    276840     7817.52
    276880     7819.05
    276920     7819.35
    276960     7821.06
    277000      7822.4
    277040     7823.34
    277080     7824.46
    277120     7825.03
    277160     7826.73
    277200     7827.59
    277240     7829.34
    277280     7830.21
    277320     7830.96
    277360     7832.27
    277400     7833.56
    277440     7834.48
    277480     7835.29
    277520     7837.07
    277560     7838.36
    277600     7839.12
    277640     7840.13
    277680     7841.69
    277720     7841.98
    277760     7843.68
    277800     7845.03
    277840     7845.97
    277880     7847.08
    277920     7847.67
    277960     7849.34
    278000     7850.22
    278040     7851.97
    278080     7852.81
    278120     7853.59
    278160     7854.93
    278200      7856.2
    278240     7857.11
    278280      7857.9
    278320      7859.7
    278360     7860.98
    278400     7861.76
    278440     7862.75
    278480     7864.28
    278520      7864.6
    278560     7866.29
    278600     7867.64
    278640      7868.6
    278680     7869.71
    278720      7870.3
    278760     7871.98
    278800     7872.85
    278840      7874.6
    278880     7875.43
    278920     7876.22
    278960     7877.56
    279000     7878.83
    279040     7879.72
    279080     7880.53
    279120     7882.31
    279160     7883.62
    279200     7884.37
    279240     7885.38
    279280     7886.89
    279320     7887.23
    279360     7888.91
    279400     7890.24
    279440     7891.21
    279480     7892.33
    279520      7892.9
    279560      7894.6
    279600     7895.44
    279640     7897.22
    279680     7898.07
    279720     7898.82
    279760     7900.16
    279800     7901.43
    279840     7902.33
    279880     7903.15
    279920     7904.93
    279960     7906.22
    280000     7906.98
    280040     7907.98
    280080      7909.5
    280120     7909.86
    280160     7911.53
    280200     7912.87
    280240     7913.82
    280280     7914.93
    280320     7915.52
    280360     7917.21
    280400     7918.06
    280440     7919.84
    280480     7920.69
    280520     7921.44
    280560     7922.77
    280600     7924.07
    280640     7924.96
    280680      7925.8
    280720     7927.56
    280760     7928.84
    280800     7929.62
    280840      7930.6
    280880      7932.1
    280920      7932.5
    280960     7934.15
    281000     7935.51
    281040     7936.41
    281080     7937.52
    281120     7938.13
    281160     7939.82
    281200     7940.65
    281240     7942.46
    281280     7943.28
    281320     7944.04
    281360     7945.38
    281400     7946.68
    281440     7947.57
    281480      7948.4
    281520     7950.18
    281560     7951.46
    281600     7952.22
    281640     7953.21
    281680      7954.7
    281720      7955.1
    281760     7956.77
    281800      7958.1
    281840        7959
    281880     7960.15
    281920     7960.76
    281960     7962.43
    282000     7963.25
    282040     7965.06
    282080     7965.91
    282120     7966.65
    282160     7967.99
    282200     7969.28
    282240     7970.17
    282280     7970.99
    282320     7972.76
    282360     7974.06
    282400     7974.81
    282440     7975.81
    282480     7977.31
    282520     7977.69
    282560     7979.37
    282600     7980.68
    282640      7981.6
    282680     7982.76
    282720     7983.37
    282760     7985.02
    282800     7985.84
    282840     7987.67
    282880      7988.5
    282920     7989.24
    282960      7990.6
    283000     7991.88
    283040     7992.77
    283080     7993.59
    283120     7995.39
    283160     7996.64
    283200      7997.4
    283240     7998.41
    283280     7999.91
    283320      8000.3
    283360     8001.96
    283400     8003.29
    283440     8004.19
    283480     8005.35
    283520     8005.95
    283560     8007.61
    283600     8008.42
    283640     8010.25
    283680     8011.09
    283720     8011.85
    283760     8013.18
    283800     8014.47
    283840     8015.37
    283880     8016.17
    283920     8017.96
    283960     8019.23
    284000     8019.99
    284040        8021
    284080     8022.48
    284120     8022.88
    284160     8024.57
    284200     8025.89
    284240     8026.78
    284280     8027.91
    284320     8028.52
    284360     8030.22
    284400     8030.99
    284440     8032.86
    284480     8033.67
    284520     8034.45
    284560     8035.78
    284600     8037.06
    284640     8037.95
    284680     8038.75
    284720     8040.57
    284760     8041.83
    284800     8042.56
    284840     8043.59
    284880     8045.07
    284920     8045.47
    284960     8047.13
    285000     8048.47
    285040     8049.38
    285080     8050.51
    285120     8051.11
    285160     8052.82
    285200     8053.58
    285240     8055.45
    285280     8056.26
    285320     8057.02
    285360     8058.35
    285400     8059.65
    285440     8060.52
    285480     8061.34
    285520     8063.15
    285560     8064.43
    285600     8065.13
    285640     8066.19
    285680     8067.67
    285720     8068.06
    285760      8069.7
    285800     8071.05
    285840     8071.97
    285880     8073.11
    285920      8073.7
    285960     8075.42
    286000     8076.16
    286040     8078.06
    286080     8078.83
    286120      8079.6
    286160     8080.95
    286200     8082.26
    286240     8083.11
    286280     8083.95
    286320     8085.75
    286360     8087.04
    286400     8087.74
    286440     8088.79
    286480     8090.29
    286520     8090.69
    286560     8092.32
    286600     8093.68
    286640     8094.61
    286680     8095.71
    286720     8096.32
    286760     8098.03
    286800     8098.77
    286840     8100.69
    286880     8101.46
    286920     8102.23
    286960     8103.55
    287000      8104.9
    287040     8105.73
    287080     8106.58
    287120     8108.39
    287160     8109.69
    287200     8110.37
    287240     8111.41
    287280     8112.93
    287320     8113.34
    287360     8114.94
    287400      8116.3
    287440     8117.24
    287480     8118.35
    287520     8118.96
    287560     8120.66
    287600     8121.41
    287640     8123.31
    287680     8124.08
    287720     8124.86
    287760     8126.19
    287800      8127.5
    287840     8128.37
    287880     8129.21
    287920        8131
    287960     8132.31
    288000        8133
    288040     8134.03
    288080     8135.56
    288120     8135.93
    288160     8137.57
    288200     8138.89
    288240     8139.85
    288280     8140.99
    288320     8141.57
    288360     8143.29
    288400     8144.04
    288440     8145.94
    288480     8146.69
    288520     8147.49
    288560     8148.81
    288600     8150.11
    288640     8150.97
    288680     8151.83
    288720     8153.59
    288760     8154.91
    288800     8155.59
    288840     8156.65
    288880     8158.18
    288920     8158.55
    288960     8160.18
    289000     8161.49
    289040     8162.48
    289080     8163.58
    289120     8164.19
    289160     8165.88
    289200     8166.63
    289240     8168.54
    289280      8169.3
    289320     8170.12
    289360     8171.43
    289400     8172.73
    289440     8173.59
    289480     8174.45
    289520     8176.22
    289560     8177.53
    289600      8178.2
    289640     8179.26
    289680     8180.82
    289720      8181.2
    289760     8182.81
    289800     8184.14
    289840      8185.1
    289880     8186.19
    289920     8186.81
    289960      8188.5
    290000     8189.25
    290040     8191.17
    290080     8191.93
    290120     8192.72
    290160     8194.06
    290200     8195.33
    290240     8196.21
    290280     8197.09
    290320     8198.81
    290360     8200.14
    290400      8200.8
    290440     8201.87
    290480     8203.43
    290520     8203.81
    290560     8205.44
    290600     8206.74
    290640     8207.72
    290680     8208.81
    290720     8209.41
    290760     8211.12
    290800     8211.86
    290840     8213.78
    290880     8214.56
    290920     8215.33
    290960     8216.67
    291000     8217.96
    291040     8218.82
    291080     8219.68
    291120      8221.4
    291160     8222.76
    291200     8223.44
    291240     8224.51
    291280     8226.08
    291320     8226.45
    291360     8228.07
    291400     8229.37
    291440     8230.37
    291480     8231.43
    291520     8232.03
    291560     8233.72
    291600     8234.48
    291640     8236.42
    291680     8237.15
    291720     8237.94
    291760     8239.33
    291800     8240.61
    291840     8241.44
    291880     8242.32
    291920     8244.07
    291960     8245.39
    292000     8246.09
    292040     8247.14
    292080      8248.7
    292120     8249.11
    292160     8250.73
    292200     8252.01
    292240     8252.99
    292280     8254.04
    292320     8254.65
    292360     8256.36
    292400      8257.1
    292440     8259.05
    292480     8259.82
    292520     8260.58
    292560     8261.98
    292600     8263.24
    292640     8264.07
    292680     8264.96
    292720     8266.71
    292760     8268.05
    292800     8268.73
    292840     8269.74
    292880     8271.32
    292920     8271.71
    292960     8273.36
    293000     8274.65
    293040     8275.62
    293080     8276.67
    293120     8277.29
    293160     8279.01
    293200     8279.75
    293240      8281.7
    293280     8282.46
    293320      8283.2
    293360     8284.63
    293400     8285.88
    293440     8286.71
    293480     8287.61
    293520     8289.34
    293560     8290.66
    293600     8291.38
    293640     8292.38
    293680     8293.95
    293720     8294.36
    293760        8296
    293800     8297.29
    293840     8298.27
    293880     8299.33
    293920     8299.92
    293960     8301.63
    294000     8302.39
    294040     8304.32
    294080     8305.12
    294120     8305.83
    294160     8307.28
    294200     8308.52
    294240     8309.37
    294280     8310.27
    294320     8312.01
    294360     8313.31
    294400     8314.01
    294440     8315.02
    294480     8316.61
    294520        8317
    294560     8318.64
    294600     8319.93
    294640      8320.9
    294680     8321.93
    294720     8322.53
    294760     8324.29
    294800     8325.05
    294840     8326.93
    294880     8327.76
    294920     8328.46
    294960     8329.93
    295000     8331.13
    295040     8332.02
    295080     8332.89
    295120     8334.63
    295160     8335.91
    295200     8336.64
    295240     8337.66
    295280     8339.23
    295320     8339.62
    295360     8341.26
    295400     8342.57
    295440     8343.54
    295480     8344.59
    295520     8345.17
    295560     8346.91
    295600      8347.7
    295640     8349.56
    295680      8350.4
    295720      8351.1
    295760     8352.55
    295800     8353.76
    295840     8354.68
    295880     8355.53
    295920     8357.29
    295960     8358.55
    296000     8359.24
    296040     8360.27
    296080     8361.88
    296120     8362.26
    296160     8363.88
    296200     8365.19
    296240     8366.18
    296280     8367.21
    296320     8367.82
    296360     8369.54
    296400     8370.32
    296440     8372.18
    296480     8373.03
    296520     8373.73
    296560     8375.17
    296600     8376.37
    296640     8377.28
    296680     8378.14
    296720     8379.93
    296760     8381.15
    296800     8381.87
    296840      8382.9
    296880     8384.51
    296920     8384.89
    296960     8386.49
    297000     8387.83
    297040     8388.81
    297080     8389.84
    297120     8390.44
    297160     8392.17
    297200     8392.96
    297240     8394.79
    297280     8395.65
    297320     8396.36
    297360      8397.8
    297400     8398.96
    297440     8399.91
    297480     8400.76
    297520     8402.56
    297560     8403.79
    297600     8404.48
    297640     8405.54
    297680     8407.14
    297720     8407.52
    297760     8409.13
    297800     8410.45
    297840     8411.45
    297880     8412.45
    297920     8413.07
    297960      8414.8
    298000     8415.56
    298040     8417.39
    298080     8418.26
    298120        8419
    298160     8420.44
    298200     8421.55
    298240     8422.52
    298280     8423.37
    298320     8425.16
    298360     8426.41
    298400     8427.09
    298440     8428.15
    298480     8429.76
    298520     8430.16
    298560     8431.74
    298600     8433.06
    298640     8434.06
    298680     8435.08
    298720     8435.67
    298760     8437.41
    298800     8438.17
    298840     8440.02
    298880     8440.89
    298920      8441.6
    298960     8443.06
    299000     8444.16
    299040     8445.17
    299080     8445.98
    299120     8447.77
    299160     8449.04
    299200     8449.71
    299240     8450.76
    299280     8452.39
    299320     8452.78
    299360     8454.37
    299400     8455.67
    299440     8456.69
    299480     8457.69
    299520     8458.28
    299560     8460.03
    299600     8460.78
    299640     8462.62
    299680      8463.5
    299720     8464.22
    299760     8465.68
    299800     8466.79
    299840     8467.76
    299880     8468.57
    299920     8470.39
    299960     8471.62
    300000     8472.29
    300040     8473.38
    300080        8475
    300120     8475.37
    300160     8476.96
    300200     8478.26
    300240     8479.28
    300280     8480.26
    300320     8480.89
    300360     8482.63
    300400     8483.36
    300440     8485.21
    300480     8486.11
    300520     8486.82
    300560     8488.28
    300600     8489.39
    300640     8490.36
    300680     8491.17
    300720     8492.98
    300760     8494.23
    300800     8494.89
    300840     8495.98
    300880      8497.6
    300920     8497.97
    300960     8499.54
    301000     8500.87
    301040     8501.87
    301080     8502.85
    301120     8503.46
    301160     8505.23
    301200     8505.94
    301240     8507.81
    301280     8508.71
    301320     8509.43
    301360     8510.85
    301400     8511.98
    301440     8512.95
    301480     8513.78
    301520     8515.58
    301560     8516.82
    301600     8517.49
    301640     8518.56
    301680     8520.19
    301720     8520.56
    301760     8522.15
    301800     8523.45
    301840     8524.47
    301880     8525.46
    301920     8526.06
    301960     8527.86
    302000     8528.54
    302040     8530.42
    302080     8531.33
    302120     8532.04
    302160     8533.43
    302200     8534.58
    302240     8535.55
    302280      8536.4
    302320     8538.16
    302360     8539.41
    302400     8540.08
    302440     8541.17
    302480     8542.81
    302520     8543.14
    302560     8544.72
    302600     8546.03
    302640     8547.07
    302680     8548.06
    302720     8548.66
    302760     8550.47
    302800     8551.13
    302840     8553.03
    302880     8553.95
    302920     8554.66
    302960     8556.04
    303000     8557.17
    303040     8558.19
    303080     8559.01
    303120     8560.77
    303160     8562.03
    303200     8562.69
    303240      8563.8
    303280     8565.43
    303320     8565.74
    303360     8567.35
    303400     8568.67
    303440     8569.71
    303480     8570.68
    303520     8571.27
    303560     8573.07
    303600     8573.76
    303640     8575.64
    303680     8576.56
    303720     8577.28
    303760     8578.67
    303800     8579.78
    303840      8580.8
    303880     8581.63
    303920     8583.39
    303960     8584.67
    304000     8585.33
    304040     8586.43
    304080     8588.05
    304120      8588.4
    304160     8589.98
    304200     8591.28
    304240     8592.34
    304280     8593.33
    304320      8593.9
    304360     8595.69
    304400     8596.43
    304440     8598.28
    304480     8599.16
    304520      8599.9
    304560     8601.29
    304600     8602.39
    304640     8603.41
    304680     8604.24
    304720     8606.03
    304760     8607.32
    304800     8607.98
    304840     8609.06
    304880     8610.71
    304920     8611.02
    304960     8612.62
    305000     8613.89
    305040     8614.99
    305080     8615.94
    305120     8616.54
    305160     8618.32
    305200     8619.03
    305240      8620.9
    305280     8621.78
    305320      8622.5
    305360     8623.91
    305400     8624.99
    305440     8626.06
    305480     8626.85
    305520     8628.65
    305560     8629.91
    305600      8630.6
    305640      8631.7
    305680     8633.32
    305720     8633.63
    305760     8635.22
    305800      8636.5
    305840     8637.58
    305880     8638.54
    305920     8639.14
    305960     8640.94
    306000     8641.65
    306040     8643.53
    306080     8644.41
    306120     8645.09
    306160     8646.54
    306200     8647.61
    306240     8648.66
    306280     8649.48
    306320     8651.27
    306360      8652.5
    306400     8653.23
    306440     8654.32
    306480     8655.95
    306520     8656.27
    306560     8657.83
    306600     8659.16
    306640      8660.2
    306680     8661.16
    306720     8661.74
    306760     8663.55
    306800     8664.25
    306840     8666.16
    306880     8667.04
    306920      8667.7
    306960     8669.14
    307000     8670.24
    307040     8671.27
    307080     8672.09
    307120     8673.87
    307160     8675.12
    307200     8675.84
    307240     8676.94
    307280     8678.54
    307320     8678.89
    307360     8680.45
    307400     8681.77
    307440      8682.8
    307480     8683.76
    307520     8684.36
    307560     8686.16
    307600     8686.87
    307640     8688.78
    307680     8689.68
    307720      8690.3
    307760     8691.76
    307800     8692.87
    307840      8693.9
    307880     8694.71
    307920     8696.48
    307960     8697.76
    308000     8698.47
    308040     8699.56
    308080     8701.17
    308120     8701.53
    308160     8703.06
    308200     8704.38
    308240     8705.44
    308280     8706.39
    308320     8706.99
    308360     8708.77
    308400     8709.49
    308440     8711.39
    308480     8712.32
    308520     8712.96
    308560     8714.42
    308600      8715.5
    308640     8716.54
    308680     8717.35
    308720     8719.13
    308760      8720.4
    308800     8721.12
    308840     8722.19
    308880     8723.78
    308920     8724.13
    308960     8725.67
    309000        8727
    309040     8728.08
    309080     8729.06
    309120     8729.61
    309160      8731.4
    309200     8732.13
    309240        8734
    309280     8734.97
    309320     8735.63
    309360     8737.07
    309400     8738.12
    309440     8739.17
    309480     8740.01
    309520     8741.78
    309560     8743.05
    309600     8743.78
    309640     8744.81
    309680     8746.41
    309720     8746.79
    309760      8748.3
    309800     8749.61
    309840     8750.69
    309880     8751.69
    309920     8752.24
    309960     8754.02
    310000     8754.76
    310040     8756.63
    310080     8757.62
    310120     8758.24
    310160     8759.71
    310200     8760.75
    310240      8761.8
    310280     8762.62
    310320     8764.41
    310360     8765.66
    310400     8766.42
    310440     8767.44
    310480     8769.06
    310520     8769.43
    310560     8770.91
    310600     8772.27
    310640     8773.31
    310680     8774.33
    310720     8774.87
    310760     8776.68
    310800     8777.36
    310840     8779.28
    310880     8780.24
    310920     8780.86
    310960     8782.35
    311000     8783.39
    311040     8784.42
    311080     8785.25
    311120     8787.05
    311160     8788.28
    311200     8789.05
    311240     8790.06
    311280     8791.68
    311320     8792.04
    311360     8793.54
    311400     8794.86
    311440     8795.92
    311480     8796.96
    311520     8797.48
    311560     8799.28
    311600     8799.99
    311640      8801.9
    311680     8802.84
    311720     8803.48
    311760     8804.96
    311800     8806.01
    311840     8807.02
    311880     8807.83
    311920     8809.68
    311960      8810.9
    312000     8811.67
    312040     8812.66
    312080      8814.3
    312120     8814.66
    312160     8816.17
    312200     8817.48
    312240     8818.54
    312280     8819.59
    312320     8820.11
    312360     8821.93
    312400      8822.6
    312440     8824.56
    312480      8825.5
    312520     8826.13
    312560     8827.59
    312600     8828.62
    312640     8829.67
    312680     8830.47
    312720     8832.31
    312760      8833.5
    312800      8834.3
    312840     8835.31
    312880     8836.93
    312920     8837.34
    312960     8838.79
    313000     8840.09
    313040     8841.18
    313080      8842.2
    313120     8842.75
    313160     8844.56
    313200     8845.24
    313240      8847.2
    313280     8848.13
    313320     8848.74
    313360      8850.2
    313400     8851.25
    313440     8852.29
    313480      8853.1
    313520     8854.95
    313560     8856.14
    313600     8856.92
    313640     8857.93
    313680     8859.57
    313720     8859.97
    313760     8861.42
    313800     8862.69
    313840     8863.82
    313880     8864.85
    313920     8865.42
    313960     8867.17
    314000     8867.86
    314040     8869.82
    314080     8870.75
    314120     8871.37
    314160      8872.8
    314200     8873.91
    314240      8874.9
    314280     8875.72
    314320     8877.55
    314360     8878.76
    314400     8879.54
    314440     8880.55
    314480     8882.19
    314520     8882.62
    314560     8884.01
    314600     8885.33
    314640     8886.46
    314680      8887.5
    314720     8888.07
    314760     8889.79
    314800      8890.5
    314840     8892.48
    314880     8893.39
    314920     8894.01
    314960     8895.43
    315000     8896.55
    315040     8897.54
    315080     8898.39
    315120     8900.22
    315160     8901.42
    315200     8902.16
    315240      8903.2
    315280     8904.85
    315320     8905.28
    315360     8906.67
    315400     8907.99
    315440     8909.11
    315480     8910.15
    315520     8910.74
    315560     8912.48
    315600     8913.16
    315640     8915.14
    315680     8916.05
    315720     8916.69
    315760     8918.11
    315800     8919.24
    315840      8920.2
    315880     8921.06
    315920     8922.91
    315960     8924.11
    316000     8924.84
    316040     8925.86
    316080     8927.53
    316120     8927.91
    316160     8929.32
    316200     8930.65
    316240     8931.76
    316280     8932.81
    316320     8933.41
    316360     8935.13
    316400     8935.84
    316440     8937.81
    316480     8938.74
    316520     8939.35
    316560     8940.79
    316600     8941.92
    316640     8942.87
    316680     8943.73
    316720     8945.58
    316760     8946.78
    316800     8947.52
    316840     8948.56
    316880     8950.21
    316920     8950.57
    316960     8951.97
    317000     8953.28
    317040      8954.4
    317080     8955.48
    317120     8956.08
    317160      8957.8
    317200     8958.52
    317240     8960.49
    317280     8961.39
    317320     8962.01
    317360     8963.46
    317400     8964.59
    317440     8965.53
    317480      8966.4
    317520     8968.25
    317560     8969.45
    317600     8970.18
    317640     8971.19
    317680     8972.82
    317720     8973.22
    317760      8974.6
    317800     8975.88
    317840     8977.03
    317880     8978.12
    317920     8978.69
    317960     8980.44
    318000     8981.13
    318040     8983.12
    318080     8983.98
    318120     8984.63
    318160     8986.08
    318200     8987.22
    318240     8988.11
    318280     8989.05
    318320     8990.85
    318360     8992.09
    318400     8992.78
    318440     8993.81
    318480     8995.43
    318520     8995.82
    318560     8997.21
    318600     8998.52
    318640     8999.64
    318680     9000.74
    318720     9001.31
    318760     9003.06
    318800     9003.74
    318840     9005.74
    318880     9006.58
    318920     9007.23
    318960     9008.74
    319000     9009.85
    319040     9010.73
    319080     9011.67
    319120     9013.46
    319160     9014.71
    319200     9015.37
    319240      9016.4
    319280     9018.05
    319320     9018.43
    319360     9019.82
    319400     9021.13
    319440     9022.26
    319480     9023.36
    319520     9023.93
    319560     9025.67
    319600     9026.36
    319640     9028.36
    319680     9029.19
    319720     9029.81
    319760     9031.35
    319800     9032.48
    319840     9033.32
    319880     9034.27
    319920     9036.07
    319960     9037.33
    320000     9038.02
    320040        9039
    320080     9040.69
    320120     9041.05
    320160     9042.47
    320200     9043.73
    320240     9044.89
    320280     9045.99
    320320     9046.56
    320360     9048.32
    320400     9048.97
    320440     9050.97
    320480     9051.81
    320520     9052.46
    320560     9053.98
    320600     9055.13
    320640     9055.97
    320680     9056.89
    320720     9058.71
    320760     9059.96
    320800     9060.66
    320840     9061.63
    320880     9063.33
    320920     9063.69
    320960     9065.11
    321000     9066.39
    321040     9067.56
    321080      9068.6
    321120     9069.24
    321160     9070.99
    321200     9071.61
    321240     9073.64
    321280     9074.46
    321320     9075.09
    321360     9076.66
    321400     9077.78
    321440     9078.59
    321480     9079.56
    321520     9081.37
    321560     9082.64
    321600     9083.31
    321640     9084.28
    321680     9085.98
    321720     9086.34
    321760     9087.75
    321800     9089.04
    321840      9090.2
    321880     9091.24
    321920     9091.87
    321960     9093.62
    322000     9094.24
    322040     9096.27
    322080     9097.08
    322120     9097.73
    322160     9099.29
    322200     9100.39
    322240     9101.22
    322280     9102.21
    322320     9104.03
    322360     9105.29
    322400     9105.99
    322440     9106.96
    322480     9108.62
    322520     9109.03
    322560     9110.42
    322600     9111.71
    322640     9112.83
    322680     9113.87
    322720     9114.49
    322760     9116.29
    322800     9116.88
    322840     9118.91
    322880     9119.73
    322920     9120.38
    322960     9121.94
    323000     9123.01
    323040     9123.87
    323080     9124.83
    323120     9126.71
    323160     9127.94
    323200     9128.62
    323240      9129.6
    323280     9131.26
    323320     9131.67
    323360     9133.08
    323400     9134.38
    323440     9135.48
    323480     9136.54
    323520     9137.13
    323560     9138.91
    323600     9139.54
    323640     9141.55
    323680     9142.41
    323720     9142.99
    323760     9144.61
    323800     9145.66
    323840     9146.49
    323880     9147.49
    323920     9149.32
    323960     9150.58
    324000     9151.29
    324040     9152.27
    324080     9153.91
    324120     9154.28
    324160     9155.75
    324200     9157.02
    324240     9158.13
    324280     9159.17
    324320      9159.8
    324360     9161.57
    324400     9162.19
    324440     9164.18
    324480     9165.07
    324520     9165.64
    324560     9167.23
    324600      9168.3
    324640     9169.14
    324680     9170.15
    324720     9171.97
    324760     9173.22
    324800     9173.93
    324840     9174.91
    324880     9176.58
    324920     9176.89
    324960     9178.42
    325000     9179.71
    325040     9180.78
    325080     9181.85
    325120     9182.46
    325160     9184.23
    325200     9184.84
    325240     9186.86
    325280     9187.73
    325320     9188.31
    325360     9189.93
    325400     9190.96
    325440     9191.82
    325480     9192.84
    325520     9194.61
    325560     9195.88
    325600     9196.59
    325640     9197.56
    325680     9199.24
    325720     9199.58
    325760     9201.12
    325800     9202.35
    325840     9203.47
    325880      9204.5
    325920     9205.08
    325960     9206.87
    326000      9207.5
    326040     9209.54
    326080     9210.37
    326120     9210.95
    326160      9212.6
    326200     9213.63
    326240     9214.49
    326280      9215.5
    326320     9217.26
    326360     9218.53
    326400     9219.22
    326440      9220.2
    326480     9221.88
    326520     9222.21
    326560     9223.77
    326600        9225
    326640     9226.12
    326680     9227.14
    326720     9227.69
    326760     9229.52
    326800     9230.15
    326840     9232.18
    326880     9233.03
    326920     9233.57
    326960     9235.24
    327000     9236.25
    327040     9237.12
    327080     9238.12
    327120      9239.9
    327160     9241.17
    327200     9241.84
    327240     9242.82
    327280     9244.52
    327320     9244.83
    327360      9246.4
    327400     9247.63
    327440     9248.75
    327480     9249.77
    327520     9250.32
    327560     9252.12
    327600     9252.77
    327640     9254.79
    327680     9255.64
    327720     9256.16
    327760     9257.85
    327800     9258.86
    327840     9259.73
    327880     9260.76
    327920     9262.52
    327960     9263.78
    328000     9264.49
    328040     9265.46
    328080     9267.13
    328120     9267.47
    328160        9269
    328200     9270.26
    328240     9271.36
    328280     9272.36
    328320     9272.93
    328360     9274.72
    328400     9275.38
    328440     9277.39
    328480     9278.24
    328520     9278.76
    328560     9280.47
    328600     9281.45
    328640     9282.32
    328680     9283.35
    328720      9285.1
    328760     9286.39
    328800     9287.08
    328840     9288.05
    328880     9289.76
    328920     9290.09
    328960     9291.63
    329000     9292.86
    329040     9293.95
    329080     9294.95
    329120     9295.54
    329160     9297.33
    329200     9297.96
    329240        9300
    329280     9300.85
    329320     9301.38
    329360     9303.08
    329400     9304.06
    329440     9304.93
    329480     9305.98
    329520     9307.68
    329560        9309
    329600     9309.68
    329640     9310.67
    329680     9312.37
    329720      9312.7
    329760     9314.27
    329800     9315.47
    329840     9316.54
    329880     9317.52
    329920     9318.13
    329960     9319.92
    330000     9320.55
    330040     9322.56
    330080     9323.45
    330120     9323.98
    330160     9325.68
    330200     9326.64
    330240     9327.54
    330280     9328.56
    330320     9330.28
    330360     9331.58
    330400     9332.25
    330440     9333.25
    330480     9334.99
    330520     9335.27
    330560     9336.84
    330600     9338.07
    330640     9339.11
    330680     9340.12
    330720     9340.71
    330760     9342.45
    330800     9343.14
    330840     9345.12
    330880     9345.99
    330920     9346.54
    330960     9348.28
    331000      9349.2
    331040      9350.1
    331080     9351.14
    331120     9352.84
    331160     9354.18
    331200     9354.81
    331240     9355.82
    331280     9357.57
    331320     9357.81
    331360     9359.41
    331400     9360.64
    331440     9361.67
    331480     9362.68
    331520     9363.27
    331560     9365.02
    331600     9365.69
    331640     9367.68
    331680     9368.57
    331720      9369.1
    331760     9370.86
    331800     9371.76
    331840     9372.69
    331880     9373.69
    331920     9375.43
    331960     9376.75
    332000     9377.38
    332040     9378.39
    332080     9380.14
    332120     9380.37
    332160     9381.99
    332200     9383.24
    332240     9384.24
    332280     9385.26
    332320     9385.85
    332360      9387.6
    332400     9388.27
    332440     9390.28
    332480     9391.16
    332520     9391.67
    332560     9393.44
    332600     9394.36
    332640     9395.25
    332680     9396.27
    332720     9397.99
    332760      9399.3
    332800     9399.95
    332840     9400.94
    332880     9402.69
    332920     9402.93
    332960     9404.52
    333000     9405.82
    333040     9406.82
    333080     9407.83
    333120      9408.4
    333160     9410.18
    333200     9410.84
    333240     9412.84
    333280     9413.72
    333320     9414.23
    333360     9416.01
    333400     9416.92
    333440     9417.82
    333480     9418.84
    333520     9420.53
    333560     9421.86
    333600     9422.48
    333640     9423.48
    333680     9425.28
    333720      9425.5
    333760     9427.11
    333800     9428.39
    333840      9429.4
    333880     9430.39
    333920     9430.96
    333960     9432.74
    334000     9433.39
    334040     9435.43
    334080     9436.28
    334120     9436.76
    334160     9438.57
    334200      9439.5
    334240     9440.38
    334280     9441.38
    334320      9443.1
    334360     9444.44
    334400     9445.06
    334440     9446.07
    334480     9447.82
    334520     9448.02
    334560     9449.66
    334600     9450.92
    334640     9451.96
    334680     9452.95
    334720     9453.52
    334760     9455.31
    334800     9455.96
    334840     9457.99
    334880     9458.89
    334920     9459.32
    334960     9461.14
    335000     9462.04
    335040     9462.93
    335080     9463.93
    335120     9465.66
    335160        9467
    335200     9467.61
    335240     9468.64
    335280     9470.38
    335320     9470.57
    335360     9472.24
    335400     9473.48
    335440     9474.47
    335480     9475.49
    335520     9476.07
    335560     9477.85
    335600     9478.53
    335640      9480.5
    335680     9481.43
    335720     9481.86
    335760     9483.65
    335800     9484.58
    335840     9485.48
    335880     9486.49
    335920     9488.21
    335960     9489.58
    336000     9490.14
    336040      9491.2
    336080     9492.94
    336120     9493.12
    336160     9494.76
    336200     9496.01
    336240     9497.04
    336280     9498.07
    336320     9498.62
    336360     9500.43
    336400      9501.1
    336440     9503.04
    336480     9503.96
    336520      9504.4
    336560     9506.18
    336600     9507.11
    336640     9508.06
    336680     9509.07
    336720     9510.77
    336760     9512.14
    336800     9512.69
    336840     9513.72
    336880      9515.5
    336920     9515.67
    336960     9517.26
    337000     9518.54
    337040     9519.57
    337080     9520.59
    337120     9521.13
    337160     9522.97
    337200     9523.63
    337240     9525.58
    337280     9526.52
    337320     9526.95
    337360     9528.71
    337400     9529.62
    337440     9530.59
    337480     9531.59
    337520     9533.31
    337560     9534.68
    337600     9535.21
    337640     9536.26
    337680     9538.01
    337720     9538.21
    337760     9539.78
    337800     9541.07
    337840      9542.1
    337880     9543.13
    337920      9543.7
    337960     9545.47
    338000     9546.19
    338040      9548.1
    338080     9549.06
    338120     9549.47
    338160     9551.22
    338200     9552.16
    338240      9553.1
    338280     9554.15
    338320     9555.84
    338360     9557.22
    338400     9557.73
    338440      9558.8
    338480     9560.54
    338520     9560.74
    338560     9562.29
    338600      9563.6
    338640     9564.59
    338680     9565.63
    338720     9566.22
    338760     9567.97
    338800     9568.68
    338840     9570.59
    338880     9571.54
    338920     9571.95
    338960     9573.73
    339000     9574.65
    339040      9575.6
    339080     9576.64
    339120     9578.32
    339160     9579.73
    339200     9580.23
    339240      9581.3
    339280     9583.06
    339320     9583.26
    339360     9584.77
    339400     9586.07
    339440      9587.1
    339480     9588.13
    339520     9588.74
    339560     9590.47
    339600     9591.17
    339640     9593.07
    339680     9594.01
    339720     9594.44
    339760      9596.2
    339800     9597.17
    339840     9598.07
    339880     9599.15
    339920     9600.83
    339960     9602.23
    340000     9602.71
    340040     9603.82
    340080     9605.52
    340120     9605.74
    340160     9607.29
    340200     9608.56
    340240     9609.62
    340280     9610.65
    340320     9611.26
    340360     9612.98
    340400     9613.66
    340440     9615.54
    340480     9616.51
    340520     9616.93
    340560     9618.71
    340600     9619.65
    340640     9620.54
    340680     9621.64
    340720      9623.3
    340760      9624.7
    340800     9625.21
    340840     9626.31
    340880     9627.97
    340920     9628.22
    340960     9629.77
    341000     9631.04
    341040     9632.11
    341080     9633.14
    341120     9633.72
    341160     9635.47
    341200     9636.13
    341240     9637.98
    341280     9638.98
    341320     9639.36
    341360     9641.19
    341400     9642.12
    341440        9643
    341480     9644.12
    341520      9645.8
    341560     9647.18
    341600     9647.66
    341640     9648.82
    341680     9650.45
    341720     9650.67
    341760     9652.24
    341800     9653.54
    341840     9654.57
    341880     9655.62
    341920     9656.21
    341960     9657.96
    342000     9658.58
    342040     9660.47
    342080     9661.47
    342120     9661.84
    342160     9663.68
    342200     9664.59
    342240     9665.49
    342280      9666.6
    342320     9668.27
    342360     9669.63
    342400     9670.16
    342440     9671.28
    342480     9672.93
    342520     9673.13
    342560     9674.72
    342600     9676.02
    342640     9677.06
    342680     9678.08
    342720     9678.66
    342760     9680.42
    342800     9681.08
    342840     9682.95
    342880     9683.95
    342920      9684.3
    342960     9686.15
    343000     9687.09
    343040     9687.98
    343080      9689.1
    343120     9690.76
    343160     9692.13
    343200     9692.64
    343240      9693.8
    343280     9695.42
    343320     9695.58
    343360      9697.2
    343400     9698.51
    343440     9699.55
    343480     9700.58
    343520     9701.13
    343560     9702.91
    343600     9703.56
    343640     9705.45
    343680     9706.46
    343720     9706.79
    343760     9708.64
    343800     9709.62
    343840     9710.46
    343880      9711.6
    343920     9713.25
    343960     9714.63
    344000      9715.1
    344040     9716.24
    344080     9717.92
    344120     9718.05
    344160     9719.64
    344200     9720.98
    344240     9722.05
    344280     9723.06
    344320     9723.61
    344360     9725.38
    344400        9726
    344440     9727.94
    344480     9728.92
    344520     9729.24
    344560      9731.1
    344600     9732.05
    344640     9732.94
    344680     9734.06
    344720     9735.71
    344760     9737.12
    344800     9737.57
    344840     9738.65
    344880     9740.37
    344920     9740.52
    344960      9742.1
    345000     9743.45
    345040      9744.5
    345080     9745.55
    345120     9746.06
    345160     9747.86
    345200      9748.5
    345240     9750.39
    345280     9751.36
    345320     9751.67
    345360     9753.55
    345400     9754.51
    345440      9755.4
    345480     9756.49
    345520     9758.17
    345560     9759.57
    345600     9760.02
    345640     9761.13
    345680     9762.82
    345720     9762.97
    345760     9764.55
    345800     9765.93
    345840     9766.95
    345880     9768.02
    345920     9768.53
    345960     9770.33
    346000     9770.95
    346040     9772.87
    346080     9773.84
    346120     9774.14
    346160     9776.02
    346200     9776.96
    346240     9777.86
    346280     9778.96
    346320     9780.66
    346360     9782.05
    346400      9782.5
    346440     9783.58
    346480     9785.28
    346520     9785.46
    346560     9787.01
    346600     9788.37
    346640     9789.43
    346680     9790.46
    346720     9790.98
    346760     9792.75
    346800     9793.42
    346840     9795.34
    346880     9796.29
    346920      9796.6
    346960     9798.48
    347000     9799.39
    347040     9800.27
    347080     9801.42
    347120      9803.1
    347160     9804.46
    347200     9804.98
    347240     9806.03
    347280     9807.76
    347320     9807.92
    347360     9809.51
    347400     9810.83
    347440      9811.9
    347480     9812.95
    347520     9813.41
    347560     9815.19
    347600     9815.87
    347640     9817.79
    347680     9818.74
    347720     9819.03
    347760     9820.94
    347800     9821.88
    347840     9822.74
    347880     9823.91
    347920     9825.56
    347960     9826.92
    348000     9827.47
    348040     9828.49
    348080     9830.25
    348120     9830.39
    348160     9831.97
    348200      9833.3
    348240     9834.34
    348280     9835.41
    348320     9835.88
    348360     9837.66
    348400     9838.31
    348440     9840.22
    348480     9841.23
    348520     9841.52
    348560      9843.4
    348600     9844.38
    348640     9845.23
    348680     9846.39
    348720     9848.04
    348760     9849.39
    348800     9849.93
    348840     9850.98
    348880     9852.76
    348920     9852.85
    348960     9854.44
    349000     9855.79
    349040     9856.81
    349080      9857.9
    349120     9858.41
    349160     9860.18
    349200     9860.77
    349240      9862.7
    349280      9863.7
    349320     9863.99
    349360      9865.9
    349400     9866.87
    349440     9867.76
    349480     9868.88
    349520     9870.55
    349560      9871.9
    349600     9872.43
    349640     9873.49
    349680     9875.25
    349720     9875.37
    349760     9876.95
    349800     9878.28
    349840     9879.35
    349880     9880.42
    349920     9880.91
    349960     9882.69
    350000      9883.3
    350040     9885.22
    350080     9886.24
    350120     9886.55
    350160     9888.44
    350200     9889.37
    350240      9890.3
    350280     9891.41
    350320     9893.11
    350360     9894.44
    350400     9894.95
    350440     9896.01
    350480     9897.78
    350520     9897.92
    350560     9899.49
    350600     9900.83
    350640     9901.93
    350680     9902.95
    350720     9903.45
    350760     9905.24
    350800     9905.82
    350840     9907.73
    350880     9908.77
    350920     9909.11
    350960     9910.97
    351000      9911.9
    351040     9912.84
    351080      9913.9
    351120     9915.67
    351160     9916.97
    351200     9917.49
    351240     9918.56
    351280     9920.33
    351320     9920.47
    351360     9921.99
    351400     9923.36
    351440     9924.46
    351480     9925.49
    351520     9925.99
    351560     9927.83
    351600     9928.36
    351640     9930.27
    351680     9931.32
    351720     9931.62
    351760     9933.53
    351800     9934.41
    351840     9935.39
    351880     9936.43
    351920     9938.15
    351960     9939.49
    352000     9940.03
    352040     9941.12
    352080      9942.9
    352120     9943.01
    352160     9944.54
    352200     9945.88
    352240        9947
    352280     9948.06
    352320     9948.52
    352360     9950.37
    352400     9950.89
    352440     9952.78
    352480     9953.87
    352520     9954.13
    352560     9956.05
    352600     9956.92
    352640     9957.95
    352680     9958.96
    352720     9960.68
    352760        9962
    352800     9962.57
    352840     9963.64
    352880     9965.41
    352920     9965.53
    352960      9967.1
    353000      9968.4
    353040     9969.53
    353080     9970.58
    353120     9971.04
    353160     9972.88
    353200     9973.38
    353240     9975.29
    353280     9976.39
    353320     9976.69
    353360     9978.56
    353400     9979.44
    353440     9980.44
    353480     9981.45
    353520     9983.21
    353560     9984.51
    353600     9985.09
    353640     9986.16
    353680     9987.92
    353720        9988
    353760     9989.62
    353800     9990.92
    353840     9992.05
    353880     9993.11
    353920     9993.54
    353960      9995.4
    354000     9995.89
    354040      9997.8
    354080     9998.89
    354120     9999.21
    354160     10001.1
    354200       10002
    354240     10002.9
    354280       10004
    354320     10005.7
    354360     10007.1
    354400     10007.6
    354440     10008.7
    354480     10010.4
    354520     10010.5
    354560     10012.1
    354600     10013.5
    354640     10014.6
    354680     10015.6
    354720     10016.1
    354760     10017.9
    354800     10018.4
    354840     10020.3
    354880     10021.4
    354920     10021.7
    354960     10023.6
    355000     10024.5
    355040     10025.5
    355080     10026.5
    355120     10028.3
    355160     10029.6
    355200     10030.1
    355240     10031.2
    355280       10033
    355320     10033.1
    355360     10034.6
    355400       10036
    355440     10037.1
    355480     10038.2
    355520     10038.6
    355560     10040.5
    355600       10041
    355640     10042.9
    355680       10044
    355720     10044.3
    355760     10046.2
    355800       10047
    355840     10048.1
    355880       10049
    355920     10050.8
    355960     10052.2
    356000     10052.7
    356040     10053.8
    356080     10055.5
    356120     10055.6
    356160     10057.2
    356200     10058.5
    356240     10059.7
    356280     10060.7
    356320     10061.2
    356360     10063.1
    356400     10063.5
    356440     10065.5
    356480     10066.5
    356520     10066.9
    356560     10068.7
    356600     10069.6
    356640     10070.6
    356680     10071.6
    356720     10073.4
    356760     10074.7
    356800     10075.3
    356840     10076.4
    356880     10078.1
    356920     10078.2
    356960     10079.7
    357000     10081.1
    357040     10082.3
    357080     10083.3
    357120     10083.7
    357160     10085.7
    357200     10086.1
    357240       10088
    357280       10089
    357320     10089.4
    357360     10091.2
    357400     10092.1
    357440     10093.2
    357480     10094.1
    357520       10096
    357560     10097.3
    357600     10097.8
    357640       10099
    357680     10100.7
    357720     10100.8
    357760     10102.3
    357800     10103.7
    357840     10104.9
    357880     10105.8
    357920     10106.3
    357960     10108.2
    358000     10108.7
    358040     10110.6
    358080     10111.6
    358120       10112
    358160     10113.8
    358200     10114.7
    358240     10115.8
    358280     10116.7
    358320     10118.6
    358360     10119.9
    358400     10120.4
    358440     10121.5
    358480     10123.2
    358520     10123.3
    358560     10124.8
    358600     10126.2
    358640     10127.4
    358680     10128.4
    358720     10128.8
    358760     10130.8
    358800     10131.2
    358840     10133.2
    358880     10134.2
    358920     10134.6
    358960     10136.4
    359000     10137.3
    359040     10138.3
    359080     10139.3
    359120     10141.2
    359160     10142.5
    359200       10143
    359240     10144.1
    359280     10145.8
    359320     10145.9
    359360     10147.4
    359400     10148.8
    359440       10150
    359480       10151
    359520     10151.4
    359560     10153.4
    359600     10153.8
    359640     10155.8
    359680     10156.8
    359720     10157.2
    359760       10159
    359800     10159.8
    359840     10160.9
    359880     10161.9
    359920     10163.8
    359960     10165.1
    360000     10165.6
    360040     10166.7
    360080     10168.5
    360120     10168.5
    360160       10170
    360200     10171.4
    360240     10172.7
    360280     10173.6
    360320     10174.1
    360360       10176
    360400     10176.5
    360440     10178.4
    360480     10179.4
    360520     10179.8
    360560     10181.6
    360600     10182.4
    360640     10183.5
    360680     10184.5
    360720     10186.4
    360760     10187.8
    360800     10188.2
    360840     10189.3
    360880     10191.1
    360920     10191.2
    360960     10192.6
    361000     10194.1
    361040     10195.3
    361080     10196.2
    361120     10196.7
    361160     10198.6
    361200     10199.1
    361240       10201
    361280       10202
    361320     10202.3
    361360     10204.2
    361400       10205
    361440     10206.1
    361480     10207.1
    361520     10208.9
    361560     10210.4
    361600     10210.9
    361640     10211.9
    361680     10213.7
    361720     10213.8
    361760     10215.2
    361800     10216.6
    361840     10217.9
    361880     10218.8
    361920     10219.3
    361960     10221.2
    362000     10221.7
    362040     10223.6
    362080     10224.6
    362120     10224.9
    362160     10226.8
    362200     10227.6
    362240     10228.7
    362280     10229.7
    362320     10231.5
    362360       10233
    362400     10233.4
    362440     10234.5
    362480     10236.3
    362520     10236.4
    362560     10237.8
    362600     10239.2
    362640     10240.5
    362680     10241.4
    362720     10241.8
    362760     10243.8
    362800     10244.3
    362840     10246.2
    362880     10247.2
    362920     10247.5
    362960     10249.4
    363000     10250.3
    363040     10251.3
    363080     10252.3
    363120     10254.1
    363160     10255.6
    363200     10256.1
    363240     10257.1
    363280     10258.9
    363320       10259
    363360     10260.4
    363400     10261.8
    363440     10263.1
    363480       10264
    363520     10264.5
    363560     10266.4
    363600     10266.9
    363640     10268.8
    363680     10269.8
    363720     10270.2
    363760       10272
    363800     10272.9
    363840       10274
    363880     10274.9
    363920     10276.7
    363960     10278.2
    364000     10278.7
    364040     10279.7
    364080     10281.5
    364120     10281.6
    364160     10283.1
    364200     10284.4
    364240     10285.7
    364280     10286.6
    364320     10287.1
    364360     10289.1
    364400     10289.5
    364440     10291.5
    364480     10292.5
    364520     10292.8
    364560     10294.7
    364600     10295.5
    364640     10296.6
    364680     10297.5
    364720     10299.3
    364760     10300.8
    364800     10301.3
    364840     10302.4
    364880     10304.1
    364920     10304.2
    364960     10305.7
    365000     10307.1
    365040     10308.4
    365080     10309.3
    365120     10309.8
    365160     10311.7
    365200     10312.1
    365240     10314.1
    365280     10315.1
    365320     10315.4
    365360     10317.3
    365400     10318.1
    365440     10319.2
    365480     10320.2
    365520       10322
    365560     10323.4
    365600     10323.9
    365640       10325
    365680     10326.7
    365720     10326.9
    365760     10328.3
    365800     10329.7
    365840       10331
    365880     10331.9
    365920     10332.4
    365960     10334.3
    366000     10334.7
    366040     10336.7
    366080     10337.7
    366120       10338
    366160     10339.9
    366200     10340.8
    366240     10341.8
    366280     10342.8
    366320     10344.5
    366360     10346.1
    366400     10346.5
    366440     10347.5
    366480     10349.3
    366520     10349.4
    366560     10350.9
    366600     10352.3
    366640     10353.6
    366680     10354.5
    366720       10355
    366760     10356.9
    366800     10357.3
    366840     10359.3
    366880     10360.3
    366920     10360.6
    366960     10362.5
    367000     10363.3
    367040     10364.3
    367080     10365.3
    367120     10367.1
    367160     10368.6
    367200     10369.1
    367240     10370.1
    367280     10371.9
    367320       10372
    367360     10373.4
    367400     10374.9
    367440     10376.2
    367480       10377
    367520     10377.5
    367560     10379.5
    367600     10379.9
    367640     10381.9
    367680     10382.8
    367720     10383.2
    367760       10385
    367800     10385.9
    367840     10386.9
    367880     10387.9
    367920     10389.7
    367960     10391.2
    368000     10391.7
    368040     10392.7
    368080     10394.5
    368120     10394.6
    368160       10396
    368200     10397.4
    368240     10398.7
    368280     10399.6
    368320     10400.1
    368360       10402
    368400     10402.5
    368440     10404.5
    368480     10405.4
    368520     10405.8
    368560     10407.6
    368600     10408.4
    368640     10409.5
    368680     10410.5
    368720     10412.3
    368760     10413.8
    368800     10414.3
    368840     10415.3
    368880     10417.1
    368920     10417.2
    368960     10418.6
    369000       10420
    369040     10421.3
    369080     10422.2
    369120     10422.7
    369160     10424.6
    369200       10425
    369240       10427
    369280       10428
    369320     10428.3
    369360     10430.1
    369400       10431
    369440       10432
    369480     10433.1
    369520     10434.8
    369560     10436.3
    369600     10436.8
    369640     10437.8
    369680     10439.6
    369720     10439.7
    369760     10441.1
    369800     10442.6
    369840     10443.8
    369880     10444.7
    369920     10445.2
    369960     10447.2
    370000     10447.5
    370040     10449.6
    370080     10450.5
    370120     10450.8
    370160     10452.7
    370200     10453.5
    370240     10454.6
    370280     10455.6
    370320     10457.3
    370360     10458.9
    370400     10459.4
    370440     10460.3
    370480     10462.2
    370520     10462.4
    370560     10463.6
    370600     10465.1
    370640     10466.3
    370680     10467.3
    370720     10467.7
    370760     10469.7
    370800     10470.1
    370840     10472.1
    370880       10473
    370920     10473.3
    370960     10475.2
    371000       10476
    371040     10477.1
    371080     10478.2
    371120     10479.8
    371160     10481.4
    371200     10481.9
    371240     10482.8
    371280     10484.7
    371320     10484.8
    371360     10486.1
    371400     10487.6
    371440     10488.8
    371480     10489.8
    371520     10490.2
    371560     10492.2
    371600     10492.6
    371640     10494.6
    371680     10495.6
    371720     10495.8
    371760     10497.7
    371800     10498.5
    371840     10499.6
    371880     10500.7
    371920     10502.4
    371960     10503.9
    372000     10504.4
    372040     10505.3
    372080     10507.2
    372120     10507.3
    372160     10508.6
    372200     10510.1
    372240     10511.3
    372280     10512.3
    372320     10512.7
    372360     10514.8
    372400     10515.1
    372440     10517.1
    372480     10518.1
    372520     10518.3
    372560     10520.2
    372600       10521
    372640     10522.1
    372680     10523.2
    372720     10524.9
    372760     10526.4
    372800     10526.8
    372840     10527.8
    372880     10529.7
    372920     10529.9
    372960     10531.1
    373000     10532.7
    373040     10533.8
    373080     10534.8
    373120     10535.2
    373160     10537.3
    373200     10537.7
    373240     10539.6
    373280     10540.6
    373320     10540.9
    373360     10542.7
    373400     10543.5
    373440     10544.6
    373480     10545.7
    373520     10547.4
    373560       10549
    373600     10549.4
    373640     10550.3
    373680     10552.2
    373720     10552.4
    373760     10553.7
    373800     10555.2
    373840     10556.4
    373880     10557.3
    373920     10557.8
    373960     10559.8
    374000     10560.2
    374040     10562.2
    374080     10563.2
    374120     10563.4
    374160     10565.2
    374200     10566.1
    374240     10567.1
    374280     10568.2
    374320     10569.9
    374360     10571.5
    374400     10571.9
    374440     10572.9
    374480     10574.8
    374520     10574.9
    374560     10576.2
    374600     10577.7
    374640     10578.9
    374680     10579.8
    374720     10580.3
    374760     10582.3
    374800     10582.7
    374840     10584.7
    374880     10585.7
    374920     10585.9
    374960     10587.7
    375000     10588.6
    375040     10589.6
    375080     10590.7
    375120     10592.4
    375160       10594
    375200     10594.4
    375240     10595.4
    375280     10597.3
    375320     10597.4
    375360     10598.7
    375400     10600.2
    375440     10601.4
    375480     10602.3
    375520     10602.8
    375560     10604.8
    375600     10605.2
    375640     10607.2
    375680     10608.2
    375720     10608.4
    375760     10610.2
    375800     10611.1
    375840     10612.1
    375880     10613.2
    375920       10615
    375960     10616.4
    376000     10616.9
    376040     10617.9
    376080     10619.7
    376120     10619.9
    376160     10621.2
    376200     10622.7
    376240       10624
    376280     10624.8
    376320     10625.2
    376360     10627.3
    376400     10627.7
    376440     10629.7
    376480     10630.7
    376520     10630.9
    376560     10632.7
    376600     10633.6
    376640     10634.5
    376680     10635.7
    376720     10637.5
    376760     10638.9
    376800     10639.4
    376840     10640.4
    376880     10642.2
    376920     10642.4
    376960     10643.7
    377000     10645.2
    377040     10646.4
    377080     10647.2
    377120     10647.7
    377160     10649.8
    377200     10650.2
    377240     10652.2
    377280     10653.2
    377320     10653.4
    377360     10655.2
    377400     10656.1
    377440       10657
    377480     10658.2
    377520     10659.9
    377560     10661.4
    377600     10661.9
    377640     10662.9
    377680     10664.7
    377720     10664.9
    377760     10666.2
    377800     10667.7
    377840     10668.9
    377880     10669.7
    377920     10670.2
    377960     10672.3
    378000     10672.6
    378040     10674.6
    378080     10675.6
    378120     10675.8
    378160     10677.7
    378200     10678.6
    378240     10679.5
    378280     10680.6
    378320     10682.4
    378360     10683.9
    378400     10684.4
    378440     10685.5
    378480     10687.2
    378520     10687.4
    378560     10688.7
    378600     10690.2
    378640     10691.4
    378680     10692.2
    378720     10692.7
    378760     10694.8
    378800     10695.2
    378840     10697.2
    378880     10698.1
    378920     10698.3
    378960     10700.2
    379000     10701.1
    379040       10702
    379080     10703.1
    379120     10704.9
    379160     10706.4
    379200     10706.9
    379240       10708
    379280     10709.7
    379320     10709.9
    379360     10711.2
    379400     10712.7
    379440     10713.9
    379480     10714.7
    379520     10715.2
    379560     10717.3
    379600     10717.7
    379640     10719.7
    379680     10720.6
    379720     10720.8
    379760     10722.7
    379800     10723.6
    379840     10724.5
    379880     10725.6
    379920     10727.5
    379960     10728.9
    380000     10729.5
    380040     10730.5
    380080     10732.2
    380120     10732.4
    380160     10733.7
    380200     10735.2
    380240     10736.4
    380280     10737.2
    380320     10737.7
    380360     10739.8
    380400     10740.1
    380440     10742.2
    380480     10743.2
    380520     10743.3
    380560     10745.2
    380600     10746.1
    380640       10747
    380680     10748.1
    380720     10749.9
    380760     10751.4
    380800       10752
    380840       10753
    380880     10754.7
    380920     10754.9
    380960     10756.2
    381000     10757.7
    381040     10758.9
    381080     10759.7
    381120     10760.2
    381160     10762.3
    381200     10762.6
    381240     10764.7
    381280     10765.7
    381320     10765.8
    381360     10767.7
    381400     10768.6
    381440     10769.5
    381480     10770.6
    381520     10772.5
    381560     10773.9
    381600     10774.5
    381640     10775.5
    381680     10777.2
    381720     10777.4
    381760     10778.7
    381800     10780.2
    381840     10781.4
    381880     10782.2
    381920     10782.7
    381960     10784.8
    382000     10785.1
    382040     10787.2
    382080     10788.1
    382120     10788.4
    382160     10790.2
    382200     10791.1
    382240     10791.9
    382280     10793.2
    382320       10795
    382360     10796.4
    382400       10797
    382440       10798
    382480     10799.7
    382520     10799.9
    382560     10801.3
    382600     10802.7
    382640     10803.9
    382680     10804.7
    382720     10805.2
    382760     10807.3
    382800     10807.7
    382840     10809.7
    382880     10810.7
    382920     10810.8
    382960     10812.7
    383000     10813.7
    383040     10814.4
    383080     10815.8
    383120     10817.5
    383160       10819
    383200     10819.5
    383240     10820.6
    383280     10822.2
    383320     10822.4
    383360     10823.8
    383400     10825.3
    383440     10826.4
    383480     10827.2
    383520     10827.7
    383560     10829.8
    383600     10830.2
    383640     10832.3
    383680     10833.2
    383720     10833.4
    383760     10835.2
    383800     10836.2
    383840       10837
    383880     10838.3
    383920       10840
    383960     10841.6
    384000       10842
    384040     10843.1
    384080     10844.7
    384120     10844.9
    384160     10846.3
    384200     10847.9
    384240       10849
    384280     10849.8
    384320     10850.3
    384360     10852.3
    384400     10852.7
    384440     10854.7
    384480     10855.8
    384520     10855.9
    384560     10857.8
    384600     10858.7
    384640     10859.5
    384680     10860.8
    384720     10862.6
    384760       10864
    384800     10864.5
    384840     10865.6
    384880     10867.3
    384920     10867.5
    384960     10868.8
    385000     10870.4
    385040     10871.5
    385080     10872.3
    385120     10872.8
    385160     10874.9
    385200     10875.2
    385240     10877.3
    385280     10878.3
    385320     10878.5
    385360     10880.3
    385400     10881.3
    385440     10882.1
    385480     10883.4
    385520     10885.1
    385560     10886.6
    385600     10887.1
    385640     10888.1
    385680     10889.9
    385720       10890
    385760     10891.4
    385800       10893
    385840     10894.1
    385880     10894.8
    385920     10895.4
    385960     10897.4
    386000     10897.8
    386040     10899.9
    386080     10900.9
    386120       10901
    386160     10902.9
    386200     10903.8
    386240     10904.6
    386280     10905.9
    386320     10907.7
    386360     10909.2
    386400     10909.6
    386440     10910.7
    386480     10912.5
    386520     10912.6
    386560     10913.9
    386600     10915.5
    386640     10916.6
    386680     10917.4
    386720     10917.9
    386760       10920
    386800     10920.3
    386840     10922.4
    386880     10923.4
    386920     10923.5
    386960     10925.4
    387000     10926.4
    387040     10927.2
    387080     10928.4
    387120     10930.3
    387160     10931.7
    387200     10932.2
    387240     10933.3
    387280       10935
    387320     10935.2
    387360     10936.5
    387400     10938.1
    387440     10939.2
    387480       10940
    387520     10940.4
    387560     10942.6
    387600     10942.9
    387640       10945
    387680       10946
    387720     10946.1
    387760       10948
    387800       10949
    387840     10949.7
    387880       10951
    387920     10952.9
    387960     10954.3
    388000     10954.7
    388040     10955.8
    388080     10957.6
    388120     10957.7
    388160       10959
    388200     10960.6
    388240     10961.8
    388280     10962.5
    388320       10963
    388360     10965.2
    388400     10965.4
    388440     10967.5
    388480     10968.6
    388520     10968.7
    388560     10970.5
    388600     10971.5
    388640     10972.3
    388680     10973.6
    388720     10975.4
    388760     10976.8
    388800     10977.3
    388840     10978.4
    388880     10980.1
    388920     10980.3
    388960     10981.6
    389000     10983.2
    389040     10984.4
    389080     10985.1
    389120     10985.6
    389160     10987.7
    389200       10988
    389240       10990
    389280     10991.1
    389320     10991.3
    389360     10993.1
    389400     10994.1
    389440     10994.9
    389480     10996.2
    389520       10998
    389560     10999.4
    389600     10999.9
    389640     11000.9
    389680     11002.7
    389720     11002.9
    389760     11004.2
    389800     11005.7
    389840       11007
    389880     11007.6
    389920     11008.2
    389960     11010.3
    390000     11010.6
    390040     11012.6
    390080     11013.7
    390120     11013.8
    390160     11015.7
    390200     11016.7
    390240     11017.4
    390280     11018.7
    390320     11020.6
    390360       11022
    390400     11022.5
    390440     11023.5
    390480     11025.2
    390520     11025.4
    390560     11026.7
    390600     11028.3
    390640     11029.6
    390680     11030.2
    390720     11030.7
    390760     11032.8
    390800     11033.1
    390840     11035.2
    390880     11036.2
    390920     11036.4
    390960     11038.2
    391000     11039.3
    391040       11040
    391080     11041.3
    391120     11043.2
    391160     11044.6
    391200       11045
    391240       11046
    391280     11047.8
    391320       11048
    391360     11049.3
    391400     11050.9
    391440     11052.1
    391480     11052.7
    391520     11053.2
    391560     11055.4
    391600     11055.6
    391640     11057.7
    391680     11058.8
    391720     11058.9
    391760     11060.8
    391800     11061.8
    391840     11062.6
    391880     11063.9
    391920     11065.8
    391960     11067.1
    392000     11067.5
    392040     11068.6
    392080     11070.3
    392120     11070.5
    392160     11071.8
    392200     11073.4
    392240     11074.7
    392280     11075.2
    392320     11075.8
    392360     11077.9
    392400     11078.2
    392440     11080.3
    392480     11081.4
    392520     11081.4
    392560     11083.3
    392600     11084.3
    392640     11085.1
    392680     11086.4
    392720     11088.3
    392760     11089.7
    392800     11090.1
    392840     11091.2
    392880     11092.8
    392920       11093
    392960     11094.3
    393000     11095.9
    393040     11097.2
    393080     11097.8
    393120     11098.3
    393160     11100.4
    393200     11100.7
    393240     11102.8
    393280     11103.9
    393320     11103.9
    393360     11105.8
    393400     11106.9
    393440     11107.6
    393480     11108.9
    393520     11110.8
    393560     11112.2
    393600     11112.6
    393640     11113.7
    393680     11115.3
    393720     11115.5
    393760     11116.8
    393800     11118.4
    393840     11119.7
    393880     11120.2
    393920     11120.8
    393960     11122.9
    394000     11123.2
    394040     11125.3
    394080     11126.4
    394120     11126.4
    394160     11128.4
    394200     11129.4
    394240     11130.1
    394280     11131.4
    394320     11133.3
    394360     11134.6
    394400     11135.1
    394440     11136.1
    394480     11137.8
    394520       11138
    394560     11139.3
    394600     11140.9
    394640     11142.1
    394680     11142.8
    394720     11143.3
    394760     11145.4
    394800     11145.7
    394840     11147.8
    394880     11148.9
    394920     11148.9
    394960     11150.9
    395000     11151.9
    395040     11152.6
    395080       11154
    395120     11155.8
    395160     11157.2
    395200     11157.6
    395240     11158.7
    395280     11160.3
    395320     11160.5
    395360     11161.8
    395400     11163.4
    395440     11164.6
    395480     11165.3
    395520     11165.8
    395560     11167.9
    395600     11168.2
    395640     11170.3
    395680     11171.3
    395720     11171.5
    395760     11173.4
    395800     11174.4
    395840     11175.1
    395880     11176.5
    395920     11178.3
    395960     11179.7
    396000     11180.1
    396040     11181.1
    396080     11182.8
    396120       11183
    396160     11184.3
    396200     11185.9
    396240     11187.1
    396280     11187.8
    396320     11188.3
    396360     11190.4
    396400     11190.6
    396440     11192.8
    396480     11193.8
    396520     11193.9
    396560     11195.9
    396600     11196.9
    396640     11197.6
    396680       11199
    396720     11200.8
    396760     11202.2
    396800     11202.6
    396840     11203.6
    396880     11205.3
    396920     11205.5
    396960     11206.8
    397000     11208.4
    397040     11209.6
    397080     11210.3
    397120     11210.7
    397160     11212.9
    397200     11213.1
    397240     11215.3
    397280     11216.2
    397320     11216.4
    397360     11218.3
    397400     11219.4
    397440       11220
    397480     11221.4
    397520     11223.3
    397560     11224.7
    397600       11225
    397640     11226.1
    397680     11227.8
    397720     11227.9
    397760     11229.2
    397800     11230.8
    397840       11232
    397880     11232.8
    397920     11233.2
    397960     11235.4
    398000     11235.6
    398040     11237.8
    398080     11238.7
    398120     11238.8
    398160     11240.8
    398200     11241.9
    398240     11242.6
    398280     11243.9
    398320     11245.7
    398360     11247.2
    398400     11247.5
    398440     11248.6
    398480     11250.3
    398520     11250.4
    398560     11251.7
    398600     11253.3
    398640     11254.5
    398680     11255.2
    398720     11255.7
    398760     11257.8
    398800       11258
    398840     11260.2
    398880     11261.1
    398920     11261.3
    398960     11263.2
    399000     11264.3
    399040       11265
    399080     11266.4
    399120     11268.2
    399160     11269.6
    399200     11269.9
    399240     11271.1
    399280     11272.7
    399320     11272.9
    399360     11274.2
    399400     11275.8
    399440       11277
    399480     11277.7
    399520     11278.1
    399560     11280.3
    399600     11280.4
    399640     11282.6
    399680     11283.6
    399720     11283.7
    399760     11285.7
    399800     11286.7
    399840     11287.4
    399880     11288.9
    399920     11290.6
    399960     11292.1
    400000     11292.4
    400040     11293.5
    400080     11295.1
    400120     11295.3
    400160     11296.6
    400200     11298.2
    400240     11299.4
    400280     11300.2
    400320     11300.5
    400360     11302.7
    400400     11302.9
    400440       11305
    400480       11306
    400520     11306.1
    400560     11308.1
    400600     11309.2
    400640     11309.9
    400680     11311.3
    400720       11313
    400760     11314.5
    400800     11314.8
    400840     11315.9
    400880     11317.5
    400920     11317.8
    400960       11319
    401000     11320.6
    401040     11321.8
    401080     11322.6
    401120     11322.9
    401160     11325.1
    401200     11325.3
    401240     11327.5
    401280     11328.4
    401320     11328.5
    401360     11330.6
    401400     11331.6
    401440     11332.3
    401480     11333.7
    401520     11335.5
    401560       11337
    401600     11337.3
    401640     11338.4
    401680       11340
    401720     11340.2
    401760     11341.4
    401800     11343.1
    401840     11344.3
    401880       11345
    401920     11345.4
    401960     11347.6
    402000     11347.8
    402040     11349.9
    402080     11350.8
    402120       11351
    402160       11353
    402200       11354
    402240     11354.7
    402280     11356.2
    402320     11357.9
    402360     11359.5
    402400     11359.7
    402440     11360.8
    402480     11362.4
    402520     11362.7
    402560     11363.8
    402600     11365.5
    402640     11366.7
    402680     11367.5
    402720     11367.8
    402760       11370
    402800     11370.2
    402840     11372.4
    402880     11373.3
    402920     11373.4
    402960     11375.5
    403000     11376.5
    403040     11377.2
    403080     11378.6
    403120     11380.4
    403160     11381.9
    403200     11382.1
    403240     11383.2
    403280     11384.9
    403320     11385.1
    403360     11386.3
    403400       11388
    403440     11389.2
    403480     11389.9
    403520     11390.3
    403560     11392.5
    403600     11392.6
    403640     11394.8
    403680     11395.7
    403720     11395.9
    403760     11397.9
    403800     11398.9
    403840     11399.6
    403880     11401.1
    403920     11402.8
    403960     11404.3
    404000     11404.6
    404040     11405.6
    404080     11407.3
    404120     11407.6
    404160     11408.8
    404200     11410.4
    404240     11411.6
    404280     11412.4
    404320     11412.7
    404360     11414.9
    404400     11415.1
    404440     11417.2
    404480     11418.2
    404520     11418.3
    404560     11420.4
    404600     11421.3
    404640       11422
    404680     11423.6
    404720     11425.2
    404760     11426.8
    404800       11427
    404840     11428.1
    404880     11429.8
    404920     11430.1
    404960     11431.2
    405000     11432.9
    405040     11434.1
    405080     11434.8
    405120     11435.1
    405160     11437.4
    405200     11437.5
    405240     11439.7
    405280     11440.7
    405320     11440.7
    405360     11442.8
    405400     11443.8
    405440     11444.5
    405480       11446
    405520     11447.6
    405560     11449.2
    405600     11449.5
    405640     11450.5
    405680     11452.2
    405720     11452.5
    405760     11453.7
    405800     11455.3
    405840     11456.5
    405880     11457.2
    405920     11457.5
    405960     11459.8
    406000       11460
    406040     11462.1
    406080     11463.1
    406120     11463.2
    406160     11465.3
    406200     11466.2
    406240     11466.9
    406280     11468.5
    406320     11470.1
    406360     11471.7
    406400     11471.9
    406440       11473
    406480     11474.7
    406520     11474.9
    406560     11476.2
    406600     11477.7
    406640       11479
    406680     11479.7
    406720       11480
    406760     11482.3
    406800     11482.4
    406840     11484.5
    406880     11485.5
    406920     11485.6
    406960     11487.7
    407000     11488.7
    407040     11489.3
    407080     11490.9
    407120     11492.5
    407160     11494.1
    407200     11494.4
    407240     11495.5
    407280     11497.2
    407320     11497.4
    407360     11498.6
    407400     11500.2
    407440     11501.4
    407480     11502.1
    407520     11502.5
    407560     11504.7
    407600     11504.9
    407640       11507
    407680     11508.1
    407720       11508
    407760     11510.2
    407800     11511.2
    407840     11511.8
    407880     11513.4
    407920       11515
    407960     11516.6
    408000     11516.8
    408040     11517.9
    408080     11519.6
    408120     11519.8
    408160     11521.1
    408200     11522.7
    408240     11523.9
    408280     11524.6
    408320     11524.9
    408360     11527.2
    408400     11527.3
    408440     11529.5
    408480     11530.5
    408520     11530.5
    408560     11532.7
    408600     11533.6
    408640     11534.2
    408680     11535.8
    408720     11537.4
    408760       11539
    408800     11539.3
    408840     11540.4
    408880     11542.1
    408920     11542.2
    408960     11543.6
    409000     11545.1
    409040     11546.3
    409080       11547
    409120     11547.4
    409160     11549.7
    409200     11549.7
    409240     11551.9
    409280       11553
    409320     11552.9
    409360     11555.2
    409400     11556.1
    409440     11556.7
    409480     11558.2
    409520     11559.9
    409560     11561.5
    409600     11561.7
    409640     11562.9
    409680     11564.5
    409720     11564.7
    409760     11566.1
    409800     11567.6
    409840     11568.8
    409880     11569.5
    409920     11569.8
    409960     11572.1
    410000     11572.2
    410040     11574.3
    410080     11575.4
    410120     11575.4
    410160     11577.6
    410200     11578.5
    410240     11579.1
    410280     11580.7
    410320     11582.4
    410360     11583.9
    410400     11584.2
    410440     11585.3
    410480       11587
    410520     11587.2
    410560     11588.5
    410600     11590.1
    410640     11591.3
    410680       11592
    410720     11592.3
    410760     11594.6
    410800     11594.7
    410840     11596.8
    410880     11597.9
    410920     11597.8
    410960     11600.1
    411000     11600.9
    411040     11601.6
    411080     11603.1
    411120     11604.8
    411160     11606.3
    411200     11606.6
    411240     11607.8
    411280     11609.5
    411320     11609.6
    411360       11611
    411400     11612.5
    411440     11613.7
    411480     11614.4
    411520     11614.7
    411560     11617.1
    411600     11617.1
    411640     11619.3
    411680     11620.4
    411720     11620.3
    411760     11622.6
    411800     11623.4
    411840     11624.1
    411880     11625.6
    411920     11627.3
    411960     11628.8
    412000     11629.1
    412040     11630.3
    412080       11632
    412120     11632.1
    412160     11633.5
    412200       11635
    412240     11636.2
    412280     11636.8
    412320     11637.1
    412360     11639.5
    412400     11639.6
    412440     11641.7
    412480     11642.8
    412520     11642.7
    412560       11645
    412600     11645.9
    412640     11646.5
    412680       11648
    412720     11649.7
    412760     11651.3
    412800     11651.5
    412840     11652.7
    412880     11654.4
    412920     11654.5
    412960     11655.9
    413000     11657.4
    413040     11658.7
    413080     11659.2
    413120     11659.6
    413160       11662
    413200       11662
    413240     11664.2
    413280     11665.3
    413320     11665.1
    413360     11667.4
    413400     11668.3
    413440     11668.9
    413480     11670.4
    413520     11672.1
    413560     11673.7
    413600       11674
    413640     11675.2
    413680     11676.8
    413720     11676.9
    413760     11678.4
    413800     11679.9
    413840     11681.1
    413880     11681.7
    413920       11682
    413960     11684.4
    414000     11684.4
    414040     11686.5
    414080     11687.7
    414120     11687.6
    414160     11689.9
    414200     11690.7
    414240     11691.4
    414280     11692.8
    414320     11694.5
    414360     11696.2
    414400     11696.4
    414440     11697.6
    414480     11699.2
    414520     11699.4
    414560     11700.8
    414600     11702.3
    414640     11703.6
    414680     11704.1
    414720     11704.4
    414760     11706.9
    414800     11706.8
    414840       11709
    414880     11710.1
    414920       11710
    414960     11712.3
    415000     11713.1
    415040     11713.8
    415080     11715.3
    415120       11717
    415160     11718.6
    415200     11718.8
    415240     11720.1
    415280     11721.7
    415320     11721.8
    415360     11723.2
    415400     11724.8
    415440       11726
    415480     11726.5
    415520     11726.8
    415560     11729.4
    415600     11729.3
    415640     11731.4
    415680     11732.6
    415720     11732.5
    415760     11734.7
    415800     11735.6
    415840     11736.2
    415880     11737.7
    415920     11739.4
    415960     11741.1
    416000     11741.3
    416040     11742.5
    416080     11744.2
    416120     11744.2
    416160     11745.6
    416200     11747.2
    416240     11748.4
    416280     11748.9
    416320     11749.2
    416360     11751.8
    416400     11751.8
    416440     11753.9
    416480       11755
    416520     11754.9
    416560     11757.1
    416600       11758
    416640     11758.7
    416680     11760.2
    416720     11761.9
    416760     11763.5
    416800     11763.7
    416840       11765
    416880     11766.6
    416920     11766.7
    416960     11768.1
    417000     11769.7
    417040     11770.8
    417080     11771.4
    417120     11771.7
    417160     11774.3
    417200     11774.2
    417240     11776.3
    417280     11777.5
    417320     11777.4
    417360     11779.6
    417400     11780.5
    417440     11781.2
    417480     11782.6
    417520     11784.4
    417560     11785.9
    417600     11786.1
    417640     11787.4
    417680     11789.1
    417720     11789.1
    417760     11790.5
    417800     11792.1
    417840     11793.3
    417880     11793.8
    417920     11794.2
    417960     11796.7
    418000     11796.6
    418040     11798.7
    418080     11799.9
    418120     11799.8
    418160     11802.1
    418200     11802.8
    418240     11803.6
    418280     11805.1
    418320     11806.8
    418360     11808.4
    418400     11808.6
    418440     11809.9
    418480     11811.5
    418520     11811.6
    418560       11813
    418600     11814.6
    418640     11815.8
    418680     11816.2
    418720     11816.6
    418760     11819.2
    418800     11819.1
    418840     11821.1
    418880     11822.4
    418920     11822.3
    418960     11824.5
    419000     11825.3
    419040     11826.1
    419080     11827.5
    419120     11829.3
    419160     11830.9
    419200       11831
    419240     11832.4
    419280       11834
    419320     11834.1
    419360     11835.5
    419400     11837.1
    419440     11838.2
    419480     11838.7
    419520     11839.1
    419560     11841.7
    419600     11841.6
    419640     11843.6
    419680     11844.8
    419720     11844.7
    419760       11847
    419800     11847.8
    419840     11848.6
    419880       11850
    419920     11851.8
    419960     11853.3
    420000     11853.5
    420040     11854.8
    420080     11856.5
    420120     11856.5
    420160     11857.9
    420200     11859.5
    420240     11860.7
    420280     11861.2
    420320     11861.5
    420360     11864.1
    420400     11864.1
    420440     11866.1
    420480     11867.3
    420520     11867.2
    420560     11869.4
    420600     11870.3
    420640       11871
    420680     11872.6
    420720     11874.3
    420760     11875.8
    420800     11876.1
    420840     11877.3
    420880     11878.9
    420920       11879
    420960     11880.5
    421000       11882
    421040     11883.1
    421080     11883.7
    421120       11884
    421160     11886.6
    421200     11886.5
    421240     11888.6
    421280     11889.8
    421320     11889.7
    421360     11891.9
    421400     11892.7
    421440     11893.5
    421480       11895
    421520     11896.8
    421560     11898.3
    421600     11898.6
    421640     11899.8
    421680     11901.4
    421720     11901.5
    421760     11902.9
    421800     11904.5
    421840     11905.6
    421880     11906.2
    421920     11906.5
    421960     11909.1
    422000       11909
    422040     11911.1
    422080     11912.3
    422120     11912.2
    422160     11914.4
    422200     11915.3
    422240       11916
    422280     11917.5
    422320     11919.4
    422360     11920.8
    422400     11921.1
    422440     11922.3
    422480       11924
    422520       11924
    422560     11925.4
    422600       11927
    422640     11928.2
    422680     11928.8
    422720       11929
    422760     11931.7
    422800     11931.5
    422840     11933.6
    422880     11934.8
    422920     11934.7
    422960     11936.9
    423000     11937.8
    423040     11938.6
    423080       11940
    423120     11941.9
    423160     11943.3
    423200     11943.6
    423240     11944.8
    423280     11946.5
    423320     11946.5
    423360       11948
    423400     11949.6
    423440     11950.7
    423480     11951.3
    423520     11951.5
    423560     11954.2
    423600       11954
    423640     11956.1
    423680     11957.3
    423720     11957.2
    423760     11959.4
    423800     11960.3
    423840       11961
    423880     11962.5
    423920     11964.4
    423960     11965.8
    424000     11966.1
    424040     11967.3
    424080       11969
    424120     11969.1
    424160     11970.4
    424200       11972
    424240     11973.2
    424280     11973.8
    424320       11974
    424360     11976.7
    424400     11976.5
    424440     11978.6
    424480     11979.8
    424520     11979.7
    424560     11981.9
    424600     11982.7
    424640     11983.5
    424680     11984.9
    424720     11986.8
    424760     11988.3
    424800     11988.6
    424840     11989.8
    424880     11991.5
    424920     11991.5
    424960     11992.9
    425000     11994.5
    425040     11995.7
    425080     11996.3
    425120     11996.5
    425160     11999.2
    425200       11999
    425240     12001.1
    425280     12002.3
    425320     12002.2
    425360     12004.4
    425400     12005.2
    425440       12006
    425480     12007.4
    425520     12009.4
    425560     12010.9
    425600     12011.1
    425640     12012.3
    425680       12014
    425720     12014.1
    425760     12015.4
    425800       12017
    425840     12018.2
    425880     12018.8
    425920       12019
    425960     12021.7
    426000     12021.6
    426040     12023.6
    426080     12024.8
    426120     12024.7
    426160     12026.9
    426200     12027.7
    426240     12028.5
    426280     12029.9
    426320     12031.9
    426360     12033.4
    426400     12033.6
    426440     12034.8
    426480     12036.5
    426520     12036.6
    426560     12037.9
    426600     12039.5
    426640     12040.7
    426680     12041.3
    426720     12041.5
    426760     12044.2
    426800     12044.1
    426840     12046.1
    426880     12047.3
    426920     12047.2
    426960     12049.4
    427000     12050.2
    427040       12051
    427080     12052.4
    427120     12054.4
    427160     12055.9
    427200     12056.1
    427240     12057.4
    427280       12059
    427320       12059
    427360     12060.4
    427400       12062
    427440     12063.2
    427480     12063.8
    427520       12064
    427560     12066.8
    427600     12066.6
    427640     12068.7
    427680     12069.8
    427720     12069.7
    427760     12071.9
    427800     12072.7
    427840     12073.5
    427880     12074.9
    427920     12076.9
    427960     12078.4
    428000     12078.5
    428040     12079.8
    428080     12081.6
    428120     12081.5
    428160     12082.9
    428200     12084.5
    428240     12085.7
    428280     12086.3
    428320     12086.5
    428360     12089.2
    428400     12089.1
    428440     12091.2
    428480     12092.2
    428520     12092.1
    428560     12094.4
    428600     12095.2
    428640       12096
    428680     12097.3
    428720     12099.4
    428760     12100.8
    428800       12101
    428840     12102.3
    428880       12104
    428920       12104
    428960     12105.4
    429000       12107
    429040     12108.2
    429080     12108.8
    429120     12108.9
    429160     12111.7
    429200     12111.5
    429240     12113.6
    429280     12114.7
    429320     12114.6
    429360     12116.9
    429400     12117.6
    429440     12118.5
    429480     12119.8
    429520     12121.8
    429560     12123.3
    429600     12123.4
    429640     12124.7
    429680     12126.5
    429720     12126.4
    429760     12127.9
    429800     12129.4
    429840     12130.6
    429880     12131.3
    429920     12131.3
    429960     12134.1
    430000       12134
    430040     12136.1
    430080     12137.1
    430120       12137
    430160     12139.3
    430200     12140.1
    430240     12140.9
    430280     12142.2
    430320     12144.3
    430360     12145.8
    430400     12145.9
    430440     12147.2
    430480     12148.9
    430520     12148.8
    430560     12150.3
    430600     12151.9
    430640     12153.1
    430680     12153.7
    430720     12153.8
    430760     12156.6
    430800     12156.4
    430840     12158.5
    430880     12159.6
    430920     12159.5
    430960     12161.8
    431000     12162.6
    431040     12163.4
    431080     12164.6
    431120     12166.7
    431160     12168.2
    431200     12168.3
    431240     12169.7
    431280     12171.4
    431320     12171.3
    431360     12172.8
    431400     12174.3
    431440     12175.5
    431480     12176.2
    431520     12176.2
    431560     12179.1
    431600     12178.9
    431640       12181
    431680       12182
    431720     12181.9
    431760     12184.2
    431800       12185
    431840     12185.8
    431880     12187.1
    431920     12189.2
    431960     12190.7
    432000     12190.8
    432040     12192.1
    432080     12193.8
    432120     12193.7
    432160     12195.2
    432200     12196.7
    432240     12197.9
    432280     12198.6
    432320     12198.6
    432360     12201.5
    432400     12201.3
    432440     12203.4
    432480     12204.5
    432520     12204.4
    432560     12206.7
    432600     12207.5
    432640     12208.3
    432680     12209.5
    432720     12211.7
    432760     12213.2
    432800     12213.3
    432840     12214.6
    432880     12216.3
    432920     12216.2
    432960     12217.8
    433000     12219.2
    433040     12220.4
    433080     12221.1
    433120     12221.1
    433160       12224
    433200     12223.8
    433240     12225.9
    433280       12227
    433320     12226.9
    433360     12229.2
    433400       12230
    433440     12230.8
    433480       12232
    433520     12234.2
    433560     12235.7
    433600     12235.8
    433640     12237.1
    433680     12238.8
    433720     12238.7
    433760     12240.3
    433800     12241.7
    433840     12242.9
    433880     12243.6
    433920     12243.6
    433960     12246.5
    434000     12246.3
    434040     12248.3
    434080     12249.5
    434120     12249.3
    434160     12251.7
    434200     12252.5
    434240     12253.3
    434280     12254.5
    434320     12256.7
    434360     12258.2
    434400     12258.1
    434440     12259.5
    434480     12261.3
    434520     12261.2
    434560     12262.7
    434600     12264.2
    434640     12265.4
    434680       12266
    434720       12266
    434760       12269
    434800     12268.8
    434840     12270.8
    434880     12271.9
    434920     12271.8
    434960     12274.2
    435000     12274.9
    435040     12275.8
    435080       12277
    435120     12279.2
    435160     12280.6
    435200     12280.6
    435240     12281.9
    435280     12283.8
    435320     12283.7
    435360     12285.2
    435400     12286.7
    435440     12287.8
    435480     12288.5
    435520     12288.5
    435560     12291.4
    435600     12291.3
    435640     12293.3
    435680     12294.4
    435720     12294.3
    435760     12296.7
    435800     12297.3
    435840     12298.3
    435880     12299.5
    435920     12301.6
    435960     12303.1
    436000     12303.1
    436040     12304.4
    436080     12306.2
    436120     12306.1
    436160     12307.7
    436200     12309.2
    436240     12310.2
    436280       12311
    436320       12311
    436360     12313.9
    436400     12313.7
    436440     12315.7
    436480     12316.8
    436520     12316.7
    436560     12319.1
    436600     12319.8
    436640     12320.7
    436680       12322
    436720       12324
    436760     12325.5
    436800     12325.5
    436840     12326.8
    436880     12328.6
    436920     12328.5
    436960     12330.1
    437000     12331.6
    437040     12332.7
    437080     12333.4
    437120     12333.4
    437160     12336.3
    437200     12336.1
    437240     12338.2
    437280     12339.2
    437320     12339.2
    437360     12341.6
    437400     12342.2
    437440     12343.2
    437480     12344.4
    437520     12346.5
    437560     12347.9
    437600       12348
    437640     12349.2
    437680     12351.1
    437720     12350.9
    437760     12352.6
    437800       12354
    437840     12355.2
    437880     12355.9
    437920     12355.9
    437960     12358.8
    438000     12358.5
    438040     12360.6
    438080     12361.6
    438120     12361.6
    438160       12364
    438200     12364.6
    438240     12365.6
    438280     12366.9
    438320     12368.9
    438360     12370.4
    438400     12370.4
    438440     12371.6
    438480     12373.5
    438520     12373.4
    438560       12375
    438600     12376.5
    438640     12377.6
    438680     12378.3
    438720     12378.3
    438760     12381.2
    438800       12381
    438840       12383
    438880       12384
    438920       12384
    438960     12386.5
    439000       12387
    439040       12388
    439080     12389.3
    439120     12391.3
    439160     12392.7
    439200     12392.8
    439240     12394.1
    439280     12395.9
    439320     12395.8
    439360     12397.4
    439400     12398.9
    439440       12400
    439480     12400.7
    439520     12400.7
    439560     12403.7
    439600     12403.3
    439640     12405.4
    439680     12406.4
    439720     12406.4
    439760     12408.9
    439800     12409.4
    439840     12410.5
    439880     12411.7
    439920     12413.7
    439960     12415.1
    440000     12415.3
    440040     12416.5
    440080     12418.3
    440120     12418.2
    440160     12419.8
    440200     12421.3
    440240     12422.4
    440280     12423.1
    440320     12423.1
    440360       12426
    440400     12425.8
    440440     12427.9
    440480     12428.8
    440520     12428.8
    440560     12431.4
    440600     12431.8
    440640     12432.9
    440680     12434.1
    440720     12436.1
    440760     12437.5
    440800     12437.7
    440840     12438.9
    440880     12440.7
    440920     12440.6
    440960     12442.2
    441000     12443.8
    441040     12444.8
    441080     12445.5
    441120     12445.5
    441160     12448.5
    441200     12448.2
    441240     12450.3
    441280     12451.2
    441320     12451.3
    441360     12453.8
    441400     12454.3
    441440     12455.4
    441480     12456.6
    441520     12458.6
    441560     12459.9
    441600     12460.2
    441640     12461.4
    441680     12463.2
    441720     12463.1
    441760     12464.7
    441800     12466.2
    441840     12467.3
    441880     12467.9
    441920       12468
    441960     12470.9
    442000     12470.6
    442040     12472.8
    442080     12473.7
    442120     12473.8
    442160     12476.3
    442200     12476.8
    442240     12477.8
    442280       12479
    442320     12481.1
    442360     12482.4
    442400     12482.6
    442440     12483.8
    442480     12485.6
    442520     12485.5
    442560     12487.1
    442600     12488.6
    442640     12489.7
    442680     12490.4
    442720     12490.4
    442760     12493.3
    442800     12493.1
    442840     12495.2
    442880     12496.1
    442920     12496.2
    442960     12498.7
    443000     12499.2
    443040     12500.2
    443080     12501.5
    443120     12503.5
    443160     12504.8
    443200       12505
    443240     12506.3
    443280       12508
    443320     12507.9
    443360     12509.5
    443400       12511
    443440     12512.2
    443480     12512.8
    443520     12512.8
    443560     12515.8
    443600     12515.5
    443640     12517.6
    443680     12518.5
    443720     12518.7
    443760     12521.2
    443800     12521.6
    443840     12522.6
    443880     12523.9
    443920     12525.9
    443960     12527.2
    444000     12527.5
    444040     12528.7
    444080     12530.5
    444120     12530.4
    444160     12531.9
    444200     12533.5
    444240     12534.6
    444280     12535.2
    444320     12535.2
    444360     12538.2
    444400       12538
    444440       12540
    444480     12540.9
    444520     12541.1
    444560     12543.6
    444600       12544
    444640       12545
    444680     12546.3
    444720     12548.3
    444760     12549.6
    444800     12549.9
    444840     12551.1
    444880     12552.9
    444920     12552.7
    444960     12554.4
    445000     12555.9
    445040       12557
    445080     12557.7
    445120     12557.7
    445160     12560.7
    445200     12560.4
    445240     12562.5
    445280     12563.4
    445320     12563.5
    445360     12566.1
    445400     12566.4
    445440     12567.5
    445480     12568.8
    445520     12570.8
    445560     12572.1
    445600     12572.4
    445640     12573.6
    445680     12575.3
    445720     12575.2
    445760     12576.9
    445800     12578.4
    445840     12579.5
    445880     12580.1
    445920     12580.2
    445960     12583.1
    446000     12582.9
    446040     12584.9
    446080     12585.9
    446120     12585.9
    446160     12588.5
    446200     12588.8
    446240     12589.9
    446280     12591.2
    446320     12593.2
    446360     12594.5
    446400     12594.8
    446440       12596
    446480     12597.8
    446520     12597.6
    446560     12599.4
    446600     12600.8
    446640     12601.9
    446680     12602.6
    446720     12602.6
    446760     12605.6
    446800     12605.3
    446840     12607.4
    446880     12608.4
    446920     12608.4
    446960       12611
    447000     12611.3
    447040     12612.4
    447080     12613.7
    447120     12615.6
    447160     12616.9
    447200     12617.3
    447240     12618.5
    447280     12620.2
    447320     12620.1
    447360     12621.8
    447400     12623.3
    447440     12624.4
    447480       12625
    447520     12625.1
    447560       12628
    447600     12627.9
    447640     12629.8
    447680     12630.8
    447720     12630.8
    447760     12633.4
    447800     12633.7
    447840     12634.8
    447880     12636.2
    447920     12638.1
    447960     12639.4
    448000     12639.7
    448040     12640.8
    448080     12642.7
    448120     12642.5
    448160     12644.2
    448200     12645.7
    448240     12646.8
    448280     12647.4
    448320     12647.5
    448360     12650.4
    448400     12650.3
    448440     12652.3
    448480     12653.2
    448520     12653.3
    448560     12655.9
    448600     12656.1
    448640     12657.3
    448680     12658.6
    448720     12660.5
    448760     12661.7
    448800     12662.1
    448840     12663.3
    448880     12665.1
    448920     12664.9
    448960     12666.6
    449000     12668.1
    449040     12669.2
    449080     12669.9
    449120     12669.9
    449160     12672.8
    449200     12672.7
    449240     12674.7
    449280     12675.6
    449320     12675.7
    449360     12678.2
    449400     12678.5
    449440     12679.7
    449480       12681
    449520     12682.9
    449560     12684.1
    449600     12684.5
    449640     12685.7
    449680     12687.5
    449720     12687.3
    449760       12689
    449800     12690.5
    449840     12691.6
    449880     12692.3
    449920     12692.3
    449960     12695.2
    450000     12695.1
    450040       12697
    450080     12698.1
    450120       12698
    450160     12700.6
    450200     12700.9
    450240     12702.1
    450280     12703.4
    450320     12705.3
    450360     12706.5
    450400     12706.9
    450440     12708.1
    450480     12709.9
    450520     12709.6
    450560     12711.4
    450600     12712.9
    450640     12713.9
    450680     12714.7
    450720     12714.7
    450760     12717.6
    450800     12717.4
    450840     12719.4
    450880     12720.4
    450920     12720.4
    450960       12723
    451000     12723.3
    451040     12724.5
    451080     12725.7
    451120     12727.7
    451160       12729
    451200     12729.2
    451240     12730.5
    451280     12732.3
    451320       12732
    451360     12733.8
    451400     12735.3
    451440     12736.3
    451480     12737.1
    451520     12737.1
    451560       12740
    451600     12739.8
    451640     12741.8
    451680     12742.8
    451720     12742.8
    451760     12745.4
    451800     12745.6
    451840     12746.8
    451880     12748.1
    451920     12750.1
    451960     12751.3
    452000     12751.6
    452040     12752.9
    452080     12754.7
    452120     12754.3
    452160     12756.2
    452200     12757.7
    452240     12758.7
    452280     12759.4
    452320     12759.5
    452360     12762.4
    452400     12762.1
    452440     12764.2
    452480     12765.2
    452520     12765.3
    452560     12767.8
    452600       12768
    452640     12769.2
    452680     12770.4
    452720     12772.5
    452760     12773.7
    452800       12774
    452840     12775.3
    452880       12777
    452920     12776.7
    452960     12778.6
    453000     12780.1
    453040     12781.1
    453080     12781.8
    453120     12781.9
    453160     12784.8
    453200     12784.5
    453240     12786.6
    453280     12787.7
    453320     12787.7
    453360     12790.3
    453400     12790.3
    453440     12791.6
    453480     12792.8
    453520     12794.9
    453560     12796.1
    453600     12796.3
    453640     12797.7
    453680     12799.4
    453720     12799.1
    453760       12801
    453800     12802.5
    453840     12803.5
    453880     12804.2
    453920     12804.3
    453960     12807.2
    454000       12807
    454040       12809
    454080     12810.1
    454120     12810.1
    454160     12812.7
    454200     12812.8
    454240       12814
    454280     12815.3
    454320     12817.3
    454360     12818.5
    454400     12818.8
    454440     12820.1
    454480     12821.9
    454520     12821.5
    454560     12823.5
    454600     12824.9
    454640     12825.9
    454680     12826.6
    454720     12826.7
    454760     12829.6
    454800     12829.4
    454840     12831.5
    454880     12832.5
    454920     12832.6
    454960     12835.2
    455000     12835.1
    455040     12836.4
    455080     12837.7
    455120     12839.8
    455160     12840.9
    455200     12841.2
    455240     12842.6
    455280     12844.4
    455320     12843.9
    455360     12845.9
    455400     12847.3
    455440     12848.4
    455480     12849.1
    455520     12849.1
    455560       12852
    455600     12851.9
    455640     12853.9
    455680     12854.9
    455720     12855.1
    455760     12857.6
    455800     12857.6
    455840     12858.8
    455880     12860.1
    455920     12862.2
    455960     12863.4
    456000     12863.6
    456040       12865
    456080     12866.8
    456120     12866.4
    456160     12868.3
    456200     12869.8
    456240     12870.8
    456280     12871.6
    456320     12871.6
    456360     12874.5
    456400     12874.4
    456440     12876.4
    456480     12877.3
    456520     12877.5
    456560     12880.1
    456600       12880
    456640     12881.3
    456680     12882.6
    456720     12884.7
    456760     12885.8
    456800     12886.1
    456840     12887.5
    456880     12889.3
    456920     12888.8
    456960     12890.8
    457000     12892.3
    457040     12893.3
    457080       12894
    457120     12894.1
    457160     12896.9
    457200     12896.9
    457240     12898.9
    457280     12899.8
    457320     12900.1
    457360     12902.6
    457400     12902.5
    457440     12903.8
    457480     12905.1
    457520     12907.2
    457560     12908.3
    457600     12908.6
    457640       12910
    457680     12911.9
    457720     12911.4
    457760     12913.3
    457800     12914.8
    457840     12915.7
    457880     12916.5
    457920     12916.6
    457960     12919.4
    458000     12919.4
    458040     12921.4
    458080     12922.3
    458120     12922.5
    458160     12925.1
    458200       12925
    458240     12926.3
    458280     12927.6
    458320     12929.7
    458360     12930.8
    458400     12931.1
    458440     12932.5
    458480     12934.4
    458520     12933.9
    458560     12935.8
    458600     12937.3
    458640     12938.3
    458680       12939
    458720     12939.1
    458760     12941.9
    458800     12941.8
    458840     12943.9
    458880     12944.8
    458920       12945
    458960     12947.6
    459000     12947.6
    459040     12948.8
    459080     12950.1
    459120     12952.1
    459160     12953.3
    459200     12953.5
    459240     12954.9
    459280     12956.8
    459320     12956.5
    459360     12958.3
    459400     12959.8
    459440     12960.8
    459480     12961.4
    459520     12961.6
    459560     12964.4
    459600     12964.4
    459640     12966.4
    459680     12967.2
    459720     12967.5
    459760     12970.1
    459800       12970
    459840     12971.2
    459880     12972.6
    459920     12974.6
    459960     12975.8
    460000       12976
    460040     12977.4
    460080     12979.2
    460120       12979
    460160     12980.8
    460200     12982.3
    460240     12983.3
    460280     12983.9
    460320     12984.1
    460360     12986.8
    460400     12986.8
    460440     12988.9
    460480     12989.7
    460520       12990
    460560     12992.5
    460600     12992.5
    460640     12993.7
    460680       12995
    460720       12997
    460760     12998.3
    460800     12998.6
    460840     12999.9
    460880     13001.6
    460920     13001.4
    460960     13003.3
    461000     13004.7
    461040     13005.8
    461080     13006.3
    461120     13006.5
    461160     13009.3
    461200     13009.3
    461240     13011.4
    461280     13012.2
    461320     13012.5
    461360       13015
    461400       13015
    461440     13016.2
    461480     13017.5
    461520     13019.5
    461560     13020.7
    461600     13021.1
    461640     13022.3
    461680     13024.1
    461720     13023.9
    461760     13025.7
    461800     13027.2
    461840     13028.3
    461880     13028.8
    461920       13029
    461960     13031.7
    462000     13031.7
    462040     13033.9
    462080     13034.6
    462120     13034.9
    462160     13037.5
    462200     13037.4
    462240     13038.7
    462280       13040
    462320       13042
    462360     13043.2
    462400     13043.5
    462440     13044.8
    462480     13046.6
    462520     13046.4
    462560     13048.2
    462600     13049.7
    462640     13050.7
    462680     13051.3
    462720     13051.4
    462760     13054.2
    462800     13054.1
    462840     13056.3
    462880       13057
    462920     13057.4
    462960       13060
    463000     13059.8
    463040     13061.2
    463080     13062.4
    463120     13064.4
    463160     13065.6
    463200     13065.9
    463240     13067.3
    463280     13069.1
    463320     13068.8
    463360     13070.7
    463400     13072.1
    463440     13073.2
    463480     13073.8
    463520     13073.9
    463560     13076.7
    463600     13076.6
    463640     13078.8
    463680     13079.4
    463720     13079.8
    463760     13082.4
    463800     13082.3
    463840     13083.6
    463880     13084.8
    463920     13086.9
    463960     13088.1
    464000     13088.4
    464040     13089.7
    464080     13091.5
    464120     13091.3
    464160     13093.2
    464200     13094.6
    464240     13095.7
    464280     13096.2
    464320     13096.3
    464360     13099.1
    464400     13099.1
    464440     13101.3
    464480     13101.9
    464520     13102.3
    464560     13104.8
    464600     13104.7
    464640     13106.1
    464680     13107.3
    464720     13109.4
    464760     13110.6
    464800     13110.9
    464840     13112.3
    464880       13114
    464920     13113.8
    464960     13115.6
    465000     13117.1
    465040     13118.1
    465080     13118.7
    465120     13118.7
    465160     13121.6
    465200     13121.6
    465240     13123.7
    465280     13124.4
    465320     13124.7
    465360     13127.3
    465400     13127.2
    465440     13128.5
    465480     13129.7
    465520     13131.8
    465560       13133
    465600     13133.3
    465640     13134.8
    465680     13136.4
    465720     13136.2
    465760     13138.1
    465800     13139.5
    465840     13140.6
    465880     13141.2
    465920     13141.2
    465960     13144.1
    466000       13144
    466040     13146.2
    466080     13146.8
    466120     13147.2
    466160     13149.8
    466200     13149.7
    466240       13151
    466280     13152.2
    466320     13154.3
    466360     13155.5
    466400     13155.8
    466440     13157.2
    466480     13158.9
    466520     13158.7
    466560     13160.6
    466600       13162
    466640       13163
    466680     13163.6
    466720     13163.7
    466760     13166.5
    466800     13166.4
    466840     13168.6
    466880     13169.3
    466920     13169.6
    466960     13172.2
    467000     13172.1
    467040     13173.5
    467080     13174.7
    467120     13176.8
    467160     13178.1
    467200     13178.3
    467240     13179.7
    467280     13181.3
    467320     13181.2
    467360       13183
    467400     13184.4
    467440     13185.5
    467480     13186.1
    467520     13186.1
    467560       13189
    467600     13188.8
    467640       13191
    467680     13191.8
    467720     13192.1
    467760     13194.7
    467800     13194.6
    467840     13195.9
    467880     13197.1
    467920     13199.2
    467960     13200.6
    468000     13200.7
    468040     13202.2
    468080     13203.8
    468120     13203.6
    468160     13205.5
    468200     13206.8
    468240     13207.9
    468280     13208.6
    468320     13208.6
    468360     13211.5
    468400     13211.3
    468440     13213.5
    468480     13214.2
    468520     13214.5
    468560     13217.2
    468600     13217.1
    468640     13218.4
    468680     13219.6
    468720     13221.7
    468760       13223
    468800     13223.2
    468840     13224.6
    468880     13226.2
    468920       13226
    468960       13228
    469000     13229.2
    469040     13230.5
    469080       13231
    469120       13231
    469160     13233.9
    469200     13233.7
    469240     13235.9
    469280     13236.7
    469320       13237
    469360     13239.6
    469400     13239.5
    469440     13240.9
    469480     13242.1
    469520     13244.1
    469560     13245.5
    469600     13245.6
    469640     13247.1
    469680     13248.7
    469720     13248.5
    469760     13250.4
    469800     13251.7
    469840     13252.9
    469880     13253.4
    469920     13253.5
    469960     13256.4
    470000     13256.1
    470040     13258.4
    470080     13259.1
    470120     13259.4
    470160     13262.1
    470200     13261.9
    470240     13263.4
    470280     13264.6
    470320     13266.6
    470360     13267.9
    470400     13268.1
    470440     13269.5
    470480     13271.2
    470520       13271
    470560     13272.8
    470600     13274.1
    470640     13275.4
    470680     13275.8
    470720       13276
    470760     13278.8
    470800     13278.6
    470840     13280.8
    470880     13281.6
    470920     13281.9
    470960     13284.5
    471000     13284.4
    471040     13285.8
    471080       13287
    471120     13289.1
    471160     13290.4
    471200     13290.6
    471240     13291.9
    471280     13293.6
    471320     13293.4
    471360     13295.3
    471400     13296.5
    471440     13297.8
    471480     13298.3
    471520     13298.4
    471560     13301.3
    471600     13301.1
    471640     13303.3
    471680     13304.1
    471720     13304.3
    471760       13307
    471800     13306.8
    471840     13308.3
    471880     13309.5
    471920     13311.5
    471960     13312.9
    472000     13313.1
    472040     13314.3
    472080     13316.1
    472120     13315.9
    472160     13317.7
    472200       13319
    472240     13320.2
    472280     13320.7
    472320     13320.9
    472360     13323.8
    472400     13323.5
    472440     13325.8
    472480     13326.6
    472520     13326.8
    472560     13329.4
    472600     13329.3
    472640     13330.7
    472680       13332
    472720       13334
    472760     13335.3
    472800     13335.5
    472840     13336.8
    472880     13338.5
    472920     13338.3
    472960     13340.1
    473000     13341.4
    473040     13342.6
    473080     13343.2
    473120     13343.3
    473160     13346.3
    473200       13346
    473240     13348.3
    473280       13349
    473320     13349.2
    473360     13351.9
    473400     13351.8
    473440     13353.2
    473480     13354.4
    473520     13356.4
    473560     13357.8
    473600       13358
    473640     13359.2
    473680     13360.9
    473720     13360.8
    473760     13362.5
    473800     13363.9
    473840     13365.1
    473880     13365.6
    473920     13365.8
    473960     13368.7
    474000     13368.4
    474040     13370.6
    474080     13371.4
    474120     13371.7
    474160     13374.3
    474200     13374.2
    474240     13375.6
    474280     13376.8
    474320     13378.9
    474360     13380.2
    474400     13380.4
    474440     13381.6
    474480     13383.4
    474520     13383.3
    474560       13385
    474600     13386.3
    474640     13387.5
    474680     13388.1
    474720     13388.2
    474760     13391.1
    474800     13390.9
    474840     13393.1
    474880     13393.8
    474920     13394.2
    474960     13396.8
    475000     13396.6
    475040       13398
    475080     13399.3
    475120     13401.3
    475160     13402.6
    475200     13402.8
    475240     13404.1
    475280     13405.8
    475320     13405.8
    475360     13407.5
    475400     13408.7
    475440       13410
    475480     13410.4
    475520     13410.6
    475560     13413.6
    475600     13413.3
    475640     13415.5
    475680     13416.2
    475720     13416.6
    475760     13419.3
    475800       13419
    475840     13420.4
    475880     13421.7
    475920     13423.8
    475960     13425.1
    476000     13425.2
    476040     13426.6
    476080     13428.2
    476120     13428.2
    476160     13429.9
    476200     13431.2
    476240     13432.4
    476280     13432.9
    476320     13433.1
    476360       13436
    476400     13435.7
    476440       13438
    476480     13438.7
    476520     13439.1
    476560     13441.7
    476600     13441.4
    476640     13442.8
    476680     13444.1
    476720     13446.2
    476760     13447.5
    476800     13447.7
    476840       13449
    476880     13450.7
    476920     13450.6
    476960     13452.4
    477000     13453.6
    477040     13454.8
    477080     13455.3
    477120     13455.6
    477160     13458.5
    477200     13458.2
    477240     13460.4
    477280     13461.2
    477320     13461.5
    477360     13464.2
    477400     13463.9
    477440     13465.3
    477480     13466.5
    477520     13468.6
    477560     13469.9
    477600     13470.1
    477640     13471.4
    477680     13473.2
    477720     13473.1
    477760     13474.8
    477800       13476
    477840     13477.3
    477880     13477.8
    477920       13478
    477960     13480.9
    478000     13480.6
    478040     13482.9
    478080     13483.7
    478120     13483.9
    478160     13486.6
    478200     13486.3
    478240     13487.8
    478280     13488.9
    478320     13491.2
    478360     13492.4
    478400     13492.5
    478440     13493.8
    478480     13495.7
    478520     13495.6
    478560     13497.4
    478600     13498.5
    478640     13499.8
    478680     13500.2
    478720     13500.5
    478760     13503.3
    478800     13503.1
    478840     13505.3
    478880     13506.2
    478920     13506.4
    478960     13509.1
    479000     13508.7
    479040     13510.2
    479080     13511.4
    479120     13513.6
    479160     13514.8
    479200       13515
    479240     13516.3
    479280     13518.1
    479320     13518.1
    479360     13519.9
    479400     13520.9
    479440     13522.3
    479480     13522.7
    479520       13523
    479560     13525.8
    479600     13525.6
    479640     13527.8
    479680     13528.7
    479720     13528.9
    479760     13531.6
    479800     13531.2
    479840     13532.6
    479880     13533.9
    479920     13536.1
    479960     13537.3
    480000     13537.4
    480040     13538.8
    480080     13540.6
    480120     13540.6
    480160     13542.3
    480200     13543.4
    480240     13544.8
    480280     13545.2
    480320     13545.5
    480360     13548.3
    480400     13548.1
    480440     13550.3
    480480     13551.2
    480520     13551.4
    480560     13554.1
    480600     13553.7
    480640     13555.2
    480680     13556.4
    480720     13558.5
    480760     13559.7
    480800     13559.9
    480840     13561.2
    480880       13563
    480920     13563.1
    480960     13564.8
    481000     13565.9
    481040     13567.3
    481080     13567.7
    481120     13567.9
    481160     13570.8
    481200     13570.6
    481240     13572.7
    481280     13573.6
    481320     13573.8
    481360     13576.6
    481400     13576.2
    481440     13577.6
    481480     13578.8
    481520       13581
    481560     13582.2
    481600     13582.4
    481640     13583.7
    481680     13585.5
    481720     13585.6
    481760     13587.3
    481800     13588.3
    481840     13589.8
    481880     13590.2
    481920     13590.4
    481960     13593.2
    482000       13593
    482040     13595.3
    482080     13596.1
    482120     13596.3
    482160     13599.1
    482200     13598.7
    482240     13600.1
    482280     13601.3
    482320     13603.5
    482360     13604.8
    482400     13604.8
    482440     13606.2
    482480     13607.9
    482520     13608.1
    482560     13609.8
    482600     13610.8
    482640     13612.2
    482680     13612.7
    482720     13612.9
    482760     13615.8
    482800     13615.6
    482840     13617.7
    482880     13618.6
    482920     13618.9
    482960     13621.6
    483000     13621.2
    483040     13622.7
    483080     13623.8
    483120     13625.9
    483160     13627.3
    483200     13627.3
    483240     13628.6
    483280     13630.4
    483320     13630.6
    483360     13632.4
    483400     13633.3
    483440     13634.7
    483480     13635.2
    483520     13635.4
    483560     13638.3
    483600     13638.1
    483640     13640.3
    483680     13641.1
    483720     13641.4
    483760     13644.1
    483800     13643.7
    483840     13645.2
    483880     13646.3
    483920     13648.5
    483960     13649.7
    484000     13649.8
    484040     13651.2
    484080     13652.9
    484120     13653.1
    484160     13654.9
    484200     13655.8
    484240     13657.2
    484280     13657.7
    484320     13657.9
    484360     13660.8
    484400     13660.6
    484440     13662.7
    484480     13663.6
    484520     13663.8
    484560     13666.5
    484600     13666.2
    484640     13667.7
    484680     13668.7
    484720     13670.9
    484760     13672.2
    484800     13672.3
    484840     13673.7
    484880     13675.5
    484920     13675.6
    484960     13677.4
    485000     13678.3
    485040     13679.6
    485080     13680.2
    485120     13680.4
    485160     13683.3
    485200       13683
    485240     13685.3
    485280       13686
    485320     13686.4
    485360       13689
    485400     13688.7
    485440     13690.1
    485480     13691.2
    485520     13693.4
    485560     13694.8
    485600     13694.8
    485640     13696.2
    485680       13698
    485720     13698.1
    485760     13699.9
    485800     13700.9
    485840     13702.1
    485880     13702.7
    485920     13702.9
    485960     13705.8
    486000     13705.5
    486040     13707.9
    486080     13708.5
    486120       13709
    486160     13711.6
    486200     13711.3
    486240     13712.7
    486280     13713.8
    486320     13715.9
    486360     13717.3
    486400     13717.4
    486440     13718.7
    486480     13720.4
    486520     13720.6
    486560     13722.5
    486600     13723.3
    486640     13724.6
    486680     13725.2
    486720     13725.5
    486760     13728.4
    486800     13728.1
    486840     13730.4
    486880     13731.1
    486920     13731.5
    486960     13734.2
    487000     13733.8
    487040     13735.2
    487080     13736.4
    487120     13738.5
    487160     13739.8
    487200     13739.9
    487240     13741.2
    487280       13743
    487320     13743.1
    487360       13745
    487400     13745.9
    487440     13747.2
    487480     13747.8
    487520       13748
    487560     13750.9
    487600     13750.6
    487640     13752.9
    487680     13753.6
    487720     13754.1
    487760     13756.7
    487800     13756.3
    487840     13757.7
    487880     13758.9
    487920       13761
    487960     13762.3
    488000     13762.4
    488040     13763.7
    488080     13765.5
    488120     13765.6
    488160     13767.5
    488200     13768.4
    488240     13769.7
    488280     13770.3
    488320     13770.5
    488360     13773.4
    488400     13773.2
    488440     13775.4
    488480     13776.1
    488520     13776.5
    488560     13779.2
    488600     13778.8
    488640     13780.2
    488680     13781.5
    488720     13783.5
    488760     13784.8
    488800     13784.9
    488840     13786.3
    488880     13788.1
    488920     13788.1
    488960       13790
    489000     13790.9
    489040     13792.3
    489080     13792.9
    489120     13793.1
    489160     13795.9
    489200     13795.7
    489240     13797.9
    489280     13798.7
    489320     13799.1
    489360     13801.7
    489400     13801.4
    489440     13802.7
    489480     13804.1
    489520     13806.1
    489560     13807.4
    489600     13807.4
    489640     13808.8
    489680     13810.7
    489720     13810.7
    489760     13812.6
    489800     13813.4
    489840     13814.9
    489880     13815.4
    489920     13815.7
    489960     13818.5
    490000     13818.2
    490040     13820.5
    490080     13821.2
    490120     13821.7
    490160     13824.3
    490200       13824
    490240     13825.3
    490280     13826.6
    490320     13828.7
    490360     13829.9
    490400       13830
    490440     13831.3
    490480     13833.3
    490520     13833.2
    490560     13835.1
    490600       13836
    490640     13837.5
    490680       13838
    490720     13838.2
    490760     13841.1
    490800     13840.8
    490840       13843
    490880     13843.8
    490920     13844.3
    490960     13846.8
    491000     13846.6
    491040     13847.9
    491080     13849.2
    491120     13851.3
    491160     13852.4
    491200     13852.6
    491240     13853.9
    491280     13855.9
    491320     13855.8
    491360     13857.7
    491400     13858.6
    491440     13860.1
    491480     13860.5
    491520     13860.7
    491560     13863.6
    491600     13863.3
    491640     13865.6
    491680     13866.3
    491720     13866.9
    491760     13869.4
    491800     13869.2
    491840     13870.5
    491880     13871.7
    491920     13873.9
    491960       13875
    492000     13875.2
    492040     13876.5
    492080     13878.5
    492120     13878.3
    492160     13880.3
    492200     13881.1
    492240     13882.6
    492280     13883.1
    492320     13883.3
    492360     13886.2
    492400     13885.9
    492440     13888.2
    492480     13888.9
    492520     13889.5
    492560     13891.9
    492600     13891.8
    492640     13893.1
    492680     13894.3
    492720     13896.5
    492760     13897.6
    492800     13897.8
    492840     13899.1
    492880       13901
    492920     13900.8
    492960     13902.9
    493000     13903.6
    493040     13905.2
    493080     13905.7
    493120     13905.9
    493160     13908.8
    493200     13908.5
    493240     13910.8
    493280     13911.5
    493320       13912
    493360     13914.6
    493400     13914.4
    493440     13915.7
    493480     13916.9
    493520     13919.1
    493560     13920.2
    493600     13920.4
    493640     13921.6
    493680     13923.6
    493720     13923.5
    493760     13925.4
    493800     13926.3
    493840     13927.8
    493880     13928.3
    493920     13928.5
    493960     13931.3
    494000     13931.1
    494040     13933.4
    494080     13934.1
    494120     13934.6
    494160     13937.1
    494200       13937
    494240     13938.3
    494280     13939.5
    494320     13941.7
    494360     13942.8
    494400     13943.1
    494440     13944.2
    494480     13946.2
    494520     13946.1
    494560       13948
    494600     13948.9
    494640     13950.4
    494680     13950.8
    494720     13951.1
    494760       13954
    494800     13953.7
    494840     13955.9
    494880     13956.6
    494920     13957.2
    494960     13959.8
    495000     13959.6
    495040     13960.9
    495080     13962.1
    495120     13964.3
    495160     13965.4
    495200     13965.7
    495240     13966.8
    495280     13968.8
    495320     13968.7
    495360     13970.6
    495400     13971.5
    495440       13973
    495480     13973.4
    495520     13973.7
    495560     13976.6
    495600     13976.3
    495640     13978.5
    495680     13979.2
    495720     13979.8
    495760     13982.4
    495800     13982.2
    495840     13983.5
    495880     13984.7
    495920     13986.9
    495960       13988
    496000     13988.3
    496040     13989.4
    496080     13991.4
    496120     13991.3
    496160     13993.2
    496200     13994.1
    496240     13995.6
    496280       13996
    496320     13996.3
    496360     13999.2
    496400       13999
    496440     14001.1
    496480     14001.8
    496520     14002.4
    496560       14005
    496600     14004.8
    496640       14006
    496680     14007.3
    496720     14009.6
    496760     14010.6
    496800       14011
    496840       14012
    496880     14014.1
    496920     14013.9
    496960     14015.8
    497000     14016.8
    497040     14018.2
    497080     14018.6
    497120       14019
    497160     14021.9
    497200     14021.6
    497240     14023.8
    497280     14024.5
    497320       14025
    497360     14027.7
    497400     14027.5
    497440     14028.7
    497480     14029.9
    497520     14032.2
    497560     14033.2
    497600     14033.6
    497640     14034.7
    497680     14036.7
    497720     14036.5
    497760     14038.5
    497800     14039.4
    497840     14040.9
    497880     14041.3
    497920     14041.7
    497960     14044.5
    498000     14044.3
    498040     14046.4
    498080     14047.2
    498120     14047.7
    498160     14050.3
    498200     14050.1
    498240     14051.3
    498280     14052.5
    498320     14054.8
    498360     14055.9
    498400     14056.2
    498440     14057.4
    498480     14059.4
    498520     14059.2
    498560     14061.3
    498600     14062.1
    498640     14063.6
    498680     14063.9
    498720     14064.4
    498760     14067.2
    498800     14066.9
    498840     14069.1
    498880     14069.9
    498920     14070.4
    498960       14073
    499000     14072.7
    499040       14074
    499080     14075.2
    499120     14077.4
    499160     14078.6
    499200     14078.9
    499240       14080
    499280     14082.1
    499320     14081.9
    499360     14083.9
    499400     14084.8
    499440     14086.2
    499480     14086.6
    499520       14087
    499560     14089.9
    499600     14089.5
    499640     14091.7
    499680     14092.6
    499720       14093
    499760     14095.6
    499800     14095.4
    499840     14096.7
    499880     14097.8
    499920     14100.1
    499960     14101.3
    500000     14101.6
    500040     14102.6
    500080     14104.6
    500120     14104.6
    500160     14106.6
    500200     14107.4
    500240     14108.9
    500280     14109.3
    500320     14109.6
    500360     14112.5
    500400     14112.2
    500440     14114.3
    500480     14115.3
    500520     14115.7
    500560     14118.2
    500600       14118
    500640     14119.2
    500680     14120.5
    500720     14122.7
    500760       14124
    500800     14124.3
    500840     14125.3
    500880     14127.2
    500920     14127.2
    500960     14129.3
    501000     14130.1
    501040     14131.5
    501080     14131.9
    501120     14132.2
    501160     14135.2
    501200     14134.8
    501240       14137
    501280     14137.9
    501320     14138.3
    501360     14140.9
    501400     14140.6
    501440     14141.9
    501480     14143.1
    501520     14145.3
    501560     14146.6
    501600     14146.9
    501640     14147.8
    501680     14149.9
    501720     14149.8
    501760     14151.8
    501800     14152.7
    501840       14154
    501880     14154.5
    501920     14154.8
    501960     14157.7
    502000     14157.3
    502040     14159.6
    502080     14160.5
    502120     14160.9
    502160     14163.5
    502200     14163.3
    502240     14164.5
    502280     14165.6
    502320       14168
    502360     14169.2
    502400     14169.5
    502440     14170.4
    502480     14172.4
    502520     14172.4
    502560     14174.4
    502600     14175.3
    502640     14176.6
    502680     14177.1
    502720     14177.4
    502760     14180.2
    502800     14179.9
    502840     14182.2
    502880     14183.1
    502920     14183.5
    502960       14186
    503000     14185.8
    503040     14187.1
    503080     14188.2
    503120     14190.6
    503160     14191.7
    503200     14192.1
    503240       14193
    503280     14194.9
    503320     14194.9
    503360       14197
    503400     14197.9
    503440     14199.2
    503480     14199.7
    503520     14199.9
    503560     14202.7
    503600     14202.4
    503640     14204.8
    503680     14205.6
    503720       14206
    503760     14208.5
    503800     14208.4
    503840     14209.7
    503880     14210.7
    503920     14213.1
    503960     14214.2
    504000     14214.6
    504040     14215.5
    504080     14217.5
    504120     14217.5
    504160     14219.5
    504200     14220.4
    504240     14221.7
    504280     14222.2
    504320     14222.5
    504360     14225.3
    504400       14225
    504440     14227.3
    504480     14228.2
    504520     14228.5
    504560       14231
    504600     14230.9
    504640     14232.3
    504680     14233.3
    504720     14235.7
    504760     14236.8
    504800     14237.1
    504840     14238.1
    504880       14240
    504920       14240
    504960     14242.1
    505000     14242.9
    505040     14244.4
    505080     14244.8
    505120       14245
    505160     14247.8
    505200     14247.6
    505240     14249.9
    505280     14250.8
    505320     14251.1
    505360     14253.6
    505400     14253.5
    505440     14254.8
    505480     14255.9
    505520     14258.2
    505560     14259.3
    505600     14259.7
    505640     14260.7
    505680     14262.6
    505720     14262.6
    505760     14264.5
    505800     14265.5
    505840     14266.9
    505880     14267.4
    505920     14267.6
    505960     14270.4
    506000     14270.1
    506040     14272.5
    506080     14273.3
    506120     14273.6
    506160     14276.1
    506200       14276
    506240     14277.4
    506280     14278.5
    506320     14280.8
    506360     14281.9
    506400     14282.3
    506440     14283.2
    506480     14285.1
    506520     14285.1
    506560     14287.2
    506600       14288
    506640     14289.5
    506680       14290
    506720     14290.1
    506760       14293
    506800     14292.7
    506840     14295.1
    506880     14295.9
    506920     14296.2
    506960     14298.7
    507000     14298.6
    507040       14300
    507080       14301
    507120     14303.4
    507160     14304.5
    507200     14304.8
    507240     14305.7
    507280     14307.6
    507320     14307.6
    507360     14309.8
    507400     14310.6
    507440       14312
    507480     14312.5
    507520     14312.7
    507560     14315.6
    507600     14315.3
    507640     14317.6
    507680     14318.5
    507720     14318.7
    507760     14321.3
    507800     14321.1
    507840     14322.5
    507880     14323.6
    507920       14326
    507960       14327
    508000     14327.4
    508040     14328.3
    508080     14330.2
    508120     14330.2
    508160     14332.4
    508200     14333.2
    508240     14334.6
    508280       14335
    508320     14335.3
    508360     14338.1
    508400     14337.9
    508440     14340.1
    508480       14341
    508520     14341.3
    508560     14343.8
    508600     14343.7
    508640       14345
    508680     14346.2
    508720     14348.5
    508760     14349.6
    508800     14349.9
    508840     14350.8
    508880     14352.7
    508920     14352.7
    508960     14354.9
    509000     14355.7
    509040     14357.2
    509080     14357.6
    509120     14357.8
    509160     14360.6
    509200     14360.4
    509240     14362.6
    509280     14363.6
    509320     14363.9
    509360     14366.3
    509400     14366.2
    509440     14367.6
    509480     14368.7
    509520       14371
    509560     14372.1
    509600     14372.4
    509640     14373.3
    509680     14375.3
    509720     14375.3
    509760     14377.5
    509800     14378.3
    509840     14379.8
    509880     14380.1
    509920     14380.4
    509960     14383.2
    510000       14383
    510040     14385.2
    510080     14386.1
    510120     14386.4
    510160     14388.9
    510200     14388.8
    510240     14390.1
    510280     14391.3
    510320     14393.5
    510360     14394.7
    510400       14395
    510440     14395.9
    510480     14397.9
    510520     14397.9
    510560     14400.1
    510600     14400.8
    510640     14402.4
    510680     14402.7
    510720     14402.9
    510760     14405.7
    510800     14405.5
    510840     14407.7
    510880     14408.7
    510920     14408.9
    510960     14411.5
    511000     14411.3
    511040     14412.6
    511080     14413.8
    511120     14416.1
    511160     14417.2
    511200     14417.6
    511240     14418.4
    511280     14420.5
    511320     14420.3
    511360     14422.6
    511400     14423.4
    511440       14425
    511480     14425.2
    511520     14425.5
    511560     14428.3
    511600     14428.1
    511640     14430.3
    511680     14431.2
    511720     14431.5
    511760       14434
    511800     14433.9
    511840     14435.2
    511880     14436.4
    511920     14438.7
    511960     14439.8
    512000     14440.1
    512040       14441
    512080       14443
    512120     14442.9
    512160     14445.2
    512200       14446
    512240     14447.6
    512280     14447.8
    512320     14448.1
    512360     14450.9
    512400     14450.8
    512440     14452.9
    512480     14453.8
    512520     14454.1
    512560     14456.6
    512600     14456.5
    512640     14457.8
    512680       14459
    512720     14461.3
    512760     14462.4
    512800     14462.7
    512840     14463.6
    512880     14465.6
    512920     14465.5
    512960     14467.8
    513000     14468.6
    513040     14470.1
    513080     14470.4
    513120     14470.7
    513160     14473.5
    513200     14473.3
    513240     14475.5
    513280     14476.4
    513320     14476.7
    513360     14479.2
    513400       14479
    513440     14480.2
    513480     14481.5
    513520     14483.9
    513560       14485
    513600     14485.3
    513640     14486.2
    513680     14488.3
    513720     14488.1
    513760     14490.4
    513800     14491.1
    513840     14492.6
    513880     14492.9
    513920     14493.3
    513960     14496.1
    514000     14495.9
    514040     14498.1
    514080       14499
    514120     14499.3
    514160     14501.8
    514200     14501.6
    514240     14502.8
    514280     14504.1
    514320     14506.5
    514360     14507.5
    514400     14507.9
    514440     14508.8
    514480     14510.8
    514520     14510.7
    514560     14512.9
    514600     14513.7
    514640     14515.2
    514680     14515.6
    514720     14515.8
    514760     14518.7
    514800     14518.4
    514840     14520.7
    514880     14521.5
    514920     14521.8
    514960     14524.4
    515000     14524.2
    515040     14525.4
    515080     14526.6
    515120     14529.1
    515160     14530.1
    515200     14530.4
    515240     14531.4
    515280     14533.4
    515320     14533.3
    515360     14535.4
    515400     14536.2
    515440     14537.8
    515480     14538.2
    515520     14538.4
    515560     14541.2
    515600       14541
    515640     14543.3
    515680     14544.1
    515720     14544.3
    515760       14547
    515800     14546.8
    515840       14548
    515880     14549.2
    515920     14551.7
    515960     14552.6
    516000     14553.1
    516040       14554
    516080       14556
    516120     14555.9
    516160     14558.1
    516200     14558.8
    516240     14560.4
    516280     14560.8
    516320       14561
    516360     14563.9
    516400     14563.6
    516440     14565.9
    516480     14566.7
    516520       14567
    516560     14569.5
    516600     14569.4
    516640     14570.6
    516680     14571.8
    516720     14574.3
    516760     14575.2
    516800     14575.7
    516840     14576.6
    516880     14578.6
    516920     14578.5
    516960     14580.7
    517000     14581.4
    517040       14583
    517080     14583.4
    517120     14583.5
    517160     14586.5
    517200     14586.2
    517240     14588.4
    517280     14589.3
    517320     14589.6
    517360     14592.1
    517400       14592
    517440     14593.3
    517480     14594.4
    517520     14596.8
    517560     14597.8
    517600     14598.3
    517640     14599.2
    517680     14601.2
    517720     14601.1
    517760     14603.2
    517800       14604
    517840     14605.5
    517880       14606
    517920     14606.2
    517960       14609
    518000     14608.7
    518040       14611
    518080     14611.8
    518120     14612.2
    518160     14614.6
    518200     14614.6
    518240     14615.8
    518280       14617
    518320     14619.4
    518360     14620.4
    518400     14620.8
    518440     14621.7
    518480     14623.7
    518520     14623.7
    518560     14625.8
    518600     14626.5
    518640     14628.1
    518680     14628.6
    518720     14628.7
    518760     14631.6
    518800     14631.3
    518840     14633.5
    518880     14634.4
    518920     14634.7
    518960     14637.3
    519000     14637.2
    519040     14638.4
    519080     14639.6
    519120       14642
    519160       14643
    519200     14643.3
    519240     14644.3
    519280     14646.3
    519320     14646.2
    519360     14648.3
    519400       14649
    519440     14650.6
    519480     14651.2
    519520     14651.3
    519560     14654.1
    519600     14653.8
    519640     14656.1
    519680       14657
    519720     14657.3
    519760     14659.8
    519800     14659.8
    519840       14661
    519880     14662.1
    519920     14664.6
    519960     14665.5
    520000     14665.9
    520040     14666.9
    520080     14668.9
    520120     14668.8
    520160     14670.9
    520200     14671.7
    520240     14673.2
    520280     14673.7
    520320     14673.8
    520360     14676.7
    520400     14676.4
    520440     14678.6
    520480     14679.5
    520520     14679.9
    520560     14682.4
    520600     14682.4
    520640     14683.6
    520680     14684.7
    520720     14687.2
    520760     14688.1
    520800     14688.5
    520840     14689.5
    520880     14691.5
    520920     14691.4
    520960     14693.4
    521000     14694.2
    521040     14695.8
    521080     14696.3
    521120     14696.4
    521160     14699.3
    521200       14699
    521240     14701.2
    521280     14702.2
    521320     14702.5
    521360     14704.9
    521400       14705
    521440     14706.1
    521480     14707.2
    521520     14709.9
    521560     14710.7
    521600     14711.2
    521640       14712
    521680     14714.1
    521720       14714
    521760       14716
    521800     14716.8
    521840     14718.3
    521880     14718.9
    521920     14718.9
    521960     14721.8
    522000     14721.5
    522040     14723.7
    522080     14724.8
    522120       14725
    522160     14727.6
    522200     14727.5
    522240     14728.6
    522280     14729.8
    522320     14732.5
    522360     14733.2
    522400     14733.7
    522440     14734.5
    522480     14736.7
    522520     14736.5
    522560     14738.6
    522600     14739.4
    522640     14740.8
    522680     14741.4
    522720     14741.5
    522760     14744.3
    522800       14744
    522840     14746.3
    522880     14747.3
    522920     14747.5
    522960     14750.1
    523000       14750
    523040     14751.1
    523080     14752.3
    523120     14754.9
    523160     14755.7
    523200     14756.2
    523240     14757.1
    523280     14759.2
    523320       14759
    523360     14761.1
    523400     14761.9
    523440     14763.3
    523480       14764
    523520       14764
    523560     14766.7
    523600     14766.5
    523640     14768.7
    523680     14769.7
    523720     14770.1
    523760     14772.6
    523800     14772.5
    523840     14773.6
    523880     14774.8
    523920     14777.4
    523960     14778.2
    524000     14778.7
    524040     14779.5
    524080     14781.6
    524120     14781.5
    524160     14783.7
    524200     14784.4
    524240     14785.8
    524280     14786.5
    524320     14786.4
    524360     14789.2
    524400     14788.9
    524440     14791.2
    524480     14792.1
    524520     14792.5
    524560     14795.1
    524600       14795
    524640     14796.1
    524680     14797.3
    524720     14799.8
    524760     14800.6
    524800     14801.2
    524840       14802
    524880       14804
    524920     14803.9
    524960     14806.1
    525000     14806.8
    525040     14808.1
    525080     14808.8
    525120     14808.9
    525160     14811.7
    525200     14811.4
    525240     14813.7
    525280     14814.6
    525320     14814.9
    525360     14817.5
    525400     14817.4
    525440     14818.5
    525480     14819.7
    525520     14822.1
    525560     14823.1
    525600     14823.7
    525640     14824.4
    525680     14826.5
    525720     14826.4
    525760     14828.5
    525800     14829.3
    525840     14830.6
    525880     14831.3
    525920     14831.4
    525960     14834.1
    526000     14833.9
    526040     14836.1
    526080     14837.1
    526120     14837.4
    526160       14840
    526200     14839.8
    526240       14841
    526280     14842.2
    526320     14844.6
    526360     14845.5
    526400     14846.1
    526440     14846.8
    526480     14848.9
    526520     14848.8
    526560       14851
    526600     14851.8
    526640     14853.1
    526680     14853.8
    526720     14853.8
    526760     14856.6
    526800     14856.4
    526840     14858.6
    526880     14859.6
    526920     14859.9
    526960     14862.4
    527000     14862.3
    527040     14863.4
    527080     14864.6
    527120       14867
    527160       14868
    527200     14868.6
    527240     14869.3
    527280     14871.4
    527320     14871.3
    527360     14873.5
    527400     14874.3
    527440     14875.6
    527480     14876.2
    527520     14876.2
    527560       14879
    527600     14878.9
    527640     14881.1
    527680     14882.1
    527720     14882.3
    527760     14884.9
    527800     14884.7
    527840     14885.9
    527880     14887.1
    527920     14889.5
    527960     14890.5
    528000     14891.1
    528040     14891.8
    528080     14893.9
    528120     14893.8
    528160     14895.9
    528200     14896.8
    528240     14898.1
    528280     14898.8
    528320     14898.7
    528360     14901.5
    528400     14901.3
    528440     14903.6
    528480     14904.6
    528520     14904.7
    528560     14907.4
    528600     14907.2
    528640     14908.4
    528680     14909.6
    528720       14912
    528760       14913
    528800     14913.6
    528840     14914.3
    528880     14916.4
    528920     14916.3
    528960     14918.4
    529000     14919.2
    529040     14920.6
    529080     14921.2
    529120     14921.2
    529160       14924
    529200     14923.9
    529240     14926.1
    529280     14927.1
    529320     14927.3
    529360       14930
    529400     14929.7
    529440     14930.9
    529480     14932.1
    529520     14934.5
    529560     14935.5
    529600     14936.1
    529640     14936.8
    529680     14938.9
    529720     14938.8
    529760       14941
    529800     14941.8
    529840     14943.1
    529880     14943.7
    529920     14943.7
    529960     14946.6
    530000     14946.4
    530040     14948.6
    530080     14949.7
    530120     14949.8
    530160     14952.5
    530200     14952.3
    530240     14953.4
    530280     14954.6
    530320     14957.1
    530360       14958
    530400     14958.7
    530440     14959.3
    530480     14961.4
    530520     14961.3
    530560     14963.4
    530600     14964.3
    530640     14965.7
    530680     14966.2
    530720     14966.2
    530760     14969.1
    530800     14968.9
    530840     14971.1
    530880     14972.2
    530920     14972.3
    530960       14975
    531000     14974.7
    531040       14976
    531080       14977
    531120     14979.6
    531160     14980.5
    531200     14981.1
    531240     14981.9
    531280     14983.9
    531320     14983.8
    531360     14985.9
    531400     14986.9
    531440     14988.2
    531480     14988.8
    531520     14988.7
    531560     14991.6
    531600     14991.4
    531640     14993.6
    531680     14994.7
    531720     14994.9
    531760     14997.4
    531800     14997.3
    531840     14998.5
    531880     14999.5
    531920     15002.1
    531960       15003
    532000     15003.6
    532040     15004.3
    532080     15006.4
    532120     15006.3
    532160     15008.5
    532200     15009.4
    532240     15010.7
    532280     15011.3
    532320     15011.1
    532360     15014.1
    532400     15013.9
    532440     15016.1
    532480     15017.3
    532520     15017.3
    532560     15019.9
    532600     15019.8
    532640       15021
    532680       15022
    532720     15024.6
    532760     15025.5
    532800     15026.1
    532840     15026.8
    532880     15028.9
    532920     15028.8
    532960       15031
    533000     15031.9
    533040     15033.2
    533080     15033.9
    533120     15033.6
    533160     15036.5
    533200     15036.4
    533240     15038.6
    533280     15039.8
    533320     15039.8
    533360     15042.4
    533400     15042.3
    533440     15043.6
    533480     15044.5
    533520     15047.1
    533560       15048
    533600     15048.5
    533640     15049.3
    533680     15051.4
    533720     15051.4
    533760     15053.6
    533800     15054.4
    533840     15055.7
    533880     15056.4
    533920     15056.1
    533960       15059
    534000     15058.9
    534040     15061.1
    534080     15062.4
    534120     15062.3
    534160     15064.9
    534200     15064.8
    534240       15066
    534280       15067
    534320     15069.6
    534360     15070.5
    534400       15071
    534440     15071.9
    534480       15074
    534520     15073.9
    534560     15076.1
    534600     15076.9
    534640     15078.2
    534680     15078.9
    534720     15078.7
    534760     15081.6
    534800     15081.4
    534840     15083.6
    534880     15084.9
    534920     15084.8
    534960     15087.4
    535000     15087.2
    535040     15088.5
    535080     15089.5
    535120       15092
    535160       15093
    535200     15093.6
    535240     15094.4
    535280     15096.4
    535320     15096.4
    535360     15098.6
    535400     15099.4
    535440     15100.7
    535480     15101.3
    535520     15101.1
    535560       15104
    535600     15103.9
    535640     15106.1
    535680     15107.4
    535720     15107.3
    535760     15109.9
    535800     15109.7
    535840       15111
    535880       15112
    535920     15114.5
    535960     15115.5
    536000     15116.1
    536040     15116.8
    536080     15118.9
    536120     15118.8
    536160     15121.1
    536200     15121.9
    536240     15123.2
    536280     15123.8
    536320     15123.6
    536360     15126.5
    536400     15126.5
    536440     15128.5
    536480     15129.8
    536520     15129.8
    536560     15132.3
    536600     15132.3
    536640     15133.5
    536680     15134.4
    536720     15137.1
    536760       15138
    536800     15138.6
    536840     15139.3
    536880     15141.4
    536920     15141.3
    536960     15143.6
    537000     15144.4
    537040     15145.7
    537080     15146.4
    537120     15146.1
    537160       15149
    537200       15149
    537240     15150.9
    537280     15152.3
    537320     15152.3
    537360     15154.8
    537400     15154.8
    537440     15155.9
    537480     15156.9
    537520     15159.5
    537560     15160.5
    537600     15160.9
    537640     15161.8
    537680     15163.8
    537720     15163.8
    537760     15166.1
    537800     15166.9
    537840     15168.2
    537880     15168.8
    537920     15168.5
    537960     15171.5
    538000     15171.4
    538040     15173.3
    538080     15174.8
    538120     15174.7
    538160     15177.3
    538200     15177.3
    538240     15178.3
    538280     15179.3
    538320       15182
    538360     15182.9
    538400     15183.4
    538440     15184.3
    538480     15186.2
    538520     15186.2
    538560     15188.6
    538600     15189.3
    538640     15190.6
    538680     15191.2
    538720       15191
    538760     15193.9
    538800     15193.8
    538840     15195.8
    538880     15197.3
    538920     15197.2
    538960     15199.8
    539000     15199.7
    539040     15200.8
    539080     15201.8
    539120     15204.5
    539160     15205.3
    539200     15205.8
    539240     15206.7
    539280     15208.7
    539320     15208.6
    539360       15211
    539400     15211.7
    539440     15213.1
    539480     15213.6
    539520     15213.5
    539560     15216.4
    539600     15216.3
    539640     15218.3
    539680     15219.8
    539720     15219.6
    539760     15222.3
    539800     15222.1
    539840     15223.2
    539880     15224.2
    539920     15226.9
    539960     15227.7
    540000     15228.3
    540040     15229.2
    540080     15231.2
    540120     15231.1
    540160     15233.5
    540200     15234.1
    540240     15235.5
    540280       15236
    540320     15235.9
    540360     15238.9
    540400     15238.7
    540440     15240.7
    540480     15242.2
    540520     15242.1
    540560     15244.7
    540600     15244.6
    540640     15245.7
    540680     15246.6
    540720     15249.4
    540760     15250.2
    540800     15250.8
    540840     15251.6
    540880     15253.6
    540920     15253.5
    540960     15255.9
    541000     15256.6
    541040       15258
    541080     15258.5
    541120     15258.3
    541160     15261.3
    541200     15261.2
    541240     15263.1
    541280     15264.7
    541320     15264.5
    541360     15267.2
    541400       15267
    541440     15268.1
    541480     15269.1
    541520     15271.8
    541560     15272.6
    541600     15273.3
    541640       15274
    541680       15276
    541720       15276
    541760     15278.4
    541800       15279
    541840     15280.4
    541880       15281
    541920     15280.8
    541960     15283.8
    542000     15283.6
    542040     15285.6
    542080     15287.2
    542120       15287
    542160     15289.7
    542200     15289.5
    542240     15290.6
    542280     15291.6
    542320     15294.4
    542360     15295.2
    542400     15295.9
    542440     15296.5
    542480     15298.5
    542520     15298.4
    542560     15300.8
    542600     15301.5
    542640     15302.8
    542680     15303.5
    542720     15303.3
    542760     15306.3
    542800     15306.2
    542840     15308.1
    542880     15309.7
    542920     15309.6
    542960     15312.2
    543000       15312
    543040     15313.1
    543080     15314.1
    543120       15317
    543160     15317.6
    543200     15318.4
    543240       15319
    543280       15321
    543320       15321
    543360     15323.3
    543400       15324
    543440     15325.3
    543480       15326
    543520     15325.7
    543560     15328.8
    543600     15328.7
    543640     15330.7
    543680     15332.1
    543720     15332.1
    543760     15334.7
    543800     15334.5
    543840     15335.7
    543880     15336.6
    543920     15339.5
    543960     15340.1
    544000     15340.9
    544040     15341.5
    544080     15343.5
    544120     15343.4
    544160     15345.7
    544200     15346.5
    544240     15347.8
    544280     15348.5
    544320     15348.3
    544360     15351.3
    544400     15351.2
    544440     15353.3
    544480     15354.6
    544520     15354.6
    544560     15357.2
    544600     15356.9
    544640     15358.2
    544680     15359.1
    544720     15362.1
    544760     15362.7
    544800     15363.3
    544840       15364
    544880       15366
    544920     15365.9
    544960     15368.2
    545000     15369.1
    545040     15370.3
    545080     15371.1
    545120     15370.8
    545160     15373.8
    545200     15373.7
    545240     15375.8
    545280     15377.1
    545320       15377
    545360     15379.7
    545400     15379.5
    545440     15380.6
    545480     15381.5
    545520     15384.6
    545560     15385.2
    545600     15385.8
    545640     15386.6
    545680     15388.6
    545720     15388.3
    545760     15390.7
    545800     15391.6
    545840     15392.7
    545880     15393.6
    545920     15393.3
    545960     15396.2
    546000     15396.2
    546040     15398.3
    546080     15399.6
    546120     15399.5
    546160     15402.2
    546200     15401.9
    546240     15403.1
    546280       15404
    546320       15407
    546360     15407.7
    546400     15408.3
    546440       15409
    546480     15411.1
    546520     15410.8
    546560     15413.2
    546600       15414
    546640     15415.2
    546680     15416.1
    546720     15415.8
    546760     15418.7
    546800     15418.7
    546840     15420.8
    546880     15422.1
    546920       15422
    546960     15424.6
    547000     15424.4
    547040     15425.6
    547080     15426.5
    547120     15429.4
    547160     15430.2
    547200     15430.7
    547240     15431.4
    547280     15433.5
    547320     15433.2
    547360     15435.6
    547400     15436.5
    547440     15437.6
    547480     15438.5
    547520     15438.3
    547560     15441.1
    547600     15441.1
    547640     15443.2
    547680     15444.6
    547720     15444.4
    547760     15447.1
    547800     15446.9
    547840       15448
    547880     15448.9
    547920     15451.9
    547960     15452.6
    548000     15453.2
    548040     15453.8
    548080     15455.9
    548120     15455.6
    548160     15457.9
    548200       15459
    548240     15460.1
    548280       15461
    548320     15460.7
    548360     15463.6
    548400     15463.5
    548440     15465.6
    548480       15467
    548520     15466.8
    548560     15469.5
    548600     15469.3
    548640     15470.4
    548680     15471.4
    548720     15474.4
    548760     15475.1
    548800     15475.7
    548840     15476.3
    548880     15478.4
    548920     15478.1
    548960     15480.4
    549000     15481.4
    549040     15482.5
    549080     15483.4
    549120     15483.1
    549160     15486.1
    549200     15485.9
    549240     15488.1
    549280     15489.4
    549320     15489.2
    549360       15492
    549400     15491.7
    549440     15492.9
    549480     15493.8
    549520     15496.8
    549560     15497.5
    549600     15498.1
    549640     15498.7
    549680     15500.9
    549720     15500.5
    549760     15502.8
    549800       15504
    549840       15505
    549880     15505.9
    549920     15505.5
    549960     15508.5
    550000     15508.4
    550040     15510.6
    550080     15511.9
    550120     15511.7
    550160     15514.5
    550200     15514.2
    550240     15515.3
    550280     15516.3
    550320     15519.2
    550360     15520.1
    550400     15520.6
    550440     15521.2
    550480     15523.4
    550520       15523
    550560     15525.4
    550600     15526.5
    550640     15527.4
    550680     15528.4
    550720       15528
    550760     15530.9
    550800     15530.9
    550840     15533.2
    550880     15534.3
    550920     15534.1
    550960     15536.9
    551000     15536.7
    551040     15537.7
    551080     15538.7
    551120     15541.7
    551160     15542.5
    551200     15543.1
    551240     15543.7
    551280       15546
    551320     15545.5
    551360     15547.8
    551400       15549
    551440     15549.9
    551480     15550.9
    551520     15550.5
    551560     15553.5
    551600     15553.5
    551640     15555.7
    551680     15556.9
    551720     15556.6
    551760     15559.4
    551800     15559.2
    551840     15560.2
    551880     15561.2
    551920     15564.1
    551960     15565.1
    552000     15565.6
    552040     15566.3
    552080     15568.5
    552120       15568
    552160     15570.4
    552200     15571.5
    552240     15572.4
    552280     15573.4
    552320       15573
    552360       15576
    552400       15576
    552440     15578.2
    552480     15579.4
    552520       15579
    552560     15581.8
    552600     15581.7
    552640     15582.7
    552680     15583.7
    552720     15586.6
    552760     15587.5
    552800     15588.1
    552840     15588.8
    552880       15591
    552920     15590.5
    552960     15592.9
    553000       15594
    553040     15594.9
    553080       15596
    553120     15595.6
    553160     15598.5
    553200     15598.5
    553240     15600.6
    553280     15601.8
    553320     15601.5
    553360     15604.3
    553400     15604.2
    553440     15605.3
    553480     15606.2
    553520     15609.2
    553560     15609.9
    553600     15610.6
    553640     15611.3
    553680     15613.5
    553720       15613
    553760     15615.4
    553800     15616.5
    553840     15617.3
    553880     15618.5
    553920       15618
    553960     15620.9
    554000       15621
    554040     15623.1
    554080     15624.3
    554120       15624
    554160     15626.8
    554200     15626.7
    554240     15627.8
    554280     15628.7
    554320     15631.7
    554360     15632.5
    554400     15633.1
    554440     15633.8
    554480     15636.1
    554520     15635.5
    554560       15638
    554600       15639
    554640     15639.9
    554680     15640.9
    554720     15640.5
    554760     15643.4
    554800     15643.4
    554840     15645.6
    554880     15646.8
    554920     15646.5
    554960     15649.3
    555000     15649.3
    555040     15650.4
    555080     15651.2
    555120     15654.2
    555160       15655
    555200     15655.6
    555240     15656.3
    555280     15658.5
    555320       15658
    555360     15660.4
    555400     15661.5
    555440     15662.4
    555480     15663.4
    555520       15663
    555560     15665.9
    555600     15665.9
    555640     15668.1
    555680     15669.3
    555720       15669
    555760     15671.8
    555800     15671.8
    555840     15672.9
    555880     15673.8
    555920     15676.6
    555960     15677.5
    556000       15678
    556040     15678.8
    556080     15681.1
    556120     15680.5
    556160     15683.1
    556200       15684
    556240     15684.9
    556280     15685.9
    556320     15685.5
    556360     15688.4
    556400     15688.4
    556440     15690.6
    556480     15691.8
    556520     15691.6
    556560     15694.3
    556600     15694.3
    556640     15695.5
    556680     15696.3
    556720     15699.2
    556760       15700
    556800     15700.6
    556840     15701.3
    556880     15703.6
    556920       15703
    556960     15705.6
    557000     15706.4
    557040     15707.4
    557080     15708.4
    557120       15708
    557160     15710.9
    557200     15710.9
    557240     15713.2
    557280     15714.2
    557320     15714.1
    557360     15716.8
    557400     15716.8
    557440       15718
    557480     15718.9
    557520     15721.7
    557560     15722.6
    557600     15723.2
    557640     15723.8
    557680     15726.1
    557720     15725.4
    557760     15728.1
    557800       15729
    557840     15729.9
    557880     15730.9
    557920     15730.6
    557960     15733.4
    558000     15733.4
    558040     15735.7
    558080     15736.7
    558120     15736.6
    558160     15739.3
    558200     15739.3
    558240     15740.5
    558280     15741.4
    558320     15744.2
    558360     15745.1
    558400     15745.6
    558440     15746.3
    558480     15748.6
    558520     15747.9
    558560     15750.6
    558600     15751.5
    558640     15752.4
    558680     15753.4
    558720       15753
    558760     15755.9
    558800     15755.8
    558840     15758.1
    558880     15759.2
    558920     15759.1
    558960     15761.9
    559000     15761.7
    559040     15762.9
    559080     15763.9
    559120     15766.7
    559160     15767.6
    559200     15768.1
    559240     15768.7
    559280       15771
    559320     15770.5
    559360     15773.1
    559400     15773.9
    559440     15774.9
    559480     15775.9
    559520     15775.5
    559560     15778.4
    559600     15778.3
    559640     15780.5
    559680     15781.6
    559720     15781.6
    559760     15784.2
    559800     15784.2
    559840     15785.2
    559880     15786.3
    559920     15789.1
    559960       15790
    560000     15790.6
    560040     15791.2
    560080     15793.5
    560120     15792.9
    560160     15795.6
    560200     15796.3
    560240     15797.4
    560280     15798.4
    560320       15798
    560360     15800.8
    560400     15800.7
    560440       15803
    560480     15804.1
    560520     15804.1
    560560     15806.6
    560600     15806.7
    560640     15807.8
    560680     15808.8
    560720     15811.6
    560760     15812.5
    560800       15813
    560840     15813.6
    560880       15816
    560920     15815.4
    560960       15818
    561000     15818.8
    561040     15819.9
    561080     15820.9
    561120     15820.5
    561160     15823.3
    561200     15823.2
    561240     15825.6
    561280     15826.6
    561320     15826.6
    561360     15829.2
    561400     15829.2
    561440     15830.3
    561480     15831.2
    561520     15834.1
    561560       15835
    561600     15835.6
    561640     15836.2
    561680     15838.5
    561720     15837.9
    561760     15840.6
    561800     15841.4
    561840     15842.5
    561880     15843.3
    561920       15843
    561960     15845.8
    562000     15845.7
    562040     15848.1
    562080     15849.1
    562120       15849
    562160     15851.6
    562200     15851.7
    562240     15852.8
    562280     15853.7
    562320     15856.6
    562360     15857.4
    562400     15858.1
    562440     15858.7
    562480     15860.9
    562520     15860.3
    562560       15863
    562600     15863.9
    562640       15865
    562680     15865.8
    562720     15865.4
    562760     15868.2
    562800     15868.2
    562840     15870.6
    562880     15871.7
    562920     15871.5
    562960     15874.1
    563000     15874.2
    563040     15875.3
    563080     15876.2
    563120     15879.1
    563160       15880
    563200     15880.7
    563240     15881.2
    563280     15883.4
    563320     15882.8
    563360     15885.6
    563400     15886.5
    563440     15887.5
    563480     15888.3
    563520       15888
    563560     15890.7
    563600     15890.7
    563640     15893.2
    563680     15894.2
    563720     15894.1
    563760     15896.6
    563800     15896.7
    563840     15897.8
    563880     15898.8
    563920     15901.6
    563960     15902.5
    564000     15903.2
    564040     15903.8
    564080       15906
    564120     15905.3
    564160     15908.1
    564200       15909
    564240     15910.1
    564280     15910.8
    564320     15910.5
    564360     15913.3
    564400     15913.2
    564440     15915.7
    564480     15916.6
    564520     15916.6
    564560     15919.1
    564600     15919.2
    564640     15920.2
    564680     15921.3
    564720     15924.2
    564760     15924.9
    564800     15925.7
    564840     15926.3
    564880     15928.6
    564920     15927.9
    564960     15930.6
    565000     15931.5
    565040     15932.6
    565080     15933.3
    565120       15933
    565160     15935.8
    565200     15935.7
    565240     15938.3
    565280     15939.1
    565320     15939.2
    565360     15941.6
    565400     15941.7
    565440     15942.8
    565480     15943.8
    565520     15946.6
    565560     15947.4
    565600     15948.2
    565640     15948.9
    565680     15951.1
    565720     15950.3
    565760     15953.1
    565800       15954
    565840     15955.1
    565880     15955.8
    565920     15955.5
    565960     15958.3
    566000     15958.2
    566040     15960.8
    566080     15961.6
    566120     15961.7
    566160     15964.1
    566200     15964.2
    566240     15965.3
    566280     15966.3
    566320     15969.2
    566360     15969.9
    566400     15970.6
    566440     15971.4
    566480     15973.5
    566520     15972.8
    566560     15975.6
    566600     15976.5
    566640     15977.6
    566680     15978.3
    566720       15978
    566760     15980.7
    566800     15980.7
    566840     15983.4
    566880     15984.1
    566920     15984.2
    566960     15986.5
    567000     15986.7
    567040     15987.7
    567080     15988.8
    567120     15991.5
    567160     15992.4
    567200     15993.1
    567240     15993.9
    567280       15996
    567320     15995.3
    567360     15998.1
    567400     15998.9
    567440       16000
    567480     16000.7
    567520     16000.4
    567560     16003.2
    567600     16003.2
    567640     16005.8
    567680     16006.4
    567720     16006.7
    567760     16009.1
    567800     16009.2
    567840     16010.1
    567880     16011.2
    567920       16014
    567960     16014.9
    568000     16015.5
    568040     16016.3
    568080     16018.5
    568120     16017.8
    568160     16020.6
    568200     16021.4
    568240     16022.4
    568280     16023.2
    568320       16023
    568360     16025.7
    568400     16025.7
    568440     16028.3
    568480     16028.9
    568520     16029.2
    568560     16031.6
    568600     16031.6
    568640     16032.6
    568680     16033.7
    568720     16036.6
    568760     16037.5
    568800     16038.1
    568840     16038.8
    568880     16040.9
    568920     16040.4
    568960     16043.2
    569000       16044
    569040       16045
    569080     16045.7
    569120     16045.4
    569160     16048.2
    569200     16048.2
    569240     16050.8
    569280     16051.5
    569320     16051.8
    569360     16054.2
    569400     16054.1
    569440     16055.1
    569480     16056.3
    569520     16059.1
    569560       16060
    569600     16060.6
    569640     16061.4
    569680     16063.5
    569720     16062.9
    569760     16065.6
    569800     16066.5
    569840     16067.5
    569880     16068.2
    569920     16067.9
    569960     16070.7
    570000     16070.7
    570040     16073.4
    570080     16073.9
    570120     16074.3
    570160     16076.6
    570200     16076.6
    570240     16077.7
    570280     16078.9
    570320     16081.6
    570360     16082.5
    570400     16083.2
    570440     16083.9
    570480     16086.1
    570520     16085.3
    570560     16088.2
    570600     16089.1
    570640     16090.1
    570680     16090.8
    570720     16090.4
    570760     16093.2
    570800     16093.2
    570840     16095.9
    570880     16096.4
    570920     16096.9
    570960     16099.1
    571000     16099.1
    571040     16100.2
    571080     16101.4
    571120     16104.1
    571160       16105
    571200     16105.8
    571240     16106.5
    571280     16108.6
    571320     16107.9
    571360     16110.8
    571400     16111.7
    571440     16112.6
    571480     16113.3
    571520     16112.9
    571560     16115.8
    571600     16115.7
    571640     16118.5
    571680     16119.1
    571720     16119.4
    571760     16121.7
    571800     16121.6
    571840     16122.8
    571880       16124
    571920     16126.6
    571960     16127.6
    572000     16128.4
    572040       16129
    572080     16131.1
    572120     16130.4
    572160     16133.4
    572200     16134.3
    572240     16135.2
    572280     16135.8
    572320     16135.4
    572360     16138.3
    572400     16138.2
    572440       16141
    572480     16141.7
    572520     16141.9
    572560     16144.2
    572600     16144.1
    572640     16145.4
    572680     16146.5
    572720     16149.1
    572760     16150.2
    572800     16150.9
    572840     16151.5
    572880     16153.6
    572920     16152.9
    572960     16155.9
    573000     16156.8
    573040     16157.7
    573080     16158.4
    573120     16157.8
    573160     16160.8
    573200     16160.7
    573240     16163.5
    573280     16164.3
    573320     16164.5
    573360     16166.8
    573400     16166.6
    573440     16167.9
    573480       16169
    573520     16171.7
    573560     16172.7
    573600     16173.4
    573640       16174
    573680     16176.2
    573720     16175.5
    573760     16178.5
    573800     16179.3
    573840     16180.2
    573880     16180.8
    573920     16180.3
    573960     16183.3
    574000     16183.4
    574040       16186
    574080     16186.8
    574120       16187
    574160     16189.3
    574200     16189.1
    574240     16190.4
    574280     16191.6
    574320     16194.2
    574360     16195.2
    574400     16195.8
    574440     16196.6
    574480     16198.6
    574520       16198
    574560       16201
    574600     16201.9
    574640     16202.6
    574680     16203.3
    574720     16202.8
    574760     16205.8
    574800     16205.8
    574840     16208.3
    574880     16209.3
    574920     16209.4
    574960     16211.8
    575000     16211.6
    575040       16213
    575080       16214
    575120     16216.7
    575160     16217.7
    575200     16218.3
    575240     16219.1
    575280     16221.1
    575320     16220.6
    575360     16223.5
    575400     16224.3
    575440     16225.2
    575480     16225.7
    575520     16225.3
    575560     16228.3
    575600     16228.3
    575640     16230.9
    575680     16231.6
    575720     16231.9
    575760     16234.3
    575800     16234.1
    575840     16235.4
    575880     16236.5
    575920     16239.3
    575960     16240.1
    576000     16240.8
    576040     16241.6
    576080     16243.6
    576120     16243.1
    576160     16245.9
    576200     16246.8
    576240     16247.7
    576280     16248.2
    576320     16247.8
    576360     16250.8
    576400     16250.8
    576440     16253.4
    576480     16254.1
    576520     16254.3
    576560     16256.8
    576600     16256.6
    576640     16257.9
    576680       16259
    576720     16261.7
    576760     16262.6
    576800     16263.3
    576840       16264
    576880       16266
    576920     16265.6
    576960     16268.3
    577000     16269.3
    577040     16270.2
    577080     16270.7
    577120     16270.2
    577160     16273.3
    577200     16273.4
    577240     16275.9
    577280     16276.5
    577320     16276.8
    577360     16279.2
    577400     16279.1
    577440     16280.4
    577480     16281.4
    577520     16284.1
    577560     16285.1
    577600     16285.7
    577640     16286.4
    577680     16288.5
    577720       16288
    577760     16290.8
    577800     16291.7
    577840     16292.6
    577880     16293.1
    577920     16292.6
    577960     16295.7
    578000     16295.8
    578040     16298.4
    578080     16298.9
    578120     16299.2
    578160     16301.7
    578200     16301.5
    578240     16302.8
    578280     16303.8
    578320     16306.5
    578360     16307.4
    578400     16308.2
    578440     16308.9
    578480     16310.9
    578520     16310.5
    578560     16313.2
    578600     16314.2
    578640     16315.1
    578680     16315.5
    578720     16315.2
    578760     16318.1
    578800     16318.2
    578840     16320.9
    578880     16321.3
    578920     16321.6
    578960     16324.1
    579000     16323.9
    579040     16325.2
    579080     16326.2
    579120     16328.9
    579160     16329.9
    579200     16330.7
    579240     16331.3
    579280     16333.4
    579320     16332.9
    579360     16335.7
    579400     16336.6
    579440     16337.6
    579480     16337.9
    579520     16337.6
    579560     16340.6
    579600     16340.6
    579640     16343.4
    579680     16343.7
    579720     16344.1
    579760     16346.6
    579800     16346.3
    579840     16347.6
    579880     16348.6
    579920     16351.4
    579960     16352.4
    580000     16353.1
    580040     16353.8
    580080     16355.9
    580120     16355.4
    580160     16358.1
    580200     16359.1
    580240       16360
    580280     16360.3
    580320     16360.1
    580360       16363
    580400     16363.1
    580440     16365.8
    580480       16366
    580520     16366.5
    580560       16369
    580600     16368.8
    580640     16370.1
    580680     16371.1
    580720     16373.8
    580760     16374.9
    580800     16375.6
    580840     16376.2
    580880     16378.3
    580920     16377.8
    580960     16380.6
    581000     16381.5
    581040     16382.4
    581080     16382.9
    581120     16382.5
    581160     16385.4
    581200     16385.5
    581240     16388.3
    581280     16388.4
    581320     16388.9
    581360     16391.4
    581400     16391.1
    581440     16392.5
    581480     16393.5
    581520     16396.3
    581560     16397.3
    581600     16398.1
    581640     16398.6
    581680     16400.7
    581720     16400.2
    581760       16403
    581800     16403.9
    581840     16404.8
    581880     16405.3
    581920     16404.9
    581960     16407.9
    582000       16408
    582040     16410.7
    582080     16410.9
    582120     16411.4
    582160     16413.8
    582200     16413.6
    582240     16414.9
    582280     16415.9
    582320     16418.7
    582360     16419.7
    582400     16420.4
    582440       16421
    582480     16423.1
    582520     16422.6
    582560     16425.5
    582600     16426.3
    582640     16427.3
    582680     16427.8
    582720     16427.3
    582760     16430.3
    582800     16430.4
    582840     16433.1
    582880     16433.4
    582920     16433.8
    582960     16436.1
    583000       16436
    583040     16437.3
    583080     16438.3
    583120       16441
    583160     16442.1
    583200     16442.9
    583240     16443.4
    583280     16445.6
    583320       16445
    583360     16447.9
    583400     16448.8
    583440     16449.8
    583480     16450.2
    583520     16449.7
    583560     16452.7
    583600     16452.9
    583640     16455.5
    583680     16455.9
    583720     16456.3
    583760     16458.5
    583800     16458.4
    583840     16459.8
    583880     16460.8
    583920     16463.4
    583960     16464.5
    584000     16465.3
    584040     16465.8
    584080       16468
    584120     16467.4
    584160     16470.3
    584200     16471.3
    584240     16472.3
    584280     16472.6
    584320     16472.2
    584360     16475.2
    584400     16475.3
    584440       16478
    584480     16478.4
    584520     16478.8
    584560     16480.9
    584600     16480.8
    584640     16482.2
    584680     16483.2
    584720     16485.9
    584760       16487
    584800     16487.7
    584840     16488.2
    584880     16490.5
    584920     16489.9
    584960     16492.8
    585000     16493.8
    585040     16494.7
    585080     16495.1
    585120     16494.7
    585160     16497.7
    585200     16497.9
    585240     16500.5
    585280     16500.9
    585320     16501.3
    585360     16503.3
    585400     16503.3
    585440     16504.7
    585480     16505.6
    585520     16508.3
    585560     16509.5
    585600     16510.2
    585640     16510.7
    585680       16513
    585720     16512.3
    585760     16515.4
    585800     16516.2
    585840     16517.2
    585880     16517.5
    585920     16517.1
    585960     16520.1
    586000     16520.4
    586040     16522.9
    586080     16523.3
    586120     16523.7
    586160     16525.7
    586200     16525.7
    586240     16527.1
    586280       16528
    586320     16530.8
    586360       16532
    586400     16532.7
    586440     16533.2
    586480     16535.5
    586520     16534.8
    586560     16537.8
    586600     16538.7
    586640     16539.7
    586680     16540.1
    586720     16539.6
    586760     16542.6
    586800     16542.9
    586840     16545.4
    586880     16545.7
    586920     16546.2
    586960     16548.2
    587000     16548.3
    587040     16549.6
    587080     16550.5
    587120     16553.3
    587160     16554.5
    587200     16555.1
    587240     16555.7
    587280       16558
    587320     16557.3
    587360     16560.3
    587400     16561.2
    587440     16562.2
    587480     16562.6
    587520     16562.1
    587560     16565.1
    587600     16565.4
    587640     16567.9
    587680     16568.3
    587720     16568.7
    587760     16570.7
    587800     16570.8
    587840     16572.2
    587880       16573
    587920     16575.8
    587960       16577
    588000     16577.8
    588040     16578.3
    588080     16580.6
    588120     16579.8
    588160     16582.8
    588200     16583.7
    588240     16584.7
    588280     16585.1
    588320     16584.7
    588360     16587.7
    588400       16588
    588440     16590.4
    588480     16590.7
    588520     16591.2
    588560     16593.3
    588600     16593.3
    588640     16594.7
    588680     16595.5
    588720     16598.3
    588760     16599.5
    588800     16600.3
    588840     16600.7
    588880       16603
    588920     16602.3
    588960     16605.3
    589000     16606.3
    589040     16607.1
    589080     16607.6
    589120     16607.2
    589160     16610.2
    589200     16610.5
    589240     16612.9
    589280     16613.2
    589320     16613.8
    589360     16615.8
    589400     16615.7
    589440     16617.2
    589480     16618.1
    589520     16620.8
    589560       16622
    589600     16622.8
    589640     16623.2
    589680     16625.5
    589720     16624.8
    589760     16627.9
    589800     16628.9
    589840     16629.7
    589880     16630.2
    589920     16629.8
    589960     16632.7
    590000       16633
    590040     16635.5
    590080     16635.7
    590120     16636.2
    590160     16638.3
    590200     16638.2
    590240     16639.7
    590280     16640.7
    590320     16643.4
    590360     16644.6
    590400     16645.3
    590440     16645.8
    590480     16648.1
    590520     16647.2
    590560     16650.4
    590600     16651.5
    590640     16652.3
    590680     16652.8
    590720     16652.3
    590760     16655.2
    590800     16655.5
    590840     16658.1
    590880     16658.3
    590920     16658.7
    590960     16660.8
    591000     16660.7
    591040     16662.2
    591080     16663.2
    591120     16665.9
    591160     16667.1
    591200     16667.8
    591240     16668.2
    591280     16670.6
    591320     16669.8
    591360       16673
    591400       16674
    591440     16674.8
    591480     16675.2
    591520     16674.8
    591560     16677.7
    591600       16678
    591640     16680.7
    591680     16680.8
    591720     16681.2
    591760     16683.3
    591800     16683.3
    591840     16684.8
    591880     16685.6
    591920     16688.4
    591960     16689.7
    592000     16690.4
    592040     16690.7
    592080     16693.1
    592120     16692.3
    592160     16695.5
    592200     16696.5
    592240     16697.2
    592280     16697.7
    592320     16697.4
    592360     16700.3
    592400     16700.5
    592440     16703.2
    592480     16703.3
    592520     16703.8
    592560     16705.8
    592600     16705.7
    592640     16707.3
    592680     16708.1
    592720     16710.9
    592760     16712.2
    592800     16712.9
    592840     16713.3
    592880     16715.7
    592920     16714.8
    592960       16718
    593000       16719
    593040     16719.8
    593080     16720.2
    593120     16719.9
    593160     16722.8
    593200       16723
    593240     16725.8
    593280     16725.9
    593320     16726.3
    593360     16728.4
    593400     16728.2
    593440     16729.8
    593480     16730.7
    593520     16733.4
    593560     16734.7
    593600     16735.4
    593640     16735.8
    593680     16738.2
    593720     16737.2
    593760     16740.5
    593800     16741.5
    593840     16742.3
    593880     16742.8
    593920     16742.5
    593960     16745.4
    594000     16745.6
    594040     16748.3
    594080     16748.5
    594120     16748.8
    594160       16751
    594200     16750.7
    594240     16752.3
    594280     16753.3
    594320     16755.9
    594360     16757.2
    594400     16757.9
    594440     16758.4
    594480     16760.8
    594520     16759.7
    594560       16763
    594600     16764.1
    594640     16764.9
    594680     16765.4
    594720       16765
    594760     16767.9
    594800     16768.1
    594840     16770.9
    594880     16771.1
    594920     16771.3
    594960     16773.6
    595000     16773.3
    595040     16774.9
    595080     16775.9
    595120     16778.5
    595160     16779.7
    595200     16780.4
    595240       16781
    595280     16783.4
    595320     16782.2
    595360     16785.6
    595400     16786.7
    595440     16787.5
    595480     16787.9
    595520     16787.6
    595560     16790.5
    595600     16790.6
    595640     16793.5
    595680     16793.6
    595720     16793.9
    595760     16796.1
    595800     16795.8
    595840     16797.3
    595880     16798.4
    595920       16801
    595960     16802.2
    596000     16802.9
    596040     16803.5
    596080     16805.9
    596120     16804.7
    596160     16808.2
    596200     16809.3
    596240       16810
    596280     16810.6
    596320     16810.2
    596360     16813.1
    596400     16813.1
    596440       16816
    596480     16816.2
    596520     16816.5
    596560     16818.7
    596600     16818.4
    596640     16819.9
    596680     16820.9
    596720     16823.6
    596760     16824.7
    596800     16825.5
    596840       16826
    596880     16828.5
    596920     16827.2
    596960     16830.8
    597000       16832
    597040     16832.6
    597080     16833.2
    597120     16832.8
    597160     16835.6
    597200     16835.7
    597240     16838.6
    597280     16838.8
    597320     16839.2
    597360     16841.3
    597400       16841
    597440     16842.5
    597480     16843.6
    597520     16846.3
    597560     16847.3
    597600     16848.2
    597640     16848.6
    597680     16851.1
    597720     16849.7
    597760     16853.4
    597800     16854.5
    597840     16855.1
    597880     16855.7
    597920     16855.4
    597960     16858.3
    598000     16858.3
    598040     16861.2
    598080     16861.5
    598120     16861.8
    598160     16863.9
    598200     16863.7
    598240     16865.2
    598280     16866.2
    598320       16869
    598360     16869.9
    598400     16870.8
    598440     16871.2
    598480     16873.8
    598520     16872.3
    598560     16876.1
    598600     16877.2
    598640     16877.7
    598680     16878.3
    598720     16877.9
    598760     16880.8
    598800     16880.9
    598840     16883.8
    598880     16884.2
    598920     16884.5
    598960     16886.5
    599000     16886.2
    599040     16887.8
    599080     16888.8
    599120     16891.6
    599160     16892.5
    599200     16893.4
    599240     16893.9
    599280     16896.4
    599320       16895
    599360     16898.8
    599400     16899.9
    599440     16900.4
    599480     16900.9
    599520     16900.5
    599560     16903.5
    599600     16903.5
    599640     16906.4
    599680     16906.7
    599720     16907.1
    599760     16909.2
    599800     16908.8
    599840     16910.4
    599880     16911.5
    599920     16914.1
    599960     16915.1
    600000       16916
    600040     16916.5
    600080       16919
    600120     16917.5
    600160     16921.4
    600200     16922.3
    600240     16922.9
    600280     16923.5
    600320     16923.2
    600360     16925.9
    600400     16926.1
    600440       16929
    600480     16929.3
    600520     16929.7
    600560     16931.8
    600600     16931.3
    600640     16932.9
    600680     16934.1
    600720     16936.7
    600760     16937.7
    600800     16938.6
    600840     16939.1
    600880     16941.7
    600920     16940.2
    600960       16944
    601000     16944.9
    601040     16945.6
    601080     16946.2
    601120     16945.7
    601160     16948.5
    601200     16948.8
    601240     16951.6
    601280     16951.9
    601320     16952.4
    601360     16954.4
    601400     16953.9
    601440     16955.5
    601480     16956.6
    601520     16959.3
    601560     16960.3
    601600     16961.2
    601640     16961.8
    601680     16964.3
    601720     16962.7
    601760     16966.7
    601800     16967.6
    601840     16968.2
    601880     16968.9
    601920     16968.4
    601960     16971.3
    602000     16971.4
    602040     16974.3
    602080     16974.5
    602120       16975
    602160     16977.1
    602200     16976.6
    602240     16978.1
    602280     16979.3
    602320     16981.8
    602360       16983
    602400     16983.9
    602440     16984.4
    602480       16987
    602520     16985.4
    602560     16989.3
    602600     16990.2
    602640     16990.9
    602680     16991.6
    602720       16991
    602760       16994
    602800     16993.9
    602840       16997
    602880     16997.2
    602920     16997.7
    602960     16999.7
    603000     16999.2
    603040     17000.8
    603080       17002
    603120     17004.4
    603160     17005.6
    603200     17006.5
    603240       17007
    603280     17009.8
    603320       17008
    603360       17012
    603400     17012.9
    603440     17013.5
    603480     17014.2
    603520     17013.6
    603560     17016.6
    603600     17016.6
    603640     17019.6
    603680     17019.8
    603720     17020.3
    603760     17022.4
    603800     17021.9
    603840     17023.5
    603880     17024.6
    603920     17027.1
    603960     17028.2
    604000     17029.1
    604040     17029.6
    604080     17032.4
    604120     17030.7
    604160     17034.7
    604200     17035.6
    604240     17036.1
    604280     17036.9
    604320     17036.3
    604360     17039.3
    604400     17039.3
    604440     17042.2
    604480     17042.4
    604520       17043
    604560     17045.1
    604600     17044.6
    604640     17046.2
    604680     17047.2
    604720     17049.7
    604760     17050.9
    604800     17051.8
    604840     17052.2
    604880     17055.1
    604920     17053.4
    604960     17057.3
    605000     17058.3
    605040     17058.8
    605080     17059.5
    605120       17059
    605160       17062
    605200       17062
    605240       17065
    605280     17065.1
    605320     17065.7
    605360     17067.7
    605400     17067.2
    605440     17068.9
    605480       17070
    605520     17072.5
    605560     17073.6
    605600     17074.4
    605640       17075
    605680     17077.8
    605720     17076.1
    605760       17080
    605800       17081
    605840     17081.4
    605880     17082.2
    605920     17081.7
    605960     17084.7
    606000     17084.6
    606040     17087.7
    606080     17087.9
    606120     17088.3
    606160     17090.4
    606200       17090
    606240     17091.6
    606280     17092.7
    606320     17095.1
    606360     17096.3
    606400       17097
    606440     17097.5
    606480     17100.4
    606520     17098.7
    606560     17102.6
    606600     17103.7
    606640     17104.1
    606680       17105
    606720     17104.3
    606760     17107.5
    606800     17107.3
    606840     17110.4
    606880     17110.5
    606920     17110.9
    606960     17113.1
    607000     17112.7
    607040     17114.3
    607080     17115.3
    607120     17117.7
    607160     17118.9
    607200     17119.6
    607240     17120.2
    607280     17123.1
    607320     17121.3
    607360     17125.3
    607400     17126.4
    607440     17126.7
    607480     17127.5
    607520       17127
    607560       17130
    607600       17130
    607640       17133
    607680     17133.1
    607720     17133.5
    607760     17135.7
    607800     17135.3
    607840     17136.9
    607880     17137.9
    607920     17140.3
    607960     17141.5
    608000     17142.4
    608040     17142.8
    608080     17145.7
    608120     17143.9
    608160     17147.9
    608200     17149.1
    608240     17149.3
    608280     17150.2
    608320     17149.6
    608360     17152.7
    608400     17152.6
    608440     17155.6
    608480     17155.7
    608520     17156.2
    608560     17158.4
    608600     17157.9
    608640     17159.5
    608680     17160.6
    608720     17162.9
    608760     17164.1
    608800       17165
    608840     17165.4
    608880     17168.4
    608920     17166.5
    608960     17170.6
    609000     17171.7
    609040     17171.9
    609080     17172.8
    609120     17172.2
    609160     17175.4
    609200     17175.2
    609240     17178.3
    609280     17178.3
    609320     17178.7
    609360       17181
    609400     17180.6
    609440     17182.2
    609480     17183.3
    609520     17185.5
    609560     17186.6
    609600     17187.5
    609640       17188
    609680       17191
    609720     17189.1
    609760     17193.1
    609800     17194.3
    609840     17194.5
    609880     17195.4
    609920     17194.8
    609960     17198.1
    610000     17197.9
    610040     17200.9
    610080     17200.8
    610120     17201.4
    610160     17203.7
    610200     17203.1
    610240     17204.8
    610280       17206
    610320     17208.1
    610360     17209.2
    610400     17210.1
    610440     17210.6
    610480     17213.5
    610520     17211.6
    610560     17215.7
    610600     17216.8
    610640     17217.1
    610680       17218
    610720     17217.3
    610760     17220.7
    610800     17220.5
    610840     17223.6
    610880     17223.4
    610920       17224
    610960     17226.3
    611000     17225.7
    611040     17227.4
    611080     17228.6
    611120     17230.8
    611160     17231.9
    611200     17232.7
    611240     17233.2
    611280     17236.2
    611320     17234.2
    611360     17238.3
    611400     17239.4
    611440     17239.6
    611480     17240.6
    611520     17239.9
    611560     17243.3
    611600     17243.1
    611640     17246.1
    611680       17246
    611720     17246.6
    611760     17248.9
    611800     17248.3
    611840     17249.9
    611880     17251.3
    611920     17253.3
    611960     17254.5
    612000     17255.3
    612040     17255.8
    612080     17258.7
    612120     17256.8
    612160     17260.9
    612200       17262
    612240     17262.3
    612280     17263.2
    612320     17262.5
    612360     17265.9
    612400     17265.7
    612440     17268.8
    612480     17268.5
    612520     17269.1
    612560     17271.4
    612600     17270.8
    612640     17272.5
    612680     17273.8
    612720       17276
    612760     17277.2
    612800     17277.9
    612840     17278.5
    612880     17281.3
    612920     17279.3
    612960     17283.5
    613000     17284.6
    613040     17284.8
    613080     17285.8
    613120       17285
    613160     17288.5
    613200     17288.3
    613240     17291.4
    613280       17291
    613320     17291.7
    613360       17294
    613400     17293.4
    613440     17295.1
    613480     17296.4
    613520     17298.6
    613560     17299.6
    613600     17300.4
    613640       17301
    613680     17303.9
    613720     17301.8
    613760     17306.2
    613800     17307.1
    613840     17307.4
    613880     17308.4
    613920     17307.6
    613960     17311.1
    614000     17310.8
    614040     17313.9
    614080     17313.6
    614120     17314.2
    614160     17316.6
    614200     17315.8
    614240     17317.5
    614280       17319
    614320     17321.1
    614360     17322.2
    614400     17322.9
    614440     17323.6
    614480     17326.5
    614520     17324.4
    614560     17328.8
    614600     17329.6
    614640       17330
    614680     17330.9
    614720     17330.2
    614760     17333.7
    614800     17333.3
    614840     17336.5
    614880     17336.2
    614920     17336.8
    614960     17339.2
    615000     17338.4
    615040     17340.1
    615080     17341.6
    615120     17343.7
    615160     17344.7
    615200     17345.4
    615240     17346.2
    615280     17349.1
    615320     17346.9
    615360     17351.2
    615400     17352.2
    615440     17352.6
    615480     17353.5
    615520     17352.8
    615560     17356.3
    615600     17355.8
    615640     17359.1
    615680     17358.7
    615720     17359.3
    615760     17361.8
    615800     17361.1
    615840     17362.7
    615880     17364.2
    615920     17366.3
    615960     17367.2
    616000     17367.9
    616040     17368.7
    616080     17371.6
    616120     17369.5
    616160     17373.8
    616200     17374.7
    616240     17375.2
    616280     17376.1
    616320     17375.3
    616360     17378.8
    616400     17378.4
    616440     17381.6
    616480     17381.1
    616520     17381.8
    616560     17384.3
    616600     17383.6
    616640     17385.2
    616680     17386.7
    616720     17388.8
    616760     17389.9
    616800     17390.4
    616840     17391.1
    616880     17394.1
    616920     17391.9
    616960     17396.2
    617000     17397.2
    617040     17397.7
    617080     17398.5
    617120     17397.8
    617160     17401.3
    617200     17400.8
    617240     17404.2
    617280     17403.6
    617320     17404.4
    617360     17406.9
    617400     17406.1
    617440     17407.7
    617480     17409.2
    617520     17411.3
    617560     17412.4
    617600     17412.9
    617640     17413.6
    617680     17416.7
    617720     17414.4
    617760     17418.7
    617800     17419.7
    617840     17420.2
    617880     17421.1
    617920     17420.4
    617960     17423.8
    618000     17423.4
    618040     17426.7
    618080     17426.2
    618120       17427
    618160     17429.5
    618200     17428.7
    618240     17430.3
    618280     17431.7
    618320     17433.9
    618360     17434.9
    618400     17435.5
    618440     17436.2
    618480     17439.3
    618520     17436.9
    618560     17441.2
    618600     17442.3
    618640     17442.7
    618680     17443.7
    618720       17443
    618760     17446.3
    618800       17446
    618840     17449.3
    618880     17448.7
    618920     17449.5
    618960     17452.1
    619000     17451.1
    619040     17452.9
    619080     17454.3
    619120     17456.4
    619160     17457.5
    619200       17458
    619240     17458.7
    619280     17461.8
    619320     17459.4
    619360     17463.8
    619400     17464.8
    619440     17465.2
    619480     17466.2
    619520     17465.4
    619560     17468.7
    619600     17468.5
    619640     17471.9
    619680     17471.3
    619720       17472
    619760     17474.6
    619800     17473.6
    619840     17475.4
    619880     17476.8
    619920     17478.9
    619960     17480.1
    620000     17480.5
    620040     17481.3
    620080     17484.3
    620120     17481.8
    620160     17486.3
    620200     17487.3
    620240     17487.8
    620280     17488.7
    620320     17487.9
    620360     17491.2
    620400     17490.9
    620440     17494.5
    620480     17493.8
    620520     17494.4
    620560     17497.1
    620600     17496.1
    620640     17497.9
    620680     17499.3
    620720     17501.5
    620760     17502.6
    620800       17503
    620840     17503.8
    620880     17506.8
    620920     17504.3
    620960     17508.8
    621000     17509.8
    621040     17510.3
    621080     17511.3
    621120     17510.4
    621160     17513.7
    621200     17513.4
    621240       17517
    621280     17516.4
    621320       17517
    621360     17519.7
    621400     17518.6
    621440     17520.4
    621480     17521.8
    621520     17524.1
    621560     17525.1
    621600     17525.5
    621640     17526.3
    621680     17529.4
    621720     17526.9
    621760     17531.3
    621800     17532.4
    621840     17532.9
    621880     17533.8
    621920       17533
    621960     17536.2
    622000     17535.9
    622040     17539.5
    622080     17538.8
    622120     17539.5
    622160     17542.1
    622200     17541.1
    622240     17542.9
    622280     17544.3
    622320     17546.5
    622360     17547.6
    622400     17548.1
    622440     17548.9
    622480       17552
    622520     17549.5
    622560     17553.8
    622600     17554.8
    622640     17555.4
    622680     17556.4
    622720     17555.6
    622760     17558.8
    622800     17558.4
    622840     17562.1
    622880     17561.4
    622920       17562
    622960     17564.6
    623000     17563.7
    623040     17565.5
    623080     17566.9
    623120     17569.1
    623160     17570.2
    623200     17570.6
    623240     17571.4
    623280     17574.6
    623320     17571.9
    623360     17576.4
    623400     17577.3
    623440     17577.9
    623480       17579
    623520     17578.1
    623560     17581.3
    623600       17581
    623640     17584.6
    623680       17584
    623720     17584.5
    623760     17587.3
    623800     17586.2
    623840     17588.1
    623880     17589.4
    623920     17591.7
    623960     17592.9
    624000     17593.1
    624040       17594
    624080     17597.2
    624120     17594.3
    624160     17598.9
    624200     17599.8
    624240     17600.6
    624280     17601.6
    624320     17600.7
    624360     17603.9
    624400     17603.6
    624440     17607.2
    624480     17606.7
    624520     17607.1
    624560     17609.9
    624600     17608.7
    624640     17610.7
    624680     17612.1
    624720     17614.3
    624760     17615.5
    624800     17615.7
    624840     17616.6
    624880     17619.8
    624920     17616.9
    624960     17621.4
    625000     17622.3
    625040     17623.2
    625080     17624.1
    625120     17623.2
    625160     17626.5
    625200     17626.1
    625240     17629.8
    625280     17629.2
    625320     17629.6
    625360     17632.5
    625400     17631.2
    625440     17633.2
    625480     17634.5
    625520     17636.9
    625560     17638.1
    625600     17638.2
    625640     17639.2
    625680     17642.3
    625720     17639.5
    625760       17644
    625800     17644.8
    625840     17645.8
    625880     17646.8
    625920     17645.9
    625960     17649.1
    626000     17648.6
    626040     17652.4
    626080     17651.7
    626120     17652.3
    626160     17655.1
    626200     17653.7
    626240     17655.8
    626280     17657.1
    626320     17659.6
    626360     17660.7
    626400     17660.8
    626440     17661.8
    626480     17664.9
    626520       17662
    626560     17666.5
    626600     17667.4
    626640     17668.4
    626680     17669.4
    626720     17668.5
    626760     17671.7
    626800     17671.2
    626840       17675
    626880     17674.2
    626920     17674.9
    626960     17677.6
    627000     17676.2
    627040     17678.3
    627080     17679.7
    627120     17682.1
    627160     17683.2
    627200     17683.5
    627240     17684.4
    627280     17687.4
    627320     17684.6
    627360     17689.1
    627400     17689.9
    627440     17690.9
    627480       17692
    627520     17691.1
    627560     17694.2
    627600     17693.8
    627640     17697.5
    627680     17696.8
    627720     17697.4
    627760     17700.2
    627800     17698.8
    627840       17701
    627880     17702.3
    627920     17704.7
    627960     17705.8
    628000       17706
    628040       17707
    628080       17710
    628120       17707
    628160     17711.6
    628200     17712.4
    628240     17713.5
    628280     17714.5
    628320     17713.5
    628360     17716.7
    628400     17716.3
    628440       17720
    628480     17719.3
    628520       17720
    628560     17722.7
    628600     17721.3
    628640     17723.5
    628680     17724.7
    628720     17727.2
    628760     17728.3
    628800     17728.5
    628840     17729.4
    628880     17732.5
    628920     17729.6
    628960     17734.1
    629000     17734.9
    629040     17735.9
    629080     17737.1
    629120     17735.9
    629160     17739.2
    629200     17738.7
    629240     17742.5
    629280     17741.9
    629320     17742.5
    629360     17745.3
    629400     17743.8
    629440       17746
    629480     17747.2
    629520     17749.8
    629560     17750.7
    629600       17751
    629640     17751.9
    629680       17755
    629720       17752
    629760     17756.6
    629800     17757.4
    629840     17758.5
    629880     17759.7
    629920     17758.5
    629960     17761.8
    630000     17761.3
    630040       17765
    630080     17764.3
    630120       17765
    630160     17767.9
    630200     17766.3
    630240     17768.5
    630280     17769.7
    630320     17772.3
    630360     17773.3
    630400     17773.5
    630440     17774.4
    630480     17777.5
    630520     17774.5
    630560       17779
    630600     17779.8
    630640       17781
    630680     17782.3
    630720     17780.9
    630760     17784.3
    630800     17783.7
    630840     17787.6
    630880     17786.9
    630920     17787.6
    630960     17790.4
    631000     17788.7
    631040     17791.1
    631080     17792.2
    631120     17794.7
    631160     17795.7
    631200     17795.9
    631240       17797
    631280       17800
    631320     17796.9
    631360     17801.5
    631400     17802.3
    631440     17803.5
    631480     17804.7
    631520     17803.4
    631560     17806.7
    631600     17806.1
    631640     17810.1
    631680     17809.3
    631720     17810.1
    631760     17812.9
    631800     17811.1
    631840     17813.5
    631880     17814.7
    631920     17817.2
    631960     17818.1
    632000     17818.3
    632040     17819.4
    632080     17822.5
    632120     17819.3
    632160       17824
    632200     17824.7
    632240       17826
    632280     17827.1
    632320     17825.8
    632360     17829.2
    632400     17828.6
    632440     17832.6
    632480     17831.7
    632520     17832.5
    632560     17835.3
    632600     17833.6
    632640       17836
    632680     17837.1
    632720     17839.6
    632760     17840.5
    632800     17840.8
    632840     17841.8
    632880       17845
    632920     17841.7
    632960     17846.5
    633000     17847.2
    633040     17848.3
    633080     17849.6
    633120     17848.3
    633160     17851.7
    633200       17851
    633240     17854.8
    633280     17854.2
    633320     17854.9
    633360     17857.7
    633400       17856
    633440     17858.3
    633480     17859.5
    633520     17862.1
    633560       17863
    633600     17863.2
    633640     17864.2
    633680     17867.4
    633720       17864
    633760     17868.8
    633800     17869.6
    633840     17870.8
    633880       17872
    633920     17870.8
    633960       17874
    634000     17873.4
    634040     17877.2
    634080     17876.7
    634120     17877.3
    634160     17880.1
    634200     17878.5
    634240     17880.8
    634280     17881.9
    634320     17884.5
    634360     17885.4
    634400     17885.6
    634440     17886.7
    634480     17889.8
    634520     17886.4
    634560     17891.2
    634600       17892
    634640     17893.2
    634680     17894.4
    634720     17893.3
    634760     17896.3
    634800     17895.9
    634840     17899.7
    634880     17899.2
    634920     17899.7
    634960     17902.6
    635000     17900.9
    635040     17903.2
    635080     17904.4
    635120     17906.9
    635160     17907.8
    635200     17908.2
    635240     17909.1
    635280     17912.4
    635320       17909
    635360     17913.6
    635400     17914.4
    635440     17915.7
    635480     17917.1
    635520     17915.7
    635560     17918.8
    635600     17918.5
    635640     17922.1
    635680     17921.8
    635720     17922.2
    635760       17925
    635800     17923.4
    635840     17925.7
    635880     17926.9
    635920     17929.4
    635960     17930.3
    636000     17930.7
    636040     17931.6
    636080     17934.9
    636120     17931.5
    636160     17936.1
    636200       17937
    636240     17938.3
    636280     17939.6
    636320     17938.3
    636360     17941.4
    636400     17940.9
    636440     17944.7
    636480     17944.2
    636520     17944.7
    636560     17947.6
    636600     17945.9
    636640     17948.2
    636680     17949.3
    636720       17952
    636760     17952.7
    636800     17953.2
    636840     17954.1
    636880     17957.4
    636920     17953.9
    636960     17958.6
    637000     17959.4
    637040     17960.7
    637080     17962.1
    637120     17960.8
    637160     17963.8
    637200     17963.2
    637240     17967.2
    637280     17966.6
    637320     17967.3
    637360     17970.1
    637400     17968.3
    637440     17970.7
    637480     17971.8
    637520     17974.6
    637560     17975.2
    637600     17975.7
    637640     17976.5
    637680     17979.9
    637720     17976.4
    637760     17981.2
    637800     17981.8
    637840     17983.3
    637880     17984.5
    637920     17983.2
    637960     17986.3
    638000     17985.8
    638040     17989.7
    638080     17989.1
    638120     17989.8
    638160     17992.5
    638200     17990.8
    638240     17993.2
    638280     17994.3
    638320     17997.1
    638360     17997.7
    638400     17998.3
    638440       17999
    638480     18002.3
    638520     17998.8
    638560     18003.7
    638600     18004.4
    638640     18005.7
    638680       18007
    638720     18005.7
    638760     18008.7
    638800     18008.3
    638840     18012.2
    638880     18011.5
    638920     18012.3
    638960     18014.9
    639000     18013.3
    639040     18015.8
    639080     18016.7
    639120     18019.6
    639160     18020.1
    639200     18020.9
    639240     18021.5
    639280     18024.9
    639320     18021.3
    639360     18026.2
    639400     18026.8
    639440     18028.3
    639480     18029.5
    639520     18028.2
    639560     18031.3
    639600     18030.7
    639640     18034.8
    639680     18034.1
    639720     18034.8
    639760     18037.5
    639800     18035.9
    639840     18038.3
    639880     18039.3
    639920     18042.2
    639960     18042.6
    640000     18043.5
    640040       18044
    640080     18047.5
    640120     18043.7
    640160     18048.7
    640200     18049.3
    640240     18050.8
    640280     18051.9
    640320     18050.8
    640360     18053.8
    640400     18053.1
    640440     18057.3
    640480     18056.5
    640520     18057.4
    640560       18060
    640600     18058.4
    640640     18060.9
    640680     18061.8
    640720     18064.7
    640760       18065
    640800     18065.9
    640840     18066.5
    640880       18070
    640920     18066.2
    640960       18071
    641000     18071.7
    641040     18073.3
    641080     18074.4
    641120     18073.3
    641160     18076.3
    641200     18075.6
    641240     18079.8
    641280       18079
    641320     18079.9
    641360     18082.4
    641400     18080.9
    641440     18083.3
    641480     18084.3
    641520     18087.1
    641560     18087.5
    641600     18088.4
    641640     18088.9
    641680     18092.4
    641720     18088.5
    641760     18093.5
    641800     18094.1
    641840     18095.8
    641880     18096.9
    641920     18095.8
    641960     18098.8
    642000       18098
    642040     18102.2
    642080     18101.5
    642120     18102.3
    642160     18104.7
    642200     18103.3
    642240     18105.8
    642280     18106.7
    642320     18109.6
    642360     18109.9
    642400     18110.8
    642440     18111.2
    642480     18114.8
    642520       18111
    642560       18116
    642600     18116.5
    642640     18118.2
    642680     18119.2
    642720     18118.3
    642760     18121.1
    642800     18120.3
    642840     18124.7
    642880     18123.9
    642920     18124.7
    642960     18127.2
    643000     18125.8
    643040     18128.1
    643080     18129.1
    643120     18131.9
    643160     18132.3
    643200     18133.1
    643240     18133.6
    643280     18137.3
    643320     18133.3
    643360     18138.5
    643400     18138.9
    643440     18140.6
    643480     18141.6
    643520     18140.6
    643560     18143.4
    643600     18142.8
    643640     18147.1
    643680     18146.2
    643720     18147.2
    643760     18149.5
    643800     18148.2
    643840     18150.5
    643880     18151.5
    643920     18154.4
    643960     18154.6
    644000     18155.5
    644040       18156
    644080     18159.7
    644120     18155.7
    644160     18160.9
    644200     18161.3
    644240       18163
    644280     18164.1
    644320       18163
    644360     18165.8
    644400     18165.2
    644440     18169.6
    644480     18168.7
    644520     18169.6
    644560     18171.9
    644600     18170.6
    644640     18172.9
    644680       18174
    644720     18176.8
    644760     18177.2
    644800       18178
    644840     18178.4
    644880       18182
    644920     18178.1
    644960     18183.3
    645000     18183.6
    645040     18185.5
    645080     18186.5
    645120     18185.4
    645160     18188.3
    645200     18187.6
    645240     18191.9
    645280       18191
    645320     18191.9
    645360     18194.1
    645400     18193.1
    645440     18195.2
    645480     18196.4
    645520     18199.3
    645560     18199.6
    645600     18200.3
    645640     18200.8
    645680     18204.4
    645720     18200.5
    645760     18205.7
    645800     18206.1
    645840     18207.8
    645880     18208.9
    645920     18207.9
    645960     18210.6
    646000     18210.1
    646040     18214.4
    646080     18213.4
    646120     18214.4
    646160     18216.6
    646200     18215.4
    646240     18217.5
    646280     18218.9
    646320     18221.8
    646360       18222
    646400     18222.7
    646440     18223.3
    646480     18226.9
    646520     18222.9
    646560     18228.2
    646600     18228.5
    646640     18230.4
    646680     18231.4
    646720     18230.3
    646760     18233.1
    646800     18232.5
    646840     18236.7
    646880     18235.9
    646920     18236.8
    646960       18239
    647000       18238
    647040       18240
    647080     18241.4
    647120     18244.1
    647160     18244.6
    647200     18245.3
    647240     18245.7
    647280     18249.5
    647320     18245.4
    647360     18250.8
    647400     18251.1
    647440     18252.9
    647480     18253.9
    647520     18252.9
    647560     18255.5
    647600       18255
    647640     18259.2
    647680     18258.5
    647720     18259.4
    647760     18261.6
    647800     18260.5
    647840     18262.6
    647880     18263.9
    647920     18266.7
    647960     18267.2
    648000     18267.7
    648040     18268.4
    648080       18272
    648120       18268
    648160     18273.4
    648200     18273.5
    648240     18275.4
    648280     18276.5
    648320     18275.5
    648360     18278.1
    648400     18277.4
    648440     18281.7
    648480       18281
    648520     18281.9
    648560     18284.1
    648600     18283.1
    648640     18285.1
    648680     18286.5
    648720     18289.1
    648760     18289.7
    648800     18290.1
    648840       18291
    648880     18294.5
    648920     18290.6
    648960     18295.9
    649000       18296
    649040     18297.9
    649080       18299
    649120       18298
    649160     18300.6
    649200     18299.9
    649240     18304.2
    649280     18303.5
    649320     18304.4
    649360     18306.6
    649400     18305.6
    649440     18307.6
    649480     18309.1
    649520     18311.6
    649560     18312.2
    649600     18312.7
    649640     18313.4
    649680       18317
    649720       18313
    649760     18318.4
    649800     18318.4
    649840     18320.4
    649880     18321.5
    649920     18320.5
    649960     18323.1
    650000     18322.3
    650040     18326.7
    650080     18325.9
    650120     18326.8
    650160     18329.1
    650200     18328.1
    650240       18330
    650280     18331.5
    650320       18334
    650360     18334.6
    650400     18335.1
    650440     18335.8
    650480     18339.4
    650520     18335.6
    650560     18340.8
    650600     18340.8
    650640     18342.9
    650680     18343.9
    650720       18343
    650760     18345.5
    650800     18344.8
    650840     18349.2
    650880     18348.4
    650920     18349.2
    650960     18351.6
    651000     18350.5
    651040     18352.5
    651080       18354
    651120     18356.6
    651160     18357.1
    651200     18357.6
    651240     18358.2
    651280     18361.9
    651320       18358
    651360     18363.3
    651400     18363.3
    651440     18365.2
    651480     18366.3
    651520     18365.6
    651560       18368
    651600     18367.2
    651640     18371.8
    651680     18370.9
    651720     18371.6
    651760       18374
    651800     18372.9
    651840       18375
    651880     18376.6
    651920       18379
    651960     18379.6
    652000     18380.1
    652040     18380.6
    652080     18384.3
    652120     18380.4
    652160     18385.6
    652200     18385.7
    652240     18387.6
    652280     18388.8
    652320       18388
    652360     18390.5
    652400     18389.6
    652440     18394.2
    652480     18393.3
    652520     18394.1
    652560     18396.4
    652600     18395.4
    652640     18397.4
    652680     18398.9
    652720     18401.4
    652760       18402
    652800     18402.6
    652840       18403
    652880     18406.9
    652920     18402.7
    652960       18408
    653000     18408.1
    653040     18409.9
    653080     18411.2
    653120     18410.4
    653160     18412.8
    653200       18412
    653240     18416.8
    653280     18415.8
    653320     18416.6
    653360     18418.9
    653400     18417.8
    653440     18419.9
    653480     18421.5
    653520     18423.8
    653560     18424.6
    653600     18425.1
    653640     18425.4
    653680     18429.4
    653720     18425.2
    653760     18430.5
    653800     18430.6
    653840     18432.4
    653880     18433.7
    653920     18432.8
    653960     18435.3
    654000     18434.5
    654040     18439.1
    654080     18438.4
    654120     18439.1
    654160     18441.4
    654200     18440.3
    654240     18442.3
    654280     18443.9
    654320     18446.4
    654360     18446.9
    654400     18447.5
    654440       18448
    654480     18451.8
    654520     18447.5
    654560     18452.8
    654600       18453
    654640     18454.9
    654680     18456.1
    654720     18455.2
    654760     18457.7
    654800     18456.9
    654840     18461.6
    654880     18460.8
    654920     18461.4
    654960     18463.7
    655000     18462.6
    655040     18464.7
    655080     18466.4
    655120     18468.9
    655160     18469.3
    655200     18469.9
    655240     18470.4
    655280     18474.2
    655320       18470
    655360     18475.4
    655400     18475.5
    655440     18477.3
    655480     18478.5
    655520     18477.6
    655560     18480.2
    655600     18479.2
    655640     18484.1
    655680     18483.3
    655720     18483.9
    655760     18486.2
    655800     18485.2
    655840     18487.1
    655880     18488.9
    655920     18491.4
    655960     18491.8
    656000     18492.3
    656040     18492.9
    656080     18496.6
    656120     18492.4
    656160       18498
    656200     18498.1
    656240     18499.7
    656280     18501.1
    656320     18500.1
    656360     18502.7
    656400     18501.7
    656440     18506.5
    656480     18505.8
    656520     18506.5
    656560     18508.7
    656600     18507.7
    656640     18509.6
    656680     18511.3
    656720     18514.1
    656760     18514.2
    656800     18514.7
    656840     18515.4
    656880       18519
    656920     18514.9
    656960     18520.4
    657000     18520.6
    657040     18522.1
    657080     18523.5
    657120     18522.5
    657160     18525.1
    657200     18524.2
    657240       18529
    657280     18528.3
    657320       18529
    657360     18531.2
    657400     18530.3
    657440     18532.2
    657480     18533.9
    657520     18536.5
    657560     18536.6
    657600     18537.2
    657640     18537.9
    657680     18541.5
    657720     18537.4
    657760       18543
    657800     18543.1
    657840     18544.6
    657880     18545.9
    657920     18544.9
    657960     18547.6
    658000     18546.7
    658040     18551.5
    658080     18550.9
    658120     18551.5
    658160     18553.8
    658200     18552.7
    658240     18554.7
    658280     18556.4
    658320       18559
    658360     18559.2
    658400     18559.6
    658440     18560.4
    658480       18564
    658520     18559.9
    658560     18565.4
    658600     18565.5
    658640     18567.1
    658680     18568.5
    658720     18567.4
    658760     18570.2
    658800     18569.2
    658840       18574
    658880     18573.4
    658920       18574
    658960     18576.2
    659000     18575.2
    659040     18577.1
    659080     18578.9
    659120     18581.4
    659160     18581.6
    659200     18582.1
    659240     18582.9
    659280     18586.5
    659320     18582.3
    659360     18587.8
    659400       18588
    659440     18589.6
    659480     18590.9
    659520     18589.8
    659560     18592.7
    659600     18591.5
    659640     18596.3
    659680     18595.8
    659720     18596.3
    659760     18598.7
    659800     18597.6
    659840     18599.5
    659880     18601.4
    659920     18603.9
    659960       18604
    660000     18604.7
    660040     18605.3
    660080     18609.1
    660120     18604.7
    660160     18610.1
    660200     18610.3
    660240     18612.2
    660280     18613.3
    660320     18612.1
    660360     18615.1
    660400     18614.1
    660440     18618.8
    660480     18618.3
    660520     18618.7
    660560     18621.1
    660600     18620.1
    660640     18621.9
    660680       18624
    660720     18626.4
    660760     18626.4
    660800     18627.1
    660840     18627.7
    660880     18631.5
    660920     18627.1
    660960     18632.7
    661000     18632.8
    661040     18634.7
    661080     18635.8
    661120     18634.8
    661160     18637.6
    661200     18636.7
    661240     18641.2
    661280     18640.8
    661320     18641.2
    661360     18643.7
    661400     18642.6
    661440     18644.4
    661480     18646.6
    661520     18648.9
    661560       18649
    661600     18649.6
    661640     18650.1
    661680     18653.9
    661720     18649.6
    661760     18655.1
    661800     18655.3
    661840     18657.1
    661880     18658.2
    661920     18657.1
    661960     18660.1
    662000     18659.2
    662040     18663.7
    662080     18663.3
    662120     18663.8
    662160     18666.2
    662200     18665.2
    662240       18667
    662280     18669.1
    662320     18671.4
    662360     18671.5
    662400     18672.1
    662440     18672.6
    662480     18676.5
    662520       18672
    662560     18677.7
    662600     18677.9
    662640     18679.6
    662680     18680.7
    662720     18679.7
    662760     18682.6
    662800     18681.8
    662840     18686.2
    662880     18685.8
    662920     18686.3
    662960     18688.8
    663000     18687.8
    663040     18689.4
    663080     18691.7
    663120       18694
    663160       18694
    663200     18694.6
    663240     18695.2
    663280       18699
    663320     18694.5
    663360     18700.3
    663400     18700.4
    663440     18702.3
    663480     18703.4
    663520     18702.2
    663560     18705.2
    663600     18704.3
    663640     18708.8
    663680     18708.4
    663720     18708.8
    663760     18711.3
    663800     18710.4
    663840       18712
    663880     18714.3
    663920     18716.5
    663960     18716.5
    664000     18717.3
    664040     18717.6
    664080     18721.7
    664120     18717.1
    664160     18722.9
    664200     18722.9
    664240     18724.9
    664280     18725.9
    664320     18724.5
    664360     18727.8
    664400     18726.8
    664440     18731.3
    664480       18731
    664520     18731.3
    664560     18733.8
    664600       18733
    664640     18734.7
    664680     18736.8
    664720     18738.9
    664760     18739.1
    664800     18739.8
    664840     18740.1
    664880     18744.2
    664920     18739.7
    664960     18745.6
    665000     18745.5
    665040     18747.6
    665080     18748.4
    665120       18747
    665160     18750.4
    665200     18749.2
    665240     18753.8
    665280     18753.5
    665320     18753.8
    665360     18756.4
    665400     18755.5
    665440     18757.2
    665480     18759.2
    665520     18761.4
    665560     18761.7
    665600     18762.3
    665640     18762.7
    665680     18766.8
    665720     18762.2
    665760     18768.1
    665800       18768
    665840       18770
    665880     18770.9
    665920     18769.5
    665960     18772.9
    666000     18771.6
    666040     18776.3
    666080     18775.9
    666120     18776.3
    666160     18778.9
    666200     18778.1
    666240     18779.9
    666280     18781.8
    666320     18784.1
    666360     18784.1
    666400     18784.9
    666440     18785.1
    666480     18789.4
    666520     18784.7
    666560     18790.6
    666600     18790.6
    666640     18792.6
    666680     18793.4
    666720     18792.1
    666760     18795.5
    666800     18794.1
    666840     18798.8
    666880     18798.6
    666920     18798.8
    666960     18801.3
    667000     18800.6
    667040     18802.4
    667080     18804.3
    667120     18806.6
    667160     18806.5
    667200     18807.4
    667240     18807.7
    667280     18811.9
    667320     18807.2
    667360     18813.1
    667400     18813.1
    667440     18815.1
    667480     18816.1
    667520     18814.5
    667560       18818
    667600     18816.7
    667640     18821.4
    667680     18821.2
    667720     18821.3
    667760     18823.9
    667800     18823.1
    667840     18824.9
    667880     18826.8
    667920     18829.2
    667960     18829.1
    668000       18830
    668040     18830.2
    668080     18834.4
    668120     18829.7
    668160     18835.6
    668200     18835.6
    668240     18837.6
    668280     18838.6
    668320     18837.1
    668360     18840.5
    668400     18839.2
    668440     18843.9
    668480     18843.6
    668520     18843.7
    668560     18846.4
    668600     18845.6
    668640     18847.4
    668680     18849.3
    668720     18851.6
    668760     18851.5
    668800     18852.4
    668840     18852.6
    668880     18856.9
    668920     18852.2
    668960       18858
    669000     18858.2
    669040     18860.2
    669080     18861.3
    669120     18859.6
    669160     18862.9
    669200     18861.6
    669240     18866.4
    669280     18866.1
    669320     18866.2
    669360     18869.1
    669400     18868.2
    669440     18869.9
    669480     18871.7
    669520     18874.1
    669560     18873.9
    669600     18874.9
    669640     18875.2
    669680     18879.6
    669720     18874.8
    669760     18880.5
    669800     18880.8
    669840     18882.8
    669880     18883.9
    669920     18882.2
    669960     18885.5
    670000     18884.1
    670040     18889.1
    670080     18888.7
    670120     18888.8
    670160     18891.6
    670200     18890.7
    670240     18892.5
    670280     18894.3
    670320     18896.8
    670360     18896.5
    670400     18897.6
    670440     18897.9
    670480     18902.2
    670520     18897.4
    670560     18903.2
    670600     18903.2
    670640     18905.4
    670680     18906.4
    670720     18904.8
    670760       18908
    670800     18906.5
    670840     18911.7
    670880     18911.1
    670920     18911.3
    670960     18914.1
    671000     18913.3
    671040     18915.1
    671080     18916.9
    671120     18919.3
    671160     18919.1
    671200       18920
    671240     18920.5
    671280     18924.8
    671320     18919.9
    671360     18925.7
    671400     18925.8
    671440     18927.8
    671480       18929
    671520     18927.1
    671560     18930.5
    671600       18929
    671640     18934.2
    671680     18933.6
    671720     18933.8
    671760     18936.8
    671800     18935.8
    671840     18937.6
    671880     18939.4
    671920     18941.9
    671960     18941.6
    672000     18942.5
    672040       18943
    672080     18947.3
    672120     18942.4
    672160     18948.3
    672200     18948.4
    672240     18950.2
    672280     18951.6
    672320     18949.7
    672360       18953
    672400     18951.5
    672440     18956.7
    672480     18956.2
    672520     18956.3
    672560     18959.3
    672600     18958.5
    672640     18960.1
    672680       18962
    672720     18964.5
    672760     18964.1
    672800       18965
    672840     18965.6
    672880     18969.8
    672920       18965
    672960     18970.9
    673000     18970.9
    673040     18972.8
    673080     18974.1
    673120     18972.2
    673160     18975.6
    673200       18974
    673240     18979.2
    673280     18978.8
    673320     18978.8
    673360       18982
    673400       18981
    673440     18982.7
    673480     18984.5
    673520       18987
    673560     18986.7
    673600     18987.5
    673640       18988
    673680     18992.3
    673720     18987.5
    673760     18993.5
    673800     18993.5
    673840     18995.3
    673880     18996.7
    673920     18994.7
    673960     18998.3
    674000     18996.5
    674040     19001.8
    674080     19001.5
    674120     19001.4
    674160     19004.6
    674200     19003.4
    674240     19005.2
    674280     19007.1
    674320     19009.6
    674360     19009.2
    674400     19010.1
    674440     19010.6
    674480       19015
    674520     19010.1
    674560     19016.1
    674600     19016.1
    674640     19017.9
    674680     19019.4
    674720     19017.3
    674760     19020.8
    674800     19019.1
    674840     19024.4
    674880     19024.1
    674920     19024.1
    674960     19027.1
    675000     19026.1
    675040     19027.8
    675080     19029.6
    675120     19032.1
    675160     19031.7
    675200     19032.7
    675240     19033.1
    675280     19037.6
    675320     19032.7
    675360     19038.7
    675400     19038.6
    675440     19040.6
    675480       19042
    675520     19039.9
    675560     19043.2
    675600     19041.5
    675640     19046.8
    675680     19046.5
    675720     19046.5
    675760     19049.8
    675800     19048.5
    675840     19050.3
    675880     19052.2
    675920     19054.5
    675960     19054.3
    676000     19055.2
    676040     19055.8
    676080     19060.2
    676120     19055.2
    676160     19061.2
    676200     19061.2
    676240     19063.2
    676280     19064.4
    676320     19062.4
    676360     19065.8
    676400       19064
    676440     19069.4
    676480     19068.9
    676520       19069
    676560     19072.4
    676600     19071.1
    676640     19073.1
    676680     19074.7
    676720     19077.1
    676760     19076.8
    676800     19077.8
    676840     19078.3
    676880     19082.6
    676920     19077.7
    676960     19083.8
    677000     19083.7
    677040     19085.7
    677080     19087.1
    677120       19085
    677160     19088.5
    677200     19086.6
    677240       19092
    677280     19091.4
    677320     19091.6
    677360     19094.9
    677400     19093.6
    677440     19095.6
    677480     19097.1
    677520     19099.6
    677560     19099.3
    677600     19100.3
    677640     19100.8
    677680     19105.2
    677720     19100.2
    677760     19106.4
    677800     19106.3
    677840     19108.3
    677880     19109.5
    677920     19107.3
    677960       19111
    678000     19109.2
    678040     19114.6
    678080     19113.9
    678120     19114.1
    678160     19117.6
    678200     19116.2
    678240       19118
    678280     19119.6
    678320     19122.1
    678360     19121.8
    678400     19122.8
    678440     19123.3
    678480     19127.7
    678520     19122.7
    678560     19129.1
    678600     19128.8
    678640     19130.8
    678680     19131.9
    678720     19129.9
    678760     19133.5
    678800     19131.8
    678840     19137.3
    678880     19136.5
    678920     19136.8
    678960     19140.2
    679000     19138.7
    679040     19140.6
    679080     19142.1
    679120     19144.6
    679160     19144.5
    679200     19145.2
    679240     19145.8
    679280     19150.3
    679320     19145.2
    679360     19151.6
    679400     19151.4
    679440     19153.2
    679480     19154.5
    679520     19152.4
    679560     19156.1
    679600     19154.2
    679640     19159.8
    679680     19159.1
    679720     19159.2
    679760     19162.8
    679800     19161.2
    679840     19163.1
    679880     19164.5
    679920     19167.1
    679960     19166.9
    680000     19167.7
    680040     19168.3
    680080     19172.7
    680120     19167.7
    680160     19174.2
    680200     19173.9
    680240     19175.8
    680280     19176.9
    680320     19174.8
    680360     19178.7
    680400     19176.5
    680440     19182.4
    680480     19181.6
    680520     19181.7
    680560     19185.3
    680600     19183.8
    680640     19185.6
    680680       19187
    680720     19189.5
    680760     19189.3
    680800     19190.2
    680840       19191
    680880     19195.2
    680920     19190.1
    680960     19196.7
    681000     19196.4
    681040     19198.2
    681080     19199.5
    681120     19197.1
    681160     19201.2
    681200     19199.1
    681240     19204.9
    681280     19204.3
    681320     19204.2
    681360     19207.7
    681400     19206.2
    681440     19208.2
    681480     19209.5
    681520       19212
    681560     19211.7
    681600     19212.8
    681640     19213.5
    681680     19217.7
    681720     19212.7
    681760     19219.2
    681800       19219
    681840     19220.6
    681880     19221.9
    681920     19219.6
    681960     19223.6
    682000     19221.7
    682040     19227.5
    682080     19226.7
    682120     19226.7
    682160     19230.3
    682200     19228.5
    682240     19230.6
    682280     19232.1
    682320     19234.5
    682360     19234.2
    682400     19235.2
    682440     19235.9
    682480     19240.2
    682520     19235.2
    682560     19241.7
    682600     19241.4
    682640     19243.2
    682680     19244.3
    682720     19241.9
    682760       19246
    682800     19244.3
    682840       19250
    682880     19249.1
    682920     19249.1
    682960     19252.8
    683000       19251
    683040       19253
    683080     19254.5
    683120       19257
    683160     19256.7
    683200     19257.6
    683240     19258.4
    683280     19262.7
    683320     19257.8
    683360     19264.2
    683400       19264
    683440     19265.6
    683480     19266.8
    683520     19264.4
    683560     19268.5
    683600     19266.7
    683640     19272.4
    683680     19271.5
    683720     19271.7
    683760     19275.3
    683800     19273.5
    683840     19275.5
    683880       19277
    683920     19279.5
    683960     19279.2
    684000     19280.1
    684040     19280.8
    684080     19285.3
    684120     19280.3
    684160     19286.7
    684200     19286.4
    684240     19288.1
    684280     19289.3
    684320     19286.9
    684360     19290.9
    684400     19289.1
    684440     19295.1
    684480     19294.1
    684520     19294.1
    684560     19297.7
    684600     19296.1
    684640     19297.9
    684680     19299.6
    684720     19302.1
    684760     19301.7
    684800     19302.5
    684840     19303.3
    684880     19307.8
    684920     19302.8
    684960     19309.3
    685000     19308.9
    685040     19310.7
    685080     19311.8
    685120     19309.4
    685160     19313.4
    685200     19311.7
    685240     19317.5
    685280     19316.6
    685320     19316.6
    685360     19320.3
    685400     19318.5
    685440     19320.4
    685480     19322.1
    685520     19324.7
    685560     19324.3
    685600     19325.1
    685640     19325.9
    685680     19330.4
    685720     19325.3
    685760     19331.9
    685800     19331.5
    685840     19333.2
    685880     19334.5
    685920     19331.9
    685960     19335.8
    686000     19334.3
    686040     19340.1
    686080     19339.2
    686120     19339.2
    686160     19342.8
    686200       19341
    686240       19343
    686280     19344.6
    686320     19347.1
    686360     19346.9
    686400     19347.6
    686440     19348.4
    686480     19352.9
    686520     19347.9
    686560     19354.4
    686600       19354
    686640     19355.7
    686680       19357
    686720     19354.3
    686760     19358.3
    686800     19356.8
    686840     19362.7
    686880     19361.8
    686920     19361.8
    686960     19365.4
    687000     19363.6
    687040     19365.4
    687080     19367.2
    687120     19369.7
    687160     19369.5
    687200     19370.2
    687240     19370.9
    687280     19375.7
    687320     19370.5
    687360       19377
    687400     19376.6
    687440     19378.2
    687480     19379.7
    687520       19377
    687560       19381
    687600     19379.5
    687640     19385.3
    687680     19384.5
    687720     19384.4
    687760     19387.9
    687800     19386.3
    687840       19388
    687880     19389.8
    687920     19392.4
    687960     19392.2
    688000     19392.6
    688040     19393.5
    688080     19398.4
    688120     19392.9
    688160     19399.5
    688200     19399.2
    688240     19400.8
    688280     19402.4
    688320     19399.7
    688360     19403.5
    688400       19402
    688440     19407.8
    688480     19407.1
    688520     19406.9
    688560     19410.5
    688600       19409
    688640     19410.5
    688680     19412.4
    688720     19415.1
    688760     19414.9
    688800     19415.3
    688840     19416.1
    688880     19421.1
    688920     19415.6
    688960     19422.1
    689000     19421.8
    689040     19423.5
    689080     19424.9
    689120     19422.3
    689160     19426.1
    689200     19424.7
    689240     19430.5
    689280     19429.8
    689320     19429.5
    689360     19433.2
    689400     19431.4
    689440     19433.2
    689480     19435.2
    689520     19437.7
    689560     19437.5
    689600     19438.1
    689640     19438.7
    689680     19443.7
    689720     19438.1
    689760     19444.7
    689800     19444.6
    689840     19446.2
    689880     19447.7
    689920     19445.1
    689960     19448.7
    690000     19447.3
    690040     19453.2
    690080     19452.5
    690120     19452.4
    690160     19455.9
    690200     19454.2
    690240     19455.9
    690280     19457.9
    690320     19460.4
    690360     19460.1
    690400     19460.8
    690440     19461.3
    690480     19466.5
    690520     19460.7
    690560     19467.3
    690600     19467.3
    690640     19468.9
    690680     19470.5
    690720     19467.8
    690760     19471.3
    690800     19470.1
    690840       19476
    690880     19475.1
    690920       19475
    690960     19478.7
    691000       19477
    691040     19478.6
    691080     19480.6
    691120     19483.1
    691160     19482.9
    691200     19483.6
    691240     19484.1
    691280     19489.1
    691320     19483.4
    691360       19490
    691400       19490
    691440     19491.7
    691480     19493.2
    691520     19490.7
    691560       19494
    691600     19492.8
    691640     19498.9
    691680     19497.8
    691720     19497.8
    691760     19501.5
    691800     19499.7
    691840     19501.3
    691880     19503.4
    691920     19505.8
    691960     19505.6
    692000     19506.4
    692040     19506.7
    692080     19511.9
    692120       19506
    692160     19512.6
    692200     19512.6
    692240     19514.3
    692280     19515.8
    692320     19513.4
    692360     19516.6
    692400     19515.5
    692440     19521.5
    692480     19520.4
    692520     19520.5
    692560     19524.2
    692600     19522.4
    692640       19524
    692680     19526.1
    692720     19528.4
    692760     19528.1
    692800       19529
    692840     19529.4
    692880     19534.5
    692920     19528.6
    692960     19535.3
    693000     19535.2
    693040       19537
    693080     19538.4
    693120     19536.3
    693160     19539.2
    693200     19538.2
    693240     19544.3
    693280       19543
    693320     19543.1
    693360     19546.8
    693400     19545.1
    693440     19546.8
    693480     19548.8
    693520     19551.1
    693560     19550.8
    693600     19551.9
    693640     19552.1
    693680     19557.3
    693720     19551.3
    693760     19558.1
    693800     19557.9
    693840     19559.9
    693880     19561.2
    693920       19559
    693960     19561.8
[truncated: 175,974 more chars]
