# Supplementary material for: Comment on 'Valid molecular dynamics simulations of human hemoglobin require a surprisingly large box size'
Source: eLife. 2019 Jun 20;8:e44718. doi: 10.7554/eLife.44718 (PMC6586461; doi:10.7554/eLife.44718)
Supplement: Figure 2—source data 1. — The zip archive contains a README file describing which source files correspond to the different panels. [file elife-44718-fig2-data1.zip › figure2/panel_B/90A/f/msd.xvg]

# This file was created Thu Mar  7 22:06:51 2019
# Created by:
#             :-) GROMACS - gmx msd, 2018.5-dev-20181129-d5972f7 (-:
# 
# Executable:   /usr/local/gromacs/2018/2018.4-impi2017-fftw337-gcc640-cuda91/bin/gmx
# Data prefix:  /usr/local/gromacs/2018/2018.4-impi2017-fftw337-gcc640-cuda91
# Working dir:  /home/vgapsys/project/hemoglobin/hemoglobin/Meuwly/90a-elife/eqf
# Command line:
#   gmx msd -s /netmount/energy/vgapsys/hemoglobin/hemoglobin/raw/90a-elife/topol.tpr -f /netmount/energy/vgapsys/hemoglobin/hemoglobin/raw/90a-elife/f/traj_comp.xtc -trestart 800 -n index.ndx -o msd.xvg
# gmx msd is part of G R O M A C S:
#
# GROningen MAchine for Chemical Simulation
#
@    title "Mean Square Displacement"
@    xaxis  label "Time (ps)"
@    yaxis  label "MSD (nm\S2\N)"
@TYPE xy
# MSD gathered over 1e+06 ps with 1251 restarts
# Diffusion constants fitted from time 100000 to 900000 ps
# D[Water_&_OW] = 4.6400 (+/- 0.0881) (1e-5 cm^2/s)
         0           0
        40      1.2312
        80     2.43331
       120     3.62811
       160     4.81445
       200     5.99377
       240     7.16937
       280     8.33973
       320     9.50527
       360     10.6683
       400     11.8293
       440     12.9857
       480     14.1367
       520     15.2883
       560     16.4386
       600      17.587
       640     18.7333
       680     19.8792
       720     21.0268
       760     22.1672
       800     23.3156
       840     24.4608
       880     25.6031
       920     26.7463
       960     27.8879
      1000     29.0263
      1040     30.1681
      1080     31.3089
      1120      32.446
      1160     33.5817
      1200     34.7228
      1240      35.859
      1280     36.9927
      1320     38.1293
      1360     39.2642
      1400     40.4031
      1440     41.5398
      1480     42.6712
      1520     43.8086
      1560     44.9384
      1600     46.0809
      1640     47.2187
      1680     48.3551
      1720     49.4923
      1760     50.6308
      1800     51.7575
      1840     52.8966
      1880     54.0307
      1920     55.1674
      1960     56.2999
      2000     57.4416
      2040      58.572
      2080     59.7009
      2120     60.8321
      2160     61.9666
      2200     63.1041
      2240     64.2391
      2280      65.368
      2320     66.5091
      2360      67.636
      2400     68.7815
      2440     69.9197
      2480     71.0573
      2520     72.1935
      2560     73.3339
      2600     74.4622
      2640     75.6005
      2680     76.7354
      2720     77.8713
      2760     78.9995
      2800     80.1444
      2840      81.276
      2880     82.4066
      2920     83.5375
      2960       84.67
      3000     85.8116
      3040     86.9484
      3080     88.0776
      3120     89.2181
      3160     90.3427
      3200     91.4944
      3240     92.6298
      3280     93.7648
      3320     94.8987
      3360     96.0418
      3400     97.1686
      3440      98.308
      3480     99.4427
      3520     100.577
      3560     101.705
      3600     102.848
      3640     103.977
      3680     105.107
      3720     106.238
      3760     107.375
      3800     108.521
      3840     109.657
      3880     110.783
      3920     111.921
      3960     113.042
      4000     114.196
      4040     115.328
      4080     116.462
      4120     117.595
      4160     118.742
      4200     119.864
      4240     121.004
      4280     122.134
      4320     123.272
      4360       124.4
      4400     125.549
      4440     126.679
      4480     127.807
      4520     128.938
      4560     130.077
      4600     131.221
      4640     132.358
      4680     133.482
      4720     134.626
      4760     135.748
      4800     136.899
      4840     138.028
      4880     139.162
      4920     140.291
      4960     141.441
      5000     142.562
      5040     143.703
      5080     144.833
      5120     145.973
      5160     147.099
      5200      148.25
      5240      149.38
      5280     150.508
      5320     151.636
      5360     152.777
      5400     153.921
      5440     155.061
      5480     156.182
      5520     157.328
      5560     158.447
      5600     159.605
      5640     160.736
      5680     161.869
      5720     163.001
      5760     164.152
      5800     165.274
      5840     166.414
      5880     167.546
      5920     168.685
      5960     169.812
      6000     170.961
      6040     172.088
      6080     173.215
      6120     174.341
      6160     175.486
      6200     176.636
      6240     177.773
      6280      178.89
      6320     180.033
      6360     181.152
      6400     182.311
      6440      183.44
      6480     184.574
      6520     185.707
      6560     186.863
      6600     187.983
      6640     189.122
      6680     190.254
      6720     191.393
      6760     192.519
      6800     193.671
      6840     194.802
      6880     195.928
      6920     197.052
      6960     198.199
      7000     199.355
      7040     200.494
      7080     201.611
      7120     202.753
      7160     203.868
      7200      205.03
      7240     206.156
      7280     207.292
      7320     208.421
      7360      209.58
      7400     210.699
      7440     211.838
      7480     212.968
      7520     214.108
      7560     215.236
      7600     216.391
      7640     217.523
      7680      218.65
      7720     219.769
      7760     220.918
      7800     222.075
      7840     223.215
      7880     224.331
      7920     225.473
      7960     226.587
      8000     227.752
      8040     228.876
      8080     230.012
      8120     231.141
      8160     232.302
      8200     233.418
      8240      234.56
      8280      235.69
      8320     236.831
      8360     237.954
      8400     239.111
      8440     240.246
      8480     241.369
      8520     242.488
      8560     243.639
      8600     244.796
      8640     245.939
      8680     247.053
      8720     248.193
      8760     249.305
      8800      250.47
      8840     251.593
      8880      252.73
      8920     253.854
      8960     255.013
      9000     256.128
      9040     257.267
      9080     258.398
      9120     259.538
      9160     260.661
      9200     261.819
      9240     262.953
      9280     264.074
      9320     265.193
      9360     266.345
      9400     267.503
      9440     268.648
      9480     269.758
      9520     270.897
      9560     272.008
      9600     273.179
      9640     274.301
      9680     275.441
      9720     276.562
      9760     277.719
      9800      278.83
      9840     279.971
      9880     281.104
      9920     282.243
      9960     283.364
     10000     284.524
     10040     285.656
     10080      286.78
     10120     287.893
     10160     289.044
     10200     290.207
     10240     291.352
     10280     292.459
     10320     293.597
     10360     294.706
     10400     295.877
     10440     296.998
     10480     298.137
     10520     299.256
     10560     300.416
     10600     301.523
     10640     302.669
     10680     303.799
     10720     304.941
     10760     306.063
     10800     307.224
     10840     308.357
     10880     309.479
     10920     310.593
     10960     311.745
     11000     312.909
     11040     314.057
     11080     315.161
     11120       316.3
     11160     317.408
     11200     318.582
     11240     319.703
     11280     320.844
     11320     321.963
     11360     323.123
     11400     324.231
     11440     325.377
     11480     326.506
     11520     327.647
     11560     328.768
     11600     329.929
     11640     331.063
     11680     332.179
     11720     333.289
     11760     334.442
     11800     335.606
     11840     336.754
     11880     337.855
     11920     338.994
     11960     340.101
     12000     341.281
     12040     342.403
     12080     343.546
     12120     344.663
     12160     345.827
     12200     346.931
     12240     348.075
     12280     349.204
     12320     350.347
     12360     351.466
     12400     352.628
     12440      353.76
     12480     354.874
     12520     355.986
     12560     357.137
     12600     358.301
     12640     359.448
     12680     360.544
     12720     361.684
     12760     362.785
     12800     363.969
     12840     365.092
     12880     366.237
     12920     367.352
     12960     368.518
     13000     369.621
     13040     370.768
     13080     371.895
     13120     373.036
     13160     374.157
     13200      375.32
     13240     376.452
     13280     377.562
     13320     378.674
     13360     379.826
     13400      380.99
     13440     382.136
     13480     383.231
     13520     384.374
     13560     385.476
     13600     386.666
     13640     387.791
     13680     388.936
     13720     390.047
     13760     391.214
     13800     392.314
     13840     393.459
     13880     394.587
     13920     395.728
     13960      396.85
     14000     398.012
     14040     399.144
     14080      400.25
     14120     401.364
     14160     402.513
     14200     403.676
     14240     404.822
     14280     405.916
     14320     407.058
     14360     408.159
     14400     409.347
     14440     410.474
     14480      411.62
     14520     412.732
     14560     413.902
     14600     414.998
     14640      416.14
     14680     417.268
     14720      418.41
     14760      419.53
     14800     420.692
     14840     421.822
     14880     422.929
     14920      424.04
     14960     425.192
     15000     426.354
     15040     427.498
     15080     428.589
     15120     429.732
     15160     430.831
     15200     432.021
     15240     433.149
     15280     434.293
     15320     435.404
     15360     436.576
     15400      437.67
     15440     438.814
     15480     439.938
     15520     441.079
     15560       442.2
     15600     443.363
     15640     444.493
     15680     445.601
     15720     446.711
     15760     447.865
     15800     449.024
     15840     450.169
     15880      451.26
     15920     452.406
     15960     453.503
     16000     454.699
     16040     455.827
     16080     456.971
     16120     458.079
     16160     459.251
     16200      460.34
     16240     461.487
     16280     462.608
     16320     463.752
     16360     464.872
     16400     466.032
     16440     467.159
     16480     468.268
     16520      469.38
     16560     470.532
     16600     471.693
     16640     472.838
     16680     473.929
     16720     475.078
     16760      476.17
     16800     477.369
     16840     478.495
     16880     479.641
     16920     480.742
     16960      481.92
     17000     483.004
     17040     484.155
     17080     485.273
     17120     486.416
     17160     487.536
     17200     488.695
     17240     489.822
     17280     490.929
     17320     492.043
     17360     493.198
     17400     494.358
     17440     495.502
     17480     496.586
     17520     497.738
     17560     498.833
     17600     500.034
     17640     501.155
     17680     502.303
     17720     503.404
     17760     504.583
     17800     505.669
     17840     506.819
     17880     507.943
     17920     509.088
     17960     510.209
     18000     511.368
     18040     512.491
     18080       513.6
     18120      514.71
     18160     515.867
     18200     517.027
     18240     518.166
     18280     519.252
     18320     520.401
     18360     521.492
     18400     522.696
     18440     523.818
     18480     524.965
     18520     526.064
     18560     527.245
     18600      528.33
     18640     529.482
     18680     530.604
     18720     531.751
     18760     532.875
     18800     534.037
     18840     535.157
     18880     536.267
     18920     537.379
     18960     538.536
     19000     539.701
     19040     540.842
     19080     541.926
     19120     543.072
     19160     544.161
     19200     545.367
     19240      546.49
     19280     547.641
     19320     548.736
     19360      549.92
     19400     551.003
     19440     552.156
     19480     553.279
     19520     554.429
     19560     555.553
     19600     556.719
     19640     557.842
     19680     558.944
     19720     560.055
     19760     561.212
     19800     562.376
     19840     563.518
     19880     564.602
     19920     565.748
     19960      566.83
     20000     568.037
     20040      569.16
     20080     570.312
     20120     571.406
     20160     572.586
     20200      573.67
     20240     574.823
     20280     575.944
     20320     577.094
     20360     578.216
     20400      579.38
     20440     580.501
     20480     581.602
     20520     582.714
     20560     583.872
     20600      585.04
     20640     586.182
     20680     587.264
     20720      588.41
     20760      589.49
     20800     590.698
     20840     591.819
     20880     592.972
     20920     594.062
     20960     595.246
     21000     596.326
     21040     597.478
     21080     598.595
     21120     599.748
     21160     600.871
     21200     602.037
     21240     603.163
     21280     604.262
     21320     605.374
     21360     606.529
     21400       607.7
     21440     608.842
     21480     609.921
     21520     611.067
     21560     612.144
     21600      613.36
     21640     614.475
     21680     615.628
     21720     616.717
     21760     617.909
     21800     618.984
     21840     620.138
     21880     621.255
     21920     622.409
     21960     623.532
     22000     624.703
     22040     625.831
     22080     626.928
     22120     628.046
     22160     629.199
     22200     630.369
     22240     631.511
     22280     632.587
     22320     633.734
     22360     634.806
     22400     636.024
     22440     637.137
     22480     638.287
     22520     639.377
     22560     640.572
     22600     641.648
     22640     642.799
     22680     643.914
     22720     645.071
     22760     646.193
     22800     647.363
     22840     648.492
     22880     649.587
     22920     650.704
     22960     651.855
     23000     653.026
     23040     654.168
     23080     655.243
     23120     656.388
     23160     657.457
     23200      658.68
     23240     659.792
     23280     660.945
     23320     662.032
     23360     663.229
     23400     664.303
     23440     665.457
     23480      666.57
     23520     667.725
     23560     668.846
     23600     670.017
     23640     671.141
     23680     672.234
     23720     673.346
     23760       674.5
     23800     675.675
     23840     676.818
     23880      677.89
     23920     679.034
     23960     680.104
     24000     681.324
     24040     682.437
     24080      683.59
     24120     684.673
     24160     685.875
     24200     686.945
     24240     688.102
     24280     689.214
     24320      690.37
     24360     691.491
     24400     692.662
     24440     693.789
     24480      694.88
     24520     695.992
     24560     697.144
     24600      698.32
     24640     699.464
     24680     700.534
     24720     701.681
     24760      702.75
     24800     703.971
     24840     705.081
     24880     706.237
     24920     707.313
     24960     708.523
     25000     709.592
     25040     710.754
     25080     711.865
     25120     713.025
     25160     714.144
     25200     715.315
     25240     716.439
     25280     717.528
     25320     718.642
     25360      719.79
     25400     720.964
     25440     722.111
     25480     723.178
     25520     724.326
     25560     725.396
     25600     726.621
     25640     727.724
     25680     728.882
     25720     729.962
     25760     731.174
     25800     732.243
     25840     733.408
     25880      734.52
     25920     735.681
     25960     736.803
     26000     737.972
     26040     739.093
     26080     740.186
     26120     741.299
     26160     742.446
     26200     743.627
     26240     744.776
     26280     745.843
     26320     746.992
     26360     748.056
     26400     749.287
     26440     750.386
     26480     751.541
     26520      752.62
     26560     753.833
     26600       754.9
     26640      756.07
     26680     757.182
     26720     758.349
     26760      759.47
     26800     760.642
     26840      761.76
     26880     762.853
     26920     763.965
     26960     765.109
     27000     766.289
     27040     767.441
     27080     768.507
     27120     769.661
     27160      770.72
     27200     771.952
     27240     773.052
     27280     774.209
     27320     775.282
     27360     776.499
     27400     777.565
     27440     778.737
     27480     779.848
     27520     781.017
     27560      782.14
     27600     783.309
     27640      784.43
     27680     785.519
     27720     786.631
     27760     787.775
     27800     788.956
     27840     790.105
     27880     791.172
     27920     792.326
     27960     793.383
     28000     794.617
     28040     795.714
     28080      796.87
     28120     797.944
     28160     799.165
     28200     800.228
     28240     801.401
     28280     802.512
     28320     803.679
     28360     804.806
     28400     805.977
     28440     807.095
     28480      808.18
     28520     809.295
     28560     810.434
     28600     811.614
     28640     812.765
     28680     813.829
     28720     814.984
     28760     816.041
     28800     817.278
     28840      818.37
     28880     819.528
     28920       820.6
     28960     821.824
     29000     822.888
     29040     824.063
     29080     825.169
     29120     826.338
     29160     827.464
     29200     828.635
     29240     829.757
     29280      830.84
     29320     831.957
     29360     833.099
     29400     834.278
     29440     835.429
     29480     836.489
     29520     837.647
     29560     838.701
     29600     839.939
     29640     841.029
     29680     842.187
     29720     843.256
     29760     844.482
     29800      845.54
     29840     846.716
     29880     847.823
     29920     848.991
     29960     850.119
     30000     851.289
     30040      852.41
     30080     853.493
     30120     854.615
     30160     855.753
     30200     856.937
     30240     858.088
     30280     859.148
     30320      860.31
     30360     861.357
     30400       862.6
     30440     863.691
     30480     864.847
     30520     865.916
     30560     867.145
     30600     868.202
     30640     869.381
     30680     870.488
     30720     871.659
     30760     872.786
     30800     873.954
     30840     875.072
     30880     876.156
     30920     877.276
     30960     878.414
     31000     879.598
     31040     880.751
     31080     881.813
     31120     882.973
     31160     884.021
     31200     885.264
     31240     886.354
     31280     887.507
     31320     888.573
     31360     889.807
     31400     890.868
     31440     892.048
     31480     893.155
     31520     894.331
     31560     895.455
     31600     896.625
     31640     897.741
     31680     898.821
     31720     899.941
     31760     901.081
     31800     902.266
     31840     903.421
     31880     904.479
     31920     905.641
     31960     906.685
     32000     907.933
     32040     909.019
     32080     910.167
     32120     911.233
     32160     912.471
     32200     913.529
     32240     914.711
     32280     915.812
     32320     916.991
     32360     918.118
     32400     919.288
     32440     920.404
     32480     921.487
     32520     922.605
     32560     923.746
     32600     924.935
     32640     926.089
     32680     927.149
     32720      928.31
     32760     929.346
     32800     930.594
     32840      931.68
     32880     932.829
     32920     933.892
     32960     935.139
     33000     936.201
     33040     937.382
     33080     938.485
     33120     939.663
     33160     940.792
     33200     941.965
     33240     943.077
     33280     944.159
     33320     945.278
     33360     946.422
     33400     947.611
     33440     948.763
     33480     949.821
     33520     950.983
     33560     952.015
     33600     953.261
     33640     954.349
     33680     955.499
     33720      956.56
     33760     957.812
     33800     958.871
     33840      960.05
     33880     961.151
     33920     962.332
     33960     963.461
     34000     964.634
     34040     965.745
     34080     966.826
     34120     967.948
     34160     969.094
     34200     970.284
     34240     971.441
     34280     972.499
     34320     973.656
     34360     974.689
     34400     975.941
     34440      977.03
     34480     978.181
     34520     979.237
     34560     980.491
     34600     981.551
     34640     982.733
     34680     983.833
     34720     985.012
     34760     986.144
     34800     987.313
     34840     988.418
     34880       989.5
     34920     990.622
     34960     991.763
     35000     992.958
     35040     994.111
     35080     995.169
     35120     996.328
     35160     997.356
     35200     998.614
     35240     999.707
     35280     1000.86
     35320     1001.91
     35360     1003.17
     35400     1004.22
     35440     1005.41
     35480     1006.51
     35520     1007.69
     35560     1008.81
     35600     1009.98
     35640     1011.08
     35680     1012.16
     35720     1013.29
     35760     1014.42
     35800     1015.62
     35840     1016.77
     35880     1017.83
     35920     1018.99
     35960     1020.02
     36000     1021.28
     36040     1022.37
     36080     1023.52
     36120     1024.58
     36160     1025.83
     36200     1026.89
     36240     1028.07
     36280     1029.17
     36320     1030.35
     36360     1031.48
     36400     1032.65
     36440     1033.74
     36480     1034.83
     36520     1035.95
     36560     1037.09
     36600     1038.29
     36640     1039.45
     36680     1040.51
     36720     1041.66
     36760     1042.69
     36800     1043.96
     36840     1045.04
     36880     1046.19
     36920     1047.24
     36960      1048.5
     37000     1049.55
     37040     1050.74
     37080     1051.84
     37120     1053.02
     37160     1054.15
     37200     1055.32
     37240     1056.41
     37280     1057.49
     37320     1058.61
     37360     1059.75
     37400     1060.95
     37440     1062.11
     37480     1063.17
     37520     1064.33
     37560     1065.36
     37600     1066.62
     37640      1067.7
     37680     1068.85
     37720     1069.91
     37760     1071.17
     37800     1072.22
     37840      1073.4
     37880      1074.5
     37920     1075.69
     37960     1076.82
     38000     1077.99
     38040     1079.08
     38080     1080.16
     38120     1081.28
     38160     1082.41
     38200     1083.62
     38240     1084.78
     38280     1085.84
     38320        1087
     38360     1088.02
     38400     1089.29
     38440     1090.38
     38480     1091.53
     38520     1092.58
     38560     1093.84
     38600     1094.89
     38640     1096.08
     38680     1097.17
     38720     1098.36
     38760     1099.49
     38800     1100.66
     38840     1101.76
     38880     1102.84
     38920     1103.95
     38960     1105.09
     39000     1106.29
     39040     1107.46
     39080     1108.52
     39120     1109.68
     39160      1110.7
     39200     1111.97
     39240     1113.06
     39280     1114.21
     39320     1115.26
     39360     1116.53
     39400     1117.57
     39440     1118.76
     39480     1119.85
     39520     1121.04
     39560     1122.17
     39600     1123.34
     39640     1124.44
     39680     1125.51
     39720     1126.63
     39760     1127.77
     39800     1128.97
     39840     1130.13
     39880     1131.19
     39920     1132.35
     39960     1133.37
     40000     1134.65
     40040     1135.73
     40080     1136.89
     40120     1137.93
     40160      1139.2
     40200     1140.25
     40240     1141.43
     40280     1142.53
     40320     1143.72
     40360     1144.85
     40400     1146.02
     40440     1147.12
     40480     1148.19
     40520     1149.31
     40560     1150.45
     40600     1151.66
     40640     1152.81
     40680     1153.88
     40720     1155.04
     40760     1156.05
     40800     1157.33
     40840     1158.41
     40880     1159.57
     40920     1160.62
     40960     1161.89
     41000     1162.94
     41040     1164.12
     41080     1165.22
     41120     1166.41
     41160     1167.54
     41200     1168.71
     41240      1169.8
     41280     1170.88
     41320        1172
     41360     1173.15
     41400     1174.35
     41440     1175.51
     41480     1176.57
     41520     1177.72
     41560     1178.74
     41600     1180.02
     41640      1181.1
     41680     1182.26
     41720      1183.3
     41760     1184.58
     41800     1185.62
     41840     1186.81
     41880      1187.9
     41920      1189.1
     41960     1190.23
     42000      1191.4
     42040      1192.5
     42080     1193.57
     42120     1194.69
     42160     1195.84
     42200     1197.05
     42240      1198.2
     42280     1199.26
     42320     1200.42
     42360     1201.43
     42400     1202.71
     42440     1203.79
     42480     1204.95
     42520     1205.99
     42560     1207.27
     42600     1208.31
     42640     1209.49
     42680     1210.59
     42720     1211.79
     42760     1212.92
     42800     1214.09
     42840     1215.18
     42880     1216.26
     42920     1217.38
     42960     1218.52
     43000     1219.74
     43040     1220.89
     43080     1221.95
     43120     1223.11
     43160     1224.11
     43200      1225.4
     43240     1226.48
     43280     1227.64
     43320     1228.68
     43360     1229.96
     43400        1231
     43440     1232.18
     43480     1233.28
     43520     1234.47
     43560     1235.61
     43600     1236.77
     43640     1237.86
     43680     1238.93
     43720     1240.06
     43760      1241.2
     43800     1242.42
     43840     1243.58
     43880     1244.63
     43920     1245.79
     43960      1246.8
     44000     1248.08
     44040     1249.16
     44080     1250.33
     44120     1251.36
     44160     1252.64
     44200     1253.68
     44240     1254.86
     44280     1255.95
     44320     1257.14
     44360     1258.28
     44400     1259.45
     44440     1260.54
     44480      1261.6
     44520     1262.74
     44560     1263.88
     44600      1265.1
     44640     1266.26
     44680     1267.31
     44720     1268.47
     44760     1269.47
     44800     1270.75
     44840     1271.84
     44880        1273
     44920     1274.03
     44960     1275.32
     45000     1276.35
     45040     1277.54
     45080     1278.63
     45120     1279.82
     45160     1280.96
     45200     1282.13
     45240     1283.21
     45280     1284.28
     45320      1285.4
     45360     1286.55
     45400     1287.78
     45440     1288.93
     45480     1289.98
     45520     1291.14
     45560     1292.15
     45600     1293.44
     45640     1294.52
     45680     1295.68
     45720     1296.71
     45760        1298
     45800     1299.03
     45840     1300.22
     45880     1301.31
     45920      1302.5
     45960     1303.64
     46000     1304.81
     46040     1305.88
     46080     1306.95
     46120     1308.08
     46160     1309.22
     46200     1310.45
     46240     1311.61
     46280     1312.66
     46320     1313.83
     46360     1314.83
     46400     1316.12
     46440      1317.2
     46480     1318.36
     46520     1319.38
     46560     1320.69
     46600     1321.71
     46640      1322.9
     46680     1323.99
     46720     1325.19
     46760     1326.32
     46800     1327.49
     46840     1328.57
     46880     1329.64
     46920     1330.77
     46960     1331.91
     47000     1333.14
     47040      1334.3
     47080     1335.35
     47120     1336.51
     47160     1337.51
     47200      1338.8
     47240     1339.88
     47280     1341.05
     47320     1342.06
     47360     1343.38
     47400      1344.4
     47440     1345.59
     47480     1346.68
     47520     1347.88
     47560     1349.01
     47600     1350.19
     47640     1351.26
     47680     1352.33
     47720     1353.46
     47760      1354.6
     47800     1355.83
     47840     1356.99
     47880     1358.03
     47920     1359.19
     47960      1360.2
     48000     1361.48
     48040     1362.56
     48080     1363.73
     48120     1364.74
     48160     1366.05
     48200     1367.08
     48240     1368.27
     48280     1369.36
     48320     1370.56
     48360     1371.69
     48400     1372.87
     48440     1373.94
     48480     1375.01
     48520     1376.14
     48560     1377.28
     48600     1378.51
     48640     1379.67
     48680     1380.71
     48720     1381.88
     48760     1382.87
     48800     1384.16
     48840     1385.25
     48880     1386.41
     48920     1387.42
     48960     1388.73
     49000     1389.75
     49040     1390.95
     49080     1392.05
     49120     1393.24
     49160     1394.38
     49200     1395.55
     49240     1396.62
     49280      1397.7
     49320     1398.82
     49360     1399.96
     49400     1401.19
     49440     1402.36
     49480     1403.39
     49520     1404.56
     49560     1405.56
     49600     1406.85
     49640     1407.93
     49680     1409.09
     49720      1410.1
     49760     1411.42
     49800     1412.44
     49840     1413.63
     49880     1414.73
     49920     1415.92
     49960     1417.06
     50000     1418.24
     50040      1419.3
     50080     1420.38
     50120     1421.51
     50160     1422.65
     50200     1423.88
     50240     1425.05
     50280     1426.08
     50320     1427.26
     50360     1428.25
     50400     1429.54
     50440     1430.62
     50480     1431.78
     50520      1432.8
     50560     1434.12
     50600     1435.14
     50640     1436.34
     50680     1437.43
     50720     1438.62
     50760     1439.76
     50800     1440.94
     50840        1442
     50880     1443.08
     50920      1444.2
     50960     1445.34
     51000     1446.57
     51040     1447.74
     51080     1448.78
     51120     1449.94
     51160     1450.94
     51200     1452.23
     51240     1453.32
     51280     1454.48
     51320     1455.49
     51360     1456.82
     51400     1457.83
     51440     1459.04
     51480     1460.13
     51520     1461.32
     51560     1462.46
     51600     1463.64
     51640      1464.7
     51680     1465.78
     51720     1466.89
     51760     1468.04
     51800     1469.27
     51840     1470.44
     51880     1471.47
     51920     1472.64
     51960     1473.64
     52000     1474.93
     52040     1476.01
     52080     1477.18
     52120     1478.18
     52160      1479.5
     52200     1480.52
     52240     1481.73
     52280     1482.82
     52320        1484
     52360     1485.14
     52400     1486.32
     52440     1487.38
     52480     1488.46
     52520     1489.58
     52560     1490.72
     52600     1491.95
     52640     1493.12
     52680     1494.15
     52720     1495.31
     52760     1496.31
     52800      1497.6
     52840     1498.69
     52880     1499.86
     52920     1500.86
     52960     1502.19
     53000     1503.21
     53040     1504.41
     53080      1505.5
     53120     1506.69
     53160     1507.83
     53200     1509.01
     53240     1510.08
     53280     1511.16
     53320     1512.28
     53360     1513.42
     53400     1514.65
     53440     1515.82
     53480     1516.84
     53520     1518.02
     53560        1519
     53600      1520.3
     53640     1521.39
     53680     1522.56
     53720     1523.57
     53760      1524.9
     53800     1525.91
     53840     1527.11
     53880     1528.21
     53920      1529.4
     53960     1530.54
     54000     1531.73
     54040     1532.79
     54080     1533.87
     54120     1534.98
     54160     1536.12
     54200     1537.36
     54240     1538.53
     54280     1539.55
     54320     1540.72
     54360     1541.71
     54400     1543.01
     54440     1544.09
     54480     1545.26
     54520     1546.27
     54560      1547.6
     54600     1548.62
     54640     1549.82
     54680     1550.92
     54720      1552.1
     54760     1553.24
     54800     1554.43
     54840     1555.49
     54880     1556.58
     54920     1557.69
     54960     1558.83
     55000     1560.06
     55040     1561.23
     55080     1562.25
     55120     1563.42
     55160      1564.4
     55200     1565.71
     55240     1566.79
     55280     1567.97
     55320     1568.96
     55360      1570.3
     55400     1571.33
     55440     1572.52
     55480     1573.62
     55520     1574.81
     55560     1575.95
     55600     1577.14
     55640      1578.2
     55680     1579.28
     55720     1580.38
     55760     1581.53
     55800     1582.76
     55840     1583.92
     55880     1584.94
     55920     1586.12
     55960      1587.1
     56000     1588.41
     56040     1589.48
     56080     1590.65
     56120     1591.65
     56160     1592.99
     56200     1594.01
     56240     1595.21
     56280      1596.3
     56320     1597.49
     56360     1598.63
     56400     1599.82
     56440     1600.88
     56480     1601.96
     56520     1603.06
     56560     1604.21
     56600     1605.43
     56640      1606.6
     56680     1607.61
     56720     1608.79
     56760     1609.77
     56800     1611.09
     56840     1612.15
     56880     1613.34
     56920     1614.33
     56960     1615.68
     57000     1616.69
     57040     1617.89
     57080     1618.98
     57120     1620.17
     57160      1621.3
     57200      1622.5
     57240     1623.55
     57280     1624.64
     57320     1625.73
     57360     1626.87
     57400      1628.1
     57440     1629.26
     57480     1630.28
     57520     1631.46
     57560     1632.43
     57600     1633.74
     57640     1634.81
     57680     1635.99
     57720     1636.99
     57760     1638.34
     57800     1639.35
     57840     1640.55
     57880     1641.63
     57920     1642.83
     57960     1643.96
     58000     1645.16
     58040     1646.21
     58080     1647.29
     58120     1648.39
     58160     1649.53
     58200     1650.76
     58240     1651.92
     58280     1652.93
     58320     1654.11
     58360     1655.08
     58400     1656.39
     58440     1657.45
     58480     1658.64
     58520     1659.64
     58560     1660.99
     58600        1662
     58640     1663.21
     58680     1664.28
     58720     1665.48
     58760     1666.62
     58800     1667.82
     58840     1668.87
     58880     1669.95
     58920     1671.05
     58960     1672.19
     59000     1673.41
     59040     1674.58
     59080     1675.59
     59120     1676.77
     59160     1677.74
     59200     1679.05
     59240     1680.11
     59280      1681.3
     59320      1682.3
     59360     1683.65
     59400     1684.66
     59440     1685.87
     59480     1686.95
     59520     1688.15
     59560     1689.29
     59600     1690.49
     59640     1691.53
     59680     1692.61
     59720     1693.71
     59760     1694.85
     59800     1696.08
     59840     1697.25
     59880     1698.25
     59920     1699.44
     59960      1700.4
     60000     1701.72
     60040     1702.78
     60080     1703.97
     60120     1704.96
     60160     1706.32
     60200     1707.32
     60240     1708.53
     60280     1709.61
     60320     1710.81
     60360     1711.94
     60400     1713.15
     60440      1714.2
     60480     1715.27
     60520     1716.38
     60560     1717.52
     60600     1718.75
     60640     1719.91
     60680     1720.92
     60720      1722.1
     60760     1723.07
     60800     1724.38
     60840     1725.44
     60880     1726.63
     60920     1727.63
     60960     1728.99
     61000     1729.99
     61040      1731.2
     61080     1732.27
     61120     1733.47
     61160      1734.6
     61200     1735.81
     61240     1736.85
     61280     1737.92
     61320     1739.04
     61360     1740.17
     61400     1741.41
     61440     1742.57
     61480     1743.57
     61520     1744.75
     61560     1745.72
     61600     1747.03
     61640     1748.09
     61680     1749.28
     61720     1750.28
     61760     1751.63
     61800     1752.63
     61840     1753.84
     61880     1754.92
     61920     1756.12
     61960     1757.25
     62000     1758.45
     62040      1759.5
     62080     1760.57
     62120     1761.69
     62160     1762.83
     62200     1764.07
     62240     1765.23
     62280     1766.24
     62320     1767.41
     62360     1768.37
     62400     1769.69
     62440     1770.75
     62480     1771.93
     62520     1772.93
     62560     1774.29
     62600     1775.29
     62640      1776.5
     62680     1777.57
     62720     1778.77
     62760     1779.91
     62800     1781.12
     62840     1782.16
     62880     1783.23
     62920     1784.36
     62960      1785.5
     63000     1786.73
     63040      1787.9
     63080      1788.9
     63120     1790.07
     63160     1791.03
     63200     1792.36
     63240     1793.41
     63280     1794.59
     63320     1795.59
     63360     1796.95
     63400     1797.95
     63440     1799.16
     63480     1800.23
     63520     1801.44
     63560     1802.57
     63600     1803.79
     63640     1804.83
     63680     1805.89
     63720     1807.03
     63760     1808.16
     63800     1809.39
     63840     1810.56
     63880     1811.56
     63920     1812.74
     63960      1813.7
     64000     1815.02
     64040     1816.08
     64080     1817.26
     64120     1818.26
     64160     1819.62
     64200     1820.62
     64240     1821.83
     64280     1822.89
     64320      1824.1
     64360     1825.24
     64400     1826.45
     64440     1827.49
     64480     1828.56
     64520     1829.69
     64560     1830.83
     64600     1832.06
     64640     1833.23
     64680     1834.23
     64720      1835.4
     64760     1836.36
     64800     1837.69
     64840     1838.75
     64880     1839.93
     64920     1840.93
     64960     1842.29
     65000     1843.29
     65040      1844.5
     65080     1845.57
     65120     1846.78
     65160     1847.91
     65200     1849.12
     65240     1850.16
     65280     1851.23
     65320     1852.37
     65360     1853.51
     65400     1854.73
     65440     1855.91
     65480     1856.91
     65520     1858.08
     65560     1859.04
     65600     1860.37
     65640     1861.42
     65680     1862.61
     65720     1863.59
     65760     1864.97
     65800     1865.97
     65840     1867.18
     65880     1868.24
     65920     1869.46
     65960     1870.59
     66000     1871.81
     66040     1872.84
     66080     1873.91
     66120     1875.05
     66160     1876.18
     66200     1877.42
     66240      1878.6
     66280     1879.59
     66320     1880.76
     66360     1881.72
     66400     1883.04
     66440      1884.1
     66480     1885.29
     66520     1886.27
     66560     1887.65
     66600     1888.64
     66640     1889.85
     66680     1890.91
     66720     1892.13
     66760     1893.27
     66800     1894.48
     66840     1895.51
     66880     1896.58
     66920     1897.71
     66960     1898.85
     67000     1900.08
     67040     1901.27
     67080     1902.26
     67120     1903.43
     67160     1904.39
     67200     1905.73
     67240     1906.79
     67280     1907.98
     67320     1908.95
     67360     1910.34
     67400     1911.33
     67440     1912.55
     67480     1913.61
     67520     1914.83
     67560     1915.95
     67600     1917.17
     67640     1918.19
     67680     1919.26
     67720      1920.4
     67760     1921.55
     67800     1922.77
     67840     1923.95
     67880     1924.94
     67920     1926.11
     67960     1927.06
     68000     1928.41
     68040     1929.46
     68080     1930.65
     68120     1931.63
     68160     1933.01
     68200     1934.01
     68240     1935.22
     68280     1936.28
     68320     1937.51
     68360     1938.63
     68400     1939.85
     68440     1940.87
     68480     1941.93
     68520     1943.09
     68560     1944.22
     68600     1945.45
     68640     1946.63
     68680     1947.62
     68720     1948.78
     68760     1949.75
     68800     1951.09
     68840     1952.14
     68880     1953.33
     68920      1954.3
     68960      1955.7
     69000     1956.69
     69040     1957.91
     69080     1958.96
     69120     1960.19
     69160     1961.31
     69200     1962.53
     69240     1963.55
     69280     1964.62
     69320     1965.77
     69360     1966.91
     69400     1968.13
     69440     1969.31
     69480      1970.3
     69520     1971.47
     69560     1972.43
     69600     1973.77
     69640     1974.83
     69680     1976.02
     69720     1976.98
     69760     1978.38
     69800     1979.37
     69840     1980.58
     69880     1981.64
     69920     1982.87
     69960     1983.99
     70000     1985.21
     70040     1986.23
     70080     1987.29
     70120     1988.45
     70160     1989.58
     70200      1990.8
     70240     1991.99
     70280     1992.97
     70320     1994.14
     70360      1995.1
     70400     1996.45
     70440      1997.5
     70480     1998.69
     70520     1999.65
     70560     2001.04
     70600     2002.04
     70640     2003.26
     70680     2004.31
     70720     2005.54
     70760     2006.67
     70800     2007.88
     70840      2008.9
     70880     2009.96
     70920     2011.12
     70960     2012.25
     71000     2013.47
     71040     2014.67
     71080     2015.64
     71120     2016.82
     71160     2017.77
     71200     2019.12
     71240     2020.16
     71280     2021.35
     71320     2022.33
     71360     2023.72
     71400      2024.7
     71440     2025.93
     71480     2026.98
     71520     2028.21
     71560     2029.34
     71600     2030.56
     71640     2031.58
     71680     2032.64
     71720     2033.79
     71760     2034.93
     71800     2036.15
     71840     2037.34
     71880     2038.32
     71920      2039.5
     71960     2040.44
     72000     2041.79
     72040     2042.84
     72080     2044.03
     72120        2045
     72160     2046.39
     72200     2047.37
     72240      2048.6
     72280     2049.65
     72320     2050.88
     72360        2052
     72400     2053.23
     72440     2054.24
     72480      2055.3
     72520     2056.46
     72560      2057.6
     72600     2058.81
     72640     2060.01
     72680     2060.97
     72720     2062.17
     72760     2063.11
     72800     2064.46
     72840      2065.5
     72880     2066.69
     72920     2067.66
     72960     2069.06
     73000     2070.04
     73040     2071.27
     73080     2072.31
     73120     2073.55
     73160     2074.68
     73200      2075.9
     73240     2076.91
     73280     2077.97
     73320     2079.13
     73360     2080.26
     73400     2081.49
     73440     2082.68
     73480     2083.64
     73520     2084.83
     73560     2085.78
     73600     2087.13
     73640     2088.18
     73680     2089.36
     73720     2090.33
     73760     2091.74
     73800     2092.71
     73840     2093.94
     73880     2094.98
     73920     2096.22
     73960     2097.35
     74000     2098.57
     74040     2099.58
     74080     2100.64
     74120     2101.81
     74160     2102.94
     74200     2104.16
     74240     2105.35
     74280     2106.31
     74320     2107.51
     74360     2108.45
     74400      2109.8
     74440     2110.85
     74480     2112.03
     74520        2113
     74560     2114.41
     74600     2115.38
     74640      2116.6
     74680     2117.65
     74720     2118.89
     74760     2120.01
     74800     2121.24
     74840     2122.24
     74880      2123.3
     74920     2124.47
     74960      2125.6
     75000     2126.83
     75040     2128.03
     75080     2128.98
     75120     2130.17
     75160     2131.11
     75200     2132.48
     75240     2133.51
     75280     2134.69
     75320     2135.65
     75360     2137.07
     75400     2138.04
     75440     2139.27
     75480     2140.31
     75520     2141.55
     75560     2142.67
     75600      2143.9
     75640     2144.91
     75680     2145.96
     75720     2147.12
     75760     2148.27
     75800     2149.48
     75840     2150.68
     75880     2151.63
     75920     2152.83
     75960     2153.77
     76000     2155.13
     76040     2156.17
     76080     2157.36
     76120     2158.31
     76160     2159.72
     76200      2160.7
     76240     2161.93
     76280     2162.97
     76320     2164.22
     76360     2165.33
     76400     2166.56
     76440     2167.57
     76480     2168.62
     76520     2169.79
     76560     2170.92
     76600     2172.15
     76640     2173.34
     76680     2174.29
     76720      2175.5
     76760     2176.43
     76800      2177.8
     76840     2178.82
     76880        2180
     76920     2180.96
     76960     2182.38
     77000     2183.36
     77040     2184.59
     77080     2185.63
     77120     2186.88
     77160        2188
     77200     2189.23
     77240     2190.23
     77280     2191.28
     77320     2192.45
     77360     2193.58
     77400     2194.81
     77440        2196
     77480     2196.95
     77520     2198.15
     77560     2199.08
     77600     2200.45
     77640     2201.48
     77680     2202.66
     77720     2203.62
     77760     2205.03
     77800     2206.01
     77840     2207.24
     77880     2208.29
     77920     2209.53
     77960     2210.65
     78000     2211.88
     78040     2212.88
     78080     2213.92
     78120      2215.1
     78160     2216.23
     78200     2217.45
     78240     2218.66
     78280     2219.59
     78320      2220.8
     78360     2221.73
     78400     2223.11
     78440     2224.14
     78480     2225.31
     78520     2226.27
     78560     2227.69
     78600     2228.67
     78640     2229.91
     78680     2230.94
     78720     2232.19
     78760     2233.31
     78800     2234.54
     78840     2235.54
     78880     2236.58
     78920     2237.77
     78960     2238.89
     79000     2240.12
     79040     2241.33
     79080     2242.26
     79120     2243.47
     79160      2244.4
     79200     2245.77
     79240      2246.8
     79280     2247.97
     79320     2248.93
     79360     2250.35
     79400     2251.32
     79440     2252.57
     79480      2253.6
     79520     2254.85
     79560     2255.97
     79600      2257.2
     79640      2258.2
     79680     2259.24
     79720     2260.43
     79760     2261.55
     79800     2262.77
     79840     2263.99
     79880     2264.92
     79920     2266.13
     79960     2267.06
     80000     2268.43
     80040     2269.47
     80080     2270.65
     80120      2271.6
     80160     2273.03
     80200     2273.99
     80240     2275.24
     80280     2276.27
     80320     2277.53
     80360     2278.64
     80400     2279.87
     80440     2280.87
     80480     2281.91
     80520      2283.1
     80560     2284.22
     80600     2285.44
     80640     2286.66
     80680     2287.58
     80720      2288.8
     80760     2289.72
     80800     2291.09
     80840     2292.13
     80880      2293.3
     80920     2294.26
     80960     2295.67
     81000     2296.64
     81040     2297.89
     81080     2298.93
     81120     2300.19
     81160      2301.3
     81200     2302.52
     81240     2303.53
     81280     2304.57
     81320     2305.76
     81360     2306.88
     81400      2308.1
     81440     2309.31
     81480     2310.24
     81520     2311.46
     81560     2312.39
     81600     2313.76
     81640     2314.79
     81680     2315.96
     81720      2316.9
     81760     2318.32
     81800     2319.29
     81840     2320.55
     81880     2321.58
     81920     2322.84
     81960     2323.96
     82000     2325.18
     82040     2326.19
     82080     2327.23
     82120     2328.42
     82160     2329.53
     82200     2330.76
     82240     2331.98
     82280      2332.9
     82320     2334.12
     82360     2335.05
     82400     2336.42
     82440     2337.44
     82480     2338.61
     82520     2339.55
     82560     2340.98
     82600     2341.94
     82640      2343.2
     82680     2344.24
     82720      2345.5
     82760     2346.61
     82800     2347.82
     82840     2348.84
     82880     2349.87
     82920     2351.06
     82960     2352.17
     83000      2353.4
     83040     2354.62
     83080     2355.54
     83120     2356.76
     83160     2357.69
     83200     2359.06
     83240     2360.08
     83280     2361.25
     83320     2362.19
     83360     2363.61
     83400     2364.58
     83440     2365.84
     83480     2366.89
     83520     2368.14
     83560     2369.25
     83600     2370.47
     83640     2371.47
     83680     2372.51
     83720      2373.7
     83760     2374.81
     83800     2376.04
     83840     2377.25
     83880     2378.17
     83920     2379.39
     83960     2380.31
     84000     2381.69
     84040     2382.72
     84080     2383.88
     84120     2384.81
     84160     2386.24
     84200      2387.2
     84240     2388.47
     84280      2389.5
     84320     2390.76
     84360     2391.87
     84400     2393.08
     84440     2394.09
     84480     2395.13
     84520     2396.31
     84560     2397.43
     84600     2398.65
     84640     2399.86
     84680     2400.79
     84720        2402
     84760     2402.93
     84800      2404.3
     84840     2405.33
     84880     2406.49
     84920     2407.42
     84960     2408.85
     85000     2409.82
     85040     2411.07
     85080      2412.1
     85120     2413.37
     85160     2414.48
     85200      2415.7
     85240     2416.69
     85280     2417.73
     85320     2418.91
     85360     2420.03
     85400     2421.26
     85440     2422.46
     85480     2423.38
     85520      2424.6
     85560     2425.53
     85600      2426.9
     85640     2427.93
     85680     2429.08
     85720     2430.02
     85760     2431.45
     85800     2432.42
     85840     2433.68
     85880      2434.7
     85920     2435.97
     85960     2437.08
     86000      2438.3
     86040     2439.29
     86080     2440.33
     86120     2441.52
     86160     2442.62
     86200     2443.86
     86240     2445.06
     86280     2445.98
     86320     2447.19
     86360     2448.12
     86400     2449.49
     86440     2450.52
     86480     2451.66
     86520     2452.61
     86560     2454.04
     86600     2455.01
     86640     2456.27
     86680     2457.27
     86720     2458.55
     86760     2459.66
     86800     2460.88
     86840     2461.88
     86880     2462.91
     86920      2464.1
     86960     2465.21
     87000     2466.45
     87040     2467.65
     87080     2468.58
     87120     2469.78
     87160      2470.7
     87200     2472.09
     87240     2473.11
     87280     2474.25
     87320     2475.19
     87360     2476.63
     87400     2477.59
     87440     2478.85
     87480     2479.86
     87520     2481.14
     87560     2482.25
     87600     2483.46
     87640     2484.46
     87680     2485.49
     87720     2486.69
     87760     2487.79
     87800     2489.03
     87840     2490.23
     87880     2491.16
     87920     2492.37
     87960     2493.28
     88000     2494.68
     88040      2495.7
     88080     2496.85
     88120     2497.78
     88160     2499.21
     88200     2500.18
     88240     2501.44
     88280     2502.45
     88320     2503.72
     88360     2504.83
     88400     2506.05
     88440     2507.05
     88480     2508.06
     88520     2509.27
     88560     2510.37
     88600     2511.62
     88640     2512.82
     88680     2513.74
     88720     2514.95
     88760     2515.86
     88800     2517.26
     88840     2518.28
     88880     2519.43
     88920     2520.36
     88960      2521.8
     89000     2522.75
     89040     2524.02
     89080     2525.02
     89120      2526.3
     89160     2527.41
     89200     2528.63
     89240     2529.63
     89280     2530.65
     89320     2531.86
     89360     2532.95
     89400      2534.2
     89440      2535.4
     89480     2536.33
     89520     2537.52
     89560     2538.44
     89600     2539.84
     89640     2540.86
     89680        2542
     89720     2542.95
     89760     2544.38
     89800     2545.34
     89840      2546.6
     89880      2547.6
     89920     2548.88
     89960     2549.99
     90000     2551.21
     90040     2552.21
     90080     2553.23
     90120     2554.44
     90160     2555.54
     90200     2556.78
     90240     2557.98
     90280     2558.91
     90320      2560.1
     90360     2561.02
     90400     2562.42
     90440     2563.44
     90480     2564.58
     90520     2565.52
     90560     2566.96
     90600     2567.91
     90640     2569.18
     90680     2570.18
     90720     2571.46
     90760     2572.57
     90800     2573.79
     90840      2574.8
     90880     2575.82
     90920     2577.03
     90960     2578.13
     91000     2579.36
     91040     2580.56
     91080     2581.49
     91120     2582.69
     91160      2583.6
     91200     2585.01
     91240     2586.02
     91280     2587.17
     91320     2588.11
     91360     2589.55
     91400      2590.5
     91440     2591.76
     91480     2592.76
     91520     2594.05
     91560     2595.15
     91600     2596.37
     91640     2597.38
     91680      2598.4
     91720      2599.6
     91760     2600.71
     91800     2601.95
     91840     2603.15
     91880     2604.07
     91920     2605.28
     91960     2606.18
     92000     2607.59
     92040     2608.61
     92080     2609.75
     92120     2610.69
     92160     2612.14
     92200     2613.08
     92240     2614.35
     92280     2615.36
     92320     2616.63
     92360     2617.75
     92400     2618.97
     92440     2619.97
     92480        2621
     92520      2622.2
     92560     2623.31
     92600     2624.55
     92640     2625.75
     92680     2626.68
     92720     2627.88
     92760     2628.78
     92800     2630.19
     92840     2631.22
     92880     2632.36
     92920      2633.3
     92960     2634.75
     93000     2635.69
     93040     2636.96
     93080     2637.97
     93120     2639.25
     93160     2640.36
     93200     2641.57
     93240     2642.58
     93280     2643.61
     93320     2644.81
     93360     2645.93
     93400     2647.16
     93440     2648.36
     93480     2649.29
     93520      2650.5
     93560     2651.38
     93600      2652.8
     93640     2653.83
     93680     2654.98
     93720     2655.91
     93760     2657.37
     93800      2658.3
     93840     2659.57
     93880     2660.58
     93920     2661.87
     93960     2662.97
     94000     2664.19
     94040     2665.19
     94080     2666.22
     94120     2667.42
     94160     2668.53
     94200     2669.77
     94240     2670.97
     94280     2671.91
     94320     2673.11
     94360     2673.99
     94400     2675.41
     94440     2676.44
     94480     2677.59
     94520     2678.53
     94560     2679.98
     94600     2680.91
     94640     2682.17
     94680     2683.19
     94720     2684.49
     94760     2685.58
     94800      2686.8
     94840      2687.8
     94880     2688.82
     94920     2690.03
     94960     2691.14
     95000     2692.38
     95040     2693.58
     95080     2694.52
     95120     2695.71
     95160     2696.61
     95200     2698.03
     95240     2699.04
     95280     2700.21
     95320     2701.13
     95360      2702.6
     95400     2703.52
     95440     2704.79
     95480      2705.8
     95520      2707.1
     95560     2708.19
     95600     2709.41
     95640     2710.42
     95680     2711.43
     95720     2712.64
     95760     2713.75
     95800     2714.99
     95840      2716.2
     95880     2717.13
     95920     2718.33
     95960     2719.22
     96000     2720.64
     96040     2721.66
     96080     2722.82
     96120     2723.75
     96160     2725.21
     96200     2726.13
     96240      2727.4
     96280     2728.41
     96320     2729.71
     96360      2730.8
     96400     2732.02
     96440     2733.02
     96480     2734.04
     96520     2735.25
     96560     2736.37
     96600     2737.61
     96640     2738.82
     96680     2739.74
     96720     2740.95
     96760     2741.84
     96800     2743.25
     96840     2744.26
     96880     2745.42
     96920     2746.35
     96960     2747.81
     97000     2748.74
     97040     2750.01
     97080     2751.01
     97120     2752.31
     97160      2753.4
     97200     2754.63
     97240     2755.62
     97280     2756.64
     97320     2757.86
     97360     2758.97
     97400      2760.2
     97440     2761.43
     97480     2762.35
     97520     2763.55
     97560     2764.43
     97600     2765.85
     97640     2766.85
     97680     2768.02
     97720     2768.95
     97760     2770.42
     97800     2771.34
     97840      2772.6
     97880      2773.6
     97920      2774.9
     97960     2775.99
     98000     2777.22
     98040     2778.21
     98080     2779.23
     98120     2780.45
     98160     2781.55
     98200     2782.79
     98240     2784.02
     98280     2784.93
     98320     2786.13
     98360     2787.01
     98400     2788.43
     98440     2789.43
     98480      2790.6
     98520     2791.53
     98560        2793
     98600     2793.92
     98640     2795.17
     98680     2796.18
     98720     2797.48
     98760     2798.57
     98800     2799.79
     98840     2800.78
     98880      2801.8
     98920     2803.02
     98960     2804.13
     99000     2805.38
     99040      2806.6
     99080     2807.52
     99120     2808.72
     99160     2809.59
     99200     2811.02
     99240     2812.02
     99280     2813.17
     99320     2814.12
     99360     2815.59
     99400     2816.51
     99440     2817.78
     99480     2818.78
     99520     2820.07
     99560     2821.17
     99600      2822.4
     99640     2823.38
     99680     2824.41
     99720     2825.62
     99760     2826.73
     99800     2827.98
     99840      2829.2
     99880     2830.11
     99920     2831.31
     99960     2832.19
    100000     2833.62
    100040     2834.61
    100080     2835.77
    100120     2836.71
    100160     2838.19
    100200     2839.11
    100240     2840.37
    100280     2841.37
    100320     2842.67
    100360     2843.77
    100400     2844.99
    100440     2845.97
    100480     2847.01
    100520     2848.22
    100560     2849.33
    100600     2850.58
    100640      2851.8
    100680     2852.71
    100720     2853.92
    100760      2854.8
    100800     2856.21
    100840     2857.22
    100880     2858.37
    100920     2859.31
    100960      2860.8
    101000     2861.71
    101040     2862.98
    101080     2863.98
    101120     2865.28
    101160     2866.38
    101200     2867.59
    101240     2868.58
    101280     2869.62
    101320     2870.83
    101360     2871.94
    101400     2873.19
    101440     2874.42
    101480     2875.32
    101520     2876.53
    101560      2877.4
    101600     2878.83
    101640     2879.82
    101680     2880.98
    101720     2881.92
    101760      2883.4
    101800     2884.32
    101840     2885.59
    101880     2886.59
    101920     2887.89
    101960     2888.99
    102000      2890.2
    102040     2891.19
    102080     2892.22
    102120     2893.44
    102160     2894.54
    102200     2895.79
    102240     2897.03
    102280     2897.93
    102320     2899.14
    102360     2900.01
    102400     2901.43
    102440     2902.41
    102480     2903.58
    102520     2904.51
    102560     2906.02
    102600     2906.93
    102640     2908.19
    102680     2909.18
    102720     2910.49
    102760     2911.59
    102800     2912.81
    102840      2913.8
    102880     2914.82
    102920     2916.04
    102960     2917.14
    103000      2918.4
    103040     2919.62
    103080     2920.52
    103120     2921.73
    103160      2922.6
    103200     2924.03
    103240     2925.01
    103280     2926.17
    103320      2927.1
    103360     2928.61
    103400     2929.52
    103440      2930.8
    103480     2931.78
    103520     2933.09
    103560     2934.19
    103600     2935.39
    103640     2936.39
    103680      2937.4
    103720     2938.63
    103760     2939.73
    103800        2941
    103840     2942.22
    103880     2943.12
    103920     2944.33
    103960     2945.19
    104000     2946.63
    104040     2947.62
    104080     2948.78
    104120      2949.7
    104160     2951.21
    104200     2952.13
    104240      2953.4
    104280     2954.38
    104320     2955.69
    104360     2956.78
    104400     2957.99
    104440     2958.99
    104480        2960
    104520     2961.25
    104560     2962.33
    104600      2963.6
    104640     2964.82
    104680     2965.71
    104720     2966.93
    104760     2967.79
    104800     2969.24
    104840     2970.22
    104880     2971.37
    104920      2972.3
    104960     2973.82
    105000     2974.73
    105040        2976
    105080     2976.98
    105120     2978.29
    105160     2979.38
    105200     2980.59
    105240     2981.59
    105280     2982.61
    105320     2983.85
    105360     2984.93
    105400     2986.19
    105440     2987.43
    105480     2988.32
    105520     2989.53
    105560      2990.4
    105600     2991.84
    105640     2992.82
    105680     2993.97
    105720      2994.9
    105760     2996.43
    105800     2997.33
    105840      2998.6
    105880     2999.59
    105920      3000.9
    105960     3001.99
    106000     3003.19
    106040     3004.18
    106080     3005.21
    106120     3006.45
    106160     3007.53
    106200      3008.8
    106240     3010.03
    106280     3010.92
    106320     3012.14
    106360     3012.99
    106400     3014.43
    106440     3015.41
    106480     3016.57
    106520      3017.5
    106560     3019.02
    106600     3019.93
    106640      3021.2
    106680      3022.2
    106720     3023.52
    106760     3024.59
    106800     3025.79
    106840     3026.79
    106880     3027.81
    106920     3029.05
    106960     3030.13
    107000     3031.39
    107040     3032.63
    107080     3033.51
    107120     3034.73
    107160     3035.59
    107200     3037.02
    107240     3038.02
    107280     3039.16
    107320     3040.09
    107360     3041.63
    107400     3042.52
    107440      3043.8
    107480     3044.79
    107520     3046.11
    107560     3047.18
    107600     3048.38
    107640     3049.39
    107680     3050.41
    107720     3051.65
    107760     3052.74
    107800     3053.99
    107840     3055.24
    107880     3056.11
    107920     3057.34
    107960     3058.19
    108000     3059.63
    108040     3060.62
    108080     3061.75
    108120     3062.68
    108160     3064.21
    108200     3065.12
    108240     3066.38
    108280     3067.38
    108320     3068.71
    108360     3069.76
    108400     3070.98
    108440     3071.97
    108480        3073
    108520     3074.25
    108560     3075.33
    108600     3076.57
    108640     3077.84
    108680      3078.7
    108720     3079.93
    108760     3080.77
    108800     3082.22
    108840     3083.21
    108880     3084.33
    108920     3085.26
    108960     3086.79
    109000      3087.7
    109040     3088.96
    109080     3089.95
    109120     3091.29
    109160     3092.34
    109200     3093.55
    109240     3094.55
    109280     3095.58
    109320     3096.83
    109360      3097.9
    109400     3099.14
    109440     3100.41
    109480     3101.28
    109520     3102.52
    109560     3103.35
    109600     3104.81
    109640     3105.79
    109680     3106.91
    109720     3107.83
    109760     3109.36
    109800     3110.27
    109840     3111.53
    109880     3112.53
    109920     3113.86
    109960     3114.91
    110000     3116.12
    110040     3117.12
    110080     3118.15
    110120      3119.4
    110160     3120.47
    110200     3121.72
    110240     3122.98
    110280     3123.85
    110320     3125.08
    110360     3125.92
    110400     3127.38
    110440     3128.36
    110480     3129.47
    110520      3130.4
    110560     3131.93
    110600     3132.84
    110640      3134.1
    110680     3135.09
    110720     3136.44
    110760     3137.49
    110800      3138.7
    110840     3139.69
    110880     3140.72
    110920     3141.97
    110960     3143.04
    111000     3144.29
    111040     3145.56
    111080     3146.42
    111120     3147.65
    111160     3148.49
    111200     3149.94
    111240     3150.93
    111280     3152.04
    111320     3152.97
    111360     3154.49
    111400     3155.41
    111440     3156.67
    111480     3157.67
    111520        3159
    111560     3160.05
    111600     3161.27
    111640     3162.27
    111680      3163.3
    111720     3164.54
    111760     3165.61
    111800     3166.86
    111840     3168.13
    111880        3169
    111920     3170.22
    111960     3171.07
    112000     3172.52
    112040     3173.49
    112080     3174.61
    112120     3175.52
    112160     3177.06
    112200     3177.98
    112240     3179.24
    112280     3180.23
    112320     3181.58
    112360     3182.64
    112400     3183.86
    112440     3184.85
    112480     3185.88
    112520     3187.12
    112560     3188.19
    112600     3189.43
    112640      3190.7
    112680     3191.56
    112720      3192.8
    112760     3193.65
    112800      3195.1
    112840     3196.08
    112880     3197.19
    112920      3198.1
    112960     3199.64
    113000     3200.56
    113040     3201.82
    113080     3202.81
    113120     3204.15
    113160     3205.21
    113200     3206.44
    113240     3207.41
    113280     3208.45
    113320     3209.69
    113360     3210.77
    113400     3212.01
    113440     3213.28
    113480     3214.13
    113520     3215.37
    113560     3216.21
    113600     3217.67
    113640     3218.64
    113680     3219.76
    113720     3220.68
    113760     3222.21
    113800     3223.12
    113840     3224.38
    113880     3225.38
    113920     3226.71
    113960     3227.77
    114000     3229.01
    114040     3229.98
    114080        3231
    114120     3232.26
    114160     3233.32
    114200     3234.56
    114240     3235.83
    114280     3236.68
    114320     3237.92
    114360     3238.77
    114400     3240.24
    114440     3241.21
    114480     3242.33
    114520     3243.24
    114560     3244.77
    114600     3245.69
    114640     3246.94
    114680     3247.94
    114720     3249.27
    114760     3250.33
    114800     3251.58
    114840     3252.54
    114880     3253.56
    114920     3254.82
    114960     3255.89
    115000     3257.13
    115040      3258.4
    115080     3259.25
    115120     3260.49
    115160     3261.33
    115200     3262.81
    115240     3263.77
    115280      3264.9
    115320      3265.8
    115360     3267.34
    115400     3268.25
    115440      3269.5
    115480      3270.5
    115520     3271.84
    115560     3272.89
    115600     3274.13
    115640     3275.11
    115680     3276.12
    115720     3277.39
    115760     3278.45
    115800     3279.69
    115840     3280.96
    115880      3281.8
    115920     3283.05
    115960     3283.89
    116000     3285.36
    116040     3286.32
    116080     3287.45
    116120     3288.34
    116160     3289.89
    116200     3290.82
    116240     3292.05
    116280     3293.04
    116320      3294.4
    116360     3295.45
    116400     3296.69
    116440     3297.66
    116480     3298.66
    116520     3299.94
    116560        3301
    116600     3302.24
    116640     3303.51
    116680     3304.34
    116720     3305.59
    116760     3306.42
    116800      3307.9
    116840     3308.86
    116880        3310
    116920     3310.89
    116960     3312.43
    117000     3313.35
    117040      3314.6
    117080     3315.57
    117120     3316.93
    117160     3317.97
    117200     3319.23
    117240     3320.18
    117280     3321.19
    117320     3322.48
    117360     3323.53
    117400     3324.77
    117440     3326.04
    117480     3326.88
    117520     3328.13
    117560     3328.95
    117600     3330.43
    117640     3331.39
    117680     3332.52
    117720     3333.41
    117760     3334.96
    117800     3335.87
    117840     3337.12
    117880      3338.1
    117920     3339.46
    117960      3340.5
    118000     3341.75
    118040      3342.7
    118080      3343.7
    118120     3345.01
    118160     3346.05
    118200      3347.3
    118240     3348.56
    118280     3349.38
    118320     3350.64
    118360     3351.47
    118400     3352.95
    118440     3353.91
    118480     3355.03
    118520     3355.92
    118560     3357.48
    118600     3358.39
    118640     3359.63
    118680      3360.6
    118720     3361.97
    118760        3363
    118800     3364.26
    118840      3365.2
    118880     3366.21
    118920     3367.51
    118960     3368.56
    119000      3369.8
    119040     3371.08
    119080     3371.89
    119120     3373.14
    119160     3373.97
    119200     3375.46
    119240     3376.41
    119280     3377.52
    119320     3378.42
    119360     3379.99
    119400     3380.88
    119440     3382.13
    119480     3383.11
    119520     3384.48
    119560     3385.51
    119600     3386.77
    119640     3387.71
    119680     3388.72
    119720     3390.03
    119760     3391.09
    119800      3392.3
    119840     3393.59
    119880     3394.41
    119920     3395.65
    119960     3396.48
    120000     3397.97
    120040     3398.93
    120080     3400.04
    120120     3400.94
    120160     3402.51
    120200      3403.4
    120240     3404.65
    120280     3405.64
    120320        3407
    120360     3408.03
    120400      3409.3
    120440     3410.23
    120480     3411.24
    120520     3412.55
    120560     3413.61
    120600     3414.83
    120640     3416.12
    120680     3416.92
    120720     3418.16
    120760        3419
    120800      3420.5
    120840     3421.44
    120880     3422.55
    120920     3423.46
    120960     3425.03
    121000     3425.92
    121040     3427.17
    121080     3428.16
    121120     3429.52
    121160     3430.55
    121200     3431.82
    121240     3432.74
    121280     3433.76
    121320     3435.07
    121360     3436.14
    121400     3437.36
    121440     3438.65
    121480     3439.45
    121520      3440.7
    121560     3441.52
    121600     3443.03
    121640     3443.96
    121680     3445.08
    121720     3445.99
    121760     3447.56
    121800     3448.44
    121840     3449.69
    121880     3450.68
    121920     3452.04
    121960     3453.07
    122000     3454.34
    122040     3455.27
    122080      3456.3
    122120      3457.6
    122160     3458.67
    122200     3459.89
    122240     3461.18
    122280     3461.98
    122320     3463.23
    122360     3464.05
    122400     3465.57
    122440      3466.5
    122480     3467.61
    122520     3468.52
    122560     3470.09
    122600     3470.98
    122640     3472.23
    122680     3473.22
    122720     3474.58
    122760      3475.6
    122800     3476.89
    122840     3477.81
    122880     3478.84
    122920     3480.14
    122960     3481.21
    123000     3482.44
    123040     3483.74
    123080     3484.53
    123120     3485.79
    123160      3486.6
    123200     3488.12
    123240     3489.07
    123280     3490.18
    123320     3491.09
    123360     3492.65
    123400     3493.54
    123440     3494.79
    123480     3495.77
    123520     3497.13
    123560     3498.17
    123600     3499.45
    123640     3500.37
    123680     3501.41
    123720     3502.71
    123760     3503.78
    123800     3505.01
    123840     3506.31
    123880      3507.1
    123920     3508.36
    123960     3509.18
    124000      3510.7
    124040     3511.64
    124080     3512.74
    124120     3513.66
    124160     3515.22
    124200     3516.12
    124240     3517.37
    124280     3518.33
    124320      3519.7
    124360     3520.74
    124400     3522.03
    124440     3522.94
    124480     3523.98
    124520     3525.28
    124560     3526.36
    124600      3527.6
    124640      3528.9
    124680     3529.69
    124720     3530.94
    124760     3531.75
    124800     3533.29
    124840     3534.21
    124880     3535.33
    124920     3536.24
    124960     3537.82
    125000     3538.71
    125040     3539.98
    125080     3540.92
    125120      3542.3
    125160     3543.34
    125200     3544.61
    125240     3545.53
    125280     3546.57
    125320     3547.86
    125360     3548.95
    125400     3550.18
    125440     3551.49
    125480     3552.28
    125520     3553.54
    125560     3554.36
    125600     3555.89
    125640     3556.81
    125680     3557.92
    125720     3558.83
    125760     3560.41
    125800      3561.3
    125840     3562.57
    125880     3563.51
    125920     3564.89
    125960     3565.92
    126000      3567.2
    126040     3568.13
    126080     3569.15
    126120     3570.45
    126160     3571.56
    126200     3572.77
    126240     3574.08
    126280     3574.87
    126320     3576.13
    126360     3576.95
    126400     3578.47
    126440     3579.39
    126480     3580.51
    126520     3581.42
    126560        3583
    126600     3583.88
    126640     3585.16
    126680     3586.09
    126720     3587.46
    126760      3588.5
    126800     3589.78
    126840     3590.69
    126880     3591.72
    126920     3593.03
    126960     3594.14
    127000     3595.35
    127040     3596.66
    127080     3597.44
    127120      3598.7
    127160     3599.51
    127200     3601.05
    127240     3601.96
    127280     3603.08
    127320     3603.98
    127360     3605.58
    127400     3606.47
    127440     3607.73
    127480     3608.66
    127520     3610.03
    127560     3611.07
    127600     3612.35
    127640     3613.25
    127680      3614.3
    127720      3615.6
    127760      3616.7
    127800     3617.92
    127840     3619.23
    127880     3620.01
    127920     3621.27
    127960     3622.07
    128000     3623.61
    128040     3624.52
    128080     3625.65
    128120     3626.55
    128160     3628.15
    128200     3629.04
    128240     3630.31
    128280     3631.23
    128320      3632.6
    128360     3633.65
    128400     3634.93
    128440     3635.83
    128480     3636.87
    128520     3638.19
    128560     3639.29
    128600      3640.5
    128640     3641.81
    128680      3642.6
    128720     3643.84
    128760     3644.64
    128800     3646.19
    128840     3647.11
    128880     3648.22
    128920     3649.12
    128960     3650.73
    129000     3651.63
    129040      3652.9
    129080     3653.82
    129120      3655.2
    129160     3656.23
    129200     3657.52
    129240     3658.43
    129280     3659.46
    129320     3660.77
    129360     3661.87
    129400     3663.09
    129440     3664.39
    129480     3665.19
    129520     3666.43
    129560     3667.24
    129600     3668.78
    129640     3669.69
    129680     3670.82
    129720      3671.7
    129760     3673.31
    129800     3674.22
    129840     3675.49
    129880     3676.41
    129920     3677.78
    129960     3678.81
    130000     3680.11
    130040     3681.01
    130080     3682.04
    130120     3683.36
    130160     3684.45
    130200     3685.68
    130240     3686.99
    130280     3687.78
    130320     3689.03
    130360     3689.84
    130400     3691.37
    130440     3692.29
    130480     3693.43
    130520      3694.3
    130560      3695.9
    130600     3696.81
    130640     3698.09
    130680     3698.99
    130720     3700.38
    130760     3701.43
    130800     3702.72
    130840     3703.62
    130880     3704.63
    130920     3705.95
    130960     3707.05
    131000     3708.27
    131040      3709.6
    131080     3710.37
    131120     3711.63
    131160     3712.45
    131200     3713.97
    131240      3714.9
    131280     3716.03
    131320      3716.9
    131360     3718.51
    131400     3719.42
    131440     3720.69
    131480     3721.59
    131520     3722.99
    131560     3724.03
    131600     3725.32
    131640     3726.22
    131680     3727.24
    131720     3728.55
    131760     3729.65
    131800     3730.87
    131840      3732.2
    131880     3732.97
    131920     3734.23
    131960     3735.03
    132000     3736.57
    132040     3737.49
    132080     3738.62
    132120     3739.48
    132160      3741.1
    132200        3742
    132240     3743.28
    132280     3744.18
    132320     3745.58
    132360     3746.62
    132400     3747.91
    132440      3748.8
    132480     3749.82
    132520     3751.14
    132560     3752.24
    132600     3753.45
    132640     3754.79
    132680     3755.55
    132720     3756.81
    132760     3757.61
    132800     3759.15
    132840     3760.06
    132880     3761.19
    132920     3762.06
    132960     3763.69
    133000     3764.58
    133040     3765.86
    133080     3766.76
    133120     3768.16
    133160      3769.2
    133200      3770.5
    133240     3771.38
    133280      3772.4
    133320     3773.72
    133360     3774.82
    133400     3776.03
    133440     3777.36
    133480     3778.13
    133520     3779.39
    133560     3780.19
    133600     3781.73
    133640     3782.64
    133680     3783.77
    133720     3784.63
    133760     3786.26
    133800     3787.16
    133840     3788.44
    133880     3789.33
    133920     3790.74
    133960     3791.78
    134000     3793.06
    134040     3793.96
    134080     3794.97
    134120      3796.3
    134160      3797.4
    134200     3798.59
    134240     3799.93
    134280      3800.7
    134320     3801.95
    134360     3802.75
    134400     3804.29
    134440      3805.2
    134480     3806.34
    134520      3807.2
    134560     3808.83
    134600     3809.73
    134640        3811
    134680     3811.89
    134720      3813.3
    134760     3814.33
    134800     3815.64
    134840     3816.52
    134880     3817.52
    134920     3818.86
    134960     3819.96
    135000     3821.16
    135040     3822.49
    135080     3823.26
    135120     3824.52
    135160     3825.32
    135200     3826.86
    135240     3827.78
    135280     3828.92
    135320     3829.76
    135360     3831.39
    135400      3832.3
    135440     3833.55
    135480     3834.46
    135520     3835.85
    135560     3836.89
    135600      3838.2
    135640     3839.08
    135680     3840.06
    135720     3841.43
    135760     3842.51
    135800     3843.71
    135840     3845.05
    135880     3845.81
    135920     3847.08
    135960     3847.88
    136000     3849.42
    136040     3850.34
    136080      3851.5
    136120     3852.33
    136160     3853.97
    136200     3854.86
    136240     3856.14
    136280     3857.04
    136320     3858.42
    136360     3859.47
    136400     3860.77
    136440     3861.65
    136480     3862.64
    136520        3864
    136560     3865.08
    136600     3866.28
    136640     3867.62
    136680     3868.38
    136720     3869.65
    136760     3870.45
    136800     3871.99
    136840     3872.91
    136880     3874.05
    136920     3874.89
    136960     3876.54
    137000     3877.43
    137040      3878.7
    137080     3879.59
    137120     3880.98
    137160     3882.03
    137200     3883.33
    137240      3884.2
    137280      3885.2
    137320     3886.56
    137360     3887.63
    137400     3888.84
    137440     3890.19
    137480     3890.94
    137520     3892.21
    137560     3893.01
    137600     3894.55
    137640     3895.47
    137680     3896.59
    137720     3897.44
    137760     3899.09
    137800     3899.98
    137840     3901.26
    137880     3902.13
    137920     3903.53
    137960     3904.58
    138000     3905.88
    138040     3906.76
    138080     3907.75
    138120     3909.13
    138160     3910.18
    138200     3911.39
    138240     3912.76
    138280     3913.49
    138320     3914.76
    138360     3915.55
    138400     3917.11
    138440     3918.02
    138480     3919.15
    138520        3920
    138560     3921.65
    138600     3922.54
    138640     3923.82
    138680     3924.67
    138720     3926.09
    138760     3927.15
    138800     3928.45
    138840     3929.33
    138880     3930.32
    138920     3931.68
    138960     3932.76
    139000     3933.96
    139040     3935.33
    139080     3936.06
    139120     3937.33
    139160     3938.12
    139200     3939.67
    139240     3940.59
    139280     3941.72
    139320     3942.56
    139360     3944.23
    139400     3945.13
    139440     3946.39
    139480     3947.25
    139520     3948.67
    139560     3949.73
    139600     3951.02
    139640     3951.91
    139680     3952.89
    139720     3954.26
    139760     3955.34
    139800     3956.54
    139840     3957.91
    139880     3958.66
    139920     3959.93
    139960      3960.7
    140000     3962.26
    140040     3963.18
    140080     3964.31
    140120     3965.14
    140160     3966.82
    140200     3967.72
    140240     3968.97
    140280     3969.84
    140320     3971.26
    140360     3972.31
    140400     3973.61
    140440      3974.5
    140480     3975.49
    140520     3976.85
    140560     3977.93
    140600     3979.11
    140640      3980.5
    140680     3981.23
    140720      3982.5
    140760     3983.29
    140800     3984.84
    140840     3985.76
    140880      3986.9
    140920     3987.72
    140960     3989.39
    141000      3990.3
    141040     3991.55
    141080     3992.42
    141120     3993.85
    141160     3994.89
    141200     3996.19
    141240     3997.08
    141280     3998.07
    141320     3999.43
    141360     4000.51
    141400      4001.7
    141440     4003.08
    141480      4003.8
    141520     4005.09
    141560     4005.88
    141600     4007.43
    141640     4008.34
    141680     4009.48
    141720     4010.29
    141760     4011.97
    141800     4012.86
    141840     4014.14
    141880        4015
    141920     4016.44
    141960     4017.47
    142000     4018.78
    142040     4019.67
    142080     4020.66
    142120     4022.02
    142160     4023.09
    142200     4024.28
    142240     4025.66
    142280     4026.37
    142320     4027.67
    142360     4028.45
    142400        4030
    142440     4030.91
    142480     4032.05
    142520     4032.87
    142560     4034.55
    142600     4035.43
    142640     4036.71
    142680     4037.58
    142720     4039.01
    142760     4040.05
    142800     4041.36
    142840     4042.25
    142880     4043.23
    142920      4044.6
    142960     4045.67
    143000     4046.85
    143040     4048.24
    143080     4048.94
    143120     4050.25
    143160     4051.02
    143200     4052.58
    143240     4053.48
    143280     4054.62
    143320     4055.43
    143360     4057.12
    143400        4058
    143440     4059.27
    143480     4060.13
    143520     4061.58
    143560     4062.62
    143600     4063.94
    143640     4064.82
    143680      4065.8
    143720     4067.16
    143760     4068.24
    143800     4069.42
    143840     4070.81
    143880     4071.52
    143920     4072.84
    143960      4073.6
    144000     4075.16
    144040     4076.07
    144080      4077.2
    144120     4077.99
    144160     4079.69
    144200     4080.57
    144240     4081.84
    144280      4082.7
    144320     4084.16
    144360     4085.19
    144400     4086.51
    144440     4087.38
    144480     4088.38
    144520     4089.74
    144560     4090.82
    144600        4092
    144640     4093.39
    144680     4094.08
    144720      4095.4
    144760     4096.17
    144800     4097.74
    144840     4098.63
    144880     4099.77
    144920     4100.56
    144960     4102.27
    145000     4103.15
    145040     4104.41
    145080     4105.29
    145120     4106.73
    145160     4107.75
    145200     4109.09
    145240     4109.95
    145280     4110.96
    145320     4112.31
    145360     4113.39
    145400     4114.58
    145440     4115.96
    145480     4116.66
    145520     4117.99
    145560     4118.75
    145600     4120.32
    145640     4121.21
    145680     4122.35
    145720     4123.14
    145760     4124.85
    145800     4125.72
    145840     4126.99
    145880     4127.88
    145920      4129.3
    145960     4130.32
    146000     4131.67
    146040     4132.52
    146080     4133.53
    146120     4134.89
    146160     4135.98
    146200     4137.15
    146240     4138.52
    146280     4139.24
    146320     4140.56
    146360     4141.33
    146400      4142.9
    146440     4143.78
    146480     4144.93
    146520     4145.71
    146560     4147.42
    146600     4148.29
    146640     4149.57
    146680     4150.46
    146720     4151.88
    146760      4152.9
    146800     4154.24
    146840     4155.09
    146880     4156.09
    146920     4157.47
    146960     4158.55
    147000     4159.72
    147040      4161.1
    147080     4161.81
    147120     4163.13
    147160      4163.9
    147200     4165.47
    147240     4166.34
    147280     4167.49
    147320     4168.29
    147360     4169.99
    147400     4170.84
    147440     4172.14
    147480     4173.02
    147520     4174.44
    147560     4175.47
    147600     4176.81
    147640     4177.65
    147680     4178.65
    147720     4180.03
    147760     4181.11
    147800      4182.3
    147840     4183.69
    147880     4184.38
    147920      4185.7
    147960     4186.47
    148000     4188.03
    148040     4188.91
    148080     4190.06
    148120     4190.85
    148160     4192.57
    148200     4193.41
    148240     4194.71
    148280     4195.59
    148320        4197
    148360     4198.02
    148400     4199.37
    148440     4200.21
    148480     4201.22
    148520      4202.6
    148560     4203.67
    148600     4204.87
    148640     4206.25
    148680     4206.94
    148720     4208.26
    148760     4209.04
    148800     4210.61
    148840     4211.47
    148880     4212.63
    148920     4213.42
    148960     4215.13
    149000     4215.99
    149040     4217.28
    149080     4218.16
    149120     4219.59
    149160      4220.6
    149200     4221.94
    149240     4222.78
    149280     4223.78
    149320     4225.16
    149360     4226.23
    149400     4227.42
    149440      4228.8
    149480     4229.52
    149520     4230.81
    149560     4231.61
    149600     4233.17
    149640     4234.04
    149680      4235.2
    149720     4235.99
    149760     4237.69
    149800     4238.55
    149840     4239.84
    149880     4240.72
    149920     4242.16
    149960     4243.16
    150000     4244.51
    150040     4245.34
    150080     4246.36
    150120     4247.73
    150160     4248.81
    150200     4249.99
    150240     4251.38
    150280     4252.09
    150320     4253.38
    150360     4254.18
    150400     4255.74
    150440     4256.58
    150480     4257.77
    150520     4258.55
    150560     4260.26
    150600     4261.12
    150640     4262.39
    150680     4263.27
    150720     4264.73
    150760     4265.74
    150800     4267.09
    150840     4267.92
    150880     4268.92
    150920      4270.3
    150960     4271.38
    151000     4272.57
    151040     4273.95
    151080     4274.67
    151120     4275.94
    151160     4276.76
    151200     4278.31
    151240     4279.16
    151280     4280.35
    151320     4281.12
    151360     4282.84
    151400     4283.69
    151440     4284.98
    151480     4285.85
    151520     4287.31
    151560     4288.32
    151600     4289.67
    151640      4290.5
    151680      4291.5
    151720     4292.87
    151760     4293.95
    151800     4295.15
    151840     4296.53
    151880     4297.25
    151920     4298.52
    151960     4299.34
    152000     4300.89
    152040     4301.75
    152080     4302.93
    152120     4303.71
    152160     4305.42
    152200     4306.28
    152240     4307.58
    152280     4308.43
    152320     4309.89
    152360     4310.91
    152400     4312.26
    152440     4313.09
    152480     4314.09
    152520     4315.46
    152560     4316.53
    152600     4317.75
    152640     4319.11
    152680     4319.83
    152720      4321.1
    152760     4321.92
    152800     4323.47
    152840     4324.33
    152880     4325.52
    152920     4326.28
    152960        4328
    153000     4328.84
    153040     4330.15
    153080     4331.01
    153120     4332.47
    153160     4333.48
    153200     4334.84
    153240     4335.67
    153280     4336.66
    153320     4338.04
    153360     4339.12
    153400     4340.32
    153440     4341.69
    153480      4342.4
    153520     4343.67
    153560     4344.51
    153600     4346.05
    153640      4346.9
    153680     4348.09
    153720     4348.86
    153760     4350.56
    153800     4351.41
    153840     4352.72
    153880     4353.58
    153920     4355.04
    153960     4356.05
    154000     4357.41
    154040     4358.24
    154080     4359.24
    154120     4360.63
    154160     4361.71
    154200     4362.91
    154240     4364.29
    154280     4364.99
    154320     4366.27
    154360     4367.09
    154400     4368.65
    154440      4369.5
    154480     4370.68
    154520     4371.44
    154560     4373.15
    154600     4374.01
    154640     4375.32
    154680     4376.18
    154720     4377.63
    154760     4378.64
    154800        4380
    154840     4380.84
    154880     4381.83
    154920      4383.2
    154960     4384.29
    155000      4385.5
    155040     4386.88
    155080     4387.58
    155120     4388.85
    155160     4389.68
    155200     4391.24
    155240     4392.09
    155280     4393.28
    155320     4394.04
    155360     4395.77
    155400     4396.61
    155440     4397.91
    155480     4398.76
    155520     4400.22
    155560     4401.23
    155600     4402.58
    155640     4403.42
    155680     4404.41
    155720     4405.79
    155760     4406.86
    155800     4408.07
    155840     4409.45
    155880     4410.16
    155920     4411.43
    155960     4412.26
    156000     4413.82
    156040     4414.65
    156080     4415.85
    156120     4416.62
    156160     4418.33
    156200     4419.17
    156240     4420.49
    156280     4421.33
    156320     4422.79
    156360      4423.8
    156400     4425.15
    156440        4426
    156480        4427
    156520     4428.37
    156560     4429.44
    156600     4430.65
    156640     4432.03
    156680     4432.74
    156720     4434.01
    156760     4434.83
    156800     4436.41
    156840     4437.24
    156880     4438.44
    156920      4439.2
    156960     4440.92
    157000     4441.74
    157040     4443.08
    157080     4443.91
    157120     4445.37
    157160     4446.39
    157200     4447.74
    157240     4448.58
    157280     4449.58
    157320     4450.96
    157360     4452.02
    157400     4453.24
    157440     4454.63
    157480     4455.33
    157520      4456.6
    157560     4457.44
    157600        4459
    157640     4459.84
    157680     4461.04
    157720      4461.8
    157760     4463.51
    157800     4464.34
    157840     4465.67
    157880     4466.51
    157920     4467.97
    157960     4468.98
    158000     4470.35
    158040     4471.18
    158080     4472.18
    158120     4473.55
    158160     4474.62
    158200     4475.83
    158240     4477.23
    158280     4477.93
    158320      4479.2
    158360     4480.02
    158400     4481.59
    158440     4482.44
    158480     4483.66
    158520      4484.4
    158560     4486.11
    158600     4486.95
    158640     4488.27
    158680      4489.1
    158720     4490.55
    158760     4491.58
    158800     4492.95
    158840     4493.79
    158880     4494.78
    158920     4496.16
    158960     4497.22
    159000     4498.44
    159040     4499.83
    159080     4500.53
    159120     4501.79
    159160     4502.64
    159200     4504.21
    159240     4505.04
    159280     4506.27
    159320     4507.01
    159360     4508.72
    159400     4509.55
    159440     4510.88
    159480     4511.71
    159520     4513.17
    159560     4514.18
    159600     4515.55
    159640      4516.4
    159680     4517.38
    159720     4518.76
    159760     4519.84
    159800     4521.04
    159840     4522.46
    159880     4523.14
    159920     4524.41
    159960     4525.24
    160000     4526.83
    160040     4527.65
    160080     4528.88
    160120      4529.6
    160160     4531.31
    160200     4532.15
    160240     4533.48
    160280      4534.3
    160320     4535.77
    160360     4536.79
    160400     4538.15
    160440        4539
    160480     4539.97
    160520     4541.35
    160560     4542.41
    160600     4543.64
    160640     4545.04
    160680     4545.73
    160720        4547
    160760     4547.83
    160800     4549.43
    160840     4550.25
    160880     4551.47
    160920     4552.18
    160960     4553.92
    161000     4554.75
    161040     4556.07
    161080      4556.9
    161120     4558.35
    161160     4559.39
    161200     4560.75
    161240     4561.59
    161280     4562.55
    161320     4563.93
    161360        4565
    161400     4566.24
    161440     4567.64
    161480     4568.33
    161520     4569.61
    161560     4570.44
    161600     4572.03
    161640     4572.87
    161680     4574.09
    161720      4574.8
    161760     4576.53
    161800     4577.36
    161840     4578.67
    161880     4579.51
    161920     4580.97
    161960     4581.99
    162000     4583.35
    162040     4584.19
    162080     4585.15
    162120     4586.54
    162160     4587.61
    162200     4588.85
    162240     4590.26
    162280     4590.93
    162320     4592.23
    162360     4593.06
    162400     4594.64
    162440     4595.47
    162480      4596.7
    162520     4597.41
    162560     4599.13
    162600     4599.96
    162640     4601.28
    162680     4602.11
    162720     4603.58
    162760     4604.59
    162800     4605.97
    162840      4606.8
    162880     4607.75
    162920     4609.15
    162960     4610.22
    163000     4611.45
    163040     4612.87
    163080     4613.54
    163120     4614.84
    163160     4615.66
    163200     4617.25
    163240     4618.07
    163280     4619.29
    163320     4620.01
    163360     4621.73
    163400     4622.56
    163440     4623.87
    163480      4624.7
    163520     4626.18
    163560     4627.18
    163600     4628.57
    163640     4629.39
    163680     4630.36
    163720     4631.75
    163760     4632.82
    163800     4634.06
    163840     4635.47
    163880     4636.14
    163920     4637.45
    163960     4638.25
    164000     4639.85
    164040     4640.68
    164080      4641.9
    164120     4642.63
    164160     4644.34
    164200     4645.18
    164240     4646.49
    164280     4647.32
    164320      4648.8
    164360     4649.81
    164400      4651.2
    164440        4652
    164480     4652.98
    164520     4654.37
    164560     4655.44
    164600     4656.68
    164640      4658.1
    164680     4658.78
    164720     4660.07
    164760     4660.87
    164800     4662.48
    164840      4663.3
    164880     4664.53
    164920     4665.26
    164960     4666.96
    165000     4667.82
    165040     4669.13
    165080     4669.95
    165120     4671.42
    165160     4672.44
    165200     4673.82
    165240     4674.63
    165280     4675.61
    165320     4676.98
    165360     4678.07
    165400     4679.32
    165440     4680.74
    165480     4681.42
    165520     4682.71
    165560      4683.5
    165600     4685.12
    165640     4685.95
    165680     4687.18
    165720     4687.91
    165760      4689.6
    165800     4690.46
    165840     4691.77
    165880     4692.58
    165920     4694.06
    165960     4695.07
    166000     4696.46
    166040     4697.27
    166080     4698.25
    166120     4699.61
    166160      4700.7
    166200     4701.96
    166240     4703.37
    166280     4704.06
    166320     4705.33
    166360     4706.13
    166400     4707.75
    166440     4708.58
    166480     4709.81
    166520     4710.56
    166560     4712.23
    166600     4713.09
    166640     4714.42
    166680     4715.22
    166720     4716.69
    166760     4717.71
    166800      4719.1
    166840     4719.89
    166880     4720.89
    166920     4722.24
    166960     4723.33
    167000     4724.59
    167040     4726.01
    167080     4726.69
    167120     4727.96
    167160     4728.76
    167200     4730.39
    167240     4731.21
    167280     4732.44
    167320     4733.19
    167360     4734.86
    167400     4735.73
    167440     4737.07
    167480     4737.86
    167520     4739.33
    167560     4740.36
    167600     4741.74
    167640     4742.53
    167680     4743.54
    167720     4744.87
    167760     4745.96
    167800     4747.23
    167840     4748.66
    167880     4749.32
    167920     4750.59
    167960     4751.41
    168000     4753.04
    168040     4753.83
    168080     4755.07
    168120     4755.82
    168160      4757.5
    168200     4758.36
    168240      4759.7
    168280     4760.48
    168320     4761.97
    168360     4762.98
    168400     4764.38
    168440     4765.17
    168480     4766.18
    168520     4767.51
    168560      4768.6
    168600     4769.86
    168640      4771.3
    168680     4771.95
    168720     4773.23
    168760     4774.04
    168800     4775.67
    168840     4776.47
    168880      4777.7
    168920     4778.45
    168960     4780.15
    169000        4781
    169040     4782.32
    169080     4783.11
    169120     4784.59
    169160     4785.61
    169200     4787.01
    169240     4787.81
    169280      4788.8
    169320     4790.15
    169360     4791.24
    169400      4792.5
    169440     4793.94
    169480     4794.59
    169520     4795.87
    169560     4796.67
    169600     4798.32
    169640     4799.12
    169680     4800.34
    169720     4801.09
    169760     4802.78
    169800     4803.62
    169840     4804.96
    169880     4805.75
    169920     4807.24
    169960     4808.25
    170000     4809.66
    170040     4810.45
    170080     4811.44
    170120     4812.81
    170160     4813.89
    170200     4815.14
    170240     4816.58
    170280     4817.23
    170320     4818.51
    170360     4819.31
    170400     4820.95
    170440     4821.76
    170480     4822.98
    170520     4823.72
    170560     4825.44
    170600     4826.28
    170640     4827.61
    170680      4828.4
    170720     4829.88
    170760      4830.9
    170800     4832.33
    170840     4833.11
    170880     4834.09
    170920     4835.44
    170960     4836.53
    171000     4837.79
    171040     4839.23
    171080     4839.87
    171120     4841.16
    171160     4841.97
    171200     4843.59
    171240      4844.4
    171280     4845.62
    171320     4846.34
    171360     4848.08
    171400     4848.89
    171440     4850.25
    171480     4851.02
    171520     4852.52
    171560     4853.53
    171600     4854.96
    171640     4855.73
    171680     4856.71
    171720     4858.08
    171760     4859.17
    171800     4860.41
    171840     4861.86
    171880      4862.5
    171920     4863.79
    171960      4864.6
    172000     4866.23
    172040     4867.02
    172080     4868.25
    172120     4868.99
    172160     4870.72
    172200     4871.55
    172240     4872.89
    172280     4873.67
    172320     4875.16
    172360     4876.17
    172400     4877.59
    172440     4878.37
    172480     4879.33
    172520     4880.72
    172560      4881.8
    172600     4883.03
    172640      4884.5
    172680     4885.14
    172720     4886.42
    172760     4887.24
    172800     4888.87
    172840     4889.65
    172880      4890.9
    172920     4891.64
    172960     4893.37
    173000     4894.18
    173040     4895.53
    173080     4896.31
    173120      4897.8
    173160      4898.8
    173200     4900.21
    173240        4901
    173280     4901.98
    173320     4903.37
    173360     4904.42
    173400     4905.68
    173440     4907.12
    173480     4907.78
    173520     4909.07
    173560     4909.88
    173600     4911.51
    173640     4912.29
    173680     4913.53
    173720     4914.27
    173760     4916.01
    173800     4916.81
    173840     4918.18
    173880     4918.94
    173920     4920.43
    173960     4921.44
    174000     4922.85
    174040     4923.63
    174080     4924.61
    174120     4926.01
    174160     4927.05
    174200      4928.3
    174240     4929.76
    174280     4930.42
    174320     4931.71
    174360     4932.52
    174400     4934.16
    174440     4934.93
    174480     4936.16
    174520     4936.91
    174560     4938.65
    174600     4939.45
    174640      4940.8
    174680     4941.57
    174720     4943.08
    174760     4944.09
    174800     4945.47
    174840     4946.28
    174880     4947.25
    174920     4948.65
    174960      4949.7
    175000     4950.95
    175040     4952.41
    175080     4953.06
    175120     4954.36
    175160     4955.16
    175200     4956.81
    175240     4957.57
    175280     4958.81
    175320     4959.56
    175360     4961.29
    175400      4962.1
    175440     4963.45
    175480     4964.22
    175520     4965.72
    175560     4966.74
    175600     4968.11
    175640     4968.92
    175680      4969.9
    175720      4971.3
    175760     4972.34
    175800     4973.58
    175840     4975.04
    175880      4975.7
    175920        4977
    175960     4977.79
    176000     4979.47
    176040     4980.19
    176080     4981.44
    176120     4982.19
    176160     4983.93
    176200     4984.73
    176240      4986.1
    176280     4986.86
    176320     4988.34
    176360     4989.38
    176400     4990.75
    176440     4991.56
    176480     4992.54
    176520     4993.93
    176560     4994.99
    176600     4996.23
    176640     4997.68
    176680     4998.34
    176720     4999.65
    176760     5000.44
    176800     5002.11
    176840     5002.84
    176880     5004.09
    176920     5004.84
    176960     5006.57
    177000     5007.38
    177040     5008.74
    177080     5009.51
    177120        5011
    177160     5012.01
    177200     5013.41
    177240     5014.21
    177280     5015.19
    177320     5016.59
    177360     5017.64
    177400     5018.88
    177440     5020.33
    177480        5021
    177520      5022.3
    177560     5023.09
    177600     5024.76
    177640     5025.49
    177680     5026.73
    177720     5027.48
    177760     5029.22
    177800     5030.02
    177840     5031.39
    177880     5032.13
    177920     5033.64
    177960     5034.65
    178000     5036.04
    178040     5036.85
    178080     5037.83
    178120     5039.22
    178160     5040.27
    178200     5041.52
    178240     5042.97
    178280     5043.64
    178320     5044.93
    178360      5045.7
    178400      5047.4
    178440     5048.12
    178480     5049.35
    178520      5050.1
    178560     5051.86
    178600     5052.64
    178640     5054.01
    178680     5054.77
    178720     5056.28
    178760     5057.29
    178800     5058.68
    178840     5059.47
    178880     5060.46
    178920     5061.86
    178960     5062.89
    179000     5064.14
    179040      5065.6
    179080     5066.27
    179120     5067.57
    179160     5068.34
    179200     5070.03
    179240     5070.75
    179280     5071.99
    179320     5072.72
    179360      5074.5
    179400     5075.27
    179440     5076.67
    179480     5077.41
    179520     5078.92
    179560     5079.92
    179600     5081.32
    179640     5082.11
    179680     5083.09
    179720     5084.49
    179760     5085.53
    179800     5086.76
    179840     5088.23
    179880      5088.9
    179920     5090.19
    179960     5090.96
    180000     5092.65
    180040     5093.38
    180080     5094.61
    180120     5095.34
    180160     5097.13
    180200     5097.89
    180240     5099.29
    180280     5100.03
    180320     5101.52
    180360     5102.53
    180400     5103.92
    180440     5104.72
    180480      5105.7
    180520     5107.12
    180560     5108.15
    180600      5109.4
    180640     5110.85
    180680     5111.52
    180720     5112.81
    180760     5113.58
    180800     5115.27
    180840     5115.99
    180880     5117.23
    180920     5117.95
    180960     5119.74
    181000     5120.48
    181040      5121.9
    181080     5122.64
    181120     5124.15
    181160     5125.13
    181200     5126.51
    181240     5127.33
    181280     5128.31
    181320     5129.72
    181360     5130.75
    181400     5131.99
    181440     5133.45
    181480     5134.12
    181520     5135.42
    181560     5136.18
    181600     5137.88
    181640     5138.58
    181680     5139.82
    181720     5140.54
    181760     5142.34
    181800     5143.08
    181840     5144.49
    181880     5145.22
    181920     5146.73
    181960     5147.71
    182000     5149.12
    182040     5149.93
    182080     5150.91
    182120      5152.3
    182160     5153.34
    182200      5154.6
    182240     5156.05
    182280     5156.72
    182320     5158.03
    182360     5158.77
    182400     5160.48
    182440     5161.15
    182480      5162.4
    182520     5163.13
    182560     5164.92
    182600     5165.66
    182640     5167.08
    182680      5167.8
    182720     5169.32
    182760     5170.29
    182800     5171.71
    182840     5172.52
    182880     5173.49
    182920     5174.89
    182960     5175.94
    183000     5177.18
    183040     5178.64
    183080     5179.31
    183120     5180.62
    183160     5181.36
    183200     5183.06
    183240     5183.74
    183280     5184.98
    183320      5185.7
    183360     5187.51
    183400     5188.25
    183440     5189.65
    183480     5190.37
    183520      5191.9
    183560     5192.88
    183600     5194.29
    183640      5195.1
    183680     5196.05
    183720     5197.48
    183760     5198.52
    183800     5199.76
    183840     5201.21
    183880     5201.89
    183920      5203.2
    183960     5203.93
    184000     5205.65
    184040     5206.31
    184080     5207.55
    184120     5208.27
    184160     5210.07
    184200     5210.81
    184240     5212.23
    184280     5212.95
    184320     5214.46
    184360     5215.45
    184400     5216.85
    184440     5217.66
    184480     5218.63
    184520     5220.05
    184560     5221.09
    184600     5222.33
    184640     5223.78
    184680     5224.45
    184720     5225.79
    184760      5226.5
    184800     5228.24
    184840     5228.89
    184880     5230.13
    184920     5230.84
    184960     5232.66
    185000     5233.41
    185040      5234.8
    185080     5235.53
    185120     5237.04
    185160     5238.02
    185200     5239.41
    185240     5240.24
    185280      5241.2
    185320      5242.6
    185360     5243.66
    185400      5244.9
    185440     5246.34
    185480     5247.03
    185520     5248.36
    185560     5249.07
    185600      5250.8
    185640     5251.45
    185680     5252.69
    185720      5253.4
    185760     5255.22
    185800     5255.96
    185840     5257.35
    185880      5258.1
    185920     5259.59
    185960     5260.58
    186000     5261.95
    186040     5262.79
    186080     5263.76
    186120     5265.16
    186160     5266.23
    186200     5267.45
    186240     5268.88
    186280     5269.57
    186320     5270.89
    186360     5271.62
    186400     5273.34
    186440     5273.99
    186480     5275.22
    186520     5275.92
    186560     5277.77
    186600      5278.5
    186640      5279.9
    186680     5280.65
    186720     5282.13
    186760     5283.11
    186800      5284.5
    186840     5285.37
    186880     5286.31
    186920      5287.7
    186960     5288.77
    187000        5290
    187040     5291.44
    187080     5292.13
    187120     5293.44
    187160     5294.16
    187200     5295.86
    187240     5296.54
    187280     5297.76
    187320     5298.46
    187360     5300.33
    187400     5301.03
    187440     5302.43
    187480     5303.19
    187520     5304.68
    187560     5305.65
    187600     5307.04
    187640      5307.9
    187680     5308.86
    187720     5310.23
    187760     5311.32
    187800     5312.55
    187840     5313.99
    187880     5314.66
    187920     5315.97
    187960      5316.7
    188000      5318.4
    188040     5319.07
    188080      5320.3
    188120     5320.98
    188160     5322.86
    188200     5323.57
    188240     5324.95
    188280     5325.71
    188320     5327.19
    188360     5328.18
    188400     5329.56
    188440     5330.44
    188480      5331.4
    188520     5332.78
    188560     5333.86
    188600     5335.05
    188640     5336.53
    188680      5337.2
    188720     5338.51
    188760     5339.23
    188800     5340.92
    188840      5341.6
    188880     5342.83
    188920     5343.53
    188960      5345.4
    189000     5346.11
    189040     5347.48
    189080     5348.24
    189120     5349.73
    189160     5350.72
    189200     5352.11
    189240     5352.97
    189280     5353.94
    189320     5355.33
    189360     5356.39
    189400      5357.6
    189440     5359.08
    189480     5359.73
    189520     5361.05
    189560     5361.79
    189600     5363.45
    189640     5364.16
    189680     5365.38
    189720     5366.08
    189760     5367.94
    189800     5368.65
    189840     5370.03
    189880     5370.78
    189920     5372.27
    189960     5373.26
    190000     5374.63
    190040     5375.49
    190080     5376.47
    190120     5377.85
    190160     5378.91
    190200     5380.13
    190240     5381.63
    190280     5382.26
    190320     5383.59
    190360     5384.33
    190400        5386
    190440      5386.7
    190480     5387.92
    190520     5388.61
    190560     5390.49
    190600      5391.2
    190640     5392.56
    190680     5393.33
    190720      5394.8
    190760     5395.82
    190800     5397.18
    190840     5398.04
    190880     5399.02
    190920      5400.4
    190960     5401.47
    191000     5402.69
    191040     5404.17
    191080     5404.82
    191120     5406.15
    191160     5406.88
    191200     5408.54
    191240     5409.25
    191280     5410.47
    191320     5411.16
    191360     5413.02
    191400     5413.74
    191440     5415.11
    191480     5415.86
    191520     5417.34
    191560     5418.36
    191600      5419.7
    191640     5420.58
    191680     5421.55
    191720     5422.93
    191760        5424
    191800     5425.21
    191840     5426.69
    191880     5427.34
    191920     5428.68
    191960      5429.4
    192000     5431.06
    192040     5431.78
    192080     5432.99
    192120     5433.69
    192160     5435.57
    192200     5436.25
    192240     5437.63
    192280     5438.39
    192320     5439.88
    192360     5440.88
    192400     5442.24
    192440     5443.13
    192480     5444.09
    192520     5445.46
    192560     5446.54
    192600     5447.76
    192640     5449.24
    192680     5449.88
    192720     5451.22
    192760     5451.93
    192800      5453.6
    192840     5454.32
    192880     5455.55
    192920     5456.23
    192960     5458.11
    193000     5458.79
    193040     5460.17
    193080     5460.94
    193120     5462.41
    193160     5463.43
    193200     5464.78
    193240     5465.67
    193280     5466.62
    193320     5467.99
    193360     5469.08
    193400     5470.29
    193440     5471.75
    193480     5472.42
    193520     5473.74
    193560     5474.45
    193600     5476.12
    193640     5476.83
    193680     5478.07
    193720     5478.74
    193760     5480.62
    193800     5481.29
    193840     5482.68
    193880     5483.47
    193920     5484.94
    193960     5485.94
    194000     5487.29
    194040     5488.18
    194080     5489.13
    194120     5490.49
    194160     5491.57
    194200      5492.8
    194240     5494.25
    194280     5494.92
    194320     5496.25
    194360     5496.94
    194400     5498.64
    194440     5499.33
    194480     5500.59
    194520     5501.26
    194560     5503.13
    194600     5503.79
    194640     5505.21
    194680        5506
    194720     5507.45
    194760     5508.47
    194800      5509.8
    194840      5510.7
    194880     5511.65
    194920     5513.02
    194960     5514.09
    195000     5515.31
    195040     5516.77
    195080     5517.44
    195120     5518.79
    195160     5519.47
    195200     5521.16
    195240     5521.86
    195280      5523.1
    195320     5523.78
    195360     5525.65
    195400     5526.31
    195440     5527.74
    195480     5528.51
    195520     5529.99
    195560     5530.98
    195600     5532.33
    195640     5533.23
    195680     5534.18
    195720     5535.52
    195760     5536.62
    195800     5537.83
    195840     5539.29
    195880     5539.96
    195920     5541.31
    195960        5542
    196000     5543.69
    196040     5544.38
    196080     5545.61
    196120     5546.29
    196160     5548.17
    196200     5548.81
    196240     5550.25
    196280     5550.99
    196320      5552.5
    196360     5553.51
    196400     5554.84
    196440     5555.74
    196480     5556.69
    196520     5558.03
    196560     5559.12
    196600     5560.34
    196640      5561.8
    196680     5562.46
    196720     5563.82
    196760     5564.51
    196800      5566.2
    196840     5566.89
    196880     5568.11
    196920      5568.8
    196960     5570.68
    197000      5571.3
    197040     5572.74
    197080     5573.47
    197120        5575
    197160        5576
    197200     5577.33
    197240     5578.23
    197280     5579.18
    197320     5580.51
    197360     5581.62
    197400     5582.84
    197440     5584.28
    197480     5584.95
    197520      5586.3
    197560     5587.01
    197600     5588.69
    197640     5589.38
    197680      5590.6
    197720     5591.29
    197760     5593.17
    197800     5593.79
    197840     5595.21
    197880     5595.96
    197920     5597.49
    197960      5598.5
    198000     5599.83
    198040     5600.73
    198080     5601.69
    198120        5603
    198160     5604.11
    198200     5605.33
    198240     5606.76
    198280     5607.41
    198320     5608.76
    198360     5609.48
    198400     5611.17
    198440     5611.85
    198480     5613.09
    198520     5613.77
    198560     5615.66
    198600     5616.28
    198640      5617.7
    198680     5618.44
    198720     5619.99
    198760     5620.99
    198800      5622.3
    198840     5623.22
    198880     5624.19
    198920     5625.51
    198960      5626.6
    199000     5627.84
    199040     5629.27
    199080     5629.92
    199120     5631.26
    199160        5632
    199200     5633.67
    199240     5634.34
    199280     5635.58
    199320     5636.27
    199360     5638.15
    199400     5638.76
    199440     5640.19
    199480     5640.94
    199520     5642.49
    199560     5643.49
    199600      5644.8
    199640     5645.72
    199680     5646.69
    199720     5648.02
    199760     5649.11
    199800     5650.33
    199840     5651.77
    199880     5652.43
    199920     5653.77
    199960     5654.49
    200000     5656.15
    200040     5656.86
    200080     5658.09
    200120     5658.77
    200160     5660.65
    200200     5661.25
    200240      5662.7
    200280     5663.44
    200320        5665
    200360     5665.99
    200400     5667.28
    200440     5668.22
    200480     5669.19
    200520     5670.52
    200560     5671.59
    200600     5672.82
    200640     5674.27
    200680     5674.93
    200720     5676.26
    200760     5676.99
    200800     5678.66
    200840     5679.35
    200880      5680.6
    200920     5681.27
    200960     5683.16
    201000     5683.76
    201040      5685.2
    201080     5685.95
    201120     5687.51
    201160     5688.49
    201200      5689.8
    201240     5690.74
    201280     5691.69
    201320     5693.02
    201360     5694.11
    201400     5695.32
    201440     5696.78
    201480     5697.42
    201520     5698.76
    201560     5699.49
    201600     5701.17
    201640     5701.85
    201680      5703.1
    201720     5703.77
    201760     5705.67
    201800     5706.26
    201840     5707.73
    201880     5708.45
    201920     5710.01
    201960     5710.99
    202000     5712.32
    202040     5713.25
    202080     5714.19
    202120     5715.52
    202160     5716.61
    202200     5717.84
    202240     5719.31
    202280     5719.93
    202320     5721.28
    202360        5722
    202400     5723.68
    202440     5724.34
    202480     5725.61
    202520     5726.26
    202560     5728.16
    202600     5728.76
    202640     5730.24
    202680     5730.95
    202720     5732.51
    202760     5733.49
    202800     5734.83
    202840     5735.73
    202880     5736.69
    202920     5738.02
    202960     5739.11
    203000     5740.35
    203040     5741.83
    203080     5742.43
    203120     5743.79
    203160      5744.5
    203200      5746.2
    203240     5746.84
    203280     5748.12
    203320     5748.78
    203360     5750.66
    203400     5751.26
    203440     5752.74
    203480     5753.46
    203520     5755.04
    203560        5756
    203600     5757.34
    203640     5758.25
    203680     5759.21
    203720     5760.54
    203760     5761.62
    203800     5762.85
    203840     5764.34
    203880     5764.95
    203920     5766.29
    203960     5767.01
    204000      5768.7
    204040     5769.36
    204080     5770.64
    204120     5771.29
    204160     5773.19
    204200     5773.78
    204240     5775.26
    204280     5775.97
    204320     5777.55
    204360     5778.52
    204400     5779.86
    204440     5780.76
    204480     5781.73
    204520     5783.05
    204560     5784.14
    204600     5785.38
    204640     5786.85
    204680     5787.46
    204720      5788.8
    204760     5789.52
    204800     5791.21
    204840      5791.9
    204880     5793.15
    204920     5793.81
    204960      5795.7
    205000     5796.32
    205040     5797.79
    205080     5798.48
    205120     5800.09
    205160     5801.05
    205200     5802.39
    205240     5803.27
    205280     5804.26
    205320     5805.58
    205360     5806.66
    205400      5807.9
    205440     5809.37
    205480     5809.99
    205520     5811.31
    205560     5812.03
    205600     5813.73
    205640     5814.41
    205680     5815.66
    205720     5816.34
    205760     5818.23
    205800     5818.83
    205840      5820.3
    205880        5821
    205920     5822.61
    205960     5823.58
    206000     5824.91
    206040     5825.79
    206080     5826.78
    206120      5828.1
    206160     5829.18
    206200     5830.43
    206240      5831.9
    206280     5832.51
    206320     5833.82
    206360     5834.55
    206400     5836.26
    206440     5836.94
    206480     5838.18
    206520     5838.86
    206560     5840.74
    206600     5841.34
    206640     5842.81
    206680     5843.51
    206720     5845.15
    206760      5846.1
    206800     5847.43
    206840     5848.32
    206880     5849.29
    206920     5850.61
    206960      5851.7
    207000     5852.94
    207040     5854.43
    207080     5855.04
    207120     5856.35
    207160     5857.05
    207200     5858.78
    207240     5859.46
    207280     5860.69
    207320     5861.37
    207360     5863.27
    207400     5863.87
    207440     5865.33
    207480     5866.05
    207520     5867.69
    207560     5868.65
    207600     5869.96
    207640     5870.85
    207680     5871.84
    207720     5873.13
    207760     5874.24
    207800     5875.48
    207840     5876.96
    207880     5877.56
    207920     5878.86
    207960     5879.59
    208000     5881.31
    208040     5882.01
    208080     5883.24
    208120     5883.89
    208160     5885.82
    208200     5886.41
    208240     5887.87
    208280     5888.59
    208320     5890.23
    208360     5891.17
    208400     5892.51
    208440     5893.41
    208480     5894.37
    208520     5895.67
    208560     5896.78
    208600     5898.02
    208640      5899.5
    208680     5900.13
    208720      5901.4
    208760     5902.12
    208800     5903.86
    208840     5904.55
    208880      5905.8
    208920     5906.41
    208960     5908.35
    209000     5908.94
    209040     5910.42
    209080     5911.11
    209120     5912.74
    209160     5913.69
    209200     5915.04
    209240     5915.92
    209280      5916.9
    209320      5918.2
    209360     5919.32
    209400     5920.54
    209440     5922.03
    209480     5922.66
    209520     5923.94
    209560     5924.66
    209600     5926.39
    209640     5927.07
    209680     5928.32
    209720     5928.92
    209760     5930.88
    209800     5931.46
    209840     5932.93
    209880     5933.63
    209920     5935.25
    209960     5936.22
    210000     5937.57
    210040     5938.45
    210080     5939.41
    210120     5940.73
    210160     5941.85
    210200     5943.09
    210240     5944.56
    210280      5945.2
    210320     5946.48
    210360      5947.2
    210400     5948.92
    210440     5949.62
    210480     5950.87
    210520     5951.48
    210560     5953.44
    210600     5954.01
    210640     5955.47
    210680     5956.19
    210720     5957.82
    210760     5958.76
    210800     5960.13
    210840     5961.01
    210880     5961.95
    210920     5963.27
    210960     5964.42
    211000     5965.65
    211040     5967.11
    211080     5967.76
    211120     5969.03
    211160     5969.76
    211200     5971.47
    211240     5972.17
    211280     5973.41
    211320     5974.03
    211360     5975.99
    211400     5976.56
    211440     5978.03
    211480     5978.75
    211520     5980.39
    211560     5981.33
    211600     5982.67
    211640     5983.57
    211680     5984.51
    211720      5985.8
    211760     5986.97
    211800      5988.2
    211840     5989.66
    211880     5990.32
    211920     5991.58
    211960     5992.33
    212000     5994.03
    212040     5994.72
    212080     5995.97
    212120     5996.57
    212160     5998.54
    212200     5999.11
    212240     6000.58
    212280     6001.29
    212320     6002.95
    212360     6003.89
    212400     6005.25
    212440     6006.11
    212480     6007.04
    212520     6008.34
    212560     6009.51
    212600     6010.75
    212640      6012.2
    212680     6012.88
    212720     6014.12
    212760     6014.86
    212800     6016.59
    212840     6017.26
    212880     6018.52
    212920     6019.11
    212960     6021.11
    213000     6021.67
    213040     6023.13
    213080     6023.84
    213120     6025.51
    213160     6026.44
    213200     6027.79
    213240     6028.68
    213280      6029.6
    213320     6030.89
    213360     6032.06
    213400     6033.33
    213440     6034.76
    213480     6035.42
    213520     6036.66
    213560      6037.4
    213600     6039.15
    213640     6039.81
    213680     6041.06
    213720     6041.65
    213760     6043.67
    213800      6044.2
    213840     6045.68
    213880     6046.37
    213920     6048.05
    213960     6048.98
    214000     6050.31
    214040     6051.21
    214080     6052.14
    214120     6053.44
    214160     6054.59
    214200     6055.87
    214240      6057.3
    214280     6057.96
    214320     6059.22
    214360     6059.93
    214400     6061.68
    214440     6062.32
    214480      6063.6
    214520     6064.17
    214560     6066.19
    214600     6066.74
    214640     6068.22
    214680     6068.89
    214720     6070.59
    214760     6071.51
    214800     6072.84
    214840     6073.75
    214880     6074.67
    214920     6075.98
    214960     6077.11
    215000      6078.4
    215040     6079.82
    215080     6080.48
    215120     6081.75
    215160     6082.44
    215200      6084.2
    215240     6084.85
    215280     6086.13
    215320      6086.7
    215360     6088.73
    215400     6089.27
    215440     6090.76
    215480     6091.42
    215520     6093.13
    215560     6094.05
    215600     6095.38
    215640     6096.31
    215680      6097.2
    215720     6098.54
    215760      6099.7
    215800     6100.95
    215840     6102.38
    215880     6103.04
    215920     6104.31
    215960        6105
    216000     6106.76
    216040      6107.4
    216080     6108.67
    216120     6109.24
    216160     6111.29
    216200     6111.82
    216240     6113.31
    216280     6113.96
    216320     6115.69
    216360     6116.61
    216400     6117.92
    216440     6118.87
    216480     6119.73
    216520     6121.08
    216560     6122.24
    216600     6123.49
    216640     6124.95
    216680     6125.58
    216720     6126.84
    216760     6127.54
    216800     6129.31
    216840     6129.94
    216880     6131.21
    216920     6131.79
    216960     6133.83
    217000     6134.35
    217040     6135.86
    217080      6136.5
    217120     6138.22
    217160     6139.15
    217200     6140.45
    217240     6141.41
    217280     6142.26
    217320     6143.62
    217360     6144.78
    217400     6146.04
    217440     6147.48
    217480     6148.11
    217520     6149.37
    217560     6150.05
    217600     6151.86
    217640      6152.5
    217680     6153.76
    217720     6154.33
    217760     6156.39
    217800      6156.9
    217840     6158.39
    217880     6159.05
    217920     6160.77
    217960     6161.69
    218000     6162.98
    218040     6163.94
    218080      6164.8
    218120     6166.17
    218160     6167.32
    218200     6168.58
    218240     6170.02
    218280     6170.65
    218320      6171.9
    218360     6172.58
    218400      6174.4
    218440     6175.02
    218480     6176.29
    218520     6176.88
    218560     6178.92
    218600     6179.45
    218640     6180.93
    218680      6181.6
    218720     6183.32
    218760     6184.25
    218800     6185.53
    218840     6186.49
    218880     6187.33
    218920     6188.74
    218960     6189.87
    219000     6191.13
    219040     6192.54
    219080     6193.19
    219120     6194.43
    219160     6195.13
    219200     6196.91
    219240     6197.56
    219280     6198.82
    219320      6199.4
    219360     6201.43
    219400     6201.96
    219440     6203.45
    219480     6204.14
    219520     6205.86
    219560     6206.78
    219600     6208.06
    219640     6209.01
    219680     6209.85
    219720     6211.26
    219760     6212.38
    219800     6213.64
    219840     6215.06
    219880     6215.72
    219920     6216.96
    219960     6217.65
    220000     6219.44
    220040     6220.08
    220080     6221.35
    220120     6221.92
    220160     6223.95
    220200     6224.49
    220240     6225.96
    220280     6226.67
    220320     6228.37
    220360      6229.3
    220400     6230.56
    220440     6231.51
    220480     6232.38
    220520     6233.78
    220560     6234.92
    220600     6236.15
    220640     6237.57
    220680     6238.24
    220720     6239.47
    220760     6240.17
    220800     6241.94
    220840     6242.59
    220880     6243.88
    220920     6244.43
    220960     6246.47
    221000     6247.01
    221040     6248.48
    221080     6249.19
    221120     6250.88
    221160     6251.82
    221200     6253.08
    221240     6254.02
    221280     6254.89
    221320     6256.32
    221360     6257.42
    221400     6258.67
    221440      6260.1
    221480     6260.77
    221520     6261.99
    221560     6262.69
    221600     6264.45
    221640     6265.12
    221680     6266.38
    221720     6266.95
    221760     6268.99
    221800     6269.51
    221840     6271.01
    221880      6271.7
    221920     6273.42
    221960     6274.35
    222000      6275.6
    222040     6276.54
    222080     6277.42
    222120     6278.85
    222160     6279.96
    222200     6281.19
    222240     6282.64
    222280      6283.3
    222320     6284.53
    222360     6285.21
    222400     6286.98
    222440     6287.64
    222480     6288.91
    222520     6289.48
    222560     6291.53
    222600     6292.04
    222640     6293.54
    222680     6294.21
    222720     6295.91
    222760     6296.86
    222800     6298.12
    222840     6299.06
    222880     6299.93
    222920     6301.36
    222960     6302.49
    223000      6303.7
    223040     6305.17
    223080     6305.82
    223120     6307.06
    223160     6307.73
    223200     6309.51
    223240     6310.17
    223280     6311.42
    223320     6312.01
    223360     6314.06
    223400     6314.56
    223440     6316.06
    223480     6316.74
    223520     6318.44
    223560     6319.38
    223600     6320.64
    223640     6321.58
    223680     6322.42
    223720     6323.88
    223760     6325.01
    223800     6326.23
    223840      6327.7
    223880     6328.33
    223920     6329.57
    223960     6330.26
    224000     6332.02
    224040     6332.69
    224080     6333.96
    224120     6334.54
    224160     6336.59
    224200      6337.1
    224240     6338.59
    224280     6339.25
    224320     6340.96
    224360     6341.92
    224400     6343.18
    224440      6344.1
    224480     6344.95
    224520      6346.4
    224560     6347.55
    224600     6348.78
    224640     6350.25
    224680     6350.87
    224720     6352.12
    224760     6352.81
    224800     6354.57
    224840     6355.22
    224880     6356.52
    224920     6357.07
    224960     6359.13
    225000     6359.64
    225040     6361.13
    225080      6361.8
    225120     6363.51
    225160     6364.44
    225200     6365.71
    225240     6366.64
    225280     6367.49
    225320     6368.94
    225360     6370.09
    225400     6371.31
    225440     6372.79
    225480     6373.42
    225520     6374.65
    225560     6375.34
    225600     6377.09
    225640     6377.75
    225680     6379.06
    225720      6379.6
    225760     6381.65
    225800     6382.16
    225840     6383.66
    225880     6384.33
    225920     6386.05
    225960     6386.98
    226000     6388.25
    226040     6389.16
    226080     6390.02
    226120     6391.46
    226160     6392.62
    226200     6393.83
    226240     6395.32
    226280     6395.92
    226320     6397.17
    226360     6397.88
    226400     6399.62
    226440     6400.25
    226480      6401.6
    226520     6402.14
    226560     6404.19
    226600     6404.69
    226640     6406.19
    226680     6406.85
    226720     6408.59
    226760     6409.54
    226800     6410.77
    226840     6411.71
    226880     6412.56
    226920     6413.99
    226960     6415.17
    227000     6416.37
    227040     6417.87
    227080     6418.45
    227120     6419.71
    227160      6420.4
    227200     6422.16
    227240     6422.79
    227280     6424.13
    227320     6424.65
    227360     6426.71
    227400     6427.21
    227440     6428.72
    227480     6429.36
    227520     6431.09
    227560     6432.06
    227600     6433.31
    227640     6434.26
    227680     6435.09
    227720     6436.51
    227760     6437.71
    227800     6438.92
    227840     6440.39
    227880     6440.98
    227920     6442.22
    227960     6442.93
    228000     6444.67
    228040     6445.31
    228080     6446.64
    228120     6447.19
    228160     6449.23
    228200     6449.73
    228240     6451.22
    228280     6451.89
    228320     6453.62
    228360     6454.58
    228400     6455.83
    228440     6456.78
    228480     6457.62
    228520     6459.03
    228560     6460.24
    228600     6461.43
    228640     6462.89
    228680     6463.49
    228720     6464.74
    228760     6465.42
    228800     6467.21
    228840     6467.84
    228880     6469.18
    228920     6469.72
    228960     6471.74
    229000     6472.26
    229040     6473.75
    229080     6474.41
    229120     6476.14
    229160      6477.1
    229200     6478.36
    229240     6479.28
    229280     6480.14
    229320     6481.56
    229360     6482.77
    229400     6483.96
    229440     6485.39
    229480        6486
    229520     6487.26
    229560     6487.94
    229600     6489.71
    229640     6490.34
    229680      6491.7
    229720     6492.24
    229760     6494.28
    229800     6494.79
    229840     6496.28
    229880     6496.93
    229920     6498.68
    229960     6499.64
    230000     6500.88
    230040     6501.81
    230080     6502.68
    230120     6504.08
    230160      6505.3
    230200      6506.5
    230240     6507.95
    230280     6508.52
    230320     6509.81
    230360     6510.48
    230400     6512.25
    230440     6512.86
    230480     6514.21
    230520     6514.78
    230560      6516.8
    230600     6517.33
    230640     6518.83
    230680     6519.47
    230720     6521.22
    230760     6522.15
    230800     6523.42
    230840     6524.36
    230880     6525.21
    230920     6526.61
    230960     6527.82
    231000     6529.04
    231040      6530.5
    231080     6531.04
    231120     6532.33
    231160     6533.01
    231200     6534.78
    231240      6535.4
    231280     6536.73
    231320      6537.3
    231360     6539.33
    231400     6539.87
    231440     6541.37
    231480        6542
    231520     6543.76
    231560      6544.7
    231600     6545.95
    231640      6546.9
    231680     6547.76
    231720     6549.14
    231760     6550.36
    231800     6551.59
    231840     6553.05
    231880      6553.6
    231920     6554.89
    231960     6555.57
    232000     6557.33
    232040     6557.95
    232080     6559.28
    232120     6559.85
    232160     6561.85
    232200     6562.43
    232240     6563.92
    232280     6564.57
    232320      6566.3
    232360     6567.24
    232400      6568.5
    232440     6569.45
    232480     6570.29
    232520     6571.71
    232560     6572.93
    232600     6574.13
    232640     6575.61
    232680     6576.15
    232720     6577.45
    232760     6578.16
    232800     6579.89
    232840     6580.52
    232880     6581.86
    232920     6582.42
    232960     6584.43
    233000     6584.98
    233040     6586.47
    233080     6587.12
    233120     6588.85
    233160     6589.81
    233200     6591.06
    233240     6592.01
    233280     6592.88
    233320     6594.29
    233360     6595.48
    233400      6596.7
    233440     6598.18
    233480     6598.72
    233520     6600.02
    233560     6600.75
    233600     6602.47
    233640     6603.08
    233680     6604.43
    233720     6604.98
    233760     6606.99
    233800     6607.54
    233840     6609.04
    233880     6609.67
    233920     6611.43
    233960     6612.36
    234000     6613.63
    234040     6614.56
    234080     6615.44
    234120     6616.86
    234160     6618.04
    234200     6619.27
    234240     6620.74
    234280     6621.28
    234320     6622.59
    234360     6623.31
    234400     6625.02
    234440     6625.63
    234480     6626.99
    234520     6627.54
    234560     6629.53
    234600     6630.11
    234640     6631.59
    234680     6632.23
    234720     6633.99
    234760     6634.94
    234800     6636.21
    234840     6637.14
    234880     6638.02
    234920     6639.41
    234960     6640.59
    235000     6641.84
    235040     6643.31
    235080     6643.86
    235120     6645.16
    235160     6645.89
    235200     6647.57
    235240      6648.2
    235280     6649.55
    235320     6650.09
    235360     6652.09
    235400     6652.68
    235440     6654.16
    235480     6654.81
    235520     6656.54
    235560     6657.49
    235600     6658.77
    235640      6659.7
    235680     6660.58
    235720     6661.99
    235760     6663.16
    235800     6664.41
    235840     6665.87
    235880     6666.43
    235920     6667.71
    235960     6668.44
    236000     6670.15
    236040     6670.76
    236080     6672.09
    236120     6672.64
    236160     6674.64
    236200     6675.24
    236240     6676.73
    236280     6677.37
    236320      6679.1
    236360     6680.05
    236400     6681.34
    236440     6682.25
    236480     6683.14
    236520     6684.56
    236560      6685.7
    236600     6686.96
    236640     6688.46
    236680     6688.99
    236720     6690.26
    236760     6690.99
    236800     6692.71
    236840     6693.31
    236880     6694.65
    236920     6695.19
    236960      6697.2
    237000     6697.78
    237040     6699.29
    237080     6699.94
    237120     6701.67
    237160     6702.62
    237200     6703.93
    237240     6704.83
    237280     6705.73
    237320     6707.13
    237360      6708.3
    237400     6709.53
    237440     6711.03
    237480     6711.56
    237520     6712.82
    237560     6713.55
    237600     6715.28
    237640     6715.89
    237680     6717.22
    237720     6717.73
    237760     6719.76
    237800     6720.36
    237840     6721.86
    237880     6722.51
    237920     6724.23
    237960      6725.2
    238000      6726.5
    238040      6727.4
    238080     6728.28
    238120     6729.69
    238160     6730.85
    238200     6732.11
    238240     6733.58
    238280     6734.14
    238320     6735.39
    238360     6736.11
    238400     6737.85
    238440     6738.45
    238480     6739.78
    238520     6740.32
    238560     6742.34
    238600     6742.93
    238640     6744.45
    238680     6745.07
    238720      6746.8
    238760     6747.77
    238800     6749.07
    238840     6749.98
    238880     6750.84
    238920     6752.25
    238960     6753.42
    239000     6754.67
    239040     6756.15
    239080     6756.71
    239120     6757.96
    239160     6758.67
    239200     6760.42
    239240     6761.02
    239280     6762.36
    239320     6762.92
    239360     6764.91
    239400     6765.51
    239440     6767.02
    239480     6767.64
    239520     6769.38
    239560     6770.34
    239600     6771.65
    239640     6772.56
    239680      6773.4
    239720     6774.84
    239760     6776.02
    239800     6777.26
    239840     6778.74
    239880     6779.32
    239920     6780.54
    239960     6781.25
    240000        6783
    240040     6783.62
    240080     6784.94
    240120     6785.52
    240160     6787.51
    240200     6788.08
    240240      6789.6
    240280     6790.23
    240320     6791.97
    240360     6792.92
    240400     6794.23
    240440     6795.12
    240480     6795.99
    240520     6797.43
    240560      6798.6
    240600     6799.83
    240640     6801.34
    240680     6801.89
    240720     6803.14
    240760     6803.84
    240800     6805.59
    240840     6806.22
    240880     6807.52
    240920     6808.12
    240960     6810.09
    241000     6810.67
    241040      6812.2
    241080     6812.81
    241120     6814.55
    241160     6815.54
    241200     6816.81
    241240     6817.72
    241280     6818.57
    241320        6820
    241360      6821.2
    241400     6822.44
    241440     6823.93
    241480     6824.49
    241520     6825.73
    241560     6826.42
    241600     6828.19
    241640      6828.8
    241680     6830.11
    241720     6830.71
    241760     6832.68
    241800     6833.28
    241840     6834.79
    241880     6835.41
    241920     6837.14
    241960     6838.12
    242000     6839.38
    242040     6840.32
    242080     6841.13
    242120     6842.61
    242160     6843.79
    242200     6845.03
    242240     6846.54
    242280     6847.08
    242320     6848.34
    242360     6849.03
    242400      6850.8
    242440     6851.41
    242480     6852.71
    242520      6853.3
    242560     6855.29
    242600     6855.89
    242640      6857.4
    242680     6858.01
    242720     6859.75
    242760     6860.75
    242800     6861.98
    242840     6862.92
    242880     6863.73
    242920     6865.19
    242960     6866.38
    243000     6867.62
    243040     6869.13
    243080     6869.69
    243120     6870.94
    243160     6871.64
    243200     6873.41
    243240     6873.99
    243280     6875.29
    243320      6875.9
    243360     6877.87
    243400     6878.48
    243440     6879.97
    243480      6880.6
    243520     6882.32
    243560     6883.35
    243600     6884.57
    243640     6885.51
    243680     6886.31
    243720     6887.76
    243760     6888.98
    243800     6890.21
    243840     6891.72
    243880     6892.28
    243920     6893.54
    243960     6894.25
    244000     6895.99
    244040      6896.6
    244080      6897.9
    244120     6898.48
    244160     6900.47
    244200     6901.07
    244240     6902.57
    244280     6903.19
    244320      6904.9
    244360     6905.95
    244400     6907.15
    244440     6908.08
    244480     6908.92
    244520     6910.37
    244560     6911.57
    244600      6912.8
    244640      6914.3
    244680     6914.87
    244720     6916.13
    244760     6916.82
    244800     6918.57
    244840     6919.18
    244880     6920.45
    244920     6921.06
    244960     6923.06
    245000     6923.65
    245040     6925.15
    245080     6925.78
    245120     6927.49
    245160     6928.53
    245200     6929.73
    245240     6930.66
    245280     6931.49
    245320     6932.96
    245360     6934.15
    245400     6935.41
    245440     6936.88
    245480     6937.44
    245520      6938.7
    245560     6939.41
    245600     6941.15
    245640     6941.77
    245680     6943.04
    245720     6943.65
    245760     6945.63
    245800     6946.25
    245840     6947.74
    245880     6948.36
    245920     6950.08
    245960     6951.11
    246000     6952.32
    246040     6953.25
    246080     6954.07
    246120     6955.55
    246160     6956.73
    246200     6957.98
    246240     6959.46
    246280     6960.03
    246320     6961.29
    246360        6962
    246400     6963.74
    246440     6964.36
    246480     6965.64
    246520     6966.23
    246560     6968.22
    246600     6968.83
    246640     6970.34
    246680     6970.96
    246720     6972.68
    246760     6973.72
    246800     6974.92
    246840     6975.85
    246880     6976.69
    246920     6978.16
    246960     6979.36
    247000     6980.58
    247040     6982.04
    247080     6982.63
    247120     6983.91
    247160     6984.58
    247200     6986.33
    247240     6986.95
    247280     6988.24
    247320     6988.82
    247360     6990.83
    247400     6991.42
    247440     6992.93
    247480     6993.54
    247520     6995.28
    247560     6996.31
    247600     6997.51
    247640     6998.44
    247680     6999.27
    247720     7000.74
    247760     7001.96
    247800     7003.17
    247840     7004.62
    247880     7005.23
    247920     7006.48
    247960     7007.16
    248000      7008.9
    248040     7009.54
    248080     7010.81
    248120     7011.39
    248160     7013.42
    248200     7014.02
    248240      7015.5
    248280     7016.13
    248320     7017.86
    248360     7018.89
    248400     7020.08
    248440     7021.03
    248480     7021.86
    248520     7023.31
    248560     7024.54
    248600     7025.74
    248640     7027.18
    248680     7027.83
    248720     7029.08
    248760     7029.75
    248800     7031.49
    248840     7032.12
    248880     7033.38
    248920     7033.95
    248960     7035.99
    249000      7036.6
    249040     7038.08
    249080      7038.7
    249120     7040.44
    249160     7041.46
    249200     7042.67
    249240     7043.61
    249280     7044.44
    249320     7045.89
    249360     7047.12
    249400     7048.31
    249440     7049.76
    249480     7050.42
    249520     7051.66
    249560     7052.33
    249600     7054.07
    249640      7054.7
    249680     7055.99
    249720     7056.51
    249760     7058.58
    249800     7059.19
    249840     7060.66
    249880      7061.3
    249920     7063.03
    249960     7064.04
    250000     7065.23
    250040     7066.17
    250080     7067.03
    250120     7068.47
    250160      7069.7
    250200     7070.89
    250240     7072.34
    250280        7073
    250320     7074.24
    250360     7074.91
    250400     7076.64
    250440     7077.27
    250480     7078.56
    250520      7079.1
    250560     7081.16
    250600     7081.75
    250640     7083.24
    250680     7083.86
    250720     7085.58
    250760     7086.61
    250800     7087.81
    250840     7088.76
    250880      7089.6
    250920     7091.06
    250960     7092.28
    251000     7093.46
    251040     7094.91
    251080     7095.56
    251120     7096.82
    251160     7097.48
    251200     7099.22
    251240     7099.82
    251280     7101.12
    251320     7101.65
    251360     7103.73
    251400     7104.31
    251440      7105.8
    251480     7106.42
    251520     7108.15
    251560     7109.19
    251600     7110.39
    251640     7111.31
    251680     7112.17
    251720     7113.65
    251760     7114.84
    251800     7116.05
    251840     7117.48
    251880     7118.12
    251920     7119.39
    251960     7120.05
    252000     7121.77
    252040     7122.38
    252080     7123.69
    252120     7124.21
    252160     7126.28
    252200     7126.88
    252240     7128.35
    252280     7128.98
    252320     7130.71
    252360     7131.73
    252400     7132.95
    252440     7133.89
    252480     7134.73
    252520     7136.21
    252560     7137.41
    252600     7138.61
    252640     7140.07
    252680     7140.68
    252720     7141.95
    252760     7142.61
    252800     7144.32
    252840     7144.91
    252880     7146.23
    252920     7146.76
    252960     7148.84
    253000     7149.44
    253040     7150.91
    253080     7151.55
    253120     7153.27
    253160      7154.3
    253200      7155.5
    253240     7156.45
    253280     7157.29
    253320     7158.77
    253360     7159.98
    253400     7161.17
    253440     7162.67
    253480     7163.26
    253520     7164.52
    253560     7165.16
    253600      7166.9
    253640     7167.52
    253680     7168.81
    253720     7169.38
    253760     7171.45
    253800     7172.02
    253840     7173.48
    253880     7174.14
    253920     7175.86
    253960     7176.88
    254000     7178.08
    254040     7179.03
    254080      7179.9
    254120     7181.36
    254160     7182.58
    254200     7183.77
    254240     7185.27
    254280     7185.84
    254320     7187.09
    254360     7187.75
    254400      7189.5
    254440     7190.12
    254480      7191.4
    254520     7191.96
    254560     7194.04
    254600     7194.59
    254640     7196.08
    254680     7196.71
    254720     7198.44
    254760     7199.46
    254800     7200.69
    254840      7201.6
    254880     7202.47
    254920     7203.96
    254960     7205.16
    255000     7206.34
    255040     7207.84
    255080     7208.42
    255120     7209.65
    255160     7210.34
    255200      7212.1
    255240     7212.67
    255280     7213.96
    255320     7214.51
    255360     7216.59
    255400     7217.17
    255440     7218.64
    255480     7219.27
    255520     7220.99
    255560     7222.02
    255600     7223.24
    255640     7224.17
    255680     7225.03
    255720      7226.5
    255760     7227.69
    255800     7228.91
    255840     7230.38
    255880     7230.98
    255920      7232.2
    255960     7232.89
    256000     7234.65
    256040     7235.22
    256080     7236.49
    256120     7237.04
    256160     7239.12
    256200     7239.73
    256240     7241.19
    256280     7241.81
    256320     7243.54
    256360     7244.56
    256400     7245.78
    256440     7246.71
    256480     7247.56
    256520     7249.05
    256560     7250.25
    256600     7251.46
    256640     7252.94
    256680     7253.55
    256720     7254.76
    256760     7255.44
    256800     7257.21
    256840     7257.77
    256880     7259.05
    256920     7259.58
    256960     7261.69
    257000     7262.27
    257040     7263.73
    257080     7264.35
    257120     7266.06
    257160     7267.09
    257200     7268.32
    257240     7269.27
    257280     7270.11
    257320      7271.6
    257360      7272.8
    257400     7274.01
    257440      7275.5
    257480     7276.11
    257520     7277.31
    257560     7277.97
    257600     7279.78
    257640     7280.34
    257680     7281.59
    257720     7282.14
    257760     7284.26
    257800     7284.84
    257840     7286.28
    257880     7286.92
    257920     7288.63
    257960     7289.66
    258000     7290.87
    258040     7291.82
    258080     7292.66
    258120     7294.17
    258160     7295.35
    258200     7296.58
    258240     7298.05
    258280     7298.66
    258320     7299.87
    258360     7300.54
    258400     7302.34
    258440      7302.9
    258480     7304.14
    258520     7304.69
    258560     7306.81
    258600     7307.39
    258640     7308.84
    258680     7309.44
    258720     7311.19
    258760     7312.19
    258800     7313.43
    258840     7314.38
    258880     7315.21
    258920     7316.73
    258960     7317.92
    259000     7319.12
    259040     7320.63
    259080     7321.23
    259120     7322.42
    259160     7323.09
    259200      7324.9
    259240     7325.44
    259280     7326.69
    259320     7327.26
    259360      7329.4
    259400     7329.95
    259440      7331.4
    259480     7332.01
    259520     7333.74
    259560     7334.75
    259600     7335.99
    259640     7336.92
    259680     7337.78
    259720      7339.3
    259760     7340.48
    259800     7341.69
    259840     7343.16
    259880     7343.78
    259920     7344.99
    259960     7345.65
    260000     7347.46
    260040     7348.02
    260080     7349.25
    260120     7349.83
    260160     7351.95
    260200     7352.51
    260240     7353.96
    260280     7354.57
    260320     7356.31
    260360     7357.32
    260400     7358.56
    260440     7359.51
    260480     7360.33
    260520     7361.86
    260560     7363.04
    260600     7364.27
    260640     7365.71
    260680     7366.34
    260720     7367.55
    260760     7368.22
    260800     7370.02
    260840     7370.58
    260880     7371.82
    260920     7372.38
    260960     7374.51
    261000     7375.05
    261040     7376.52
    261080     7377.13
    261120     7378.89
    261160      7379.9
    261200     7381.13
    261240     7382.06
    261280     7382.88
    261320     7384.42
    261360      7385.6
    261400     7386.84
    261440     7388.28
    261480     7388.93
    261520      7390.1
    261560     7390.79
    261600     7392.58
    261640     7393.15
    261680     7394.42
    261720     7394.95
    261760     7397.08
    261800     7397.63
    261840     7399.07
    261880     7399.71
    261920     7401.44
    261960     7402.45
    262000     7403.71
    262040     7404.64
    262080     7405.45
    262120        7407
    262160     7408.17
    262200     7409.41
    262240     7410.85
    262280     7411.49
    262320     7412.66
    262360     7413.34
    262400     7415.15
    262440     7415.72
    262480     7417.01
    262520      7417.5
    262560     7419.64
    262600      7420.2
    262640     7421.65
    262680     7422.25
    262720        7424
    262760        7425
    262800     7426.26
    262840     7427.19
    262880     7428.01
    262920     7429.56
    262960     7430.73
    263000     7431.98
    263040     7433.42
    263080     7434.08
    263120     7435.22
    263160      7435.9
    263200     7437.71
    263240     7438.28
    263280     7439.56
    263320     7440.06
    263360     7442.21
    263400     7442.76
    263440     7444.19
    263480      7444.8
    263520     7446.56
    263560     7447.56
    263600     7448.82
    263640     7449.75
    263680     7450.57
    263720     7452.12
    263760     7453.29
    263800     7454.53
    263840     7455.98
    263880     7456.62
    263920     7457.76
    263960     7458.46
    264000     7460.24
    264040     7460.85
    264080     7462.12
    264120     7462.58
    264160     7464.76
    264200      7465.3
    264240     7466.75
    264280     7467.34
    264320     7469.15
    264360     7470.14
    264400     7471.37
    264440      7472.3
    264480     7473.12
    264520     7474.67
    264560     7475.85
    264600     7477.03
    264640     7478.51
    264680     7479.16
    264720      7480.3
    264760     7480.97
    264800     7482.78
    264840     7483.38
    264880     7484.65
    264920     7485.12
    264960     7487.28
    265000     7487.83
    265040     7489.27
    265080     7489.88
    265120     7491.67
    265160     7492.65
    265200     7493.91
    265240     7494.84
    265280     7495.66
    265320     7497.21
    265360     7498.38
    265400     7499.56
    265440     7501.04
    265480     7501.71
    265520     7502.82
    265560     7503.51
    265600     7505.29
    265640      7505.9
    265680     7507.17
    265720     7507.64
    265760     7509.82
    265800     7510.36
    265840     7511.83
    265880     7512.43
    265920     7514.22
    265960     7515.19
    266000     7516.46
    266040     7517.37
    266080     7518.19
    266120     7519.74
    266160     7520.92
    266200     7522.09
    266240     7523.58
    266280     7524.23
    266320     7525.38
    266360     7526.04
    266400     7527.81
    266440     7528.44
    266480      7529.7
    266520     7530.17
    266560     7532.35
    266600     7532.92
    266640     7534.38
    266680     7534.99
    266720     7536.78
    266760     7537.75
    266800        7539
    266840      7539.9
    266880     7540.72
    266920      7542.3
    266960     7543.46
    267000     7544.65
    267040     7546.12
    267080     7546.78
    267120     7547.92
    267160      7548.6
    267200     7550.35
    267240     7550.99
    267280     7552.25
    267320     7552.73
    267360     7554.89
    267400     7555.48
    267440      7556.9
    267480     7557.52
    267520     7559.32
    267560      7560.3
    267600     7561.55
    267640     7562.48
    267680     7563.27
    267720     7564.85
    267760     7566.03
    267800     7567.19
    267840     7568.68
    267880     7569.35
    267920     7570.48
    267960     7571.14
    268000      7572.9
    268040     7573.54
    268080     7574.81
    268120      7575.3
    268160     7577.46
    268200     7578.05
    268240     7579.47
    268280     7580.08
    268320     7581.91
    268360     7582.88
    268400     7584.09
    268440     7585.05
    268480     7585.84
    268520     7587.43
    268560     7588.58
    268600     7589.75
    268640     7591.23
    268680     7591.92
    268720     7593.07
    268760     7593.71
    268800     7595.47
    268840     7596.12
    268880     7597.37
    268920     7597.87
    268960     7600.03
    269000      7600.6
    269040     7602.03
    269080     7602.63
    269120     7604.46
    269160     7605.44
    269200     7606.66
    269240     7607.61
    269280      7608.4
    269320     7609.99
    269360     7611.14
    269400     7612.31
    269440     7613.79
    269480     7614.49
    269520     7615.64
    269560     7616.27
    269600     7618.02
    269640     7618.67
    269680     7619.92
    269720     7620.43
    269760     7622.58
    269800     7623.15
    269840      7624.6
    269880     7625.19
    269920     7627.01
    269960     7628.01
    270000      7629.2
    270040     7630.17
    270080     7630.98
    270120     7632.55
    270160     7633.72
    270200     7634.86
    270240     7636.35
    270280     7637.05
    270320      7638.2
    270360     7638.85
    270400     7640.58
    270440     7641.22
    270480     7642.45
    270520     7642.98
    270560     7645.15
    270600     7645.69
    270640     7647.14
    270680     7647.72
    270720     7649.55
    270760     7650.54
    270800     7651.75
    270840     7652.72
    270880     7653.52
    270920      7655.1
    270960     7656.28
    271000     7657.42
    271040     7658.91
    271080     7659.58
    271120     7660.75
    271160     7661.41
    271200     7663.13
    271240     7663.78
    271280     7665.01
    271320     7665.51
    271360     7667.67
    271400     7668.22
    271440      7669.7
    271480     7670.27
    271520     7672.09
    271560     7673.06
    271600     7674.32
    271640     7675.28
    271680     7676.07
    271720     7677.64
    271760     7678.84
    271800     7679.99
    271840     7681.46
    271880     7682.15
    271920     7683.31
    271960     7683.99
    272000     7685.67
    272040     7686.35
    272080     7687.57
    272120     7688.07
    272160     7690.22
    272200     7690.78
    272240     7692.25
    272280      7692.8
    272320     7694.63
    272360     7695.62
    272400     7696.88
    272440     7697.83
    272480     7698.64
    272520     7700.23
    272560      7701.4
    272600     7702.55
    272640     7704.03
    272680     7704.69
    272720     7705.86
    272760     7706.55
    272800     7708.21
    272840     7708.91
    272880      7710.1
    272920      7710.6
    272960     7712.77
    273000     7713.32
    273040     7714.82
    273080     7715.34
    273120      7717.2
    273160     7718.17
    273200     7719.44
    273240      7720.4
    273280      7721.2
    273320     7722.77
    273360     7723.97
    273400      7725.1
    273440     7726.58
    273480     7727.27
    273520     7728.42
    273560     7729.11
    273600     7730.78
    273640     7731.47
    273680     7732.65
    273720     7733.18
    273760     7735.32
    273800     7735.88
    273840     7737.39
    273880     7737.89
    273920     7739.75
    273960     7740.73
    274000     7741.99
    274040     7742.95
    274080     7743.76
    274120     7745.34
    274160     7746.55
    274200     7747.67
    274240     7749.12
    274280     7749.83
    274320     7750.99
    274360     7751.67
    274400     7753.33
    274440     7754.02
    274480     7755.21
    274520     7755.73
    274560      7757.9
    274600     7758.42
    274640     7759.96
    274680     7760.46
    274720     7762.34
    274760     7763.29
    274800     7764.56
    274840     7765.53
    274880     7766.31
    274920      7767.9
    274960     7769.12
    275000     7770.23
    275040      7771.7
    275080     7772.38
    275120     7773.57
    275160     7774.24
    275200     7775.92
    275240     7776.59
    275280      7777.8
    275320      7778.3
    275360     7780.47
    275400        7781
    275440     7782.54
    275480     7783.03
    275520     7784.92
    275560     7785.86
    275600     7787.13
    275640     7788.13
    275680      7788.9
    275720     7790.48
    275760     7791.71
    275800     7792.78
    275840     7794.26
    275880     7794.93
    275920      7796.1
    275960     7796.81
    276000     7798.47
    276040     7799.15
    276080     7800.35
    276120     7800.86
    276160     7803.03
    276200     7803.58
    276240     7805.12
    276280      7805.6
    276320     7807.52
    276360     7808.43
    276400      7809.7
    276440     7810.69
    276480     7811.46
    276520     7813.04
    276560     7814.29
    276600     7815.34
    276640     7816.82
    276680     7817.48
    276720     7818.67
    276760     7819.37
    276800     7821.04
    276840     7821.75
    276880     7822.94
    276920     7823.42
    276960     7825.59
    277000     7826.14
    277040     7827.67
    277080     7828.15
    277120     7830.08
    277160        7831
    277200     7832.28
    277240     7833.26
    277280     7834.02
    277320     7835.59
    277360     7836.86
    277400      7837.9
    277440     7839.41
    277480     7840.07
    277520     7841.24
    277560     7841.92
    277600      7843.6
    277640     7844.31
    277680     7845.51
    277720        7846
    277760     7848.17
    277800     7848.71
    277840     7850.25
    277880     7850.71
    277920     7852.65
    277960     7853.54
    278000     7854.83
    278040     7855.84
    278080     7856.58
    278120     7858.16
    278160     7859.44
    278200     7860.47
    278240     7861.97
    278280     7862.61
    278320     7863.81
    278360     7864.47
    278400     7866.17
    278440     7866.88
    278480     7868.06
    278520     7868.56
    278560     7870.73
    278600     7871.29
    278640      7872.8
    278680      7873.3
    278720     7875.19
    278760     7876.13
    278800     7877.45
    278840     7878.41
    278880     7879.14
    278920     7880.77
    278960     7882.02
    279000     7883.06
    279040     7884.56
    279080     7885.19
    279120     7886.38
    279160     7887.07
    279200     7888.73
    279240     7889.48
    279280     7890.66
    279320     7891.15
    279360     7893.31
    279400     7893.87
    279440     7895.39
    279480     7895.89
    279520      7897.8
    279560      7898.7
    279600     7900.03
    279640        7901
    279680     7901.72
    279720     7903.34
    279760     7904.61
    279800     7905.69
    279840     7907.16
    279880     7907.77
    279920     7908.97
    279960     7909.67
    280000     7911.33
    280040     7912.06
    280080     7913.24
    280120     7913.75
    280160     7915.92
    280200     7916.48
    280240     7917.97
    280280     7918.46
    280320     7920.39
    280360     7921.31
    280400     7922.65
    280440     7923.61
    280480     7924.34
    280520     7925.95
    280560     7927.19
    280600     7928.29
    280640     7929.75
    280680     7930.35
    280720     7931.58
    280760     7932.26
    280800     7933.93
    280840     7934.65
    280880     7935.81
    280920     7936.34
    280960     7938.49
    281000     7939.06
    281040     7940.53
    281080     7941.04
    281120     7942.97
    281160     7943.88
    281200     7945.27
    281240     7946.18
    281280     7946.92
    281320     7948.52
    281360     7949.78
    281400     7950.88
    281440     7952.35
    281480     7952.93
    281520     7954.16
    281560     7954.86
    281600     7956.53
    281640     7957.25
    281680      7958.4
    281720     7958.94
    281760     7961.07
    281800     7961.62
    281840     7963.13
    281880     7963.61
    281920     7965.56
    281960     7966.45
    282000     7967.85
    282040     7968.75
    282080     7969.49
    282120     7971.11
    282160     7972.36
    282200     7973.46
    282240     7974.93
    282280      7975.5
    282320     7976.72
    282360     7977.43
    282400     7979.11
    282440     7979.82
    282480     7980.97
    282520     7981.53
    282560     7983.67
    282600     7984.19
    282640     7985.71
    282680     7986.21
    282720     7988.14
    282760     7989.03
    282800     7990.45
    282840     7991.32
    282880     7992.09
    282920      7993.7
    282960     7994.94
    283000     7996.06
    283040     7997.52
    283080     7998.05
    283120     7999.28
    283160     8000.01
    283200     8001.68
    283240      8002.4
    283280     8003.52
    283320     8004.06
    283360     8006.23
    283400     8006.72
    283440     8008.27
    283480     8008.75
    283520     8010.73
    283560      8011.6
    283600        8013
    283640     8013.89
    283680     8014.64
    283720     8016.28
    283760     8017.53
    283800     8018.62
    283840      8020.1
    283880     8020.63
    283920     8021.83
    283960     8022.58
    284000     8024.21
    284040     8024.98
    284080      8026.1
    284120     8026.64
    284160     8028.81
    284200     8029.28
    284240     8030.83
    284280     8031.31
    284320     8033.31
    284360     8034.18
    284400     8035.58
    284440     8036.49
    284480     8037.21
    284520     8038.84
    284560     8040.09
    284600     8041.16
    284640     8042.65
    284680      8043.2
    284720     8044.35
    284760     8045.13
    284800      8046.8
    284840     8047.53
    284880     8048.67
    284920     8049.21
    284960     8051.37
    285000     8051.84
    285040     8053.39
    285080     8053.87
    285120     8055.87
    285160     8056.74
    285200     8058.14
    285240     8059.04
    285280     8059.77
    285320     8061.37
    285360     8062.65
    285400     8063.73
    285440     8065.19
    285480     8065.76
    285520     8066.91
    285560     8067.71
    285600     8069.38
    285640     8070.08
    285680     8071.24
    285720     8071.77
    285760     8073.92
    285800     8074.43
    285840     8075.95
    285880     8076.43
    285920     8078.44
    285960      8079.3
    286000     8080.71
    286040     8081.64
    286080     8082.35
    286120     8083.97
    286160     8085.21
    286200     8086.32
    286240     8087.77
    286280     8088.34
    286320      8089.5
    286360      8090.3
    286400     8091.97
    286440     8092.64
    286480     8093.83
    286520     8094.31
    286560     8096.48
    286600     8096.98
    286640     8098.53
    286680     8098.98
    286720     8101.02
    286760     8101.87
    286800      8103.3
    286840      8104.2
    286880     8104.92
    286920     8106.53
    286960     8107.78
    287000     8108.89
    287040     8110.34
    287080      8110.9
    287120     8112.06
    287160     8112.86
    287200     8114.54
    287240     8115.23
    287280     8116.41
    287320     8116.89
    287360     8119.06
    287400     8119.53
    287440     8121.12
    287480     8121.55
    287520      8123.6
    287560     8124.46
    287600     8125.91
    287640     8126.78
    287680      8127.5
    287720     8129.12
    287760     8130.38
    287800     8131.46
    287840     8132.95
    287880     8133.51
    287920     8134.65
    287960     8135.45
    288000     8137.15
    288040     8137.82
    288080     8138.99
    288120     8139.46
    288160     8141.64
    288200     8142.11
    288240     8143.73
    288280     8144.13
    288320     8146.19
    288360     8147.01
    288400     8148.48
    288440     8149.36
    288480     8150.07
    288520     8151.69
    288560     8152.96
    288600     8154.03
    288640     8155.52
    288680      8156.1
    288720     8157.24
    288760     8158.03
    288800     8159.72
    288840      8160.4
    288880     8161.56
    288920     8162.01
    288960     8164.22
    289000     8164.67
    289040     8166.28
    289080      8166.7
    289120     8168.75
    289160     8169.56
    289200     8171.03
    289240     8171.95
    289280     8172.64
    289320     8174.23
    289360     8175.52
    289400      8176.6
    289440     8178.09
    289480     8178.66
    289520     8179.79
    289560     8180.58
    289600     8182.28
    289640     8182.96
    289680     8184.12
    289720      8184.6
    289760      8186.8
    289800     8187.25
    289840     8188.88
    289880     8189.28
    289920     8191.33
    289960     8192.14
    290000     8193.61
    290040     8194.53
    290080     8195.25
    290120     8196.83
    290160     8198.08
    290200      8199.2
    290240     8200.69
    290280     8201.27
    290320     8202.38
    290360     8203.21
    290400     8204.88
    290440     8205.54
    290480      8206.7
    290520      8207.2
    290560     8209.43
    290600     8209.85
    290640     8211.45
    290680     8211.88
    290720     8213.91
    290760     8214.75
    290800     8216.18
    290840      8217.1
    290880     8217.86
    290920     8219.42
    290960     8220.65
    291000     8221.79
    291040     8223.26
    291080     8223.86
    291120     8224.96
    291160     8225.81
    291200     8227.48
    291240     8228.15
    291280      8229.3
    291320     8229.78
    291360     8232.02
    291400     8232.45
    291440     8234.06
    291480     8234.48
    291520     8236.48
    291560     8237.33
    291600     8238.78
    291640     8239.71
    291680     8240.44
    291720     8242.02
    291760     8243.24
    291800      8244.4
    291840     8245.86
    291880     8246.49
    291920     8247.56
    291960     8248.42
    292000     8250.06
    292040     8250.72
    292080     8251.89
    292120     8252.36
    292160      8254.6
    292200     8255.04
    292240     8256.64
    292280     8257.07
    292320     8259.09
    292360     8259.92
    292400     8261.36
    292440     8262.29
    292480     8263.03
    292520     8264.61
    292560     8265.84
    292600        8267
    292640     8268.42
    292680     8269.08
    292720     8270.13
    292760     8270.97
    292800     8272.64
    292840     8273.32
    292880     8274.48
    292920     8274.93
    292960     8277.17
    293000     8277.64
    293040     8279.23
    293080     8279.65
    293120     8281.66
    293160     8282.51
    293200     8283.97
    293240     8284.88
    293280     8285.63
    293320     8287.17
    293360     8288.44
    293400     8289.58
    293440        8291
    293480     8291.64
    293520     8292.67
    293560     8293.53
    293600     8295.21
    293640     8295.92
    293680     8297.07
    293720     8297.49
    293760     8299.77
    293800     8300.24
    293840     8301.81
    293880     8302.23
    293920     8304.24
    293960     8305.09
    294000     8306.54
    294040     8307.46
    294080     8308.22
    294120     8309.76
    294160     8311.04
    294200     8312.17
    294240     8313.57
    294280     8314.22
    294320     8315.25
    294360      8316.1
    294400     8317.81
    294440      8318.5
    294480     8319.63
    294520     8320.07
    294560     8322.37
    294600     8322.79
    294640     8324.38
    294680     8324.79
    294720      8326.8
    294760     8327.69
    294800     8329.11
    294840     8329.99
    294880     8330.78
    294920     8332.29
    294960      8333.6
    295000     8334.72
    295040     8336.09
    295080     8336.75
    295120     8337.81
    295160     8338.66
    295200     8340.34
    295240     8341.03
    295280     8342.18
    295320      8342.6
    295360     8344.93
    295400     8345.33
    295440     8346.92
    295480     8347.31
    295520     8349.35
    295560     8350.19
    295600     8351.67
    295640     8352.52
    295680     8353.31
    295720     8354.83
    295760     8356.13
    295800     8357.26
    295840     8358.65
    295880     8359.28
    295920     8360.37
    295960     8361.22
    296000     8362.86
    296040     8363.59
    296080     8364.71
    296120     8365.15
    296160     8367.49
    296200     8367.87
    296240     8369.45
    296280     8369.85
    296320      8371.9
    296360     8372.75
    296400     8374.21
    296440     8375.06
    296480     8375.87
    296520     8377.39
    296560     8378.67
    296600      8379.8
    296640     8381.19
    296680     8381.84
    296720     8382.92
    296760     8383.77
    296800     8385.39
    296840     8386.12
    296880     8387.26
    296920     8387.72
    296960     8390.03
    297000     8390.43
    297040     8392.02
    297080      8392.4
    297120     8394.48
    297160     8395.28
    297200     8396.77
    297240     8397.58
    297280     8398.38
    297320     8399.92
    297360     8401.22
    297400     8402.34
    297440     8403.75
    297480      8404.4
    297520     8405.45
    297560     8406.32
    297600     8407.92
    297640     8408.64
    297680     8409.77
    297720     8410.25
    297760     8412.55
    297800     8412.92
    297840     8414.53
    297880     8414.92
    297920     8416.98
    297960      8417.8
    298000     8419.29
    298040     8420.12
    298080      8420.9
    298120     8422.44
    298160     8423.75
    298200     8424.86
    298240     8426.28
    298280     8426.94
    298320     8427.98
    298360     8428.83
    298400     8430.45
    298440     8431.16
    298480     8432.27
    298520     8432.74
    298560     8435.06
    298600     8435.43
    298640     8437.02
    298680     8437.44
    298720     8439.46
    298760     8440.31
    298800     8441.81
    298840     8442.65
    298880      8443.4
    298920     8444.97
    298960     8446.25
    299000     8447.37
    299040     8448.77
    299080     8449.43
    299120      8450.5
    299160     8451.34
    299200     8452.94
    299240     8453.69
    299280      8454.8
    299320     8455.27
    299360     8457.62
    299400     8457.94
    299440     8459.55
    299480     8459.99
    299520     8462.01
    299560     8462.85
    299600     8464.36
    299640     8465.17
    299680     8465.94
    299720      8467.5
    299760     8468.82
    299800      8469.9
    299840     8471.29
    299880     8471.97
    299920     8473.02
    299960     8473.88
    300000     8475.46
    300040     8476.22
    300080     8477.33
    300120     8477.83
    300160     8480.17
    300200      8480.5
    300240     8482.11
    300280     8482.55
    300320     8484.53
    300360     8485.41
    300400     8486.89
    300440     8487.71
    300480     8488.46
    300520     8490.05
    300560     8491.33
    300600     8492.42
    300640     8493.83
    300680      8494.5
    300720     8495.54
    300760     8496.41
    300800     8498.02
    300840     8498.75
    300880     8499.84
    300920     8500.35
    300960     8502.71
    301000     8503.02
    301040     8504.62
    301080     8505.07
    301120     8507.08
    301160     8507.92
    301200     8509.42
    301240     8510.24
    301280     8510.98
    301320     8512.58
    301360     8513.85
    301400     8514.97
    301440     8516.35
    301480     8517.04
    301520     8518.07
    301560     8518.92
    301600     8520.53
    301640     8521.26
    301680     8522.37
    301720     8522.84
    301760     8525.24
    301800     8525.53
    301840     8527.12
    301880     8527.58
    301920     8529.58
    301960     8530.44
    302000     8531.95
    302040     8532.77
    302080     8533.52
    302120     8535.11
    302160     8536.36
    302200     8537.51
    302240     8538.88
    302280     8539.55
    302320     8540.61
    302360     8541.43
    302400     8543.04
    302440     8543.79
    302480     8544.88
    302520     8545.35
    302560     8547.78
    302600     8548.04
    302640     8549.67
    302680      8550.1
    302720      8552.1
    302760     8552.97
    302800     8554.45
    302840      8555.3
    302880     8556.08
    302920     8557.63
    302960      8558.9
    303000     8560.02
    303040     8561.42
    303080     8562.09
    303120     8563.15
    303160     8563.94
    303200     8565.55
    303240     8566.36
    303280      8567.4
    303320     8567.89
    303360     8570.33
    303400     8570.55
    303440     8572.18
    303480     8572.61
    303520     8574.62
    303560     8575.48
    303600     8576.96
    303640     8577.82
    303680     8578.58
    303720     8580.17
    303760     8581.42
    303800     8582.55
    303840     8583.92
    303880     8584.61
    303920     8585.68
    303960     8586.47
    304000     8588.08
    304040     8588.89
    304080     8589.94
    304120      8590.4
    304160     8592.87
    304200     8593.08
    304240     8594.74
    304280     8595.14
    304320     8597.12
    304360     8598.01
    304400     8599.49
    304440     8600.36
    304480     8601.11
    304520      8602.7
    304560     8603.97
    304600      8605.1
    304640     8606.46
    304680     8607.15
    304720     8608.21
    304760        8609
    304800     8610.62
    304840     8611.41
    304880     8612.45
    304920     8612.96
    304960     8615.39
    305000     8615.59
    305040     8617.28
    305080     8617.66
    305120     8619.67
    305160     8620.53
    305200     8622.02
    305240     8622.91
    305280     8623.64
    305320     8625.22
    305360      8626.5
    305400     8627.61
    305440     8628.98
    305480     8629.67
    305520     8630.74
    305560      8631.5
    305600     8633.15
    305640     8633.94
    305680     8634.98
    305720     8635.45
    305760      8637.9
    305800     8638.12
    305840     8639.78
    305880     8640.17
    305920     8642.18
    305960     8643.04
    306000     8644.52
    306040     8645.42
    306080     8646.15
    306120     8647.75
    306160     8649.02
    306200     8650.13
    306240     8651.51
    306280      8652.2
    306320     8653.27
    306360     8654.03
    306400     8655.67
    306440     8656.48
    306480      8657.5
    306520     8657.99
    306560     8660.41
    306600     8660.63
    306640     8662.32
    306680     8662.71
    306720     8664.72
    306760     8665.57
    306800     8667.08
    306840     8667.94
    306880     8668.68
    306920     8670.28
    306960     8671.53
    307000     8672.67
    307040     8674.01
    307080     8674.71
    307120     8675.79
    307160     8676.54
    307200     8678.18
    307240        8679
    307280     8680.04
    307320     8680.51
    307360     8682.93
    307400     8683.18
    307440     8684.85
    307480     8685.24
    307520     8687.24
    307560     8688.07
    307600     8689.61
    307640     8690.44
    307680     8691.22
    307720     8692.81
    307760     8694.03
    307800     8695.17
    307840     8696.52
    307880      8697.2
    307920     8698.29
    307960     8699.06
    308000     8700.69
    308040     8701.53
    308080     8702.55
    308120     8703.03
    308160     8705.46
    308200      8705.7
    308240     8707.39
    308280     8707.77
    308320     8709.76
    308360     8710.57
    308400     8712.11
    308440     8712.98
    308480     8713.75
    308520     8715.35
    308560     8716.56
    308600     8717.71
    308640     8719.04
    308680     8719.74
    308720     8720.84
    308760     8721.58
    308800     8723.23
    308840     8724.06
    308880     8725.08
    308920     8725.59
    308960     8727.99
    309000     8728.26
    309040     8729.92
    309080      8730.3
    309120     8732.28
    309160     8733.11
    309200     8734.61
    309240     8735.49
    309280     8736.27
    309320     8737.87
    309360     8739.07
    309400     8740.22
    309440     8741.56
    309480     8742.25
    309520     8743.39
    309560      8744.1
    309600     8745.73
    309640     8746.57
    309680     8747.61
    309720     8748.14
    309760     8750.52
    309800     8750.79
    309840     8752.43
    309880      8752.8
    309920      8754.8
    309960     8755.63
    310000     8757.15
    310040     8758.03
    310080      8758.8
    310120      8760.4
    310160     8761.57
    310200     8762.77
    310240      8764.1
    310280     8764.76
    310320      8765.9
    310360     8766.62
    310400     8768.26
    310440     8769.07
    310480     8770.13
    310520     8770.66
    310560     8773.02
    310600     8773.31
    310640     8774.97
    310680     8775.33
    310720     8777.32
    310760     8778.16
    310800     8779.66
    310840     8780.57
    310880     8781.32
    310920     8782.92
    310960     8784.08
    311000     8785.28
    311040     8786.61
    311080     8787.28
    311120     8788.46
    311160     8789.17
    311200     8790.79
    311240     8791.57
    311280     8792.67
    311320     8793.21
    311360     8795.56
    311400     8795.81
    311440     8797.49
    311480     8797.85
    311520     8799.82
    311560     8800.67
    311600     8802.18
    311640     8803.09
    311680     8803.84
    311720     8805.46
    311760     8806.61
    311800     8807.78
    311840     8809.14
    311880     8809.83
    311920     8810.96
    311960     8811.69
    312000      8813.3
    312040     8814.09
    312080     8815.19
    312120     8815.75
    312160     8818.08
    312200     8818.33
    312240        8820
    312280     8820.35
    312320     8822.32
    312360     8823.19
    312400     8824.69
    312440     8825.59
    312480     8826.32
    312520     8827.99
    312560      8829.1
    312600      8830.3
    312640     8831.65
    312680     8832.35
    312720     8833.46
    312760     8834.17
    312800     8835.81
    312840      8836.6
    312880     8837.71
    312920     8838.26
    312960     8840.59
    313000     8840.83
    313040     8842.51
    313080     8842.85
    313120     8844.79
    313160     8845.72
    313200     8847.21
    313240      8848.1
    313280     8848.84
    313320     8850.49
    313360     8851.64
    313400     8852.81
    313440     8854.16
    313480     8854.83
    313520     8855.99
    313560     8856.69
    313600     8858.32
    313640     8859.12
    313680     8860.22
    313720     8860.77
    313760     8863.15
    313800     8863.32
    313840     8865.03
    313880     8865.37
    313920     8867.32
    313960     8868.27
    314000     8869.75
    314040     8870.65
    314080     8871.35
    314120     8873.03
    314160     8874.16
    314200      8875.3
    314240      8876.7
    314280     8877.34
    314320     8878.52
    314360     8879.21
    314400     8880.84
    314440     8881.65
    314480     8882.76
    314520     8883.32
    314560     8885.68
    314600     8885.88
    314640     8887.57
    314680      8887.9
    314720     8889.86
    314760      8890.8
    314800     8892.29
    314840     8893.19
    314880     8893.87
    314920     8895.57
    314960     8896.73
    315000     8897.85
    315040     8899.25
    315080     8899.87
    315120     8901.06
    315160     8901.76
    315200      8903.4
    315240     8904.18
    315280     8905.31
    315320     8905.85
    315360     8908.24
    315400     8908.43
    315440     8910.13
    315480     8910.45
    315520     8912.43
    315560     8913.35
    315600     8914.84
    315640     8915.73
    315680     8916.41
    315720     8918.12
    315760     8919.28
    315800     8920.42
    315840     8921.83
    315880     8922.43
    315920     8923.62
    315960     8924.33
    316000     8925.95
    316040     8926.74
    316080     8927.89
    316120     8928.41
    316160      8930.8
    316200     8930.99
    316240     8932.69
    316280     8933.02
    316320     8935.01
    316360     8935.93
    316400     8937.43
    316440     8938.28
    316480     8938.96
    316520     8940.66
    316560     8941.82
    316600     8942.98
    316640     8944.36
    316680     8944.97
    316720     8946.15
    316760     8946.91
    316800     8948.47
    316840     8949.26
    316880     8950.45
    316920     8950.94
    316960     8953.33
    317000     8953.52
    317040      8955.2
    317080     8955.55
    317120     8957.55
    317160     8958.45
    317200     8959.95
    317240     8960.82
    317280     8961.51
    317320     8963.17
    317360     8964.35
    317400     8965.51
    317440     8966.87
    317480     8967.47
    317520     8968.65
    317560     8969.44
    317600     8970.98
    317640     8971.79
    317680     8972.94
    317720     8973.46
    317760     8975.83
    317800     8976.02
    317840      8977.7
    317880     8978.08
    317920     8980.08
    317960     8980.96
    318000     8982.47
    318040     8983.32
    318080        8984
    318120     8985.68
    318160     8986.88
    318200     8988.02
    318240     8989.35
    318280     8989.99
    318320     8991.17
    318360     8991.94
    318400     8993.48
    318440      8994.3
    318480     8995.43
    318520     8995.93
    318560      8998.3
    318600     8998.53
    318640     9000.18
    318680     9000.55
    318720     9002.56
    318760     9003.45
    318800     9004.96
    318840      9005.8
    318880     9006.47
    318920     9008.18
    318960     9009.37
    319000     9010.51
    319040     9011.86
    319080     9012.45
    319120     9013.65
    319160     9014.41
    319200     9015.96
    319240     9016.79
    319280     9017.95
    319320     9018.44
    319360     9020.81
    319400     9021.05
    319440     9022.69
    319480     9023.03
    319520     9025.05
    319560     9025.93
    319600     9027.47
    319640     9028.26
    319680     9028.99
    319720     9030.69
    319760      9031.9
    319800     9033.03
    319840     9034.38
    319880     9034.99
    319920     9036.14
    319960     9036.95
    320000     9038.48
    320040     9039.31
    320080     9040.46
    320120     9040.95
    320160     9043.34
    320200     9043.57
    320240      9045.2
    320280     9045.54
    320320     9047.57
    320360     9048.47
    320400     9049.98
    320440      9050.8
    320480     9051.49
    320520      9053.2
    320560     9054.43
    320600     9055.58
    320640     9056.88
    320680     9057.48
    320720     9058.65
    320760     9059.47
    320800     9061.01
    320840     9061.82
    320880     9062.96
    320920     9063.45
    320960     9065.84
    321000     9066.11
    321040     9067.68
    321080     9068.03
    321120     9070.05
    321160     9070.97
    321200     9072.52
    321240     9073.31
    321280     9073.99
    321320     9075.72
    321360     9076.96
    321400     9078.07
    321440     9079.44
    321480     9080.03
    321520     9081.15
    321560     9081.97
    321600     9083.55
    321640     9084.35
    321680     9085.47
    321720     9085.95
    321760     9088.35
    321800     9088.62
    321840     9090.17
    321880     9090.53
    321920     9092.55
    321960     9093.48
    322000     9095.02
    322040     9095.83
    322080     9096.49
    322120     9098.23
    322160     9099.46
    322200     9100.58
    322240     9101.95
    322280      9102.5
    322320     9103.62
    322360     9104.47
    322400     9106.05
    322440      9106.8
    322480     9107.95
    322520     9108.41
    322560     9110.82
    322600     9111.11
    322640     9112.65
    322680        9113
    322720     9114.99
    322760     9115.92
    322800     9117.47
    322840     9118.32
    322880     9118.94
    322920     9120.69
    322960     9121.93
    323000     9123.07
    323040     9124.42
    323080     9124.94
    323120     9126.11
    323160     9126.94
    323200     9128.52
    323240     9129.26
    323280     9130.43
    323320     9130.88
    323360      9133.3
    323400     9133.57
    323440      9135.1
    323480     9135.46
    323520     9137.46
    323560     9138.43
    323600     9139.95
    323640     9140.77
    323680     9141.41
    323720     9143.14
    323760     9144.39
    323800     9145.52
    323840     9146.87
    323880     9147.42
    323920     9148.54
    323960     9149.36
    324000     9151.01
    324040     9151.71
    324080     9152.88
    324120     9153.33
    324160     9155.78
    324200     9156.03
    324240     9157.58
    324280     9157.95
    324320     9159.94
    324360     9160.88
    324400     9162.42
    324440     9163.24
    324480     9163.87
    324520     9165.59
    324560     9166.87
    324600     9167.99
    324640     9169.36
    324680     9169.88
    324720     9171.02
    324760     9171.83
    324800     9173.47
    324840     9174.18
    324880     9175.33
    324920     9175.79
    324960     9178.26
    325000     9178.48
    325040     9180.02
    325080     9180.38
    325120     9182.42
    325160     9183.36
    325200     9184.86
    325240     9185.67
    325280     9186.31
    325320     9188.06
    325360     9189.29
    325400     9190.49
    325440     9191.81
    325480     9192.33
    325520      9193.5
    325560      9194.3
    325600     9195.93
    325640     9196.66
    325680     9197.78
    325720     9198.25
    325760     9200.73
    325800     9200.93
    325840      9202.5
    325880     9202.86
    325920     9204.88
    325960     9205.82
    326000     9207.32
    326040     9208.18
    326080      9208.8
    326120     9210.52
    326160     9211.78
    326200     9212.96
    326240      9214.3
    326280     9214.82
    326320     9215.98
    326360      9216.8
    326400     9218.42
    326440     9219.16
    326480      9220.3
    326520     9220.76
    326560     9223.25
    326600     9223.41
    326640     9224.99
    326680     9225.32
    326720     9227.36
    326760     9228.27
    326800     9229.82
    326840     9230.67
    326880      9231.3
    326920     9233.04
    326960     9234.32
    327000     9235.46
    327040      9236.8
    327080      9237.3
    327120      9238.5
    327160     9239.29
    327200     9240.93
    327240     9241.64
    327280     9242.83
    327320     9243.29
    327360     9245.73
    327400     9245.89
    327440     9247.47
    327480      9247.8
    327520     9249.82
    327560     9250.77
    327600     9252.35
    327640     9253.15
    327680     9253.78
    327720     9255.53
    327760     9256.83
    327800     9257.98
    327840     9259.31
    327880     9259.81
    327920     9260.98
    327960     9261.81
    328000     9263.42
    328040     9264.14
    328080     9265.33
    328120     9265.79
    328160     9268.24
    328200     9268.37
    328240     9269.97
    328280     9270.29
    328320     9272.34
    328360     9273.25
    328400     9274.85
    328440     9275.66
    328480     9276.26
    328520     9278.03
    328560     9279.32
    328600     9280.48
    328640      9281.8
    328680     9282.31
    328720     9283.49
    328760      9284.3
    328800      9285.9
    328840     9286.62
    328880     9287.83
    328920     9288.28
    328960     9290.72
    329000     9290.84
    329040     9292.44
    329080     9292.76
    329120     9294.85
    329160     9295.73
    329200     9297.32
    329240     9298.12
    329280     9298.75
    329320      9300.5
    329360     9301.82
    329400     9302.97
    329440     9304.28
    329480     9304.79
    329520     9305.96
    329560     9306.81
    329600     9308.37
    329640     9309.13
    329680     9310.34
    329720     9310.77
    329760     9313.21
    329800     9313.37
    329840     9314.93
    329880     9315.26
    329920     9317.32
    329960     9318.24
    330000     9319.82
    330040     9320.62
    330080     9321.25
    330120     9322.96
    330160     9324.29
    330200     9325.46
    330240     9326.78
    330280     9327.28
    330320     9328.45
    330360     9329.32
    330400     9330.89
    330440     9331.67
    330480     9332.86
    330520     9333.29
    330560     9335.74
    330600     9335.84
    330640     9337.46
    330680     9337.77
    330720     9339.81
    330760     9340.78
    330800     9342.33
    330840     9343.15
    330880     9343.77
    330920     9345.48
    330960     9346.82
    331000     9347.96
    331040     9349.32
    331080     9349.82
    331120     9350.97
    331160     9351.87
    331200      9353.4
    331240     9354.19
    331280     9355.37
    331320     9355.78
    331360     9358.27
    331400     9358.35
    331440     9359.97
    331480      9360.3
    331520     9362.34
    331560     9363.31
    331600     9364.87
    331640     9365.68
    331680     9366.31
    331720     9368.01
    331760     9369.36
    331800     9370.49
    331840     9371.86
    331880     9372.37
    331920     9373.49
    331960     9374.43
    332000     9375.91
    332040     9376.71
    332080      9377.9
    332120     9378.29
    332160     9380.81
    332200     9380.88
    332240      9382.5
    332280      9382.8
    332320     9384.86
    332360      9385.8
    332400      9387.4
    332440     9388.21
    332480     9388.83
    332520     9390.51
    332560     9391.86
    332600        9393
    332640     9394.35
    332680     9394.89
    332720     9396.01
    332760     9396.94
    332800     9398.45
    332840     9399.23
    332880     9400.42
    332920      9400.8
    332960     9403.32
    333000     9403.38
    333040     9405.02
    333080     9405.32
    333120     9407.35
    333160      9408.3
    333200     9409.93
    333240     9410.72
    333280     9411.32
    333320     9413.02
    333360     9414.35
    333400     9415.49
    333440     9416.88
    333480     9417.38
    333520     9418.51
    333560     9419.45
    333600     9420.95
    333640     9421.72
    333680     9422.95
    333720      9423.3
    333760     9425.83
    333800     9425.88
    333840     9427.54
    333880     9427.82
    333920     9429.88
    333960     9430.82
    334000     9432.44
    334040     9433.24
    334080     9433.79
    334120     9435.54
    334160     9436.85
    334200     9437.99
    334240     9439.38
    334280     9439.87
    334320        9441
    334360     9441.96
    334400     9443.43
    334440     9444.25
    334480     9445.45
    334520     9445.81
    334560     9448.33
    334600      9448.4
    334640     9450.05
    334680     9450.32
    334720     9452.37
    334760     9453.32
    334800     9454.96
    334840     9455.74
    334880     9456.28
    334920     9458.09
    334960     9459.36
    335000     9460.52
    335040     9461.91
    335080     9462.39
    335120     9463.54
    335160      9464.5
    335200     9465.95
    335240     9466.79
    335280     9467.98
    335320     9468.34
    335360     9470.83
    335400     9470.95
    335440     9472.59
    335480     9472.88
    335520     9474.91
    335560     9475.86
    335600     9477.52
    335640     9478.28
    335680     9478.81
    335720     9480.64
    335760     9481.88
    335800     9483.05
    335840     9484.43
    335880     9484.94
    335920     9486.06
    335960     9487.03
    336000     9488.52
    336040     9489.34
    336080     9490.53
    336120     9490.87
    336160     9493.38
    336200      9493.5
    336240     9495.09
    336280     9495.39
    336320     9497.47
    336360     9498.37
    336400     9500.06
    336440      9500.8
    336480     9501.35
    336520     9503.16
    336560      9504.4
    336600     9505.59
    336640     9506.97
    336680     9507.48
    336720     9508.61
    336760     9509.57
    336800     9511.04
    336840     9511.84
    336880     9513.06
    336920     9513.42
    336960     9515.88
    337000     9515.99
    337040     9517.61
    337080     9517.89
    337120     9519.98
    337160     9520.91
    337200     9522.63
    337240     9523.36
    337280     9523.88
    337320     9525.71
    337360     9526.96
    337400     9528.12
    337440     9529.51
    337480     9530.04
    337520     9531.15
    337560     9532.12
    337600      9533.6
    337640     9534.39
    337680     9535.63
    337720     9535.96
    337760     9538.44
    337800     9538.57
    337840     9540.16
    337880     9540.42
    337920     9542.53
    337960     9543.46
    338000     9545.18
    338040     9545.89
    338080     9546.45
    338120     9548.27
    338160     9549.52
    338200     9550.66
    338240     9552.04
    338280     9552.57
    338320      9553.7
    338360     9554.66
    338400     9556.16
    338440     9556.93
    338480     9558.18
    338520     9558.51
    338560     9560.98
    338600     9561.12
    338640     9562.71
    338680     9562.98
    338720     9565.07
    338760     9566.03
    338800     9567.72
    338840     9568.46
    338880        9569
    338920     9570.85
    338960     9572.09
    339000     9573.24
    339040      9574.6
    339080     9575.12
    339120     9576.25
    339160     9577.23
    339200     9578.72
    339240     9579.49
    339280     9580.74
    339320     9581.06
    339360     9583.55
    339400     9583.66
    339440     9585.27
    339480     9585.51
    339520     9587.62
    339560     9588.58
    339600     9590.25
    339640     9591.03
    339680     9591.52
    339720     9593.41
    339760     9594.65
    339800     9595.79
    339840     9597.13
    339880     9597.67
    339920     9598.79
    339960     9599.78
    340000     9601.27
    340040     9602.06
    340080     9603.29
    340120     9603.59
    340160     9606.09
    340200     9606.21
    340240     9607.85
    340280     9608.05
    340320     9610.18
    340360     9611.14
    340400     9612.82
    340440     9613.59
    340480     9614.12
    340520     9615.96
    340560     9617.21
    340600     9618.32
    340640     9619.69
    340680     9620.25
    340720     9621.35
    340760     9622.32
    340800     9623.83
    340840     9624.61
    340880     9625.88
    340920     9626.14
    340960     9628.62
    341000     9628.77
    341040     9630.39
    341080     9630.57
    341120     9632.73
    341160      9633.7
    341200      9635.4
    341240     9636.15
    341280     9636.65
    341320     9638.52
    341360     9639.73
    341400     9640.88
    341440     9642.26
    341480      9642.8
    341520     9643.87
    341560     9644.86
    341600     9646.37
    341640     9647.13
    341680     9648.41
    341720      9648.7
    341760     9651.17
    341800     9651.29
    341840     9652.91
    341880     9653.08
    341920     9655.26
    341960     9656.25
    342000     9657.94
    342040     9658.71
    342080     9659.21
    342120     9661.06
    342160     9662.25
    342200     9663.44
    342240     9664.81
    342280     9665.27
    342320     9666.39
    342360      9667.4
    342400     9668.91
    342440     9669.68
    342480     9670.92
    342520     9671.22
    342560      9673.7
    342600     9673.77
    342640      9675.4
    342680     9675.57
    342720     9677.75
    342760     9678.73
    342800     9680.42
    342840     9681.21
    342880     9681.72
    342920     9683.53
    342960      9684.7
    343000     9685.92
    343040     9687.29
    343080     9687.77
    343120     9688.91
    343160     9689.86
    343200     9691.37
    343240     9692.19
    343280     9693.41
    343320     9693.69
    343360     9696.17
    343400     9696.24
    343440     9697.86
    343480     9698.08
    343520     9700.26
    343560     9701.22
    343600     9702.89
    343640      9703.7
    343680     9704.22
    343720        9706
    343760     9707.21
    343800      9708.4
    343840     9709.78
    343880     9710.26
    343920     9711.41
    343960     9712.36
    344000     9713.84
    344040     9714.67
    344080     9715.91
    344120     9716.17
    344160     9718.66
    344200     9718.73
    344240     9720.34
    344280     9720.56
    344320     9722.75
    344360     9723.72
    344400     9725.39
    344440     9726.22
    344480     9726.72
    344520     9728.47
    344560     9729.68
    344600     9730.91
    344640     9732.28
    344680     9732.73
    344720      9733.9
    344760     9734.84
    344800     9736.34
    344840     9737.15
    344880     9738.37
    344920     9738.62
    344960     9741.14
    345000     9741.18
    345040     9742.79
    345080     9743.02
    345120     9745.21
    345160     9746.16
    345200     9747.84
    345240     9748.69
    345280     9749.17
    345320     9750.94
    345360     9752.14
    345400     9753.38
    345440     9754.73
    345480     9755.19
    345520     9756.36
    345560     9757.28
    345600     9758.78
    345640     9759.58
    345680     9760.79
    345720     9761.05
    345760     9763.58
    345800     9763.62
    345840     9765.24
    345880     9765.48
    345920     9767.67
    345960     9768.62
    346000      9770.3
    346040     9771.14
    346080     9771.64
    346120      9773.4
    346160     9774.58
    346200     9775.87
    346240     9777.18
    346280     9777.62
    346320     9778.83
    346360     9779.73
    346400     9781.23
    346440     9782.02
    346480     9783.25
    346520     9783.49
    346560     9786.01
    346600     9786.04
    346640     9787.71
    346680     9787.95
    346720     9790.12
    346760     9791.06
    346800     9792.74
    346840     9793.59
    346880      9794.1
    346920     9795.84
    346960     9797.01
    347000     9798.32
    347040     9799.66
    347080     9800.06
    347120     9801.27
    347160     9802.17
    347200     9803.68
    347240     9804.45
    347280     9805.69
    347320     9805.93
    347360     9808.42
    347400     9808.49
    347440     9810.14
    347480     9810.36
    347520     9812.53
    347560     9813.49
    347600     9815.17
    347640     9816.02
    347680     9816.56
    347720     9818.28
    347760     9819.43
    347800     9820.78
    347840     9822.07
    347880      9822.5
    347920     9823.69
    347960     9824.59
    348000     9826.12
    348040     9826.87
    348080      9828.1
    348120     9828.36
    348160     9830.88
    348200     9830.92
    348240      9832.6
    348280     9832.81
    348320     9834.98
    348360     9835.93
    348400     9837.59
    348440     9838.46
    348480     9838.99
    348520     9840.71
    348560     9841.84
    348600     9843.21
    348640      9844.5
    348680     9844.93
    348720      9846.1
    348760     9847.05
    348800     9848.58
    348840     9849.32
    348880     9850.52
    348920     9850.76
    348960     9853.31
    349000     9853.32
    349040     9855.04
    349080     9855.25
    349120     9857.42
    349160     9858.36
    349200     9860.02
    349240      9860.9
    349280     9861.37
    349320     9863.13
    349360     9864.26
    349400     9865.65
    349440     9866.93
    349480     9867.34
    349520     9868.54
    349560     9869.49
    349600     9870.99
    349640     9871.76
    349680     9872.98
    349720     9873.18
    349760     9875.72
    349800     9875.73
    349840     9877.46
    349880     9877.67
    349920     9879.82
    349960     9880.82
    350000     9882.43
    350040     9883.33
    350080     9883.78
    350120     9885.58
    350160     9886.72
    350200     9888.09
    350240      9889.4
    350280      9889.8
    350320     9890.98
    350360      9891.9
    350400      9893.4
    350440     9894.24
    350480      9895.4
    350520     9895.64
    350560     9898.18
    350600     9898.15
    350640      9899.9
    350680      9900.1
    350720     9902.28
    350760     9903.24
    350800     9904.87
    350840     9905.77
    350880     9906.23
    350920     9908.04
    350960     9909.18
    351000     9910.51
    351040     9911.82
    351080     9912.26
    351120     9913.39
    351160     9914.34
    351200     9915.84
    351240     9916.72
    351280     9917.88
    351320     9918.07
    351360     9920.61
    351400     9920.61
    351440     9922.35
    351480     9922.54
    351520     9924.75
    351560      9925.7
    351600      9927.3
    351640     9928.23
    351680     9928.67
    351720      9930.5
    351760     9931.65
    351800     9932.93
    351840     9934.28
    351880     9934.72
    351920     9935.86
    351960     9936.79
    352000     9938.32
    352040     9939.19
    352080     9940.34
    352120     9940.55
    352160     9943.14
    352200     9943.06
    352240     9944.85
    352280     9945.02
    352320     9947.19
    352360      9948.2
    352400     9949.78
    352440     9950.71
    352480     9951.17
    352520     9952.97
    352560     9954.12
    352600     9955.43
    352640     9956.79
    352680      9957.2
    352720     9958.36
    352760     9959.26
    352800     9960.78
    352840     9961.69
    352880     9962.82
    352920     9963.04
    352960     9965.63
    353000     9965.58
    353040     9967.31
    353080     9967.52
    353120     9969.67
    353160     9970.71
    353200     9972.29
    353240     9973.17
    353280     9973.68
    353320     9975.46
    353360     9976.61
    353400     9977.91
    353440     9979.29
    353480      9979.7
    353520     9980.83
    353560     9981.71
    353600      9983.3
    353640     9984.18
    353680     9985.28
    353720     9985.51
    353760     9988.13
    353800     9988.09
    353840     9989.79
    353880     9990.02
    353920     9992.14
    353960     9993.24
    354000     9994.79
    354040     9995.67
    354080     9996.17
    354120     9997.97
    354160     9999.11
    354200     10000.4
    354240     10001.8
    354280     10002.2
    354320     10003.3
    354360     10004.2
    354400     10005.8
    354440     10006.7
    354480     10007.8
    354520       10008
    354560     10010.6
    354600     10010.6
    354640     10012.3
    354680     10012.5
    354720     10014.6
    354760     10015.7
    354800     10017.3
    354840     10018.1
    354880     10018.7
    354920     10020.4
    354960     10021.6
    355000     10022.9
    355040     10024.3
    355080     10024.7
    355120     10025.8
    355160     10026.7
    355200     10028.3
    355240     10029.1
    355280     10030.2
    355320     10030.5
    355360     10033.1
    355400       10033
    355440     10034.8
    355480       10035
    355520       10037
    355560     10038.2
    355600     10039.7
    355640     10040.6
    355680     10041.2
    355720     10042.9
    355760     10044.1
    355800     10045.4
    355840     10046.7
    355880     10047.1
    355920     10048.2
    355960     10049.2
    356000     10050.7
    356040     10051.6
    356080     10052.7
    356120       10053
    356160     10055.6
    356200     10055.5
    356240     10057.2
    356280     10057.5
    356320     10059.5
    356360     10060.7
    356400     10062.2
    356440     10063.1
    356480     10063.6
    356520     10065.4
    356560     10066.7
    356600     10067.9
    356640     10069.2
    356680     10069.6
    356720     10070.7
    356760     10071.7
    356800     10073.2
    356840     10074.1
    356880     10075.2
    356920     10075.5
    356960     10078.1
    357000       10078
    357040     10079.7
    357080       10080
    357120       10082
    357160     10083.2
    357200     10084.8
    357240     10085.6
    357280     10086.2
    357320     10087.9
    357360     10089.2
    357400     10090.3
    357440     10091.7
    357480     10092.1
    357520     10093.2
    357560     10094.2
    357600     10095.7
    357640     10096.6
    357680     10097.7
    357720       10098
    357760     10100.6
    357800     10100.5
    357840     10102.2
    357880     10102.4
    357920     10104.5
    357960     10105.7
    358000     10107.2
    358040     10108.1
    358080     10108.7
    358120     10110.4
    358160     10111.6
    358200     10112.8
    358240     10114.1
    358280     10114.6
    358320     10115.7
    358360     10116.7
    358400     10118.2
    358440       10119
    358480     10120.2
    358520     10120.4
    358560       10123
    358600       10123
    358640     10124.7
    358680     10124.9
    358720       10127
    358760     10128.1
    358800     10129.7
    358840     10130.6
    358880     10131.1
    358920     10132.9
    358960     10134.1
    359000     10135.3
    359040     10136.6
    359080     10137.1
    359120     10138.2
    359160     10139.1
    359200     10140.6
    359240     10141.5
    359280     10142.7
    359320     10142.9
    359360     10145.5
    359400     10145.5
    359440     10147.2
    359480     10147.4
    359520     10149.5
    359560     10150.6
    359600     10152.2
    359640     10153.1
    359680     10153.6
    359720     10155.4
    359760     10156.6
    359800     10157.8
    359840       10159
    359880     10159.6
    359920     10160.6
    359960     10161.7
    360000     10163.1
    360040     10164.1
    360080     10165.2
    360120     10165.4
    360160       10168
    360200       10168
    360240     10169.7
    360280     10169.9
    360320       10172
    360360     10173.1
    360400     10174.7
    360440     10175.5
    360480     10176.1
    360520     10177.9
    360560     10179.1
    360600     10180.3
    360640     10181.6
    360680     10182.1
    360720     10183.2
    360760     10184.2
    360800     10185.6
    360840     10186.6
    360880     10187.7
    360920     10187.9
    360960     10190.5
    361000     10190.5
    361040     10192.2
    361080     10192.4
    361120     10194.5
    361160     10195.6
    361200     10197.2
    361240       10198
    361280     10198.6
    361320     10200.3
    361360     10201.7
    361400     10202.8
    361440     10204.1
    361480     10204.6
    361520     10205.6
    361560     10206.7
    361600     10208.1
    361640     10209.1
    361680     10210.2
    361720     10210.4
    361760       10213
    361800       10213
    361840     10214.7
    361880     10214.8
    361920       10217
    361960     10218.1
    362000     10219.7
    362040     10220.5
    362080     10221.1
    362120     10222.8
    362160     10224.2
    362200     10225.3
    362240     10226.5
    362280     10227.1
    362320     10228.1
    362360     10229.2
    362400     10230.6
    362440     10231.6
    362480     10232.7
    362520     10232.9
    362560     10235.5
    362600     10235.5
    362640     10237.2
    362680     10237.3
    362720     10239.5
    362760     10240.6
    362800     10242.2
    362840     10243.1
    362880     10243.6
    362920     10245.4
    362960     10246.7
    363000     10247.8
    363040       10249
    363080     10249.6
    363120     10250.6
    363160     10251.7
    363200     10253.1
    363240     10254.1
    363280     10255.1
    363320     10255.3
    363360       10258
    363400     10257.9
    363440     10259.7
    363480     10259.8
    363520       10262
    363560     10263.1
    363600     10264.7
    363640     10265.5
    363680     10266.1
    363720     10267.8
    363760     10269.1
    363800     10270.3
    363840     10271.5
    363880     10272.1
    363920     10273.1
    363960     10274.2
    364000     10275.5
    364040     10276.5
    364080     10277.6
    364120     10277.8
    364160     10280.5
    364200     10280.4
    364240     10282.1
    364280     10282.3
    364320     10284.5
    364360     10285.6
    364400     10287.1
    364440       10288
    364480     10288.6
    364520     10290.3
    364560     10291.6
    364600     10292.8
    364640       10294
    364680     10294.6
    364720     10295.5
    364760     10296.6
    364800       10298
    364840       10299
    364880       10300
    364920     10300.3
    364960     10302.9
    365000     10302.9
    365040     10304.6
    365080     10304.7
    365120     10306.9
    365160     10308.1
    365200     10309.6
    365240     10310.5
    365280     10311.1
    365320     10312.8
    365360     10314.1
    365400     10315.2
    365440     10316.4
    365480       10317
    365520       10318
    365560     10319.1
    365600     10320.5
    365640     10321.5
    365680     10322.5
    365720     10322.6
    365760     10325.4
    365800     10325.3
    365840     10327.1
    365880     10327.1
    365920     10329.4
    365960     10330.5
    366000       10332
    366040     10332.9
    366080     10333.5
    366120     10335.2
    366160     10336.5
    366200     10337.7
    366240     10338.9
    366280     10339.5
    366320     10340.5
    366360     10341.6
    366400     10342.9
    366440     10343.8
    366480     10344.9
    366520     10345.1
    366560     10347.8
    366600     10347.7
    366640     10349.5
    366680     10349.6
    366720     10351.8
    366760     10352.9
    366800     10354.5
    366840     10355.4
    366880       10356
    366920     10357.6
    366960     10358.9
    367000     10360.2
    367040     10361.3
    367080     10361.9
    367120     10362.9
    367160       10364
    367200     10365.3
    367240     10366.3
    367280     10367.4
    367320     10367.5
    367360     10370.2
    367400     10370.1
    367440     10371.9
    367480       10372
    367520     10374.2
    367560     10375.3
    367600     10376.9
    367640     10377.8
    367680     10378.4
    367720       10380
    367760     10381.3
    367800     10382.5
    367840     10383.7
    367880     10384.3
    367920     10385.3
    367960     10386.4
    368000     10387.7
    368040     10388.7
    368080     10389.7
    368120     10389.9
    368160     10392.6
    368200     10392.5
    368240     10394.3
    368280     10394.4
    368320     10396.6
    368360     10397.7
    368400     10399.2
    368440     10400.2
    368480     10400.8
    368520     10402.4
    368560     10403.7
    368600     10404.9
    368640     10406.1
    368680     10406.7
    368720     10407.7
    368760     10408.8
    368800     10410.1
    368840     10411.1
    368880     10412.1
    368920     10412.3
    368960       10415
    369000     10414.9
    369040     10416.7
    369080     10416.8
    369120       10419
    369160       10420
    369200     10421.7
    369240     10422.6
    369280     10423.2
    369320     10424.9
    369360     10426.2
    369400     10427.3
    369440     10428.5
    369480     10429.1
    369520     10430.1
    369560     10431.2
    369600     10432.5
    369640     10433.5
    369680     10434.5
    369720     10434.7
    369760     10437.5
    369800     10437.3
    369840     10439.1
    369880     10439.2
    369920     10441.4
    369960     10442.5
    370000     10444.1
    370040       10445
    370080     10445.6
    370120     10447.3
    370160     10448.6
    370200     10449.7
    370240       10451
    370280     10451.5
    370320     10452.5
    370360     10453.6
    370400       10455
    370440     10455.9
    370480       10457
    370520     10457.1
    370560     10459.9
    370600     10459.7
    370640     10461.5
    370680     10461.7
    370720     10463.9
    370760     10464.9
    370800     10466.5
    370840     10467.4
    370880       10468
    370920     10469.8
    370960       10471
    371000     10472.1
    371040     10473.4
    371080       10474
    371120       10475
    371160       10476
    371200     10477.4
    371240     10478.4
    371280     10479.4
    371320     10479.6
    371360     10482.3
    371400     10482.2
    371440       10484
    371480     10484.1
    371520     10486.3
    371560     10487.3
    371600       10489
    371640     10489.9
    371680     10490.4
    371720     10492.2
    371760     10493.5
    371800     10494.6
    371840     10495.8
    371880     10496.4
    371920     10497.4
    371960     10498.5
    372000     10499.8
    372040     10500.8
    372080     10501.9
    372120       10502
    372160     10504.8
    372200     10504.7
    372240     10506.4
    372280     10506.6
    372320     10508.8
    372360     10509.8
    372400     10511.5
    372440     10512.3
    372480     10512.8
    372520     10514.7
    372560     10515.9
    372600       10517
    372640     10518.3
    372680     10518.8
    372720     10519.8
    372760       10521
    372800     10522.3
    372840     10523.2
    372880     10524.3
    372920     10524.5
    372960     10527.2
    373000     10527.1
    373040     10528.9
    373080       10529
    373120     10531.3
    373160     10532.3
    373200     10533.9
    373240     10534.8
    373280     10535.3
    373320     10537.1
    373360     10538.3
    373400     10539.5
    373440     10540.7
    373480     10541.3
    373520     10542.3
    373560     10543.4
    373600     10544.8
    373640     10545.7
    373680     10546.8
    373720       10547
    373760     10549.7
    373800     10549.6
    373840     10551.4
    373880     10551.4
    373920     10553.7
    373960     10554.7
    374000     10556.3
    374040     10557.2
    374080     10557.7
    374120     10559.6
    374160     10560.8
    374200     10561.9
    374240     10563.1
    374280     10563.7
    374320     10564.7
    374360     10565.8
    374400     10567.2
    374440     10568.2
    374480     10569.3
    374520     10569.4
    374560     10572.1
    374600       10572
    374640     10573.8
    374680     10573.9
    374720     10576.1
    374760     10577.1
    374800     10578.8
    374840     10579.6
    374880     10580.1
    374920       10582
    374960     10583.3
    375000     10584.3
    375040     10585.6
    375080     10586.1
    375120     10587.1
    375160     10588.2
    375200     10589.6
    375240     10590.6
    375280     10591.7
    375320     10591.9
    375360     10594.6
    375400     10594.4
    375440     10596.3
    375480     10596.3
    375520     10598.5
    375560     10599.6
    375600     10601.2
    375640     10602.1
    375680     10602.6
    375720     10604.5
    375760     10605.7
    375800     10606.8
    375840       10608
    375880     10608.6
    375920     10609.6
    375960     10610.7
    376000     10612.1
    376040       10613
    376080     10614.1
    376120     10614.3
    376160       10617
    376200     10616.9
    376240     10618.7
    376280     10618.8
    376320       10621
    376360       10622
    376400     10623.7
    376440     10624.5
    376480       10625
    376520     10626.9
    376560     10628.1
    376600     10629.2
    376640     10630.5
    376680       10631
    376720       10632
    376760     10633.1
    376800     10634.5
    376840     10635.5
    376880     10636.6
    376920     10636.7
    376960     10639.4
    377000     10639.3
    377040     10641.2
    377080     10641.2
    377120     10643.4
    377160     10644.3
    377200     10646.1
    377240     10646.9
    377280     10647.5
    377320     10649.3
    377360     10650.6
    377400     10651.7
    377440     10652.9
    377480     10653.5
    377520     10654.5
    377560     10655.5
    377600     10656.9
    377640     10657.9
    377680       10659
    377720     10659.1
    377760     10661.9
    377800     10661.8
    377840     10663.6
    377880     10663.6
    377920     10665.8
    377960     10666.8
    378000     10668.5
    378040     10669.3
    378080     10669.9
    378120     10671.8
    378160       10673
    378200     10674.1
    378240     10675.3
    378280     10675.9
    378320     10676.9
    378360     10677.9
    378400     10679.4
    378440     10680.4
    378480     10681.4
    378520     10681.6
    378560     10684.3
    378600     10684.2
    378640       10686
    378680       10686
    378720     10688.2
    378760     10689.3
    378800       10691
    378840     10691.8
    378880     10692.3
    378920     10694.2
    378960     10695.4
    379000     10696.5
    379040     10697.8
    379080     10698.4
    379120     10699.3
    379160     10700.4
    379200     10701.8
    379240     10702.8
    379280     10703.9
    379320       10704
    379360     10706.8
    379400     10706.7
    379440     10708.5
    379480     10708.5
    379520     10710.7
    379560     10711.7
    379600     10713.5
    379640     10714.2
    379680     10714.8
    379720     10716.7
    379760     10717.9
    379800       10719
    379840     10720.3
    379880     10720.8
    379920     10721.8
    379960     10722.8
    380000     10724.3
    380040     10725.3
    380080     10726.3
    380120     10726.5
    380160     10729.3
    380200     10729.2
    380240       10731
    380280     10730.9
    380320     10733.1
    380360     10734.2
    380400       10736
    380440     10736.7
    380480     10737.3
    380520     10739.1
    380560     10740.4
    380600     10741.5
    380640     10742.7
    380680     10743.3
    380720     10744.3
    380760     10745.3
    380800     10746.7
    380840     10747.8
    380880     10748.8
    380920     10748.9
    380960     10751.7
    381000     10751.7
    381040     10753.4
    381080     10753.4
    381120     10755.6
    381160     10756.6
    381200     10758.5
    381240     10759.1
    381280     10759.8
    381320     10761.6
    381360     10762.8
    381400     10763.9
    381440     10765.3
    381480     10765.8
    381520     10766.8
    381560     10767.8
    381600     10769.2
    381640     10770.3
    381680     10771.3
    381720     10771.4
    381760     10774.2
    381800     10774.2
    381840     10775.9
    381880     10775.9
    381920     10778.1
    381960     10779.2
    382000       10781
    382040     10781.7
    382080     10782.2
    382120     10784.1
    382160     10785.3
    382200     10786.4
    382240     10787.8
    382280     10788.3
    382320     10789.3
    382360     10790.3
    382400     10791.7
    382440     10792.7
    382480     10793.8
    382520     10793.9
    382560     10796.7
    382600     10796.7
    382640     10798.4
    382680     10798.4
    382720     10800.6
    382760     10801.7
    382800     10803.5
    382840     10804.2
    382880     10804.8
    382920     10806.6
    382960     10807.8
    383000     10808.9
    383040     10810.3
    383080     10810.8
    383120     10811.8
    383160     10812.8
    383200     10814.2
    383240     10815.3
    383280     10816.2
    383320     10816.4
    383360     10819.2
    383400     10819.2
    383440       10821
    383480     10820.9
    383520     10823.2
    383560     10824.2
    383600       10826
    383640     10826.7
    383680     10827.2
    383720     10829.2
    383760     10830.4
    383800     10831.5
    383840     10832.8
    383880     10833.3
    383920     10834.3
    383960     10835.3
    384000     10836.8
    384040     10837.8
    384080     10838.8
    384120     10838.9
    384160     10841.7
    384200     10841.7
    384240     10843.5
    384280     10843.4
    384320     10845.7
    384360     10846.7
    384400     10848.6
    384440     10849.2
    384480     10849.8
    384520     10851.7
    384560     10852.9
    384600       10854
    384640     10855.4
    384680     10855.8
    384720     10856.9
    384760     10857.8
    384800     10859.4
    384840     10860.3
    384880     10861.3
    384920     10861.5
    384960     10864.3
    385000     10864.3
    385040       10866
    385080       10866
    385120     10868.2
    385160     10869.3
    385200     10871.1
    385240     10871.8
    385280     10872.3
    385320     10874.2
    385360     10875.4
    385400     10876.6
    385440     10877.9
    385480     10878.3
    385520     10879.4
    385560     10880.3
    385600     10881.9
    385640     10882.9
    385680     10883.8
    385720     10883.9
    385760     10886.8
    385800     10886.8
    385840     10888.5
    385880     10888.5
    385920     10890.8
    385960     10891.8
    386000     10893.6
    386040     10894.3
    386080     10894.8
    386120     10896.7
    386160       10898
    386200     10899.1
    386240     10900.4
    386280     10900.8
    386320     10901.9
    386360     10902.9
    386400     10904.4
    386440     10905.4
    386480     10906.4
    386520     10906.5
    386560     10909.3
    386600     10909.4
    386640     10911.1
    386680       10911
    386720     10913.3
    386760     10914.3
    386800     10916.1
    386840     10916.8
    386880     10917.3
    386920     10919.2
    386960     10920.5
    387000     10921.6
    387040       10923
    387080     10923.4
    387120     10924.4
    387160     10925.4
    387200       10927
    387240     10927.9
    387280     10928.9
    387320       10929
    387360     10931.9
    387400     10931.9
    387440     10933.6
    387480     10933.5
    387520     10935.8
    387560     10936.9
    387600     10938.7
    387640     10939.2
    387680     10939.9
    387720     10941.7
    387760       10943
    387800     10944.2
    387840     10945.5
    387880       10946
    387920     10946.9
    387960       10948
    388000     10949.5
    388040     10950.5
    388080     10951.4
    388120     10951.5
    388160     10954.4
    388200     10954.4
    388240     10956.1
    388280     10956.1
    388320     10958.4
    388360     10959.4
    388400     10961.2
    388440     10961.8
    388480     10962.4
    388520     10964.2
    388560     10965.5
    388600     10966.7
    388640     10968.1
    388680     10968.5
    388720     10969.4
    388760     10970.5
    388800     10972.1
    388840       10973
    388880     10973.9
    388920       10974
    388960       10977
    389000     10976.9
    389040     10978.7
    389080     10978.6
    389120       10981
    389160     10981.9
    389200     10983.7
    389240     10984.3
    389280     10984.9
    389320     10986.8
    389360       10988
    389400     10989.2
    389440     10990.6
    389480       10991
    389520     10991.9
    389560     10993.1
    389600     10994.6
    389640     10995.6
    389680     10996.5
    389720     10996.5
    389760     10999.6
    389800     10999.5
    389840     11001.2
    389880     11001.1
    389920     11003.5
    389960     11004.5
    390000     11006.3
    390040     11006.9
    390080     11007.5
    390120     11009.3
    390160     11010.6
    390200     11011.8
    390240     11013.1
    390280     11013.5
    390320     11014.5
    390360     11015.6
    390400     11017.1
    390440     11018.1
    390480       11019
    390520     11019.1
    390560     11022.1
    390600       11022
    390640     11023.8
    390680     11023.7
    390720       11026
    390760       11027
    390800     11028.8
    390840     11029.4
    390880       11030
    390920     11031.8
    390960     11033.1
    391000     11034.3
    391040     11035.7
    391080     11036.1
    391120     11037.1
    391160     11038.1
    391200     11039.7
    391240     11040.7
    391280     11041.6
    391320     11041.6
    391360     11044.6
    391400     11044.6
    391440     11046.4
    391480     11046.2
    391520     11048.6
    391560     11049.6
    391600     11051.4
    391640       11052
    391680     11052.6
    391720     11054.4
    391760     11055.7
    391800     11056.8
    391840     11058.2
    391880     11058.6
    391920     11059.6
    391960     11060.7
    392000     11062.2
    392040     11063.2
    392080     11064.1
    392120     11064.2
    392160     11067.2
    392200     11067.1
    392240     11068.9
    392280     11068.8
    392320     11071.2
    392360     11072.2
    392400     11073.9
    392440     11074.6
    392480     11075.1
    392520     11076.9
    392560     11078.2
    392600     11079.4
    392640     11080.8
    392680     11081.2
    392720     11082.2
    392760     11083.2
    392800     11084.7
    392840     11085.8
    392880     11086.7
    392920     11086.8
    392960     11089.8
    393000     11089.7
    393040     11091.5
    393080     11091.4
    393120     11093.8
    393160     11094.8
    393200     11096.5
    393240     11097.1
    393280     11097.7
    393320     11099.5
    393360     11100.8
    393400       11102
    393440     11103.4
    393480     11103.8
    393520     11104.8
    393560     11105.8
    393600     11107.3
    393640     11108.3
    393680     11109.3
    393720     11109.3
    393760     11112.4
    393800     11112.2
    393840     11114.1
    393880       11114
    393920     11116.3
    393960     11117.3
    394000       11119
    394040     11119.7
    394080     11120.2
    394120       11122
    394160     11123.4
    394200     11124.5
    394240     11125.9
    394280     11126.3
    394320     11127.3
    394360     11128.3
    394400     11129.9
    394440     11130.9
    394480     11131.8
    394520     11131.8
    394560     11134.9
    394600     11134.7
    394640     11136.6
    394680     11136.5
    394720     11138.9
    394760     11139.8
    394800     11141.6
    394840     11142.2
    394880     11142.8
    394920     11144.5
    394960     11145.9
    395000       11147
    395040     11148.4
    395080     11148.8
    395120     11149.8
    395160     11150.8
    395200     11152.4
    395240     11153.4
    395280     11154.3
    395320     11154.3
    395360     11157.4
    395400     11157.2
    395440     11159.2
    395480       11159
    395520     11161.4
    395560     11162.3
    395600     11164.1
    395640     11164.7
    395680     11165.3
    395720       11167
    395760     11168.5
    395800     11169.6
    395840       11171
    395880     11171.3
    395920     11172.3
    395960     11173.4
    396000     11174.9
    396040     11175.9
    396080     11176.8
    396120     11176.9
    396160       11180
    396200     11179.8
    396240     11181.7
    396280     11181.5
    396320       11184
    396360     11184.8
    396400     11186.6
    396440     11187.3
    396480     11187.8
    396520     11189.6
    396560       11191
    396600     11192.1
    396640     11193.5
    396680     11193.9
    396720     11194.9
    396760     11195.9
    396800     11197.5
    396840     11198.5
    396880     11199.4
    396920     11199.4
    396960     11202.5
    397000     11202.4
    397040     11204.2
    397080     11204.1
    397120     11206.5
    397160     11207.4
    397200     11209.2
    397240     11209.8
    397280     11210.4
    397320     11212.1
    397360     11213.5
    397400     11214.7
    397440       11216
    397480     11216.4
    397520     11217.4
    397560     11218.4
    397600       11220
    397640       11221
    397680       11222
    397720       11222
    397760       11225
    397800     11224.9
    397840     11226.8
    397880     11226.6
    397920     11229.1
    397960     11229.9
    398000     11231.7
    398040     11232.3
    398080     11232.9
    398120     11234.7
    398160     11236.1
    398200     11237.2
    398240     11238.6
    398280     11238.9
    398320     11239.9
    398360       11241
    398400     11242.5
    398440     11243.5
    398480     11244.5
    398520     11244.5
    398560     11247.6
    398600     11247.5
    398640     11249.3
    398680     11249.2
    398720     11251.6
    398760     11252.5
    398800     11254.3
    398840     11254.8
    398880     11255.5
    398920     11257.3
    398960     11258.6
    399000     11259.7
    399040     11261.1
    399080     11261.5
    399120     11262.4
    399160     11263.5
    399200     11265.1
    399240       11266
    399280       11267
    399320       11267
    399360     11270.1
    399400       11270
    399440     11271.8
    399480     11271.7
    399520     11274.1
    399560       11275
    399600     11276.8
    399640     11277.4
    399680       11278
    399720     11279.8
    399760     11281.1
    399800     11282.2
    399840     11283.6
    399880     11283.9
    399920       11285
    399960       11286
    400000     11287.6
    400040     11288.5
    400080     11289.5
    400120     11289.5
    400160     11292.6
    400200     11292.5
    400240     11294.3
    400280     11294.2
    400320     11296.6
    400360     11297.5
    400400     11299.3
    400440     11299.9
    400480     11300.6
    400520     11302.3
    400560     11303.6
    400600     11304.8
    400640     11306.1
    400680     11306.5
    400720     11307.5
    400760     11308.5
    400800       11310
    400840       11311
    400880     11312.1
    400920       11312
    400960     11315.1
    401000     11315.1
    401040     11316.8
    401080     11316.7
    401120     11319.1
    401160       11320
    401200     11321.8
    401240     11322.4
    401280       11323
    401320     11324.8
    401360     11326.1
    401400     11327.3
    401440     11328.6
    401480       11329
    401520       11330
    401560     11330.9
    401600     11332.5
    401640     11333.5
    401680     11334.6
    401720     11334.5
    401760     11337.6
    401800     11337.5
    401840     11339.3
    401880     11339.2
    401920     11341.6
    401960     11342.4
    402000     11344.3
    402040     11344.9
    402080     11345.5
    402120     11347.3
    402160     11348.6
    402200     11349.8
    402240     11351.1
    402280     11351.4
    402320     11352.5
    402360     11353.4
    402400       11355
    402440       11356
    402480     11357.1
    402520       11357
    402560     11360.1
    402600       11360
    402640     11361.8
    402680     11361.7
    402720       11364
    402760     11364.9
    402800     11366.8
    402840     11367.4
    402880     11367.9
    402920     11369.7
    402960       11371
    403000     11372.3
    403040     11373.6
    403080     11373.9
    403120     11374.9
    403160     11375.9
    403200     11377.5
    403240     11378.4
    403280     11379.5
    403320     11379.4
    403360     11382.6
    403400     11382.4
    403440     11384.2
    403480     11384.2
    403520     11386.5
    403560     11387.4
    403600     11389.2
    403640     11389.8
    403680     11390.4
    403720     11392.1
    403760     11393.5
    403800     11394.7
    403840       11396
    403880     11396.4
    403920     11397.3
    403960     11398.3
    404000     11399.9
    404040     11400.8
    404080     11401.9
    404120     11401.9
    404160       11405
    404200     11404.9
    404240     11406.6
    404280     11406.6
    404320       11409
    404360     11409.8
    404400     11411.7
    404440     11412.3
    404480     11412.8
    404520     11414.6
    404560     11415.9
    404600     11417.1
    404640     11418.5
    404680     11418.8
    404720     11419.8
    404760     11420.8
    404800     11422.4
    404840     11423.3
    404880     11424.4
    404920     11424.4
    404960     11427.5
    405000     11427.4
    405040     11429.1
    405080     11429.1
    405120     11431.4
    405160     11432.3
    405200     11434.1
    405240     11434.8
    405280     11435.3
    405320     11437.1
    405360     11438.4
    405400     11439.5
    405440       11441
    405480     11441.3
    405520     11442.3
    405560     11443.2
    405600     11444.8
    405640     11445.8
    405680     11446.8
    405720     11446.8
    405760     11449.9
    405800     11449.8
    405840     11451.5
    405880     11451.5
    405920     11453.9
    405960     11454.7
    406000     11456.6
    406040     11457.2
    406080     11457.7
    406120     11459.5
    406160     11460.8
    406200     11461.9
    406240     11463.5
    406280     11463.8
    406320     11464.7
    406360     11465.6
    406400     11467.2
    406440     11468.2
    406480     11469.3
    406520     11469.2
    406560     11472.3
    406600     11472.2
    406640     11473.9
    406680     11473.9
    406720     11476.3
    406760     11477.2
    406800       11479
    406840     11479.7
    406880     11480.1
    406920     11481.9
    406960     11483.3
    407000     11484.4
    407040     11485.9
    407080     11486.2
    407120     11487.2
    407160     11488.1
    407200     11489.7
    407240     11490.7
    407280     11491.8
    407320     11491.7
    407360     11494.7
    407400     11494.7
    407440     11496.4
    407480     11496.4
    407520     11498.8
    407560     11499.6
    407600     11501.4
    407640     11502.1
    407680     11502.6
    407720     11504.4
    407760     11505.7
    407800     11506.8
    407840     11508.3
    407880     11508.6
    407920     11509.6
    407960     11510.5
    408000     11512.2
    408040     11513.1
    408080     11514.2
    408120     11514.1
    408160     11517.2
    408200     11517.1
    408240     11518.8
    408280     11518.8
    408320     11521.2
    408360     11522.1
    408400     11523.9
    408440     11524.6
    408480       11525
    408520     11526.8
    408560     11528.1
    408600     11529.3
    408640     11530.7
    408680       11531
    408720       11532
    408760     11532.9
    408800     11534.6
    408840     11535.6
    408880     11536.6
    408920     11536.5
    408960     11539.6
    409000     11539.5
    409040     11541.3
    409080     11541.3
    409120     11543.7
    409160     11544.5
    409200     11546.3
    409240       11547
    409280     11547.5
    409320     11549.2
    409360     11550.6
    409400     11551.7
    409440     11553.2
    409480     11553.4
    409520     11554.4
    409560     11555.4
    409600       11557
    409640       11558
    409680       11559
    409720       11559
    409760     11562.1
    409800     11561.9
    409840     11563.7
    409880     11563.6
    409920     11566.1
    409960       11567
    410000     11568.7
    410040     11569.4
    410080     11569.9
    410120     11571.6
    410160       11573
    410200     11574.1
    410240     11575.6
    410280     11575.8
    410320     11576.9
    410360     11577.8
    410400     11579.4
    410440     11580.4
    410480     11581.3
    410520     11581.4
    410560     11584.5
    410600     11584.3
    410640     11586.1
    410680     11586.1
    410720     11588.5
    410760     11589.4
    410800     11591.1
    410840     11591.8
    410880     11592.3
    410920       11594
    410960     11595.4
    411000     11596.5
    411040       11598
    411080     11598.2
    411120     11599.3
    411160     11600.2
    411200     11601.8
    411240     11602.8
    411280     11603.7
    411320     11603.8
    411360     11606.9
    411400     11606.7
    411440     11608.5
    411480     11608.5
    411520     11610.9
    411560     11611.8
    411600     11613.6
    411640     11614.2
    411680     11614.7
    411720     11616.4
    411760     11617.8
    411800     11618.8
    411840     11620.4
    411880     11620.6
    411920     11621.6
    411960     11622.6
    412000     11624.2
    412040     11625.2
    412080     11626.1
    412120     11626.1
    412160     11629.3
    412200     11629.1
    412240     11630.9
    412280     11630.8
    412320     11633.3
    412360     11634.1
    412400     11635.9
    412440     11636.5
    412480     11637.1
    412520     11638.8
    412560     11640.1
    412600     11641.2
    412640     11642.8
    412680     11642.9
    412720       11644
    412760     11644.9
    412800     11646.6
    412840     11647.6
    412880     11648.5
    412920     11648.5
    412960     11651.6
    413000     11651.5
    413040     11653.2
    413080     11653.2
    413120     11655.6
    413160     11656.5
    413200     11658.3
    413240     11658.9
    413280     11659.4
    413320     11661.1
    413360     11662.5
    413400     11663.6
    413440     11665.1
    413480     11665.3
    413520     11666.3
    413560     11667.3
    413600     11668.9
    413640     11669.9
    413680     11670.8
    413720     11670.9
    413760       11674
    413800     11673.8
    413840     11675.6
    413880     11675.6
    413920       11678
    413960     11678.8
    414000     11680.6
    414040     11681.2
    414080     11681.7
    414120     11683.5
    414160     11684.8
    414200     11685.9
    414240     11687.4
    414280     11687.6
    414320     11688.7
    414360     11689.6
    414400     11691.3
    414440     11692.3
    414480     11693.2
    414520     11693.2
    414560     11696.4
    414600     11696.2
    414640     11697.9
    414680     11697.9
    414720     11700.4
    414760     11701.2
    414800       11703
    414840     11703.6
    414880     11704.1
    414920     11705.8
    414960     11707.2
    415000     11708.3
    415040     11709.8
    415080       11710
    415120     11711.1
    415160       11712
    415200     11713.7
    415240     11714.6
    415280     11715.5
    415320     11715.6
    415360     11718.7
    415400     11718.5
    415440     11720.3
    415480     11720.3
    415520     11722.8
    415560     11723.6
    415600     11725.3
    415640     11725.9
    415680     11726.4
    415720     11728.1
    415760     11729.5
    415800     11730.7
    415840     11732.1
    415880     11732.3
    415920     11733.4
    415960     11734.3
    416000       11736
    416040     11736.9
    416080     11737.9
    416120     11737.9
    416160     11741.1
    416200     11740.9
    416240     11742.6
    416280     11742.7
    416320     11745.1
    416360     11745.9
    416400     11747.6
    416440     11748.3
    416480     11748.8
    416520     11750.5
    416560     11751.9
    416600       11753
    416640     11754.5
    416680     11754.6
    416720     11755.7
    416760     11756.6
    416800     11758.4
    416840     11759.3
    416880     11760.2
    416920     11760.2
    416960     11763.5
    417000     11763.2
    417040       11765
    417080       11765
    417120     11767.4
    417160     11768.3
    417200       11770
    417240     11770.6
    417280     11771.1
    417320     11772.8
    417360     11774.2
    417400     11775.3
    417440     11776.8
    417480       11777
    417520       11778
    417560     11778.9
    417600     11780.7
    417640     11781.6
    417680     11782.6
    417720     11782.5
    417760     11785.8
    417800     11785.5
    417840     11787.4
    417880     11787.4
    417920     11789.8
    417960     11790.6
    418000     11792.4
    418040       11793
    418080     11793.4
    418120     11795.1
    418160     11796.6
    418200     11797.7
    418240     11799.1
    418280     11799.3
    418320     11800.4
    418360     11801.3
    418400       11803
    418440     11803.9
    418480     11804.9
    418520     11804.9
    418560     11808.1
    418600     11807.8
    418640     11809.6
    418680     11809.7
    418720     11812.1
    418760     11812.9
    418800     11814.8
    418840     11815.3
    418880     11815.7
    418920     11817.5
    418960     11818.9
    419000       11820
    419040     11821.5
    419080     11821.6
    419120     11822.7
    419160     11823.6
    419200     11825.4
    419240     11826.3
    419280     11827.2
    419320     11827.2
    419360     11830.5
    419400     11830.1
    419440       11832
    419480       11832
    419520     11834.4
    419560     11835.3
    419600     11837.1
    419640     11837.6
    419680       11838
    419720     11839.8
    419760     11841.2
    419800     11842.3
    419840     11843.8
    419880     11843.9
    419920       11845
    419960     11845.9
    420000     11847.7
    420040     11848.6
    420080     11849.5
    420120     11849.5
    420160     11852.8
    420200     11852.5
    420240     11854.3
    420280     11854.3
    420320     11856.7
    420360     11857.6
    420400     11859.4
    420440     11859.9
    420480     11860.3
    420520     11862.1
    420560     11863.5
    420600     11864.6
    420640     11866.1
    420680     11866.3
    420720     11867.4
    420760     11868.3
    420800       11870
    420840     11870.9
    420880     11871.9
    420920     11871.8
    420960     11875.2
    421000     11874.8
    421040     11876.6
    421080     11876.6
    421120       11879
    421160     11879.9
    421200     11881.7
    421240     11882.3
    421280     11882.7
    421320     11884.5
    421360     11885.8
    421400       11887
    421440     11888.4
    421480     11888.6
    421520     11889.7
    421560     11890.6
    421600     11892.4
    421640     11893.3
    421680     11894.3
    421720     11894.2
    421760     11897.5
    421800     11897.1
    421840     11898.9
    421880     11898.9
    421920     11901.3
    421960     11902.3
    422000     11904.1
    422040     11904.6
    422080       11905
    422120     11906.8
    422160     11908.2
    422200     11909.3
    422240     11910.8
    422280       11911
    422320     11912.1
    422360     11912.9
    422400     11914.7
    422440     11915.6
    422480     11916.7
    422520     11916.5
    422560     11919.8
    422600     11919.4
    422640     11921.3
    422680     11921.3
    422720     11923.7
    422760     11924.6
    422800     11926.4
    422840       11927
    422880     11927.4
    422920     11929.1
    422960     11930.6
    423000     11931.7
    423040     11933.1
    423080     11933.3
    423120     11934.4
    423160     11935.3
    423200       11937
    423240     11937.9
    423280       11939
    423320     11938.8
    423360     11942.2
    423400     11941.8
    423440     11943.6
    423480     11943.6
    423520       11946
    423560     11946.9
    423600     11948.7
    423640     11949.3
    423680     11949.7
    423720     11951.4
    423760     11952.9
    423800       11954
    423840     11955.4
    423880     11955.6
    423920     11956.7
    423960     11957.6
    424000     11959.3
    424040     11960.3
    424080     11961.3
    424120     11961.2
    424160     11964.5
    424200     11964.1
    424240     11965.9
    424280     11965.9
    424320     11968.4
    424360     11969.3
    424400     11971.1
    424440     11971.7
    424480       11972
    424520     11973.8
    424560     11975.2
    424600     11976.4
    424640     11977.7
    424680     11977.9
    424720       11979
    424760     11979.9
    424800     11981.7
    424840     11982.6
    424880     11983.6
    424920     11983.5
    424960     11986.9
    425000     11986.5
    425040     11988.2
    425080     11988.2
    425120     11990.7
    425160     11991.6
    425200     11993.5
    425240       11994
    425280     11994.4
    425320     11996.2
    425360     11997.5
    425400     11998.7
    425440     12000.1
    425480     12000.2
    425520     12001.4
    425560     12002.3
    425600       12004
    425640       12005
    425680     12005.9
    425720     12005.8
    425760     12009.2
    425800     12008.8
    425840     12010.5
    425880     12010.6
    425920     12013.1
    425960     12013.9
    426000     12015.8
    426040     12016.3
    426080     12016.7
    426120     12018.5
    426160     12019.9
    426200       12021
    426240     12022.4
    426280     12022.6
    426320     12023.7
    426360     12024.6
    426400     12026.3
    426440     12027.3
    426480     12028.3
    426520     12028.2
    426560     12031.6
    426600     12031.2
    426640     12032.9
    426680     12032.9
    426720     12035.5
    426760     12036.3
    426800     12038.1
    426840     12038.6
    426880       12039
    426920     12040.8
    426960     12042.2
    427000     12043.3
    427040     12044.7
    427080       12045
    427120       12046
    427160     12046.9
    427200     12048.6
    427240     12049.6
    427280     12050.6
    427320     12050.4
    427360     12053.9
    427400     12053.5
    427440     12055.2
    427480     12055.2
    427520     12057.8
    427560     12058.6
    427600     12060.5
    427640       12061
    427680     12061.3
    427720     12063.2
    427760     12064.6
    427800     12065.7
    427840     12067.1
    427880     12067.3
    427920     12068.3
    427960     12069.3
    428000       12071
    428040       12072
    428080     12072.9
    428120     12072.8
    428160     12076.2
    428200     12075.8
    428240     12077.6
    428280     12077.6
    428320     12080.1
    428360     12080.9
    428400     12082.8
    428440     12083.3
    428480     12083.6
    428520     12085.5
    428560     12086.9
    428600       12088
    428640     12089.4
    428680     12089.6
    428720     12090.5
    428760     12091.6
    428800     12093.3
    428840     12094.3
    428880     12095.2
    428920     12095.1
    428960     12098.5
    429000     12098.1
    429040     12099.9
    429080     12099.8
    429120     12102.4
    429160     12103.2
    429200     12105.1
    429240     12105.6
    429280     12105.9
    429320     12107.8
    429360     12109.2
    429400     12110.3
    429440     12111.7
    429480       12112
    429520     12112.8
    429560     12113.9
    429600     12115.6
    429640     12116.5
    429680     12117.5
    429720     12117.4
    429760     12120.8
    429800     12120.4
    429840     12122.2
    429880     12122.1
    429920     12124.7
    429960     12125.5
    430000     12127.4
    430040     12127.9
    430080     12128.2
    430120     12130.1
    430160     12131.5
    430200     12132.6
    430240     12133.9
    430280     12134.2
    430320     12135.1
    430360     12136.2
    430400     12137.9
    430440     12138.8
    430480     12139.8
    430520     12139.7
    430560     12143.1
    430600     12142.7
    430640     12144.5
    430680     12144.4
    430720     12146.9
    430760     12147.9
    430800     12149.7
    430840     12150.2
    430880     12150.5
    430920     12152.4
    430960     12153.7
    431000     12154.9
    431040     12156.2
    431080     12156.5
    431120     12157.4
    431160     12158.5
    431200     12160.2
    431240     12161.1
    431280     12162.1
    431320     12161.9
    431360     12165.3
    431400     12164.9
    431440     12166.7
    431480     12166.7
    431520     12169.2
    431560     12170.1
    431600     12171.9
    431640     12172.4
    431680     12172.7
    431720     12174.6
    431760       12176
    431800     12177.1
    431840     12178.5
    431880     12178.7
    431920     12179.6
    431960     12180.7
    432000     12182.4
    432040     12183.3
    432080     12184.4
    432120     12184.1
    432160     12187.6
    432200     12187.2
    432240     12188.9
    432280       12189
    432320     12191.5
    432360     12192.4
    432400     12194.2
    432440     12194.7
    432480     12194.9
    432520     12196.8
    432560     12198.2
    432600     12199.4
    432640     12200.7
    432680     12200.9
    432720     12201.9
    432760       12203
    432800     12204.6
    432840     12205.6
    432880     12206.6
    432920     12206.4
    432960     12209.9
    433000     12209.4
    433040     12211.1
    433080     12211.2
    433120     12213.7
    433160     12214.6
    433200     12216.5
    433240     12216.9
    433280     12217.2
    433320     12219.1
    433360     12220.4
    433400     12221.6
    433440       12223
    433480     12223.1
    433520     12224.1
    433560     12225.2
    433600     12226.8
    433640     12227.8
    433680     12228.8
    433720     12228.6
    433760     12232.1
    433800     12231.6
    433840     12233.3
    433880     12233.3
    433920     12235.9
    433960     12236.8
    434000     12238.7
    434040     12239.1
    434080     12239.3
    434120     12241.3
    434160     12242.6
    434200     12243.8
    434240     12245.1
    434280     12245.3
    434320     12246.3
    434360     12247.5
    434400       12249
    434440       12250
    434480       12251
    434520     12250.8
    434560     12254.4
    434600     12253.8
    434640     12255.5
    434680     12255.6
    434720     12258.1
    434760     12259.1
    434800     12260.9
    434840     12261.3
    434880     12261.6
    434920     12263.5
    434960     12264.8
    435000       12266
    435040     12267.4
    435080     12267.5
    435120     12268.5
    435160     12269.7
    435200     12271.3
    435240     12272.2
    435280     12273.3
    435320       12273
    435360     12276.6
    435400       12276
    435440     12277.8
    435480     12277.8
    435520     12280.3
    435560     12281.3
    435600     12283.2
    435640     12283.6
    435680     12283.8
    435720     12285.7
    435760     12287.1
    435800     12288.2
    435840     12289.6
    435880     12289.7
    435920     12290.8
    435960     12291.9
    436000     12293.5
    436040     12294.4
    436080     12295.5
    436120     12295.3
    436160     12298.8
    436200     12298.2
    436240     12299.9
    436280       12300
    436320     12302.6
    436360     12303.6
    436400     12305.3
    436440     12305.7
    436480       12306
    436520       12308
    436560     12309.3
    436600     12310.4
    436640     12311.9
    436680     12311.9
    436720       12313
    436760     12314.1
    436800     12315.7
    436840     12316.6
    436880     12317.7
    436920     12317.4
    436960       12321
    437000     12320.5
    437040     12322.2
    437080     12322.3
    437120     12324.8
    437160     12325.8
    437200     12327.6
    437240     12327.9
    437280     12328.3
    437320     12330.2
    437360     12331.5
    437400     12332.6
    437440     12334.1
    437480     12334.2
    437520     12335.2
    437560     12336.3
    437600     12337.9
    437640     12338.8
    437680     12339.9
    437720     12339.6
    437760     12343.2
    437800     12342.7
    437840     12344.5
    437880     12344.5
    437920       12347
    437960       12348
    438000     12349.7
    438040     12350.1
    438080     12350.5
    438120     12352.4
    438160     12353.7
    438200     12354.9
    438240     12356.3
    438280     12356.4
    438320     12357.4
    438360     12358.5
    438400     12360.1
    438440     12361.1
    438480     12362.1
    438520     12361.9
    438560     12365.3
    438600     12364.9
    438640     12366.6
    438680     12366.7
    438720     12369.2
    438760     12370.2
    438800     12371.9
    438840     12372.3
    438880     12372.7
    438920     12374.5
    438960     12375.8
    439000       12377
    439040     12378.5
    439080     12378.6
    439120     12379.6
    439160     12380.7
    439200     12382.2
    439240     12383.3
    439280     12384.3
    439320       12384
    439360     12387.5
    439400     12387.1
    439440     12388.8
    439480     12388.9
    439520     12391.3
    439560     12392.4
    439600       12394
    439640     12394.5
    439680     12394.9
    439720     12396.7
    439760     12398.1
    439800     12399.2
    439840     12400.6
    439880     12400.7
    439920     12401.8
    439960     12402.8
    440000     12404.4
    440040     12405.4
    440080     12406.5
    440120     12406.2
    440160     12409.7
    440200     12409.2
    440240       12411
    440280       12411
    440320     12413.5
    440360     12414.6
    440400     12416.2
    440440     12416.7
    440480       12417
    440520     12418.8
    440560     12420.3
    440600     12421.4
    440640     12422.8
    440680     12422.9
    440720       12424
    440760       12425
    440800     12426.6
    440840     12427.6
    440880     12428.6
    440920     12428.4
    440960     12431.9
    441000     12431.4
    441040     12433.1
    441080     12433.2
    441120     12435.7
    441160     12436.7
    441200     12438.4
    441240     12438.9
    441280     12439.2
    441320       12441
    441360     12442.5
    441400     12443.5
    441440       12445
    441480       12445
    441520     12446.1
    441560     12447.1
    441600     12448.8
    441640     12449.8
    441680     12450.8
    441720     12450.6
    441760       12454
    441800     12453.5
    441840     12455.3
    441880     12455.4
    441920     12457.8
    441960     12458.9
    442000     12460.6
    442040     12461.1
    442080     12461.3
    442120     12463.2
    442160     12464.6
    442200     12465.8
    442240     12467.2
    442280     12467.2
    442320     12468.3
    442360     12469.3
    442400     12470.9
    442440       12472
    442480       12473
    442520     12472.8
    442560     12476.2
    442600     12475.7
    442640     12477.5
    442680     12477.6
    442720       12480
    442760     12481.1
    442800     12482.7
    442840     12483.2
    442880     12483.6
    442920     12485.3
    442960     12486.8
    443000     12487.9
    443040     12489.4
    443080     12489.4
    443120     12490.5
    443160     12491.4
    443200     12493.1
    443240     12494.2
    443280     12495.1
    443320     12494.9
    443360     12498.4
    443400     12497.8
    443440     12499.6
    443480     12499.7
    443520     12502.2
    443560     12503.3
    443600     12504.9
    443640     12505.4
    443680     12505.7
    443720     12507.5
    443760     12508.9
    443800       12510
    443840     12511.6
    443880     12511.5
    443920     12512.6
    443960     12513.5
    444000     12515.2
    444040     12516.4
    444080     12517.3
    444120     12517.1
    444160     12520.5
    444200       12520
    444240     12521.8
    444280     12521.9
    444320     12524.3
    444360     12525.4
    444400       12527
    444440     12527.5
    444480     12527.9
    444520     12529.7
    444560     12531.1
    444600     12532.2
    444640     12533.7
    444680     12533.7
    444720     12534.8
    444760     12535.7
    444800     12537.4
    444840     12538.6
    444880     12539.4
    444920     12539.2
    444960     12542.7
    445000     12542.1
    445040     12543.9
    445080       12544
    445120     12546.5
    445160     12547.6
    445200     12549.2
    445240     12549.7
    445280     12550.1
    445320     12551.9
    445360     12553.3
    445400     12554.4
    445440     12555.9
    445480     12555.8
    445520       12557
    445560     12557.9
    445600     12559.6
    445640     12560.8
    445680     12561.6
    445720     12561.4
    445760     12564.9
    445800     12564.3
    445840       12566
    445880     12566.2
    445920     12568.6
    445960     12569.8
    446000     12571.4
    446040     12571.9
    446080     12572.3
    446120     12574.1
    446160     12575.4
    446200     12576.6
    446240       12578
    446280       12578
    446320     12579.2
    446360       12580
    446400     12581.7
    446440     12582.9
    446480     12583.8
    446520     12583.6
    446560     12587.1
    446600     12586.4
    446640     12588.2
    446680     12588.4
    446720     12590.8
    446760     12591.9
    446800     12593.6
    446840       12594
    446880     12594.4
    446920     12596.2
    446960     12597.6
    447000     12598.7
    447040     12600.2
    447080     12600.1
    447120     12601.3
    447160     12602.2
    447200     12603.9
    447240     12605.1
    447280       12606
    447320     12605.7
    447360     12609.2
    447400     12608.6
    447440     12610.3
    447480     12610.6
    447520       12613
    447560     12614.1
    447600     12615.7
    447640     12616.1
    447680     12616.6
    447720     12618.4
    447760     12619.8
    447800     12620.9
    447840     12622.3
    447880     12622.3
    447920     12623.5
    447960     12624.3
    448000       12626
    448040     12627.2
    448080     12628.1
    448120     12627.8
    448160     12631.4
    448200     12630.7
    448240     12632.5
    448280     12632.8
    448320     12635.1
    448360     12636.2
    448400     12637.9
    448440     12638.3
    448480     12638.7
    448520     12640.5
    448560       12642
    448600       12643
    448640     12644.5
    448680     12644.4
    448720     12645.6
    448760     12646.5
    448800     12648.2
    448840     12649.4
    448880     12650.2
    448920       12650
    448960     12653.6
    449000     12652.9
    449040     12654.7
    449080     12654.9
    449120     12657.3
    449160     12658.4
    449200     12660.1
    449240     12660.5
    449280     12660.9
    449320     12662.7
    449360     12664.2
    449400     12665.2
    449440     12666.7
    449480     12666.7
    449520     12667.9
    449560     12668.7
    449600     12670.4
    449640     12671.6
    449680     12672.4
    449720     12672.3
    449760     12675.8
    449800     12675.1
    449840     12676.9
    449880     12677.1
    449920     12679.5
    449960     12680.6
    450000     12682.3
    450040     12682.7
    450080     12683.1
    450120     12684.9
    450160     12686.4
    450200     12687.4
    450240       12689
    450280     12688.9
    450320       12690
    450360     12690.9
    450400     12692.6
    450440     12693.8
    450480     12694.7
    450520     12694.5
    450560       12698
    450600     12697.4
    450640     12699.1
    450680     12699.3
    450720     12701.7
    450760     12702.8
    450800     12704.5
    450840     12704.9
    450880     12705.3
    450920     12707.1
    450960     12708.6
    451000     12709.7
    451040     12711.2
    451080     12711.1
    451120     12712.3
    451160     12713.1
    451200     12714.8
    451240     12716.1
    451280     12716.9
    451320     12716.7
    451360     12720.2
    451400     12719.6
    451440     12721.3
    451480     12721.5
    451520     12723.9
    451560     12725.1
    451600     12726.7
    451640     12727.1
    451680     12727.6
    451720     12729.4
    451760     12730.9
    451800     12731.9
    451840     12733.4
    451880     12733.2
    451920     12734.5
    451960     12735.4
    452000       12737
    452040     12738.4
    452080     12739.1
    452120     12738.9
    452160     12742.4
    452200     12741.8
    452240     12743.5
    452280     12743.8
    452320     12746.1
    452360     12747.3
    452400     12748.9
    452440     12749.3
    452480     12749.8
    452520     12751.6
    452560       12753
    452600       12754
    452640     12755.6
    452680     12755.5
    452720     12756.7
    452760     12757.6
    452800     12759.2
    452840     12760.6
    452880     12761.3
    452920       12761
    452960     12764.6
    453000       12764
    453040     12765.7
    453080       12766
    453120     12768.4
    453160     12769.5
    453200     12771.2
    453240     12771.5
    453280       12772
    453320     12773.8
    453360     12775.3
    453400     12776.2
    453440     12777.8
    453480     12777.7
    453520     12778.9
    453560     12779.7
    453600     12781.4
    453640     12782.9
    453680     12783.5
    453720     12783.3
    453760     12786.8
    453800     12786.2
    453840       12788
    453880     12788.3
    453920     12790.5
    453960     12791.7
    454000     12793.4
    454040     12793.7
    454080     12794.2
    454120     12796.1
    454160     12797.5
    454200     12798.5
    454240       12800
    454280       12800
    454320     12801.2
    454360       12802
    454400     12803.7
    454440     12805.1
    454480     12805.8
    454520     12805.6
    454560       12809
    454600     12808.4
    454640     12810.2
    454680     12810.6
    454720     12812.8
    454760       12814
    454800     12815.7
    454840       12816
    454880     12816.5
    454920     12818.3
    454960     12819.8
    455000     12820.7
    455040     12822.3
    455080     12822.2
    455120     12823.4
    455160     12824.3
    455200     12825.9
    455240     12827.4
    455280       12828
    455320     12827.8
    455360     12831.3
    455400     12830.7
    455440     12832.5
    455480     12832.8
    455520       12835
    455560     12836.2
    455600       12838
    455640     12838.2
    455680     12838.7
    455720     12840.6
    455760     12842.1
    455800     12842.9
    455840     12844.5
    455880     12844.4
    455920     12845.6
    455960     12846.4
    456000     12848.1
    456040     12849.6
    456080     12850.2
    456120       12850
    456160     12853.5
    456200     12852.9
    456240     12854.7
    456280       12855
    456320     12857.2
    456360     12858.4
    456400     12860.2
    456440     12860.4
    456480     12860.9
    456520     12862.8
    456560     12864.3
    456600     12865.1
    456640     12866.8
    456680     12866.6
    456720     12867.8
    456760     12868.7
    456800     12870.3
    456840     12871.8
    456880     12872.4
    456920     12872.3
    456960     12875.7
    457000     12875.2
    457040     12876.9
    457080     12877.3
    457120     12879.4
    457160     12880.6
    457200     12882.4
    457240     12882.6
    457280     12883.1
    457320     12885.1
    457360     12886.5
    457400     12887.4
    457440       12889
    457480     12888.8
    457520       12890
    457560     12890.9
    457600     12892.5
    457640       12894
    457680     12894.6
    457720     12894.5
    457760       12898
    457800     12897.4
    457840     12899.1
    457880     12899.5
    457920     12901.6
    457960     12902.8
    458000     12904.7
    458040     12904.8
    458080     12905.3
    458120     12907.3
    458160     12908.8
    458200     12909.6
    458240     12911.2
    458280     12911.1
    458320     12912.3
    458360     12913.1
    458400     12914.8
    458440     12916.2
    458480     12916.8
    458520     12916.7
    458560     12920.2
    458600     12919.6
    458640     12921.4
    458680     12921.7
    458720     12923.8
    458760       12925
    458800     12926.9
    458840       12927
    458880     12927.6
    458920     12929.6
    458960       12931
    459000     12931.8
    459040     12933.4
    459080     12933.3
    459120     12934.5
    459160     12935.3
    459200       12937
    459240     12938.4
    459280       12939
    459320     12938.9
    459360     12942.4
    459400     12941.8
    459440     12943.6
    459480     12943.9
    459520       12946
    459560     12947.2
    459600     12949.1
    459640     12949.2
    459680     12949.8
    459720     12951.8
    459760     12953.2
    459800     12953.9
    459840     12955.6
    459880     12955.5
    459920     12956.7
    459960     12957.5
    460000     12959.1
    460040     12960.6
    460080     12961.2
    460120     12961.1
    460160     12964.6
    460200     12964.1
    460240     12965.8
    460280     12966.1
    460320     12968.3
    460360     12969.4
    460400     12971.2
    460440     12971.4
    460480       12972
    460520       12974
    460560     12975.4
    460600     12976.2
    460640     12977.8
    460680     12977.7
    460720     12978.9
    460760     12979.7
    460800     12981.3
    460840     12982.8
    460880     12983.4
    460920     12983.2
    460960     12986.8
    461000     12986.2
    461040       12988
    461080     12988.2
    461120     12990.5
    461160     12991.7
    461200     12993.5
    461240     12993.7
    461280     12994.2
    461320     12996.2
    461360     12997.7
    461400     12998.4
    461440     13000.1
    461480     12999.9
    461520     13001.2
    461560     13001.9
    461600     13003.5
    461640       13005
    461680     13005.6
    461720     13005.4
    461760       13009
    461800     13008.5
    461840     13010.2
    461880     13010.4
    461920     13012.7
    461960     13013.9
    462000     13015.7
    462040     13015.8
    462080     13016.3
    462120     13018.4
    462160     13019.9
    462200     13020.6
    462240     13022.3
    462280     13022.1
    462320     13023.4
    462360     13024.1
    462400     13025.7
    462440     13027.2
    462480     13027.8
    462520     13027.7
    462560     13031.3
    462600     13030.7
    462640     13032.4
    462680     13032.6
    462720     13034.9
    462760     13036.2
    462800     13037.9
    462840     13038.1
    462880     13038.6
    462920     13040.7
    462960     13042.1
    463000     13042.8
    463040     13044.5
    463080     13044.4
    463120     13045.6
    463160     13046.3
    463200       13048
    463240     13049.4
    463280     13050.1
    463320     13049.9
    463360     13053.6
    463400     13052.9
    463440     13054.7
    463480     13054.9
    463520     13057.1
    463560     13058.4
    463600     13060.1
    463640     13060.3
    463680     13060.7
    463720     13062.9
    463760     13064.3
    463800       13065
    463840     13066.7
    463880     13066.7
    463920     13067.9
    463960     13068.6
    464000     13070.2
    464040     13071.7
    464080     13072.3
    464120     13072.1
    464160     13075.8
    464200     13075.1
    464240       13077
    464280     13077.1
    464320     13079.4
    464360     13080.6
    464400     13082.3
    464440     13082.5
    464480       13083
    464520     13085.2
    464560     13086.5
    464600     13087.2
    464640     13088.9
    464680     13088.9
    464720     13090.1
    464760     13090.8
    464800     13092.5
    464840       13094
    464880     13094.5
    464920     13094.4
    464960     13098.1
    465000     13097.4
    465040     13099.2
    465080     13099.4
    465120     13101.7
    465160     13102.9
    465200     13104.5
    465240     13104.7
    465280     13105.2
    465320     13107.4
    465360     13108.7
    465400     13109.5
    465440     13111.2
    465480     13111.1
    465520     13112.4
    465560       13113
    465600     13114.7
    465640     13116.2
    465680     13116.7
    465720     13116.6
    465760     13120.3
    465800     13119.6
    465840     13121.4
    465880     13121.5
    465920     13123.9
    465960     13125.1
    466000     13126.7
    466040     13126.9
    466080     13127.4
    466120     13129.5
    466160     13130.9
    466200     13131.6
    466240     13133.3
    466280     13133.3
    466320     13134.6
    466360     13135.2
    466400     13136.8
    466440     13138.4
    466480     13138.9
    466520     13138.8
    466560     13142.4
    466600     13141.7
    466640     13143.6
    466680     13143.7
    466720       13146
    466760     13147.3
    466800     13148.9
    466840       13149
    466880     13149.6
    466920     13151.7
    466960     13153.1
    467000     13153.8
    467040     13155.5
    467080     13155.4
    467120     13156.7
    467160     13157.4
    467200       13159
    467240     13160.6
    467280     13161.1
    467320       13161
    467360     13164.7
    467400     13163.9
    467440     13165.9
    467480     13165.9
    467520     13168.2
    467560     13169.5
    467600     13171.1
    467640     13171.2
    467680     13171.8
    467720     13173.8
    467760     13175.3
    467800       13176
    467840     13177.8
    467880     13177.6
    467920       13179
    467960     13179.6
    468000     13181.2
    468040     13182.8
    468080     13183.3
    468120     13183.2
    468160     13186.9
    468200     13186.1
    468240     13188.1
    468280     13188.1
    468320     13190.5
    468360     13191.7
    468400     13193.3
    468440     13193.5
    468480     13193.9
    468520       13196
    468560     13197.5
    468600     13198.2
    468640       13200
    468680     13199.8
    468720     13201.2
    468760     13201.8
    468800     13203.4
    468840       13205
    468880     13205.5
    468920     13205.4
    468960     13209.1
    469000     13208.3
    469040     13210.3
    469080     13210.3
    469120     13212.7
    469160       13214
    469200     13215.5
    469240     13215.7
    469280     13216.1
    469320     13218.2
    469360     13219.7
    469400     13220.4
    469440     13222.2
    469480       13222
    469520     13223.4
    469560       13224
    469600     13225.6
    469640     13227.2
    469680     13227.8
    469720     13227.6
    469760     13231.3
    469800     13230.5
    469840     13232.5
    469880     13232.5
    469920     13234.9
    469960     13236.2
    470000     13237.8
    470040     13237.9
    470080     13238.3
    470120     13240.5
    470160     13241.9
    470200     13242.5
    470240     13244.5
    470280     13244.3
    470320     13245.7
    470360     13246.3
    470400     13247.9
    470440     13249.5
    470480     13249.9
    470520     13249.8
    470560     13253.5
    470600     13252.7
    470640     13254.7
    470680     13254.7
    470720     13257.2
    470760     13258.5
    470800     13259.9
    470840     13260.1
    470880     13260.5
    470920     13262.7
    470960     13264.1
    471000     13264.7
    471040     13266.7
    471080     13266.5
    471120     13267.9
    471160     13268.5
    471200     13270.1
    471240     13271.6
    471280     13272.2
    471320     13272.1
    471360     13275.7
    471400       13275
    471440       13277
    471480     13276.9
    471520     13279.4
    471560     13280.7
    471600     13282.2
    471640     13282.3
    471680     13282.7
    471720     13284.9
    471760     13286.3
    471800     13286.9
    471840     13288.9
    471880     13288.7
    471920     13290.1
    471960     13290.7
    472000     13292.3
    472040     13293.9
    472080     13294.4
    472120     13294.3
    472160       13298
    472200     13297.2
    472240     13299.2
    472280     13299.2
    472320     13301.6
    472360     13302.9
    472400     13304.4
    472440     13304.6
    472480       13305
    472520     13307.2
    472560     13308.5
    472600     13309.2
    472640     13311.2
    472680       13311
    472720     13312.3
    472760       13313
    472800     13314.5
    472840     13316.2
    472880     13316.6
    472920     13316.6
    472960     13320.2
    473000     13319.5
    473040     13321.5
    473080     13321.4
    473120     13323.9
    473160     13325.2
    473200     13326.7
    473240     13326.8
    473280     13327.2
    473320     13329.4
    473360     13330.8
    473400     13331.4
    473440     13333.4
    473480     13333.2
    473520     13334.6
    473560     13335.3
    473600     13336.7
    473640     13338.4
    473680     13338.9
    473720     13338.8
    473760     13342.5
    473800     13341.7
    473840     13343.8
    473880     13343.7
    473920     13346.1
    473960     13347.5
    474000     13348.9
    474040       13349
    474080     13349.4
    474120     13351.7
    474160       13353
    474200     13353.8
    474240     13355.7
    474280     13355.5
    474320     13356.8
    474360     13357.6
    474400     13358.9
    474440     13360.6
    474480     13361.2
    474520     13361.1
    474560     13364.8
    474600       13364
    474640     13366.1
    474680     13365.9
    474720     13368.4
    474760     13369.7
    474800     13371.1
    474840     13371.3
    474880     13371.7
    474920       13374
    474960     13375.3
    475000       13376
    475040     13377.9
    475080     13377.8
    475120     13379.1
    475160     13379.9
    475200     13381.2
    475240     13382.9
    475280     13383.4
    475320     13383.4
    475360     13387.1
    475400     13386.3
    475440     13388.4
    475480     13388.2
    475520     13390.6
    475560       13392
    475600     13393.4
    475640     13393.5
    475680       13394
    475720     13396.3
    475760     13397.6
    475800     13398.3
    475840     13400.2
    475880     13400.1
    475920     13401.4
    475960     13402.2
    476000     13403.5
    476040     13405.2
    476080     13405.7
    476120     13405.7
    476160     13409.3
    476200     13408.6
    476240     13410.7
    476280     13410.4
    476320     13412.9
    476360     13414.3
    476400     13415.7
    476440     13415.8
    476480     13416.3
    476520     13418.6
    476560       13420
    476600     13420.6
    476640     13422.5
    476680     13422.4
    476720     13423.7
    476760     13424.5
    476800     13425.8
    476840     13427.4
    476880       13428
    476920       13428
    476960     13431.7
    477000     13430.9
    477040       13433
    477080     13432.7
    477120     13435.2
    477160     13436.6
    477200       13438
    477240     13438.1
    477280     13438.7
    477320     13440.9
    477360     13442.3
    477400     13442.9
    477440     13444.8
    477480     13444.7
    477520       13446
    477560     13446.8
    477600     13448.1
    477640     13449.7
    477680     13450.3
    477720     13450.3
    477760       13454
    477800     13453.2
    477840     13455.3
    477880       13455
    477920     13457.5
    477960     13458.9
    478000     13460.2
    478040     13460.4
    478080       13461
    478120     13463.1
    478160     13464.6
    478200     13465.2
    478240     13467.2
    478280     13466.9
    478320     13468.3
    478360     13469.2
    478400     13470.4
    478440     13472.1
    478480     13472.7
    478520     13472.6
    478560     13476.4
    478600     13475.5
    478640     13477.6
    478680     13477.3
    478720     13479.9
    478760     13481.2
    478800     13482.6
    478840     13482.8
    478880     13483.3
    478920     13485.4
    478960     13486.9
    479000     13487.5
    479040     13489.5
    479080     13489.2
    479120     13490.6
    479160     13491.4
    479200     13492.7
    479240     13494.4
    479280       13495
    479320     13494.9
    479360     13498.7
    479400     13497.8
    479440       13500
    479480     13499.6
    479520     13502.2
    479560     13503.5
    479600     13504.9
    479640     13505.1
    479680     13505.6
    479720     13507.8
    479760     13509.2
    479800     13509.8
    479840     13511.8
    479880     13511.6
    479920     13512.9
    479960     13513.8
    480000       13515
    480040     13516.7
    480080     13517.4
    480120     13517.2
    480160       13521
    480200     13520.1
    480240     13522.3
    480280     13521.9
    480320     13524.6
    480360     13525.9
    480400     13527.2
    480440     13527.5
    480480     13527.9
    480520     13530.1
    480560     13531.6
    480600     13532.1
    480640     13534.1
    480680     13533.9
    480720     13535.2
    480760     13536.1
    480800     13537.3
    480840       13539
    480880     13539.7
    480920     13539.5
    480960     13543.3
    481000     13542.5
    481040     13544.7
    481080     13544.2
    481120     13546.9
    481160     13548.2
    481200     13549.6
    481240     13549.8
    481280     13550.2
    481320     13552.5
    481360     13553.9
    481400     13554.5
    481440     13556.4
    481480     13556.1
    481520     13557.5
    481560     13558.4
    481600     13559.6
    481640     13561.4
    481680       13562
    481720     13561.8
    481760     13565.6
    481800     13564.7
    481840       13567
    481880     13566.6
    481920     13569.2
    481960     13570.6
    482000       13572
    482040     13572.1
    482080     13572.5
    482120     13574.8
    482160     13576.2
    482200     13576.9
    482240     13578.7
    482280     13578.5
    482320     13579.8
    482360     13580.8
    482400     13581.9
    482440     13583.8
    482480     13584.4
    482520     13584.1
    482560       13588
    482600       13587
    482640     13589.3
    482680     13588.9
    482720     13591.5
    482760     13592.9
    482800     13594.3
    482840     13594.4
    482880     13594.8
    482920     13597.1
    482960     13598.5
    483000     13599.2
    483040       13601
    483080     13600.8
    483120     13602.2
    483160     13603.1
    483200     13604.3
    483240       13606
    483280     13606.7
    483320     13606.5
    483360     13610.3
    483400     13609.4
    483440     13611.6
    483480     13611.3
    483520     13613.9
    483560     13615.3
    483600     13616.6
    483640     13616.8
    483680     13617.2
    483720     13619.4
    483760     13620.7
    483800     13621.6
    483840     13623.3
    483880     13623.1
    483920     13624.5
    483960     13625.4
    484000     13626.6
    484040     13628.3
    484080       13629
    484120     13628.8
    484160     13632.7
    484200     13631.7
    484240     13633.9
    484280     13633.6
    484320     13636.2
    484360     13637.6
    484400     13638.9
    484440     13639.1
    484480     13639.5
    484520     13641.7
    484560       13643
    484600     13643.9
    484640     13645.7
    484680     13645.4
    484720     13646.9
    484760     13647.8
    484800     13648.9
    484840     13650.6
    484880     13651.3
    484920     13651.1
    484960       13655
    485000       13654
    485040     13656.3
    485080     13655.9
    485120     13658.5
    485160     13659.9
    485200     13661.3
    485240     13661.5
    485280     13661.9
    485320     13664.1
    485360     13665.4
    485400     13666.2
    485440       13668
    485480     13667.7
    485520     13669.2
    485560     13670.2
    485600     13671.2
    485640     13672.9
    485680     13673.6
    485720     13673.5
    485760     13677.4
    485800     13676.4
    485840     13678.6
    485880     13678.3
    485920     13680.8
    485960     13682.3
    486000     13683.6
    486040     13683.8
    486080     13684.2
    486120     13686.4
    486160     13687.7
    486200     13688.5
    486240     13690.4
    486280     13690.1
    486320     13691.5
    486360     13692.5
    486400     13693.5
    486440     13695.2
    486480       13696
    486520     13695.8
    486560     13699.7
    486600     13698.7
    486640     13700.9
    486680     13700.6
    486720     13703.2
    486760     13704.7
    486800     13705.9
    486840     13706.2
    486880     13706.6
    486920     13708.7
    486960     13710.1
    487000     13710.9
    487040     13712.7
    487080     13712.4
    487120     13713.8
    487160     13714.8
    487200     13715.9
    487240     13717.5
    487280     13718.3
    487320     13718.1
    487360     13722.1
    487400       13721
    487440     13723.3
    487480       13723
    487520     13725.5
    487560     13726.9
    487600     13728.3
    487640     13728.5
    487680     13728.9
    487720     13731.1
    487760     13732.4
    487800     13733.2
    487840     13735.1
    487880     13734.7
    487920     13736.2
    487960     13737.2
    488000     13738.2
    488040     13739.7
    488080     13740.7
    488120     13740.4
    488160     13744.4
    488200     13743.2
    488240     13745.6
    488280     13745.2
    488320     13747.8
    488360     13749.3
    488400     13750.6
    488440     13750.8
    488480     13751.2
    488520     13753.4
    488560     13754.7
    488600     13755.5
    488640     13757.5
    488680       13757
    488720     13758.4
    488760     13759.5
    488800     13760.5
    488840       13762
    488880       13763
    488920     13762.7
    488960     13766.7
    489000     13765.6
    489040     13767.8
    489080     13767.6
    489120     13770.1
    489160     13771.6
    489200     13772.9
    489240     13773.1
    489280     13773.5
    489320     13775.7
    489360       13777
    489400     13777.8
    489440     13779.8
    489480     13779.3
    489520     13780.7
    489560     13781.7
    489600     13782.8
    489640     13784.3
    489680     13785.3
    489720     13785.1
    489760       13789
    489800     13787.9
    489840     13790.1
    489880     13789.8
    489920     13792.5
    489960     13793.9
    490000     13795.2
    490040     13795.4
    490080     13795.8
    490120     13797.9
    490160     13799.3
    490200     13800.1
    490240     13802.1
    490280     13801.5
    490320     13802.9
    490360       13804
    490400     13805.1
    490440     13806.5
    490480     13807.6
    490520     13807.4
    490560     13811.3
    490600     13810.2
    490640     13812.4
    490680     13812.1
    490720     13814.7
    490760     13816.2
    490800     13817.4
    490840     13817.7
    490880       13818
    490920     13820.2
    490960     13821.6
    491000     13822.5
    491040     13824.3
    491080     13823.9
    491120     13825.3
    491160     13826.3
    491200     13827.4
    491240     13828.8
    491280     13829.9
    491320     13829.6
    491360     13833.6
    491400     13832.5
    491440     13834.6
    491480     13834.3
    491520       13837
    491560     13838.5
    491600     13839.7
    491640     13839.9
    491680     13840.3
    491720     13842.5
    491760     13843.9
    491800     13844.7
    491840     13846.6
    491880     13846.2
    491920     13847.5
    491960     13848.5
    492000     13849.7
    492040     13851.1
    492080     13852.1
    492120     13851.9
    492160     13855.9
    492200     13854.7
    492240     13856.9
    492280     13856.6
    492320     13859.3
    492360     13860.7
    492400       13862
    492440     13862.2
    492480     13862.6
    492520     13864.8
    492560     13866.2
    492600       13867
    492640     13868.9
    492680     13868.4
    492720     13869.8
    492760     13870.8
    492800       13872
    492840     13873.3
    492880     13874.5
    492920     13874.2
    492960     13878.1
    493000       13877
    493040     13879.2
    493080     13878.9
    493120     13881.6
    493160       13883
    493200     13884.3
    493240     13884.5
    493280     13884.9
    493320     13887.1
    493360     13888.5
    493400     13889.3
    493440     13891.2
    493480     13890.7
    493520     13892.1
    493560       13893
    493600     13894.2
    493640     13895.5
    493680     13896.7
    493720     13896.5
    493760     13900.4
    493800     13899.3
    493840     13901.5
    493880     13901.1
    493920     13903.8
    493960     13905.2
    494000     13906.5
    494040     13906.7
    494080     13907.1
    494120     13909.4
    494160     13910.7
    494200     13911.6
    494240     13913.4
    494280     13912.9
    494320     13914.3
    494360     13915.3
    494400     13916.5
    494440     13917.8
    494480       13919
    494520     13918.8
    494560     13922.7
    494600     13921.5
    494640     13923.8
    494680     13923.4
    494720     13926.1
    494760     13927.5
    494800     13928.8
    494840       13929
    494880     13929.4
    494920     13931.6
    494960       13933
    495000     13933.8
    495040     13935.7
    495080     13935.1
    495120     13936.6
    495160     13937.6
    495200     13938.8
    495240     13940.1
    495280     13941.3
    495320       13941
    495360       13945
    495400     13943.9
    495440     13946.1
    495480     13945.7
    495520     13948.4
    495560     13949.8
    495600     13951.1
    495640     13951.3
    495680     13951.7
    495720       13954
    495760     13955.3
    495800     13956.1
    495840     13957.9
    495880     13957.3
    495920     13958.9
    495960     13959.9
    496000       13961
    496040     13962.4
    496080     13963.5
    496120     13963.3
    496160     13967.2
    496200     13966.1
    496240     13968.4
    496280     13967.9
    496320     13970.7
    496360     13972.1
    496400     13973.4
    496440     13973.5
    496480       13974
    496520     13976.3
    496560     13977.6
    496600     13978.4
    496640     13980.2
    496680     13979.6
    496720     13981.1
    496760     13982.2
    496800     13983.4
    496840     13984.6
    496880     13985.8
    496920     13985.6
    496960     13989.5
    497000     13988.4
    497040     13990.7
    497080     13990.2
    497120       13993
    497160     13994.5
    497200     13995.7
    497240     13995.9
    497280     13996.3
    497320     13998.5
    497360     13999.9
    497400     14000.7
    497440     14002.5
    497480       14002
    497520     14003.3
    497560     14004.5
    497600     14005.7
    497640     14006.9
    497680     14008.1
    497720     14007.8
    497760     14011.9
    497800     14010.7
    497840     14012.9
    497880     14012.5
    497920     14015.3
    497960     14016.8
    498000       14018
    498040     14018.1
    498080     14018.6
    498120     14020.8
    498160     14022.2
    498200       14023
    498240     14024.8
    498280     14024.3
    498320     14025.6
    498360     14026.8
    498400       14028
    498440     14029.2
    498480     14030.4
    498520     14030.1
    498560     14034.2
    498600       14033
    498640     14035.2
    498680     14034.8
    498720     14037.6
    498760     14039.1
    498800     14040.2
    498840     14040.4
    498880     14040.9
    498920     14043.1
    498960     14044.5
    499000     14045.3
    499040     14047.1
    499080     14046.5
    499120     14047.9
    499160       14049
    499200     14050.3
    499240     14051.5
    499280     14052.7
    499320     14052.4
    499360     14056.5
    499400     14055.3
    499440     14057.4
    499480     14057.1
    499520     14059.8
    499560     14061.3
    499600     14062.5
    499640     14062.7
    499680     14063.1
    499720     14065.4
    499760     14066.8
    499800     14067.6
    499840     14069.3
    499880     14068.8
    499920     14070.1
    499960     14071.3
    500000     14072.5
    500040     14073.8
    500080       14075
    500120     14074.7
    500160     14078.7
    500200     14077.5
    500240     14079.7
    500280     14079.4
    500320     14082.2
    500360     14083.6
    500400     14084.8
    500440       14085
    500480     14085.4
    500520     14087.6
    500560     14089.1
    500600     14089.8
    500640     14091.5
    500680     14091.1
    500720     14092.3
    500760     14093.6
    500800     14094.8
    500840       14096
    500880     14097.2
    500920       14097
    500960       14101
    501000     14099.9
    501040     14101.9
    501080     14101.6
    501120     14104.4
    501160     14105.9
    501200     14107.1
    501240     14107.2
    501280     14107.6
    501320     14109.8
    501360     14111.4
    501400     14112.1
    501440     14113.9
    501480     14113.4
    501520     14114.6
    501560     14115.8
    501600     14117.1
    501640     14118.3
    501680     14119.5
    501720     14119.3
    501760     14123.2
    501800     14122.1
    501840     14124.2
    501880     14123.9
    501920     14126.7
    501960     14128.2
    502000     14129.3
    502040     14129.5
    502080     14129.9
    502120       14132
    502160     14133.7
    502200     14134.4
    502240     14136.1
    502280     14135.7
    502320     14136.9
    502360     14138.1
    502400     14139.3
    502440     14140.6
    502480     14141.8
    502520     14141.6
    502560     14145.6
    502600     14144.4
    502640     14146.5
    502680     14146.2
    502720     14148.9
    502760     14150.4
    502800     14151.6
    502840     14151.7
    502880     14152.2
    502920     14154.3
    502960     14155.9
    503000     14156.6
    503040     14158.3
    503080       14158
    503120     14159.1
    503160     14160.4
    503200     14161.6
    503240     14162.8
    503280       14164
    503320     14163.8
    503360     14167.7
    503400     14166.6
    503440     14168.7
    503480     14168.4
    503520     14171.1
    503560     14172.7
    503600     14173.9
    503640       14174
    503680     14174.5
    503720     14176.6
    503760     14178.2
    503800     14178.8
    503840     14180.6
    503880     14180.3
    503920     14181.3
    503960     14182.7
    504000     14183.9
    504040     14185.1
    504080     14186.3
    504120     14186.1
    504160       14190
    504200     14188.9
    504240       14191
    504280     14190.7
    504320     14193.3
    504360       14195
    504400     14196.2
    504440     14196.3
    504480     14196.8
    504520     14198.8
    504560     14200.4
    504600     14201.1
    504640       14203
    504680     14202.6
    504720     14203.6
    504760     14204.9
    504800     14206.1
    504840     14207.3
    504880     14208.5
    504920     14208.4
    504960     14212.2
    505000     14211.2
    505040     14213.3
    505080     14212.9
    505120     14215.6
    505160     14217.2
    505200     14218.4
    505240     14218.6
    505280     14219.1
    505320       14221
    505360     14222.6
    505400     14223.4
    505440     14225.2
    505480     14224.8
    505520     14225.9
    505560     14227.2
    505600     14228.4
    505640     14229.6
    505680     14230.7
    505720     14230.6
    505760     14234.5
    505800     14233.4
    505840     14235.5
    505880     14235.1
    505920     14237.8
    505960     14239.4
    506000     14240.6
    506040     14240.9
    506080     14241.3
    506120     14243.2
    506160     14244.8
    506200     14245.6
    506240     14247.5
    506280       14247
    506320     14248.1
    506360     14249.4
    506400     14250.6
    506440     14251.8
    506480     14252.9
    506520     14252.8
    506560     14256.7
    506600     14255.5
    506640     14257.8
    506680     14257.3
    506720       14260
    506760     14261.7
    506800     14262.9
    506840       14263
    506880     14263.6
    506920     14265.4
    506960       14267
    507000     14267.8
    507040     14269.6
    507080     14269.2
    507120     14270.3
    507160     14271.6
    507200     14272.8
    507240     14273.9
    507280     14275.1
    507320       14275
    507360     14278.9
    507400     14277.7
    507440       14280
    507480     14279.4
    507520     14282.2
    507560     14283.8
    507600       14285
    507640     14285.2
    507680     14285.7
    507720     14287.6
    507760     14289.2
    507800     14289.9
    507840     14291.8
    507880     14291.3
    507920     14292.5
    507960     14293.7
    508000       14295
    508040     14296.1
    508080     14297.3
    508120     14297.1
    508160     14301.1
    508200     14299.8
    508240     14302.1
    508280     14301.6
    508320     14304.3
    508360       14306
    508400     14307.2
    508440     14307.4
    508480     14307.8
    508520     14309.7
    508560     14311.4
    508600       14312
    508640     14313.9
    508680     14313.5
    508720     14314.6
    508760     14315.9
    508800     14317.2
    508840     14318.2
    508880     14319.4
    508920     14319.3
    508960     14323.3
    509000       14322
    509040     14324.2
    509080     14323.8
    509120     14326.5
    509160     14328.2
    509200     14329.4
    509240     14329.5
    509280       14330
    509320     14331.9
    509360     14333.5
    509400     14334.3
    509440     14336.1
    509480     14335.7
    509520     14336.8
    509560       14338
    509600     14339.4
    509640     14340.4
    509680     14341.6
    509720     14341.5
    509760     14345.5
    509800     14344.3
    509840     14346.5
    509880       14346
    509920     14348.7
    509960     14350.4
    510000     14351.6
    510040     14351.8
    510080     14352.2
    510120     14354.2
    510160     14355.7
    510200     14356.5
    510240     14358.3
    510280     14357.9
    510320       14359
    510360     14360.3
    510400     14361.6
    510440     14362.6
    510480     14363.8
    510520     14363.7
    510560     14367.8
    510600     14366.5
    510640     14368.7
    510680     14368.1
    510720     14370.9
    510760     14372.6
    510800     14373.8
    510840       14374
    510880     14374.4
    510920     14376.4
    510960     14377.9
    511000     14378.7
    511040     14380.5
    511080     14380.2
    511120     14381.2
    511160     14382.5
    511200     14383.8
    511240     14384.8
    511280       14386
    511320     14385.9
    511360       14390
    511400     14388.7
    511440     14390.9
    511480     14390.4
    511520     14393.1
    511560     14394.9
    511600       14396
    511640     14396.2
    511680     14396.6
    511720     14398.6
    511760       14400
    511800     14400.9
    511840     14402.8
    511880     14402.4
    511920     14403.4
    511960     14404.7
    512000     14405.9
    512040       14407
    512080     14408.2
    512120     14408.1
    512160     14412.2
    512200     14410.9
    512240     14413.1
    512280     14412.5
    512320     14415.3
    512360     14417.1
    512400     14418.2
    512440     14418.3
    512480     14418.8
    512520     14420.9
    512560     14422.3
    512600     14423.1
    512640       14425
    512680     14424.6
    512720     14425.6
    512760     14426.8
    512800     14428.2
    512840     14429.2
    512880     14430.5
    512920     14430.4
    512960     14434.4
    513000     14433.1
    513040     14435.3
    513080     14434.7
    513120     14437.4
    513160     14439.2
    513200     14440.4
    513240     14440.5
    513280       14441
    513320     14443.1
    513360     14444.5
    513400     14445.3
    513440     14447.2
    513480     14446.8
    513520     14447.8
    513560       14449
    513600     14450.4
    513640     14451.4
    513680     14452.7
    513720     14452.5
    513760     14456.6
    513800     14455.3
    513840     14457.5
    513880     14456.9
    513920     14459.6
    513960     14461.5
    514000     14462.6
    514040     14462.7
    514080     14463.2
    514120     14465.2
    514160     14466.7
    514200     14467.5
    514240     14469.3
    514280     14468.9
    514320     14469.9
    514360     14471.1
    514400     14472.6
    514440     14473.5
    514480     14474.8
    514520     14474.7
    514560     14478.8
    514600     14477.4
    514640     14479.7
    514680     14479.1
    514720     14481.7
    514760     14483.6
    514800     14484.8
    514840     14484.8
    514880     14485.4
    514920     14487.3
    514960     14488.8
    515000     14489.7
    515040     14491.5
    515080     14491.1
    515120     14492.1
    515160     14493.3
    515200     14494.7
    515240     14495.7
    515280       14497
    515320     14496.8
    515360     14500.9
    515400     14499.6
    515440     14501.9
    515480     14501.2
    515520     14503.8
    515560     14505.8
    515600     14506.9
    515640     14506.9
    515680     14507.6
    515720     14509.5
    515760     14510.9
    515800     14511.8
    515840     14513.7
    515880     14513.3
    515920     14514.3
    515960     14515.4
    516000     14516.9
    516040     14517.8
    516080     14519.1
    516120     14518.9
    516160     14523.1
    516200     14521.8
    516240       14524
    516280     14523.3
    516320     14525.9
    516360     14527.8
    516400     14529.1
    516440     14529.1
    516480     14529.6
    516520     14531.7
    516560     14532.9
    516600     14533.9
    516640     14535.8
    516680     14535.4
    516720     14536.3
    516760     14537.5
    516800       14539
    516840     14539.9
    516880     14541.2
    516920       14541
    516960     14545.2
    517000     14543.8
    517040     14546.1
    517080     14545.4
    517120       14548
    517160     14549.9
    517200     14551.1
    517240     14551.2
    517280     14551.7
    517320     14553.8
    517360     14555.1
    517400       14556
    517440     14557.9
    517480     14557.5
    517520     14558.5
    517560     14559.7
    517600     14561.1
    517640       14562
    517680     14563.4
    517720     14563.1
    517760     14567.3
    517800       14566
    517840     14568.2
    517880     14567.5
    517920     14570.2
    517960       14572
    518000     14573.2
    518040     14573.3
    518080     14573.8
    518120     14575.9
    518160     14577.2
    518200     14578.1
    518240       14580
    518280     14579.6
    518320     14580.7
    518360     14581.8
    518400     14583.2
    518440     14584.1
    518480     14585.5
    518520     14585.3
    518560     14589.5
    518600     14588.2
    518640     14590.4
    518680     14589.7
    518720     14592.3
    518760     14594.1
    518800     14595.3
    518840     14595.4
    518880       14596
    518920       14598
    518960     14599.3
    519000     14600.2
    519040     14602.1
    519080     14601.8
    519120     14602.8
    519160     14604.1
    519200     14605.3
    519240     14606.2
    519280     14607.6
    519320     14607.4
    519360     14611.6
    519400     14610.3
    519440     14612.5
    519480     14611.8
    519520     14614.4
    519560     14616.3
    519600     14617.4
    519640     14617.6
    519680     14618.1
    519720     14620.2
    519760     14621.5
    519800     14622.4
    519840     14624.3
    519880     14623.9
    519920       14625
    519960     14626.2
    520000     14627.5
    520040     14628.4
    520080     14629.8
    520120     14629.5
    520160     14633.7
    520200     14632.5
    520240     14634.6
    520280       14634
    520320     14636.6
    520360     14638.4
    520400     14639.5
    520440     14639.8
    520480     14640.2
    520520     14642.4
    520560     14643.6
    520600     14644.5
    520640     14646.4
    520680     14646.1
    520720       14647
    520760     14648.3
    520800     14649.6
    520840     14650.5
    520880       14652
    520920     14651.7
    520960     14655.8
    521000     14654.6
    521040     14656.7
    521080     14656.1
    521120     14658.7
    521160     14660.5
    521200     14661.7
    521240     14661.9
    521280     14662.4
    521320     14664.6
    521360     14665.7
    521400     14666.7
    521440     14668.6
    521480     14668.3
    521520     14669.2
    521560     14670.5
    521600     14671.7
    521640     14672.7
    521680     14674.1
    521720     14673.8
    521760       14678
    521800     14676.8
    521840     14678.9
    521880     14678.3
    521920     14680.8
    521960     14682.7
    522000     14683.8
    522040     14684.1
    522080     14684.5
    522120     14686.8
    522160     14687.9
    522200     14688.8
    522240     14690.7
    522280     14690.4
    522320     14691.3
    522360     14692.6
    522400     14693.9
    522440     14694.8
    522480     14696.2
    522520     14695.9
    522560     14700.1
    522600       14699
    522640       14701
    522680     14700.4
    522720     14702.9
    522760     14704.9
    522800     14705.9
    522840     14706.1
    522880     14706.7
    522920     14708.9
    522960       14710
    523000       14711
    523040     14712.9
    523080     14712.5
    523120     14713.5
    523160     14714.8
    523200       14716
    523240       14717
    523280     14718.3
    523320       14718
    523360     14722.3
    523400     14721.1
    523440     14723.1
    523480     14722.6
    523520     14725.1
    523560       14727
    523600       14728
    523640     14728.2
    523680     14728.8
    523720     14731.1
    523760     14732.1
    523800     14733.1
    523840       14735
    523880     14734.7
    523920     14735.6
    523960     14736.9
    524000     14738.1
    524040     14739.1
    524080     14740.5
    524120     14740.2
    524160     14744.5
    524200     14743.3
    524240     14745.3
    524280     14744.7
    524320     14747.3
    524360     14749.1
    524400     14750.1
    524440     14750.4
    524480       14751
    524520     14753.2
    524560     14754.2
    524600     14755.2
    524640     14757.2
    524680     14756.8
    524720     14757.8
    524760     14759.1
    524800     14760.2
    524840     14761.2
    524880     14762.6
    524920     14762.3
    524960     14766.6
    525000     14765.4
    525040     14767.4
    525080     14766.8
    525120     14769.4
    525160     14771.2
    525200     14772.2
    525240     14772.5
    525280     14773.2
    525320     14775.3
    525360     14776.3
    525400     14777.4
    525440     14779.3
    525480     14778.9
    525520     14779.9
    525560     14781.2
    525600     14782.3
    525640     14783.4
    525680     14784.8
    525720     14784.4
    525760     14788.7
    525800     14787.5
    525840     14789.5
    525880     14788.9
    525920     14791.6
    525960     14793.3
    526000     14794.4
    526040     14794.7
    526080     14795.4
    526120     14797.5
    526160     14798.5
    526200     14799.5
    526240     14801.5
    526280     14801.1
    526320     14802.1
    526360     14803.3
    526400     14804.5
    526440     14805.6
    526480       14807
    526520     14806.6
    526560     14810.8
    526600     14809.6
    526640     14811.7
    526680       14811
    526720     14813.7
    526760     14815.5
    526800     14816.6
    526840     14816.9
    526880     14817.6
    526920     14819.7
    526960     14820.6
    527000     14821.6
    527040     14823.6
    527080     14823.2
    527120     14824.2
    527160     14825.4
    527200     14826.6
    527240     14827.7
    527280     14829.1
    527320     14828.7
    527360     14832.9
    527400     14831.8
    527440     14833.8
    527480     14833.2
    527520     14835.9
    527560     14837.7
    527600     14838.7
    527640       14839
    527680     14839.7
    527720     14841.8
    527760     14842.8
    527800     14843.7
    527840     14845.7
    527880     14845.4
    527920     14846.4
    527960     14847.5
    528000     14848.7
    528040     14849.8
    528080     14851.2
    528120     14850.8
    528160     14855.1
    528200     14853.9
    528240     14855.9
    528280     14855.3
    528320       14858
    528360     14859.8
    528400     14860.8
    528440     14861.1
    528480     14861.8
    528520     14863.9
    528560     14864.8
    528600     14865.9
    528640     14867.8
    528680     14867.5
    528720     14868.4
    528760     14869.6
    528800     14870.8
    528840     14871.9
    528880     14873.3
    528920     14872.8
    528960     14877.2
    529000       14876
    529040     14878.1
    529080     14877.4
    529120     14880.1
    529160     14881.8
    529200     14882.9
    529240     14883.3
    529280     14883.9
    529320     14886.1
    529360     14886.9
    529400     14887.9
    529440       14890
    529480     14889.6
    529520     14890.6
    529560     14891.7
    529600       14893
    529640     14893.9
    529680     14895.5
    529720     14894.9
    529760     14899.4
    529800     14898.1
    529840     14900.2
    529880     14899.4
    529920     14902.1
    529960       14904
    530000       14905
    530040     14905.4
    530080     14905.9
    530120     14908.1
    530160       14909
    530200       14910
    530240     14912.1
    530280     14911.7
    530320     14912.5
    530360     14913.7
    530400       14915
    530440       14916
    530480     14917.5
    530520       14917
    530560     14921.5
    530600     14920.2
    530640     14922.3
    530680     14921.5
    530720     14924.2
    530760       14926
    530800       14927
    530840     14927.4
    530880       14928
    530920     14930.2
    530960       14931
    531000       14932
    531040     14934.2
    531080     14933.8
    531120     14934.6
    531160     14935.8
    531200     14937.1
    531240     14938.1
    531280     14939.6
    531320       14939
    531360     14943.6
    531400     14942.3
    531440     14944.3
    531480     14943.5
    531520     14946.3
    531560       14948
    531600     14949.1
    531640     14949.5
    531680     14950.1
    531720     14952.3
    531760     14953.1
    531800     14954.1
    531840     14956.2
    531880     14955.8
    531920     14956.7
    531960     14957.9
    532000     14959.2
    532040     14960.2
    532080     14961.7
    532120       14961
    532160     14965.6
    532200     14964.4
    532240     14966.4
    532280     14965.6
    532320     14968.3
    532360     14970.1
    532400     14971.1
    532440     14971.6
    532480     14972.1
    532520     14974.3
    532560     14975.2
    532600     14976.2
    532640     14978.3
    532680     14977.9
    532720     14978.7
    532760     14979.9
    532800     14981.2
    532840     14982.3
    532880     14983.8
    532920     14983.1
    532960     14987.7
    533000     14986.4
    533040     14988.4
    533080     14987.6
    533120     14990.3
    533160     14992.1
    533200     14993.1
    533240     14993.6
    533280     14994.1
    533320     14996.3
    533360     14997.2
    533400     14998.1
    533440     15000.3
    533480     14999.9
    533520     15000.8
    533560       15002
    533600     15003.2
    533640     15004.3
    533680     15005.9
    533720     15005.1
    533760     15009.7
    533800     15008.5
    533840     15010.5
    533880     15009.6
    533920     15012.3
    533960     15014.2
    534000     15015.2
    534040     15015.6
    534080     15016.1
    534120     15018.4
    534160     15019.2
    534200     15020.2
    534240     15022.3
    534280     15021.9
    534320     15022.8
    534360       15024
    534400     15025.3
    534440     15026.3
    534480     15027.9
    534520     15027.1
    534560     15031.7
    534600     15030.6
    534640     15032.6
    534680     15031.7
    534720     15034.3
    534760     15036.2
    534800     15037.1
    534840     15037.6
    534880     15038.2
    534920     15040.4
    534960     15041.3
    535000     15042.2
    535040     15044.4
    535080     15043.9
    535120     15044.8
    535160     15046.1
    535200     15047.3
    535240     15048.5
    535280       15050
    535320     15049.2
    535360     15053.8
    535400     15052.6
    535440     15054.7
    535480     15053.8
    535520     15056.5
    535560     15058.2
    535600     15059.2
    535640     15059.7
    535680     15060.4
    535720     15062.5
    535760     15063.4
    535800     15064.2
    535840     15066.5
    535880       15066
    535920     15066.9
    535960     15068.1
    536000     15069.4
    536040     15070.5
    536080     15072.1
    536120     15071.3
    536160     15075.8
    536200     15074.7
    536240     15076.7
    536280     15075.8
    536320     15078.5
    536360     15080.3
    536400     15081.3
    536440     15081.7
    536480     15082.4
    536520     15084.6
    536560     15085.5
    536600     15086.3
    536640     15088.5
    536680     15088.1
    536720       15089
    536760     15090.2
    536800     15091.5
    536840     15092.5
    536880       15094
    536920     15093.3
    536960     15097.8
    537000     15096.8
    537040     15098.7
    537080     15097.9
    537120     15100.5
    537160     15102.4
    537200     15103.3
    537240     15103.8
    537280     15104.5
    537320     15106.6
    537360     15107.5
    537400     15108.3
    537440     15110.5
    537480     15110.1
    537520       15111
    537560     15112.2
    537600     15113.5
    537640     15114.6
    537680       15116
    537720     15115.3
    537760     15119.9
    537800     15118.8
    537840     15120.8
    537880     15119.9
    537920     15122.5
    537960     15124.3
    538000     15125.2
    538040     15125.8
    538080     15126.5
    538120     15128.6
    538160     15129.6
    538200     15130.3
    538240     15132.5
    538280     15132.1
    538320       15133
    538360     15134.2
    538400     15135.5
    538440     15136.7
    538480       15138
    538520     15137.3
    538560     15141.9
    538600     15140.7
    538640     15142.8
    538680     15141.9
    538720     15144.5
    538760     15146.3
    538800     15147.3
    538840     15147.8
    538880     15148.5
    538920     15150.6
    538960     15151.6
    539000     15152.3
    539040     15154.6
    539080     15154.1
    539120       15155
    539160     15156.2
    539200     15157.5
    539240     15158.8
    539280       15160
    539320     15159.3
    539360     15163.9
    539400     15162.7
    539440     15164.8
    539480     15163.9
    539520     15166.5
    539560     15168.3
    539600     15169.3
    539640     15169.7
    539680     15170.6
    539720     15172.7
    539760     15173.6
    539800     15174.4
    539840     15176.6
    539880     15176.1
    539920       15177
    539960     15178.2
    540000     15179.6
    540040     15180.9
    540080       15182
    540120     15181.3
    540160     15185.9
    540200     15184.8
    540240     15186.9
    540280     15185.9
    540320     15188.6
    540360     15190.4
    540400     15191.3
    540440     15191.8
    540480     15192.6
    540520     15194.7
    540560     15195.6
    540600     15196.4
    540640     15198.7
    540680     15198.2
    540720     15199.1
    540760     15200.3
    540800     15201.7
    540840       15203
    540880       15204
    540920     15203.4
    540960       15208
    541000     15206.9
    541040     15208.9
    541080     15207.9
    541120     15210.7
    541160     15212.4
    541200     15213.3
    541240     15213.9
    541280     15214.6
    541320     15216.8
    541360     15217.7
    541400     15218.4
    541440     15220.7
    541480     15220.2
    541520     15221.2
    541560     15222.4
    541600     15223.7
    541640       15225
    541680     15226.1
    541720     15225.5
    541760     15230.1
    541800       15229
    541840     15231.1
    541880       15230
    541920     15232.7
    541960     15234.5
    542000     15235.4
    542040       15236
    542080     15236.7
    542120     15238.8
    542160     15239.8
    542200     15240.5
    542240     15242.8
    542280     15242.3
    542320     15243.3
    542360     15244.5
    542400     15245.8
    542440     15247.1
    542480     15248.2
    542520     15247.5
    542560     15252.1
    542600     15251.1
    542640     15253.2
    542680     15252.1
    542720     15254.8
    542760     15256.5
    542800     15257.5
    542840     15258.1
    542880     15258.8
    542920     15260.9
    542960     15261.9
    543000     15262.6
    543040     15264.9
    543080     15264.5
    543120     15265.4
    543160     15266.7
    543200       15268
    543240     15269.2
    543280     15270.4
    543320     15269.6
    543360     15274.2
    543400     15273.2
    543440     15275.3
    543480     15274.2
    543520     15276.8
    543560     15278.7
    543600     15279.6
    543640     15280.2
    543680     15280.9
    543720     15283.1
    543760       15284
    543800     15284.8
    543840       15287
    543880     15286.6
    543920     15287.5
    543960     15288.9
    544000     15290.1
    544040     15291.4
    544080     15292.5
    544120     15291.8
    544160     15296.4
    544200     15295.4
    544240     15297.5
    544280     15296.4
    544320       15299
    544360     15300.8
    544400     15301.7
    544440     15302.3
    544480     15303.1
    544520     15305.2
    544560     15306.1
    544600     15306.9
    544640     15309.2
    544680     15308.8
    544720     15309.7
    544760     15311.1
    544800     15312.3
    544840     15313.4
    544880     15314.7
    544920       15314
    544960     15318.5
    545000     15317.5
    545040     15319.6
    545080     15318.6
    545120     15321.1
    545160       15323
    545200     15323.9
    545240     15324.5
    545280     15325.2
    545320     15327.3
    545360     15328.3
    545400     15329.2
    545440     15331.4
    545480     15330.9
    545520     15331.9
    545560     15333.3
    545600     15334.4
    545640     15335.6
    545680     15336.8
    545720     15336.1
    545760     15340.7
    545800     15339.7
    545840     15341.7
    545880     15340.7
    545920     15343.3
    545960     15345.1
    546000       15346
    546040     15346.5
    546080     15347.4
    546120     15349.4
    546160     15350.5
    546200     15351.4
    546240     15353.6
    546280     15353.1
    546320     15353.9
    546360     15355.4
    546400     15356.6
    546440     15357.7
    546480       15359
    546520     15358.3
    546560     15362.9
    546600     15361.8
    546640     15363.9
    546680     15362.9
    546720     15365.5
    546760     15367.2
    546800     15368.2
    546840     15368.7
    546880     15369.6
    546920     15371.5
    546960     15372.6
    547000     15373.5
    547040     15375.7
    547080     15375.3
    547120     15376.1
    547160     15377.6
    547200     15378.9
    547240     15379.9
    547280     15381.1
    547320     15380.3
    547360       15385
    547400       15384
    547440       15386
    547480     15385.1
    547520     15387.7
    547560     15389.4
    547600     15390.4
    547640     15390.9
    547680     15391.9
    547720     15393.7
    547760     15394.9
    547800     15395.6
    547840     15397.9
    547880     15397.4
    547920     15398.3
    547960     15399.7
    548000       15401
    548040       15402
    548080     15403.2
    548120     15402.4
    548160     15407.2
    548200     15406.2
    548240     15408.2
    548280     15407.3
    548320     15409.8
    548360     15411.4
    548400     15412.5
    548440     15413.1
    548480       15414
    548520     15415.9
    548560     15417.1
    548600     15417.8
    548640       15420
    548680     15419.6
    548720     15420.5
    548760     15421.8
    548800     15423.2
    548840     15424.2
    548880     15425.3
    548920     15424.6
    548960     15429.4
    549000     15428.4
    549040     15430.4
    549080     15429.5
    549120       15432
    549160     15433.6
    549200     15434.7
    549240     15435.2
    549280     15436.1
    549320       15438
    549360     15439.3
    549400       15440
    549440     15442.2
    549480     15441.8
    549520     15442.6
    549560       15444
    549600     15445.4
    549640     15446.3
    549680     15447.5
    549720     15446.7
    549760     15451.6
    549800     15450.6
    549840     15452.6
    549880     15451.7
    549920     15454.2
    549960     15455.8
    550000     15456.8
    550040     15457.4
    550080     15458.3
    550120     15460.1
    550160     15461.4
    550200     15462.1
    550240     15464.4
    550280     15463.9
    550320     15464.8
    550360     15466.1
    550400     15467.6
    550440     15468.5
    550480     15469.7
    550520     15468.9
    550560     15473.7
    550600     15472.8
    550640     15474.8
    550680     15473.9
    550720     15476.3
    550760     15477.9
    550800     15478.9
    550840     15479.6
    550880     15480.5
    550920     15482.3
    550960     15483.6
    551000     15484.2
    551040     15486.6
    551080     15486.1
    551120     15486.9
    551160     15488.3
    551200     15489.8
    551240     15490.7
    551280     15491.9
    551320     15491.1
    551360     15495.9
    551400       15495
    551440     15496.9
    551480       15496
    551520     15498.5
    551560     15500.1
    551600     15501.1
    551640     15501.7
    551680     15502.7
    551720     15504.6
    551760     15505.8
    551800     15506.3
    551840     15508.7
    551880     15508.2
    551920     15509.1
    551960     15510.6
    552000     15511.9
    552040     15512.8
    552080     15514.1
    552120     15513.2
    552160     15518.1
    552200     15517.2
    552240     15519.1
    552280     15518.2
    552320     15520.7
    552360     15522.2
    552400     15523.2
    552440     15523.9
    552480     15524.8
    552520     15526.7
    552560     15527.9
    552600     15528.5
    552640     15530.9
    552680     15530.3
    552720     15531.2
    552760     15532.7
    552800       15534
    552840     15534.9
    552880     15536.2
    552920     15535.3
    552960     15540.2
    553000     15539.3
    553040     15541.2
    553080     15540.4
    553120     15542.8
    553160     15544.4
    553200     15545.3
    553240     15546.1
    553280     15546.9
    553320     15548.9
    553360     15550.1
    553400     15550.6
    553440       15553
    553480     15552.5
    553520     15553.3
    553560     15554.8
    553600     15556.2
    553640       15557
    553680     15558.4
    553720     15557.5
    553760     15562.4
    553800     15561.5
    553840     15563.4
    553880     15562.6
    553920       15565
    553960     15566.6
    554000     15567.5
    554040     15568.3
    554080       15569
    554120     15571.1
    554160     15572.2
    554200     15572.7
    554240     15575.1
    554280     15574.7
    554320     15575.4
    554360       15577
    554400     15578.3
    554440       15579
    554480     15580.5
    554520     15579.6
    554560     15584.5
    554600     15583.5
    554640     15585.4
    554680     15584.8
    554720       15587
    554760     15588.7
    554800     15589.6
    554840     15590.4
    554880     15591.1
    554920     15593.1
    554960     15594.3
    555000     15594.8
    555040     15597.3
    555080     15596.8
    555120     15597.5
    555160     15599.2
    555200     15600.4
    555240     15601.2
    555280     15602.6
    555320     15601.7
    555360     15606.6
    555400     15605.6
    555440     15607.5
    555480     15606.9
    555520     15609.1
    555560     15610.8
    555600     15611.7
    555640     15612.5
    555680     15613.1
    555720     15615.2
    555760     15616.4
    555800     15616.9
    555840     15619.4
    555880     15618.9
    555920     15619.6
    555960     15621.2
    556000     15622.5
    556040     15623.2
    556080     15624.8
    556120     15623.7
    556160     15628.7
    556200     15627.6
    556240     15629.6
    556280       15629
    556320     15631.2
    556360     15632.9
    556400     15633.9
    556440     15634.5
    556480     15635.3
    556520     15637.4
    556560     15638.5
    556600       15639
    556640     15641.6
    556680       15641
    556720     15641.7
    556760     15643.3
    556800     15644.7
    556840     15645.3
    556880     15646.9
    556920     15645.9
    556960     15650.8
    557000     15649.7
    557040     15651.8
    557080     15651.2
    557120     15653.4
    557160     15655.1
    557200     15656.1
    557240     15656.7
    557280     15657.4
    557320     15659.5
    557360     15660.6
    557400     15661.1
    557440     15663.7
    557480     15663.1
    557520     15663.9
    557560     15665.5
    557600     15666.8
    557640     15667.5
    557680       15669
    557720       15668
    557760     15672.9
    557800     15671.9
    557840     15673.9
    557880     15673.2
    557920     15675.4
    557960     15677.2
    558000     15678.2
    558040     15678.7
    558080     15679.5
    558120     15681.7
    558160     15682.7
    558200     15683.2
    558240     15685.8
    558280     15685.3
    558320       15686
    558360     15687.5
    558400     15688.9
    558440     15689.5
    558480       15691
    558520       15690
    558560       15695
    558600     15693.9
    558640     15695.9
    558680     15695.4
    558720     15697.6
    558760     15699.3
    558800     15700.3
    558840     15700.8
    558880     15701.7
    558920     15703.8
    558960     15704.8
    559000     15705.3
    559040     15707.9
    559080     15707.3
    559120     15708.1
    559160     15709.6
    559200       15711
    559240     15711.6
    559280     15713.1
    559320       15712
    559360       15717
    559400       15716
    559440       15718
    559480     15717.4
    559520     15719.7
    559560     15721.4
    559600     15722.4
    559640       15723
    559680     15723.8
    559720     15725.9
    559760     15726.9
    559800     15727.3
    559840     15730.1
    559880     15729.4
    559920     15730.2
    559960     15731.7
    560000     15733.1
    560040     15733.7
    560080     15735.3
    560120     15734.1
    560160     15739.1
    560200     15738.1
    560240     15740.1
    560280     15739.5
    560320     15741.8
    560360     15743.5
    560400     15744.5
    560440       15745
    560480     15745.9
    560520       15748
    560560       15749
    560600     15749.4
    560640     15752.2
    560680     15751.4
    560720     15752.3
    560760     15753.9
    560800     15755.2
    560840     15755.8
    560880     15757.3
    560920     15756.1
    560960     15761.2
    561000     15760.2
    561040     15762.2
    561080     15761.6
    561120     15763.9
    561160     15765.5
    561200     15766.5
    561240     15767.1
    561280       15768
    561320     15770.1
    561360     15771.1
    561400     15771.4
    561440     15774.3
    561480     15773.6
    561520     15774.3
    561560     15775.9
    561600     15777.2
    561640     15777.8
    561680     15779.4
    561720     15778.2
    561760     15783.3
    561800     15782.4
    561840     15784.2
    561880     15783.6
    561920       15786
    561960     15787.6
    562000     15788.6
    562040     15789.2
    562080     15790.1
    562120     15792.2
    562160     15793.1
    562200     15793.5
    562240     15796.4
    562280     15795.6
    562320     15796.3
    562360     15798.1
    562400     15799.4
    562440     15799.8
    562480     15801.5
    562520     15800.2
    562560     15805.3
    562600     15804.5
    562640     15806.3
    562680     15805.7
    562720       15808
    562760     15809.7
    562800     15810.7
    562840     15811.3
    562880     15812.2
    562920     15814.3
    562960     15815.2
    563000     15815.6
    563040     15818.5
    563080     15817.6
    563120     15818.4
    563160     15820.1
    563200     15821.5
    563240     15821.8
    563280     15823.6
    563320     15822.2
    563360     15827.4
    563400     15826.6
    563440     15828.5
    563480     15827.8
    563520     15830.1
    563560     15831.7
    563600     15832.8
    563640     15833.4
    563680     15834.3
    563720     15836.4
    563760     15837.3
    563800     15837.6
    563840     15840.6
    563880     15839.8
    563920     15840.5
    563960     15842.3
    564000     15843.6
    564040       15844
    564080     15845.7
    564120     15844.3
    564160     15849.4
    564200     15848.6
    564240     15850.5
    564280     15849.9
    564320     15852.2
    564360     15853.8
    564400       15855
    564440     15855.5
    564480     15856.4
    564520     15858.5
    564560     15859.4
    564600     15859.8
    564640     15862.7
    564680     15861.9
    564720     15862.5
    564760     15864.4
    564800     15865.7
    564840     15866.1
    564880     15867.8
    564920     15866.4
    564960     15871.5
    565000     15870.7
    565040     15872.6
    565080     15872.1
    565120     15874.3
    565160     15875.8
    565200     15877.1
    565240     15877.6
    565280     15878.5
    565320     15880.6
    565360     15881.5
    565400     15881.9
    565440     15884.8
    565480       15884
    565520     15884.7
    565560     15886.5
    565600     15887.8
    565640     15888.2
    565680       15890
    565720     15888.5
    565760     15893.7
    565800     15892.8
    565840     15894.8
    565880     15894.2
    565920     15896.4
    565960     15897.9
    566000     15899.2
    566040     15899.8
    566080     15900.6
    566120     15902.7
    566160     15903.6
    566200     15903.9
    566240     15906.9
    566280     15906.1
    566320     15906.8
    566360     15908.7
    566400     15909.9
    566440     15910.3
    566480     15912.1
    566520     15910.7
    566560     15915.8
    566600     15914.9
    566640       15917
    566680     15916.3
    566720     15918.5
    566760     15920.1
    566800     15921.4
    566840       15922
    566880     15922.7
    566920     15924.9
    566960     15925.7
    567000     15926.1
    567040     15929.1
    567080     15928.2
    567120     15928.9
    567160     15930.9
    567200       15932
    567240     15932.4
    567280     15934.2
    567320     15932.8
    567360     15937.9
    567400     15937.1
    567440     15939.1
    567480     15938.5
    567520     15940.6
    567560     15942.3
    567600     15943.5
    567640     15944.1
    567680     15944.9
    567720       15947
    567760     15947.8
    567800     15948.2
    567840     15951.3
    567880     15950.3
    567920     15951.1
    567960       15953
    568000     15954.2
    568040     15954.5
    568080     15956.4
    568120       15955
    568160     15960.1
    568200     15959.2
    568240     15961.2
    568280     15960.6
    568320     15962.8
    568360     15964.3
    568400     15965.7
    568440     15966.4
    568480       15967
    568520     15969.2
    568560     15969.9
    568600     15970.4
    568640     15973.5
    568680     15972.5
    568720     15973.3
    568760     15975.2
    568800     15976.4
    568840     15976.6
    568880     15978.6
    568920     15977.1
    568960     15982.2
    569000     15981.4
    569040     15983.3
    569080     15982.8
    569120     15984.9
    569160     15986.5
    569200     15987.9
    569240     15988.5
    569280     15989.2
    569320     15991.4
    569360     15992.1
    569400     15992.6
    569440     15995.8
    569480     15994.7
    569520     15995.5
    569560     15997.4
    569600     15998.7
    569640     15998.8
    569680     16000.8
    569720     15999.2
    569760     16004.4
    569800     16003.7
    569840     16005.5
    569880     16004.8
    569920     16007.1
    569960     16008.7
    570000       16010
    570040     16010.7
    570080     16011.4
    570120     16013.5
    570160     16014.2
    570200     16014.7
    570240     16017.9
    570280     16016.8
    570320     16017.6
    570360     16019.4
    570400     16020.8
    570440       16021
    570480     16022.8
    570520     16021.3
    570560     16026.5
    570600     16025.9
    570640     16027.6
    570680     16027.1
    570720     16029.2
    570760     16030.8
    570800     16032.2
    570840     16032.8
    570880     16033.5
    570920     16035.7
    570960     16036.3
    571000     16036.9
    571040       16040
    571080       16039
    571120     16039.8
    571160     16041.5
    571200     16042.9
    571240     16043.1
    571280     16044.9
    571320     16043.4
    571360     16048.6
    571400     16048.1
    571440     16049.7
    571480     16049.2
    571520     16051.4
    571560     16052.9
    571600     16054.3
    571640     16054.9
    571680     16055.7
    571720     16057.8
    571760     16058.4
    571800       16059
    571840       16062
    571880       16061
    571920     16061.9
    571960     16063.7
    572000       16065
    572040     16065.1
    572080       16067
    572120     16065.5
    572160     16070.6
    572200     16070.2
    572240     16071.8
    572280     16071.3
    572320     16073.5
    572360       16075
    572400     16076.5
    572440       16077
    572480     16077.8
    572520     16079.9
    572560     16080.6
    572600     16081.1
    572640     16084.1
    572680     16083.2
    572720     16084.1
    572760     16085.9
    572800     16087.1
    572840     16087.2
    572880     16089.2
    572920     16087.7
    572960     16092.7
    573000     16092.4
    573040       16094
    573080     16093.5
    573120     16095.6
    573160     16097.2
    573200     16098.6
    573240     16099.2
    573280     16099.9
    573320     16102.1
    573360     16102.6
    573400     16103.3
    573440     16106.3
    573480     16105.3
    573520     16106.3
    573560     16107.9
    573600     16109.2
    573640     16109.4
    573680     16111.4
    573720     16109.9
    573760     16114.9
    573800     16114.6
    573840     16116.1
    573880     16115.6
    573920     16117.8
    573960     16119.4
    574000     16120.8
    574040     16121.4
    574080     16122.1
    574120     16124.3
    574160     16124.8
    574200     16125.5
    574240     16128.5
    574280     16127.5
    574320     16128.4
    574360     16130.1
    574400     16131.4
    574440     16131.6
    574480     16133.6
    574520     16132.1
    574560     16137.2
    574600     16136.8
    574640     16138.2
    574680     16137.7
    574720       16140
    574760     16141.5
    574800       16143
    574840     16143.5
    574880     16144.4
    574920     16146.5
    574960       16147
    575000     16147.7
    575040     16150.6
    575080     16149.6
    575120     16150.6
    575160     16152.2
    575200     16153.6
    575240     16153.8
    575280     16155.8
    575320     16154.3
    575360     16159.3
    575400     16158.9
    575440     16160.5
    575480     16159.9
    575520     16162.2
    575560     16163.7
    575600     16165.1
    575640     16165.8
    575680     16166.6
    575720     16168.6
    575760     16169.1
    575800     16169.8
    575840     16172.9
    575880     16171.8
    575920     16172.8
    575960     16174.4
    576000     16175.8
    576040       16176
    576080     16177.9
    576120     16176.5
    576160     16181.5
    576200     16181.1
    576240     16182.7
    576280     16182.2
    576320     16184.3
    576360     16185.9
    576400     16187.3
    576440       16188
    576480     16188.7
    576520     16190.8
    576560     16191.4
    576600       16192
    576640     16195.1
    576680     16193.9
    576720     16194.9
    576760     16196.6
    576800     16197.9
    576840     16198.2
    576880     16200.1
    576920     16198.6
    576960     16203.6
    577000     16203.3
    577040     16204.8
    577080     16204.3
    577120     16206.5
    577160       16208
    577200     16209.4
    577240     16210.2
    577280     16210.8
    577320       16213
    577360     16213.5
    577400     16214.2
    577440     16217.2
    577480     16216.1
    577520     16217.1
    577560     16218.7
    577600     16220.1
    577640     16220.3
    577680     16222.3
    577720     16220.8
    577760     16225.8
    577800     16225.4
    577840       16227
    577880     16226.4
    577920     16228.7
    577960     16230.2
    578000     16231.5
    578040     16232.4
    578080       16233
    578120     16235.1
    578160     16235.7
    578200     16236.4
    578240     16239.5
    578280     16238.2
    578320     16239.3
    578360     16240.9
    578400     16242.2
    578440     16242.5
    578480     16244.6
    578520       16243
    578560       16248
    578600     16247.6
    578640     16249.2
    578680     16248.5
    578720     16250.9
    578760     16252.3
    578800     16253.7
    578840     16254.5
    578880     16255.2
    578920     16257.2
    578960     16257.8
    579000     16258.5
    579040     16261.6
    579080     16260.3
    579120     16261.5
    579160     16263.1
    579200     16264.4
    579240     16264.8
    579280     16266.8
    579320     16265.2
    579360     16270.2
    579400     16269.8
    579440     16271.3
    579480     16270.7
    579520       16273
    579560     16274.4
    579600     16275.9
    579640     16276.7
    579680     16277.4
    579720     16279.5
    579760     16280.1
    579800     16280.6
    579840     16283.8
    579880     16282.5
    579920     16283.7
    579960     16285.2
    580000     16286.5
    580040     16286.9
    580080       16289
    580120     16287.5
    580160     16292.5
    580200       16292
    580240     16293.5
    580280     16292.9
    580320     16295.2
    580360     16296.7
    580400     16298.1
    580440     16298.9
    580480     16299.6
    580520     16301.6
    580560     16302.2
    580600     16302.8
    580640     16305.9
    580680     16304.7
    580720     16305.8
    580760     16307.4
    580800     16308.7
    580840     16309.1
    580880     16311.2
    580920     16309.7
    580960     16314.7
    581000     16314.1
    581040     16315.7
    581080       16315
    581120     16317.4
    581160     16318.7
    581200     16320.2
    581240     16321.1
    581280     16321.7
    581320     16323.7
    581360     16324.4
    581400       16325
    581440     16328.2
    581480     16326.8
    581520       16328
    581560     16329.5
    581600     16330.8
    581640     16331.3
    581680     16333.4
    581720     16331.8
    581760     16336.8
    581800     16336.4
    581840     16337.8
    581880     16337.2
    581920     16339.6
    581960     16340.9
    582000     16342.2
    582040     16343.3
    582080     16343.9
    582120     16345.8
    582160     16346.5
    582200     16347.1
    582240     16350.3
    582280     16348.9
    582320     16350.1
    582360     16351.6
    582400     16353.1
    582440     16353.4
    582480     16355.5
    582520     16353.9
    582560     16358.8
    582600     16358.4
    582640     16359.9
    582680     16359.4
    582720     16361.7
    582760       16363
    582800     16364.3
    582840     16365.4
    582880     16366.1
    582920       16368
    582960     16368.7
    583000     16369.2
    583040     16372.5
    583080     16371.1
    583120     16372.2
    583160     16373.7
    583200     16375.3
    583240     16375.5
    583280     16377.7
    583320     16376.1
    583360       16381
    583400     16380.5
    583440     16382.1
    583480     16381.4
    583520     16383.8
    583560     16385.1
    583600     16386.4
    583640     16387.5
    583680     16388.1
    583720     16390.1
    583760     16390.8
    583800     16391.3
    583840     16394.6
    583880     16393.1
    583920     16394.4
    583960     16395.7
    584000     16397.3
    584040     16397.6
    584080     16399.8
    584120     16398.1
    584160     16403.1
    584200     16402.6
    584240     16404.2
    584280     16403.5
    584320     16405.9
    584360     16407.2
    584400     16408.5
    584440     16409.7
    584480     16410.3
    584520     16412.2
    584560     16412.9
    584600     16413.4
    584640     16416.7
    584680     16415.3
    584720     16416.6
    584760     16417.8
    584800     16419.4
    584840     16419.7
    584880       16422
    584920     16420.2
    584960     16425.2
    585000     16424.7
    585040     16426.3
    585080     16425.6
    585120     16428.1
    585160     16429.3
    585200     16430.7
    585240     16431.8
    585280     16432.4
    585320     16434.3
    585360       16435
    585400     16435.6
    585440     16438.8
    585480     16437.4
    585520     16438.7
    585560     16439.9
    585600     16441.6
    585640     16441.8
    585680     16444.1
    585720     16442.3
    585760     16447.3
    585800     16446.9
    585840     16448.5
    585880     16447.7
    585920     16450.2
    585960     16451.4
    586000     16452.8
    586040     16453.8
    586080     16454.6
    586120     16456.4
    586160     16457.1
    586200     16457.7
    586240     16460.9
    586280     16459.6
    586320     16460.8
    586360       16462
    586400     16463.6
    586440     16463.9
    586480     16466.2
    586520     16464.4
    586560     16469.5
    586600       16469
    586640     16470.5
    586680     16469.8
    586720     16472.3
    586760     16473.6
    586800     16474.9
    586840       16476
    586880     16476.7
    586920     16478.5
    586960     16479.2
    587000     16479.8
    587040       16483
    587080     16481.7
    587120     16482.8
    587160       16484
    587200     16485.8
    587240     16485.9
    587280     16488.3
    587320     16486.4
    587360     16491.5
    587400       16491
    587440     16492.5
    587480     16491.9
    587520     16494.3
    587560     16495.6
    587600       16497
    587640       16498
    587680     16498.8
    587720     16500.6
    587760     16501.3
    587800     16501.8
    587840     16505.1
    587880     16503.7
    587920       16505
    587960     16506.2
    588000     16507.8
    588040     16508.1
    588080     16510.5
    588120     16508.4
    588160     16513.6
    588200     16513.1
    588240     16514.7
    588280       16514
    588320     16516.5
    588360     16517.6
    588400     16519.1
    588440     16520.1
    588480     16520.9
    588520     16522.7
    588560     16523.4
    588600     16523.8
    588640     16527.2
    588680     16525.9
    588720     16527.1
    588760     16528.4
    588800       16530
    588840     16530.3
    588880     16532.5
    588920     16530.5
    588960     16535.7
    589000     16535.2
    589040     16536.8
    589080     16536.2
    589120     16538.6
    589160     16539.7
    589200     16541.2
    589240     16542.1
    589280     16542.9
    589320     16544.8
    589360     16545.5
    589400     16545.9
    589440     16549.3
    589480       16548
    589520     16549.2
    589560     16550.5
    589600     16552.1
    589640     16552.3
    589680     16554.6
    589720     16552.6
    589760     16557.8
    589800     16557.4
    589840       16559
    589880     16558.1
    589920     16560.7
    589960     16561.9
    590000     16563.3
    590040     16564.2
    590080       16565
    590120     16566.9
    590160     16567.7
    590200       16568
    590240     16571.3
    590280     16570.2
    590320     16571.3
    590360     16572.7
    590400     16574.3
    590440     16574.4
    590480     16576.7
    590520     16574.6
    590560     16579.9
    590600     16579.5
    590640     16581.1
    590680     16580.2
    590720     16582.8
    590760       16584
    590800     16585.4
    590840     16586.3
    590880     16587.1
    590920       16589
    590960     16589.8
    591000     16590.2
    591040     16593.5
    591080     16592.4
    591120     16593.5
    591160     16594.8
    591200     16596.4
    591240     16596.6
    591280     16598.9
    591320     16596.8
    591360     16602.1
    591400     16601.7
    591440     16603.3
    591480     16602.3
    591520       16605
    591560     16606.3
    591600     16607.6
    591640     16608.4
    591680     16609.3
    591720     16611.2
    591760       16612
    591800     16612.4
    591840     16615.7
    591880     16614.6
    591920     16615.6
    591960       16617
    592000     16618.6
    592040     16618.8
    592080     16621.1
    592120     16618.8
    592160     16624.3
    592200     16623.8
    592240     16625.5
    592280     16624.5
    592320     16627.2
    592360     16628.5
    592400     16629.8
    592440     16630.6
    592480     16631.5
    592520     16633.3
    592560     16634.2
    592600     16634.7
    592640     16637.9
    592680     16636.8
    592720     16637.8
    592760     16639.2
    592800     16640.8
    592840       16641
    592880     16643.3
    592920       16641
    592960     16646.5
    593000     16646.1
    593040     16647.6
    593080     16646.7
    593120     16649.3
    593160     16650.7
    593200       16652
    593240     16652.8
    593280     16653.6
    593320     16655.5
    593360     16656.4
    593400     16656.8
    593440     16660.1
    593480       16659
    593520       16660
    593560     16661.3
    593600     16663.1
    593640     16663.1
    593680     16665.6
    593720     16663.2
    593760     16668.7
    593800     16668.3
    593840     16669.8
    593880     16668.9
    593920     16671.6
    593960     16672.9
    594000     16674.3
    594040       16675
    594080     16675.9
    594120     16677.7
    594160     16678.6
    594200       16679
    594240     16682.3
    594280     16681.3
    594320     16682.3
    594360     16683.6
    594400     16685.2
    594440     16685.3
    594480     16687.7
    594520     16685.3
    594560     16690.8
    594600     16690.3
    594640     16691.9
    594680       16691
    594720     16693.7
    594760     16695.2
    594800     16696.5
    594840     16697.2
    594880     16698.1
    594920     16699.8
    594960     16700.9
    595000     16701.1
    595040     16704.4
    595080     16703.5
    595120     16704.5
    595160     16705.8
    595200     16707.4
    595240     16707.6
    595280     16709.8
    595320     16707.6
    595360       16713
    595400     16712.6
    595440     16714.1
    595480     16713.3
    595520     16715.9
    595560     16717.5
    595600     16718.7
    595640     16719.4
    595680     16720.4
    595720     16722.1
    595760     16723.1
    595800     16723.4
    595840     16726.7
    595880     16725.7
    595920     16726.8
    595960     16728.1
    596000     16729.7
    596040     16729.8
    596080     16732.1
    596120     16729.9
    596160     16735.2
    596200     16734.8
    596240     16736.4
    596280     16735.5
    596320     16738.2
    596360     16739.7
    596400       16741
    596440     16741.7
    596480     16742.6
    596520     16744.2
    596560     16745.3
    596600     16745.7
    596640       16749
    596680       16748
    596720     16749.1
    596760     16750.3
    596800     16751.9
    596840       16752
    596880     16754.4
    596920     16752.1
    596960     16757.5
    597000     16756.9
    597040     16758.7
    597080     16757.8
    597120     16760.5
    597160     16761.8
    597200     16763.2
    597240     16763.9
    597280     16764.8
    597320     16766.4
    597360     16767.5
    597400     16767.9
    597440     16771.2
    597480     16770.2
    597520     16771.3
    597560     16772.5
    597600     16774.2
    597640     16774.2
    597680     16776.7
    597720     16774.3
    597760     16779.7
    597800     16779.2
    597840     16780.9
    597880       16780
    597920     16782.7
    597960     16784.1
    598000     16785.4
    598040     16786.2
    598080       16787
    598120     16788.5
    598160     16789.6
    598200     16790.1
    598240     16793.4
    598280     16792.4
    598320     16793.5
    598360     16794.7
    598400     16796.6
    598440     16796.5
    598480     16798.9
    598520     16796.4
    598560     16801.9
    598600     16801.3
    598640     16803.2
    598680     16802.2
    598720     16804.9
    598760     16806.3
    598800     16807.5
    598840     16808.5
    598880     16809.2
    598920     16810.7
    598960     16811.8
    599000     16812.3
    599040     16815.6
    599080     16814.7
    599120     16815.8
    599160     16816.9
    599200     16818.7
    599240     16818.8
    599280       16821
    599320     16818.6
    599360     16824.1
    599400     16823.5
    599440     16825.5
    599480     16824.3
    599520     16827.1
    599560     16828.5
    599600     16829.7
    599640     16830.7
    599680     16831.4
    599720     16832.8
    599760       16834
    599800     16834.5
    599840     16837.8
    599880     16836.8
    599920       16838
    599960       16839
    600000     16840.9
    600040       16841
    600080     16843.2
    600120     16840.8
    600160     16846.3
    600200     16845.7
    600240     16847.7
    600280     16846.5
    600320     16849.3
    600360     16850.7
    600400     16851.9
    600440     16852.9
    600480     16853.7
    600520     16855.1
    600560     16856.2
    600600     16856.7
    600640       16860
    600680     16859.1
    600720     16860.1
    600760     16861.1
    600800       16863
    600840     16863.3
    600880     16865.5
    600920       16863
    600960     16868.4
    601000       16868
    601040       16870
    601080     16868.8
    601120     16871.6
    601160     16872.8
    601200       16874
    601240       16875
    601280     16875.8
    601320     16877.3
    601360     16878.4
    601400     16878.8
    601440     16882.1
    601480     16881.1
    601520     16882.2
    601560     16883.4
    601600     16885.1
    601640     16885.3
    601680     16887.7
    601720     16885.2
    601760     16890.6
    601800     16890.1
    601840     16892.1
    601880     16890.8
    601920     16893.7
    601960     16894.9
    602000     16896.1
    602040     16897.1
    602080       16898
    602120     16899.4
    602160     16900.5
    602200     16900.9
    602240     16904.2
    602280     16903.2
    602320     16904.3
    602360     16905.6
    602400     16907.3
    602440     16907.4
    602480     16909.7
    602520     16907.3
    602560     16912.7
    602600     16912.2
    602640     16914.2
    602680       16913
    602720     16915.8
    602760     16917.1
    602800     16918.3
    602840     16919.2
    602880     16920.2
    602920     16921.5
    602960     16922.7
    603000       16923
    603040     16926.4
    603080     16925.4
    603120     16926.3
    603160     16927.7
    603200     16929.4
    603240     16929.5
    603280     16931.8
    603320     16929.4
    603360     16934.8
    603400     16934.4
    603440     16936.3
    603480     16935.1
    603520     16937.9
    603560     16939.1
    603600     16940.3
    603640     16941.2
    603680     16942.3
    603720     16943.5
    603760     16944.8
    603800     16945.1
    603840     16948.5
    603880     16947.5
    603920     16948.4
    603960     16949.7
    604000     16951.5
    604040     16951.5
    604080     16953.9
    604120     16951.5
    604160     16956.9
    604200     16956.4
    604240     16958.3
    604280     16957.2
    604320       16960
    604360     16961.3
    604400     16962.4
    604440     16963.3
    604480     16964.4
    604520     16965.7
    604560     16966.9
    604600     16967.1
    604640     16970.6
    604680     16969.6
    604720     16970.5
    604760     16971.8
    604800     16973.5
    604840     16973.5
    604880       16976
    604920     16973.6
    604960       16979
    605000     16978.5
    605040     16980.5
    605080     16979.4
    605120     16982.1
    605160     16983.4
    605200     16984.5
    605240     16985.4
    605280     16986.5
    605320     16987.8
    605360       16989
    605400     16989.2
    605440     16992.7
    605480     16991.7
    605520     16992.7
    605560     16993.9
    605600     16995.7
    605640     16995.7
    605680     16998.2
    605720     16995.7
    605760     17001.1
    605800     17000.6
    605840     17002.6
    605880     17001.5
    605920     17004.2
    605960     17005.5
    606000     17006.6
    606040     17007.5
    606080     17008.6
    606120     17009.9
    606160     17011.1
    606200     17011.4
    606240     17014.8
    606280     17013.8
    606320     17014.8
    606360       17016
    606400     17017.8
    606440     17017.8
    606480     17020.3
    606520     17017.8
    606560     17023.2
    606600     17022.9
    606640     17024.7
    606680     17023.6
    606720     17026.4
    606760     17027.6
    606800     17028.8
    606840     17029.5
    606880     17030.8
    606920       17032
    606960     17033.3
    607000     17033.5
    607040     17036.9
    607080     17035.9
    607120     17036.9
    607160     17038.1
    607200     17039.8
    607240     17039.8
    607280     17042.4
    607320     17039.8
    607360     17045.2
    607400       17045
    607440     17046.7
    607480     17045.7
    607520     17048.5
    607560     17049.7
    607600     17050.8
    607640     17051.6
    607680     17052.9
    607720     17054.1
    607760     17055.3
    607800     17055.6
    607840     17059.1
    607880       17058
    607920       17059
    607960     17060.2
    608000     17061.8
    608040     17061.9
    608080     17064.4
    608120     17061.9
    608160     17067.2
    608200     17067.1
    608240     17068.9
    608280     17067.8
    608320     17070.5
    608360     17071.8
    608400     17072.9
    608440     17073.7
    608480     17075.1
    608520     17076.2
    608560     17077.3
    608600     17077.6
    608640     17081.2
    608680     17080.1
    608720       17081
    608760     17082.2
    608800     17083.9
    608840     17084.1
    608880     17086.4
    608920     17083.9
    608960     17089.3
    609000     17089.1
    609040     17090.9
    609080     17089.8
    609120     17092.5
    609160     17093.8
    609200       17095
    609240     17095.6
    609280       17097
    609320     17098.3
    609360     17099.4
    609400     17099.7
    609440     17103.2
    609480     17102.2
    609520     17103.1
    609560     17104.3
    609600     17105.8
    609640     17106.1
    609680     17108.5
    609720       17106
    609760     17111.3
    609800     17111.2
    609840     17112.9
    609880     17111.9
    609920     17114.5
    609960     17115.9
    610000     17117.1
    610040     17117.6
    610080       17119
    610120     17120.3
    610160     17121.4
    610200     17121.7
    610240     17125.2
    610280     17124.3
    610320     17125.2
    610360     17126.3
    610400     17127.9
    610440     17128.1
    610480     17130.5
    610520       17128
    610560     17133.3
    610600     17133.2
    610640     17134.9
    610680     17133.9
    610720     17136.5
    610760     17137.9
    610800     17139.1
    610840     17139.7
    610880     17141.1
    610920     17142.4
    610960     17143.5
    611000     17143.8
    611040     17147.3
    611080     17146.3
    611120     17147.2
    611160     17148.4
    611200     17149.9
    611240     17150.1
    611280     17152.4
    611320       17150
    611360     17155.3
    611400     17155.3
    611440     17156.9
    611480     17155.9
    611520     17158.5
    611560       17160
    611600     17161.2
    611640     17161.7
    611680     17163.2
    611720     17164.5
    611760     17165.5
    611800     17165.9
    611840     17169.3
    611880     17168.4
    611920     17169.3
    611960     17170.4
    612000       17172
    612040     17172.2
    612080     17174.5
    612120       17172
    612160     17177.3
    612200     17177.3
    612240       17179
    612280       17178
    612320     17180.6
    612360       17182
    612400     17183.2
    612440     17183.6
    612480     17185.3
    612520     17186.6
    612560     17187.5
    612600     17187.9
    612640     17191.4
    612680     17190.3
    612720     17191.3
    612760     17192.5
    612800       17194
    612840     17194.3
    612880     17196.5
    612920       17194
    612960     17199.3
    613000     17199.5
    613040     17201.1
    613080     17200.1
    613120     17202.7
    613160       17204
    613200     17205.3
    613240     17205.7
    613280     17207.3
    613320     17208.7
    613360     17209.6
    613400       17210
    613440     17213.4
    613480     17212.5
    613520     17213.4
    613560     17214.6
    613600     17216.1
    613640     17216.3
    613680     17218.5
    613720     17216.1
    613760     17221.4
    613800     17221.6
    613840     17223.2
    613880     17222.1
    613920     17224.8
    613960     17226.1
    614000     17227.4
    614040     17227.8
    614080     17229.4
    614120     17230.8
    614160     17231.7
    614200     17232.1
    614240     17235.5
    614280     17234.6
    614320     17235.4
    614360     17236.7
    614400     17238.1
    614440     17238.4
    614480     17240.6
    614520     17238.1
    614560     17243.4
    614600     17243.7
    614640     17245.3
    614680     17244.3
    614720     17246.9
    614760     17248.1
    614800     17249.4
    614840     17249.8
    614880     17251.4
    614920     17252.8
    614960     17253.9
    615000     17254.1
    615040     17257.7
    615080     17256.7
    615120     17257.4
    615160     17258.7
    615200     17260.2
    615240     17260.4
    615280     17262.7
    615320     17260.3
    615360     17265.5
    615400     17265.7
    615440     17267.3
    615480     17266.5
    615520     17268.9
    615560     17270.2
    615600     17271.4
    615640     17271.9
    615680     17273.5
    615720     17274.9
    615760     17275.9
    615800     17276.3
    615840     17279.8
    615880     17278.7
    615920     17279.6
    615960     17280.9
    616000     17282.2
    616040     17282.6
    616080     17284.8
    616120     17282.3
    616160     17287.7
    616200     17287.7
    616240     17289.4
    616280     17288.4
    616320       17291
    616360     17292.3
    616400     17293.4
    616440       17294
    616480     17295.6
    616520     17296.9
    616560     17297.9
    616600     17298.4
    616640     17301.8
    616680     17300.7
    616720     17301.6
    616760       17303
    616800     17304.3
    616840     17304.6
    616880     17306.9
    616920     17304.4
    616960     17309.7
    617000     17309.7
    617040     17311.5
    617080     17310.4
    617120     17313.1
    617160     17314.3
    617200     17315.5
    617240     17316.1
    617280     17317.6
    617320     17318.9
    617360       17320
    617400     17320.4
    617440     17323.9
    617480     17322.7
    617520     17323.7
    617560     17325.1
    617600     17326.5
    617640     17326.7
    617680       17329
    617720     17326.4
    617760     17331.7
    617800     17331.7
    617840     17333.7
    617880     17332.4
    617920     17335.2
    617960     17336.4
    618000     17337.6
    618040     17338.1
    618080     17339.7
    618120       17341
    618160     17342.1
    618200     17342.5
    618240     17345.9
    618280     17344.7
    618320     17345.7
    618360     17347.2
    618400     17348.5
    618440     17348.8
    618480     17351.1
    618520     17348.4
    618560     17353.7
    618600     17353.7
    618640     17355.6
    618680     17354.4
    618720     17357.2
    618760     17358.5
    618800     17359.7
    618840     17360.1
    618880     17361.7
    618920     17362.9
    618960     17364.2
    619000     17364.6
    619040     17367.9
    619080     17366.8
    619120     17367.8
    619160     17369.2
    619200     17370.6
    619240     17370.7
    619280     17373.2
    619320     17370.5
    619360     17375.8
    619400     17375.7
    619440     17377.7
    619480     17376.5
    619520     17379.3
    619560     17380.6
    619600     17381.7
    619640     17382.1
    619680     17383.8
    619720     17385.1
    619760     17386.4
    619800     17386.7
    619840       17390
    619880     17388.9
    619920     17389.9
    619960     17391.3
    620000     17392.7
    620040     17392.8
    620080     17395.2
    620120     17392.6
    620160     17397.9
    620200     17397.9
    620240     17399.8
    620280     17398.7
    620320     17401.4
    620360     17402.8
    620400     17403.8
    620440     17404.2
    620480     17405.8
    620520     17407.2
    620560     17408.5
    620600     17408.8
    620640     17412.3
    620680       17411
    620720     17412.1
    620760     17413.4
    620800     17414.9
    620840     17414.9
    620880     17417.4
    620920     17414.7
    620960     17420.1
    621000       17420
    621040     17421.9
    621080     17420.8
    621120     17423.6
    621160     17424.9
    621200     17425.9
    621240     17426.3
    621280       17428
    621320     17429.3
    621360     17430.7
    621400     17430.9
    621440     17434.4
    621480     17433.2
    621520     17434.1
    621560     17435.4
    621600       17437
    621640       17437
    621680     17439.5
    621720     17436.8
    621760     17442.1
    621800       17442
    621840     17443.9
    621880       17443
    621920     17445.6
    621960       17447
    622000     17447.9
    622040     17448.4
    622080     17450.2
    622120     17451.4
    622160     17452.6
    622200     17453.1
    622240     17456.5
    622280     17455.3
    622320     17456.3
    622360     17457.4
    622400     17459.2
    622440     17459.1
    622480     17461.7
    622520     17458.9
    622560     17464.3
    622600     17464.2
    622640     17465.9
    622680     17465.2
    622720     17467.7
    622760     17469.2
    622800       17470
    622840     17470.5
    622880     17472.3
    622920     17473.6
    622960     17474.9
    623000     17475.1
    623040     17478.7
    623080     17477.5
    623120     17478.4
    623160     17479.5
    623200     17481.3
    623240     17481.2
    623280     17483.7
    623320       17481
    623360     17486.4
    623400     17486.3
    623440       17488
    623480     17487.3
    623520       17490
    623560     17491.3
    623600     17492.1
    623640     17492.6
    623680     17494.4
    623720     17495.7
    623760     17496.9
    623800     17497.2
    623840       17501
    623880     17499.6
    623920     17500.5
    623960     17501.7
    624000     17503.4
    624040     17503.5
    624080     17505.9
    624120       17503
    624160     17508.5
    624200     17508.5
    624240     17510.2
    624280     17509.5
    624320     17512.2
    624360     17513.4
    624400     17514.2
    624440     17514.8
    624480     17516.6
    624520     17517.9
    624560     17519.2
    624600     17519.3
    624640     17523.1
    624680     17521.8
    624720     17522.7
    624760     17523.8
    624800     17525.6
    624840     17525.6
    624880     17528.1
    624920     17525.2
    624960     17530.7
    625000     17530.6
    625040     17532.4
    625080     17531.7
    625120     17534.3
    625160     17535.5
    625200     17536.4
    625240     17536.9
    625280     17538.8
    625320       17540
    625360     17541.3
    625400     17541.5
    625440     17545.2
    625480     17543.9
    625520     17544.9
    625560     17546.1
    625600     17547.7
    625640     17547.6
    625680     17550.3
    625720     17547.4
    625760     17552.9
    625800     17552.8
    625840     17554.6
    625880     17553.8
    625920     17556.4
    625960     17557.7
    626000     17558.5
    626040       17559
    626080       17561
    626120     17562.2
    626160     17563.4
    626200     17563.6
    626240     17567.3
    626280     17566.1
    626320     17567.1
    626360     17568.3
    626400     17569.9
    626440     17569.8
    626480     17572.5
    626520     17569.5
    626560       17575
    626600     17574.9
    626640     17576.8
    626680       17576
    626720     17578.5
    626760     17579.9
    626800     17580.7
    626840     17581.2
    626880     17583.3
    626920     17584.4
    626960     17585.7
    627000     17585.8
    627040     17589.4
    627080     17588.2
    627120     17589.2
    627160     17590.5
    627200     17591.9
    627240     17591.9
    627280     17594.6
    627320     17591.6
    627360     17597.2
    627400       17597
    627440     17598.9
    627480     17598.2
    627520     17600.6
    627560       17602
    627600     17602.9
    627640     17603.4
    627680     17605.4
    627720     17606.5
    627760     17607.9
    627800       17608
    627840     17611.5
    627880     17610.4
    627920     17611.3
    627960     17612.5
    628000     17614.2
    628040     17613.9
    628080     17616.7
    628120     17613.7
    628160     17619.3
    628200       17619
    628240     17621.1
    628280     17620.2
    628320     17622.7
    628360     17624.1
    628400       17625
    628440     17625.5
    628480     17627.5
    628520     17628.7
    628560     17629.9
    628600     17630.1
    628640     17633.7
    628680     17632.5
    628720     17633.5
    628760     17634.6
    628800     17636.3
    628840       17636
    628880     17638.9
    628920     17635.8
    628960     17641.4
    629000     17641.1
    629040     17643.2
    629080     17642.4
    629120     17644.7
    629160     17646.2
    629200     17647.3
    629240     17647.6
    629280     17649.7
    629320     17650.7
    629360       17652
    629400     17652.1
    629440     17655.9
    629480     17654.8
    629520     17655.7
    629560     17656.8
    629600     17658.5
    629640     17658.1
    629680       17661
    629720     17657.9
    629760     17663.6
    629800     17663.2
    629840     17665.3
    629880     17664.6
    629920     17666.8
    629960     17668.3
    630000     17669.5
    630040     17669.7
    630080     17671.8
    630120     17672.8
    630160     17674.1
    630200     17674.2
    630240       17678
    630280     17676.9
    630320     17677.8
    630360     17678.8
    630400     17680.6
    630440     17680.2
    630480     17683.1
    630520     17679.8
    630560     17685.6
    630600     17685.3
    630640     17687.4
    630680     17686.6
    630720       17689
    630760     17690.5
    630800     17691.6
    630840     17691.8
    630880     17693.8
    630920     17694.8
    630960     17696.2
    631000     17696.3
    631040       17700
    631080     17698.9
    631120     17699.7
    631160     17700.9
    631200     17702.7
    631240     17702.4
    631280     17705.2
    631320     17701.9
    631360     17707.8
    631400     17707.3
    631440     17709.6
    631480     17708.7
    631520     17711.1
    631560     17712.5
    631600     17713.6
    631640     17713.8
    631680     17715.8
    631720       17717
    631760     17718.3
    631800     17718.4
    631840     17722.1
    631880       17721
    631920     17721.8
    631960       17723
    632000     17724.8
    632040     17724.4
    632080     17727.3
    632120     17724.1
    632160     17729.8
    632200     17729.4
    632240     17731.7
    632280     17730.7
    632320     17733.2
    632360     17734.5
    632400     17735.7
    632440     17735.9
    632480     17737.9
    632520       17739
    632560     17740.4
    632600     17740.5
    632640     17744.2
    632680     17743.1
    632720     17743.8
    632760     17745.1
    632800     17746.8
    632840     17746.6
    632880     17749.5
    632920     17746.2
    632960     17751.8
    633000     17751.4
    633040     17753.9
    633080     17752.8
    633120     17755.2
    633160     17756.7
    633200     17757.8
    633240     17757.9
    633280       17760
    633320     17761.1
    633360     17762.5
    633400     17762.6
    633440     17766.3
    633480     17765.3
    633520     17765.9
    633560     17767.3
    633600       17769
    633640     17768.7
    633680     17771.6
    633720     17768.3
    633760     17773.9
    633800     17773.5
    633840     17776.1
    633880       17775
    633920     17777.3
    633960     17778.8
    634000     17779.9
    634040     17780.1
    634080       17782
    634120     17783.2
    634160     17784.6
    634200     17784.8
    634240     17788.3
    634280     17787.3
    634320     17787.9
    634360     17789.4
    634400       17791
    634440     17790.8
    634480     17793.5
    634520     17790.4
    634560       17796
    634600     17795.7
    634640     17798.1
    634680       17797
    634720     17799.5
    634760     17800.9
    634800       17802
    634840     17802.3
    634880     17804.1
    634920     17805.3
    634960     17806.7
    635000     17806.8
    635040     17810.5
    635080     17809.4
    635120     17810.1
    635160     17811.5
    635200     17813.1
    635240     17812.9
    635280     17815.7
    635320     17812.6
    635360     17818.1
    635400     17817.8
    635440     17820.2
    635480     17819.2
    635520     17821.6
    635560     17823.1
    635600     17824.1
    635640     17824.4
    635680     17826.1
    635720     17827.5
    635760     17828.8
    635800       17829
    635840     17832.6
    635880     17831.5
    635920     17832.2
    635960     17833.6
    636000     17835.2
    636040       17835
    636080     17837.8
    636120     17834.7
    636160     17840.2
    636200     17839.9
    636240     17842.3
    636280     17841.4
    636320     17843.7
    636360     17845.2
    636400     17846.3
    636440     17846.5
    636480     17848.1
    636520     17849.5
    636560       17851
    636600       17851
    636640     17854.7
    636680     17853.6
    636720     17854.3
    636760     17855.6
    636800     17857.4
    636840     17857.2
    636880       17860
    636920     17856.6
    636960     17862.3
    637000       17862
    637040     17864.5
    637080     17863.5
    637120     17865.8
    637160     17867.4
    637200     17868.3
    637240     17868.7
    637280     17870.3
    637320     17871.7
    637360     17873.1
    637400     17873.2
    637440     17876.9
    637480     17875.7
    637520     17876.5
    637560     17877.7
    637600     17879.7
    637640     17879.3
    637680       17882
    637720     17878.7
    637760     17884.4
    637800     17884.1
    637840     17886.5
    637880     17885.6
    637920       17888
    637960     17889.6
    638000     17890.5
    638040     17890.7
    638080     17892.3
    638120     17893.9
    638160     17895.3
    638200     17895.4
    638240       17899
    638280       17898
    638320     17898.6
    638360     17899.9
    638400     17901.8
    638440     17901.4
    638480     17904.2
    638520     17900.8
    638560     17906.5
    638600     17906.2
    638640     17908.6
    638680     17907.9
    638720     17910.1
    638760     17911.8
    638800     17912.6
    638840     17912.9
    638880     17914.4
    638920     17916.1
    638960     17917.5
    639000     17917.4
    639040     17921.3
    639080     17920.1
    639120     17920.6
    639160       17922
    639200     17923.9
    639240     17923.5
    639280     17926.2
    639320     17922.9
    639360     17928.6
    639400     17928.3
    639440     17930.6
    639480       17930
    639520     17932.3
    639560     17933.9
    639600     17934.8
    639640     17935.1
    639680     17936.6
    639720       17938
    639760     17939.6
    639800     17939.5
    639840     17943.4
    639880     17942.3
    639920     17942.7
    639960       17944
    640000     17946.1
    640040     17945.6
    640080     17948.4
    640120       17945
    640160     17950.8
    640200     17950.4
    640240     17952.9
    640280     17952.1
    640320     17954.4
    640360     17956.2
    640400     17956.9
    640440     17957.3
    640480     17958.7
    640520     17960.2
    640560     17961.7
    640600     17961.7
    640640     17965.5
    640680     17964.5
    640720     17964.9
    640760     17966.3
    640800     17968.3
    640840     17967.9
    640880     17970.6
    640920     17967.2
    640960       17973
    641000     17972.5
    641040     17975.1
    641080     17974.3
    641120     17976.6
    641160     17978.3
    641200       17979
    641240     17979.4
    641280     17980.8
    641320     17982.3
    641360     17983.8
    641400     17983.9
    641440     17987.7
    641480     17986.6
    641520       17987
    641560     17988.3
    641600     17990.4
    641640     17990.1
    641680     17992.7
    641720     17989.3
    641760     17995.2
    641800     17994.7
    641840     17997.3
    641880     17996.4
    641920     17998.8
    641960     18000.5
    642000     18001.2
    642040     18001.5
    642080       18003
    642120     18004.6
    642160       18006
    642200       18006
    642240     18009.9
    642280     18008.8
    642320     18009.1
    642360     18010.4
    642400     18012.5
    642440     18012.3
    642480     18014.8
    642520     18011.5
    642560     18017.3
    642600     18016.9
    642640     18019.5
    642680     18018.6
    642720       18021
    642760     18022.6
    642800     18023.4
    642840     18023.6
    642880     18025.2
    642920     18026.7
    642960     18028.2
    643000     18028.3
    643040     18032.1
    643080     18030.9
    643120     18031.3
    643160     18032.5
    643200     18034.7
    643240     18034.4
    643280       18037
    643320     18033.7
    643360     18039.4
    643400       18039
    643440     18041.7
    643480     18040.8
    643520     18043.1
    643560     18044.8
    643600     18045.6
    643640     18045.8
    643680     18047.3
    643720     18048.9
    643760     18050.2
    643800     18050.5
    643840     18054.3
    643880       18053
    643920     18053.5
    643960     18054.6
    644000     18056.9
    644040     18056.5
    644080     18059.2
    644120     18055.9
    644160     18061.7
    644200     18061.2
    644240     18063.9
    644280     18063.1
    644320     18065.2
    644360       18067
    644400     18067.7
    644440       18068
    644480     18069.4
    644520     18071.1
    644560     18072.5
    644600     18072.8
    644640     18076.5
    644680     18075.3
    644720     18075.8
    644760     18076.8
    644800     18079.1
    644840     18078.7
    644880     18081.5
    644920     18078.1
    644960     18083.8
    645000     18083.4
    645040     18086.1
    645080     18085.3
    645120     18087.3
    645160     18089.2
    645200       18090
    645240     18090.3
    645280     18091.6
    645320     18093.4
    645360     18094.5
    645400     18094.9
    645440     18098.6
    645480     18097.5
    645520     18097.9
    645560       18099
    645600     18101.3
    645640       18101
    645680     18103.6
    645720     18100.3
    645760       18106
    645800     18105.5
    645840     18108.3
    645880     18107.5
    645920     18109.5
    645960     18111.3
    646000     18112.2
    646040     18112.4
    646080     18113.8
    646120     18115.6
    646160     18116.7
    646200       18117
    646240     18120.8
    646280     18119.7
    646320       18120
    646360     18121.2
    646400     18123.5
    646440     18123.2
    646480     18125.8
    646520     18122.5
    646560     18128.1
    646600     18127.7
    646640     18130.6
    646680     18129.7
    646720     18131.7
    646760     18133.5
    646800     18134.3
    646840     18134.7
    646880     18135.9
    646920     18137.8
    646960     18138.8
    647000     18139.2
    647040       18143
    647080     18141.8
    647120     18142.2
    647160     18143.3
    647200     18145.6
    647240     18145.4
    647280       18148
    647320     18144.7
    647360     18150.3
    647400     18149.9
    647440     18152.7
    647480     18151.8
    647520     18153.8
    647560     18155.7
    647600     18156.4
    647640     18156.8
    647680       18158
    647720     18159.9
    647760       18161
    647800     18161.2
    647840     18165.1
    647880       18164
    647920     18164.4
    647960     18165.4
    648000     18167.8
    648040     18167.5
    648080     18170.2
    648120     18166.9
    648160     18172.5
    648200     18172.1
    648240     18174.8
    648280       18174
    648320       18176
    648360     18177.7
    648400     18178.3
    648440     18178.9
    648480       18180
    648520       18182
    648560     18183.1
    648600     18183.3
    648640     18187.3
    648680     18186.2
    648720     18186.6
    648760     18187.5
    648800     18189.9
    648840     18189.4
    648880     18192.3
    648920     18188.9
    648960     18194.6
    649000       18194
    649040     18196.9
    649080       18196
    649120     18198.1
    649160     18199.8
    649200     18200.4
    649240     18200.8
    649280     18202.2
    649320       18204
    649360     18205.2
    649400     18205.4
    649440     18209.2
    649480     18208.1
    649520     18208.6
    649560     18209.6
    649600     18211.8
    649640     18211.4
    649680     18214.3
    649720     18210.9
    649760     18216.6
    649800       18216
    649840     18218.7
    649880       18218
    649920       18220
    649960     18221.8
    650000     18222.4
    650040     18222.8
    650080     18224.2
    650120       18226
    650160     18227.3
    650200     18227.4
    650240     18231.2
    650280     18230.2
    650320     18230.5
    650360     18231.7
    650400     18233.8
    650440     18233.3
    650480     18236.3
    650520       18233
    650560     18238.5
    650600     18238.2
    650640     18240.7
    650680       18240
    650720     18241.9
    650760     18243.8
    650800     18244.5
    650840     18244.8
    650880     18246.1
    650920     18247.9
    650960     18249.3
    651000     18249.4
    651040     18253.2
    651080     18252.1
    651120     18252.5
    651160     18253.7
    651200     18255.8
    651240     18255.4
    651280     18258.5
    651320     18254.9
    651360     18260.4
    651400     18260.1
    651440     18262.6
    651480     18262.1
    651520       18264
    651560     18265.8
    651600     18266.5
    651640     18266.8
    651680     18268.1
    651720       18270
    651760     18271.2
    651800     18271.4
    651840     18275.2
    651880     18274.2
    651920     18274.5
    651960     18275.8
    652000     18277.8
    652040     18277.4
    652080     18280.5
    652120     18276.9
    652160     18282.4
    652200     18282.2
    652240     18284.6
    652280     18284.1
    652320       18286
    652360     18287.8
    652400     18288.5
    652440     18288.8
    652480     18290.2
    652520       18292
    652560     18293.3
    652600     18293.5
    652640     18297.3
    652680     18296.3
    652720     18296.5
    652760     18297.7
    652800     18299.8
    652840     18299.5
    652880     18302.6
    652920     18298.9
    652960     18304.3
    653000     18304.2
    653040     18306.6
    653080     18306.1
    653120     18308.1
    653160     18309.8
    653200     18310.5
    653240     18310.9
    653280     18312.2
    653320       18314
    653360     18315.3
    653400     18315.5
    653440     18319.3
    653480     18318.2
    653520     18318.4
    653560     18319.8
    653600     18321.9
    653640     18321.6
    653680     18324.6
    653720       18321
    653760     18326.5
    653800     18326.3
    653840     18328.7
    653880     18328.2
    653920     18330.2
    653960     18331.9
    654000     18332.6
    654040       18333
    654080     18334.3
    654120     18336.1
    654160     18337.5
    654200     18337.5
    654240     18341.4
    654280     18340.3
    654320     18340.7
    654360     18341.8
    654400     18343.9
    654440     18343.6
    654480     18346.6
    654520     18342.9
    654560     18348.5
    654600     18348.3
    654640     18350.8
    654680     18350.3
    654720     18352.2
    654760       18354
    654800     18354.6
    654840       18355
    654880     18356.4
    654920     18358.1
    654960     18359.6
    655000     18359.6
    655040     18363.6
    655080     18362.4
    655120     18362.8
    655160     18363.8
    655200       18366
    655240     18365.6
    655280     18368.6
    655320       18365
    655360     18370.5
    655400     18370.2
    655440     18372.8
    655480     18372.4
    655520     18374.3
    655560     18375.9
    655600     18376.7
    655640     18377.2
    655680     18378.4
    655720     18380.2
    655760     18381.6
    655800     18381.7
    655840     18385.7
    655880     18384.5
    655920     18384.9
    655960     18385.9
    656000     18388.2
    656040     18387.7
    656080     18390.7
    656120     18387.1
    656160     18392.7
    656200     18392.4
    656240     18394.9
    656280     18394.4
    656320     18396.4
    656360       18398
    656400     18398.7
    656440     18399.2
    656480     18400.5
    656520     18402.3
    656560     18403.8
    656600     18403.8
    656640     18407.7
    656680     18406.5
    656720       18407
    656760     18408.1
    656800     18410.3
    656840     18409.6
    656880     18412.7
    656920     18409.2
    656960     18414.9
    657000     18414.4
    657040     18417.1
    657080     18416.6
    657120     18418.5
    657160       18420
    657200     18420.9
    657240     18421.3
    657280     18422.6
    657320     18424.4
    657360     18425.9
    657400     18425.9
    657440     18429.8
    657480     18428.7
    657520     18429.1
    657560     18430.2
    657600     18432.4
    657640     18431.7
    657680     18434.8
    657720     18431.4
    657760       18437
    657800     18436.5
    657840     18439.2
    657880     18438.6
    657920     18440.7
    657960     18442.1
    658000       18443
    658040     18443.5
    658080     18444.7
    658120     18446.5
    658160     18447.9
    658200     18447.9
    658240     18451.9
    658280     18450.8
    658320     18451.3
    658360     18452.3
    658400     18454.6
    658440     18453.8
    658480     18456.9
    658520     18453.6
    658560     18459.2
    658600     18458.8
    658640     18461.3
    658680     18460.7
    658720       18463
    658760     18464.2
    658800     18465.2
    658840     18465.7
    658880     18466.9
    658920     18468.7
    658960     18470.1
    659000     18470.1
    659040       18474
    659080       18473
    659120     18473.4
    659160     18474.6
    659200     18476.8
    659240       18476
    659280       18479
    659320     18475.7
    659360     18481.3
    659400     18480.8
    659440     18483.5
    659480     18482.8
    659520     18485.1
    659560     18486.5
    659600     18487.4
    659640     18487.8
    659680       18489
    659720     18490.9
    659760     18492.2
    659800     18492.2
    659840     18496.1
    659880     18495.1
    659920     18495.6
    659960     18496.9
    660000       18499
    660040     18498.1
    660080     18501.2
    660120     18497.9
    660160     18503.5
    660200       18503
    660240     18505.7
    660280     18505.1
    660320     18507.3
    660360     18508.7
    660400     18509.7
    660440     18509.9
    660480     18511.4
    660520     18513.1
    660560     18514.5
    660600     18514.4
    660640     18518.4
    660680     18517.4
    660720     18517.7
    660760       18519
    660800     18521.3
    660840     18520.3
    660880     18523.3
    660920     18520.1
    660960     18525.7
    661000     18525.3
    661040     18527.9
    661080     18527.3
    661120     18529.5
    661160       18531
    661200       18532
    661240       18532
    661280     18533.5
    661320     18535.4
    661360     18536.8
    661400     18536.6
    661440     18540.5
    661480     18539.6
    661520       18540
    661560     18541.2
    661600     18543.5
    661640     18542.4
    661680     18545.3
    661720     18542.2
    661760     18547.9
    661800     18547.4
    661840     18550.2
    661880     18549.4
    661920     18551.7
    661960     18553.2
    662000     18554.1
    662040     18554.1
    662080     18555.6
    662120     18557.4
    662160     18558.9
    662200     18558.6
    662240     18562.5
    662280     18561.7
    662320     18562.1
    662360     18563.2
    662400     18565.6
    662440     18564.6
    662480     18567.4
    662520     18564.3
    662560       18570
    662600     18569.6
    662640     18572.4
    662680     18571.6
    662720       18574
    662760     18575.4
    662800     18576.3
    662840     18576.2
    662880     18577.8
    662920     18579.6
    662960     18581.1
    663000     18580.7
    663040     18584.6
    663080     18583.8
    663120     18584.3
    663160     18585.3
    663200     18587.8
    663240     18586.8
    663280     18589.6
    663320     18586.4
    663360     18592.2
    663400     18591.7
    663440     18594.6
    663480     18593.7
    663520     18596.1
    663560     18597.6
    663600     18598.4
    663640     18598.5
    663680       18600
    663720     18601.9
    663760     18603.2
    663800     18602.8
    663840     18606.7
    663880       18606
    663920     18606.5
    663960     18607.4
    664000       18610
    664040     18608.9
    664080     18611.8
    664120     18608.5
    664160     18614.3
    664200     18613.8
    664240     18616.7
    664280     18615.8
    664320     18618.3
    664360     18619.7
    664400     18620.6
    664440     18620.5
    664480     18622.1
    664520     18624.2
    664560     18625.5
    664600     18624.9
    664640     18628.9
    664680     18628.2
    664720     18628.6
    664760     18629.6
    664800     18632.2
    664840     18631.2
    664880       18634
    664920     18630.7
    664960     18636.4
    665000     18635.9
    665040     18638.9
    665080     18637.8
    665120     18640.4
    665160     18641.9
    665200     18642.7
    665240     18642.7
    665280     18644.2
    665320     18646.3
    665360     18647.7
    665400     18647.1
    665440     18650.9
    665480     18650.3
    665520     18650.9
    665560     18651.7
    665600     18654.4
    665640     18653.3
    665680     18656.1
    665720     18652.8
    665760     18658.5
    665800     18657.9
    665840       18661
    665880     18659.9
    665920     18662.5
    665960       18664
    666000     18664.8
    666040     18664.8
    666080     18666.3
    666120     18668.4
    666160     18669.8
    666200     18669.3
    666240       18673
    666280     18672.4
    666320       18673
    666360       18674
    666400     18676.5
    666440     18675.5
    666480     18678.3
    666520     18674.9
    666560     18680.7
    666600     18680.1
    666640     18683.1
    666680     18682.1
    666720     18684.6
    666760     18686.2
    666800     18686.8
    666840       18687
    666880     18688.4
    666920     18690.6
    666960       18692
    667000     18691.4
    667040     18695.2
    667080     18694.6
    667120     18695.2
    667160     18696.2
    667200     18698.7
    667240     18697.6
    667280     18700.4
    667320     18697.1
    667360       18703
    667400     18702.3
    667440     18705.3
    667480     18704.2
    667520     18706.7
    667560     18708.4
    667600       18709
    667640     18709.1
    667680     18710.6
    667720     18712.7
    667760     18714.1
    667800     18713.5
    667840     18717.3
    667880     18716.8
    667920     18717.3
    667960     18718.3
    668000     18720.8
    668040     18719.7
    668080     18722.6
    668120     18719.3
    668160     18725.1
    668200     18724.4
    668240     18727.3
    668280     18726.3
    668320     18728.8
    668360     18730.5
    668400     18731.1
    668440     18731.3
    668480     18732.8
    668520     18734.8
    668560     18736.3
    668600     18735.7
    668640     18739.4
    668680     18738.9
    668720     18739.4
    668760     18740.5
    668800       18743
    668840     18741.9
    668880     18744.7
    668920     18741.5
    668960     18747.3
    669000     18746.6
    669040     18749.6
    669080     18748.6
    669120     18750.9
    669160     18752.5
    669200     18753.4
    669240     18753.4
    669280     18754.8
    669320     18757.1
    669360     18758.4
    669400     18757.8
    669440     18761.5
    669480     18761.2
    669520     18761.5
    669560     18762.6
    669600     18765.1
    669640       18764
    669680     18766.9
    669720     18763.6
    669760     18769.4
    669800     18768.7
    669840     18771.6
    669880     18770.6
    669920     18773.1
    669960     18774.7
    670000     18775.5
    670040     18775.4
    670080     18776.9
    670120     18779.2
    670160     18780.3
    670200     18779.9
    670240     18783.6
    670280     18783.2
    670320     18783.6
    670360     18784.7
    670400     18787.2
    670440       18786
    670480     18788.9
    670520     18785.7
    670560     18791.5
    670600     18790.8
    670640     18793.7
    670680     18792.7
    670720     18795.3
    670760     18796.8
    670800     18797.7
    670840     18797.5
    670880     18798.9
    670920     18801.2
    670960     18802.4
    671000     18801.9
    671040     18805.7
    671080     18805.2
    671120     18805.7
    671160     18806.7
    671200     18809.2
    671240     18808.2
    671280       18811
    671320     18807.7
    671360     18813.6
    671400     18812.9
    671440     18815.7
    671480     18814.8
    671520     18817.3
    671560     18818.8
    671600     18819.9
    671640     18819.7
    671680       18821
    671720     18823.4
    671760     18824.5
    671800     18823.9
    671840     18827.8
    671880     18827.2
    671920     18827.7
    671960     18828.7
    672000     18831.2
    672040     18830.2
    672080       18833
    672120     18829.7
    672160     18835.7
    672200       18835
    672240     18837.8
    672280     18836.8
    672320     18839.3
    672360     18840.9
    672400       18842
    672440     18841.7
    672480       18843
    672520     18845.4
    672560     18846.6
    672600       18846
    672640       18850
    672680     18849.1
    672720     18849.6
    672760     18850.7
    672800     18853.2
    672840     18852.2
    672880       18855
    672920     18851.7
    672960     18857.6
    673000     18857.1
    673040     18859.9
    673080       18859
    673120     18861.3
    673160       18863
    673200       18864
    673240     18863.8
    673280     18865.1
    673320     18867.5
    673360     18868.8
    673400       18868
    673440       18872
    673480     18871.3
    673520     18871.7
    673560     18872.8
    673600     18875.3
    673640     18874.2
    673680     18877.1
    673720     18873.7
    673760     18879.6
    673800     18879.1
    673840       18882
    673880       18881
    673920     18883.3
    673960       18885
    674000     18886.1
    674040     18885.8
    674080     18887.2
    674120     18889.6
    674160     18890.9
    674200     18890.1
    674240     18894.1
    674280     18893.4
    674320     18893.8
    674360     18894.9
    674400     18897.5
    674440     18896.4
    674480     18899.1
    674520     18895.9
    674560     18901.6
    674600     18901.1
    674640     18904.1
    674680     18903.1
    674720     18905.5
    674760     18907.1
    674800     18908.2
    674840     18907.9
    674880     18909.2
    674920     18911.6
    674960       18913
    675000     18912.1
    675040     18916.1
    675080     18915.6
    675120       18916
    675160     18917.1
    675200     18919.5
    675240     18918.6
    675280     18921.2
    675320     18917.9
    675360     18923.7
    675400     18923.2
    675440     18926.3
    675480     18925.1
    675520     18927.6
    675560     18929.2
    675600     18930.1
    675640       18930
    675680     18931.2
    675720     18933.7
    675760     18935.1
    675800     18934.1
    675840     18938.3
    675880     18937.6
    675920       18938
    675960     18939.2
    676000     18941.7
    676040     18940.5
    676080     18943.3
    676120     18940.1
    676160       18946
    676200     18945.3
    676240     18948.4
    676280     18947.1
    676320     18949.6
    676360     18951.2
    676400     18952.3
    676440     18952.2
    676480     18953.2
    676520     18955.9
    676560     18957.2
    676600     18956.2
    676640     18960.3
    676680     18959.7
    676720     18960.1
    676760     18961.4
    676800     18963.8
    676840     18962.7
    676880     18965.5
    676920     18962.2
    676960     18968.2
    677000     18967.3
    677040     18970.5
    677080     18969.2
    677120     18971.6
    677160     18973.4
    677200     18974.4
    677240     18974.3
    677280     18975.3
    677320     18977.9
    677360     18979.2
    677400     18978.3
    677440     18982.4
    677480     18981.6
    677520     18982.1
    677560     18983.4
    677600     18985.9
    677640     18984.8
    677680     18987.6
    677720     18984.3
    677760     18990.3
    677800     18989.5
    677840     18992.7
    677880     18991.5
    677920     18993.6
    677960     18995.6
    678000     18996.6
    678040     18996.2
    678080     18997.3
    678120       19000
    678160     19001.2
    678200     19000.4
    678240     19004.4
    678280     19003.8
    678320     19004.3
    678360     19005.5
    678400       19008
    678440     19006.8
    678480     19009.7
    678520     19006.3
    678560     19012.5
    678600     19011.6
    678640     19014.9
    678680     19013.5
    678720     19015.6
    678760     19017.7
    678800     19018.6
    678840     19018.4
    678880     19019.4
    678920     19022.2
    678960     19023.2
    679000     19022.5
    679040     19026.6
    679080     19025.8
    679120     19026.4
    679160     19027.7
    679200       19030
    679240     19028.9
    679280     19031.6
    679320     19028.4
    679360     19034.5
    679400     19033.7
    679440     19036.9
    679480     19035.6
    679520     19037.8
    679560     19039.7
    679600     19040.6
    679640     19040.4
    679680     19041.6
    679720       19044
    679760     19045.2
    679800     19044.6
    679840     19048.6
    679880     19047.9
    679920     19048.5
    679960     19049.8
    680000     19052.1
    680040     19050.9
    680080     19053.7
    680120     19050.5
    680160     19056.7
    680200     19055.7
    680240     19059.1
    680280     19057.7
    680320     19059.9
    680360     19061.8
    680400     19062.7
    680440     19062.4
    680480     19063.7
    680520     19066.2
    680560     19067.2
    680600     19066.6
    680640     19070.7
    680680     19069.9
    680720     19070.5
    680760     19071.8
    680800     19074.1
    680840     19073.1
    680880     19075.8
    680920     19072.4
    680960     19078.7
    681000     19077.7
    681040     19081.2
    681080     19079.8
    681120     19081.9
    681160     19083.9
    681200     19084.7
    681240     19084.4
    681280     19085.9
    681320     19088.2
    681360     19089.2
    681400     19088.6
    681440     19092.7
    681480       19092
    681520     19092.6
    681560     19093.9
    681600     19096.3
    681640     19095.1
    681680     19097.8
    681720     19094.5
    681760     19100.6
    681800     19099.9
    681840     19103.2
    681880     19101.8
    681920     19104.1
    681960     19105.9
    682000     19106.6
    682040     19106.4
    682080       19108
    682120     19110.3
    682160     19111.3
    682200     19110.7
    682240     19114.8
    682280       19114
    682320     19114.8
    682360     19115.9
    682400     19118.4
    682440     19117.3
    682480       19120
    682520     19116.7
    682560     19122.8
    682600     19121.9
    682640     19125.2
    682680     19123.8
    682720     19126.1
    682760     19127.9
    682800     19128.6
    682840     19128.6
    682880     19130.2
    682920     19132.3
    682960     19133.3
    683000     19132.7
    683040     19136.8
    683080     19136.1
    683120     19136.8
    683160     19137.9
    683200     19140.4
    683240     19139.4
    683280       19142
    683320     19138.8
    683360     19144.8
    683400       19144
    683440     19147.4
    683480       19146
    683520     19148.3
    683560     19150.1
    683600     19150.7
    683640     19150.9
    683680     19152.3
    683720     19154.3
    683760     19155.5
    683800     19154.8
    683840     19159.1
    683880     19158.2
    683920     19158.7
    683960       19160
    684000     19162.5
    684040     19161.4
    684080     19164.1
    684120     19160.8
    684160     19166.8
    684200     19166.2
    684240     19169.5
    684280     19168.2
    684320     19170.5
    684360     19172.3
    684400     19172.8
    684440       19173
    684480     19174.4
    684520     19176.5
    684560     19177.7
    684600     19177.1
    684640     19181.2
    684680     19180.4
    684720     19180.9
    684760     19182.2
    684800     19184.7
    684840     19183.6
    684880     19186.2
    684920     19182.9
    684960     19188.9
    685000     19188.2
    685040     19191.5
    685080     19190.2
    685120     19192.6
    685160     19194.4
    685200     19194.8
    685240     19194.9
    685280     19196.5
    685320     19198.6
    685360     19199.8
    685400     19199.2
    685440     19203.3
    685480     19202.4
    685520       19203
    685560     19204.3
    685600     19206.9
    685640     19205.8
    685680     19208.3
    685720     19205.1
    685760     19211.1
    685800     19210.3
    685840     19213.6
    685880     19212.4
    685920     19214.7
    685960     19216.6
    686000       19217
    686040       19217
    686080     19218.6
    686120     19220.8
    686160       19222
    686200     19221.3
    686240     19225.3
    686280     19224.5
    686320     19225.2
    686360     19226.5
    686400     19229.1
    686440     19227.9
    686480     19230.3
    686520     19227.1
    686560     19233.2
    686600     19232.4
    686640     19235.7
    686680     19234.6
    686720     19236.8
    686760     19238.7
    686800       19239
    686840       19239
    686880     19240.6
    686920     19242.8
    686960       19244
    687000     19243.4
    687040     19247.5
    687080     19246.6
    687120     19247.4
    687160     19248.6
    687200     19251.1
    687240       19250
    687280     19252.5
    687320     19249.3
    687360     19255.4
    687400     19254.6
    687440     19257.8
    687480     19256.7
    687520     19258.9
    687560     19260.9
    687600     19261.2
    687640     19261.2
    687680     19262.6
    687720     19264.9
    687760     19266.1
    687800     19265.5
    687840     19269.5
    687880     19268.7
    687920     19269.8
    687960     19270.7
    688000     19273.1
    688040     19272.1
    688080     19274.6
    688120     19271.5
    688160     19277.7
    688200     19276.6
    688240       19280
    688280     19278.9
    688320       19281
    688360     19282.9
    688400     19283.3
    688440     19283.5
    688480     19284.8
    688520     19286.9
    688560     19288.3
    688600     19287.6
    688640     19291.6
    688680     19290.8
    688720     19291.9
    688760     19292.8
    688800     19295.3
    688840     19294.3
    688880     19296.7
    688920     19293.7
    688960       19300
    689000     19298.7
    689040     19302.2
    689080     19300.9
    689120     19303.2
    689160       19305
    689200     19305.3
    689240     19305.5
    689280     19306.9
    689320     19309.1
    689360     19310.4
    689400     19309.7
    689440     19313.8
    689480     19312.9
    689520     19313.9
    689560     19314.8
    689600     19317.5
    689640     19316.5
    689680     19318.7
    689720     19315.8
    689760     19322.2
    689800     19320.8
    689840     19324.3
    689880     19323.2
    689920     19325.3
    689960     19327.1
    690000     19327.3
    690040     19327.6
    690080     19329.1
    690120     19331.3
    690160     19332.6
    690200     19331.9
    690240     19335.9
    690280     19335.2
    690320     19336.2
    690360     19337.1
    690400     19339.7
    690440     19338.6
    690480       19341
    690520       19338
    690560     19344.2
    690600       19343
    690640     19346.5
    690680     19345.3
    690720     19347.6
    690760     19349.3
    690800     19349.4
    690840     19349.8
    690880     19351.1
    690920     19353.5
    690960     19354.7
    691000     19354.2
    691040     19357.9
    691080     19357.4
    691120     19358.4
    691160     19359.2
    691200     19361.9
    691240     19360.7
    691280     19363.1
    691320     19360.1
    691360     19366.3
    691400     19365.2
    691440     19368.7
    691480     19367.4
    691520     19369.8
    691560     19371.5
    691600     19371.4
    691640       19372
    691680     19373.2
    691720     19375.6
    691760       19377
    691800     19376.3
    691840     19380.1
    691880     19379.4
    691920     19380.5
    691960     19381.3
    692000     19384.1
    692040     19382.9
    692080     19385.2
    692120     19382.2
    692160     19388.4
    692200     19387.4
    692240     19390.8
    692280     19389.5
    692320       19392
    692360     19393.7
    692400     19393.4
    692440     19394.2
    692480     19395.3
    692520     19397.8
    692560       19399
    692600     19398.5
    692640     19402.2
    692680     19401.5
    692720     19402.7
    692760     19403.5
    692800     19406.1
    692840     19405.1
    692880     19407.3
    692920     19404.2
    692960     19410.6
    693000     19409.6
    693040     19412.9
    693080     19411.6
    693120     19414.1
    693160     19415.8
    693200     19415.5
    693240     19416.1
    693280     19417.4
    693320     19419.9
    693360       19421
    693400     19420.5
    693440     19424.4
    693480     19423.5
    693520     19424.8
    693560     19425.5
    693600     19428.3
    693640     19427.2
    693680     19429.2
    693720     19426.2
    693760     19432.6
    693800     19431.5
    693840       19435
    693880     19433.7
    693920     19436.2
[truncated: 175,997 more chars]
