# Supplementary material for: Comment on 'Valid molecular dynamics simulations of human hemoglobin require a surprisingly large box size'
Source: eLife. 2019 Jun 20;8:e44718. doi: 10.7554/eLife.44718 (PMC6586461; doi:10.7554/eLife.44718)
Supplement: Figure 2—source data 1. — The zip archive contains a README file describing which source files correspond to the different panels. [file elife-44718-fig2-data1.zip › figure2/panel_B/90A/2/msd.xvg]

# This file was created Thu Mar  7 15:28:41 2019
# Created by:
#             :-) GROMACS - gmx msd, 2018.5-dev-20181129-d5972f7 (-:
# 
# Executable:   /usr/local/gromacs/2018/2018.4-impi2017-fftw337-gcc640-cuda91/bin/gmx
# Data prefix:  /usr/local/gromacs/2018/2018.4-impi2017-fftw337-gcc640-cuda91
# Working dir:  /home/vgapsys/project/hemoglobin/hemoglobin/Meuwly/90a-elife/eq2
# Command line:
#   gmx msd -s /netmount/energy/vgapsys/hemoglobin/hemoglobin/raw/90a-elife/topol.tpr -f /netmount/energy/vgapsys/hemoglobin/hemoglobin/raw/90a-elife/1/traj_comp.xtc -trestart 800 -n index.ndx -o msd.xvg
# gmx msd is part of G R O M A C S:
#
# GRoups of Organic Molecules in ACtion for Science
#
@    title "Mean Square Displacement"
@    xaxis  label "Time (ps)"
@    yaxis  label "MSD (nm\S2\N)"
@TYPE xy
# MSD gathered over 1e+06 ps with 1251 restarts
# Diffusion constants fitted from time 100000 to 900000 ps
# D[Water_&_OW] = 4.7460 (+/- 0.0703) (1e-5 cm^2/s)
         0           0
        40     1.23057
        80      2.4358
       120     3.63033
       160     4.81685
       200      5.9946
       240     7.16971
       280     8.34266
       320     9.50667
       360     10.6719
       400     11.8309
       440       12.99
       480     14.1447
       520     15.3029
       560     16.4511
       600     17.5996
       640     18.7503
       680     19.8987
       720     21.0458
       760      22.185
       800     23.3283
       840     24.4702
       880      25.614
       920      26.754
       960     27.8957
      1000     29.0286
      1040     30.1702
      1080      31.311
      1120     32.4409
      1160     33.5859
      1200     34.7175
      1240     35.8508
      1280     36.9877
      1320     38.1281
      1360     39.2581
      1400     40.3935
      1440     41.5305
      1480     42.6671
      1520     43.8095
      1560     44.9376
      1600     46.0746
      1640     47.2112
      1680     48.3482
      1720     49.4802
      1760     50.6209
      1800     51.7445
      1840     52.8889
      1880     54.0227
      1920     55.1443
      1960     56.2874
      2000     57.4131
      2040     58.5451
      2080     59.6815
      2120     60.8232
      2160     61.9524
      2200     63.0871
      2240     64.2199
      2280     65.3548
      2320     66.4986
      2360     67.6244
      2400     68.7581
      2440     69.8917
      2480     71.0295
      2520     72.1597
      2560     73.3047
      2600     74.4261
      2640     75.5722
      2680     76.7065
      2720     77.8231
      2760     78.9708
      2800     80.0921
      2840     81.2237
      2880     82.3643
      2920     83.5063
      2960     84.6353
      3000     85.7693
      3040     86.9005
      3080     88.0321
      3120     89.1768
      3160     90.2973
      3200     91.4277
      3240     92.5613
      3280     93.7019
      3320      94.833
      3360     95.9836
      3400     97.0999
      3440     98.2477
      3480     99.3818
      3520     100.492
      3560     101.642
      3600      102.76
      3640      103.89
      3680     105.029
      3720     106.177
      3760     107.308
      3800     108.444
      3840     109.578
      3880     110.711
      3920     111.857
      3960     112.975
      4000     114.106
      4040     115.237
      4080     116.377
      4120     117.509
      4160     118.668
      4200     119.781
      4240     120.933
      4280     122.066
      4320     123.171
      4360     124.326
      4400     125.442
      4440     126.573
      4480     127.708
      4520     128.855
      4560     129.982
      4600     131.117
      4640      132.25
      4680     133.384
      4720     134.533
      4760     135.647
      4800      136.78
      4840      137.91
      4880     139.049
      4920     140.182
      4960     141.343
      5000     142.454
      5040     143.606
      5080      144.74
      5120     145.839
      5160     147.003
      5200      148.12
      5240      149.25
      5280     150.382
      5320     151.529
      5360     152.656
      5400     153.791
      5440     154.927
      5480     156.062
      5520     157.211
      5560     158.319
      5600     159.451
      5640     160.581
      5680     161.719
      5720     162.851
      5760     164.015
      5800     165.117
      5840     166.271
      5880     167.406
      5920     168.503
      5960     169.671
      6000     170.787
      6040     171.917
      6080      173.05
      6120     174.198
      6160     175.322
      6200     176.455
      6240     177.588
      6280     178.719
      6320     179.872
      6360     180.978
      6400     182.109
      6440     183.238
      6480     184.376
      6520     185.506
      6560     186.676
      6600     187.775
      6640     188.934
      6680      190.07
      6720     191.162
      6760     192.335
      6800     193.448
      6840      194.58
      6880     195.716
      6920     196.864
      6960     197.989
      7000     199.124
      7040     200.256
      7080      201.39
      7120     202.546
      7160      203.65
      7200      204.78
      7240     205.908
      7280     207.044
      7320     208.172
      7360     209.347
      7400     210.446
      7440     211.606
      7480     212.741
      7520     213.827
      7560     215.005
      7600     216.118
      7640     217.253
      7680     218.388
      7720     219.541
      7760     220.667
      7800     221.802
      7840     222.932
      7880     224.065
      7920     225.225
      7960     226.329
      8000     227.456
      8040     228.588
      8080     229.721
      8120     230.848
      8160     232.024
      8200      233.12
      8240     234.283
      8280      235.42
      8320     236.499
      8360     237.682
      8400     238.792
      8440     239.927
      8480     241.057
      8520     242.213
      8560     243.338
      8600     244.474
      8640     245.604
      8680     246.738
      8720     247.903
      8760     249.007
      8800     250.133
      8840     251.263
      8880     252.398
      8920     253.521
      8960     254.701
      9000     255.794
      9040     256.958
      9080     258.095
      9120      259.17
      9160     260.359
      9200     261.465
      9240     262.601
      9280     263.733
      9320     264.887
      9360     266.012
      9400     267.146
      9440     268.274
      9480     269.408
      9520     270.577
      9560     271.681
      9600     272.806
      9640     273.935
      9680     275.069
      9720     276.193
      9760     277.376
      9800     278.467
      9840     279.632
      9880     280.772
      9920      281.84
      9960     283.032
     10000     284.135
     10040     285.269
     10080     286.403
     10120      287.56
     10160     288.683
     10200     289.816
     10240     290.943
     10280     292.072
     10320     293.245
     10360     294.345
     10400     295.468
     10440     296.597
     10480     297.731
     10520     298.854
     10560     300.041
     10600     301.127
     10640     302.295
     10680     303.432
     10720     304.499
     10760     305.692
     10800      306.79
     10840     307.924
     10880     309.054
     10920     310.214
     10960     311.338
     11000     312.471
     11040     313.596
     11080     314.728
     11120     315.904
     11160     317.005
     11200     318.132
     11240     319.262
     11280     320.395
     11320     321.515
     11360     322.706
     11400     323.788
     11440     324.959
     11480     326.104
     11520     327.165
     11560     328.363
     11600     329.462
     11640       330.6
     11680     331.732
     11720     332.898
     11760      334.02
     11800     335.153
     11840     336.281
     11880      337.41
     11920     338.593
     11960     339.693
     12000     340.821
     12040     341.955
     12080     343.087
     12120     344.204
     12160     345.396
     12200     346.474
     12240     347.645
     12280     348.791
     12320     349.845
     12360     351.048
     12400     352.146
     12440     353.284
     12480     354.416
     12520     355.584
     12560     356.707
     12600     357.843
     12640     358.974
     12680     360.099
     12720     361.285
     12760     362.386
     12800     363.515
     12840     364.648
     12880     365.779
     12920     366.893
     12960     368.091
     13000     369.164
     13040     370.338
     13080      371.48
     13120     372.531
     13160      373.74
     13200     374.835
     13240     375.972
     13280     377.103
     13320     378.272
     13360     379.395
     13400     380.534
     13440     381.665
     13480     382.791
     13520     383.978
     13560     385.075
     13600     386.207
     13640     387.338
     13680     388.467
     13720     389.582
     13760     390.785
     13800     391.856
     13840     393.028
     13880     394.171
     13920     395.216
     13960     396.424
     14000     397.517
     14040     398.655
     14080     399.785
     14120     400.956
     14160     402.078
     14200     403.213
     14240     404.344
     14280     405.473
     14320      406.66
     14360     407.755
     14400     408.883
     14440     410.014
     14480     411.141
     14520     412.255
     14560     413.463
     14600     414.534
     14640      415.71
     14680     416.853
     14720     417.893
     14760     419.109
     14800     420.196
     14840     421.333
     14880     422.467
     14920     423.638
     14960     424.759
     15000     425.891
     15040      427.02
     15080     428.146
     15120     429.335
     15160      430.43
     15200     431.555
     15240     432.683
     15280     433.807
     15320     434.924
     15360     436.135
     15400     437.204
     15440     438.379
     15480     439.523
     15520      440.56
     15560     441.782
     15600     442.867
     15640     444.003
     15680      445.14
     15720     446.309
     15760     447.428
     15800      448.56
     15840      449.69
     15880     450.814
     15920     452.003
     15960     453.102
     16000     454.226
     16040     455.355
     16080      456.48
     16120     457.595
     16160     458.809
     16200     459.878
     16240     461.053
     16280     462.197
     16320      463.23
     16360     464.457
     16400     465.544
     16440      466.68
     16480     467.814
     16520     468.983
     16560     470.101
     16600      471.23
     16640     472.356
     16680     473.479
     16720      474.67
     16760     475.771
     16800     476.894
     16840     478.026
     16880      479.15
     16920     480.263
     16960      481.48
     17000     482.542
     17040     483.718
     17080     484.862
     17120     485.891
     17160     487.123
     17200     488.212
     17240     489.346
     17280     490.478
     17320      491.65
     17360     492.769
     17400     493.896
     17440     495.021
     17480     496.144
     17520     497.342
     17560      498.44
     17600     499.559
     17640     500.689
     17680     501.813
     17720     502.922
     17760     504.144
     17800     505.202
     17840      506.38
     17880     507.529
     17920     508.551
     17960     509.791
     18000     510.876
     18040     512.014
     18080     513.144
     18120     514.317
     18160     515.436
     18200     516.565
     18240      517.69
     18280      518.81
     18320     520.009
     18360     521.107
     18400     522.227
     18440     523.359
     18480     524.481
     18520      525.59
     18560     526.812
     18600     527.866
     18640     529.045
     18680     530.191
     18720      531.21
     18760     532.453
     18800     533.534
     18840     534.672
     18880     535.804
     18920     536.981
     18960     538.099
     19000      539.23
     19040     540.354
     19080     541.473
     19120     542.674
     19160      543.77
     19200     544.897
     19240     546.033
     19280     547.154
     19320     548.258
     19360     549.483
     19400     550.533
     19440     551.712
     19480     552.858
     19520      553.87
     19560     555.122
     19600     556.199
     19640     557.334
     19680     558.466
     19720      559.64
     19760     560.756
     19800     561.887
     19840      563.01
     19880     564.131
     19920     565.335
     19960     566.435
     20000     567.559
     20040     568.692
     20080     569.815
     20120     570.919
     20160     572.148
     20200     573.191
     20240     574.371
     20280     575.515
     20320     576.528
     20360     577.789
     20400     578.866
     20440     579.999
     20480     581.133
     20520     582.307
     20560      583.42
     20600     584.549
     20640     585.673
     20680     586.792
     20720         588
     20760     589.098
     20800     590.222
     20840     591.355
     20880     592.478
     20920     593.582
     20960     594.815
     21000     595.854
     21040     597.036
     21080     598.178
     21120     599.182
     21160     600.452
     21200     601.524
     21240      602.65
     21280     603.787
     21320     604.961
     21360     606.073
     21400     607.201
     21440     608.324
     21480     609.443
     21520     610.652
     21560      611.75
     21600     612.876
     21640     614.009
     21680      615.13
     21720     616.233
     21760     617.464
     21800     618.501
     21840     619.685
     21880     620.825
     21920     621.831
     21960     623.107
     22000     624.177
     22040     625.305
     22080     626.443
     22120     627.617
     22160     628.727
     22200     629.859
     22240     630.983
     22280     632.104
     22320     633.314
     22360     634.412
     22400     635.539
     22440     636.668
     22480     637.786
     22520     638.888
     22560     640.123
     22600     641.153
     22640     642.338
     22680     643.478
     22720     644.477
     22760     645.757
     22800     646.827
     22840     647.953
     22880      649.09
     22920     650.262
     22960     651.372
     23000     652.506
     23040     653.627
     23080     654.747
     23120     655.964
     23160     657.054
     23200     658.178
     23240     659.307
     23280     660.426
     23320     661.526
     23360     662.762
     23400     663.793
     23440     664.981
     23480     666.117
     23520     667.112
     23560     668.397
     23600     669.461
     23640     670.589
     23680     671.726
     23720     672.902
     23760      674.01
     23800     675.141
     23840     676.264
     23880     677.383
     23920     678.604
     23960     679.694
     24000      680.82
     24040     681.944
     24080     683.066
     24120     684.166
     24160     685.408
     24200     686.438
     24240     687.628
     24280     688.763
     24320     689.751
     24360      691.04
     24400     692.103
     24440     693.231
     24480      694.37
     24520      695.55
     24560     696.654
     24600     697.785
     24640      698.91
     24680      700.03
     24720     701.256
     24760     702.344
     24800     703.465
     24840     704.586
     24880     705.707
     24920       706.8
     24960     708.048
     25000     709.074
     25040     710.265
     25080     711.405
     25120     712.386
     25160      713.68
     25200     714.739
     25240     715.866
     25280     717.004
     25320     718.184
     25360      719.29
     25400     720.422
     25440     721.549
     25480     722.667
     25520     723.896
     25560     724.979
     25600       726.1
     25640     727.223
     25680     728.343
     25720     729.437
     25760     730.687
     25800     731.708
     25840     732.898
     25880     734.037
     25920     735.013
     25960     736.313
     26000     737.371
     26040     738.502
     26080     739.638
     26120     740.821
     26160     741.927
     26200     743.058
     26240     744.182
     26280     745.303
     26320      746.53
     26360     747.615
     26400     748.734
     26440      749.86
     26480     750.979
     26520     752.073
     26560     753.326
     26600     754.344
     26640     755.533
     26680     756.674
     26720     757.641
     26760     758.947
     26800     760.004
     26840     761.136
     26880     762.272
     26920     763.456
     26960     764.557
     27000     765.689
     27040     766.807
     27080     767.928
     27120     769.162
     27160     770.243
     27200     771.358
     27240     772.482
     27280     773.602
     27320     774.695
     27360     775.951
     27400     776.965
     27440     778.152
     27480     779.293
     27520     780.259
     27560     781.569
     27600     782.624
     27640     783.756
     27680     784.892
     27720     786.076
     27760      787.18
     27800      788.31
     27840     789.429
     27880     790.553
     27920     791.791
     27960     792.866
     28000     793.983
     28040       795.1
     28080     796.223
     28120     797.314
     28160     798.575
     28200     799.592
     28240     800.775
     28280      801.92
     28320     802.881
     28360     804.192
     28400     805.244
     28440     806.374
     28480      807.51
     28520     808.694
     28560     809.796
     28600     810.921
     28640     812.043
     28680      813.16
     28720     814.402
     28760     815.477
     28800     816.592
     28840     817.707
     28880      818.83
     28920     819.922
     28960     821.184
     29000       822.2
     29040     823.385
     29080      824.53
     29120     825.485
     29160     826.803
     29200     827.856
     29240     828.986
     29280     830.122
     29320     831.304
     29360     832.405
     29400     833.528
     29440      834.65
     29480     835.768
     29520     837.019
     29560     838.091
     29600      839.21
     29640     840.324
     29680     841.446
     29720     842.539
     29760     843.807
     29800     844.818
     29840         846
     29880     847.148
     29920     848.098
     29960     849.421
     30000     850.466
     30040     851.596
     30080     852.726
     30120     853.911
     30160     855.011
     30200     856.137
     30240     857.259
     30280     858.378
     30320     859.629
     30360     860.702
     30400     861.816
     30440     862.927
     30480     864.053
     30520     865.152
     30560     866.421
     30600     867.431
     30640     868.616
     30680     869.766
     30720     870.712
     30760     872.041
     30800     873.083
     30840     874.212
     30880      875.34
     30920     876.525
     30960     877.622
     31000     878.751
     31040      879.87
     31080     880.992
     31120     882.246
     31160     883.322
     31200     884.431
     31240     885.548
     31280     886.668
     31320     887.766
     31360     889.038
     31400     890.041
     31440     891.223
     31480     892.372
     31520      893.31
     31560     894.649
     31600     895.689
     31640     896.823
     31680     897.948
     31720     899.138
     31760     900.235
     31800     901.367
     31840     902.482
     31880     903.603
     31920     904.858
     31960     905.933
     32000     907.041
     32040     908.164
     32080     909.284
     32120      910.38
     32160     911.654
     32200     912.656
     32240     913.843
     32280      914.99
     32320     915.924
     32360     917.267
     32400     918.308
     32440     919.443
     32480     920.562
     32520     921.752
     32560     922.848
     32600     923.982
     32640     925.099
     32680     926.217
     32720     927.478
     32760      928.55
     32800      929.66
     32840      930.78
     32880     931.903
     32920         933
     32960     934.276
     33000     935.275
     33040     936.461
     33080     937.614
     33120     938.543
     33160     939.892
     33200     940.926
     33240     942.063
     33280     943.182
     33320     944.371
     33360     945.464
     33400       946.6
     33440     947.713
     33480     948.828
     33520     950.092
     33560     951.163
     33600      952.27
     33640     953.393
     33680     954.513
     33720     955.608
     33760     956.887
     33800     957.885
     33840     959.073
     33880     960.226
     33920     961.153
     33960     962.506
     34000     963.539
     34040     964.683
     34080     965.799
     34120     966.986
     34160     968.082
     34200     969.216
     34240     970.326
     34280     971.446
     34320     972.715
     34360     973.786
     34400     974.892
     34440      976.02
     34480     977.137
     34520     978.234
     34560     979.516
     34600     980.517
     34640     981.708
     34680     982.858
     34720     983.779
     34760     985.142
     34800     986.172
     34840      987.32
     34880     988.436
     34920     989.626
     34960     990.719
     35000     991.849
     35040     992.959
     35080     994.079
     35120     995.353
     35160     996.424
     35200     997.533
     35240     998.661
     35280      999.78
     35320     1000.87
     35360     1002.16
     35400     1003.16
     35440     1004.35
     35480     1005.51
     35520     1006.42
     35560     1007.78
     35600     1008.81
     35640     1009.96
     35680     1011.08
     35720     1012.27
     35760     1013.36
     35800     1014.49
     35840     1015.61
     35880     1016.72
     35920        1018
     35960     1019.07
     36000     1020.18
     36040     1021.31
     36080     1022.43
     36120     1023.52
     36160     1024.81
     36200     1025.81
     36240        1027
     36280     1028.16
     36320     1029.08
     36360     1030.45
     36400     1031.47
     36440     1032.62
     36480     1033.74
     36520     1034.94
     36560     1036.03
     36600     1037.16
     36640     1038.27
     36680     1039.39
     36720     1040.67
     36760     1041.74
     36800     1042.86
     36840     1043.98
     36880      1045.1
     36920     1046.19
     36960     1047.49
     37000     1048.48
     37040     1049.68
     37080     1050.84
     37120     1051.75
     37160     1053.12
     37200     1054.14
     37240     1055.29
     37280     1056.41
     37320     1057.61
     37360     1058.71
     37400     1059.84
     37440     1060.95
     37480     1062.07
     37520     1063.36
     37560     1064.42
     37600     1065.54
     37640     1066.66
     37680     1067.78
     37720     1068.88
     37760     1070.17
     37800     1071.17
     37840     1072.37
     37880     1073.52
     37920     1074.43
     37960     1075.81
     38000     1076.83
     38040     1077.98
     38080      1079.1
     38120      1080.3
     38160      1081.4
     38200     1082.53
     38240     1083.64
     38280     1084.75
     38320     1086.05
     38360     1087.11
     38400     1088.23
     38440     1089.35
     38480     1090.47
     38520     1091.57
     38560     1092.86
     38600     1093.85
     38640     1095.05
     38680     1096.21
     38720     1097.11
     38760     1098.49
     38800     1099.51
     38840     1100.67
     38880     1101.78
     38920     1102.99
     38960     1104.08
     39000     1105.22
     39040     1106.32
     39080     1107.44
     39120     1108.74
     39160      1109.8
     39200     1110.92
     39240     1112.04
     39280     1113.16
     39320     1114.26
     39360     1115.56
     39400     1116.54
     39440     1117.74
     39480      1118.9
     39520     1119.79
     39560     1121.18
     39600     1122.19
     39640     1123.35
     39680     1124.47
     39720     1125.67
     39760     1126.77
     39800      1127.9
     39840     1129.01
     39880     1130.13
     39920     1131.42
     39960     1132.49
     40000      1133.6
     40040     1134.73
     40080     1135.84
     40120     1136.94
     40160     1138.24
     40200     1139.22
     40240     1140.42
     40280     1141.58
     40320     1142.47
     40360     1143.87
     40400     1144.88
     40440     1146.04
     40480     1147.15
     40520     1148.36
     40560     1149.46
     40600     1150.59
     40640     1151.69
     40680     1152.81
     40720     1154.11
     40760     1155.17
     40800     1156.28
     40840     1157.41
     40880     1158.52
     40920     1159.62
     40960     1160.93
     41000      1161.9
     41040     1163.11
     41080     1164.27
     41120     1165.15
     41160     1166.56
     41200     1167.56
     41240     1168.72
     41280     1169.84
     41320     1171.05
     41360     1172.15
     41400     1173.28
     41440     1174.38
     41480      1175.5
     41520      1176.8
     41560     1177.86
     41600     1178.97
     41640      1180.1
     41680     1181.21
     41720     1182.31
     41760     1183.63
     41800      1184.6
     41840     1185.81
     41880     1186.97
     41920     1187.85
     41960     1189.26
     42000     1190.26
     42040     1191.42
     42080     1192.54
     42120     1193.75
     42160     1194.85
     42200     1195.98
     42240     1197.08
     42280      1198.2
     42320      1199.5
     42360     1200.56
     42400     1201.67
     42440      1202.8
     42480     1203.91
     42520     1205.01
     42560     1206.33
     42600      1207.3
     42640     1208.51
     42680     1209.67
     42720     1210.55
     42760     1211.96
     42800     1212.96
     42840     1214.12
     42880     1215.24
     42920     1216.45
     42960     1217.55
     43000     1218.67
     43040     1219.77
     43080     1220.89
     43120     1222.19
     43160     1223.25
     43200     1224.37
     43240     1225.49
     43280      1226.6
     43320      1227.7
     43360     1229.02
     43400     1229.99
     43440     1231.21
     43480     1232.37
     43520     1233.23
     43560     1234.64
     43600     1235.64
     43640     1236.81
     43680     1237.93
     43720     1239.14
     43760     1240.23
     43800     1241.36
     43840     1242.46
     43880     1243.57
     43920     1244.88
     43960     1245.94
     44000     1247.05
     44040     1248.18
     44080     1249.29
     44120     1250.38
     44160     1251.71
     44200     1252.68
     44240      1253.9
     44280     1255.05
     44320     1255.92
     44360     1257.33
     44400     1258.33
     44440      1259.5
     44480     1260.61
     44520     1261.82
     44560     1262.91
     44600     1264.04
     44640     1265.13
     44680     1266.24
     44720     1267.56
     44760     1268.61
     44800     1269.73
     44840     1270.85
     44880     1271.97
     44920     1273.06
     44960     1274.39
     45000     1275.35
     45040     1276.58
     45080     1277.73
     45120      1278.6
     45160     1280.02
     45200     1281.01
     45240     1282.18
     45280     1283.29
     45320      1284.5
     45360     1285.59
     45400     1286.72
     45440     1287.81
     45480     1288.92
     45520     1290.25
     45560     1291.29
     45600     1292.41
     45640     1293.54
     45680     1294.65
     45720     1295.74
     45760     1297.07
     45800     1298.03
     45840     1299.26
     45880     1300.41
     45920     1301.27
     45960      1302.7
     46000     1303.69
     46040     1304.86
     46080     1305.97
     46120     1307.19
     46160     1308.28
     46200      1309.4
     46240     1310.49
     46280     1311.61
     46320     1312.93
     46360     1313.97
     46400     1315.09
     46440     1316.21
     46480     1317.32
     46520     1318.42
     46560     1319.75
     46600     1320.71
     46640     1321.94
     46680     1323.09
     46720     1323.95
     46760     1325.38
     46800     1326.37
     46840     1327.54
     46880     1328.66
     46920     1329.87
     46960     1330.95
     47000     1332.09
     47040     1333.17
     47080     1334.29
     47120     1335.61
     47160     1336.65
     47200     1337.77
     47240     1338.89
     47280        1340
     47320      1341.1
     47360     1342.43
     47400     1343.39
     47440     1344.61
     47480     1345.77
     47520     1346.63
     47560     1348.06
     47600     1349.05
     47640     1350.23
     47680     1351.35
     47720     1352.56
     47760     1353.65
     47800     1354.79
     47840     1355.88
     47880     1356.99
     47920     1358.31
     47960     1359.35
     48000     1360.48
     48040      1361.6
     48080     1362.71
     48120      1363.8
     48160     1365.14
     48200     1366.09
     48240     1367.32
     48280     1368.47
     48320     1369.34
     48360     1370.78
     48400     1371.77
     48440     1372.93
     48480     1374.05
     48520     1375.27
     48560     1376.35
     48600      1377.5
     48640     1378.58
     48680     1379.69
     48720     1381.02
     48760     1382.06
     48800     1383.18
     48840      1384.3
     48880     1385.41
     48920     1386.51
     48960     1387.85
     49000     1388.79
     49040     1390.02
     49080     1391.18
     49120     1392.03
     49160     1393.49
     49200     1394.47
     49240     1395.64
     49280     1396.76
     49320     1397.98
     49360     1399.05
     49400      1400.2
     49440     1401.28
     49480     1402.39
     49520     1403.72
     49560     1404.76
     49600     1405.88
     49640        1407
     49680     1408.11
     49720      1409.2
     49760     1410.55
     49800     1411.49
     49840     1412.73
     49880     1413.88
     49920     1414.73
     49960     1416.19
     50000     1417.18
     50040     1418.34
     50080     1419.47
     50120     1420.68
     50160     1421.76
     50200      1422.9
     50240     1423.98
     50280      1425.1
     50320     1426.42
     50360     1427.46
     50400     1428.58
     50440      1429.7
     50480     1430.81
     50520      1431.9
     50560     1433.25
     50600     1434.19
     50640     1435.43
     50680     1436.57
     50720     1437.42
     50760     1438.89
     50800     1439.86
     50840     1441.04
     50880     1442.16
     50920     1443.37
     50960     1444.44
     51000     1445.59
     51040     1446.67
     51080     1447.79
     51120     1449.11
     51160     1450.16
     51200     1451.28
     51240     1452.39
     51280     1453.49
     51320     1454.59
     51360     1455.94
     51400     1456.88
     51440     1458.11
     51480     1459.27
     51520     1460.11
     51560     1461.58
     51600     1462.56
     51640     1463.72
     51680     1464.85
     51720     1466.06
     51760     1467.13
     51800     1468.28
     51840     1469.36
     51880     1470.48
     51920     1471.81
     51960     1472.85
     52000     1473.97
     52040     1475.08
     52080     1476.19
     52120     1477.28
     52160     1478.64
     52200     1479.57
     52240     1480.81
     52280     1481.96
     52320      1482.8
     52360     1484.28
     52400     1485.25
     52440     1486.43
     52480     1487.54
     52520     1488.76
     52560     1489.83
     52600     1490.97
     52640     1492.06
     52680     1493.17
     52720      1494.5
     52760     1495.55
     52800     1496.67
     52840     1497.78
     52880     1498.89
     52920     1499.98
     52960     1501.35
     53000     1502.27
     53040     1503.51
     53080     1504.67
     53120      1505.5
     53160     1506.98
     53200     1507.96
     53240     1509.13
     53280     1510.25
     53320     1511.48
     53360     1512.54
     53400     1513.68
     53440     1514.77
     53480     1515.88
     53520     1517.21
     53560     1518.26
     53600     1519.38
     53640     1520.48
     53680     1521.59
     53720     1522.68
     53760     1524.05
     53800     1524.97
     53840     1526.21
     53880     1527.37
     53920      1528.2
     53960     1529.69
     54000     1530.66
     54040     1531.84
     54080     1532.96
     54120     1534.18
     54160     1535.24
     54200     1536.38
     54240     1537.47
     54280     1538.58
     54320     1539.91
     54360     1540.96
     54400     1542.08
     54440     1543.19
     54480     1544.29
     54520     1545.38
     54560     1546.75
     54600     1547.67
     54640     1548.91
     54680     1550.07
     54720     1550.89
     54760     1552.39
     54800     1553.36
     54840     1554.53
     54880     1555.66
     54920     1556.88
     54960     1557.94
     55000     1559.08
     55040     1560.17
     55080     1561.27
     55120     1562.62
     55160     1563.66
     55200     1564.78
     55240     1565.89
     55280     1566.98
     55320     1568.08
     55360     1569.46
     55400     1570.36
     55440     1571.61
     55480     1572.77
     55520     1573.58
     55560     1575.08
     55600     1576.06
     55640     1577.23
     55680     1578.35
     55720     1579.58
     55760     1580.63
     55800     1581.78
     55840     1582.87
     55880     1583.97
     55920     1585.32
     55960     1586.36
     56000     1587.48
     56040     1588.59
     56080     1589.68
     56120     1590.77
     56160     1592.16
     56200     1593.06
     56240     1594.31
     56280     1595.47
     56320     1596.28
     56360     1597.78
     56400     1598.76
     56440     1599.93
     56480     1601.05
     56520     1602.28
     56560     1603.34
     56600     1604.48
     56640     1605.57
     56680     1606.67
     56720     1608.03
     56760     1609.06
     56800     1610.18
     56840     1611.29
     56880     1612.38
     56920     1613.47
     56960     1614.86
     57000     1615.76
     57040     1617.01
     57080     1618.18
     57120     1618.98
     57160     1620.49
     57200     1621.46
     57240     1622.63
     57280     1623.74
     57320     1624.98
     57360     1626.03
     57400     1627.18
     57440     1628.26
     57480     1629.36
     57520     1630.72
     57560     1631.75
     57600     1632.86
     57640     1633.98
     57680     1635.07
     57720     1636.16
     57760     1637.55
     57800     1638.46
     57840     1639.71
     57880     1640.87
     57920     1641.67
     57960     1643.18
     58000     1644.15
     58040     1645.32
     58080     1646.44
     58120     1647.68
     58160     1648.73
     58200     1649.87
     58240     1650.95
     58280     1652.05
     58320     1653.41
     58360     1654.44
     58400     1655.55
     58440     1656.67
     58480     1657.77
     58520     1658.86
     58560     1660.25
     58600     1661.15
     58640     1662.41
     58680     1663.57
     58720     1664.37
     58760     1665.88
     58800     1666.84
     58840     1668.02
     58880     1669.13
     58920     1670.37
     58960     1671.43
     59000     1672.57
     59040     1673.64
     59080     1674.74
     59120      1676.1
     59160     1677.14
     59200     1678.25
     59240     1679.37
     59280     1680.45
     59320     1681.55
     59360     1682.95
     59400     1683.84
     59440      1685.1
     59480     1686.27
     59520     1687.06
     59560     1688.57
     59600     1689.53
     59640     1690.71
     59680     1691.83
     59720     1693.06
     59760     1694.12
     59800     1695.26
     59840     1696.33
     59880     1697.43
     59920      1698.8
     59960     1699.83
     60000     1700.95
     60040     1702.06
     60080     1703.15
     60120     1704.24
     60160     1705.64
     60200     1706.53
     60240      1707.8
     60280     1708.96
     60320     1709.75
     60360     1711.27
     60400     1712.23
     60440     1713.41
     60480     1714.52
     60520     1715.77
     60560     1716.81
     60600     1717.96
     60640     1719.03
     60680     1720.13
     60720     1721.49
     60760     1722.53
     60800     1723.64
     60840     1724.76
     60880     1725.84
     60920     1726.94
     60960     1728.34
     61000     1729.23
     61040     1730.49
     61080     1731.66
     61120     1732.44
     61160     1733.97
     61200     1734.93
     61240     1736.11
     61280     1737.21
     61320     1738.46
     61360     1739.51
     61400     1740.65
     61440     1741.72
     61480     1742.82
     61520     1744.18
     61560     1745.22
     61600     1746.34
     61640     1747.45
     61680     1748.52
     61720     1749.62
     61760     1751.02
     61800     1751.92
     61840     1753.18
     61880     1754.36
     61920     1755.13
     61960     1756.66
     62000     1757.61
     62040      1758.8
     62080      1759.9
     62120     1761.15
     62160      1762.2
     62200     1763.33
     62240     1764.41
     62280      1765.5
     62320     1766.87
     62360      1767.9
     62400     1769.02
     62440     1770.13
     62480      1771.2
     62520     1772.29
     62560      1773.7
     62600      1774.6
     62640     1775.86
     62680     1777.04
     62720     1777.81
     62760     1779.34
     62800      1780.3
     62840     1781.48
     62880     1782.58
     62920     1783.83
     62960     1784.88
     63000     1786.01
     63040     1787.08
     63080     1788.17
     63120     1789.54
     63160     1790.57
     63200      1791.7
     63240      1792.8
     63280     1793.87
     63320     1794.97
     63360     1796.37
     63400     1797.26
     63440     1798.54
     63480      1799.7
     63520     1800.47
     63560     1802.01
     63600     1802.97
     63640     1804.15
     63680     1805.24
     63720     1806.51
     63760     1807.54
     63800     1808.68
     63840     1809.75
     63880     1810.83
     63920      1812.2
     63960     1813.24
     64000     1814.36
     64040     1815.47
     64080     1816.55
     64120     1817.64
     64160     1819.04
     64200     1819.93
     64240     1821.21
     64280     1822.38
     64320     1823.13
     64360     1824.68
     64400     1825.64
     64440     1826.82
     64480     1827.92
     64520     1829.17
     64560     1830.22
     64600     1831.35
     64640     1832.42
     64680     1833.51
     64720     1834.88
     64760     1835.92
     64800     1837.03
     64840     1838.14
     64880     1839.22
     64920     1840.31
     64960     1841.72
     65000     1842.61
     65040     1843.89
     65080     1845.06
     65120     1845.81
     65160     1847.36
     65200     1848.32
     65240      1849.5
     65280      1850.6
     65320     1851.85
     65360      1852.9
     65400     1854.03
     65440      1855.1
     65480     1856.18
     65520     1857.56
     65560     1858.59
     65600     1859.71
     65640     1860.82
     65680      1861.9
     65720     1862.99
     65760      1864.4
     65800     1865.28
     65840     1866.57
     65880     1867.73
     65920     1868.47
     65960     1870.03
     66000     1870.99
     66040     1872.18
     66080     1873.27
     66120     1874.52
     66160     1875.57
     66200      1876.7
     66240     1877.77
     66280     1878.86
     66320     1880.24
     66360     1881.27
     66400     1882.38
     66440     1883.48
     66480     1884.56
     66520     1885.66
     66560     1887.07
     66600     1887.95
     66640     1889.23
     66680     1890.41
     66720     1891.14
     66760      1892.7
     66800     1893.66
     66840     1894.85
     66880     1895.93
     66920     1897.19
     66960     1898.24
     67000     1899.37
     67040     1900.44
     67080     1901.52
     67120      1902.9
     67160     1903.93
     67200     1905.04
     67240     1906.14
     67280     1907.22
     67320     1908.31
     67360     1909.74
     67400     1910.61
     67440      1911.9
     67480     1913.07
     67520      1913.8
     67560     1915.37
     67600     1916.32
     67640     1917.51
     67680      1918.6
     67720     1919.86
     67760     1920.91
     67800     1922.04
     67840      1923.1
     67880     1924.19
     67920     1925.57
     67960     1926.59
     68000     1927.71
     68040      1928.8
     68080     1929.89
     68120     1930.99
     68160     1932.41
     68200      1933.3
     68240     1934.58
     68280     1935.75
     68320     1936.47
     68360     1938.04
     68400     1938.99
     68440     1940.18
     68480     1941.27
     68520     1942.53
     68560     1943.57
     68600     1944.71
     68640     1945.77
     68680     1946.85
     68720     1948.24
     68760     1949.26
     68800     1950.37
     68840     1951.47
     68880     1952.56
     68920     1953.65
     68960     1955.08
     69000     1955.96
     69040     1957.24
     69080     1958.42
     69120     1959.14
     69160     1960.71
     69200     1961.66
     69240     1962.85
     69280     1963.94
     69320      1965.2
     69360     1966.25
     69400     1967.39
     69440     1968.44
     69480     1969.52
     69520     1970.91
     69560     1971.93
     69600     1973.04
     69640     1974.13
     69680     1975.23
     69720     1976.32
     69760     1977.75
     69800     1978.63
     69840     1979.92
     69880     1981.09
     69920     1981.81
     69960      1983.4
     70000     1984.33
     70040     1985.53
     70080     1986.61
     70120     1987.87
     70160     1988.92
     70200     1990.06
     70240     1991.11
     70280     1992.19
     70320     1993.59
     70360      1994.6
     70400     1995.72
     70440      1996.8
     70480     1997.91
     70520     1998.99
     70560     2000.43
     70600     2001.31
     70640      2002.6
     70680     2003.77
     70720     2004.48
     70760     2006.07
     70800     2007.02
     70840     2008.21
     70880     2009.29
     70920     2010.55
     70960      2011.6
     71000     2012.74
     71040     2013.78
     71080     2014.86
     71120     2016.26
     71160     2017.27
     71200      2018.4
     71240     2019.48
     71280     2020.59
     71320     2021.67
     71360     2023.11
     71400        2024
     71440     2025.29
     71480     2026.47
     71520     2027.16
     71560     2028.76
     71600      2029.7
     71640     2030.89
     71680     2031.97
     71720     2033.23
     71760     2034.29
     71800     2035.43
     71840     2036.46
     71880     2037.54
     71920     2038.95
     71960     2039.96
     72000     2041.08
     72040     2042.17
     72080     2043.27
     72120     2044.35
     72160      2045.8
     72200     2046.68
     72240     2047.99
     72280     2049.16
     72320     2049.84
     72360     2051.45
     72400     2052.39
     72440     2053.58
     72480     2054.66
     72520     2055.92
     72560     2056.98
     72600     2058.11
     72640     2059.14
     72680     2060.22
     72720     2061.64
     72760     2062.64
     72800     2063.77
     72840     2064.85
     72880     2065.96
     72920     2067.03
     72960     2068.49
     73000     2069.37
     73040     2070.68
     73080     2071.86
     73120     2072.53
     73160     2074.14
     73200     2075.07
     73240     2076.26
     73280     2077.36
     73320     2078.61
     73360     2079.66
     73400      2080.8
     73440     2081.83
     73480      2082.9
     73520     2084.32
     73560     2085.33
     73600     2086.45
     73640     2087.53
     73680     2088.63
     73720     2089.71
     73760     2091.17
     73800     2092.05
     73840     2093.36
     73880     2094.54
     73920      2095.2
     73960     2096.82
     74000     2097.75
     74040     2098.95
     74080     2100.04
     74120     2101.29
     74160     2102.34
     74200     2103.48
     74240     2104.51
     74280     2105.59
     74320        2107
     74360        2108
     74400     2109.12
     74440     2110.21
     74480      2111.3
     74520     2112.38
     74560     2113.85
     74600     2114.73
     74640     2116.03
     74680     2117.22
     74720     2117.88
     74760      2119.5
     74800     2120.43
     74840     2121.63
     74880     2122.72
     74920     2123.98
     74960     2125.02
     75000     2126.16
     75040     2127.19
     75080     2128.26
     75120     2129.68
     75160     2130.68
     75200      2131.8
     75240     2132.88
     75280     2133.97
     75320     2135.05
     75360     2136.51
     75400     2137.39
     75440     2138.69
     75480     2139.89
     75520     2140.54
     75560     2142.17
     75600      2143.1
     75640     2144.29
     75680     2145.39
     75720     2146.66
     75760     2147.69
     75800     2148.83
     75840     2149.86
     75880     2150.93
     75920     2152.34
     75960     2153.35
     76000     2154.46
     76040     2155.54
     76080     2156.64
     76120     2157.71
     76160     2159.18
     76200     2160.05
     76240     2161.36
     76280     2162.56
     76320      2163.2
     76360     2164.83
     76400     2165.77
     76440     2166.96
     76480     2168.06
     76520     2169.32
     76560     2170.36
     76600      2171.5
     76640     2172.53
     76680     2173.61
     76720     2175.01
     76760     2176.03
     76800     2177.14
     76840     2178.22
     76880      2179.3
     76920     2180.37
     76960     2181.84
     77000     2182.72
     77040     2184.03
     77080     2185.23
     77120     2185.87
     77160     2187.51
     77200     2188.43
     77240     2189.64
     77280     2190.73
     77320        2192
     77360     2193.03
     77400     2194.18
     77440     2195.21
     77480     2196.27
     77520     2197.68
     77560      2198.7
     77600     2199.81
     77640     2200.89
     77680     2201.97
     77720     2203.04
     77760     2204.52
     77800      2205.4
     77840      2206.7
     77880      2207.9
     77920     2208.54
     77960     2210.18
     78000      2211.1
     78040      2212.3
     78080      2213.4
     78120     2214.67
     78160     2215.69
     78200     2216.84
     78240     2217.87
     78280     2218.94
     78320     2220.35
     78360     2221.36
     78400     2222.47
     78440     2223.56
     78480     2224.64
     78520     2225.71
     78560     2227.19
     78600     2228.06
     78640     2229.37
     78680     2230.57
     78720      2231.2
     78760     2232.84
     78800     2233.76
     78840     2234.97
     78880     2236.06
     78920     2237.33
     78960     2238.35
     79000      2239.5
     79040     2240.52
     79080      2241.6
     79120     2243.01
     79160     2244.02
     79200     2245.14
     79240     2246.22
     79280      2247.3
     79320     2248.37
     79360     2249.86
     79400     2250.73
     79440     2252.03
     79480     2253.23
     79520     2253.86
     79560      2255.5
     79600     2256.43
     79640     2257.64
     79680     2258.72
     79720     2259.99
     79760     2261.02
     79800     2262.17
     79840     2263.19
     79880     2264.26
     79920     2265.68
     79960      2266.7
     80000     2267.81
     80040      2268.9
     80080     2269.98
     80120     2271.06
     80160     2272.55
     80200     2273.43
     80240     2274.72
     80280     2275.92
     80320     2276.54
     80360      2278.2
     80400     2279.11
     80440     2280.32
     80480      2281.4
     80520     2282.67
     80560      2283.7
     80600     2284.85
     80640     2285.87
     80680     2286.94
     80720     2288.36
     80760     2289.38
     80800      2290.5
     80840     2291.58
     80880     2292.66
     80920     2293.74
     80960     2295.25
     81000     2296.11
     81040     2297.41
     81080      2298.6
     81120     2299.22
     81160     2300.88
     81200      2301.8
     81240        2303
     81280     2304.09
     81320     2305.36
     81360     2306.38
     81400     2307.54
     81440     2308.55
     81480     2309.63
     81520     2311.05
     81560     2312.07
     81600     2313.18
     81640     2314.26
     81680     2315.34
     81720     2316.41
     81760     2317.92
     81800     2318.78
     81840     2320.08
     81880     2321.28
     81920      2321.9
     81960     2323.57
     82000     2324.48
     82040     2325.69
     82080     2326.78
     82120     2328.04
     82160     2329.06
     82200     2330.22
     82240     2331.23
     82280     2332.31
     82320     2333.73
     82360     2334.76
     82400     2335.87
     82440     2336.95
     82480     2338.02
     82520     2339.09
     82560     2340.61
     82600     2341.46
     82640     2342.77
     82680     2343.97
     82720     2344.57
     82760     2346.24
     82800     2347.15
     82840     2348.37
     82880     2349.45
     82920     2350.71
     82960     2351.73
     83000     2352.89
     83040     2353.91
     83080     2354.98
     83120     2356.41
     83160     2357.43
     83200     2358.54
     83240     2359.62
     83280     2360.69
     83320     2361.76
     83360     2363.29
     83400     2364.14
     83440     2365.44
     83480     2366.65
     83520     2367.25
     83560     2368.92
     83600     2369.84
     83640     2371.05
     83680     2372.12
     83720     2373.39
     83760     2374.41
     83800     2375.57
     83840      2376.6
     83880     2377.66
     83920     2379.08
     83960     2380.12
     84000     2381.22
     84040     2382.29
     84080     2383.37
     84120     2384.44
     84160     2385.97
     84200     2386.81
     84240     2388.12
     84280     2389.32
     84320     2389.92
     84360      2391.6
     84400     2392.52
     84440     2393.72
     84480     2394.79
     84520     2396.06
     84560     2397.08
     84600     2398.24
     84640     2399.26
     84680     2400.33
     84720     2401.75
     84760     2402.79
     84800      2403.9
     84840     2404.97
     84880     2406.04
     84920      2407.1
     84960     2408.64
     85000     2409.48
     85040     2410.79
     85080     2411.99
     85120     2412.59
     85160     2414.28
     85200     2415.19
     85240      2416.4
     85280     2417.46
     85320     2418.73
     85360     2419.74
     85400     2420.91
     85440     2421.93
     85480        2423
     85520     2424.42
     85560     2425.46
     85600     2426.56
     85640     2427.63
     85680      2428.7
     85720     2429.76
     85760      2431.3
     85800     2432.14
     85840     2433.45
     85880     2434.65
     85920     2435.24
     85960     2436.94
     86000     2437.85
     86040     2439.06
     86080     2440.12
     86120      2441.4
     86160      2442.4
     86200     2443.57
     86240     2444.59
     86280     2445.66
     86320     2447.09
     86360     2448.12
     86400     2449.23
     86440      2450.3
     86480     2451.36
     86520     2452.42
     86560     2453.97
     86600     2454.81
     86640     2456.11
     86680     2457.32
     86720     2457.89
     86760      2459.6
     86800     2460.51
     86840     2461.72
     86880     2462.79
     86920     2464.06
     86960     2465.07
     87000     2466.24
     87040     2467.25
     87080     2468.33
     87120     2469.76
     87160      2470.8
     87200      2471.9
     87240     2472.96
     87280     2474.02
     87320     2475.07
     87360     2476.63
     87400     2477.47
     87440     2478.77
     87480     2479.98
     87520     2480.55
     87560     2482.26
     87600     2483.17
     87640     2484.39
     87680     2485.44
     87720     2486.72
     87760     2487.73
     87800      2488.9
     87840     2489.91
     87880     2490.99
     87920     2492.42
     87960     2493.46
     88000     2494.56
     88040     2495.62
     88080     2496.67
     88120     2497.72
     88160     2499.28
     88200     2500.12
     88240     2501.42
     88280     2502.63
     88320      2503.2
     88360      2504.9
     88400     2505.81
     88440     2507.03
     88480     2508.09
     88520     2509.37
     88560     2510.38
     88600     2511.55
     88640     2512.56
     88680     2513.64
     88720     2515.07
     88760     2516.11
     88800     2517.21
     88840     2518.27
     88880     2519.32
     88920     2520.38
     88960     2521.93
     89000     2522.76
     89040     2524.07
     89080     2525.28
     89120     2525.84
     89160     2527.56
     89200     2528.47
     89240     2529.68
     89280     2530.74
     89320     2532.02
     89360     2533.02
     89400     2534.19
     89440      2535.2
     89480     2536.28
     89520     2537.72
     89560     2538.75
     89600     2539.86
     89640     2540.91
     89680     2541.95
     89720     2543.01
     89760     2544.56
     89800      2545.4
     89840     2546.71
     89880     2547.92
     89920     2548.48
     89960      2550.2
     90000     2551.11
     90040     2552.32
     90080     2553.38
     90120     2554.66
     90160     2555.66
     90200     2556.83
     90240     2557.84
     90280     2558.93
     90320     2560.36
     90360      2561.4
     90400     2562.51
     90440     2563.57
     90480     2564.61
     90520     2565.66
     90560     2567.22
     90600     2568.05
     90640     2569.37
     90680     2570.58
     90720     2571.12
     90760     2572.85
     90800     2573.76
     90840     2574.96
     90880     2576.01
     90920      2577.3
     90960     2578.31
     91000     2579.47
     91040     2580.47
     91080     2581.56
     91120        2583
     91160     2584.03
     91200     2585.14
     91240     2586.21
     91280     2587.24
     91320      2588.3
     91360     2589.87
     91400     2590.68
     91440        2592
     91480     2593.22
     91520     2593.76
     91560     2595.49
     91600     2596.38
     91640     2597.59
     91680     2598.66
     91720     2599.94
     91760     2600.95
     91800      2602.1
     91840     2603.11
     91880     2604.18
     91920     2605.64
     91960     2606.67
     92000     2607.77
     92040     2608.84
     92080     2609.87
     92120     2610.93
     92160      2612.5
     92200     2613.32
     92240     2614.63
     92280     2615.86
     92320     2616.39
     92360     2618.13
     92400     2619.02
     92440     2620.23
     92480      2621.3
     92520     2622.59
     92560     2623.58
     92600     2624.74
     92640     2625.74
     92680     2626.82
     92720     2628.28
     92760      2629.3
     92800     2630.41
     92840     2631.48
     92880     2632.52
     92920     2633.58
     92960     2635.15
     93000     2635.95
     93040     2637.27
     93080     2638.49
     93120     2639.02
     93160     2640.76
     93200     2641.66
     93240     2642.86
     93280     2643.94
     93320     2645.22
     93360     2646.22
     93400     2647.38
     93440     2648.38
     93480     2649.46
     93520     2650.91
     93560     2651.94
     93600     2653.05
     93640     2654.12
     93680     2655.15
     93720     2656.21
     93760     2657.78
     93800     2658.58
     93840      2659.9
     93880     2661.12
     93920     2661.65
     93960     2663.39
     94000     2664.29
     94040      2665.5
     94080     2666.58
     94120     2667.87
     94160     2668.86
     94200     2670.02
     94240     2671.02
     94280      2672.1
     94320     2673.55
     94360     2674.58
     94400     2675.68
     94440     2676.75
     94480     2677.79
     94520     2678.84
     94560     2680.43
     94600     2681.21
     94640     2682.53
     94680     2683.74
     94720     2684.29
     94760     2686.02
     94800     2686.92
     94840     2688.13
     94880     2689.21
     94920      2690.5
     94960     2691.49
     95000     2692.65
     95040     2693.64
     95080     2694.72
     95120     2696.17
     95160     2697.21
     95200     2698.31
     95240     2699.38
     95280     2700.41
     95320     2701.47
     95360     2703.04
     95400     2703.84
     95440     2705.15
     95480     2706.38
     95520      2706.9
     95560     2708.65
     95600     2709.54
     95640     2710.75
     95680     2711.82
     95720     2713.11
     95760      2714.1
     95800     2715.26
     95840     2716.26
     95880     2717.34
     95920     2718.79
     95960     2719.83
     96000     2720.93
     96040        2722
     96080     2723.02
     96120     2724.08
     96160     2725.65
     96200     2726.45
     96240     2727.77
     96280     2728.99
     96320     2729.51
     96360     2731.27
     96400     2732.17
     96440     2733.37
     96480     2734.44
     96520     2735.74
     96560     2736.73
     96600     2737.88
     96640     2738.88
     96680     2739.96
     96720     2741.41
     96760     2742.45
     96800     2743.55
     96840     2744.62
     96880     2745.64
     96920      2746.7
     96960     2748.28
     97000     2749.07
     97040     2750.39
     97080     2751.61
     97120     2752.13
     97160     2753.89
     97200     2754.78
     97240        2756
     97280     2757.07
     97320     2758.37
     97360     2759.35
     97400      2760.5
     97440     2761.49
     97480     2762.57
     97520     2764.04
     97560     2765.07
     97600     2766.18
     97640     2767.24
     97680     2768.26
     97720     2769.32
     97760     2770.91
     97800      2771.7
     97840     2773.01
     97880     2774.24
     97920     2774.74
     97960     2776.51
     98000      2777.4
     98040     2778.62
     98080     2779.68
     98120        2781
     98160     2781.97
     98200     2783.11
     98240      2784.1
     98280     2785.19
     98320     2786.65
     98360     2787.68
     98400     2788.78
     98440     2789.86
     98480     2790.88
     98520     2791.93
     98560     2793.53
     98600     2794.31
     98640     2795.64
     98680     2796.87
     98720     2797.35
     98760     2799.14
     98800     2800.02
     98840     2801.24
     98880     2802.31
     98920     2803.63
     98960      2804.6
     99000     2805.74
     99040     2806.73
     99080     2807.82
     99120     2809.28
     99160     2810.31
     99200     2811.41
     99240     2812.47
     99280      2813.5
     99320     2814.54
     99360     2816.15
     99400     2816.93
     99440     2818.25
     99480     2819.49
     99520     2819.96
     99560     2821.76
     99600     2822.64
     99640     2823.86
     99680     2824.92
     99720     2826.24
     99760     2827.22
     99800     2828.36
     99840     2829.34
     99880     2830.44
     99920      2831.9
     99960     2832.93
    100000     2834.04
    100040     2835.09
    100080     2836.12
    100120     2837.17
    100160     2838.78
    100200     2839.55
    100240     2840.89
    100280     2842.11
    100320     2842.58
    100360     2844.38
    100400     2845.25
    100440     2846.47
    100480     2847.54
    100520     2848.86
    100560     2849.83
    100600     2850.98
    100640     2851.96
    100680     2853.05
    100720     2854.52
    100760     2855.55
    100800     2856.65
    100840      2857.7
    100880     2858.74
    100920     2859.78
    100960     2861.39
    101000     2862.15
    101040     2863.48
    101080     2864.72
    101120     2865.18
    101160     2866.99
    101200     2867.85
    101240     2869.07
    101280     2870.14
    101320     2871.47
    101360     2872.43
    101400     2873.58
    101440     2874.55
    101480     2875.64
    101520     2877.12
    101560     2878.14
    101600     2879.24
    101640     2880.29
    101680     2881.34
    101720     2882.38
    101760     2883.99
    101800     2884.75
    101840     2886.09
    101880     2887.32
    101920     2887.78
    101960      2889.6
    102000     2890.44
    102040     2891.67
    102080     2892.74
    102120     2894.07
    102160     2895.03
    102200     2896.18
    102240     2897.15
    102280     2898.24
    102320     2899.72
    102360     2900.74
    102400     2901.84
    102440     2902.89
    102480     2903.93
    102520     2904.96
    102560     2906.59
    102600     2907.34
    102640     2908.69
    102680     2909.92
    102720     2910.37
    102760     2912.19
    102800     2913.03
    102840     2914.27
    102880     2915.33
    102920     2916.66
    102960     2917.62
    103000     2918.77
    103040     2919.73
    103080     2920.82
    103120      2922.3
    103160     2923.32
    103200     2924.42
    103240     2925.47
    103280     2926.51
    103320     2927.54
    103360     2929.17
    103400     2929.92
    103440     2931.27
    103480      2932.5
    103520     2932.94
    103560     2934.78
    103600     2935.61
    103640     2936.84
    103680      2937.9
    103720     2939.24
    103760     2940.21
    103800     2941.35
    103840     2942.31
    103880      2943.4
    103920     2944.87
    103960      2945.9
    104000        2947
    104040     2948.04
    104080     2949.08
    104120     2950.11
    104160     2951.74
    104200     2952.49
    104240     2953.83
    104280     2955.08
    104320     2955.51
    104360     2957.34
    104400     2958.18
    104440     2959.41
    104480     2960.47
    104520     2961.81
    104560     2962.77
    104600     2963.92
    104640     2964.86
    104680     2965.95
    104720     2967.43
    104760     2968.45
    104800     2969.55
    104840      2970.6
    104880     2971.64
    104920     2972.66
    104960     2974.29
    105000     2975.04
    105040     2976.38
    105080     2977.63
    105120     2978.06
    105160      2979.9
    105200     2980.74
    105240     2981.97
    105280     2983.03
    105320     2984.37
    105360     2985.33
    105400     2986.47
    105440     2987.42
    105480     2988.52
    105520     2989.98
    105560     2991.01
    105600     2992.12
    105640     2993.17
    105680      2994.2
    105720     2995.23
    105760     2996.86
    105800     2997.61
    105840     2998.95
    105880      3000.2
    105920     3000.62
    105960     3002.47
    106000     3003.31
    106040     3004.54
    106080      3005.6
    106120     3006.94
    106160     3007.89
    106200     3009.04
    106240     3009.99
    106280     3011.08
    106320     3012.56
    106360     3013.58
    106400     3014.68
    106440     3015.73
    106480     3016.76
    106520      3017.8
    106560     3019.42
    106600     3020.18
    106640     3021.53
    106680     3022.77
    106720     3023.19
    106760     3025.04
    106800     3025.88
    106840      3027.1
    106880     3028.16
    106920     3029.52
    106960     3030.47
    107000     3031.61
    107040     3032.56
    107080     3033.65
    107120     3035.13
    107160     3036.16
    107200     3037.26
    107240     3038.31
    107280     3039.33
    107320     3040.37
    107360        3042
    107400     3042.75
    107440     3044.09
    107480     3045.33
    107520     3045.74
    107560      3047.6
    107600     3048.44
    107640     3049.66
    107680     3050.72
    107720     3052.08
    107760     3053.03
    107800     3054.17
    107840     3055.12
    107880      3056.2
    107920     3057.69
    107960     3058.71
    108000     3059.81
    108040     3060.86
    108080     3061.88
    108120     3062.92
    108160     3064.55
    108200     3065.31
    108240     3066.65
    108280     3067.89
    108320     3068.29
    108360     3070.15
    108400        3071
    108440     3072.21
    108480     3073.27
    108520     3074.63
    108560     3075.58
    108600     3076.71
    108640     3077.67
    108680     3078.76
    108720     3080.24
    108760     3081.25
    108800     3082.36
    108840     3083.41
    108880     3084.44
    108920     3085.47
    108960     3087.12
    109000     3087.87
    109040     3089.22
    109080     3090.46
    109120     3090.86
    109160     3092.72
    109200     3093.57
    109240     3094.79
    109280     3095.85
    109320      3097.2
    109360     3098.17
    109400     3099.29
    109440     3100.24
    109480     3101.34
    109520     3102.82
    109560     3103.83
    109600     3104.93
    109640     3105.97
    109680     3106.99
    109720     3108.04
    109760      3109.7
    109800     3110.44
    109840     3111.79
    109880     3113.02
    109920     3113.41
    109960     3115.28
    110000     3116.13
    110040     3117.35
    110080     3118.42
    110120     3119.77
    110160     3120.72
    110200     3121.85
    110240     3122.81
    110280      3123.9
    110320     3125.38
    110360     3126.39
    110400      3127.5
    110440     3128.54
    110480     3129.56
    110520     3130.61
    110560     3132.27
    110600     3133.01
    110640     3134.36
    110680      3135.6
    110720     3135.99
    110760     3137.86
    110800     3138.71
    110840     3139.93
    110880     3140.99
    110920     3142.36
    110960      3143.3
    111000     3144.43
    111040     3145.39
    111080     3146.48
    111120     3147.97
    111160     3148.98
    111200     3150.09
    111240     3151.12
    111280     3152.15
    111320      3153.2
    111360     3154.86
    111400      3155.6
    111440     3156.96
    111480      3158.2
    111520     3158.58
    111560     3160.45
    111600     3161.31
    111640     3162.53
    111680     3163.59
    111720     3164.95
    111760     3165.87
    111800     3167.01
    111840     3167.97
    111880     3169.05
    111920     3170.55
    111960     3171.56
    112000     3172.67
    112040      3173.7
    112080     3174.73
    112120     3175.79
    112160     3177.45
    112200     3178.18
    112240     3179.54
    112280     3180.78
    112320     3181.15
    112360     3183.04
    112400      3183.9
    112440     3185.11
    112480     3186.18
    112520     3187.54
    112560     3188.46
    112600     3189.59
    112640     3190.56
    112680     3191.64
    112720     3193.15
    112760     3194.15
    112800     3195.26
    112840     3196.29
    112880     3197.31
    112920     3198.37
    112960     3200.04
    113000     3200.77
    113040     3202.13
    113080     3203.37
    113120     3203.74
    113160     3205.64
    113200     3206.49
    113240      3207.7
    113280     3208.77
    113320     3210.14
    113360     3211.06
    113400     3212.19
    113440     3213.16
    113480     3214.24
    113520     3215.75
    113560     3216.75
    113600     3217.86
    113640     3218.88
    113680      3219.9
    113720     3220.97
    113760     3222.64
    113800     3223.36
    113840     3224.73
    113880     3225.97
    113920     3226.34
    113960     3228.24
    114000      3229.1
    114040      3230.3
    114080     3231.38
    114120     3232.75
    114160     3233.67
    114200     3234.79
    114240     3235.76
    114280     3236.85
    114320     3238.36
    114360     3239.36
    114400     3240.47
    114440     3241.49
    114480     3242.53
    114520     3243.58
    114560     3245.25
    114600     3245.97
    114640     3247.34
    114680     3248.58
    114720     3248.94
    114760     3250.85
    114800     3251.71
    114840     3252.92
    114880     3253.98
    114920     3255.35
    114960     3256.28
    115000     3257.39
    115040     3258.36
    115080     3259.45
    115120     3260.95
    115160     3261.95
    115200     3263.07
    115240     3264.09
    115280     3265.11
    115320     3266.17
    115360     3267.86
    115400     3268.56
    115440     3269.94
    115480     3271.18
    115520     3271.53
    115560     3273.46
    115600     3274.31
    115640     3275.53
    115680     3276.58
    115720     3277.96
    115760     3278.89
    115800        3280
    115840     3280.95
    115880     3282.04
    115920     3283.56
    115960     3284.55
    116000     3285.66
    116040     3286.68
    116080     3287.69
    116120     3288.76
    116160     3290.45
    116200     3291.14
    116240     3292.52
    116280     3293.76
    116320     3294.12
    116360     3296.05
    116400     3296.89
    116440      3298.1
    116480     3299.15
    116520     3300.53
    116560     3301.47
    116600     3302.58
    116640     3303.54
    116680     3304.62
    116720     3306.14
    116760     3307.13
    116800     3308.24
    116840     3309.25
    116880     3310.27
    116920     3311.33
    116960     3313.03
    117000     3313.71
    117040      3315.1
    117080     3316.35
    117120     3316.69
    117160     3318.62
    117200     3319.47
    117240     3320.68
    117280     3321.74
    117320     3323.13
    117360     3324.05
    117400     3325.17
    117440     3326.12
    117480     3327.19
    117520     3328.73
    117560     3329.72
    117600     3330.83
    117640     3331.84
    117680     3332.85
    117720     3333.91
    117760     3335.61
    117800     3336.29
    117840     3337.69
    117880     3338.94
    117920     3339.27
    117960     3341.22
    118000     3342.05
    118040     3343.27
    118080     3344.33
    118120     3345.71
    118160     3346.64
    118200     3347.76
    118240      3348.7
    118280     3349.78
    118320     3351.31
    118360     3352.31
    118400     3353.41
    118440     3354.44
    118480     3355.45
    118520      3356.5
    118560      3358.2
    118600     3358.88
    118640     3360.28
    118680     3361.53
    118720     3361.85
    118760      3363.8
    118800     3364.63
    118840     3365.84
    118880      3366.9
    118920     3368.29
    118960     3369.22
    119000     3370.33
    119040     3371.26
    119080     3372.34
    119120     3373.87
    119160     3374.87
    119200     3375.97
    119240     3376.99
    119280     3378.01
    119320     3379.06
    119360     3380.76
    119400     3381.43
    119440     3382.83
    119480     3384.08
    119520     3384.41
    119560     3386.34
    119600     3387.17
    119640     3388.38
    119680     3389.44
    119720     3390.83
    119760     3391.76
    119800     3392.87
    119840      3393.8
    119880     3394.88
    119920      3396.4
    119960     3397.42
    120000      3398.5
    120040     3399.53
    120080     3400.55
    120120      3401.6
    120160      3403.3
    120200     3403.98
    120240     3405.39
    120280     3406.63
    120320     3406.95
    120360      3408.9
    120400     3409.72
    120440     3410.93
    120480     3411.99
    120520     3413.37
    120560     3414.29
    120600     3415.41
    120640     3416.34
    120680     3417.43
    120720     3418.96
    120760     3419.97
    120800     3421.05
    120840     3422.09
    120880     3423.09
    120920     3424.15
    120960     3425.86
    121000     3426.52
    121040     3427.94
    121080     3429.19
    121120     3429.51
    121160     3431.46
    121200     3432.28
    121240     3433.48
    121280     3434.54
    121320     3435.93
    121360     3436.85
    121400     3437.97
    121440     3438.91
    121480     3439.98
    121520     3441.53
    121560     3442.54
    121600     3443.63
    121640     3444.65
    121680     3445.65
    121720     3446.72
    121760     3448.43
    121800     3449.08
    121840     3450.51
    121880     3451.76
    121920     3452.08
    121960     3454.04
    122000     3454.84
    122040     3456.06
    122080     3457.12
    122120     3458.49
    122160     3459.41
    122200     3460.54
    122240     3461.48
    122280     3462.55
    122320     3464.09
    122360      3465.1
    122400     3466.19
    122440      3467.2
    122480     3468.21
    122520     3469.28
    122560        3471
    122600     3471.63
    122640     3473.08
    122680     3474.32
    122720     3474.62
    122760      3476.6
    122800     3477.39
    122840     3478.62
    122880     3479.67
    122920     3481.06
    122960     3481.96
    123000      3483.1
    123040     3484.04
    123080      3485.1
    123120     3486.64
    123160     3487.66
    123200     3488.75
    123240     3489.75
    123280     3490.77
    123320     3491.85
    123360     3493.57
    123400     3494.19
    123440     3495.63
    123480      3496.9
    123520     3497.19
    123560     3499.17
    123600     3499.96
    123640     3501.17
    123680     3502.23
    123720     3503.63
    123760     3504.52
    123800     3505.65
    123840      3506.6
    123880     3507.66
    123920     3509.21
    123960     3510.23
    124000     3511.31
    124040     3512.32
    124080     3513.33
    124120     3514.41
    124160     3516.13
    124200     3516.76
    124240      3518.2
    124280     3519.46
    124320     3519.74
    124360     3521.74
    124400     3522.52
    124440     3523.74
    124480     3524.79
    124520     3526.19
    124560     3527.09
    124600     3528.22
    124640     3529.16
    124680     3530.23
    124720     3531.78
    124760     3532.79
    124800     3533.88
    124840     3534.89
    124880     3535.91
    124920     3537.01
    124960     3538.71
    125000     3539.35
    125040     3540.79
    125080     3542.05
    125120     3542.33
    125160     3544.32
    125200     3545.11
    125240     3546.31
    125280     3547.37
    125320     3548.77
    125360     3549.67
    125400      3550.8
    125440     3551.73
    125480     3552.82
    125520     3554.35
    125560     3555.37
    125600     3556.47
    125640     3557.46
    125680     3558.48
    125720     3559.58
    125760     3561.28
    125800     3561.92
    125840     3563.36
    125880     3564.61
    125920     3564.89
    125960      3566.9
    126000     3567.68
    126040     3568.89
    126080     3569.94
    126120     3571.35
    126160     3572.24
    126200     3573.37
    126240     3574.31
    126280     3575.38
    126320     3576.91
    126360     3577.92
    126400     3579.02
    126440     3580.03
    126480     3581.04
    126520     3582.16
    126560     3583.85
    126600     3584.48
    126640     3585.93
    126680     3587.18
    126720     3587.45
    126760     3589.46
    126800     3590.24
    126840     3591.44
    126880     3592.48
    126920      3593.9
    126960     3594.79
    127000     3595.91
    127040     3596.86
    127080     3597.93
    127120     3599.48
    127160     3600.48
    127200     3601.58
    127240     3602.61
    127280     3603.61
    127320     3604.72
    127360     3606.42
    127400     3607.05
    127440      3608.5
    127480     3609.75
    127520     3610.01
    127560     3612.04
    127600     3612.81
    127640     3614.01
    127680     3615.05
    127720     3616.47
    127760     3617.35
    127800     3618.48
    127840     3619.42
    127880      3620.5
    127920     3622.04
    127960     3623.05
    128000     3624.15
    128040     3625.18
    128080     3626.18
    128120     3627.29
    128160     3628.99
    128200     3629.63
    128240     3631.08
    128280     3632.31
    128320     3632.58
    128360      3634.6
    128400     3635.37
    128440     3636.59
    128480     3637.62
    128520     3639.05
    128560     3639.92
    128600     3641.06
    128640        3642
    128680     3643.07
    128720     3644.62
    128760     3645.64
    128800     3646.74
    128840     3647.76
    128880     3648.75
    128920     3649.86
    128960     3651.56
    129000      3652.2
    129040     3653.67
    129080      3654.9
    129120     3655.16
    129160     3657.18
    129200     3657.95
    129240     3659.18
    129280     3660.21
    129320     3661.64
    129360     3662.52
    129400     3663.65
    129440     3664.58
    129480     3665.66
    129520     3667.21
    129560     3668.22
    129600     3669.32
    129640     3670.36
    129680     3671.33
    129720     3672.44
    129760     3674.15
    129800     3674.79
    129840     3676.26
    129880     3677.49
    129920     3677.74
    129960     3679.77
    130000     3680.54
    130040     3681.76
    130080     3682.79
    130120      3684.2
    130160      3685.1
    130200     3686.22
    130240     3687.15
    130280     3688.25
    130320     3689.78
    130360     3690.81
    130400     3691.89
    130440     3692.93
    130480      3693.9
    130520     3695.01
    130560     3696.73
    130600     3697.36
    130640     3698.84
    130680     3700.06
    130720      3700.3
    130760     3702.34
    130800     3703.11
    130840     3704.33
    130880     3705.38
    130920     3706.78
    130960     3707.67
    131000      3708.8
    131040     3709.73
    131080     3710.82
    131120     3712.37
    131160     3713.39
    131200     3714.46
    131240     3715.51
    131280     3716.48
    131320     3717.58
    131360     3719.31
    131400     3719.93
    131440     3721.41
    131480     3722.63
    131520     3722.86
    131560     3724.91
    131600     3725.66
    131640     3726.89
    131680     3727.94
    131720     3729.34
    131760     3730.23
    131800     3731.37
    131840      3732.3
    131880     3733.37
    131920     3734.93
    131960     3735.96
    132000     3737.03
    132040     3738.09
    132080     3739.03
    132120     3740.14
    132160     3741.88
    132200     3742.49
    132240     3743.97
    132280      3745.2
    132320     3745.43
    132360     3747.48
    132400     3748.23
    132440     3749.47
    132480     3750.52
    132520     3751.92
    132560     3752.81
    132600     3753.94
    132640     3754.87
    132680     3755.95
    132720      3757.5
    132760     3758.54
    132800     3759.61
    132840     3760.67
    132880     3761.61
    132920     3762.72
    132960     3764.46
    133000     3765.07
    133040     3766.55
    133080     3767.78
    133120        3768
    133160     3770.05
    133200     3770.81
    133240     3772.05
    133280     3773.11
    133320      3774.5
    133360     3775.39
    133400     3776.52
    133440     3777.45
    133480     3778.52
    133520     3780.07
    133560     3781.12
    133600     3782.17
    133640     3783.24
    133680     3784.18
    133720     3785.29
    133760     3787.03
    133800     3787.64
    133840     3789.12
    133880     3790.35
    133920     3790.56
    133960     3792.61
    134000     3793.36
    134040     3794.63
    134080     3795.67
    134120     3797.07
    134160     3797.96
    134200     3799.08
    134240     3800.01
    134280     3801.07
    134320     3802.64
    134360     3803.67
    134400     3804.72
    134440     3805.79
    134480     3806.74
    134520     3807.83
    134560     3809.57
    134600     3810.19
    134640     3811.66
    134680     3812.91
    134720     3813.11
    134760     3815.18
    134800     3815.92
    134840     3817.17
    134880     3818.23
    134920     3819.61
    134960     3820.51
    135000     3821.62
    135040     3822.55
    135080     3823.61
    135120     3825.18
    135160     3826.21
    135200     3827.27
    135240     3828.34
    135280     3829.29
    135320     3830.39
    135360     3832.13
    135400     3832.74
    135440     3834.22
    135480     3835.46
    135520     3835.66
    135560     3837.74
    135600     3838.47
    135640     3839.73
    135680     3840.79
    135720     3842.17
    135760     3843.06
    135800     3844.16
    135840      3845.1
    135880     3846.16
    135920     3847.74
    135960     3848.77
    136000     3849.82
    136040     3850.89
    136080     3851.84
    136120     3852.94
    136160     3854.68
    136200      3855.3
    136240     3856.77
    136280     3858.02
    136320     3858.22
    136360     3860.29
    136400     3861.01
    136440     3862.27
    136480     3863.34
    136520     3864.71
    136560     3865.61
    136600     3866.71
    136640     3867.65
    136680     3868.71
    136720     3870.28
    136760     3871.31
    136800     3872.36
    136840     3873.43
    136880     3874.38
    136920     3875.49
    136960     3877.23
    137000     3877.83
    137040     3879.31
    137080     3880.57
    137120     3880.74
    137160     3882.84
    137200     3883.54
    137240      3884.8
    137280     3885.87
    137320     3887.25
    137360     3888.14
    137400     3889.25
    137440     3890.18
    137480     3891.23
    137520     3892.81
    137560     3893.84
    137600     3894.89
    137640     3895.96
    137680      3896.9
    137720        3898
    137760     3899.75
    137800     3900.36
    137840     3901.84
    137880     3903.08
    137920     3903.27
    137960     3905.37
    138000     3906.07
    138040     3907.33
    138080      3908.4
    138120     3909.78
    138160     3910.66
    138200     3911.77
    138240     3912.71
    138280     3913.76
    138320     3915.32
    138360     3916.36
    138400     3917.41
    138440     3918.49
    138480     3919.43
    138520     3920.54
    138560     3922.28
    138600     3922.89
    138640     3924.39
    138680     3925.62
    138720      3925.8
    138760      3927.9
    138800     3928.61
    138840     3929.86
    138880     3930.93
    138920     3932.31
    138960     3933.19
    139000      3934.3
    139040     3935.23
    139080     3936.28
    139120     3937.86
    139160      3938.9
    139200     3939.95
    139240     3941.02
    139280     3941.96
    139320     3943.06
    139360     3944.82
    139400     3945.42
    139440     3946.91
    139480     3948.16
    139520     3948.32
    139560     3950.44
    139600     3951.16
    139640     3952.39
    139680     3953.48
    139720     3954.85
    139760     3955.72
    139800     3956.84
    139840     3957.77
    139880     3958.82
    139920     3960.38
    139960     3961.43
    140000     3962.49
    140040     3963.57
    140080     3964.51
    140120     3965.61
    140160     3967.38
    140200     3967.98
    140240     3969.48
    140280     3970.72
    140320     3970.88
    140360     3972.99
    140400     3973.72
    140440     3974.95
    140480     3976.04
    140520     3977.38
    140560     3978.28
    140600     3979.39
    140640     3980.32
    140680     3981.37
    140720     3982.94
    140760     3983.99
    140800     3985.04
    140840     3986.14
    140880     3987.07
    140920     3988.16
    140960     3989.94
    141000     3990.54
    141040     3992.04
    141080     3993.29
    141120     3993.43
    141160     3995.55
    141200     3996.28
    141240      3997.5
    141280      3998.6
    141320     3999.93
    141360     4000.83
    141400     4001.93
    141440     4002.88
    141480     4003.92
    141520     4005.51
    141560     4006.54
    141600      4007.6
    141640     4008.69
    141680     4009.63
    141720     4010.71
    141760     4012.49
    141800     4013.09
    141840      4014.6
    141880     4015.83
    141920     4015.97
    141960      4018.1
    142000     4018.83
    142040     4020.06
    142080     4021.16
    142120     4022.49
    142160     4023.39
    142200     4024.49
    142240     4025.43
    142280     4026.48
    142320     4028.05
    142360     4029.11
    142400     4030.15
    142440     4031.24
    142480     4032.19
    142520     4033.27
    142560     4035.04
    142600     4035.64
    142640     4037.14
    142680     4038.37
    142720     4038.51
    142760     4040.65
    142800     4041.38
    142840      4042.6
    142880     4043.71
    142920     4045.04
    142960     4045.93
    143000     4047.05
    143040     4047.99
    143080     4049.03
    143120     4050.61
    143160     4051.67
    143200      4052.7
    143240      4053.8
    143280     4054.75
    143320     4055.82
    143360     4057.61
    143400     4058.21
    143440     4059.71
    143480     4060.93
    143520     4061.07
    143560     4063.22
    143600     4063.95
    143640     4065.17
    143680     4066.28
    143720     4067.61
    143760     4068.49
    143800     4069.61
    143840     4070.55
    143880     4071.59
    143920     4073.17
    143960     4074.22
    144000     4075.26
    144040     4076.35
    144080      4077.3
    144120     4078.38
    144160     4080.17
    144200     4080.77
    144240     4082.28
    144280     4083.48
    144320     4083.63
    144360     4085.78
    144400      4086.5
    144440     4087.72
    144480     4088.83
    144520     4090.17
    144560     4091.03
    144600     4092.16
    144640     4093.11
    144680     4094.13
    144720      4095.7
    144760     4096.76
    144800     4097.81
    144840     4098.89
    144880     4099.84
    144920     4100.94
    144960     4102.71
    145000     4103.32
    145040     4104.83
    145080     4106.04
    145120     4106.17
    145160     4108.33
    145200     4109.04
    145240     4110.27
    145280     4111.38
    145320     4112.71
    145360     4113.59
    145400     4114.71
    145440     4115.65
    145480     4116.68
    145520     4118.25
    145560      4119.3
    145600     4120.35
    145640     4121.43
    145680     4122.37
    145720     4123.46
    145760     4125.25
    145800     4125.87
    145840     4127.37
    145880     4128.58
    145920     4128.72
    145960     4130.86
    146000     4131.58
    146040     4132.81
    146080     4133.93
    146120     4135.25
    146160     4136.14
    146200     4137.23
    146240     4138.17
    146280     4139.22
    146320     4140.79
    146360     4141.85
    146400     4142.89
    146440     4143.96
    146480     4144.91
    146520     4146.01
    146560      4147.8
    146600     4148.41
    146640     4149.92
    146680     4151.13
    146720     4151.26
    146760     4153.43
    146800     4154.14
    146840     4155.36
    146880     4156.49
    146920     4157.81
    146960      4158.7
    147000     4159.79
    147040     4160.72
    147080     4161.77
    147120     4163.34
    147160     4164.41
    147200     4165.46
    147240     4166.52
    147280     4167.47
    147320     4168.57
    147360     4170.35
    147400     4170.96
    147440     4172.46
    147480     4173.69
    147520      4173.8
    147560     4175.98
    147600      4176.7
    147640     4177.91
    147680     4179.05
    147720     4180.36
    147760     4181.24
    147800     4182.34
    147840     4183.28
    147880     4184.32
    147920     4185.89
    147960     4186.96
    148000     4188.02
    148040     4189.07
    148080     4190.01
    148120     4191.13
    148160      4192.9
    148200     4193.51
    148240     4195.02
    148280     4196.24
    148320     4196.35
    148360     4198.53
    148400     4199.25
    148440     4200.46
    148480      4201.6
    148520     4202.91
    148560     4203.78
    148600     4204.88
    148640     4205.83
    148680     4206.88
    148720     4208.46
    148760     4209.52
    148800     4210.55
    148840     4211.62
    148880     4212.57
    148920      4213.7
    148960     4215.45
    149000     4216.05
    149040     4217.57
    149080      4218.8
    149120      4218.9
    149160     4221.09
    149200      4221.8
    149240     4223.01
    149280     4224.15
    149320     4225.45
    149360     4226.34
    149400     4227.44
    149440     4228.37
    149480     4229.43
    149520     4231.01
    149560     4232.08
    149600     4233.11
    149640     4234.18
    149680     4235.12
    149720     4236.24
    149760     4238.01
    149800      4238.6
    149840     4240.12
    149880     4241.35
    149920     4241.45
    149960     4243.64
    150000     4244.36
    150040     4245.56
    150080     4246.69
    150120     4248.01
    150160     4248.89
    150200        4250
    150240     4250.92
    150280     4251.98
    150320     4253.56
    150360     4254.63
    150400     4255.65
    150440     4256.73
    150480     4257.67
    150520     4258.79
    150560     4260.56
    150600     4261.14
    150640     4262.68
    150680      4263.9
    150720        4264
    150760     4266.19
    150800     4266.91
    150840     4268.12
    150880     4269.25
    150920     4270.57
    150960     4271.44
    151000     4272.56
    151040     4273.48
    151080     4274.54
    151120     4276.12
    151160     4277.18
    151200     4278.21
    151240     4279.29
    151280     4280.22
    151320     4281.34
    151360     4283.12
    151400     4283.69
    151440     4285.23
    151480     4286.45
    151520     4286.55
    151560     4288.74
    151600     4289.45
    151640     4290.66
    151680      4291.8
    151720     4293.11
    151760        4294
    151800     4295.11
    151840     4296.03
    151880     4297.09
    151920     4298.67
    151960     4299.73
    152000     4300.76
    152040     4301.84
    152080     4302.77
    152120      4303.9
    152160     4305.67
    152200     4306.24
    152240     4307.79
    152280     4309.01
    152320     4309.11
    152360     4311.29
    152400        4312
    152440     4313.21
    152480     4314.35
    152520     4315.66
    152560     4316.56
    152600     4317.65
    152640     4318.58
    152680     4319.64
    152720     4321.21
    152760     4322.29
    152800     4323.31
    152840     4324.39
    152880     4325.33
    152920     4326.45
    152960     4328.23
    153000      4328.8
    153040     4330.36
    153080     4331.57
    153120     4331.66
    153160     4333.86
    153200     4334.58
    153240     4335.78
    153280     4336.91
    153320     4338.24
    153360     4339.12
    153400     4340.21
    153440     4341.14
    153480      4342.2
    153520     4343.77
    153560     4344.86
    153600     4345.88
    153640     4346.95
    153680     4347.89
    153720        4349
    153760     4350.78
    153800     4351.36
    153840     4352.91
    153880     4354.13
    153920     4354.21
    153960     4356.42
    154000     4357.15
    154040     4358.35
    154080     4359.49
    154120     4360.81
    154160     4361.68
    154200     4362.79
    154240     4363.71
    154280     4364.78
    154320     4366.34
    154360     4367.44
    154400     4368.45
    154440     4369.51
    154480     4370.46
    154520     4371.58
    154560     4373.36
    154600     4373.94
    154640     4375.49
    154680     4376.72
    154720     4376.79
    154760     4379.01
    154800     4379.72
    154840     4380.93
    154880     4382.07
    154920     4383.38
    154960     4384.27
    155000     4385.37
    155040      4386.3
    155080     4387.35
    155120     4388.92
    155160     4390.01
    155200     4391.05
    155240     4392.08
    155280     4393.03
    155320     4394.14
    155360     4395.94
    155400     4396.51
    155440     4398.07
    155480      4399.3
    155520     4399.37
    155560     4401.59
    155600      4402.3
    155640      4403.5
    155680     4404.63
    155720     4405.95
    155760     4406.85
    155800     4407.95
    155840     4408.87
    155880     4409.92
    155920     4411.49
    155960     4412.58
    156000     4413.61
    156040     4414.65
    156080      4415.6
    156120      4416.7
    156160      4418.5
    156200     4419.07
    156240     4420.63
    156280     4421.86
    156320     4421.92
    156360     4424.15
    156400     4424.87
    156440     4426.06
    156480      4427.2
    156520     4428.51
    156560     4429.43
    156600     4430.51
    156640     4431.43
    156680     4432.49
    156720     4434.06
    156760     4435.15
    156800     4436.18
    156840     4437.22
    156880     4438.19
    156920     4439.29
    156960     4441.08
    157000     4441.63
    157040     4443.21
    157080     4444.43
    157120     4444.49
    157160     4446.72
    157200     4447.45
    157240     4448.62
    157280     4449.77
    157320     4451.08
    157360     4451.99
    157400     4453.08
    157440     4454.01
    157480     4455.06
    157520     4456.64
    157560     4457.73
    157600     4458.76
    157640      4459.8
    157680     4460.75
    157720     4461.86
    157760     4463.66
    157800      4464.2
    157840      4465.8
    157880     4467.02
    157920     4467.07
    157960      4469.3
    158000     4470.03
    158040      4471.2
    158080     4472.34
    158120     4473.66
    158160     4474.56
    158200     4475.64
    158240     4476.57
    158280     4477.62
    158320     4479.22
    158360     4480.29
    158400     4481.33
    158440     4482.37
    158480     4483.33
    158520     4484.43
    158560     4486.23
    158600     4486.77
    158640     4488.36
    158680     4489.59
    158720     4489.62
    158760     4491.87
    158800     4492.59
    158840     4493.77
    158880     4494.92
    158920     4496.23
    158960     4497.12
    159000     4498.21
    159040     4499.15
    159080      4500.2
    159120     4501.79
    159160     4502.88
    159200     4503.91
    159240     4504.95
    159280      4505.9
    159320     4507.02
    159360     4508.81
    159400     4509.35
    159440     4510.95
    159480     4512.15
    159520     4512.19
    159560     4514.45
    159600     4515.17
    159640     4516.33
    159680      4517.5
    159720      4518.8
    159760      4519.7
    159800     4520.79
    159840     4521.73
    159880     4522.79
    159920     4524.38
    159960     4525.46
    160000     4526.51
    160040     4527.54
    160080     4528.49
    160120     4529.61
    160160     4531.42
    160200     4531.93
    160240     4533.54
    160280     4534.75
    160320     4534.79
    160360     4537.04
    160400     4537.74
    160440     4538.92
    160480     4540.08
    160520     4541.38
    160560     4542.28
    160600     4543.38
    160640     4544.31
    160680     4545.38
    160720     4546.96
    160760     4548.04
    160800     4549.08
    160840     4550.12
    160880     4551.09
    160920     4552.19
    160960     4554.01
    161000     4554.52
    161040     4556.14
    161080     4557.34
    161120     4557.37
    161160     4559.65
    161200     4560.36
    161240     4561.51
    161280     4562.67
    161320     4563.98
    161360     4564.88
    161400     4565.98
    161440     4566.91
    161480     4567.98
    161520     4569.57
    161560     4570.62
    161600     4571.69
    161640     4572.73
    161680     4573.68
    161720      4574.8
    161760     4576.62
    161800     4577.12
    161840     4578.73
    161880     4579.94
    161920     4579.97
    161960     4582.26
    162000     4582.95
    162040      4584.1
    162080     4585.26
    162120     4586.57
    162160     4587.48
    162200     4588.58
    162240     4589.51
    162280     4590.57
    162320     4592.17
    162360     4593.21
    162400     4594.29
    162440     4595.32
    162480     4596.28
    162520      4597.4
    162560     4599.21
    162600     4599.69
    162640     4601.31
    162680     4602.53
    162720     4602.56
    162760     4604.85
    162800     4605.54
    162840     4606.71
    162880     4607.83
    162920     4609.16
    162960     4610.07
    163000     4611.17
    163040     4612.09
    163080     4613.15
    163120     4614.75
    163160     4615.81
    163200     4616.87
    163240     4617.92
    163280     4618.85
    163320     4619.96
    163360      4621.8
    163400     4622.28
    163440     4623.88
    163480      4625.1
    163520     4625.13
    163560     4627.43
    163600     4628.14
    163640     4629.29
    163680     4630.41
    163720     4631.73
    163760     4632.65
    163800     4633.76
    163840     4634.67
    163880     4635.72
    163920     4637.33
    163960     4638.38
    164000     4639.45
    164040     4640.47
    164080     4641.42
    164120     4642.53
    164160     4644.36
    164200     4644.84
    164240     4646.46
    164280     4647.67
    164320     4647.71
    164360        4650
    164400     4650.71
    164440     4651.87
    164480     4652.98
    164520     4654.31
    164560     4655.22
    164600     4656.33
    164640     4657.23
    164680     4658.28
    164720      4659.9
    164760     4660.96
    164800     4662.02
    164840     4663.03
    164880     4663.97
    164920      4665.1
    164960     4666.92
    165000      4667.4
    165040     4669.02
    165080     4670.24
    165120     4670.24
    165160     4672.56
    165200     4673.26
    165240     4674.42
    165280     4675.53
    165320     4676.85
    165360     4677.75
    165400     4678.87
    165440     4679.79
    165480     4680.82
    165520     4682.45
    165560     4683.51
    165600     4684.58
    165640     4685.58
    165680     4686.51
    165720     4687.64
    165760     4689.48
    165800     4689.95
    165840     4691.57
    165880     4692.78
    165920     4692.79
    165960     4695.11
    166000     4695.81
    166040     4696.98
    166080     4698.09
    166120      4699.4
    166160     4700.29
    166200     4701.42
    166240     4702.33
    166280     4703.36
    166320     4705.02
    166360     4706.06
    166400     4707.14
    166440     4708.14
    166480     4709.06
    166520     4710.19
    166560     4712.04
    166600     4712.51
    166640     4714.14
    166680     4715.35
    166720     4715.35
    166760     4717.67
    166800     4718.38
    166840     4719.55
    166880     4720.65
    166920     4721.97
    166960     4722.85
    167000     4723.99
    167040     4724.88
    167080     4725.93
    167120     4727.58
    167160     4728.62
    167200      4729.7
    167240     4730.72
    167280     4731.63
    167320     4732.76
    167360     4734.61
    167400     4735.07
    167440     4736.71
    167480     4737.91
    167520     4737.92
    167560     4740.25
    167600     4740.96
    167640     4742.11
    167680     4743.23
    167720     4744.53
    167760     4745.42
    167800     4746.56
    167840     4747.44
    167880      4748.5
    167920     4750.15
    167960     4751.19
    168000     4752.27
    168040     4753.27
    168080     4754.18
    168120     4755.32
    168160     4757.16
    168200     4757.62
    168240     4759.26
    168280     4760.48
    168320     4760.48
    168360      4762.8
    168400     4763.51
    168440     4764.68
    168480     4765.78
    168520     4767.09
    168560     4767.96
    168600     4769.11
    168640        4770
    168680     4771.05
    168720     4772.71
    168760     4773.74
    168800     4774.82
    168840     4775.82
    168880     4776.75
    168920     4777.87
    168960     4779.72
    169000     4780.18
    169040     4781.82
    169080     4783.04
    169120     4783.04
    169160     4785.36
    169200     4786.08
    169240     4787.26
    169280     4788.35
    169320     4789.66
    169360     4790.52
    169400     4791.69
    169440     4792.58
    169480     4793.62
    169520     4795.26
    169560      4796.3
    169600     4797.39
    169640     4798.38
    169680      4799.3
    169720     4800.42
    169760     4802.29
    169800     4802.74
    169840     4804.38
    169880      4805.6
    169920     4805.59
    169960     4807.91
    170000     4808.62
    170040     4809.82
    170080      4810.9
    170120     4812.22
    170160     4813.08
    170200     4814.23
    170240     4815.11
    170280     4816.16
    170320     4817.81
    170360     4818.84
    170400     4819.92
    170440     4820.93
    170480     4821.85
    170520     4822.98
    170560     4824.86
    170600     4825.31
    170640     4826.95
    170680     4828.16
    170720     4828.15
    170760     4830.48
    170800     4831.21
    170840     4832.39
    170880     4833.47
    170920     4834.79
    170960     4835.64
    171000     4836.81
    171040     4837.69
    171080     4838.72
    171120     4840.38
    171160      4841.4
    171200      4842.5
    171240      4843.5
    171280     4844.41
    171320     4845.55
    171360     4847.41
    171400     4847.86
    171440     4849.52
    171480     4850.71
    171520     4850.71
    171560     4853.05
    171600     4853.77
    171640     4854.93
    171680     4856.02
    171720     4857.34
    171760     4858.18
    171800     4859.36
    171840     4860.23
    171880     4861.26
    171920     4862.93
    171960     4863.96
    172000     4865.05
    172040     4866.07
    172080     4866.96
    172120     4868.11
    172160     4869.96
    172200     4870.43
    172240      4872.1
    172280     4873.29
    172320     4873.29
    172360     4875.62
    172400     4876.34
    172440      4877.5
    172480     4878.61
    172520     4879.93
    172560     4880.77
    172600     4881.97
    172640     4882.84
    172680     4883.84
    172720     4885.52
    172760     4886.56
    172800     4887.65
    172840     4888.66
    172880     4889.55
    172920     4890.71
    172960     4892.56
    173000     4893.01
    173040     4894.69
    173080     4895.88
    173120     4895.87
    173160      4898.2
    173200     4898.92
    173240     4900.08
    173280     4901.19
    173320     4902.52
    173360     4903.35
    173400     4904.54
    173440      4905.4
    173480     4906.41
    173520      4908.1
    173560     4909.13
    173600     4910.22
    173640     4911.23
    173680     4912.12
    173720     4913.28
    173760     4915.13
    173800     4915.58
    173840     4917.26
    173880     4918.46
    173920     4918.43
    173960     4920.77
    174000      4921.5
    174040     4922.66
    174080     4923.76
    174120      4925.1
    174160     4925.93
    174200      4927.1
    174240     4927.98
    174280     4928.97
    174320     4930.67
    174360     4931.68
    174400     4932.78
    174440     4933.79
    174480     4934.68
    174520     4935.85
    174560     4937.69
    174600     4938.14
    174640     4939.82
    174680     4941.03
    174720        4941
    174760     4943.34
    174800     4944.06
    174840     4945.21
    174880     4946.33
    174920     4947.67
    174960     4948.49
    175000     4949.66
    175040     4950.53
    175080     4951.53
    175120     4953.22
    175160     4954.22
    175200     4955.33
    175240     4956.35
    175280     4957.23
    175320     4958.38
    175360     4960.23
    175400      4960.7
    175440     4962.37
    175480     4963.56
    175520     4963.53
    175560     4965.89
    175600     4966.61
    175640     4967.74
    175680     4968.87
    175720     4970.21
    175760     4971.02
    175800     4972.19
    175840     4973.06
    175880     4974.06
    175920     4975.76
    175960     4976.75
    176000     4977.87
    176040     4978.88
    176080     4979.75
    176120     4980.91
    176160     4982.76
    176200     4983.22
    176240     4984.91
    176280     4986.09
    176320     4986.04
    176360     4988.41
    176400     4989.14
    176440     4990.28
    176480      4991.4
    176520     4992.76
    176560     4993.57
    176600     4994.72
    176640      4995.6
    176680      4996.6
    176720      4998.3
    176760     4999.28
    176800      5000.4
    176840     5001.41
    176880     5002.31
    176920     5003.44
    176960      5005.3
    177000     5005.73
    177040     5007.46
    177080     5008.61
    177120     5008.57
    177160     5010.95
    177200     5011.66
    177240     5012.83
    177280     5013.93
    177320     5015.31
    177360     5016.11
    177400     5017.27
    177440     5018.15
    177480     5019.13
    177520     5020.85
    177560     5021.82
    177600     5022.94
    177640     5023.95
    177680     5024.85
    177720     5025.98
    177760     5027.84
    177800     5028.28
    177840        5030
    177880     5031.15
    177920     5031.11
    177960      5033.5
    178000      5034.2
    178040     5035.37
    178080     5036.48
    178120     5037.85
    178160     5038.65
    178200     5039.82
    178240     5040.69
    178280     5041.68
    178320     5043.41
    178360     5044.38
    178400     5045.48
    178440      5046.5
    178480     5047.37
    178520     5048.51
    178560     5050.38
    178600     5050.82
    178640     5052.54
    178680     5053.69
    178720     5053.64
    178760     5056.04
    178800     5056.74
    178840     5057.92
    178880     5059.03
    178920     5060.38
    178960     5061.19
    179000     5062.37
    179040     5063.22
    179080     5064.21
    179120     5065.94
    179160     5066.91
    179200     5068.01
    179240     5069.01
    179280     5069.89
    179320     5071.03
    179360     5072.91
    179400     5073.34
    179440     5075.06
    179480      5076.2
    179520     5076.16
    179560     5078.56
    179600     5079.26
    179640     5080.43
    179680     5081.55
    179720     5082.91
    179760      5083.7
    179800     5084.89
    179840     5085.74
    179880     5086.72
    179920     5088.46
    179960     5089.42
    180000     5090.52
    180040     5091.53
    180080     5092.39
    180120     5093.53
    180160     5095.43
    180200     5095.85
    180240     5097.56
    180280     5098.71
    180320     5098.68
    180360     5101.08
    180400     5101.77
    180440     5102.95
    180480     5104.06
    180520     5105.42
    180560     5106.21
    180600     5107.41
    180640     5108.24
    180680     5109.23
    180720     5110.98
    180760     5111.95
    180800     5113.05
    180840     5114.04
    180880      5114.9
    180920     5116.05
    180960     5117.94
    181000     5118.36
    181040     5120.07
    181080     5121.22
    181120     5121.19
    181160     5123.61
    181200     5124.29
    181240     5125.46
    181280     5126.58
    181320     5127.96
    181360     5128.73
    181400     5129.93
    181440     5130.76
    181480     5131.76
    181520     5133.51
    181560     5134.47
    181600     5135.59
    181640     5136.57
    181680     5137.41
    181720     5138.58
    181760     5140.47
    181800     5140.89
    181840     5142.62
    181880     5143.75
    181920     5143.71
    181960     5146.16
    182000     5146.82
    182040     5147.98
    182080     5149.11
    182120     5150.48
    182160     5151.27
    182200     5152.46
    182240     5153.28
    182280     5154.27
    182320     5156.03
    182360     5156.99
    182400      5158.1
    182440     5159.09
    182480     5159.94
    182520     5161.09
    182560     5162.98
    182600      5163.4
    182640     5165.13
    182680     5166.27
    182720     5166.21
    182760     5168.69
    182800     5169.35
    182840      5170.5
    182880     5171.62
    182920        5173
    182960     5173.79
    183000     5174.97
    183040      5175.8
    183080     5176.81
    183120     5178.56
    183160     5179.52
    183200     5180.64
    183240     5181.61
    183280     5182.45
    183320      5183.6
    183360     5185.52
    183400     5185.91
    183440     5187.65
    183480     5188.79
    183520     5188.73
    183560     5191.21
    183600     5191.87
    183640     5193.01
    183680     5194.13
    183720     5195.52
    183760     5196.29
    183800     5197.46
    183840      5198.3
    183880      5199.3
    183920     5201.06
    183960     5202.03
    184000     5203.14
    184040     5204.11
    184080     5204.94
    184120      5206.1
    184160     5208.02
    184200     5208.41
    184240     5210.16
    184280     5211.29
    184320     5211.22
    184360     5213.71
    184400     5214.37
    184440     5215.51
    184480     5216.63
    184520     5218.01
    184560     5218.79
    184600     5219.95
    184640     5220.79
    184680     5221.79
    184720     5223.53
    184760     5224.52
    184800     5225.63
    184840      5226.6
    184880     5227.43
    184920     5228.58
    184960     5230.51
    185000      5230.9
    185040     5232.64
    185080     5233.78
    185120     5233.71
    185160     5236.21
    185200     5236.87
    185240        5238
    185280     5239.11
    185320      5240.5
    185360     5241.26
    185400     5242.45
    185440     5243.27
    185480     5244.27
    185520        5246
    185560     5247.01
    185600     5248.12
    185640     5249.09
    185680     5249.92
    185720     5251.08
    185760     5253.01
    185800      5253.4
    185840     5255.14
    185880     5256.27
    185920      5256.2
    185960     5258.71
    186000     5259.35
    186040     5260.51
    186080      5261.6
    186120     5262.99
    186160     5263.75
    186200     5264.95
    186240     5265.77
    186280     5266.78
    186320     5268.51
    186360      5269.5
    186400     5270.63
    186440     5271.59
    186480     5272.41
    186520     5273.59
    186560     5275.52
    186600      5275.9
    186640     5277.64
    186680     5278.76
    186720     5278.71
    186760     5281.21
    186800     5281.84
    186840        5283
    186880     5284.09
    186920     5285.49
    186960     5286.27
    187000     5287.45
    187040     5288.27
    187080     5289.27
    187120     5291.03
    187160        5292
    187200     5293.13
    187240      5294.1
    187280     5294.92
    187320     5296.11
    187360     5298.03
    187400     5298.43
    187440     5300.15
    187480     5301.28
    187520     5301.21
    187560     5303.73
    187600     5304.37
    187640     5305.54
    187680     5306.62
    187720     5308.02
    187760     5308.78
    187800     5309.98
    187840      5310.8
    187880     5311.81
    187920     5313.54
    187960     5314.53
    188000     5315.65
    188040     5316.63
    188080     5317.45
    188120     5318.63
    188160     5320.56
    188200     5320.96
    188240     5322.69
    188280     5323.82
    188320     5323.74
    188360     5326.25
    188400      5326.9
    188440     5328.05
    188480     5329.13
    188520     5330.54
    188560     5331.32
    188600      5332.5
    188640     5333.33
    188680     5334.34
    188720     5336.08
    188760     5337.06
    188800     5338.17
    188840     5339.15
    188880     5339.96
    188920     5341.16
    188960      5343.1
    189000     5343.47
    189040     5345.22
    189080     5346.32
    189120     5346.25
    189160     5348.78
    189200     5349.41
    189240     5350.56
    189280     5351.65
    189320     5353.07
    189360     5353.82
    189400     5355.02
    189440     5355.84
    189480     5356.85
    189520      5358.6
    189560     5359.57
    189600     5360.67
    189640     5361.66
    189680     5362.47
    189720     5363.68
    189760     5365.62
    189800     5365.99
    189840     5367.74
    189880     5368.86
    189920     5368.77
    189960     5371.31
    190000     5371.94
    190040      5373.1
    190080     5374.19
    190120     5375.58
    190160     5376.35
    190200     5377.56
    190240     5378.37
    190280     5379.37
    190320     5381.13
    190360     5382.11
    190400     5383.21
    190440     5384.22
    190480        5385
    190520     5386.23
    190560     5388.17
    190600     5388.53
    190640     5390.29
    190680     5391.39
    190720     5391.32
    190760     5393.85
    190800     5394.49
    190840     5395.63
    190880     5396.72
    190920     5398.12
    190960     5398.89
    191000     5400.11
    191040     5400.89
    191080     5401.91
    191120     5403.66
    191160     5404.64
    191200     5405.74
    191240     5406.77
    191280     5407.54
    191320     5408.77
    191360     5410.72
    191400     5411.06
    191440     5412.83
    191480     5413.93
    191520     5413.85
    191560     5416.39
    191600     5417.02
    191640     5418.15
    191680     5419.26
    191720     5420.66
    191760     5421.41
    191800     5422.65
    191840     5423.44
    191880     5424.43
    191920     5426.21
    191960     5427.18
    192000     5428.29
    192040     5429.31
    192080     5430.08
    192120     5431.31
    192160     5433.26
    192200     5433.59
    192240     5435.36
    192280     5436.48
    192320     5436.38
    192360     5438.94
    192400     5439.56
    192440     5440.69
    192480     5441.82
    192520     5443.21
    192560     5443.95
    192600     5445.18
    192640     5445.98
    192680     5446.98
    192720     5448.75
    192760     5449.74
    192800     5450.82
    192840     5451.86
    192880     5452.63
    192920     5453.86
    192960     5455.82
    193000     5456.13
    193040     5457.91
    193080     5459.03
    193120     5458.92
    193160     5461.51
    193200     5462.11
    193240     5463.26
    193280     5464.38
    193320     5465.76
    193360      5466.5
    193400     5467.75
    193440     5468.55
    193480     5469.53
    193520     5471.32
    193560      5472.3
    193600     5473.37
    193640     5474.41
    193680     5475.17
    193720     5476.41
    193760     5478.37
    193800      5478.7
    193840     5480.47
    193880     5481.58
    193920     5481.47
    193960     5484.06
    194000     5484.65
    194040     5485.81
    194080     5486.92
    194120     5488.33
    194160     5489.04
    194200     5490.28
    194240      5491.1
    194280     5492.07
    194320     5493.86
    194360     5494.85
    194400     5495.93
    194440     5496.97
    194480     5497.72
    194520     5498.97
    194560     5500.91
    194600     5501.24
    194640     5503.01
    194680     5504.14
    194720     5504.01
    194760     5506.63
    194800     5507.21
    194840     5508.37
    194880     5509.49
    194920      5510.9
    194960      5511.6
    195000     5512.85
    195040     5513.67
    195080     5514.65
    195120     5516.44
    195160     5517.42
    195200      5518.5
    195240     5519.54
    195280      5520.3
    195320     5521.55
    195360     5523.47
    195400     5523.79
    195440     5525.58
    195480      5526.7
    195520     5526.57
    195560     5529.18
    195600     5529.78
    195640     5530.92
    195680     5532.05
    195720     5533.45
    195760     5534.15
    195800      5535.4
    195840     5536.22
    195880     5537.22
    195920     5538.98
    195960     5539.97
    196000     5541.07
    196040      5542.1
    196080     5542.85
    196120      5544.1
    196160     5546.04
    196200     5546.35
    196240     5548.13
    196280     5549.24
    196320      5549.1
    196360     5551.73
    196400     5552.34
    196440     5553.49
    196480     5554.61
    196520        5556
    196560     5556.72
    196600     5557.95
    196640     5558.78
    196680     5559.77
    196720     5561.56
    196760     5562.55
    196800     5563.64
    196840     5564.66
    196880      5565.4
    196920     5566.66
    196960     5568.61
    197000     5568.91
    197040     5570.71
    197080      5571.8
    197120     5571.65
    197160      5574.3
    197200     5574.89
    197240     5576.06
    197280     5577.17
    197320     5578.57
    197360     5579.27
    197400     5580.53
    197440     5581.32
    197480     5582.32
    197520     5584.13
    197560      5585.1
    197600     5586.21
    197640     5587.23
    197680     5587.97
    197720     5589.24
    197760     5591.18
    197800     5591.47
    197840     5593.26
    197880     5594.37
    197920     5594.21
    197960     5596.87
    198000     5597.46
    198040     5598.62
    198080     5599.74
    198120     5601.12
    198160     5601.84
    198200      5603.1
    198240     5603.87
    198280     5604.88
    198320      5606.7
    198360     5607.67
    198400     5608.78
    198440     5609.79
    198480     5610.54
    198520     5611.79
    198560     5613.74
    198600     5614.03
    198640     5615.82
    198680     5616.92
    198720     5616.77
    198760     5619.42
    198800     5620.02
    198840      5621.2
    198880     5622.31
    198920     5623.69
    198960     5624.42
    199000     5625.66
    199040     5626.44
    199080     5627.46
    199120     5629.26
    199160     5630.24
    199200     5631.33
    199240     5632.37
    199280     5633.09
    199320     5634.36
    199360      5636.3
    199400      5636.6
    199440     5638.38
    199480     5639.49
    199520     5639.34
    199560     5641.98
    199600      5642.6
    199640     5643.77
    199680     5644.87
    199720     5646.26
    199760     5646.99
    199800     5648.22
    199840     5649.03
    199880     5650.02
    199920     5651.83
    199960     5652.82
    200000      5653.9
    200040     5654.95
    200080     5655.67
    200120     5656.93
    200160     5658.86
    200200     5659.18
    200240     5660.95
    200280     5662.06
    200320     5661.92
    200360     5664.56
    200400     5665.17
    200440     5666.35
    200480     5667.45
    200520     5668.86
    200560     5669.56
    200600     5670.81
    200640      5671.6
    200680     5672.58
    200720     5674.41
    200760      5675.4
    200800     5676.47
    200840     5677.52
    200880     5678.22
    200920     5679.49
    200960     5681.41
    201000     5681.74
    201040     5683.51
    201080     5684.63
    201120     5684.46
    201160     5687.11
    201200     5687.72
    201240     5688.92
    201280        5690
    201320     5691.42
    201360      5692.1
    201400     5693.36
    201440     5694.16
    201480     5695.13
    201520     5696.94
    201560     5697.96
    201600     5699.02
    201640     5700.06
    201680     5700.78
    201720     5702.04
    201760     5703.97
    201800      5704.3
    201840     5706.06
    201880     5707.18
    201920        5707
    201960     5709.67
    202000     5710.26
    202040     5711.47
    202080     5712.54
    202120     5713.97
    202160     5714.66
    202200      5715.9
    202240     5716.71
    202280     5717.67
    202320      5719.5
    202360      5720.5
    202400     5721.54
    202440     5722.59
    202480     5723.29
    202520     5724.58
    202560     5726.49
    202600     5726.83
    202640      5728.6
    202680     5729.72
    202720     5729.53
    202760      5732.2
    202800     5732.79
    202840        5734
    202880     5735.06
    202920     5736.49
    202960     5737.19
    203000     5738.44
    203040     5739.23
    203080     5740.18
    203120     5742.03
    203160     5743.04
    203200     5744.08
    203240     5745.12
    203280     5745.83
    203320      5747.1
    203360     5749.02
    203400     5749.35
    203440     5751.12
    203480     5752.25
    203520     5752.05
    203560     5754.72
    203600     5755.32
    203640     5756.53
    203680     5757.59
    203720     5759.02
    203760     5759.72
    203800     5760.98
    203840     5761.76
    203880      5762.7
    203920     5764.57
    203960     5765.57
    204000     5766.61
    204040     5767.66
    204080     5768.38
    204120     5769.65
    204160     5771.57
    204200     5771.88
    204240     5773.67
    204280     5774.79
    204320     5774.58
    204360     5777.26
    204400     5777.86
    204440     5779.07
    204480     5780.13
    204520     5781.58
    204560     5782.27
    204600     5783.51
    204640      5784.3
    204680     5785.23
    204720      5787.1
    204760      5788.1
    204800     5789.16
    204840     5790.21
    204880     5790.93
    204920      5792.2
    204960     5794.12
    205000     5794.44
    205040     5796.22
    205080     5797.32
    205120     5797.12
    205160     5799.81
    205200     5800.39
    205240     5801.62
    205280     5802.68
    205320     5804.13
    205360     5804.79
    205400     5806.06
    205440     5806.85
    205480     5807.77
    205520     5809.65
    205560     5810.65
    205600      5811.7
    205640     5812.77
    205680      5813.5
    205720     5814.74
    205760     5816.67
    205800     5817.02
    205840     5818.78
    205880     5819.89
    205920     5819.69
    205960     5822.37
    206000     5822.94
    206040     5824.17
    206080     5825.25
    206120     5826.67
    206160     5827.35
    206200     5828.61
    206240     5829.39
    206280     5830.31
    206320      5832.2
    206360     5833.19
    206400     5834.25
    206440     5835.29
    206480     5836.05
    206520     5837.29
    206560     5839.22
    206600     5839.58
    206640     5841.32
    206680     5842.45
    206720     5842.23
    206760     5844.93
    206800     5845.49
    206840     5846.72
    206880     5847.79
    206920     5849.25
    206960      5849.9
    207000     5851.18
    207040     5851.95
    207080     5852.88
    207120     5854.76
    207160     5855.74
    207200     5856.81
    207240     5857.87
    207280     5858.62
    207320     5859.88
    207360     5861.81
    207400     5862.14
    207440      5863.9
    207480     5865.02
    207520     5864.81
    207560     5867.51
    207600     5868.08
    207640     5869.29
    207680     5870.38
    207720     5871.82
    207760     5872.46
    207800     5873.77
    207840     5874.52
    207880     5875.47
    207920     5877.35
    207960     5878.31
    208000     5879.38
    208040     5880.45
    208080      5881.2
    208120     5882.48
    208160      5884.4
    208200     5884.72
    208240     5886.49
    208280      5887.6
    208320      5887.4
    208360      5890.1
    208400     5890.67
    208440     5891.89
    208480     5892.96
    208520     5894.41
    208560     5895.06
    208600     5896.35
    208640     5897.11
    208680     5898.06
    208720     5899.94
    208760     5900.91
    208800     5901.96
    208840     5903.05
    208880      5903.8
    208920     5905.07
    208960     5906.99
    209000     5907.29
    209040     5909.07
    209080     5910.19
    209120     5909.97
    209160     5912.68
    209200     5913.27
    209240     5914.48
    209280     5915.53
    209320     5916.98
    209360     5917.64
    209400     5918.93
    209440      5919.7
    209480     5920.65
    209520     5922.52
    209560     5923.48
    209600     5924.54
    209640     5925.64
    209680     5926.37
    209720     5927.67
    209760     5929.58
    209800     5929.86
    209840     5931.67
    209880     5932.78
    209920     5932.55
    209960     5935.27
    210000     5935.83
    210040     5937.07
    210080     5938.12
    210120     5939.56
    210160     5940.23
    210200      5941.5
    210240     5942.28
    210280     5943.22
    210320     5945.09
    210360     5946.05
    210400      5947.1
    210440     5948.22
    210480     5948.96
    210520     5950.26
    210560     5952.15
    210600     5952.46
    210640     5954.26
    210680     5955.37
    210720     5955.14
    210760     5957.88
    210800     5958.44
    210840     5959.66
    210880     5960.71
    210920     5962.14
    210960     5962.81
    211000     5964.09
    211040     5964.85
    211080     5965.79
    211120     5967.69
    211160     5968.66
    211200     5969.71
    211240     5970.83
    211280     5971.56
    211320     5972.85
    211360     5974.75
    211400     5975.06
    211440     5976.85
    211480     5977.97
    211520     5977.74
    211560     5980.48
    211600     5981.03
    211640     5982.27
    211680      5983.3
    211720     5984.73
    211760      5985.4
    211800     5986.68
    211840     5987.47
    211880     5988.38
    211920     5990.29
    211960     5991.27
    212000      5992.3
    212040     5993.45
    212080     5994.17
    212120     5995.48
    212160     5997.38
    212200     5997.66
    212240     5999.45
    212280     6000.58
    212320     6000.34
    212360     6003.09
    212400     6003.64
    212440     6004.87
    212480      6005.9
    212520     6007.32
    212560     6008.01
    212600     6009.28
    212640     6010.09
    212680        6011
    212720     6012.91
    212760     6013.89
    212800     6014.91
    212840     6016.07
    212880     6016.79
    212920     6018.08
    212960        6020
    213000     6020.29
    213040     6022.07
    213080     6023.19
    213120     6022.97
    213160     6025.73
    213200     6026.26
    213240     6027.51
    213280      6028.5
    213320     6029.95
    213360     6030.62
    213400      6031.9
    213440     6032.69
    213480     6033.61
    213520     6035.51
    213560     6036.49
    213600     6037.53
    213640     6038.68
    213680     6039.38
    213720     6040.68
    213760     6042.59
    213800     6042.89
    213840     6044.66
    213880      6045.8
    213920     6045.55
    213960     6048.33
    214000     6048.83
    214040     6050.11
    214080     6051.08
    214120     6052.54
    214160      6053.2
    214200     6054.48
    214240     6055.28
    214280     6056.21
    214320     6058.11
    214360     6059.07
    214400     6060.12
    214440     6061.27
    214480     6061.97
    214520     6063.28
    214560     6065.16
    214600     6065.46
    214640     6067.24
    214680     6068.38
    214720     6068.13
    214760      6070.9
    214800     6071.42
    214840      6072.7
    214880     6073.66
    214920     6075.12
    214960     6075.78
    215000     6077.06
    215040     6077.86
    215080     6078.76
    215120     6080.68
    215160     6081.63
    215200     6082.68
    215240     6083.84
    215280     6084.52
    215320     6085.86
    215360     6087.75
    215400     6088.05
    215440     6089.82
    215480     6090.94
    215520     6090.71
    215560     6093.47
    215600        6094
    215640     6095.29
    215680     6096.24
    215720     6097.71
    215760     6098.36
    215800     6099.65
    215840     6100.44
    215880     6101.36
    215920     6103.28
    215960     6104.23
    216000     6105.28
    216040     6106.43
    216080      6107.1
    216120     6108.45
    216160     6110.35
    216200     6110.65
    216240      6112.4
    216280     6113.53
    216320     6113.28
    216360     6116.07
    216400     6116.58
    216440     6117.88
    216480     6118.82
    216520     6120.29
    216560     6120.94
    216600     6122.25
    216640     6123.03
    216680     6123.94
    216720     6125.86
    216760     6126.79
    216800     6127.86
    216840        6129
    216880     6129.69
    216920     6131.03
    216960     6132.92
    217000     6133.25
    217040     6134.99
    217080     6136.12
    217120     6135.83
    217160     6138.64
    217200     6139.17
    217240     6140.45
    217280      6141.4
    217320      6142.9
    217360     6143.52
    217400     6144.82
    217440     6145.63
    217480     6146.52
    217520     6148.44
    217560     6149.37
    217600     6150.45
    217640     6151.58
    217680     6152.26
    217720     6153.63
    217760     6155.52
    217800     6155.83
    217840     6157.58
    217880     6158.72
    217920      6158.4
    217960     6161.23
    218000     6161.75
    218040     6163.04
    218080     6163.99
    218120     6165.48
    218160      6166.1
    218200     6167.41
    218240     6168.18
    218280     6169.08
    218320     6171.02
    218360     6171.97
    218400     6173.01
    218440     6174.15
    218480     6174.84
    218520     6176.21
    218560     6178.09
    218600     6178.39
    218640     6180.17
    218680     6181.31
    218720     6180.99
    218760     6183.82
    218800     6184.34
    218840     6185.62
    218880     6186.57
    218920      6188.1
    218960     6188.68
    219000     6189.98
    219040     6190.76
    219080     6191.67
    219120      6193.6
    219160     6194.56
    219200      6195.6
    219240     6196.75
    219280     6197.43
    219320     6198.81
    219360     6200.71
    219400     6200.98
    219440     6202.77
    219480     6203.91
    219520     6203.58
    219560     6206.42
    219600     6206.92
    219640     6208.21
    219680     6209.16
    219720     6210.66
    219760     6211.27
    219800     6212.59
    219840     6213.34
    219880     6214.28
    219920     6216.18
    219960     6217.14
    220000      6218.2
    220040     6219.34
    220080     6220.02
    220120      6221.4
    220160      6223.3
    220200     6223.57
    220240     6225.35
    220280      6226.5
    220320     6226.17
    220360        6229
    220400     6229.49
    220440      6230.8
    220480     6231.75
    220520     6233.25
    220560     6233.84
    220600     6235.19
    220640     6235.94
    220680     6236.89
    220720     6238.78
    220760     6239.75
    220800     6240.79
    220840     6241.94
    220880      6242.6
    220920     6243.99
    220960     6245.89
    221000     6246.16
    221040     6247.93
    221080     6249.09
    221120     6248.78
    221160      6251.6
    221200     6252.09
    221240      6253.4
    221280     6254.34
    221320     6255.85
    221360     6256.43
    221400     6257.78
    221440     6258.52
    221480     6259.47
    221520     6261.36
    221560     6262.34
    221600     6263.35
    221640     6264.53
    221680     6265.18
    221720     6266.58
    221760     6268.46
    221800     6268.74
    221840     6270.51
    221880      6271.7
    221920     6271.35
    221960     6274.18
    222000     6274.68
    222040     6275.97
    222080     6276.91
    222120     6278.44
    222160     6279.02
    222200     6280.36
    222240     6281.11
    222280     6282.06
    222320     6283.93
    222360     6284.94
    222400     6285.94
    222440     6287.14
    222480     6287.78
    222520     6289.18
    222560     6291.07
    222600     6291.33
    222640      6293.1
    222680      6294.3
    222720     6293.95
    222760     6296.76
    222800     6297.28
    222840     6298.57
    222880     6299.52
    222920     6301.07
    222960     6301.62
    223000     6302.96
    223040      6303.7
    223080     6304.65
    223120     6306.52
    223160     6307.55
    223200     6308.55
    223240     6309.73
    223280     6310.36
    223320     6311.75
    223360     6313.65
    223400     6313.92
    223440      6315.7
    223480     6316.89
    223520     6316.53
    223560     6319.36
    223600     6319.88
    223640     6321.17
    223680      6322.1
    223720     6323.69
    223760     6324.21
    223800     6325.56
    223840     6326.31
    223880     6327.27
    223920     6329.13
    223960     6330.15
    224000     6331.15
    224040     6332.37
    224080     6332.96
    224120     6334.37
    224160     6336.28
    224200     6336.54
    224240     6338.29
    224280     6339.51
    224320     6339.15
    224360     6341.97
    224400     6342.51
    224440     6343.79
    224480     6344.72
    224520      6346.3
    224560     6346.82
    224600     6348.17
    224640     6348.92
    224680     6349.88
    224720     6351.75
    224760     6352.78
    224800     6353.76
    224840     6354.97
    224880     6355.56
    224920     6356.96
    224960     6358.88
    225000     6359.14
    225040     6360.88
    225080     6362.11
    225120     6361.75
    225160     6364.56
    225200     6365.11
    225240     6366.39
    225280     6367.33
    225320     6368.91
    225360     6369.43
    225400     6370.77
    225440     6371.53
    225480     6372.48
    225520     6374.35
    225560     6375.39
    225600     6376.35
    225640     6377.59
    225680     6378.17
    225720      6379.6
    225760      6381.5
    225800     6381.76
    225840     6383.51
    225880     6384.73
    225920     6384.37
    225960     6387.17
    226000     6387.74
    226040     6389.01
    226080     6389.96
    226120     6391.55
    226160     6392.06
    226200     6393.38
    226240     6394.15
    226280      6395.1
    226320     6396.95
    226360        6398
    226400     6398.96
    226440     6400.19
    226480     6400.78
    226520     6402.23
    226560      6404.1
    226600     6404.38
    226640     6406.12
    226680     6407.32
    226720     6406.95
    226760     6409.79
    226800     6410.35
    226840     6411.61
    226880     6412.56
    226920     6414.15
    226960     6414.65
    227000     6415.98
    227040     6416.74
    227080      6417.7
    227120     6419.55
    227160      6420.6
    227200     6421.57
    227240      6422.8
    227280     6423.37
    227320     6424.82
    227360     6426.68
    227400     6426.97
    227440     6428.72
    227480      6429.9
    227520     6429.53
    227560     6432.39
    227600     6432.94
    227640      6434.2
    227680     6435.14
    227720     6436.76
    227760     6437.26
    227800     6438.58
    227840     6439.35
    227880     6440.29
    227920     6442.16
    227960     6443.22
    228000     6444.18
    228040     6445.41
    228080     6445.97
    228120     6447.43
    228160     6449.29
    228200      6449.6
    228240     6451.34
    228280     6452.51
    228320     6452.15
    228360        6455
    228400     6455.57
    228440     6456.81
    228480     6457.75
    228520     6459.37
    228560     6459.87
    228600     6461.21
    228640     6461.97
    228680     6462.92
    228720     6464.77
    228760     6465.85
    228800      6466.8
    228840     6468.02
    228880     6468.58
    228920     6470.05
    228960      6471.9
    229000     6472.19
    229040     6473.97
    229080     6475.11
    229120     6474.75
    229160     6477.62
    229200     6478.18
    229240     6479.43
    229280     6480.38
    229320     6481.99
    229360     6482.49
    229400     6483.83
    229440      6484.6
    229480     6485.53
    229520     6487.39
    229560     6488.47
    229600     6489.41
    229640     6490.63
    229680     6491.19
    229720     6492.67
    229760     6494.51
    229800     6494.79
    229840     6496.57
    229880     6497.71
    229920     6497.35
    229960     6500.22
    230000     6500.79
    230040     6502.05
    230080     6502.98
    230120      6504.6
    230160     6505.08
    230200     6506.43
    230240      6507.2
    230280     6508.13
    230320     6510.01
    230360     6511.07
    230400     6512.02
    230440     6513.23
    230480      6513.8
    230520     6515.27
    230560     6517.13
    230600     6517.41
    230640     6519.18
    230680     6520.31
    230720     6519.96
    230760     6522.84
    230800     6523.41
    230840     6524.67
    230880     6525.61
    230920     6527.22
    230960      6527.7
    231000     6529.05
    231040     6529.83
    231080     6530.74
    231120     6532.63
    231160     6533.69
    231200     6534.64
    231240     6535.84
    231280     6536.41
    231320     6537.89
    231360     6539.77
    231400     6540.04
    231440     6541.81
    231480     6542.93
    231520     6542.58
    231560     6545.48
    231600     6546.03
    231640     6547.31
    231680     6548.22
    231720     6549.86
    231760     6550.31
    231800     6551.68
    231840     6552.46
    231880     6553.36
    231920     6555.27
    231960     6556.31
    232000     6557.28
    232040     6558.46
    232080     6559.03
    232120     6560.51
    232160     6562.39
    232200     6562.66
    232240     6564.41
    232280     6565.56
    232320     6565.18
    232360     6568.09
    232400     6568.64
    232440     6569.92
    232480     6570.84
    232520     6572.47
    232560     6572.91
    232600     6574.28
    232640     6575.08
    232680     6575.99
    232720      6577.9
    232760     6578.93
    232800      6579.9
    232840     6581.08
    232880     6581.65
    232920     6583.12
    232960     6585.02
    233000     6585.28
    233040     6587.01
    233080     6588.18
    233120     6587.78
    233160     6590.71
    233200     6591.26
    233240     6592.56
    233280     6593.48
    233320     6595.09
    233360     6595.53
    233400     6596.92
    233440      6597.7
    233480     6598.61
    233520     6600.52
    233560     6601.56
    233600     6602.52
    233640     6603.71
    233680     6604.26
    233720     6605.76
    233760     6607.66
    233800     6607.91
    233840     6609.66
    233880     6610.82
    233920     6610.42
    233960     6613.35
    234000     6613.91
    234040     6615.18
    234080     6616.11
    234120     6617.74
    234160     6618.17
    234200     6619.55
    234240     6620.34
    234280     6621.25
    234320     6623.16
    234360     6624.23
    234400     6625.18
    234440     6626.35
    234480     6626.92
    234520      6628.4
    234560      6630.3
    234600     6630.52
    234640      6632.3
    234680     6633.48
    234720     6633.07
    234760        6636
    234800     6636.58
    234840     6637.84
    234880     6638.78
    234920     6640.38
    234960     6640.81
    235000     6642.21
    235040     6642.99
    235080     6643.89
    235120     6645.81
    235160     6646.88
    235200     6647.84
    235240     6648.99
    235280     6649.59
    235320     6651.05
    235360     6652.96
    235400     6653.17
    235440     6654.97
    235480     6656.13
    235520      6655.7
    235560     6658.64
    235600     6659.23
    235640      6660.5
    235680     6661.41
    235720     6663.02
    235760     6663.47
    235800     6664.86
    235840     6665.64
    235880     6666.55
    235920     6668.45
    235960     6669.53
    236000      6670.5
    236040     6671.63
    236080     6672.23
    236120     6673.69
    236160      6675.6
    236200     6675.82
    236240     6677.61
    236280      6678.8
    236320     6678.34
    236360     6681.29
    236400     6681.87
    236440     6683.13
    236480     6684.07
    236520     6685.65
    236560     6686.11
    236600     6687.51
    236640     6688.28
    236680     6689.18
    236720     6691.08
    236760     6692.15
    236800     6693.16
    236840     6694.26
    236880     6694.86
    236920     6696.31
    236960     6698.24
    237000     6698.45
    237040     6700.24
    237080     6701.43
    237120     6700.97
    237160     6703.92
    237200     6704.52
    237240     6705.78
    237280     6706.71
    237320     6708.29
    237360     6708.74
    237400     6710.15
    237440     6710.93
    237480      6711.8
    237520     6713.72
    237560     6714.79
    237600     6715.78
    237640     6716.89
    237680     6717.48
    237720     6718.92
    237760     6720.85
    237800     6721.09
    237840     6722.87
    237880     6724.05
    237920     6723.59
    237960     6726.56
    238000     6727.16
    238040     6728.42
    238080     6729.37
    238120     6730.92
    238160     6731.39
    238200     6732.78
    238240     6733.58
    238280     6734.46
    238320     6736.36
    238360     6737.44
    238400     6738.43
    238440     6739.53
    238480     6740.11
    238520     6741.56
    238560     6743.51
    238600     6743.74
    238640     6745.51
    238680     6746.68
    238720     6746.21
    238760     6749.21
    238800     6749.81
    238840     6751.03
    238880        6752
    238920     6753.56
    238960        6754
    239000      6755.4
    239040     6756.22
    239080     6757.09
    239120     6758.97
    239160     6760.04
    239200     6761.04
    239240     6762.15
    239280     6762.75
    239320      6764.2
    239360     6766.13
    239400     6766.35
    239440     6768.13
    239480     6769.31
    239520     6768.84
    239560     6771.85
    239600     6772.44
    239640     6773.67
    239680     6774.65
    239720      6776.2
    239760     6776.64
    239800     6778.03
    239840     6778.84
    239880     6779.74
    239920      6781.6
    239960     6782.68
    240000     6783.69
    240040      6784.8
    240080     6785.38
    240120     6786.84
    240160     6788.77
    240200        6789
    240240     6790.78
    240280     6791.95
    240320     6791.49
    240360     6794.49
    240400     6795.09
    240440     6796.31
    240480      6797.3
    240520     6798.84
    240560     6799.28
    240600     6800.68
    240640      6801.5
    240680     6802.37
    240720     6804.26
    240760     6805.33
    240800     6806.33
    240840     6807.43
    240880        6808
    240920     6809.48
    240960     6811.41
    241000     6811.64
    241040     6813.42
    241080     6814.58
    241120     6814.12
    241160     6817.14
    241200     6817.73
    241240     6818.95
    241280     6819.94
    241320     6821.47
    241360     6821.91
    241400     6823.31
    241440     6824.14
    241480     6825.02
    241520     6826.91
    241560     6827.98
    241600     6828.99
    241640     6830.08
    241680     6830.66
    241720     6832.12
    241760     6834.06
    241800     6834.31
    241840     6836.08
    241880     6837.23
    241920     6836.76
    241960      6839.8
    242000     6840.36
    242040     6841.59
    242080     6842.58
    242120     6844.11
    242160     6844.55
    242200     6845.97
    242240     6846.78
    242280     6847.65
    242320     6849.55
    242360     6850.62
    242400     6851.64
    242440     6852.73
    242480      6853.3
    242520     6854.77
    242560     6856.72
    242600     6856.97
    242640     6858.73
    242680     6859.89
    242720     6859.39
    242760     6862.45
    242800     6863.01
    242840     6864.23
    242880     6865.22
    242920     6866.76
    242960     6867.19
    243000     6868.62
    243040     6869.41
    243080     6870.29
    243120     6872.21
    243160     6873.28
    243200     6874.29
    243240     6875.37
    243280     6875.95
    243320      6877.4
    243360     6879.38
    243400     6879.62
    243440     6881.38
    243480     6882.53
    243520     6882.02
    243560      6885.1
    243600     6885.67
    243640     6886.84
    243680     6887.86
    243720      6889.4
    243760     6889.82
    243800     6891.26
    243840     6892.08
    243880     6892.94
    243920     6894.84
    243960     6895.92
    244000     6896.94
    244040     6898.01
    244080     6898.59
    244120     6900.04
    244160     6902.01
    244200     6902.24
    244240     6904.05
    244280     6905.17
    244320     6904.67
    244360     6907.76
    244400     6908.33
    244440     6909.49
    244480     6910.53
    244520     6912.06
    244560     6912.48
    244600     6913.93
    244640     6914.73
    244680      6915.6
    244720      6917.5
    244760     6918.56
    244800     6919.61
    244840     6920.69
    244880     6921.25
    244920      6922.7
    244960     6924.68
    245000      6924.9
    245040     6926.71
    245080     6927.84
    245120     6927.33
    245160     6930.44
    245200     6930.99
    245240     6932.14
    245280     6933.18
    245320     6934.71
    245360     6935.13
    245400     6936.59
    245440     6937.39
    245480     6938.26
    245520     6940.17
    245560     6941.23
    245600     6942.28
    245640     6943.38
    245680     6943.92
    245720     6945.38
    245760     6947.35
    245800     6947.58
    245840     6949.39
    245880      6950.5
    245920     6949.98
    245960     6953.11
    246000     6953.67
    246040     6954.82
    246080     6955.85
    246120     6957.38
    246160     6957.81
    246200     6959.26
    246240     6960.04
    246280     6960.93
    246320     6962.83
    246360      6963.9
    246400     6964.95
    246440     6966.04
    246480     6966.59
    246520     6968.04
    246560     6970.01
    246600     6970.25
    246640     6972.05
    246680     6973.15
    246720     6972.65
    246760     6975.76
    246800     6976.34
    246840     6977.48
    246880     6978.49
    246920     6980.04
    246960     6980.48
    247000     6981.92
    247040      6982.7
    247080     6983.58
    247120      6985.5
    247160     6986.54
    247200     6987.65
    247240      6988.7
    247280     6989.26
    247320      6990.7
    247360     6992.68
    247400     6992.91
    247440     6994.71
    247480     6995.81
    247520     6995.31
    247560     6998.42
    247600        6999
    247640     7000.14
    247680     7001.15
    247720     7002.69
    247760     7003.15
    247800     7004.58
    247840     7005.37
    247880     7006.24
    247920     7008.16
    247960     7009.19
    248000     7010.31
    248040     7011.36
    248080     7011.92
    248120     7013.34
    248160     7015.31
    248200     7015.54
    248240     7017.36
    248280     7018.44
    248320     7017.96
    248360     7021.06
    248400     7021.65
    248440      7022.8
    248480     7023.82
    248520     7025.35
    248560     7025.81
    248600     7027.24
    248640     7028.01
    248680     7028.89
    248720      7030.8
    248760     7031.84
    248800     7032.95
    248840     7034.01
    248880     7034.58
    248920        7036
    248960     7037.98
    249000      7038.2
    249040     7040.02
    249080     7041.11
    249120      7040.6
    249160     7043.72
    249200      7044.3
    249240     7045.47
    249280     7046.45
    249320     7048.01
    249360     7048.46
    249400      7049.9
    249440     7050.65
    249480     7051.53
    249520     7053.43
    249560     7054.52
    249600     7055.61
    249640     7056.68
    249680     7057.23
    249720     7058.65
    249760     7060.64
    249800     7060.86
    249840     7062.67
    249880     7063.78
    249920     7063.24
    249960     7066.37
    250000     7066.97
    250040     7068.12
    250080     7069.13
    250120     7070.67
    250160      7071.1
    250200     7072.55
    250240     7073.29
    250280     7074.16
    250320     7076.09
    250360     7077.16
    250400     7078.25
    250440     7079.35
    250480      7079.9
    250520     7081.28
    250560     7083.29
    250600     7083.49
    250640     7085.34
    250680     7086.44
    250720      7085.9
    250760     7089.05
    250800     7089.63
    250840     7090.76
    250880     7091.79
    250920     7093.33
    250960     7093.76
    251000     7095.19
    251040     7095.94
    251080      7096.8
    251120     7098.75
    251160      7099.8
    251200      7100.9
    251240        7102
    251280     7102.55
    251320     7103.93
    251360     7105.93
    251400     7106.14
    251440     7107.97
    251480     7109.11
    251520     7108.54
    251560     7111.69
    251600     7112.27
    251640     7113.39
    251680     7114.42
    251720     7115.96
    251760     7116.39
    251800     7117.84
    251840     7118.54
    251880     7119.42
    251920     7121.38
    251960     7122.42
    252000     7123.52
    252040      7124.6
    252080     7125.16
    252120     7126.56
    252160     7128.53
    252200     7128.73
    252240      7130.6
    252280     7131.73
    252320     7131.16
    252360     7134.32
    252400     7134.89
    252440     7136.02
    252480     7137.06
    252520     7138.57
    252560     7139.02
    252600     7140.47
    252640     7141.17
    252680     7142.05
    252720     7144.02
    252760     7145.05
    252800     7146.15
    252840     7147.23
    252880     7147.81
    252920     7149.19
    252960     7151.17
    253000      7151.4
    253040     7153.26
    253080     7154.38
    253120      7153.8
    253160     7156.97
    253200     7157.55
    253240     7158.65
    253280      7159.7
    253320     7161.25
    253360     7161.66
    253400     7163.12
    253440     7163.82
    253480     7164.71
    253520     7166.67
    253560     7167.68
    253600      7168.8
    253640     7169.88
    253680     7170.42
    253720     7171.84
    253760     7173.83
    253800     7174.06
    253840      7175.9
    253880     7177.01
    253920     7176.45
    253960     7179.61
    254000      7180.2
    254040      7181.3
    254080     7182.35
    254120     7183.89
    254160     7184.31
    254200     7185.78
    254240      7186.5
    254280     7187.37
    254320     7189.33
    254360     7190.34
    254400     7191.43
    254440     7192.52
    254480     7193.07
    254520     7194.47
    254560     7196.49
    254600     7196.71
    254640     7198.54
    254680     7199.66
    254720      7199.1
    254760     7202.29
    254800     7202.86
    254840     7203.95
    254880     7205.02
    254920     7206.54
    254960     7206.98
    255000     7208.46
    255040     7209.15
    255080        7210
    255120     7211.96
    255160     7212.99
    255200     7214.09
    255240     7215.16
    255280     7215.69
    255320     7217.11
    255360     7219.11
    255400     7219.33
    255440     7221.19
    255480     7222.29
    255520     7221.71
    255560     7224.91
    255600     7225.49
    255640     7226.57
    255680     7227.64
    255720     7229.17
    255760      7229.6
    255800     7231.08
    255840      7231.8
    255880     7232.63
    255920     7234.59
    255960     7235.61
    256000     7236.69
    256040     7237.76
    256080     7238.29
    256120     7239.71
    256160     7241.74
    256200     7241.92
    256240     7243.82
    256280     7244.91
    256320     7244.32
    256360      7247.5
    256400      7248.1
    256440     7249.17
    256480     7250.24
    256520     7251.76
    256560     7252.22
    256600      7253.7
    256640     7254.42
    256680     7255.24
    256720      7257.2
    256760     7258.23
    256800     7259.31
    256840     7260.36
    256880     7260.89
    256920     7262.33
    256960     7264.37
    257000     7264.53
    257040     7266.43
    257080     7267.53
    257120      7266.9
    257160     7270.09
    257200     7270.71
    257240     7271.77
    257280     7272.82
    257320     7274.37
    257360     7274.82
    257400     7276.31
    257440     7277.02
    257480     7277.82
    257520     7279.78
    257560     7280.82
    257600     7281.91
    257640     7282.96
    257680     7283.48
    257720     7284.92
    257760     7286.97
    257800     7287.12
    257840     7289.01
    257880     7290.11
    257920     7289.52
    257960     7292.71
    258000     7293.28
    258040     7294.37
    258080     7295.45
    258120     7296.97
    258160     7297.41
    258200      7298.9
    258240     7299.62
    258280     7300.41
    258320     7302.37
    258360     7303.41
    258400     7304.49
    258440     7305.55
    258480     7306.05
    258520      7307.5
    258560     7309.54
    258600      7309.7
    258640      7311.6
    258680     7312.69
    258720     7312.12
    258760     7315.29
    258800     7315.85
    258840     7316.95
    258880     7318.04
    258920     7319.55
    258960     7319.97
    259000      7321.5
    259040     7322.23
    259080     7322.99
    259120     7324.96
    259160     7325.99
    259200     7327.09
    259240     7328.16
    259280     7328.64
    259320     7330.08
    259360     7332.11
    259400     7332.28
    259440     7334.18
    259480     7335.28
    259520     7334.68
    259560     7337.87
    259600     7338.43
    259640     7339.54
    259680     7340.62
    259720     7342.13
    259760     7342.54
    259800     7344.08
    259840     7344.79
    259880     7345.58
    259920     7347.53
    259960     7348.56
    260000     7349.67
    260040     7350.76
    260080     7351.25
    260120     7352.67
    260160     7354.71
    260200     7354.87
    260240     7356.78
    260280     7357.88
    260320     7357.28
    260360     7360.49
    260400     7361.03
    260440     7362.12
    260480     7363.22
    260520     7364.73
    260560     7365.13
    260600     7366.68
    260640     7367.37
    260680     7368.16
    260720     7370.12
    260760     7371.12
    260800     7372.26
    260840     7373.35
    260880     7373.81
    260920     7375.25
    260960     7377.28
    261000     7377.43
    261040     7379.37
    261080     7380.49
    261120     7379.87
    261160     7383.08
    261200     7383.61
    261240     7384.71
    261280      7385.8
    261320     7387.29
    261360     7387.69
    261400     7389.24
    261440     7389.96
    261480     7390.72
    261520     7392.71
    261560      7393.7
    261600     7394.85
    261640     7395.92
    261680     7396.37
    261720     7397.83
    261760     7399.85
    261800     7400.01
    261840     7401.94
    261880     7403.07
    261920     7402.44
    261960     7405.67
    262000     7406.18
    262040     7407.28
    262080     7408.37
    262120     7409.86
    262160     7410.28
    262200     7411.83
    262240     7412.54
    262280      7413.3
    262320     7415.31
    262360      7416.3
    262400     7417.43
    262440     7418.51
    262480     7418.95
    262520     7420.41
    262560     7422.43
    262600      7422.6
    262640     7424.51
    262680     7425.65
    262720     7425.03
    262760     7428.27
    262800     7428.78
    262840     7429.89
    262880     7430.96
    262920     7432.46
    262960     7432.87
    263000     7434.44
    263040     7435.11
    263080     7435.89
    263120     7437.89
    263160     7438.86
    263200     7440.03
    263240     7441.11
    263280     7441.56
    263320        7443
    263360     7445.02
    263400     7445.21
    263440     7447.12
    263480     7448.23
    263520     7447.63
    263560     7450.88
    263600     7451.38
    263640     7452.47
    263680     7453.55
    263720     7455.07
    263760      7455.5
    263800     7457.03
    263840     7457.71
    263880     7458.49
    263920     7460.49
    263960     7461.45
    264000     7462.61
    264040     7463.68
    264080     7464.14
    264120     7465.59
    264160      7467.6
    264200     7467.77
    264240     7469.72
    264280     7470.81
    264320     7470.23
    264360     7473.48
    264400     7473.96
    264440     7475.04
    264480     7476.12
    264520     7477.66
    264560     7478.12
    264600     7479.64
    264640      7480.3
    264680     7481.06
    264720     7483.09
    264760     7484.05
    264800     7485.19
    264840      7486.3
    264880     7486.73
    264920     7488.19
    264960     7490.21
    265000     7490.37
    265040     7492.31
    265080     7493.41
    265120     7492.79
    265160     7496.08
    265200     7496.56
    265240     7497.61
    265280     7498.69
    265320     7500.24
    265360     7500.69
    265400     7502.22
    265440     7502.88
    265480     7503.64
    265520     7505.66
    265560      7506.6
    265600     7507.76
    265640     7508.87
    265680      7509.3
    265720     7510.75
    265760     7512.78
    265800     7512.95
    265840     7514.87
    265880     7515.95
    265920     7515.34
    265960     7518.64
    266000     7519.13
    266040     7520.16
    266080     7521.27
    266120      7522.8
    266160     7523.25
    266200     7524.76
    266240     7525.45
    266280     7526.19
    266320     7528.21
    266360     7529.16
    266400     7530.31
    266440     7531.44
    266480     7531.87
    266520     7533.33
    266560     7535.36
    266600     7535.51
    266640     7537.46
    266680     7538.53
    266720     7537.89
    266760     7541.22
    266800      7541.7
    266840     7542.74
    266880     7543.83
    266920     7545.36
    266960     7545.83
    267000     7547.31
    267040     7548.01
    267080     7548.75
    267120     7550.76
    267160     7551.74
    267200     7552.87
    267240     7553.99
    267280     7554.45
    267320      7555.9
    267360     7557.91
    267400     7558.08
    267440     7560.04
    267480     7561.09
    267520     7560.44
    267560     7563.81
    267600     7564.24
    267640     7565.29
    267680      7566.4
    267720     7567.94
    267760     7568.38
    267800     7569.89
    267840     7570.58
    267880     7571.32
    267920     7573.33
    267960      7574.3
    268000     7575.45
    268040     7576.54
    268080     7576.99
    268120     7578.44
    268160     7580.48
    268200     7580.65
    268240     7582.61
    268280     7583.67
    268320     7583.01
    268360     7586.38
    268400     7586.77
    268440     7587.86
    268480     7588.97
    268520     7590.52
    268560     7590.97
    268600     7592.48
    268640     7593.14
    268680     7593.91
    268720      7595.9
    268760     7596.88
    268800     7598.02
    268840     7599.09
    268880     7599.59
    268920     7601.04
    268960     7603.08
    269000     7603.27
    269040     7605.17
    269080     7606.26
    269120      7605.6
    269160     7608.98
    269200     7609.39
    269240     7610.45
    269280     7611.57
    269320     7613.11
    269360     7613.57
    269400     7615.09
    269440     7615.74
    269480      7616.5
    269520     7618.51
    269560     7619.46
    269600     7620.63
    269640      7621.7
    269680     7622.21
    269720     7623.65
    269760      7625.7
    269800     7625.84
    269840     7627.79
    269880     7628.87
    269920     7628.19
    269960     7631.57
    270000     7631.98
    270040     7633.05
    270080     7634.16
    270120     7635.71
    270160     7636.15
    270200      7637.7
    270240     7638.33
    270280     7639.11
    270320     7641.09
    270360     7642.05
    270400     7643.23
    270440     7644.31
    270480     7644.81
    270520     7646.25
    270560      7648.3
    270600     7648.43
    270640      7650.4
    270680     7651.46
    270720     7650.79
    270760     7654.17
    270800     7654.59
    270840     7655.67
    270880     7656.74
    270920     7658.28
    270960     7658.73
    271000      7660.3
    271040     7660.93
    271080     7661.67
    271120     7663.67
    271160     7664.64
    271200     7665.82
    271240     7666.91
    271280     7667.39
    271320     7668.82
    271360      7670.9
    271400        7671
    271440     7672.98
    271480     7674.06
    271520     7673.36
    271560     7676.77
    271600     7677.16
    271640     7678.25
    271680     7679.33
    271720     7680.85
    271760     7681.29
    271800     7682.89
    271840      7683.5
    271880     7684.26
    271920     7686.28
    271960     7687.22
    272000     7688.41
    272040     7689.53
    272080     7690.01
    272120     7691.42
    272160     7693.53
    272200     7693.64
    272240     7695.61
    272280     7696.67
    272320     7695.97
    272360     7699.38
    272400     7699.77
    272440     7700.85
    272480     7701.97
    272520     7703.48
    272560      7703.9
    272600     7705.49
    272640      7706.1
    272680     7706.85
    272720      7708.9
    272760     7709.83
    272800     7711.06
    272840     7712.11
    272880      7712.6
    272920        7714
    272960     7716.15
    273000     7716.23
    273040     7718.22
    273080     7719.28
    273120     7718.57
    273160     7721.99
    273200     7722.39
    273240     7723.47
    273280      7724.6
    273320     7726.09
    273360     7726.52
    273400     7728.12
    273440     7728.72
    273480      7729.5
    273520     7731.55
    273560     7732.46
    273600     7733.67
    273640     7734.73
    273680     7735.21
    273720     7736.62
    273760     7738.75
    273800     7738.84
    273840     7740.84
    273880      7741.9
    273920     7741.19
    273960     7744.61
    274000        7745
    274040     7746.08
    274080     7747.21
    274120     7748.71
    274160     7749.16
    274200     7750.74
    274240     7751.35
    274280      7752.1
    274320     7754.18
    274360     7755.11
    274400     7756.34
    274440     7757.37
    274480     7757.85
    274520     7759.26
    274560     7761.39
    274600     7761.46
    274640     7763.46
    274680     7764.51
    274720     7763.83
    274760     7767.24
    274800     7767.62
    274840      7768.7
    274880     7769.84
    274920     7771.36
    274960     7771.78
    275000     7773.37
    275040     7773.99
    275080     7774.76
    275120     7776.85
    275160     7777.75
    275200     7778.99
    275240     7780.02
    275280     7780.51
    275320     7781.93
    275360     7784.03
    275400     7784.11
    275440     7786.13
    275480     7787.16
    275520     7786.47
    275560      7789.9
    275600     7790.26
    275640     7791.38
    275680     7792.49
    275720        7794
    275760     7794.44
    275800     7796.01
    275840     7796.64
    275880      7797.4
    275920      7799.5
    275960     7800.39
    276000     7801.62
    276040     7802.69
    276080     7803.14
    276120     7804.59
    276160     7806.68
    276200     7806.74
    276240     7808.77
    276280     7809.81
    276320     7809.12
    276360     7812.56
    276400     7812.89
    276440        7814
    276480     7815.16
    276520     7816.66
    276560     7817.08
    276600     7818.67
    276640     7819.28
    276680     7820.01
    276720     7822.13
    276760     7823.05
    276800     7824.27
    276840     7825.34
    276880     7825.77
    276920     7827.24
    276960     7829.32
    277000      7829.4
    277040     7831.43
    277080     7832.46
    277120     7831.76
    277160     7835.22
    277200     7835.54
    277240     7836.66
    277280     7837.82
    277320     7839.32
    277360     7839.74
    277400     7841.32
    277440     7841.94
    277480     7842.68
    277520     7844.76
    277560     7845.71
    277600     7846.93
    277640        7848
    277680     7848.41
    277720     7849.87
    277760     7851.97
    277800     7852.05
    277840     7854.09
    277880      7855.1
    277920     7854.41
    277960     7857.85
    278000     7858.18
    278040     7859.32
    278080     7860.45
    278120     7861.95
    278160     7862.38
    278200     7863.98
    278240      7864.6
    278280     7865.31
    278320     7867.42
    278360     7868.36
    278400     7869.58
    278440     7870.64
    278480     7871.05
    278520     7872.51
    278560     7874.62
    278600     7874.73
    278640     7876.74
    278680     7877.78
    278720     7877.07
    278760      7880.5
    278800     7880.82
    278840     7881.96
    278880     7883.09
    278920      7884.6
    278960        7885
    279000     7886.63
    279040     7887.26
    279080     7887.97
    279120     7890.07
    279160     7891.01
    279200      7892.2
    279240     7893.29
    279280     7893.69
    279320     7895.15
    279360     7897.29
    279400     7897.38
    279440     7899.39
    279480     7900.42
    279520      7899.7
    279560     7903.16
    279600     7903.45
    279640     7904.61
    279680     7905.76
    279720     7907.26
    279760     7907.66
    279800     7909.26
    279840     7909.89
    279880     7910.62
    279920     7912.74
    279960     7913.66
    280000     7914.87
    280040     7915.94
    280080     7916.34
    280120     7917.81
    280160     7919.94
    280200     7920.08
    280240     7922.05
    280280     7923.09
    280320     7922.38
    280360     7925.84
    280400     7926.14
    280440     7927.29
    280480      7928.4
    280520     7929.93
    280560     7930.32
    280600     7931.92
    280640     7932.55
    280680     7933.28
    280720     7935.38
    280760      7936.3
    280800     7937.52
    280840     7938.58
    280880     7938.94
    280920     7940.46
    280960     7942.53
    281000      7942.7
    281040     7944.68
    281080     7945.72
    281120        7945
    281160     7948.47
    281200     7948.75
    281240     7949.91
    281280     7951.03
    281320     7952.56
    281360     7952.95
    281400     7954.57
    281440      7955.2
    281480     7955.91
    281520     7958.04
    281560     7958.93
    281600     7960.19
    281640     7961.24
    281680     7961.59
    281720     7963.12
    281760     7965.19
    281800     7965.35
    281840     7967.31
    281880     7968.38
    281920     7967.65
    281960     7971.12
    282000      7971.4
    282040     7972.58
    282080      7973.7
    282120     7975.23
    282160     7975.61
    282200      7977.2
    282240     7977.86
    282280     7978.56
    282320      7980.7
    282360      7981.6
    282400     7982.84
    282440     7983.86
    282480     7984.24
    282520     7985.75
    282560     7987.79
    282600     7987.98
    282640     7989.96
    282680     7991.01
    282720     7990.29
    282760     7993.77
    282800     7994.04
    282840     7995.24
    282880     7996.34
    282920     7997.86
    282960     7998.25
    283000     7999.85
    283040     8000.47
    283080      8001.2
    283120     8003.36
    283160     8004.26
    283200     8005.47
    283240     8006.48
    283280     8006.84
    283320     8008.38
    283360     8010.44
    283400      8010.6
    283440     8012.57
    283480     8013.66
    283520     8012.92
    283560      8016.4
    283600     8016.67
    283640     8017.87
    283680     8018.97
    283720     8020.51
    283760     8020.88
    283800      8022.5
    283840     8023.09
    283880     8023.83
    283920     8026.01
    283960      8026.9
    284000      8028.1
    284040     8029.14
    284080     8029.49
    284120     8031.03
    284160     8033.08
    284200     8033.26
    284240     8035.22
    284280     8036.29
    284320     8035.57
    284360     8039.05
    284400     8039.34
    284440     8040.54
    284480     8041.62
    284520     8043.16
    284560     8043.53
    284600     8045.15
    284640     8045.76
    284680     8046.48
    284720     8048.67
    284760     8049.56
    284800      8050.8
    284840     8051.81
    284880     8052.14
    284920     8053.68
    284960     8055.74
    285000     8055.92
    285040     8057.89
    285080     8058.94
    285120     8058.25
    285160     8061.72
    285200        8062
    285240     8063.19
    285280     8064.26
    285320     8065.81
    285360      8066.2
    285400      8067.8
    285440      8068.4
    285480     8069.09
    285520     8071.31
    285560     8072.22
    285600     8073.46
    285640     8074.44
    285680     8074.77
    285720     8076.31
    285760     8078.36
    285800     8078.55
    285840     8080.52
    285880     8081.57
    285920     8080.86
    285960     8084.36
    286000     8084.67
    286040     8085.83
    286080     8086.93
    286120     8088.46
    286160     8088.83
    286200     8090.47
    286240     8091.03
    286280     8091.74
    286320     8093.93
    286360     8094.86
    286400     8096.09
    286440     8097.06
    286480     8097.39
    286520     8098.93
    286560     8100.98
    286600     8101.19
    286640     8103.13
    286680     8104.22
    286720     8103.48
    286760     8107.02
    286800     8107.31
    286840     8108.46
    286880     8109.57
    286920     8111.13
    286960     8111.49
    287000     8113.09
    287040     8113.67
    287080     8114.38
    287120     8116.57
    287160     8117.48
    287200     8118.73
    287240     8119.71
    287280     8120.04
    287320      8121.6
    287360     8123.63
    287400     8123.86
    287440     8125.78
    287480     8126.88
    287520     8126.12
    287560     8129.68
    287600     8129.97
    287640      8131.1
    287680     8132.22
    287720      8133.8
    287760     8134.14
    287800     8135.76
    287840     8136.32
    287880     8137.02
    287920     8139.24
    287960     8140.13
    288000     8141.39
    288040     8142.38
    288080      8142.7
    288120     8144.22
    288160     8146.26
    288200     8146.53
    288240     8148.44
    288280     8149.54
    288320     8148.81
    288360     8152.34
    288400     8152.65
    288440     8153.75
    288480     8154.88
    288520     8156.46
    288560     8156.82
    288600     8158.39
    288640     8158.97
    288680     8159.66
    288720     8161.87
    288760     8162.79
    288800     8164.04
    288840     8165.04
    288880     8165.37
    288920     8166.87
    288960     8168.91
    289000     8169.15
    289040     8171.09
    289080     8172.22
    289120     8171.46
    289160     8174.97
    289200     8175.26
    289240     8176.42
    289280     8177.54
    289320     8179.11
    289360     8179.47
    289400     8181.06
    289440     8181.66
    289480     8182.34
    289520     8184.53
    289560     8185.45
    289600     8186.71
    289640     8187.69
    289680        8188
    289720     8189.53
    289760     8191.55
    289800     8191.81
    289840     8193.76
    289880     8194.87
    289920      8194.1
    289960     8197.64
    290000     8197.91
    290040     8199.04
    290080     8200.19
    290120     8201.76
    290160      8202.1
    290200     8203.72
    290240     8204.29
    290280        8205
    290320     8207.15
    290360      8208.1
    290400     8209.34
    290440     8210.33
    290480     8210.61
    290520     8212.17
    290560     8214.19
    290600     8214.43
    290640      8216.4
    290680     8217.52
    290720     8216.73
    290760     8220.27
    290800     8220.51
    290840     8221.64
    290880     8222.81
    290920      8224.4
    290960     8224.71
    291000     8226.34
    291040     8226.93
    291080      8227.6
    291120     8229.79
    291160     8230.73
    291200     8231.98
    291240     8232.95
    291280     8233.23
    291320     8234.77
    291360     8236.84
    291400     8237.06
    291440     8239.01
    291480     8240.15
    291520     8239.33
    291560     8242.89
    291600     8243.12
    291640     8244.25
    291680     8245.41
    291720     8246.98
    291760     8247.29
    291800     8248.99
    291840     8249.56
    291880     8250.22
    291920     8252.38
    291960     8253.36
    292000      8254.6
    292040     8255.57
    292080     8255.86
    292120     8257.38
    292160     8259.46
    292200     8259.68
    292240     8261.62
    292280     8262.75
    292320     8261.94
    292360      8265.5
    292400     8265.71
    292440     8266.84
    292480     8268.02
    292520     8269.59
    292560      8269.9
    292600     8271.57
    292640     8272.17
    292680     8272.83
    292720     8275.01
    292760     8275.96
    292800     8277.24
    292840     8278.17
    292880     8278.47
    292920     8279.97
    292960     8282.07
    293000     8282.31
    293040     8284.26
    293080     8285.36
    293120     8284.55
    293160     8288.14
    293200     8288.34
    293240     8289.47
    293280     8290.65
    293320      8292.2
    293360     8292.52
    293400      8294.2
    293440      8294.8
    293480     8295.44
    293520     8297.62
    293560     8298.59
    293600     8299.88
    293640     8300.78
    293680     8301.12
    293720     8302.61
    293760     8304.67
    293800     8304.95
    293840      8306.9
    293880     8308.01
    293920     8307.18
    293960     8310.81
    294000     8310.98
    294040     8312.12
    294080     8313.32
    294120     8314.84
    294160     8315.14
    294200     8316.85
    294240     8317.45
    294280     8318.11
    294320     8320.27
    294360     8321.24
    294400     8322.54
    294440     8323.43
    294480     8323.79
    294520     8325.26
    294560     8327.33
    294600     8327.58
    294640     8329.58
    294680     8330.65
    294720     8329.82
    294760     8333.47
    294800     8333.63
    294840     8334.75
    294880     8335.95
    294920     8337.47
    294960     8337.79
    295000      8339.5
    295040     8340.08
    295080     8340.73
    295120     8342.91
    295160     8343.89
    295200     8345.17
    295240     8346.08
    295280     8346.45
    295320     8347.93
    295360     8349.95
    295400     8350.23
    295440      8352.2
    295480      8353.3
    295520     8352.45
    295560     8356.14
    295600     8356.27
    295640     8357.39
    295680      8358.6
    295720     8360.12
    295760     8360.45
    295800     8362.13
    295840     8362.71
    295880     8363.35
    295920     8365.57
    295960     8366.54
    296000     8367.82
    296040     8368.74
    296080     8369.09
    296120     8370.59
    296160     8372.61
    296200     8372.89
    296240     8374.85
    296280     8375.95
    296320      8375.1
    296360     8378.77
    296400     8378.91
    296440     8380.04
    296480     8381.22
    296520     8382.75
    296560     8383.11
    296600     8384.76
    296640     8385.34
    296680     8386.01
    296720     8388.21
    296760     8389.19
    296800     8390.49
    296840     8391.37
    296880     8391.75
    296920     8393.21
    296960     8395.22
    297000      8395.5
    297040     8397.48
    297080     8398.59
    297120     8397.71
    297160     8401.41
    297200     8401.56
    297240     8402.66
    297280     8403.85
    297320     8405.38
    297360     8405.74
    297400      8407.4
    297440     8407.97
    297480     8408.62
    297520     8410.85
    297560     8411.82
    297600      8413.1
    297640     8414.01
    297680     8414.38
    297720     8415.86
    297760     8417.89
    297800     8418.12
    297840     8420.14
    297880     8421.21
    297920     8420.35
    297960     8424.04
    298000     8424.18
    298040      8425.3
    298080     8426.48
    298120     8428.02
    298160     8428.39
    298200     8430.02
    298240     8430.59
    298280     8431.25
    298320      8433.5
    298360     8434.44
    298400     8435.72
    298440     8436.64
    298480     8437.04
    298520      8438.5
    298560     8440.52
    298600     8440.76
    298640     8442.77
    298680     8443.87
    298720     8442.98
    298760      8446.7
    298800     8446.82
    298840     8447.95
    298880     8449.14
    298920     8450.67
    298960     8451.02
    299000     8452.65
    299040     8453.21
    299080      8453.9
    299120     8456.15
    299160     8457.09
    299200     8458.35
    299240      8459.3
    299280      8459.7
    299320     8461.15
    299360     8463.15
    299400     8463.36
    299440      8465.4
    299480     8466.51
    299520     8465.61
    299560     8469.35
    299600     8469.45
    299640     8470.56
    299680     8471.78
    299720     8473.31
    299760     8473.67
    299800      8475.3
    299840     8475.86
    299880     8476.52
    299920     8478.81
    299960     8479.72
    300000        8481
    300040     8481.92
    300080     8482.32
    300120     8483.78
    300160     8485.79
    300200        8486
    300240     8488.03
    300280     8489.16
    300320     8488.22
    300360     8491.96
    300400     8492.08
    300440     8493.19
    300480     8494.43
    300520     8495.94
    300560     8496.29
    300600     8497.92
    300640     8498.51
    300680     8499.16
    300720     8501.46
    300760     8502.38
    300800     8503.64
    300840     8504.56
    300880     8504.99
    300920     8506.43
    300960     8508.41
    301000     8508.63
    301040     8510.66
    301080      8511.8
    301120     8510.89
    301160     8514.63
    301200     8514.74
    301240     8515.82
    301280     8517.06
    301320     8518.58
    301360     8518.92
    301400     8520.57
    301440     8521.13
    301480      8521.8
    301520      8524.1
    301560        8525
    301600     8526.28
    301640      8527.2
    301680     8527.62
    301720     8529.08
    301760      8531.1
    301800      8531.3
    301840     8533.31
    301880     8534.46
    301920      8533.5
    301960     8537.29
    302000     8537.37
    302040     8538.47
    302080      8539.7
    302120     8541.23
    302160     8541.57
    302200     8543.21
    302240     8543.78
    302280     8544.46
    302320     8546.74
    302360     8547.63
    302400     8548.96
    302440     8549.86
    302480     8550.27
    302520     8551.73
    302560     8553.74
    302600     8553.95
    302640     8555.96
    302680     8557.11
    302720     8556.14
    302760     8559.95
    302800     8560.03
    302840     8561.11
    302880     8562.35
    302920     8563.89
    302960     8564.23
    303000     8565.85
    303040     8566.41
    303080      8567.1
    303120     8569.39
    303160     8570.25
    303200     8571.59
    303240      8572.5
    303280     8572.91
    303320     8574.37
    303360     8576.38
    303400     8576.59
    303440     8578.62
    303480     8579.76
    303520     8578.75
    303560     8582.59
    303600     8582.67
    303640     8583.74
    303680     8584.98
    303720     8586.51
    303760     8586.86
    303800     8588.48
    303840     8589.05
    303880     8589.74
    303920     8592.06
    303960     8592.92
    304000     8594.23
    304040     8595.15
    304080     8595.56
    304120     8597.01
    304160     8599.04
    304200     8599.25
    304240     8601.32
    304280     8602.42
    304320      8601.4
    304360     8605.25
    304400     8605.32
    304440     8606.41
    304480     8607.65
    304520     8609.19
    304560     8609.54
    304600     8611.16
    304640     8611.72
    304680     8612.41
    304720     8614.75
    304760     8615.61
    304800     8616.91
    304840     8617.84
    304880     8618.24
    304920     8619.72
    304960     8621.75
    305000     8621.94
    305040     8623.99
    305080      8625.1
    305120     8624.08
    305160     8627.95
    305200        8628
    305240     8629.07
    305280     8630.33
    305320     8631.86
    305360     8632.24
    305400     8633.82
    305440      8634.4
    305480     8635.09
    305520     8637.44
    305560     8638.29
    305600     8639.59
    305640     8640.52
    305680     8640.93
    305720      8642.4
    305760     8644.42
    305800     8644.63
    305840     8646.68
    305880     8647.81
    305920     8646.76
    305960     8650.65
    306000     8650.67
    306040     8651.74
    306080     8653.04
    306120     8654.56
    306160     8654.93
    306200     8656.53
    306240      8657.1
    306280     8657.79
    306320     8660.15
    306360     8661.01
    306400     8662.32
    306440     8663.21
    306480     8663.64
    306520     8665.11
    306560     8667.08
    306600     8667.33
    306640     8669.39
    306680     8670.51
    306720     8669.45
    306760     8673.36
    306800     8673.36
    306840     8674.43
    306880     8675.71
    306920     8677.25
    306960      8677.6
    307000     8679.24
    307040     8679.77
    307080     8680.47
    307120     8682.84
    307160     8683.66
    307200        8685
    307240     8685.88
    307280     8686.31
    307320     8687.79
    307360     8689.73
    307400     8690.02
    307440     8692.08
    307480      8693.2
    307520     8692.12
    307560     8696.03
    307600     8696.03
    307640     8697.11
    307680     8698.37
    307720     8699.96
    307760     8700.27
    307800     8701.91
    307840     8702.44
    307880     8703.13
    307920     8705.51
    307960     8706.37
    308000     8707.68
    308040     8708.55
    308080     8708.96
    308120     8710.43
    308160     8712.41
    308200      8712.7
    308240     8714.77
    308280     8715.83
    308320     8714.79
    308360      8718.7
    308400     8718.67
    308440     8719.78
    308480     8721.04
    308520     8722.63
    308560     8722.96
    308600     8724.61
    308640     8725.11
    308680     8725.81
    308720      8728.2
    308760     8729.03
    308800     8730.33
    308840     8731.21
    308880     8731.64
    308920     8733.08
    308960     8735.07
    309000     8735.35
    309040     8737.43
    309080     8738.49
    309120     8737.43
    309160     8741.34
    309200     8741.34
    309240     8742.44
    309280     8743.72
    309320     8745.29
    309360     8745.63
    309400     8747.27
    309440     8747.78
    309480     8748.46
    309520     8750.85
    309560     8751.68
    309600     8753.02
    309640     8753.85
    309680     8754.29
    309720     8755.77
    309760     8757.76
    309800        8758
    309840     8760.11
    309880     8761.16
    309920     8760.09
    309960     8764.03
    310000     8764.03
    310040     8765.11
    310080      8766.4
    310120     8767.98
    310160     8768.31
    310200     8769.98
    310240     8770.49
    310280     8771.14
    310320     8773.53
    310360     8774.38
    310400     8775.71
    310440     8776.51
    310480     8776.96
    310520     8778.47
    310560     8780.44
    310600     8780.69
    310640     8782.79
    310680     8783.84
    310720     8782.77
    310760     8786.71
    310800     8786.73
    310840     8787.84
    310880     8789.12
    310920     8790.67
    310960     8790.96
    311000     8792.69
    311040     8793.17
    311080     8793.86
    311120     8796.23
    311160     8797.08
    311200     8798.41
    311240     8799.21
    311280     8799.67
    311320     8801.18
    311360     8803.17
    311400     8803.36
    311440     8805.49
    311480     8806.56
    311520     8805.48
    311560     8809.41
    311600     8809.43
    311640     8810.53
    311680      8811.8
    311720     8813.35
    311760     8813.65
    311800     8815.38
    311840     8815.87
    311880     8816.54
    311920      8818.9
    311960     8819.78
    312000      8821.1
    312040     8821.89
    312080     8822.37
    312120     8823.86
    312160     8825.89
    312200     8826.05
    312240     8828.16
    312280     8829.25
    312320     8828.16
    312360     8832.12
    312400     8832.13
    312440     8833.22
    312480      8834.5
    312520     8836.04
    312560     8836.36
    312600     8838.06
    312640     8838.56
    312680     8839.21
    312720     8841.56
    312760     8842.48
    312800     8843.76
    312840     8844.57
    312880     8845.06
    312920     8846.54
    312960     8848.56
    313000     8848.73
    313040     8850.84
    313080     8851.94
    313120     8850.83
    313160     8854.81
    313200     8854.83
    313240     8855.91
    313280     8857.15
    313320     8858.72
    313360     8859.04
    313400     8860.75
    313440     8861.23
    313480     8861.89
    313520     8864.23
    313560     8865.15
    313600     8866.43
    313640     8867.25
    313680     8867.74
    313720      8869.2
    313760     8871.27
    313800      8871.4
    313840      8873.5
    313880     8874.62
    313920     8873.51
    313960     8877.49
    314000     8877.49
    314040     8878.58
    314080     8879.84
    314120     8881.43
    314160     8881.69
    314200     8883.44
    314240     8883.93
    314280     8884.55
    314320      8886.9
    314360     8887.82
    314400     8889.09
    314440      8889.9
    314480     8890.39
    314520     8891.87
    314560     8893.93
    314600      8894.1
    314640     8896.18
    314680     8897.29
    314720     8896.18
    314760     8900.14
    314800     8900.16
    314840     8901.25
    314880     8902.53
    314920     8904.08
    314960     8904.36
    315000     8906.07
    315040     8906.59
    315080      8907.2
    315120     8909.56
    315160     8910.48
    315200     8911.76
    315240     8912.57
    315280     8913.07
    315320     8914.54
    315360     8916.64
    315400     8916.76
    315440     8918.84
    315480     8919.95
    315520     8918.88
    315560     8922.82
    315600     8922.86
    315640     8923.94
    315680     8925.19
    315720     8926.78
    315760     8927.04
    315800     8928.76
    315840     8929.24
    315880     8929.86
    315920     8932.23
    315960     8933.16
    316000     8934.43
    316040     8935.24
    316080     8935.75
    316120      8937.2
    316160     8939.28
    316200     8939.41
    316240     8941.49
    316280     8942.62
    316320     8941.54
    316360     8945.47
    316400     8945.51
    316440     8946.58
    316480     8947.86
    316520     8949.44
    316560     8949.69
    316600     8951.42
    316640     8951.87
    316680     8952.49
    316720     8954.87
    316760     8955.81
    316800     8957.11
    316840      8957.9
    316880     8958.41
    316920     8959.83
    316960     8961.94
    317000     8962.08
    317040     8964.15
    317080     8965.29
    317120     8964.18
    317160     8968.12
    317200     8968.16
    317240     8969.26
    317280     8970.53
    317320      8972.1
    317360     8972.32
    317400     8974.08
    317440     8974.51
    317480     8975.15
    317520     8977.53
    317560     8978.45
    317600     8979.75
    317640     8980.57
    317680     8981.05
    317720      8982.5
    317760     8984.62
    317800     8984.75
    317840     8986.81
    317880        8988
    317920     8986.85
    317960     8990.79
    318000     8990.84
    318040     8991.93
    318080      8993.2
    318120     8994.76
    318160     8995.03
    318200     8996.76
    318240     8997.17
    318280     8997.79
    318320     9000.19
    318360     9001.12
    318400     9002.41
    318440     9003.22
    318480     9003.73
    318520     9005.17
    318560     9007.25
    318600     9007.39
    318640      9009.5
    318680     9010.66
    318720     9009.48
    318760     9013.45
    318800     9013.51
    318840      9014.6
    318880     9015.89
    318920     9017.43
    318960     9017.72
    319000     9019.45
    319040     9019.85
    319080     9020.46
    319120     9022.88
    319160      9023.8
    319200     9025.09
    319240     9025.93
    319280     9026.42
    319320     9027.87
    319360     9029.96
    319400     9030.06
    319440     9032.19
    319480     9033.38
    319520     9032.16
    319560     9036.17
    319600     9036.24
    319640     9037.29
    319680     9038.59
    319720     9040.13
    319760     9040.41
    319800     9042.13
    319840     9042.58
    319880     9043.16
    319920     9045.57
    319960     9046.51
    320000     9047.82
    320040     9048.67
    320080     9049.14
    320120     9050.58
    320160     9052.69
    320200     9052.77
    320240     9054.92
    320280     9056.09
    320320     9054.88
    320360     9058.88
    320400     9058.95
    320440        9060
    320480     9061.32
    320520     9062.84
    320560      9063.1
    320600     9064.88
    320640      9065.3
    320680     9065.89
    320720     9068.28
    320760     9069.26
    320800     9070.57
    320840     9071.38
    320880     9071.86
    320920     9073.33
    320960     9075.42
    321000     9075.54
    321040     9077.67
    321080      9078.8
    321120     9077.62
    321160      9081.6
    321200     9081.67
    321240     9082.75
    321280     9084.05
    321320     9085.57
    321360     9085.86
    321400      9087.6
    321440     9088.04
    321480     9088.63
    321520     9091.05
    321560     9091.98
    321600     9093.35
    321640      9094.1
    321680     9094.56
    321720     9096.06
    321760     9098.15
    321800     9098.27
    321840      9100.4
    321880     9101.51
    321920     9100.33
    321960     9104.32
    322000      9104.4
    322040     9105.45
    322080     9106.78
    322120     9108.29
    322160     9108.58
    322200     9110.28
    322240     9110.77
    322280     9111.34
    322320     9113.76
    322360     9114.69
    322400     9116.04
    322440      9116.8
    322480     9117.26
    322520     9118.75
    322560     9120.84
    322600     9120.98
    322640     9123.09
    322680     9124.24
    322720     9123.03
    322760        9127
    322800     9127.13
    322840     9128.18
    322880     9129.45
    322920     9130.99
    322960     9131.25
    323000        9133
    323040     9133.48
    323080     9134.03
    323120     9136.46
    323160     9137.41
    323200     9138.75
    323240     9139.48
    323280     9139.98
    323320     9141.48
    323360     9143.57
    323400     9143.68
    323440     9145.78
    323480     9146.99
    323520     9145.73
    323560     9149.69
    323600     9149.82
    323640     9150.88
    323680     9152.17
    323720     9153.68
    323760     9153.94
    323800     9155.69
    323840     9156.18
    323880     9156.73
    323920     9159.15
    323960     9160.12
    324000     9161.44
    324040      9162.2
    324080     9162.71
    324120     9164.17
    324160     9166.32
    324200     9166.38
    324240      9168.5
    324280      9169.7
    324320     9168.38
    324360     9172.37
    324400     9172.51
    324440     9173.58
    324480     9174.87
    324520     9176.37
    324560     9176.62
    324600     9178.41
    324640     9178.88
    324680     9179.42
    324720     9181.86
    324760     9182.79
    324800     9184.13
    324840     9184.87
    324880     9185.38
    324920     9186.83
    324960     9188.98
    325000     9189.06
    325040     9191.15
    325080     9192.37
    325120     9191.05
    325160     9195.07
    325200     9195.19
    325240     9196.24
    325280     9197.53
    325320     9199.04
    325360      9199.3
    325400     9201.06
    325440     9201.53
    325480     9202.05
    325520     9204.53
    325560     9205.47
    325600     9206.76
    325640     9207.51
    325680     9208.05
    325720     9209.52
    325760     9211.62
    325800     9211.72
    325840     9213.81
    325880     9215.02
    325920     9213.69
    325960     9217.72
    326000     9217.85
    326040     9218.89
    326080     9220.17
    326120      9221.7
    326160     9221.93
    326200     9223.72
    326240     9224.23
    326280     9224.69
    326320     9227.18
    326360     9228.14
    326400     9229.44
    326440     9230.16
    326480     9230.69
    326520     9232.15
    326560     9234.25
    326600     9234.36
    326640     9236.45
    326680     9237.67
    326720     9236.32
    326760     9240.39
    326800      9240.5
    326840     9241.55
    326880     9242.81
    326920     9244.33
    326960     9244.59
    327000     9246.36
    327040     9246.86
    327080     9247.36
    327120     9249.83
    327160     9250.76
    327200     9252.11
    327240     9252.81
    327280     9253.34
    327320     9254.78
    327360     9256.89
    327400     9257.04
    327440     9259.11
    327480      9260.3
    327520     9258.97
    327560     9263.04
    327600     9263.16
    327640     9264.19
    327680     9265.47
    327720     9266.96
    327760     9267.21
    327800     9269.01
    327840     9269.52
    327880        9270
    327920     9272.52
    327960     9273.43
    328000     9274.75
    328040     9275.48
    328080     9276.01
    328120     9277.46
    328160     9279.58
    328200     9279.68
    328240     9281.77
    328280     9282.97
    328320      9281.6
    328360     9285.71
    328400     9285.81
    328440     9286.85
    328480     9288.12
    328520     9289.65
    328560     9289.86
    328600     9291.65
    328640     9292.17
    328680     9292.64
    328720     9295.18
    328760     9296.11
    328800     9297.44
    328840     9298.15
    328880     9298.66
    328920     9300.15
    328960     9302.23
    329000     9302.31
    329040     9304.43
    329080     9305.59
    329120     9304.27
    329160     9308.38
    329200     9308.48
    329240     9309.53
    329280     9310.83
    329320     9312.34
    329360     9312.55
    329400     9314.32
    329440     9314.82
    329480     9315.31
    329520     9317.88
    329560     9318.79
    329600      9320.1
    329640     9320.82
    329680     9321.34
    329720     9322.83
    329760      9324.9
    329800     9324.97
    329840     9327.11
    329880     9328.28
    329920     9326.95
    329960     9331.06
    330000     9331.18
    330040     9332.17
    330080     9333.49
    330120        9335
    330160     9335.22
    330200     9336.98
    330240      9337.5
    330280     9337.98
    330320     9340.54
    330360     9341.44
    330400     9342.76
    330440      9343.5
    330480     9344.03
    330520     9345.49
    330560     9347.55
    330600     9347.59
    330640     9349.72
    330680     9350.95
    330720      9349.6
    330760     9353.73
    330800     9353.86
    330840     9354.83
    330880     9356.15
    330920     9357.64
    330960     9357.87
    331000     9359.67
    331040     9360.18
    331080     9360.63
    331120     9363.23
    331160      9364.1
    331200     9365.43
    331240     9366.14
    331280     9366.71
    331320     9368.19
    331360     9370.21
    331400     9370.27
    331440     9372.41
    331480     9373.63
    331520      9372.3
    331560     9376.43
    331600     9376.55
    331640     9377.53
    331680     9378.83
    331720     9380.37
    331760     9380.56
    331800     9382.34
    331840     9382.84
    331880     9383.32
    331920     9385.91
    331960     9386.79
    332000     9388.08
    332040     9388.83
    332080     9389.38
    332120     9390.86
    332160     9392.92
    332200     9392.96
    332240     9395.06
    332280     9396.33
    332320     9394.99
    332360     9399.09
    332400     9399.22
    332440     9400.21
    332480     9401.49
    332520     9403.03
    332560     9403.23
    332600     9405.02
    332640     9405.52
    332680     9406.01
    332720     9408.59
    332760      9409.5
    332800     9410.79
    332840     9411.48
    332880     9412.09
    332920     9413.56
    332960     9415.61
    333000     9415.68
    333040     9417.81
    333080     9419.06
    333120     9417.69
    333160      9421.8
    333200     9421.91
    333240     9422.92
    333280     9424.19
    333320     9425.71
    333360     9425.93
    333400     9427.73
    333440     9428.22
    333480     9428.68
    333520      9431.3
    333560     9432.21
    333600     9433.49
    333640     9434.19
    333680     9434.79
    333720     9436.26
    333760     9438.33
    333800     9438.38
    333840     9440.52
    333880     9441.75
    333920     9440.38
    333960     9444.48
    334000     9444.61
    334040      9445.6
    334080     9446.89
    334120     9448.39
    334160     9448.63
    334200     9450.43
    334240     9450.94
    334280     9451.39
    334320     9454.01
    334360     9454.88
    334400     9456.15
    334440     9456.89
    334480      9457.5
    334520     9459.01
    334560     9461.06
    334600     9461.11
    334640     9463.23
    334680     9464.51
    334720      9463.1
    334760     9467.21
    334800     9467.32
    334840     9468.34
    334880     9469.62
    334920     9471.11
    334960      9471.4
    335000     9473.16
    335040     9473.66
    335080     9474.14
    335120     9476.75
    335160     9477.59
    335200     9478.87
    335240     9479.65
    335280     9480.24
    335320     9481.75
    335360     9483.79
    335400      9483.8
    335440     9485.94
    335480     9487.24
    335520     9485.84
    335560     9489.94
    335600     9490.04
    335640     9491.09
    335680     9492.33
    335720     9493.85
    335760     9494.11
    335800     9495.88
    335840     9496.41
    335880     9496.85
    335920     9499.46
    335960     9500.32
    336000     9501.57
    336040      9502.4
    336080     9502.98
    336120     9504.48
    336160     9506.55
    336200     9506.52
    336240     9508.67
    336280     9509.97
    336320     9508.57
    336360     9512.67
    336400      9512.8
    336440     9513.86
    336480     9515.05
    336520     9516.62
    336560     9516.85
    336600     9518.62
    336640     9519.19
    336680     9519.58
    336720     9522.24
    336760      9523.1
    336800     9524.35
    336840     9525.19
    336880     9525.73
    336920     9527.26
    336960     9529.32
    337000     9529.29
    337040     9531.41
    337080     9532.74
    337120     9531.31
    337160     9535.46
    337200     9535.57
    337240     9536.65
    337280     9537.81
    337320     9539.39
    337360     9539.61
    337400     9541.39
    337440     9541.97
    337480     9542.35
    337520     9545.01
    337560     9545.87
    337600      9547.1
    337640     9547.96
    337680     9548.45
    337720     9550.05
    337760     9552.08
    337800     9552.09
    337840     9554.17
    337880     9555.54
    337920     9554.07
    337960     9558.23
    338000     9558.35
    338040     9559.41
    338080     9560.59
    338120     9562.15
    338160     9562.35
    338200     9564.16
    338240     9564.74
    338280     9565.13
    338320     9567.79
    338360     9568.62
    338400     9569.87
    338440     9570.74
    338480     9571.22
    338520     9572.84
    338560     9574.88
    338600     9574.85
    338640     9576.95
    338680      9578.3
    338720     9576.83
    338760     9581.03
    338800     9581.15
    338840     9582.19
    338880     9583.38
    338920     9584.97
    338960     9585.13
    339000     9586.97
    339040     9587.54
    339080     9587.92
    339120     9590.58
    339160     9591.43
    339200     9592.67
    339240     9593.49
    339280     9593.99
    339320     9595.63
    339360     9597.67
    339400     9597.65
    339440     9599.76
    339480     9601.09
    339520     9599.62
    339560      9603.8
    339600     9603.94
    339640     9604.98
    339680     9606.17
    339720     9607.73
    339760     9607.91
    339800     9609.76
    339840     9610.33
    339880     9610.69
    339920     9613.37
    339960     9614.21
    340000     9615.43
    340040     9616.25
    340080      9616.8
    340120     9618.39
    340160     9620.43
    340200     9620.46
    340240     9622.55
    340280     9623.86
    340320     9622.44
    340360     9626.65
    340400     9626.74
    340440     9627.76
    340480     9628.95
    340520     9630.52
    340560     9630.69
    340600     9632.51
    340640     9633.13
    340680     9633.47
    340720     9636.17
    340760        9637
    340800     9638.24
    340840     9639.01
    340880     9639.59
    340920     9641.22
    340960     9643.24
    341000     9643.27
    341040     9645.37
    341080     9646.66
    341120     9645.23
    341160     9649.42
    341200     9649.54
    341240     9650.55
    341280     9651.74
    341320     9653.33
    341360      9653.5
    341400      9655.3
    341440     9655.93
    341480     9656.28
    341520     9658.96
    341560     9659.77
    341600     9661.04
    341640     9661.79
    341680      9662.4
    341720        9664
    341760     9666.07
    341800     9666.06
    341840     9668.17
    341880     9669.47
    341920     9668.01
    341960     9672.24
    342000      9672.3
    342040     9673.38
    342080     9674.54
    342120     9676.13
    342160     9676.29
    342200     9678.09
    342240     9678.72
    342280     9679.05
    342320     9681.78
    342360     9682.58
    342400     9683.86
    342440     9684.61
    342480     9685.24
    342520     9686.83
    342560     9688.88
    342600     9688.88
    342640     9690.96
    342680     9692.28
    342720     9690.83
    342760     9695.05
    342800     9695.13
    342840      9696.2
    342880     9697.38
    342920     9698.96
    342960     9699.15
    343000     9700.92
    343040     9701.56
    343080     9701.89
    343120     9704.61
    343160      9705.4
    343200     9706.68
    343240     9707.41
    343280     9708.08
    343320     9709.68
    343360     9711.71
    343400     9711.71
    343440      9713.8
    343480     9715.15
    343520      9713.7
    343560     9717.91
    343600     9717.97
    343640     9719.04
    343680     9720.22
    343720      9721.8
    343760        9722
    343800     9723.78
    343840      9724.4
    343880     9724.74
    343920     9727.47
    343960     9728.26
    344000     9729.53
    344040     9730.26
    344080     9730.93
    344120     9732.53
    344160     9734.54
    344200     9734.53
    344240     9736.68
    344280     9737.98
    344320     9736.54
    344360     9740.75
    344400     9740.78
    344440      9741.9
    344480     9743.08
    344520     9744.64
    344560     9744.82
    344600     9746.65
    344640     9747.26
    344680     9747.56
    344720     9750.32
    344760     9751.11
    344800     9752.35
    344840     9753.08
    344880     9753.73
    344920     9755.35
    344960     9757.38
    345000     9757.36
    345040      9759.5
    345080     9760.83
    345120     9759.38
    345160     9763.58
    345200     9763.59
    345240     9764.74
    345280     9765.89
    345320     9767.52
    345360     9767.64
    345400     9769.46
    345440     9770.08
    345480      9770.4
    345520     9773.17
    345560     9773.92
    345600     9775.16
    345640     9775.89
    345680     9776.56
    345720     9778.19
    345760     9780.23
    345800     9780.21
    345840     9782.33
    345880     9783.66
    345920     9782.21
    345960     9786.42
    346000     9786.42
    346040     9787.54
    346080     9788.73
    346120     9790.33
    346160     9790.47
    346200     9792.32
    346240     9792.93
    346280     9793.27
    346320        9796
    346360     9796.75
    346400     9797.97
    346440      9798.7
    346480     9799.37
    346520     9801.02
    346560     9803.07
    346600     9803.04
    346640     9805.19
    346680     9806.47
    346720     9805.02
    346760     9809.26
    346800     9809.26
    346840     9810.35
    346880     9811.55
    346920     9813.16
    346960     9813.34
    347000     9815.18
    347040     9815.78
    347080     9816.14
    347120     9818.83
    347160      9819.6
    347200     9820.82
    347240     9821.55
    347280     9822.21
    347320     9823.86
    347360     9825.87
    347400     9825.89
    347440     9828.04
    347480     9829.29
    347520     9827.85
    347560     9832.08
    347600     9832.08
    347640      9833.2
    347680     9834.41
    347720     9836.01
    347760     9836.18
    347800     9838.03
    347840     9838.62
    347880     9838.97
    347920     9841.68
    347960     9842.44
    348000     9843.67
    348040     9844.39
    348080     9845.03
    348120     9846.69
    348160     9848.73
    348200     9848.72
    348240     9850.88
    348280     9852.16
    348320     9850.67
    348360      9854.9
    348400     9854.93
    348440     9856.03
    348480     9857.26
    348520     9858.87
    348560        9859
    348600     9860.88
    348640     9861.44
    348680     9861.79
    348720     9864.51
    348760      9865.3
    348800     9866.52
    348840     9867.24
    348880     9867.83
    348920     9869.53
    348960     9871.59
    349000     9871.56
    349040     9873.71
    349080     9874.99
    349120     9873.51
    349160     9877.74
    349200     9877.77
    349240     9878.86
    349280     9880.12
    349320     9881.69
    349360     9881.82
    349400     9883.71
    349440     9884.24
    349480     9884.62
    349520     9887.36
    349560     9888.14
    349600     9889.36
    349640     9890.06
    349680     9890.65
    349720     9892.33
    349760      9894.4
    349800     9894.39
    349840     9896.53
    349880      9897.8
    349920     9896.32
    349960     9900.58
    350000      9900.6
    350040     9901.68
    350080     9902.94
    350120     9904.48
    350160     9904.66
    350200     9906.53
    350240     9907.09
    350280     9907.44
    350320      9910.2
    350360     9910.94
    350400     9912.16
    350440     9912.86
    350480     9913.48
    350520     9915.19
    350560     9917.27
    350600     9917.22
    350640     9919.34
    350680      9920.6
    350720     9919.12
    350760     9923.37
    350800     9923.41
    350840      9924.5
    350880     9925.75
    350920     9927.33
    350960     9927.47
    351000     9929.37
    351040     9929.86
    351080     9930.26
    351120     9933.03
    351160     9933.78
    351200        9935
    351240     9935.68
    351280     9936.32
    351320        9938
    351360     9940.06
    351400     9940.07
    351440     9942.16
    351480     9943.41
    351520     9941.95
    351560     9946.19
    351600     9946.25
    351640     9947.33
    351680     9948.57
    351720      9950.2
    351760     9950.29
    351800     9952.19
    351840     9952.69
    351880      9953.1
    351920     9955.81
    351960     9956.57
    352000     9957.81
    352040     9958.52
    352080     9959.16
    352120     9960.83
    352160      9962.9
    352200     9962.87
    352240        9965
    352280     9966.22
    352320     9964.77
    352360     9968.98
    352400     9969.05
    352440     9970.11
    352480     9971.35
    352520     9973.02
    352560     9973.08
    352600        9975
    352640     9975.47
    352680     9975.89
    352720     9978.63
    352760     9979.35
    352800     9980.62
    352840     9981.31
    352880     9981.96
    352920     9983.63
    352960     9985.72
    353000     9985.67
    353040     9987.81
    353080     9989.05
    353120     9987.59
    353160     9991.78
    353200     9991.83
    353240     9992.86
    353280     9994.17
    353320     9995.83
    353360     9995.88
    353400     9997.79
    353440     9998.27
    353480      9998.7
    353520     10001.5
    353560     10002.1
    353600     10003.5
    353640     10004.1
    353680     10004.8
    353720     10006.4
    353760     10008.5
    353800     10008.5
    353840     10010.7
    353880     10011.9
    353920     10010.4
    353960     10014.6
    354000     10014.6
    354040     10015.7
    354080       10017
    354120     10018.6
    354160     10018.7
    354200     10020.6
    354240     10021.1
    354280     10021.5
    354320     10024.3
    354360     10024.9
    354400     10026.2
    354440     10026.9
    354480     10027.6
    354520     10029.2
    354560     10031.3
    354600     10031.3
    354640     10033.4
    354680     10034.7
    354720     10033.2
    354760     10037.4
    354800     10037.4
    354840     10038.5
    354880     10039.8
    354920     10041.4
    354960     10041.4
    355000     10043.4
    355040     10043.8
    355080     10044.3
    355120       10047
    355160     10047.7
    355200       10049
    355240     10049.6
    355280     10050.4
    355320       10052
    355360     10054.1
    355400     10054.1
    355440     10056.2
    355480     10057.4
    355520       10056
    355560     10060.1
    355600     10060.2
    355640     10061.2
    355680     10062.5
    355720     10064.2
    355760     10064.2
    355800     10066.1
    355840     10066.6
    355880       10067
    355920     10069.8
    355960     10070.5
    356000     10071.8
    356040     10072.4
    356080     10073.1
    356120     10074.8
    356160     10076.8
    356200     10076.8
    356240       10079
    356280     10080.2
    356320     10078.7
    356360     10082.9
    356400       10083
    356440       10084
    356480     10085.3
    356520     10086.9
    356560       10087
    356600     10088.9
    356640     10089.4
    356680     10089.8
    356720     10092.5
    356760     10093.2
    356800     10094.6
    356840     10095.1
    356880     10095.9
    356920     10097.5
    356960     10099.6
    357000     10099.5
    357040     10101.7
    357080     10102.9
    357120     10101.4
    357160     10105.6
    357200     10105.8
    357240     10106.7
    357280     10108.1
    357320     10109.7
    357360     10109.8
    357400     10111.7
    357440     10112.1
    357480     10112.5
    357520     10115.3
    357560       10116
    357600     10117.3
    357640     10117.9
    357680     10118.6
    357720     10120.3
    357760     10122.3
    357800     10122.3
    357840     10124.4
    357880     10125.7
    357920     10124.2
    357960     10128.4
    358000     10128.5
    358040     10129.5
    358080     10130.8
    358120     10132.5
    358160     10132.5
    358200     10134.4
    358240     10134.8
    358280     10135.3
    358320       10138
    358360     10138.7
    358400       10140
    358440     10140.6
    358480     10141.3
    358520       10143
    358560       10145
    358600       10145
    358640     10147.1
    358680     10148.4
    358720     10146.9
    358760     10151.1
    358800     10151.3
    358840     10152.2
    358880     10153.5
    358920     10155.2
    358960     10155.2
    359000     10157.1
    359040     10157.6
    359080       10158
    359120     10160.7
    359160     10161.5
    359200     10162.8
    359240     10163.3
    359280       10164
    359320     10165.7
    359360     10167.7
    359400     10167.7
    359440     10169.9
    359480     10171.1
    359520     10169.6
    359560     10173.8
    359600       10174
    359640     10174.9
    359680     10176.2
    359720     10177.9
    359760       10178
    359800     10179.9
    359840     10180.3
    359880     10180.8
    359920     10183.5
    359960     10184.2
    360000     10185.6
    360040       10186
    360080     10186.7
    360120     10188.4
    360160     10190.4
    360200     10190.4
    360240     10192.6
    360280     10193.8
    360320     10192.3
    360360     10196.6
    360400     10196.7
    360440     10197.7
    360480       10199
    360520     10200.6
    360560     10200.7
    360600     10202.6
    360640       10203
    360680     10203.5
    360720     10206.2
    360760     10206.9
    360800     10208.2
    360840     10208.7
    360880     10209.5
    360920     10211.1
    360960     10213.1
    361000     10213.2
    361040     10215.4
    361080     10216.5
    361120       10215
    361160     10219.3
    361200     10219.4
    361240     10220.4
    361280     10221.7
    361320     10223.3
    361360     10223.4
    361400     10225.4
    361440     10225.7
    361480     10226.2
    361520     10228.9
    361560     10229.7
    361600       10231
    361640     10231.5
    361680     10232.2
    361720     10233.8
    361760     10235.8
    361800     10235.9
    361840     10238.1
    361880     10239.2
    361920     10237.7
    361960       10242
    362000     10242.1
    362040     10243.1
    362080     10244.5
    362120       10246
    362160     10246.1
    362200     10248.1
    362240     10248.4
    362280     10248.9
    362320     10251.7
    362360     10252.4
    362400     10253.7
    362440     10254.2
    362480       10255
    362520     10256.5
    362560     10258.6
    362600     10258.6
    362640     10260.8
    362680     10261.9
    362720     10260.4
    362760     10264.7
    362800     10264.8
    362840     10265.8
    362880     10267.2
    362920     10268.8
    362960     10268.8
    363000     10270.8
    363040     10271.1
    363080     10271.6
    363120     10274.4
    363160     10275.1
    363200     10276.4
    363240     10276.8
    363280     10277.7
    363320     10279.2
    363360     10281.3
    363400     10281.3
    363440     10283.6
    363480     10284.6
    363520     10283.2
    363560     10287.5
    363600     10287.5
    363640     10288.5
    363680     10289.9
    363720     10291.5
    363760     10291.6
    363800     10293.6
    363840     10293.9
    363880     10294.3
    363920     10297.1
    363960     10297.8
    364000     10299.1
    364040     10299.5
    364080     10300.4
    364120     10301.9
    364160       10304
    364200       10304
    364240     10306.3
    364280     10307.4
    364320     10305.9
    364360     10310.2
    364400     10310.3
    364440     10311.2
    364480     10312.6
    364520     10314.2
    364560     10314.3
    364600     10316.3
    364640     10316.5
    364680       10317
    364720     10319.8
    364760     10320.5
    364800     10321.8
    364840     10322.3
    364880     10323.1
    364920     10324.6
    364960     10326.7
    365000     10326.8
    365040       10329
    365080     10330.1
    365120     10328.6
    365160     10332.9
    365200       10333
    365240     10333.9
    365280     10335.4
    365320     10336.9
    365360       10337
    365400       10339
    365440     10339.3
    365480     10339.7
    365520     10342.6
    365560     10343.3
    365600     10344.5
    365640       10345
    365680     10345.8
    365720     10347.3
    365760     10349.4
    365800     10349.5
    365840     10351.7
    365880     10352.8
    365920     10351.3
    365960     10355.6
    366000     10355.6
    366040     10356.6
    366080       10358
    366120     10359.6
    366160     10359.6
    366200     10361.7
    366240       10362
    366280     10362.4
    366320     10365.3
    366360       10366
    366400     10367.2
    366440     10367.7
    366480     10368.5
    366520       10370
    366560     10372.2
    366600     10372.2
    366640     10374.4
    366680     10375.5
    366720       10374
    366760     10378.3
    366800     10378.4
    366840     10379.4
    366880     10380.8
    366920     10382.4
    366960     10382.4
    367000     10384.4
    367040     10384.7
    367080     10385.1
    367120       10388
    367160     10388.7
    367200     10389.9
    367240     10390.3
    367280     10391.2
    367320     10392.7
    367360     10394.9
    367400     10394.9
    367440     10397.2
    367480     10398.2
    367520     10396.7
    367560       10401
    367600     10401.1
    367640     10402.1
    367680     10403.5
    367720     10405.1
    367760     10405.1
    367800     10407.1
    367840     10407.4
    367880     10407.8
    367920     10410.7
    367960     10411.4
    368000     10412.6
    368040     10413.1
    368080     10413.9
    368120     10415.5
    368160     10417.6
    368200     10417.6
    368240     10419.9
    368280     10420.9
    368320     10419.4
    368360     10423.7
    368400     10423.8
    368440     10424.8
    368480     10426.2
    368520     10427.8
    368560     10427.8
    368600     10429.8
    368640     10430.1
    368680     10430.5
    368720     10433.4
    368760     10434.1
    368800     10435.3
    368840     10435.8
    368880     10436.5
    368920     10438.1
    368960     10440.3
    369000     10440.3
    369040     10442.6
    369080     10443.6
    369120     10442.1
    369160     10446.3
    369200     10446.5
    369240     10447.5
    369280     10448.9
    369320     10450.5
    369360     10450.4
    369400     10452.4
    369440     10452.8
    369480     10453.2
    369520       10456
    369560     10456.8
    369600       10458
    369640     10458.4
    369680     10459.2
    369720     10460.8
    369760       10463
    369800       10463
    369840     10465.3
    369880     10466.3
    369920     10464.8
    369960       10469
    370000     10469.2
    370040     10470.2
    370080     10471.6
    370120     10473.2
    370160     10473.1
    370200     10475.2
    370240     10475.5
    370280     10475.9
    370320     10478.8
    370360     10479.5
    370400     10480.7
    370440     10481.1
    370480     10481.8
    370520     10483.5
    370560     10485.7
    370600     10485.7
    370640       10488
    370680     10488.9
    370720     10487.5
    370760     10491.7
    370800     10491.9
    370840     10492.9
    370880     10494.3
    370920     10495.9
    370960     10495.8
    371000     10497.8
    371040     10498.2
    371080     10498.6
    371120     10501.4
    371160     10502.2
    371200     10503.4
    371240     10503.8
    371280     10504.5
    371320     10506.2
    371360     10508.3
    371400     10508.4
    371440     10510.7
    371480     10511.6
    371520     10510.2
    371560     10514.4
    371600     10514.6
    371640     10515.6
    371680       10517
    371720     10518.6
    371760     10518.5
    371800     10520.5
    371840     10520.8
    371880     10521.2
    371920     10524.1
    371960     10524.9
    372000     10526.1
    372040     10526.5
    372080     10527.2
    372120     10528.9
    372160       10531
    372200       10531
    372240     10533.4
    372280     10534.3
    372320     10532.9
    372360     10537.1
    372400     10537.2
    372440     10538.2
    372480     10539.7
    372520     10541.3
    372560     10541.1
    372600     10543.2
    372640     10543.5
    372680     10543.9
    372720     10546.8
    372760     10547.6
    372800     10548.8
    372840     10549.1
    372880     10549.9
    372920     10551.6
    372960     10553.7
    373000     10553.7
    373040     10556.1
    373080       10557
    373120     10555.6
    373160     10559.8
    373200     10559.9
    373240     10560.9
    373280     10562.4
    373320       10564
    373360     10563.8
    373400     10565.9
    373440     10566.2
    373480     10566.6
    373520     10569.5
    373560     10570.3
    373600     10571.5
    373640     10571.8
    373680     10572.6
    373720     10574.3
    373760     10576.4
    373800     10576.4
    373840     10578.7
    373880     10579.6
    373920     10578.3
    373960     10582.4
    374000     10582.6
    374040     10583.5
    374080       10585
    374120     10586.6
    374160     10586.5
    374200     10588.6
    374240     10588.9
    374280     10589.3
    374320     10592.1
    374360     10592.9
    374400     10594.1
    374440     10594.4
    374480     10595.3
    374520       10597
    374560       10599
    374600       10599
    374640     10601.4
    374680     10602.3
    374720     10600.9
    374760     10605.1
    374800     10605.2
    374840     10606.2
    374880     10607.7
    374920     10609.3
    374960     10609.1
    375000     10611.3
    375040     10611.5
    375080     10611.9
    375120     10614.8
    375160     10615.6
    375200     10616.8
    375240     10617.1
    375280     10617.9
    375320     10619.6
    375360     10621.8
    375400     10621.7
    375440     10624.2
    375480       10625
    375520     10623.6
    375560     10627.8
    375600     10627.9
    375640     10628.9
    375680     10630.4
    375720       10632
    375760     10631.8
    375800     10633.9
    375840     10634.3
    375880     10634.6
    375920     10637.5
    375960     10638.3
    376000     10639.4
    376040     10639.8
    376080     10640.6
    376120     10642.3
    376160     10644.4
    376200     10644.4
    376240     10646.8
    376280     10647.7
    376320     10646.3
    376360     10650.4
    376400     10650.6
    376440     10651.5
    376480     10653.1
    376520     10654.7
    376560     10654.5
    376600     10656.6
    376640     10656.9
    376680     10657.3
    376720     10660.1
    376760       10661
    376800     10662.1
    376840     10662.4
    376880     10663.3
    376920       10665
    376960     10667.1
    377000       10667
    377040     10669.5
    377080     10670.3
    377120     10668.9
    377160     10673.1
    377200     10673.2
    377240     10674.2
    377280     10675.8
    377320     10677.4
    377360     10677.1
    377400     10679.3
    377440     10679.6
    377480       10680
    377520     10682.8
    377560     10683.7
    377600     10684.8
    377640     10685.1
    377680     10685.9
    377720     10687.7
    377760     10689.8
    377800     10689.7
    377840     10692.2
    377880       10693
    377920     10691.6
    377960     10695.8
    378000     10695.9
    378040     10696.9
    378080     10698.4
    378120       10700
    378160     10699.8
    378200     10701.9
    378240     10702.2
    378280     10702.6
    378320     10705.5
    378360     10706.4
    378400     10707.5
    378440     10707.7
    378480     10708.6
    378520     10710.3
    378560     10712.4
    378600     10712.4
    378640     10714.8
    378680     10715.7
    378720     10714.3
    378760     10718.5
    378800     10718.5
    378840     10719.6
    378880     10721.1
    378920     10722.7
    378960     10722.5
    379000     10724.7
    379040     10724.9
    379080     10725.4
    379120     10728.2
    379160       10729
    379200     10730.1
    379240     10730.4
    379280     10731.3
    379320       10733
    379360     10735.1
    379400       10735
    379440     10737.5
    379480     10738.3
    379520     10736.9
    379560     10741.1
    379600     10741.2
    379640     10742.2
    379680     10743.8
    379720     10745.4
    379760     10745.1
    379800     10747.3
    379840     10747.6
    379880       10748
    379920     10750.8
    379960     10751.7
    380000     10752.8
    380040     10753.1
    380080       10754
    380120     10755.6
    380160     10757.7
    380200     10757.7
    380240     10760.2
    380280       10761
    380320     10759.6
    380360     10763.8
    380400     10763.8
    380440     10764.9
    380480     10766.5
    380520     10768.1
    380560     10767.8
    380600       10770
    380640     10770.3
    380680     10770.7
    380720     10773.5
    380760     10774.3
    380800     10775.4
    380840     10775.7
    380880     10776.6
    380920     10778.3
    380960     10780.4
    381000     10780.3
    381040     10782.9
    381080     10783.6
    381120     10782.2
    381160     10786.4
    381200     10786.5
    381240     10787.5
    381280     10789.1
    381320     10790.7
    381360     10790.5
    381400     10792.7
    381440     10792.9
    381480     10793.3
    381520     10796.1
    381560       10797
    381600     10798.1
    381640     10798.4
    381680     10799.3
    381720     10800.9
    381760       10803
    381800       10803
    381840     10805.5
    381880     10806.2
    381920     10804.8
    381960     10809.1
    382000     10809.1
    382040     10810.1
    382080     10811.7
    382120     10813.4
    382160     10813.1
    382200     10815.3
    382240     10815.6
    382280     10815.9
    382320     10818.7
    382360     10819.6
    382400     10820.7
    382440       10821
    382480     10821.9
    382520     10823.5
    382560     10825.6
    382600     10825.6
    382640     10828.1
    382680     10828.8
    382720     10827.4
    382760     10831.7
    382800     10831.7
    382840     10832.7
    382880     10834.3
    382920     10835.9
    382960     10835.6
    383000     10837.8
    383040     10838.1
    383080     10838.5
    383120     10841.4
    383160     10842.3
    383200     10843.3
    383240     10843.6
    383280     10844.5
    383320     10846.2
    383360     10848.2
    383400     10848.2
    383440     10850.7
    383480     10851.4
    383520       10850
    383560     10854.3
    383600     10854.3
    383640     10855.4
    383680     10856.9
    383720     10858.6
    383760     10858.3
    383800     10860.4
    383840     10860.7
    383880     10861.1
    383920     10863.9
    383960     10864.9
    384000     10865.9
    384040     10866.2
    384080     10867.1
    384120     10868.7
    384160     10870.8
    384200     10870.8
    384240     10873.3
    384280       10874
    384320     10872.6
    384360     10876.9
    384400     10876.9
    384440     10877.9
    384480     10879.6
    384520     10881.2
    384560     10880.9
    384600       10883
    384640     10883.3
    384680     10883.7
    384720     10886.5
    384760     10887.5
    384800     10888.6
    384840     10888.8
    384880     10889.8
    384920     10891.3
    384960     10893.5
    385000     10893.5
    385040       10896
    385080     10896.7
    385120     10895.2
    385160     10899.6
    385200     10899.5
    385240     10900.6
    385280     10902.2
    385320     10903.8
    385360     10903.5
    385400     10905.7
    385440       10906
    385480     10906.4
    385520     10909.1
    385560     10910.1
    385600     10911.2
    385640     10911.5
    385680     10912.4
    385720     10913.9
    385760     10916.1
    385800     10916.1
    385840     10918.6
    385880     10919.3
    385920     10917.9
    385960     10922.2
    386000     10922.2
    386040     10923.2
    386080     10924.8
    386120     10926.5
    386160     10926.1
    386200     10928.4
    386240     10928.6
    386280       10929
    386320     10931.8
    386360     10932.8
    386400     10933.9
    386440     10934.1
    386480       10935
    386520     10936.6
    386560     10938.8
    386600     10938.8
    386640     10941.3
    386680     10941.9
    386720     10940.6
    386760     10944.9
    386800     10944.8
    386840     10945.9
    386880     10947.4
    386920     10949.2
    386960     10948.7
    387000       10951
    387040     10951.2
    387080     10951.7
    387120     10954.4
    387160     10955.4
    387200     10956.5
    387240     10956.8
    387280     10957.7
    387320     10959.2
    387360     10961.4
    387400     10961.4
    387440     10963.9
    387480     10964.6
    387520     10963.2
    387560     10967.6
    387600     10967.5
    387640     10968.6
    387680     10970.1
    387720     10971.8
    387760     10971.4
    387800     10973.7
    387840     10973.9
    387880     10974.3
    387920     10977.1
    387960       10978
    388000     10979.2
    388040     10979.4
    388080     10980.3
    388120     10981.9
    388160     10984.1
    388200       10984
    388240     10986.6
    388280     10987.2
    388320     10985.9
    388360     10990.2
    388400     10990.1
    388440     10991.2
    388480     10992.7
    388520     10994.5
    388560       10994
    388600     10996.3
    388640     10996.6
    388680       10997
    388720     10999.8
    388760     11000.7
    388800     11001.9
    388840     11002.1
    388880       11003
    388920     11004.6
    388960     11006.7
    389000     11006.7
    389040     11009.3
    389080     11009.9
    389120     11008.6
    389160     11012.9
    389200     11012.8
    389240     11013.9
    389280     11015.4
    389320     11017.2
    389360     11016.7
    389400     11018.9
    389440     11019.3
    389480     11019.6
    389520     11022.4
    389560     11023.4
    389600     11024.6
    389640     11024.8
    389680     11025.7
    389720     11027.2
    389760     11029.4
    389800     11029.4
    389840       11032
    389880     11032.6
    389920     11031.2
    389960     11035.6
    390000     11035.5
    390040     11036.6
    390080     11038.1
    390120     11039.8
    390160     11039.4
    390200     11041.6
    390240       11042
    390280     11042.3
    390320     11045.1
    390360     11046.1
    390400     11047.2
    390440     11047.4
    390480     11048.4
    390520     11049.9
    390560       11052
    390600     11052.1
    390640     11054.6
    390680     11055.2
    390720     11053.9
    390760     11058.3
    390800     11058.2
    390840     11059.3
    390880     11060.8
    390920     11062.5
    390960       11062
    391000     11064.3
    391040     11064.6
    391080     11064.9
    391120     11067.7
    391160     11068.8
    391200     11069.9
    391240     11070.1
    391280     11070.9
    391320     11072.6
    391360     11074.7
    391400     11074.7
    391440     11077.3
    391480     11077.8
    391520     11076.5
    391560     11080.9
    391600     11080.8
    391640     11081.9
    391680     11083.4
    391720     11085.2
    391760     11084.7
    391800       11087
    391840     11087.3
    391880     11087.5
    391920     11090.4
    391960     11091.5
    392000     11092.5
    392040     11092.7
    392080     11093.6
    392120     11095.2
    392160     11097.3
    392200     11097.4
    392240     11099.9
    392280     11100.5
    392320     11099.1
    392360     11103.6
    392400     11103.4
    392440     11104.5
    392480     11106.1
    392520     11107.8
    392560     11107.3
    392600     11109.6
    392640     11109.9
    392680     11110.2
    392720       11113
    392760     11114.1
    392800     11115.2
    392840     11115.4
    392880     11116.3
    392920     11117.8
    392960       11120
    393000       11120
    393040     11122.6
    393080     11123.2
    393120     11121.8
    393160     11126.2
    393200       11126
    393240     11127.2
    393280     11128.7
    393320     11130.4
    393360       11130
    393400     11132.3
    393440     11132.6
    393480     11132.9
    393520     11135.7
    393560     11136.8
    393600     11137.8
    393640       11138
    393680     11138.9
    393720     11140.5
    393760     11142.6
    393800     11142.7
    393840     11145.2
    393880     11145.8
    393920     11144.4
    393960     11148.9
    394000     11148.7
    394040     11149.9
    394080     11151.4
    394120     11153.1
    394160     11152.7
    394200       11155
    394240     11155.2
    394280     11155.6
    394320     11158.3
    394360     11159.5
    394400     11160.5
    394440     11160.7
    394480     11161.6
    394520     11163.2
    394560     11165.3
    394600     11165.3
    394640     11167.9
    394680     11168.5
    394720     11167.1
    394760     11171.5
    394800     11171.4
    394840     11172.5
    394880     11174.1
    394920     11175.8
    394960     11175.3
    395000     11177.7
    395040     11177.8
    395080     11178.2
    395120       11181
    395160     11182.1
    395200     11183.2
    395240     11183.3
    395280     11184.2
    395320     11185.8
    395360       11188
    395400       11188
    395440     11190.5
    395480     11191.1
    395520     11189.7
    395560     11194.2
    395600       11194
    395640     11195.2
    395680     11196.7
    395720     11198.4
    395760       11198
    395800     11200.3
    395840     11200.5
    395880     11200.9
    395920     11203.7
    395960     11204.8
    396000     11205.8
    396040     11205.9
    396080     11206.8
    396120     11208.5
    396160     11210.6
    396200     11210.6
    396240     11213.2
    396280     11213.8
    396320     11212.4
    396360     11216.8
    396400     11216.6
    396440     11217.9
    396480     11219.4
    396520     11221.1
    396560     11220.7
    396600       11223
    396640     11223.1
    396680     11223.5
    396720     11226.4
    396760     11227.5
    396800     11228.5
    396840     11228.6
    396880     11229.5
    396920     11231.1
    396960     11233.3
    397000     11233.2
    397040     11235.8
    397080     11236.4
    397120       11235
    397160     11239.5
    397200     11239.3
    397240     11240.6
    397280       11242
    397320     11243.7
    397360     11243.3
    397400     11245.7
    397440     11245.8
    397480     11246.1
    397520       11249
    397560     11250.1
    397600     11251.1
    397640     11251.2
    397680     11252.1
    397720     11253.7
    397760     11255.9
    397800     11255.9
    397840     11258.5
    397880       11259
    397920     11257.7
    397960     11262.1
    398000     11261.9
    398040     11263.2
    398080     11264.6
    398120     11266.4
    398160       11266
    398200     11268.3
    398240     11268.4
    398280     11268.8
    398320     11271.7
    398360     11272.7
    398400     11273.8
    398440     11273.9
    398480     11274.8
    398520     11276.3
    398560     11278.6
    398600     11278.6
    398640     11281.1
    398680     11281.7
    398720     11280.3
    398760     11284.7
    398800     11284.6
    398840     11285.9
    398880     11287.3
    398920     11289.1
    398960     11288.6
    399000       11291
    399040       11291
    399080     11291.4
    399120     11294.3
    399160     11295.4
    399200     11296.4
    399240     11296.6
    399280     11297.5
    399320       11299
    399360     11301.2
    399400     11301.3
    399440     11303.8
    399480     11304.3
    399520       11303
    399560     11307.4
    399600     11307.2
    399640     11308.5
    399680     11309.9
    399720     11311.7
    399760     11311.3
    399800     11313.7
    399840     11313.7
    399880     11314.1
    399920     11316.9
    399960     11318.1
    400000       11319
    400040     11319.2
    400080     11320.2
    400120     11321.6
    400160     11323.9
    400200     11323.9
    400240     11326.5
    400280       11327
    400320     11325.6
    400360       11330
    400400     11329.8
    400440     11331.1
    400480     11332.6
    400520     11334.4
    400560     11333.9
    400600     11336.3
    400640     11336.3
    400680     11336.7
    400720     11339.6
    400760     11340.7
    400800     11341.7
    400840     11341.8
    400880     11342.8
    400920     11344.3
    400960     11346.6
    401000     11346.5
    401040     11349.2
    401080     11349.6
    401120     11348.3
    401160     11352.7
    401200     11352.5
    401240     11353.8
    401280     11355.3
    401320       11357
    401360     11356.6
    401400       11359
    401440       11359
    401480     11359.4
    401520     11362.2
    401560     11363.4
    401600     11364.3
    401640     11364.5
    401680     11365.5
    401720       11367
    401760     11369.2
    401800     11369.2
    401840     11371.9
    401880     11372.3
    401920       11371
    401960     11375.4
    402000     11375.2
    402040     11376.5
    402080     11377.9
    402120     11379.7
    402160     11379.3
    402200     11381.6
    402240     11381.6
    402280       11382
    402320       11385
    402360     11386.1
    402400       11387
    402440     11387.2
    402480     11388.2
    402520     11389.7
    402560     11391.9
    402600     11391.9
    402640     11394.5
    402680       11395
    402720     11393.6
    402760     11398.1
    402800     11397.9
    402840     11399.2
    402880     11400.6
    402920     11402.4
    402960     11401.9
    403000     11404.3
    403040     11404.3
    403080     11404.7
    403120     11407.7
    403160     11408.8
    403200     11409.7
    403240     11409.8
    403280     11410.9
    403320     11412.4
    403360     11414.6
    403400     11414.6
    403440     11417.2
    403480     11417.7
    403520     11416.3
    403560     11420.8
    403600     11420.6
    403640     11421.9
    403680     11423.3
    403720     11425.1
    403760     11424.5
    403800       11427
    403840       11427
    403880     11427.3
    403920     11430.3
    403960     11431.4
    404000     11432.3
    404040     11432.5
    404080     11433.5
    404120       11435
    404160     11437.2
    404200     11437.2
    404240     11439.8
    404280     11440.3
    404320       11439
    404360     11443.4
    404400     11443.2
    404440     11444.6
    404480       11446
    404520     11447.7
    404560     11447.2
    404600     11449.7
    404640     11449.6
    404680       11450
    404720     11452.9
    404760     11454.1
    404800       11455
    404840     11455.1
    404880     11456.2
    404920     11457.7
    404960     11459.9
    405000     11459.8
    405040     11462.5
    405080       11463
    405120     11461.6
    405160     11466.1
    405200     11465.9
    405240     11467.2
    405280     11468.6
    405320     11470.4
    405360     11469.9
    405400     11472.4
    405440     11472.2
    405480     11472.7
    405520     11475.6
    405560     11476.7
    405600     11477.6
    405640     11477.7
    405680     11478.9
    405720     11480.4
    405760     11482.6
    405800     11482.5
    405840     11485.2
    405880     11485.6
    405920     11484.2
    405960     11488.8
    406000     11488.6
    406040     11489.9
    406080     11491.3
    406120       11493
    406160     11492.6
    406200       11495
    406240     11494.9
    406280     11495.3
    406320     11498.3
    406360     11499.4
    406400     11500.3
    406440     11500.4
    406480     11501.5
    406520       11503
    406560     11505.3
    406600     11505.1
    406640     11507.9
    406680     11508.3
    406720     11506.9
    406760     11511.4
    406800     11511.2
    406840     11512.6
    406880       11514
    406920     11515.7
    406960     11515.3
    407000     11517.7
    407040     11517.6
    407080       11518
    407120       11521
    407160     11522.1
    407200       11523
    407240     11523.1
    407280     11524.2
    407320     11525.7
    407360     11527.9
    407400     11527.8
    407440     11530.6
    407480     11530.9
    407520     11529.6
    407560     11534.1
    407600     11533.9
    407640     11535.3
    407680     11536.6
    407720     11538.5
    407760       11538
    407800     11540.4
    407840     11540.3
    407880     11540.6
    407920     11543.7
    407960     11544.9
    408000     11545.7
    408040     11545.8
    408080     11546.9
    408120     11548.4
    408160     11550.7
    408200     11550.4
    408240     11553.3
    408280     11553.6
    408320     11552.3
    408360     11556.8
    408400     11556.6
    408440       11558
    408480     11559.3
    408520     11561.2
    408560     11560.7
    408600     11563.1
    408640       11563
    408680     11563.3
    408720     11566.4
    408760     11567.5
    408800     11568.3
    408840     11568.4
    408880     11569.6
    408920     11571.1
    408960     11573.4
    409000     11573.1
    409040     11575.9
    409080     11576.3
    409120       11575
    409160     11579.5
    409200     11579.2
    409240     11580.6
    409280       11582
    409320     11583.8
    409360     11583.3
    409400     11585.8
    409440     11585.6
    409480     11585.9
    409520       11589
    409560     11590.2
    409600     11590.9
    409640     11591.1
    409680     11592.2
    409720     11593.8
    409760     11596.1
    409800     11595.7
    409840     11598.6
    409880     11598.9
    409920     11597.6
    409960     11602.2
    410000     11601.9
    410040     11603.3
    410080     11604.7
    410120     11606.5
    410160       11606
    410200     11608.4
    410240     11608.3
    410280     11608.6
    410320     11611.6
    410360     11612.8
    410400     11613.6
    410440     11613.7
    410480     11614.9
    410520     11616.4
    410560     11618.7
    410600     11618.4
    410640     11621.2
    410680     11621.5
    410720     11620.2
    410760     11624.8
    410800     11624.5
    410840     11625.9
    410880     11627.4
    410920     11629.1
    410960     11628.6
    411000     11631.1
    411040     11630.9
    411080     11631.2
    411120     11634.2
    411160     11635.5
    411200     11636.2
    411240     11636.3
    411280     11637.4
    411320       11639
    411360     11641.3
    411400       11641
    411440     11643.8
    411480     11644.2
    411520     11642.9
    411560     11647.4
    411600     11647.2
    411640     11648.5
    411680     11650.1
    411720     11651.8
    411760     11651.3
    411800     11653.7
    411840     11653.6
    411880     11653.9
    411920     11656.9
    411960     11658.1
    412000     11658.9
    412040       11659
    412080     11660.1
    412120     11661.7
    412160       11664
    412200     11663.6
    412240     11666.5
    412280     11666.9
    412320     11665.5
    412360     11670.1
    412400     11669.9
    412440     11671.1
    412480     11672.7
    412520     11674.5
    412560     11673.9
    412600     11676.4
    412640     11676.1
    412680     11676.5
    412720     11679.5
    412760     11680.8
    412800     11681.5
    412840     11681.5
    412880     11682.7
    412920     11684.3
    412960     11686.6
    413000     11686.2
    413040     11689.1
    413080     11689.4
    413120     11688.1
    413160     11692.7
    413200     11692.5
    413240     11693.7
    413280     11695.3
    413320     11697.1
    413360     11696.4
    413400       11699
    413440     11698.7
    413480     11699.1
    413520     11702.1
    413560     11703.4
    413600     11704.1
    413640     11704.1
    413680     11705.2
    413720     11706.9
    413760     11709.2
    413800     11708.8
    413840     11711.7
    413880       11712
    413920     11710.7
    413960     11715.3
    414000       11715
    414040     11716.3
    414080     11717.9
    414120     11719.7
    414160       11719
    414200     11721.5
    414240     11721.3
    414280     11721.7
    414320     11724.7
    414360     11725.9
    414400     11726.7
    414440     11726.7
    414480     11727.8
    414520     11729.5
    414560     11731.8
    414600     11731.4
    414640     11734.3
    414680     11734.6
    414720     11733.2
    414760     11737.9
    414800     11737.6
    414840     11738.9
    414880     11740.4
    414920     11742.2
    414960     11741.6
    415000     11744.1
    415040     11743.9
    415080     11744.2
    415120     11747.3
    415160     11748.5
    415200     11749.2
    415240     11749.3
    415280     11750.4
    415320       11752
    415360     11754.3
    415400     11753.9
    415440     11756.8
    415480     11757.1
    415520     11755.8
    415560     11760.4
    415600     11760.2
    415640     11761.5
    415680       11763
    415720     11764.8
    415760     11764.2
    415800     11766.6
    415840     11766.5
    415880     11766.8
    415920     11769.8
    415960     11771.1
    416000     11771.8
    416040     11771.9
    416080       11773
    416120     11774.6
    416160     11776.8
    416200     11776.5
    416240     11779.4
    416280     11779.7
    416320     11778.3
    416360       11783
    416400     11782.8
    416440     11784.1
    416480     11785.6
    416520     11787.4
    416560     11786.7
    416600     11789.2
    416640       11789
    416680     11789.3
    416720     11792.3
    416760     11793.7
    416800     11794.4
    416840     11794.5
    416880     11795.5
    416920     11797.1
    416960     11799.4
    417000       11799
    417040       11802
    417080     11802.2
    417120     11800.9
    417160     11805.5
    417200     11805.3
    417240     11806.6
    417280     11808.1
    417320     11809.9
    417360     11809.3
    417400     11811.7
    417440     11811.6
    417480     11811.9
    417520     11814.8
    417560     11816.2
    417600       11817
    417640       11817
    417680       11818
    417720     11819.7
    417760       11822
    417800     11821.6
    417840     11824.5
    417880     11824.8
    417920     11823.4
    417960       11828
    418000     11827.8
    418040     11829.1
    418080     11830.6
    418120     11832.5
    418160     11831.8
    418200     11834.3
    418240     11834.1
    418280     11834.4
    418320     11837.4
    418360     11838.7
    418400     11839.5
    418440     11839.5
    418480     11840.5
    418520     11842.2
    418560     11844.5
    418600     11844.1
    418640       11847
    418680     11847.3
    418720       11846
    418760     11850.6
    418800     11850.4
    418840     11851.6
    418880     11853.2
    418920       11855
    418960     11854.4
    419000     11856.8
    419040     11856.7
    419080       11857
    419120       11860
    419160     11861.3
    419200     11862.1
    419240     11862.1
    419280       11863
    419320     11864.7
    419360     11867.1
    419400     11866.7
    419440     11869.5
    419480     11869.9
    419520     11868.5
    419560     11873.1
    419600     11872.9
    419640     11874.2
    419680     11875.8
    419720     11877.6
    419760     11876.9
    419800     11879.3
    419840     11879.2
    419880     11879.5
    419920     11882.5
    419960     11883.8
    420000     11884.6
    420040     11884.6
    420080     11885.6
    420120     11887.2
    420160     11889.6
    420200     11889.3
    420240     11892.1
    420280     11892.5
    420320     11891.1
    420360     11895.7
    420400     11895.4
    420440     11896.7
    420480     11898.3
    420520     11900.1
    420560     11899.4
    420600     11901.8
    420640     11901.7
    420680       11902
    420720     11905.1
    420760     11906.4
    420800     11907.2
    420840     11907.2
    420880     11908.2
    420920     11909.8
    420960     11912.2
    421000     11911.8
    421040     11914.6
    421080       11915
    421120     11913.6
    421160     11918.3
    421200       11918
    421240     11919.3
    421280     11920.9
    421320     11922.7
    421360       11922
    421400     11924.4
    421440     11924.3
    421480     11924.5
    421520     11927.6
    421560       11929
    421600     11929.7
    421640     11929.7
    421680     11930.7
    421720     11932.3
    421760     11934.7
    421800     11934.3
    421840     11937.2
    421880     11937.6
    421920     11936.2
    421960     11940.9
    422000     11940.5
    422040     11941.8
    422080     11943.4
    422120     11945.2
    422160     11944.6
    422200       11947
    422240     11946.8
    422280     11947.1
    422320     11950.2
    422360     11951.5
    422400     11952.3
    422440     11952.2
    422480     11953.3
    422520     11954.9
    422560     11957.3
    422600     11956.9
    422640     11959.7
    422680     11960.2
    422720     11958.8
    422760     11963.4
    422800     11963.1
    422840     11964.3
    422880       11966
    422920     11967.8
    422960     11967.1
    423000     11969.5
    423040     11969.4
    423080     11969.7
    423120     11972.7
    423160     11974.1
    423200     11974.8
    423240     11974.8
    423280     11975.8
    423320     11977.5
    423360     11979.9
    423400     11979.4
    423440     11982.2
    423480     11982.8
    423520     11981.3
    423560     11985.9
    423600     11985.7
    423640     11986.9
    423680     11988.5
    423720     11990.4
    423760     11989.7
    423800     11992.1
    423840     11991.9
    423880     11992.2
    423920     11995.3
    423960     11996.6
    424000     11997.4
    424040     11997.3
    424080     11998.3
    424120       12000
    424160     12002.4
    424200       12002
    424240     12004.7
    424280     12005.3
    424320     12003.9
    424360     12008.4
    424400     12008.2
    424440     12009.4
    424480       12011
    424520     12012.9
    424560     12012.2
    424600     12014.6
    424640     12014.4
    424680     12014.7
    424720     12017.8
    424760     12019.2
    424800     12019.9
    424840     12019.9
    424880     12020.8
    424920     12022.7
    424960     12024.9
    425000     12024.5
    425040     12027.3
    425080     12027.8
    425120     12026.4
    425160       12031
    425200     12030.8
    425240       12032
    425280     12033.5
    425320     12035.5
    425360     12034.7
    425400     12037.1
    425440     12036.9
    425480     12037.2
    425520     12040.4
    425560     12041.7
    425600     12042.5
    425640     12042.4
    425680     12043.4
    425720     12045.2
    425760     12047.5
    425800       12047
    425840     12049.9
    425880     12050.3
    425920       12049
    425960     12053.5
    426000     12053.3
    426040     12054.6
    426080     12056.1
    426120     12057.9
    426160     12057.2
    426200     12059.7
    426240     12059.5
    426280     12059.8
    426320     12062.9
    426360     12064.2
    426400       12065
    426440       12065
    426480       12066
    426520     12067.7
    426560     12070.1
    426600     12069.6
    426640     12072.4
    426680     12072.9
    426720     12071.5
    426760     12076.1
    426800     12075.9
    426840     12077.1
    426880     12078.7
    426920     12080.5
    426960     12079.7
    427000     12082.3
    427040       12082
    427080     12082.3
    427120     12085.5
    427160     12086.8
    427200     12087.5
    427240     12087.5
    427280     12088.5
    427320     12090.3
    427360     12092.6
    427400     12092.2
    427440       12095
    427480     12095.5
    427520     12094.1
    427560     12098.6
    427600     12098.5
    427640     12099.7
    427680     12101.2
    427720     12103.1
    427760     12102.3
    427800     12104.8
    427840     12104.6
    427880     12104.9
    427920       12108
    427960     12109.4
    428000     12110.1
    428040     12110.1
    428080     12111.1
    428120     12112.8
    428160     12115.2
    428200     12114.7
    428240     12117.5
    428280     12118.1
    428320     12116.6
    428360     12121.2
    428400       12121
    428440     12122.2
    428480     12123.7
    428520     12125.6
    428560     12124.8
    428600     12127.3
    428640     12127.1
    428680     12127.5
    428720     12130.6
    428760       12132
    428800     12132.6
    428840     12132.6
    428880     12133.7
    428920     12135.4
    428960     12137.7
    429000     12137.3
    429040     12140.1
    429080     12140.6
    429120     12139.2
    429160     12143.8
    429200     12143.6
    429240     12144.8
    429280     12146.3
    429320     12148.2
    429360     12147.4
    429400     12149.9
    429440     12149.7
    429480     12150.1
    429520     12153.2
    429560     12154.6
    429600     12155.2
    429640     12155.1
    429680     12156.2
    429720       12158
    429760     12160.3
    429800     12159.9
    429840     12162.6
    429880     12163.2
    429920     12161.7
    429960     12166.4
    430000     12166.2
    430040     12167.4
    430080     12168.9
    430120     12170.8
    430160       12170
    430200     12172.5
    430240     12172.3
    430280     12172.7
    430320     12175.8
    430360     12177.1
    430400     12177.7
    430440     12177.7
    430480     12178.8
    430520     12180.5
    430560     12182.9
    430600     12182.4
    430640     12185.2
    430680     12185.8
    430720     12184.3
    430760       12189
    430800     12188.8
    430840     12189.9
    430880     12191.6
    430920     12193.3
    430960     12192.6
    431000       12195
    431040     12194.8
    431080     12195.2
    431120     12198.4
    431160     12199.7
    431200     12200.3
    431240     12200.3
    431280     12201.4
    431320     12203.1
    431360     12205.5
    431400       12205
    431440     12207.7
    431480     12208.3
    431520     12206.8
    431560     12211.5
    431600     12211.4
    431640     12212.4
    431680     12214.1
    431720     12215.9
    431760     12215.2
    431800     12217.6
    431840     12217.4
    431880     12217.8
    431920     12220.9
    431960     12222.2
    432000     12222.8
    432040     12222.8
    432080     12223.9
    432120     12225.6
    432160       12228
    432200     12227.5
    432240     12230.2
    432280     12230.9
    432320     12229.3
    432360       12234
    432400     12233.9
    432440       12235
    432480     12236.6
    432520     12238.4
    432560     12237.7
    432600     12240.1
    432640     12239.9
    432680     12240.3
    432720     12243.5
    432760     12244.8
    432800     12245.3
    432840     12245.3
    432880     12246.4
    432920     12248.2
    432960     12250.6
    433000       12250
    433040     12252.7
    433080     12253.4
    433120     12251.9
    433160     12256.6
    433200     12256.4
    433240     12257.5
    433280     12259.2
    433320     12261.1
    433360     12260.3
    433400     12262.7
    433440     12262.5
    433480     12262.8
    433520     12266.1
    433560     12267.3
    433600     12267.9
    433640     12267.9
    433680       12269
    433720     12270.7
    433760     12273.1
    433800     12272.6
    433840     12275.3
    433880       12276
    433920     12274.4
    433960     12279.1
    434000       12279
    434040     12280.1
    434080     12281.7
    434120     12283.7
    434160     12282.8
    434200     12285.3
    434240       12285
    434280     12285.3
    434320     12288.6
    434360     12289.9
    434400     12290.5
    434440     12290.5
    434480     12291.5
    434520     12293.3
    434560     12295.7
    434600     12295.2
    434640     12297.9
    434680     12298.6
    434720       12297
    434760     12301.7
    434800     12301.6
    434840     12302.6
    434880     12304.3
    434920     12306.2
    434960     12305.4
    435000     12307.8
    435040     12307.6
    435080     12307.8
    435120     12311.1
    435160     12312.4
    435200       12313
    435240     12313.1
    435280     12314.1
    435320     12315.8
    435360     12318.2
    435400     12317.7
    435440     12320.4
    435480     12321.2
    435520     12319.5
    435560     12324.3
    435600     12324.2
    435640     12325.2
    435680     12326.9
    435720     12328.7
    435760     12327.9
    435800     12330.3
    435840     12330.1
    435880     12330.4
    435920     12333.6
    435960       12335
    436000     12335.5
    436040     12335.6
    436080     12336.6
    436120     12338.4
    436160     12340.8
    436200     12340.2
    436240     12342.9
    436280     12343.7
    436320       12342
    436360     12346.8
    436400     12346.7
    436440     12347.7
    436480     12349.4
    436520     12351.2
    436560     12350.4
    436600     12352.8
    436640     12352.6
    436680       12353
    436720     12356.2
    436760     12357.5
    436800       12358
    436840     12358.1
    436880     12359.2
    436920     12360.8
    436960     12363.3
    437000     12362.7
    437040     12365.4
    437080     12366.2
    437120     12364.5
    437160     12369.3
    437200     12369.1
    437240     12370.2
    437280     12371.9
    437320     12373.7
    437360     12372.9
    437400     12375.3
    437440     12375.1
    437480     12375.5
    437520     12378.6
    437560       12380
    437600     12380.5
    437640     12380.6
    437680     12381.7
    437720     12383.3
    437760     12385.8
    437800     12385.2
    437840     12387.9
    437880     12388.7
    437920       12387
    437960     12391.8
    438000     12391.6
    438040     12392.7
    438080     12394.4
    438120     12396.1
    438160     12395.4
    438200     12397.8
    438240     12397.5
    438280     12397.9
    438320     12401.1
    438360     12402.5
    438400     12402.9
    438440     12403.1
    438480     12404.2
    438520     12405.8
    438560     12408.3
    438600     12407.7
    438640     12410.4
    438680     12411.1
    438720     12409.4
    438760     12414.3
    438800     12414.1
    438840     12415.1
    438880     12416.8
    438920     12418.7
    438960     12417.9
    439000     12420.3
    439040       12420
    439080     12420.4
    439120     12423.5
    439160       12425
    439200     12425.4
    439240     12425.6
    439280     12426.7
    439320     12428.3
    439360     12430.8
    439400     12430.3
    439440     12432.9
    439480     12433.6
    439520     12431.9
    439560     12436.8
    439600     12436.6
    439640     12437.6
    439680     12439.3
    439720     12441.2
    439760     12440.4
    439800     12442.8
    439840     12442.5
    439880     12442.9
    439920       12446
    439960     12447.5
    440000     12447.9
    440040     12448.1
    440080     12449.1
    440120     12450.8
    440160     12453.3
    440200     12452.8
    440240     12455.4
    440280     12456.2
    440320     12454.5
    440360     12459.2
    440400       12459
    440440     12460.2
    440480     12461.8
    440520     12463.7
    440560     12462.9
    440600     12465.3
    440640     12465.1
    440680     12465.4
    440720     12468.6
    440760       12470
    440800     12470.4
    440840     12470.6
    440880     12471.6
    440920     12473.3
    440960     12475.8
    441000     12475.3
    441040     12477.9
    441080     12478.7
    441120       12477
    441160     12481.8
    441200     12481.6
    441240     12482.8
    441280     12484.4
    441320     12486.2
    441360     12485.4
    441400     12487.8
    441440     12487.6
    441480     12487.9
    441520     12491.1
    441560     12492.6
    441600     12492.9
    441640     12493.2
    441680     12494.2
    441720     12495.9
    441760     12498.4
    441800     12497.8
    441840     12500.5
    441880     12501.2
    441920     12499.5
    441960     12504.3
    442000     12504.1
    442040     12505.3
    442080     12506.9
    442120     12508.8
    442160       12508
    442200     12510.4
    442240     12510.1
    442280     12510.5
    442320     12513.7
    442360     12515.1
    442400     12515.4
    442440     12515.7
    442480     12516.7
    442520     12518.3
    442560     12520.9
    442600     12520.3
    442640       12523
    442680     12523.7
    442720       12522
    442760     12526.9
    442800     12526.6
    442840     12527.8
    442880     12529.4
    442920     12531.3
    442960     12530.5
    443000     12532.9
    443040     12532.6
    443080     12532.9
    443120     12536.2
    443160     12537.7
    443200       12538
    443240     12538.2
    443280     12539.2
    443320     12540.9
    443360     12543.5
    443400     12542.9
    443440     12545.5
    443480     12546.2
    443520     12544.6
    443560     12549.4
    443600     12549.2
    443640     12550.3
    443680     12551.9
    443720     12553.8
    443760       12553
    443800     12555.4
    443840     12555.1
    443880     12555.5
    443920     12558.7
    443960     12560.1
    444000     12560.5
    444040     12560.7
    444080     12561.7
    444120     12563.5
    444160       12566
    444200     12565.4
    444240     12568.1
    444280     12568.7
    444320       12567
    444360     12571.9
    444400     12571.7
    444440     12572.8
    444480     12574.4
    444520     12576.4
    444560     12575.5
    444600     12577.9
    444640     12577.6
    444680       12578
    444720     12581.2
    444760     12582.6
    444800       12583
    444840     12583.2
    444880     12584.2
    444920       12586
    444960     12588.5
    445000     12587.9
    445040     12590.5
    445080     12591.1
    445120     12589.5
    445160     12594.4
    445200     12594.2
    445240     12595.3
    445280       12597
    445320     12598.8
    445360       12598
    445400     12600.4
    445440     12600.1
    445480     12600.4
    445520     12603.7
    445560     12605.1
    445600     12605.5
    445640     12605.7
    445680     12606.7
    445720     12608.4
    445760       12611
    445800     12610.3
    445840       12613
    445880     12613.6
    445920       12612
    445960     12616.9
    446000     12616.7
    446040     12617.7
    446080     12619.4
    446120     12621.3
    446160     12620.4
    446200     12622.9
    446240     12622.6
    446280     12622.8
    446320     12626.2
    446360     12627.6
    446400       12628
    446440     12628.2
    446480     12629.2
    446520     12630.9
    446560     12633.5
    446600     12632.8
    446640     12635.5
    446680     12636.1
    446720     12634.5
    446760     12639.3
    446800     12639.1
    446840     12640.2
    446880     12641.9
    446920     12643.8
    446960     12642.9
    447000     12645.4
    447040     12645.1
    447080     12645.3
    447120     12648.6
    447160     12650.1
    447200     12650.4
    447240     12650.6
    447280     12651.6
    447320     12653.4
    447360       12656
    447400     12655.3
    447440     12657.9
    447480     12658.6
    447520     12656.9
    447560     12661.8
    447600     12661.7
    447640     12662.6
    447680     12664.4
    447720     12666.3
    447760     12665.4
    447800     12667.8
    447840     12667.5
    447880     12667.8
    447920     12671.1
    447960     12672.6
    448000     12672.9
    448040     12673.1
    448080     12674.1
    448120     12675.8
    448160     12678.5
    448200     12677.7
    448240     12680.4
    448280       12681
    448320     12679.4
    448360     12684.3
    448400     12684.1
    448440       12685
    448480     12686.9
    448520     12688.8
    448560     12687.9
    448600     12690.3
    448640     12690.1
    448680     12690.2
    448720     12693.6
    448760     12695.1
    448800     12695.4
    448840     12695.6
    448880     12696.5
    448920     12698.3
    448960     12700.9
    449000     12700.3
    449040     12702.9
    449080     12703.5
    449120     12701.8
    449160     12706.8
    449200     12706.6
    449240     12707.5
    449280     12709.4
    449320     12711.2
    449360     12710.3
    449400     12712.7
    449440     12712.6
    449480     12712.7
    449520     12716.1
    449560     12717.5
    449600     12717.8
    449640       12718
    449680       12719
    449720     12720.8
    449760     12723.4
    449800     12722.7
    449840     12725.3
    449880       12726
    449920     12724.3
    449960     12729.2
    450000     12729.1
    450040       12730
    450080     12731.8
    450120     12733.6
    450160     12732.8
    450200     12735.2
    450240       12735
    450280     12735.1
    450320     12738.5
    450360     12739.9
    450400     12740.2
    450440     12740.5
    450480     12741.5
    450520     12743.3
    450560     12745.8
    450600     12745.2
    450640     12747.8
    450680     12748.4
    450720     12746.7
    450760     12751.7
    450800     12751.5
    450840     12752.4
    450880     12754.3
    450920       12756
    450960     12755.2
    451000     12757.6
    451040     12757.5
    451080     12757.5
    451120     12760.9
    451160     12762.3
    451200     12762.7
    451240     12762.8
    451280     12763.9
    451320     12765.7
    451360     12768.3
    451400     12767.6
    451440     12770.3
    451480     12770.9
    451520     12769.2
    451560     12774.1
    451600     12773.9
    451640     12774.9
    451680     12776.8
    451720     12778.5
    451760     12777.6
    451800     12780.1
    451840     12779.9
    451880       12780
    451920     12783.4
    451960     12784.9
    452000     12785.1
    452040     12785.3
    452080     12786.4
    452120     12788.2
    452160     12790.7
    452200     12790.1
    452240     12792.8
    452280     12793.4
    452320     12791.7
    452360     12796.6
    452400     12796.5
    452440     12797.4
    452480     12799.3
    452520       12801
    452560     12800.1
    452600     12802.6
    452640     12802.5
    452680     12802.5
    452720     12805.9
    452760     12807.3
    452800     12807.6
    452840     12807.7
    452880     12808.8
    452920     12810.7
    452960     12813.1
    453000     12812.5
    453040     12815.3
    453080     12815.8
    453120     12814.1
    453160       12819
    453200     12818.9
    453240     12819.9
    453280     12821.7
    453320     12823.5
    453360     12822.6
    453400       12825
    453440       12825
    453480       12825
    453520     12828.4
    453560     12829.8
    453600     12830.1
    453640     12830.2
    453680     12831.3
    453720     12833.2
    453760     12835.6
    453800       12835
    453840     12837.7
    453880     12838.3
    453920     12836.6
    453960     12841.5
    454000     12841.4
    454040     12842.3
    454080     12844.2
    454120       12846
    454160     12845.1
    454200     12847.5
    454240     12847.5
    454280     12847.4
    454320     12850.8
    454360     12852.2
    454400     12852.6
    454440     12852.7
    454480     12853.8
    454520     12855.6
    454560     12858.1
    454600     12857.5
    454640     12860.2
    454680     12860.7
    454720     12859.1
    454760       12864
    454800     12863.8
    454840     12864.7
    454880     12866.6
    454920     12868.4
    454960     12867.5
    455000     12869.9
    455040     12869.9
    455080     12869.8
    455120     12873.2
    455160     12874.7
    455200       12875
    455240     12875.1
    455280     12876.2
    455320       12878
    455360     12880.5
    455400       12880
    455440     12882.6
    455480     12883.2
    455520     12881.5
    455560     12886.4
    455600     12886.2
    455640     12887.1
    455680     12889.1
    455720     12890.8
    455760     12889.9
    455800     12892.3
    455840     12892.3
    455880     12892.2
    455920     12895.6
    455960     12897.1
    456000     12897.4
    456040     12897.5
    456080     12898.6
    456120     12900.5
    456160     12902.9
    456200     12902.3
    456240       12905
    456280     12905.6
    456320     12903.9
    456360     12908.9
    456400     12908.7
    456440     12909.5
    456480     12911.5
    456520     12913.2
    456560     12912.4
    456600     12914.7
    456640     12914.7
    456680     12914.7
    456720       12918
    456760     12919.5
    456800     12919.7
    456840       12920
    456880       12921
    456920     12922.9
    456960     12925.3
    457000     12924.8
    457040     12927.5
    457080     12928.1
    457120     12926.3
    457160     12931.3
    457200     12931.1
    457240     12931.9
    457280     12933.9
    457320     12935.6
    457360     12934.8
    457400     12937.2
    457440     12937.1
    457480     12937.1
    457520     12940.5
    457560     12941.9
    457600     12942.2
    457640     12942.4
    457680     12943.4
    457720     12945.3
    457760     12947.8
    457800     12947.2
    457840     12949.9
    457880     12950.5
    457920     12948.7
    457960     12953.7
    458000     12953.5
    458040     12954.3
    458080     12956.3
    458120     12958.1
    458160     12957.2
    458200     12959.6
    458240     12959.5
    458280     12959.5
    458320     12962.9
    458360     12964.3
    458400     12964.6
    458440     12964.8
    458480     12965.8
    458520     12967.7
    458560     12970.1
    458600     12969.6
    458640     12972.3
    458680     12972.9
    458720     12971.1
    458760       12976
    458800     12975.9
    458840     12976.7
    458880     12978.7
    458920     12980.5
    458960     12979.6
    459000       12982
    459040     12981.9
    459080     12981.9
    459120     12985.3
    459160     12986.7
    459200       12987
    459240     12987.2
    459280     12988.2
    459320     12990.1
    459360     12992.5
    459400     12992.1
    459440     12994.8
    459480     12995.3
    459520     12993.5
    459560     12998.4
    459600     12998.3
    459640     12999.1
    459680     13001.1
    459720     13002.9
    459760       13002
    459800     13004.5
    459840     13004.4
    459880     13004.4
    459920     13007.7
    459960     13009.1
    460000     13009.4
    460040     13009.7
    460080     13010.6
    460120     13012.6
    460160       13015
    460200     13014.5
    460240     13017.2
    460280     13017.7
    460320     13015.9
    460360     13020.8
    460400     13020.8
    460440     13021.6
    460480     13023.5
    460520     13025.4
    460560     13024.4
    460600     13026.9
    460640     13026.9
    460680     13026.8
    460720     13030.2
    460760     13031.5
    460800     13031.9
    460840     13032.2
    460880     13033.1
    460920     13035.1
    460960     13037.5
    461000       13037
    461040     13039.7
    461080     13040.2
    461120     13038.4
    461160     13043.4
    461200     13043.3
    461240     13044.1
    461280     13046.1
    461320     13047.9
    461360     13046.9
    461400     13049.5
    461440     13049.5
    461480     13049.4
    461520     13052.7
    461560     13054.1
    461600     13054.4
    461640     13054.7
    461680     13055.6
    461720     13057.6
    461760       13060
    461800     13059.6
    461840     13062.2
    461880     13062.7
    461920     13060.9
    461960       13066
    462000     13065.8
    462040     13066.6
    462080     13068.6
    462120     13070.4
    462160     13069.4
    462200       13072
    462240     13071.9
    462280     13071.9
    462320     13075.2
    462360     13076.6
    462400       13077
    462440     13077.2
    462480     13078.1
    462520       13080
    462560     13082.6
    462600       13082
    462640     13084.7
    462680     13085.3
    462720     13083.4
    462760     13088.5
    462800     13088.4
    462840     13089.1
    462880     13091.1
    462920     13092.9
    462960     13091.9
    463000     13094.5
    463040     13094.5
    463080     13094.4
    463120     13097.7
    463160     13099.1
    463200     13099.4
    463240     13099.7
    463280     13100.5
    463320     13102.5
    463360     13105.1
    463400     13104.5
    463440     13107.2
    463480     13107.7
    463520     13105.8
    463560       13111
    463600     13110.9
    463640     13111.6
    463680     13113.6
    463720     13115.4
    463760     13114.4
    463800     13116.9
    463840     13116.9
    463880     13116.9
    463920     13120.2
    463960     13121.6
    464000       13122
    464040     13122.2
    464080       13123
    464120       13125
    464160     13127.5
    464200       13127
    464240     13129.7
    464280     13130.2
    464320     13128.2
    464360     13133.4
    464400     13133.3
    464440       13134
    464480       13136
    464520     13137.8
    464560     13136.9
    464600     13139.4
    464640     13139.4
    464680     13139.3
    464720     13142.6
    464760     13144.1
    464800     13144.4
    464840     13144.7
    464880     13145.4
    464920     13147.4
    464960       13150
    465000     13149.4
    465040     13152.1
    465080     13152.6
    465120     13150.7
    465160     13155.9
    465200     13155.8
    465240     13156.5
    465280     13158.4
    465320     13160.3
    465360     13159.4
    465400     13161.9
    465440     13161.9
    465480     13161.8
    465520     13165.1
    465560     13166.5
    465600     13166.9
    465640     13167.1
    465680     13167.8
    465720     13169.8
    465760     13172.4
    465800     13171.8
    465840     13174.5
    465880     13175.1
    465920     13173.1
    465960     13178.3
    466000     13178.2
    466040     13178.9
    466080     13180.8
    466120     13182.7
    466160     13181.8
    466200     13184.3
    466240     13184.3
    466280     13184.2
    466320     13187.5
    466360     13188.9
    466400     13189.3
    466440     13189.5
    466480     13190.2
    466520     13192.2
    466560     13194.8
    466600     13194.2
    466640     13196.9
    466680     13197.4
    466720     13195.5
    466760     13200.7
    466800     13200.6
    466840     13201.2
    466880     13203.1
    466920       13205
    466960     13204.1
    467000     13206.6
    467040     13206.7
    467080     13206.6
    467120     13209.9
    467160     13211.3
    467200     13211.6
    467240     13211.9
    467280     13212.7
    467320     13214.6
    467360     13217.2
    467400     13216.6
    467440     13219.3
    467480     13219.8
    467520     13217.9
    467560     13223.1
    467600       13223
    467640     13223.6
    467680     13225.5
    467720     13227.4
    467760     13226.5
    467800       13229
    467840     13229.1
    467880       13229
    467920     13232.3
    467960     13233.7
    468000     13233.9
    468040     13234.2
    468080       13235
    468120       13237
    468160     13239.5
    468200       13239
    468240     13241.7
    468280     13242.2
    468320     13240.3
    468360     13245.6
    468400     13245.4
    468440       13246
    468480     13247.9
    468520     13249.8
    468560     13248.9
    468600     13251.4
    468640     13251.5
    468680     13251.4
    468720     13254.7
    468760     13256.1
    468800     13256.3
    468840     13256.6
    468880     13257.4
    468920     13259.4
    468960       13262
    469000     13261.4
    469040     13264.1
    469080     13264.6
    469120     13262.8
    469160     13268.1
    469200     13267.9
    469240     13268.5
    469280     13270.3
    469320     13272.2
    469360     13271.3
    469400     13273.8
    469440       13274
    469480     13273.8
    469520     13277.1
    469560     13278.5
    469600     13278.8
    469640     13279.1
    469680     13279.8
    469720     13281.9
    469760     13284.4
    469800     13283.9
    469840     13286.6
    469880     13287.1
    469920     13285.3
    469960     13290.5
    470000     13290.3
    470040       13291
    470080     13292.8
    470120     13294.7
    470160     13293.8
    470200     13296.3
    470240     13296.4
    470280     13296.3
    470320     13299.6
    470360       13301
    470400     13301.3
    470440     13301.6
    470480     13302.3
    470520     13304.4
    470560       13307
    470600     13306.4
    470640     13309.1
    470680     13309.6
    470720     13307.8
    470760     13313.1
    470800     13312.8
    470840     13313.5
    470880     13315.3
    470920     13317.2
    470960     13316.2
    471000     13318.8
    471040     13318.9
    471080     13318.8
    471120     13322.2
    471160     13323.5
    471200     13323.8
    471240     13324.1
    471280     13324.8
    471320     13326.9
    471360     13329.5
    471400       13329
    471440     13331.5
    471480     13332.1
    471520     13330.3
    471560     13335.5
    471600     13335.3
    471640       13336
    471680     13337.8
    471720     13339.7
    471760     13338.7
    471800     13341.3
    471840     13341.4
    471880     13341.3
    471920     13344.7
    471960       13346
    472000     13346.3
    472040     13346.5
    472080     13347.3
    472120     13349.3
    472160       13352
    472200     13351.5
    472240       13354
    472280     13354.6
    472320     13352.7
    472360       13358
    472400     13357.8
    472440     13358.5
    472480     13360.3
    472520     13362.2
    472560     13361.2
    472600     13363.8
    472640     13363.9
    472680     13363.8
    472720     13367.1
    472760     13368.5
    472800     13368.8
    472840       13369
    472880     13369.7
    472920     13371.8
    472960     13374.5
    473000       13374
    473040     13376.5
    473080     13377.1
    473120     13375.2
    473160     13380.5
    473200     13380.3
    473240       13381
    473280     13382.8
    473320     13384.7
    473360     13383.7
    473400     13386.3
    473440     13386.4
    473480     13386.3
    473520     13389.6
    473560       13391
    473600     13391.3
    473640     13391.4
    473680     13392.3
    473720     13394.3
    473760       13397
    473800     13396.5
    473840       13399
    473880     13399.6
    473920     13397.7
    473960     13403.1
    474000     13402.9
    474040     13403.5
    474080     13405.3
    474120     13407.2
    474160     13406.2
    474200     13408.8
    474240     13408.9
    474280     13408.8
    474320     13412.1
    474360     13413.5
    474400     13413.8
    474440       13414
    474480     13414.8
    474520     13416.9
    474560     13419.5
    474600       13419
    474640     13421.6
    474680     13422.1
    474720     13420.2
    474760     13425.6
    474800     13425.4
    474840       13426
    474880     13427.9
    474920     13429.7
    474960     13428.7
    475000     13431.4
    475040     13431.3
    475080     13431.4
    475120     13434.6
    475160       13436
    475200     13436.3
    475240     13436.5
    475280     13437.3
    475320     13439.4
    475360     13442.1
    475400     13441.6
    475440       13444
    475480     13444.6
    475520     13442.8
    475560     13448.2
    475600     13447.9
    475640     13448.6
    475680     13450.4
    475720     13452.3
    475760     13451.2
    475800     13453.9
    475840     13453.9
    475880     13453.9
    475920     13457.1
    475960     13458.6
    476000     13458.9
    476040     13459.1
    476080     13459.9
    476120     13461.9
    476160     13464.6
    476200     13464.1
    476240     13466.7
    476280     13467.2
    476320     13465.5
    476360     13470.8
    476400     13470.6
    476440     13471.2
    476480       13473
    476520     13474.9
    476560     13473.8
    476600     13476.5
    476640     13476.6
    476680     13476.5
    476720     13479.7
    476760     13481.2
    476800     13481.5
    476840     13481.7
    476880     13482.5
    476920     13484.5
    476960     13487.3
    477000     13486.8
    477040     13489.4
    477080     13489.8
    477120     13488.1
    477160     13493.4
    477200     13493.2
    477240     13493.8
    477280     13495.7
    477320     13497.5
    477360     13496.4
    477400     13499.2
    477440     13499.2
    477480     13499.1
    477520     13502.3
    477560     13503.8
    477600     13504.1
    477640     13504.3
    477680     13505.1
    477720     13507.1
    477760     13509.9
    477800     13509.4
    477840     13511.9
    477880     13512.4
    477920     13510.7
    477960     13516.1
    478000     13515.8
    478040     13516.3
    478080     13518.3
    478120     13520.1
    478160       13519
    478200     13521.8
    478240     13521.8
    478280     13521.7
    478320       13525
    478360     13526.4
    478400     13526.6
    478440     13526.9
    478480     13527.8
    478520     13529.7
    478560     13532.5
    478600       13532
    478640     13534.5
    478680       13535
    478720     13533.2
    478760     13538.6
    478800     13538.4
    478840       13539
    478880       13541
    478920     13542.7
    478960     13541.6
    479000     13544.4
    479040     13544.4
    479080     13544.3
    479120     13547.6
    479160       13549
    479200     13549.2
    479240     13549.5
    479280     13550.3
    479320     13552.4
    479360     13555.2
    479400     13554.6
    479440     13557.2
    479480     13557.6
    479520     13555.8
    479560     13561.2
    479600       13561
    479640     13561.6
    479680     13563.7
    479720     13565.4
    479760     13564.2
    479800       13567
    479840       13567
    479880     13566.9
    479920     13570.3
    479960     13571.7
    480000     13571.8
    480040     13572.2
    480080       13573
    480120       13575
    480160     13577.8
    480200     13577.2
    480240     13579.8
    480280     13580.3
    480320     13578.4
    480360     13583.9
    480400     13583.6
    480440     13584.3
    480480     13586.3
    480520       13588
    480560     13586.8
    480600     13589.7
    480640     13589.6
    480680     13589.6
    480720     13592.9
    480760     13594.4
    480800     13594.4
    480840     13594.8
    480880     13595.6
    480920     13597.7
    480960     13600.4
    481000     13599.8
    481040     13602.4
    481080     13602.9
    481120     13601.1
    481160     13606.6
    481200     13606.2
    481240     13606.9
    481280       13609
    481320     13610.6
    481360     13609.5
    481400     13612.3
    481440     13612.3
    481480     13612.3
    481520     13615.6
    481560       13617
    481600       13617
    481640     13617.4
    481680     13618.3
    481720     13620.3
    481760       13623
    481800     13622.4
    481840     13625.1
    481880     13625.6
    481920     13623.8
    481960     13629.2
    482000     13628.9
    482040     13629.6
    482080     13631.7
    482120     13633.3
    482160     13632.1
    482200       13635
    482240     13634.9
    482280       13635
    482320     13638.3
    482360     13639.7
    482400     13639.7
    482440     13640.1
    482480       13641
    482520       13643
    482560     13645.7
    482600     13645.1
    482640     13647.7
    482680     13648.3
    482720     13646.4
    482760     13651.9
    482800     13651.6
    482840     13652.2
    482880     13654.4
    482920     13655.9
    482960     13654.8
    483000     13657.8
    483040     13657.6
    483080     13657.7
    483120       13661
    483160     13662.3
    483200     13662.5
    483240     13662.8
    483280     13663.6
    483320     13665.7
    483360     13668.3
    483400     13667.8
    483440     13670.4
    483480       13671
    483520     13669.1
    483560     13674.6
    483600     13674.3
    483640       13675
    483680     13677.1
    483720     13678.7
    483760     13677.5
    483800     13680.5
    483840     13680.3
    483880     13680.4
    483920     13683.8
    483960       13685
    484000     13685.2
    484040     13685.4
    484080     13686.3
    484120     13688.5
    484160     13691.1
    484200     13690.5
    484240     13693.2
    484280     13693.7
    484320     13691.8
    484360     13697.3
    484400       13697
    484440     13697.6
    484480     13699.8
    484520     13701.4
    484560     13700.3
    484600     13703.2
    484640       13703
    484680     13703.1
    484720     13706.5
    484760     13707.7
    484800     13707.9
    484840     13708.1
    484880     13709.1
    484920     13711.2
    484960     13713.9
    485000     13713.3
    485040     13715.9
    485080     13716.5
    485120     13714.6
    485160       13720
    485200     13719.8
    485240     13720.4
    485280     13722.5
    485320     13724.1
    485360       13723
    485400       13726
    485440     13725.8
    485480     13725.9
    485520     13729.2
    485560     13730.5
    485600     13730.7
    485640     13730.9
    485680     13731.8
    485720       13734
    485760     13736.6
    485800       13736
    485840     13738.7
    485880     13739.2
    485920     13737.3
    485960     13742.7
    486000     13742.5
    486040     13743.1
    486080     13745.2
    486120       13747
    486160     13745.8
    486200     13748.7
    486240     13748.5
    486280     13748.7
    486320     13751.9
    486360     13753.2
    486400     13753.4
    486440     13753.6
    486480     13754.5
    486520     13756.7
    486560     13759.4
    486600     13758.8
    486640     13761.4
    486680       13762
    486720       13760
    486760     13765.5
    486800     13765.2
    486840     13765.9
    486880     13768.1
    486920     13769.7
    486960     13768.6
    487000     13771.5
    487040     13771.3
    487080     13771.4
    487120     13774.7
    487160       13776
    487200     13776.1
    487240     13776.4
    487280     13777.3
    487320     13779.6
    487360     13782.2
    487400     13781.6
    487440     13784.2
    487480     13784.8
    487520     13782.8
    487560     13788.3
    487600       13788
    487640     13788.6
    487680     13790.8
    487720     13792.4
    487760     13791.4
    487800     13794.2
    487840     13794.1
    487880     13794.2
    487920     13797.4
    487960     13798.7
    488000     13798.9
    488040     13799.1
    488080     13800.1
    488120     13802.4
    488160     13804.9
    488200     13804.4
    488240       13807
    488280     13807.7
    488320     13805.5
    488360     13811.1
    488400     13810.8
    488440     13811.4
    488480     13813.6
    488520     13815.2
    488560     13814.2
    488600       13817
    488640     13816.8
    488680       13817
    488720     13820.2
    488760     13821.5
    488800     13821.7
    488840     13821.9
    488880     13822.9
    488920     13825.1
    488960     13827.7
    489000     13827.1
    489040     13829.8
    489080     13830.4
    489120     13828.3
    489160     13833.8
    489200     13833.6
    489240     13834.2
    489280     13836.3
    489320       13838
    489360       13837
    489400     13839.8
    489440     13839.6
    489480     13839.8
    489520       13843
    489560     13844.3
    489600     13844.5
    489640     13844.7
    489680     13845.7
    489720       13848
    489760     13850.5
    489800     13849.9
    489840     13852.5
    489880     13853.2
    489920       13851
    489960     13856.6
    490000     13856.4
    490040       13857
    490080     13859.1
    490120     13860.8
    490160     13859.7
    490200     13862.5
    490240     13862.4
    490280     13862.5
    490320     13865.8
    490360       13867
    490400     13867.2
    490440     13867.5
    490480     13868.4
    490520     13870.8
    490560     13873.3
    490600     13872.6
    490640     13875.3
    490680     13875.9
    490720     13873.7
    490760     13879.3
    490800     13879.2
    490840     13879.8
    490880     13881.8
    490920     13883.6
    490960     13882.5
    491000     13885.3
    491040     13885.2
    491080     13885.3
    491120     13888.5
    491160     13889.7
    491200       13890
    491240     13890.2
    491280     13891.2
    491320     13893.6
    491360       13896
    491400     13895.4
    491440       13898
    491480     13898.6
    491520     13896.5
    491560     13902.1
    491600     13901.9
    491640     13902.5
    491680     13904.5
    491720     13906.3
    491760     13905.3
    491800       13908
    491840       13908
    491880       13908
    491920     13911.2
    491960     13912.5
    492000     13912.7
    492040       13913
    492080     13913.9
    492120     13916.2
    492160     13918.8
    492200     13918.1
    492240     13920.8
    492280     13921.4
    492320     13919.2
    492360     13924.8
    492400     13924.7
    492440     13925.3
    492480     13927.3
    492520     13929.1
    492560     13928.1
    492600     13930.8
    492640     13930.8
    492680     13930.8
    492720       13934
    492760     13935.2
    492800     13935.5
    492840     13935.8
    492880     13936.7
    492920       13939
    492960     13941.6
    493000     13940.9
    493040     13943.5
    493080     13944.2
    493120       13942
    493160     13947.6
    493200     13947.5
    493240     13948.1
    493280     13950.1
    493320     13951.8
    493360     13950.9
    493400     13953.5
    493440     13953.6
    493480     13953.6
    493520     13956.7
    493560     13958.1
    493600     13958.4
    493640     13958.6
    493680     13959.5
    493720     13961.9
    493760     13964.4
    493800     13963.8
    493840     13966.3
    493880       13967
    493920     13964.8
    493960     13970.4
    494000     13970.3
    494040     13970.8
    494080     13972.9
    494120     13974.6
    494160     13973.7
    494200     13976.3
    494240     13976.4
    494280     13976.4
    494320     13979.4
    494360     13980.9
    494400     13981.2
    494440     13981.3
    494480     13982.3
    494520     13984.6
    494560     13987.1
    494600     13986.5
    494640     13989.1
    494680     13989.8
    494720     13987.6
    494760     13993.1
    494800     13993.1
    494840     13993.6
    494880     13995.6
    494920     13997.4
    494960     13996.5
    495000     13999.1
    495040     13999.1
    495080     13999.2
    495120     14002.2
    495160     14003.7
    495200     14003.9
    495240     14004.1
    495280     14005.1
    495320     14007.4
    495360       14010
    495400     14009.4
    495440     14011.8
    495480     14012.6
    495520     14010.4
    495560     14015.9
    495600     14015.9
    495640     14016.3
    495680     14018.4
    495720     14020.2
    495760     14019.3
    495800     14021.9
    495840     14021.9
    495880     14021.9
    495920       14025
    495960     14026.4
    496000     14026.7
    496040     14026.9
    496080     14027.9
    496120     14030.3
    496160     14032.8
    496200     14032.2
    496240     14034.6
    496280     14035.4
    496320     14033.1
    496360     14038.7
    496400     14038.7
    496440     14039.1
    496480     14041.2
    496520     14042.9
    496560     14042.1
    496600     14044.7
    496640     14044.7
    496680     14044.7
    496720     14047.7
    496760     14049.2
    496800     14049.4
    496840     14049.7
    496880     14050.6
    496920       14053
    496960     14055.5
    497000     14054.9
    497040     14057.4
    497080     14058.2
    497120     14055.9
    497160     14061.5
    497200     14061.4
    497240     14061.9
    497280       14064
    497320     14065.7
    497360     14064.9
    497400     14067.5
    497440     14067.4
    497480     14067.4
    497520     14070.5
    497560       14072
    497600     14072.2
    497640     14072.5
    497680     14073.3
    497720     14075.8
    497760     14078.3
    497800     14077.7
    497840     14080.1
    497880     14080.9
    497920     14078.7
    497960     14084.3
    498000     14084.2
    498040     14084.7
    498080     14086.8
    498120     14088.5
    498160     14087.7
    498200     14090.3
    498240     14090.2
    498280     14090.2
    498320     14093.3
    498360     14094.8
    498400       14095
    498440     14095.3
    498480     14096.1
    498520     14098.6
    498560     14101.1
    498600     14100.5
    498640     14102.9
    498680     14103.8
    498720     14101.5
    498760     14107.2
    498800     14107.1
    498840     14107.5
    498880     14109.6
    498920     14111.3
    498960     14110.5
    499000     14113.1
    499040       14113
    499080       14113
    499120       14116
    499160     14117.6
    499200     14117.9
    499240     14118.2
    499280     14118.9
    499320     14121.4
    499360       14124
    499400     14123.4
    499440     14125.7
    499480     14126.6
    499520     14124.3
    499560       14130
    499600     14129.9
    499640     14130.3
    499680     14132.4
    499720     14134.2
    499760     14133.3
    499800     14135.9
    499840     14135.8
    499880     14135.8
    499920     14138.9
    499960     14140.5
    500000     14140.8
    500040       14141
    500080     14141.7
    500120     14144.2
    500160     14146.8
    500200     14146.1
    500240     14148.6
    500280     14149.5
    500320     14147.1
    500360     14152.8
    500400     14152.6
    500440     14153.2
    500480     14155.1
    500520       14157
    500560     14156.1
    500600     14158.8
    500640     14158.7
    500680     14158.6
    500720     14161.7
    500760     14163.3
    500800     14163.6
    500840     14163.8
    500880     14164.4
    500920       14167
    500960     14169.6
    501000       14169
    501040     14171.4
    501080     14172.3
    501120     14169.9
    501160     14175.6
    501200     14175.4
    501240       14176
    501280     14177.9
    501320     14179.8
    501360     14178.9
    501400     14181.5
    501440     14181.4
    501480     14181.4
    501520     14184.5
    501560     14186.1
    501600     14186.4
    501640     14186.6
    501680     14187.2
    501720     14189.8
    501760     14192.4
    501800     14191.8
    501840     14194.2
    501880     14195.1
    501920     14192.6
    501960     14198.4
    502000     14198.2
    502040     14198.8
    502080     14200.7
    502120     14202.6
    502160     14201.7
    502200     14204.3
    502240     14204.2
    502280     14204.1
    502320     14207.2
    502360     14208.9
    502400     14209.2
    502440     14209.4
    502480       14210
    502520     14212.5
    502560     14215.2
    502600     14214.6
    502640     14216.9
    502680     14217.8
    502720     14215.3
    502760     14221.1
    502800     14220.9
    502840     14221.5
    502880     14223.5
    502920     14225.4
    502960     14224.5
    503000     14227.1
    503040     14226.9
    503080     14226.9
    503120       14230
    503160     14231.6
    503200     14231.9
    503240     14232.2
    503280     14232.7
    503320     14235.4
    503360       14238
    503400     14237.4
    503440     14239.7
    503480     14240.5
    503520     14238.1
    503560     14243.9
    503600     14243.7
    503640     14244.2
    503680     14246.2
    503720     14248.1
    503760     14247.3
    503800     14249.8
    503840     14249.7
    503880     14249.7
    503920     14252.8
    503960     14254.4
    504000     14254.7
    504040       14255
    504080     14255.5
    504120     14258.1
    504160     14260.8
    504200     14260.1
    504240     14262.4
    504280     14263.3
    504320     14260.8
    504360     14266.7
    504400     14266.4
    504440       14267
    504480       14269
    504520     14270.8
    504560       14270
    504600     14272.5
    504640     14272.5
    504680     14272.4
    504720     14275.5
    504760     14277.3
    504800     14277.5
    504840     14277.7
    504880     14278.2
    504920     14280.8
    504960     14283.6
    505000     14282.9
    505040     14285.1
    505080       14286
    505120     14283.5
    505160     14289.4
    505200     14289.2
    505240     14289.8
    505280     14291.8
    505320     14293.5
    505360     14292.8
    505400     14295.2
    505440     14295.2
    505480     14295.2
    505520     14298.3
    505560       14300
    505600     14300.3
    505640     14300.5
    505680     14300.9
    505720     14303.6
    505760     14306.3
    505800     14305.6
    505840     14307.8
    505880     14308.7
    505920     14306.3
    505960     14312.2
    506000       14312
    506040     14312.5
    506080     14314.5
    506120     14316.3
    506160     14315.6
    506200       14318
    506240       14318
    506280     14317.9
    506320     14321.1
    506360     14322.7
    506400     14323.1
    506440     14323.2
    506480     14323.6
    506520     14326.2
    506560     14329.1
    506600     14328.4
    506640     14330.6
    506680     14331.5
    506720       14329
    506760       14335
    506800     14334.7
    506840     14335.3
    506880     14337.3
    506920       14339
    506960     14338.4
    507000     14340.7
    507040     14340.7
    507080     14340.7
    507120     14343.7
    507160     14345.5
    507200     14345.7
    507240     14345.9
    507280     14346.3
    507320     14348.9
    507360     14351.8
    507400     14351.2
    507440     14353.3
    507480     14354.2
    507520     14351.7
    507560     14357.8
    507600     14357.5
    507640       14358
    507680       14360
    507720     14361.8
    507760     14361.2
    507800     14363.4
    507840     14363.4
    507880     14363.3
    507920     14366.5
    507960     14368.3
    508000     14368.5
    508040     14368.7
    508080     14369.1
    508120     14371.6
    508160     14374.5
    508200     14373.9
    508240       14376
    508280     14376.9
    508320     14374.4
    508360     14380.5
    508400     14380.2
    508440     14380.7
    508480     14382.7
    508520     14384.5
    508560     14383.9
    508600     14386.2
    508640     14386.1
    508680     14386.1
    508720     14389.2
    508760       14391
    508800     14391.2
    508840     14391.4
    508880     14391.8
    508920     14394.4
    508960     14397.2
    509000     14396.7
    509040     14398.8
    509080     14399.7
    509120     14397.2
    509160     14403.3
    509200     14402.9
    509240     14403.4
    509280     14405.5
    509320     14407.3
    509360     14406.6
    509400     14408.9
    509440     14408.9
    509480     14408.8
    509520       14412
    509560     14413.7
    509600       14414
    509640     14414.1
    509680     14414.5
    509720     14417.1
    509760       14420
    509800     14419.4
    509840     14421.6
    509880     14422.4
    509920     14419.9
    509960       14426
    510000     14425.7
    510040     14426.1
    510080     14428.3
    510120     14430.1
    510160     14429.4
    510200     14431.7
    510240     14431.7
    510280     14431.6
    510320     14434.8
    510360     14436.4
    510400     14436.8
    510440     14436.8
    510480     14437.3
    510520     14439.9
    510560     14442.8
    510600     14442.2
    510640     14444.3
    510680     14445.2
    510720     14442.7
    510760     14448.8
    510800     14448.5
    510840     14448.9
    510880     14451.1
    510920     14452.8
    510960     14452.2
    511000     14454.4
    511040     14454.5
    511080     14454.3
    511120     14457.6
    511160     14459.2
    511200     14459.6
    511240     14459.6
    511280     14460.1
    511320     14462.6
    511360     14465.6
    511400     14464.9
    511440     14467.1
    511480     14467.9
    511520     14465.4
    511560     14471.5
    511600     14471.2
    511640     14471.6
    511680     14473.8
    511720     14475.6
    511760       14475
    511800     14477.2
    511840     14477.2
    511880     14477.1
    511920     14480.4
    511960       14482
    512000     14482.3
    512040     14482.3
    512080     14482.7
    512120     14485.4
    512160     14488.3
    512200     14487.7
    512240     14489.8
    512280     14490.6
    512320     14488.1
    512360     14494.3
    512400     14493.9
    512440     14494.4
    512480     14496.5
    512520     14498.3
    512560     14497.7
    512600     14499.9
    512640     14499.9
    512680     14499.8
    512720     14503.1
    512760     14504.7
    512800       14505
    512840       14505
    512880     14505.4
    512920     14508.1
    512960     14511.1
    513000     14510.4
    513040     14512.6
    513080     14513.4
    513120     14510.8
    513160       14517
    513200     14516.7
    513240     14517.1
    513280     14519.3
    513320     14521.1
    513360     14520.4
    513400     14522.6
    513440     14522.6
    513480     14522.5
    513520     14525.9
    513560     14527.5
    513600     14527.7
    513640     14527.8
    513680     14528.2
    513720     14530.9
    513760     14533.9
    513800     14533.2
    513840     14535.5
    513880     14536.2
    513920     14533.6
    513960     14539.8
    514000     14539.5
    514040       14540
    514080     14542.1
    514120     14543.9
    514160     14543.2
    514200     14545.4
    514240     14545.4
    514280     14545.3
    514320     14548.7
    514360     14550.2
    514400     14550.6
    514440     14550.5
    514480     14550.9
    514520     14553.7
    514560     14556.7
    514600       14556
    514640     14558.2
    514680       14559
    514720     14556.4
    514760     14562.6
    514800     14562.2
    514840     14562.7
    514880     14564.8
    514920     14566.7
    514960       14566
    515000     14568.2
    515040     14568.1
    515080       14568
    515120     14571.4
    515160       14573
    515200     14573.3
    515240     14573.3
    515280     14573.6
    515320     14576.6
    515360     14579.5
    515400     14578.7
    515440       14581
    515480     14581.7
    515520     14579.1
    515560     14585.4
    515600     14585.1
    515640     14585.4
    515680     14587.6
    515720     14589.4
    515760     14588.8
    515800     14590.9
    515840     14590.9
    515880     14590.7
    515920     14594.1
    515960     14595.8
    516000     14596.1
    516040       14596
    516080     14596.3
    516120     14599.3
    516160     14602.2
    516200     14601.4
    516240     14603.7
    516280     14604.5
    516320     14601.9
    516360     14608.1
    516400     14607.9
    516440     14608.2
    516480     14610.3
    516520     14612.2
    516560     14611.5
    516600     14613.7
    516640     14613.7
    516680     14613.5
    516720     14616.9
    516760     14618.4
    516800     14618.9
    516840     14618.7
    516880     14619.1
    516920       14622
    516960     14624.9
    517000     14624.1
    517040     14626.4
    517080     14627.2
    517120     14624.5
    517160     14630.9
    517200     14630.6
    517240     14630.9
    517280     14633.1
    517320     14634.9
    517360     14634.2
    517400     14636.4
    517440     14636.4
    517480     14636.2
    517520     14639.7
    517560     14641.2
    517600     14641.6
    517640     14641.4
    517680     14641.8
    517720     14644.7
    517760     14647.6
    517800     14646.9
    517840     14649.2
    517880       14650
    517920     14647.3
    517960     14653.7
    518000     14653.4
    518040     14653.6
    518080     14655.9
    518120     14657.7
    518160       14657
    518200     14659.2
    518240     14659.1
    518280       14659
    518320     14662.5
    518360       14664
    518400     14664.4
    518440     14664.1
    518480     14664.6
    518520     14667.5
    518560     14670.3
    518600     14669.7
    518640       14672
    518680     14672.8
    518720     14670.1
    518760     14676.5
    518800     14676.2
    518840     14676.4
    518880     14678.7
    518920     14680.4
    518960     14679.7
    519000       14682
    519040     14681.9
    519080     14681.8
    519120     14685.3
    519160     14686.7
    519200     14687.2
    519240     14686.9
    519280     14687.3
    519320     14690.3
    519360     14693.1
    519400     14692.5
    519440     14694.7
    519480     14695.7
    519520     14692.9
    519560     14699.2
    519600     14699.1
    519640     14699.2
    519680     14701.5
    519720     14703.2
    519760     14702.4
    519800     14704.8
    519840     14704.7
    519880     14704.6
    519920     14708.1
    519960     14709.4
    520000       14710
    520040     14709.7
    520080     14710.1
    520120     14713.2
    520160     14715.9
    520200     14715.3
    520240     14717.5
    520280     14718.5
    520320     14715.6
    520360       14722
    520400     14721.8
    520440       14722
    520480     14724.2
    520520       14726
    520560     14725.2
    520600     14727.7
    520640     14727.5
    520680     14727.3
    520720     14730.8
    520760     14732.2
    520800     14732.8
    520840     14732.5
    520880     14732.9
    520920       14736
    520960     14738.7
    521000     14738.1
    521040     14740.3
    521080     14741.2
    521120     14738.5
    521160     14744.8
    521200     14744.7
    521240     14744.8
    521280     14747.1
    521320     14748.7
    521360       14748
    521400     14750.5
    521440     14750.3
    521480     14750.2
    521520     14753.7
    521560       14755
    521600     14755.6
    521640     14755.4
    521680     14755.7
    521720     14758.8
    521760     14761.5
    521800     14760.9
    521840     14763.1
    521880     14764.1
    521920     14761.3
    521960     14767.6
    522000     14767.5
    522040     14767.6
    522080       14770
    522120     14771.5
    522160     14770.9
    522200     14773.3
    522240     14773.2
    522280       14773
    522320     14776.5
    522360     14777.8
    522400     14778.5
    522440     14778.2
    522480     14778.6
    522520     14781.6
    522560     14784.4
    522600     14783.8
    522640       14786
    522680     14786.8
    522720     14784.2
    522760     14790.5
    522800     14790.4
    522840     14790.4
    522880     14792.8
    522920     14794.5
    522960     14793.8
    523000     14796.1
    523040       14796
    523080     14795.8
    523120     14799.3
    523160     14800.7
    523200     14801.4
    523240       14801
    523280     14801.5
    523320     14804.5
    523360     14807.3
    523400     14806.6
    523440     14808.8
    523480     14809.7
    523520       14807
    523560     14813.3
    523600     14813.1
    523640     14813.3
    523680     14815.7
    523720     14817.2
    523760     14816.6
    523800     14818.9
    523840     14818.8
    523880     14818.6
    523920       14822
    523960     14823.4
    524000     14824.2
    524040     14823.8
    524080     14824.2
    524120     14827.3
    524160     14830.1
    524200     14829.4
    524240     14831.6
    524280     14832.5
    524320     14829.8
    524360     14836.1
    524400     14835.9
    524440     14836.1
    524480     14838.6
    524520       14840
    524560     14839.4
    524600     14841.8
    524640     14841.7
    524680     14841.4
    524720     14844.9
    524760     14846.3
    524800       14847
    524840     14846.6
    524880       14847
    524920     14850.1
    524960     14852.9
    525000     14852.2
    525040     14854.4
    525080     14855.3
    525120     14852.5
    525160     14858.8
    525200     14858.8
    525240     14858.8
    525280     14861.4
    525320     14862.8
    525360     14862.2
    525400     14864.5
    525440     14864.5
    525480     14864.2
    525520     14867.7
    525560     14869.1
    525600     14869.8
    525640     14869.4
    525680     14869.8
    525720     14872.8
    525760     14875.7
    525800       14875
    525840     14877.2
    525880     14878.1
    525920     14875.4
    525960     14881.6
    526000     14881.5
    526040     14881.7
    526080     14884.2
    526120     14885.7
    526160       14885
    526200     14887.3
    526240     14887.3
    526280       14887
    526320     14890.5
    526360     14891.9
    526400     14892.6
    526440     14892.3
    526480     14892.7
    526520     14895.7
    526560     14898.6
    526600     14897.9
    526640       14900
    526680     14900.9
    526720     14898.2
    526760     14904.5
    526800     14904.3
    526840     14904.5
    526880     14907.1
    526920     14908.5
    526960     14907.9
    527000     14910.2
    527040       14910
    527080     14909.9
    527120     14913.4
    527160     14914.7
    527200     14915.5
    527240     14915.1
    527280     14915.4
    527320     14918.5
    527360     14921.4
    527400     14920.7
    527440     14922.9
    527480     14923.8
    527520       14921
    527560     14927.4
    527600     14927.2
    527640     14927.4
    527680       14930
    527720     14931.4
    527760     14930.8
    527800       14933
    527840     14932.8
    527880     14932.7
    527920     14936.2
    527960     14937.6
    528000     14938.3
    528040     14937.9
    528080     14938.3
    528120     14941.4
    528160     14944.3
    528200     14943.6
    528240     14945.7
    528280     14946.6
    528320     14943.9
    528360     14950.2
    528400       14950
    528440     14950.2
    528480     14952.8
    528520     14954.3
    528560     14953.6
    528600     14955.9
    528640     14955.7
    528680     14955.6
    528720     14959.1
    528760     14960.5
    528800     14961.2
    528840     14960.7
    528880     14961.2
    528920     14964.3
    528960     14967.1
    529000     14966.5
    529040     14968.6
    529080     14969.4
    529120     14966.7
    529160     14973.1
    529200     14972.8
    529240       14973
    529280     14975.7
    529320       14977
    529360     14976.4
    529400     14978.7
    529440     14978.5
    529480     14978.5
    529520     14981.9
    529560     14983.3
    529600     14984.1
    529640     14983.5
    529680     14984.1
    529720     14987.1
    529760       14990
    529800     14989.3
    529840     14991.4
    529880     14992.2
    529920     14989.5
    529960     14995.9
    530000     14995.7
    530040     14995.9
    530080     14998.5
    530120     14999.9
    530160     14999.3
    530200     15001.6
    530240     15001.3
    530280     15001.3
    530320     15004.7
    530360     15006.1
    530400     15006.9
    530440     15006.3
    530480     15006.9
    530520       15010
    530560     15012.9
    530600     15012.1
    530640     15014.2
    530680       15015
    530720     15012.3
    530760     15018.8
    530800     15018.5
    530840     15018.7
    530880     15021.3
    530920     15022.7
    530960     15022.1
    531000     15024.5
    531040     15024.1
    531080     15024.1
    531120     15027.5
    531160       15029
    531200     15029.8
    531240     15029.2
    531280     15029.8
    531320     15032.9
    531360     15035.7
    531400       15035
    531440     15037.1
    531480     15037.8
    531520     15035.2
    531560     15041.6
    531600     15041.3
    531640     15041.6
    531680     15044.1
    531720     15045.5
    531760       15045
    531800     15047.3
    531840     15046.9
    531880       15047
    531920     15050.4
    531960     15051.8
    532000     15052.6
    532040     15052.1
    532080     15052.7
    532120     15055.7
    532160     15058.6
    532200     15057.8
    532240       15060
    532280     15060.6
    532320     15058.1
    532360     15064.5
    532400     15064.2
    532440     15064.4
    532480       15067
    532520     15068.4
    532560     15067.8
    532600     15070.3
    532640     15069.8
    532680     15069.9
    532720     15073.2
    532760     15074.7
    532800     15075.5
    532840       15075
    532880     15075.6
    532920     15078.6
    532960     15081.4
    533000     15080.7
    533040     15082.8
    533080     15083.5
    533120     15080.9
    533160     15087.3
    533200     15087.1
    533240     15087.2
    533280     15089.9
    533320     15091.3
    533360     15090.6
    533400       15093
    533440     15092.6
    533480     15092.7
    533520     15096.1
    533560     15097.6
    533600     15098.3
    533640     15097.8
    533680     15098.4
    533720     15101.5
    533760     15104.3
    533800     15103.6
    533840     15105.7
    533880     15106.4
    533920     15103.7
    533960     15110.2
    534000       15110
    534040       15110
    534080     15112.8
    534120     15114.1
    534160     15113.5
    534200     15115.9
    534240     15115.4
    534280     15115.6
    534320     15118.9
    534360     15120.5
    534400     15121.2
    534440     15120.7
    534480     15121.2
    534520     15124.4
    534560     15127.1
    534600     15126.4
    534640     15128.6
    534680     15129.2
    534720     15126.5
    534760       15133
    534800     15132.9
    534840     15132.9
    534880     15135.6
    534920     15136.9
    534960     15136.3
    535000     15138.7
    535040     15138.2
    535080     15138.5
    535120     15141.7
    535160     15143.4
    535200       15144
    535240     15143.5
    535280     15144.1
    535320     15147.3
    535360       15150
    535400     15149.3
    535440     15151.4
    535480     15152.1
    535520     15149.4
    535560     15155.8
    535600     15155.7
    535640     15155.7
    535680     15158.4
    535720     15159.8
    535760     15159.1
    535800     15161.6
    535840       15161
    535880     15161.3
    535920     15164.4
    535960     15166.2
    536000     15166.8
    536040     15166.3
    536080     15166.9
    536120       15170
    536160     15172.8
    536200     15172.1
    536240     15174.2
    536280     15174.8
    536320     15172.3
    536360     15178.7
    536400     15178.5
    536440     15178.4
    536480     15181.2
    536520     15182.6
    536560     15181.9
    536600     15184.3
    536640     15183.8
    536680     15184.1
    536720     15187.2
    536760     15188.9
    536800     15189.6
    536840     15189.1
    536880     15189.7
    536920     15192.8
    536960     15195.7
    537000     15194.9
    537040       15197
    537080     15197.6
    537120       15195
    537160     15201.5
    537200     15201.4
    537240     15201.2
    537280       15204
    537320     15205.3
    537360     15204.6
    537400     15207.1
    537440     15206.6
    537480     15206.8
    537520     15209.9
    537560     15211.7
    537600     15212.4
    537640     15211.9
    537680     15212.5
    537720     15215.5
    537760     15218.5
    537800     15217.7
    537840     15219.8
    537880     15220.4
    537920     15217.8
    537960     15224.3
    538000     15224.1
    538040     15224.1
    538080     15226.8
    538120     15228.1
    538160     15227.3
    538200     15229.9
    538240     15229.3
    538280     15229.5
    538320     15232.7
    538360     15234.5
    538400     15235.1
    538440     15234.6
    538480     15235.2
    538520     15238.3
    538560     15241.2
    538600     15240.4
    538640     15242.6
    538680     15243.1
    538720     15240.5
    538760     15247.1
    538800     15246.9
    538840     15246.8
    538880     15249.6
    538920     15250.8
    538960       15250
    539000     15252.7
    539040       15252
    539080     15252.3
    539120     15255.5
    539160     15257.2
    539200     15257.8
    539240     15257.3
    539280       15258
    539320     15261.1
    539360     15263.9
    539400     15263.2
    539440     15265.4
    539480     15265.8
    539520     15263.2
    539560     15269.9
    539600     15269.7
    539640     15269.6
    539680     15272.5
    539720     15273.6
    539760     15272.9
    539800     15275.5
    539840     15274.8
    539880     15275.1
    539920     15278.2
    539960       15280
    540000     15280.7
    540040     15280.1
    540080     15280.8
    540120     15283.9
    540160     15286.8
    540200       15286
    540240     15288.2
    540280     15288.6
    540320     15286.1
    540360     15292.7
    540400     15292.5
    540440     15292.4
    540480     15295.3
    540520     15296.5
    540560     15295.7
    540600     15298.3
    540640     15297.7
    540680     15297.9
    540720     15301.1
    540760     15302.9
    540800     15303.5
    540840       15303
    540880     15303.6
    540920     15306.7
    540960     15309.6
    541000     15308.8
    541040       15311
    541080     15311.5
    541120     15308.9
    541160     15315.4
    541200     15315.3
    541240     15315.3
    541280       15318
    541320     15319.4
    541360     15318.6
    541400     15321.1
    541440     15320.5
    541480     15320.7
    541520       15324
    541560     15325.7
    541600     15326.2
    541640     15325.7
    541680     15326.4
    541720     15329.5
    541760     15332.6
    541800     15331.7
    541840     15333.8
    541880     15334.3
    541920     15331.8
    541960     15338.2
    542000     15338.1
    542040     15338.2
    542080     15340.8
    542120     15342.2
    542160     15341.3
    542200     15343.9
    542240     15343.3
    542280     15343.5
    542320     15346.8
    542360     15348.6
    542400     15349.1
    542440     15348.5
    542480     15349.2
    542520     15352.3
    542560     15355.4
    542600     15354.5
    542640     15356.7
    542680     15357.2
    542720     15354.6
    542760     15361.1
    542800       15361
    542840     15360.9
    542880     15363.7
    542920       15365
    542960     15364.2
    543000     15366.8
    543040     15366.1
    543080     15366.4
    543120     15369.6
    543160     15371.3
    543200     15371.9
    543240     15371.4
    543280     15372.1
    543320     15375.2
    543360     15378.3
    543400     15377.4
    543440     15379.5
    543480     15380.1
    543520     15377.4
    543560       15384
    543600     15383.8
    543640     15383.8
    543680     15386.5
    543720     15387.8
    543760     15387.1
    543800     15389.7
    543840       15389
    543880     15389.3
    543920     15392.4
    543960     15394.2
    544000     15394.8
    544040     15394.2
    544080     15394.9
    544120       15398
    544160     15401.1
    544200     15400.3
    544240     15402.4
    544280       15403
    544320     15400.2
    544360     15406.8
    544400     15406.7
    544440     15406.6
    544480     15409.5
    544520     15410.7
    544560       15410
    544600     15412.6
    544640     15411.9
    544680     15412.2
    544720     15415.4
    544760     15417.1
    544800     15417.6
    544840     15417.1
    544880     15417.7
    544920     15420.9
    544960       15424
    545000     15423.1
    545040     15425.3
    545080     15425.8
    545120       15423
    545160     15429.6
    545200     15429.6
    545240     15429.5
    545280     15432.4
    545320     15433.6
    545360     15432.9
    545400     15435.5
    545440     15434.7
    545480       15435
    545520     15438.3
    545560       15440
    545600     15440.5
    545640       15440
    545680     15440.6
    545720     15443.7
    545760     15446.9
    545800       15446
    545840     15448.1
    545880     15448.7
    545920     15445.8
    545960     15452.5
    546000     15452.5
    546040     15452.3
    546080     15455.3
    546120     15456.4
    546160     15455.8
    546200     15458.4
    546240     15457.6
    546280     15457.8
    546320     15461.1
    546360     15462.8
    546400     15463.4
    546440     15462.8
    546480     15463.5
    546520     15466.6
    546560     15469.7
    546600     15468.8
    546640     15470.9
    546680     15471.5
    546720     15468.8
    546760     15475.3
    546800     15475.3
    546840     15475.2
    546880     15478.1
    546920     15479.3
    546960     15478.7
    547000     15481.3
    547040     15480.5
    547080     15480.8
    547120     15483.9
    547160     15485.7
    547200     15486.3
    547240     15485.7
    547280     15486.4
    547320     15489.5
    547360     15492.6
    547400     15491.7
    547440     15493.9
    547480     15494.4
    547520     15491.6
    547560     15498.2
    547600     15498.1
    547640       15498
    547680       15501
    547720     15502.2
    547760     15501.5
    547800     15504.2
    547840     15503.3
    547880     15503.7
    547920     15506.8
    547960     15508.6
    548000     15509.1
    548040     15508.6
    548080     15509.4
    548120     15512.4
    548160     15515.5
    548200     15514.6
    548240     15516.8
    548280     15517.3
    548320     15514.5
    548360     15521.1
    548400     15521.1
    548440     15520.9
    548480     15523.9
    548520     15525.1
    548560     15524.4
    548600     15527.1
    548640     15526.1
    548680     15526.6
    548720     15529.6
    548760     15531.6
    548800       15532
    548840     15531.4
    548880     15532.2
    548920     15535.2
    548960     15538.4
    549000     15537.4
    549040     15539.7
    549080     15540.2
    549120     15537.4
    549160       15544
    549200     15543.9
    549240     15543.8
    549280     15546.8
    549320       15548
    549360     15547.3
    549400     15549.9
    549440       15549
    549480     15549.4
    549520     15552.4
    549560     15554.5
    549600     15554.8
    549640     15554.3
    549680     15555.1
    549720     15558.1
    549760     15561.3
    549800     15560.2
    549840     15562.6
    549880     15563.1
    549920     15560.2
    549960     15566.9
    550000     15566.8
    550040     15566.6
    550080     15569.7
    550120       15571
    550160     15570.2
    550200     15572.7
    550240     15571.9
    550280     15572.3
    550320     15575.3
    550360     15577.3
    550400     15577.7
    550440     15577.1
    550480       15578
    550520       15581
    550560     15584.2
    550600     15583.1
    550640     15585.4
    550680       15586
    550720     15583.1
    550760     15589.8
    550800     15589.7
    550840     15589.6
    550880     15592.6
    550920     15593.9
    550960     15593.2
    551000     15595.7
    551040     15594.8
    551080     15595.1
    551120     15598.3
    551160     15600.3
    551200     15600.6
    551240       15600
    551280     15600.9
    551320     15603.9
    551360     15607.1
    551400       15606
    551440     15608.3
    551480     15608.9
    551520     15605.9
    551560     15612.7
    551600     15612.6
    551640     15612.4
    551680     15615.6
    551720     15616.9
    551760     15616.1
    551800     15618.6
    551840     15617.7
    551880       15618
    551920     15621.2
    551960     15623.2
    552000     15623.5
    552040       15623
    552080     15623.8
    552120     15626.9
    552160     15630.1
    552200     15628.9
    552240     15631.3
    552280     15631.9
    552320     15628.8
    552360     15635.7
    552400     15635.6
    552440     15635.4
    552480     15638.5
    552520     15639.8
    552560     15639.1
    552600     15641.5
    552640     15640.6
    552680     15641.1
    552720     15644.1
    552760     15646.2
    552800     15646.4
    552840       15646
    552880     15646.7
    552920     15649.8
    552960       15653
    553000     15651.8
    553040     15654.3
    553080     15654.8
    553120     15651.7
    553160     15658.6
    553200     15658.5
    553240     15658.4
    553280     15661.4
    553320     15662.7
    553360       15662
    553400     15664.4
    553440     15663.5
    553480       15664
    553520       15667
    553560     15669.1
    553600     15669.3
    553640       15669
    553680     15669.6
    553720     15672.8
    553760       15676
    553800     15674.7
    553840     15677.2
    553880     15677.8
    553920     15674.6
    553960     15681.5
    554000     15681.5
    554040     15681.3
    554080     15684.4
    554120     15685.7
    554160     15684.9
    554200     15687.4
    554240     15686.4
    554280       15687
    554320       15690
    554360       15692
    554400     15692.3
    554440     15691.8
    554480     15692.6
    554520     15695.8
    554560     15698.9
    554600     15697.7
    554640     15700.2
    554680     15700.8
    554720     15697.7
    554760     15704.5
    554800     15704.4
    554840     15704.3
    554880     15707.3
    554920     15708.6
    554960     15707.9
    555000     15710.4
    555040     15709.3
    555080     15709.9
    555120       15713
    555160       15715
    555200     15715.4
    555240     15714.9
    555280     15715.6
    555320     15718.8
    555360     15721.9
    555400     15720.8
    555440     15723.2
    555480     15723.8
    555520     15720.6
    555560     15727.4
    555600     15727.4
    555640     15727.2
    555680     15730.3
    555720     15731.6
    555760     15730.9
    555800     15733.5
    555840     15732.3
    555880     15732.9
    555920       15736
    555960       15738
    556000     15738.3
    556040     15737.9
    556080     15738.6
    556120     15741.7
    556160       15745
    556200     15743.7
    556240     15746.1
    556280     15746.7
    556320     15743.6
    556360     15750.4
    556400     15750.4
    556440     15750.2
    556480     15753.3
    556520     15754.5
    556560     15753.9
    556600     15756.4
    556640     15755.3
    556680     15755.8
    556720       15759
    556760     15760.9
    556800     15761.2
    556840     15760.8
    556880     15761.5
    556920     15764.7
    556960     15767.9
    557000     15766.6
    557040     15769.1
    557080     15769.7
    557120     15766.5
    557160     15773.4
    557200     15773.4
    557240     15773.2
    557280     15776.1
    557320     15777.4
    557360     15776.8
    557400     15779.4
    557440     15778.2
    557480     15778.8
    557520     15781.8
    557560     15783.8
    557600     15784.1
    557640     15783.8
    557680     15784.5
    557720     15787.6
    557760     15790.8
    557800     15789.6
    557840     15792.1
    557880     15792.6
    557920     15789.4
    557960     15796.3
    558000     15796.3
    558040     15796.2
    558080     15799.1
    558120     15800.4
    558160     15799.8
    558200     15802.4
    558240     15801.1
    558280     15801.7
    558320     15804.8
    558360     15806.7
    558400     15807.1
    558440     15806.8
    558480     15807.5
    558520     15810.5
    558560     15813.7
    558600     15812.5
    558640       15815
    558680     15815.6
    558720     15812.4
    558760     15819.3
    558800     15819.3
    558840       15819
    558880     15822.1
    558920     15823.2
    558960     15822.7
    559000     15825.3
    559040     15824.1
    559080     15824.6
    559120     15827.7
    559160     15829.6
    559200     15830.1
    559240     15829.7
    559280     15830.3
    559320     15833.4
    559360     15836.5
    559400     15835.4
    559440     15837.9
    559480     15838.4
    559520     15835.3
    559560     15842.2
    559600     15842.2
    559640     15841.9
    559680       15845
    559720     15846.1
    559760     15845.5
    559800     15848.1
    559840     15846.9
    559880     15847.5
    559920     15850.6
    559960     15852.5
    560000     15852.9
    560040     15852.5
    560080     15853.1
    560120     15856.3
    560160     15859.4
    560200     15858.4
    560240     15860.9
    560280     15861.3
    560320       15858
    560360     15865.1
    560400       15865
    560440     15864.7
    560480     15867.9
    560520       15869
    560560     15868.3
    560600       15871
    560640     15869.7
    560680     15870.4
    560720     15873.4
    560760     15875.4
    560800     15875.7
    560840     15875.4
    560880     15876.1
    560920     15879.2
    560960     15882.3
    561000     15881.3
    561040     15883.8
    561080     15884.3
    561120     15880.9
    561160       15888
    561200     15887.9
    561240     15887.6
    561280     15890.8
    561320     15891.9
    561360     15891.1
    561400     15893.8
    561440     15892.7
    561480     15893.3
    561520     15896.3
    561560     15898.3
    561600     15898.6
    561640     15898.3
    561680       15899
    561720       15902
    561760     15905.1
    561800     15904.2
    561840     15906.7
    561880     15907.1
    561920     15903.8
    561960     15910.9
    562000     15910.6
    562040     15910.6
    562080     15913.7
    562120     15914.7
    562160       15914
    562200     15916.6
    562240     15915.6
    562280     15916.2
    562320     15919.2
    562360     15921.2
    562400     15921.5
    562440     15921.2
    562480     15921.9
    562520     15924.9
    562560       15928
    562600       15927
    562640     15929.6
    562680       15930
    562720     15926.6
    562760     15933.9
    562800     15933.5
    562840     15933.4
    562880     15936.6
    562920     15937.6
    562960     15936.9
    563000     15939.5
    563040     15938.4
    563080     15939.2
    563120     15942.1
    563160       15944
    563200     15944.4
    563240       15944
    563280     15944.7
    563320     15947.8
    563360       15951
    563400     15949.9
    563440     15952.5
    563480     15952.9
    563520     15949.5
    563560     15956.7
    563600     15956.4
    563640     15956.3
    563680     15959.5
    563720     15960.5
    563760     15959.7
    563800     15962.3
    563840     15961.3
    563880     15962.1
    563920       15965
    563960       15967
    564000     15967.2
    564040       15967
    564080     15967.6
    564120     15970.7
    564160     15973.8
    564200     15972.8
    564240     15975.4
    564280     15975.8
    564320     15972.4
    564360     15979.6
    564400     15979.3
    564440     15979.3
    564480     15982.4
    564520     15983.4
    564560     15982.6
    564600     15985.3
    564640     15984.2
    564680     15985.1
    564720     15987.9
    564760     15989.9
    564800     15990.1
    564840     15989.9
    564880     15990.5
    564920     15993.5
    564960     15996.7
    565000     15995.8
    565040     15998.3
    565080     15998.7
    565120     15995.3
    565160     16002.5
    565200     16002.2
    565240     16002.1
    565280     16005.3
    565320     16006.3
    565360     16005.5
    565400     16008.2
    565440       16007
    565480     16007.9
    565520     16010.8
    565560     16012.8
    565600       16013
    565640     16012.8
    565680     16013.4
    565720     16016.4
    565760     16019.6
    565800     16018.6
    565840     16021.2
    565880     16021.6
    565920     16018.1
    565960     16025.4
    566000       16025
    566040     16025.1
    566080     16028.2
    566120     16029.2
    566160     16028.3
    566200       16031
    566240     16029.9
    566280     16030.8
    566320     16033.7
    566360     16035.7
    566400       16036
    566440     16035.7
    566480     16036.1
    566520     16039.3
    566560     16042.5
    566600     16041.5
    566640       16044
    566680     16044.4
    566720       16041
    566760     16048.2
    566800     16047.9
    566840       16048
    566880     16051.1
    566920     16052.1
    566960     16051.2
    567000     16053.9
    567040     16052.7
    567080     16053.7
    567120     16056.5
    567160     16058.5
    567200     16058.8
    567240     16058.6
    567280       16059
    567320     16062.2
    567360     16065.5
    567400     16064.4
    567440     16066.9
    567480     16067.3
    567520     16063.9
    567560     16071.1
    567600     16070.7
    567640     16070.8
    567680       16074
    567720       16075
    567760     16074.1
    567800     16076.7
    567840     16075.5
    567880     16076.4
    567920     16079.4
    567960     16081.4
    568000     16081.7
    568040     16081.4
    568080     16081.9
    568120     16085.1
    568160     16088.3
    568200     16087.2
    568240     16089.7
    568280     16090.2
    568320     16086.7
    568360     16093.9
    568400     16093.6
    568440     16093.7
    568480     16096.8
    568520     16097.8
    568560     16096.9
    568600     16099.6
    568640     16098.4
    568680     16099.3
    568720     16102.3
    568760     16104.2
    568800     16104.6
    568840     16104.3
    568880     16104.8
    568920     16107.9
    568960     16111.1
    569000     16110.1
    569040     16112.6
    569080     16113.1
    569120     16109.5
    569160     16116.8
    569200     16116.3
    569240     16116.6
    569280     16119.7
    569320     16120.7
    569360     16119.8
    569400     16122.4
    569440     16121.3
    569480       16122
    569520     16125.2
    569560       16127
    569600     16127.4
    569640     16127.2
    569680     16127.6
    569720     16130.8
    569760     16133.9
    569800     16132.8
    569840     16135.3
    569880     16135.8
    569920     16132.3
    569960     16139.6
    570000     16139.1
    570040     16139.3
    570080     16142.4
    570120     16143.6
    570160     16142.6
    570200     16145.2
    570240     16144.1
    570280     16144.8
    570320       16148
    570360     16149.7
    570400     16150.2
    570440     16149.9
    570480     16150.3
    570520     16153.5
    570560     16156.8
    570600     16155.6
    570640     16158.1
    570680     16158.5
    570720       16155
    570760     16162.4
    570800     16161.8
    570840     16162.1
    570880     16165.2
    570920     16166.3
    570960     16165.4
    571000       16168
    571040     16166.8
    571080     16167.6
    571120     16170.8
    571160     16172.4
    571200       16173
    571240     16172.6
    571280     16173.1
    571320     16176.3
    571360     16179.5
    571400     16178.4
    571440     16180.8
    571480     16181.3
    571520     16177.8
    571560     16185.1
    571600     16184.6
    571640     16184.9
    571680       16188
    571720     16189.2
    571760     16188.2
    571800     16190.8
    571840     16189.5
    571880     16190.4
    571920     16193.6
    571960     16195.2
    572000     16195.8
    572040     16195.4
    572080       16196
    572120     16199.1
    572160     16202.4
    572200     16201.2
    572240     16203.7
    572280     16204.1
    572320     16200.6
    572360     16207.9
    572400     16207.5
    572440     16207.7
    572480     16210.9
    572520       16212
    572560     16211.1
    572600     16213.7
    572640     16212.4
    572680     16213.2
    572720     16216.4
    572760       16218
    572800     16218.5
    572840     16218.3
    572880     16218.8
    572920     16221.9
    572960     16225.2
    573000       16224
    573040     16226.5
    573080     16226.9
    573120     16223.4
    573160     16230.8
    573200     16230.2
    573240     16230.5
    573280     16233.7
    573320     16234.9
    573360     16233.9
    573400     16236.5
    573440     16235.2
    573480     16236.1
    573520     16239.1
    573560     16240.9
    573600     16241.4
    573640     16241.1
    573680     16241.5
    573720     16244.8
    573760     16248.1
    573800     16246.8
    573840     16249.3
    573880     16249.7
    573920     16246.2
    573960     16253.6
    574000     16253.1
    574040     16253.3
    574080     16256.5
    574120     16257.7
    574160     16256.8
    574200     16259.3
    574240       16258
    574280     16258.9
    574320       16262
    574360     16263.8
    574400     16264.2
    574440     16263.9
    574480     16264.4
    574520     16267.7
    574560       16271
    574600     16269.8
    574640     16272.1
    574680     16272.6
    574720     16269.1
    574760     16276.5
    574800       16276
    574840     16276.2
    574880     16279.4
    574920     16280.6
    574960     16279.7
    575000     16282.2
    575040     16280.9
    575080     16281.7
    575120     16284.9
    575160     16286.6
    575200       16287
    575240     16286.8
    575280     16287.2
    575320     16290.6
    575360     16293.8
    575400     16292.6
    575440     16295.1
    575480     16295.5
    575520       16292
    575560     16299.4
    575600     16298.8
    575640     16299.1
    575680     16302.3
    575720     16303.4
    575760     16302.5
    575800     16305.1
    575840     16303.8
    575880     16304.5
    575920     16307.9
    575960     16309.6
    576000     16309.9
    576040     16309.7
    576080     16310.1
    576120     16313.4
    576160     16316.7
    576200     16315.5
    576240     16317.9
    576280     16318.4
    576320     16314.8
    576360     16322.2
    576400     16321.6
    576440     16321.9
    576480       16325
    576520     16326.3
    576560     16325.3
    576600       16328
    576640     16326.6
    576680     16327.5
    576720     16330.7
    576760     16332.5
    576800     16332.7
    576840     16332.6
    576880       16333
    576920     16336.3
    576960     16339.5
    577000     16338.4
    577040     16340.7
    577080     16341.3
    577120     16337.7
    577160     16345.2
    577200     16344.4
    577240     16344.7
    577280     16347.9
    577320     16349.2
    577360     16348.2
    577400     16350.9
    577440     16349.6
    577480     16350.3
    577520     16353.7
    577560     16355.3
    577600     16355.5
    577640     16355.4
    577680     16355.9
    577720     16359.2
    577760     16362.4
    577800     16361.3
    577840     16363.6
    577880     16364.1
    577920     16360.6
    577960     16368.1
    578000     16367.3
    578040     16367.6
    578080     16370.8
    578120     16372.1
    578160     16370.9
    578200     16373.7
    578240     16372.5
    578280     16373.2
    578320     16376.6
    578360       16378
    578400     16378.4
    578440     16378.3
    578480     16378.8
    578520     16382.1
    578560     16385.4
    578600     16384.2
    578640     16386.4
    578680       16387
    578720     16383.4
    578760     16390.9
    578800     16390.3
    578840     16390.5
    578880     16393.7
    578920       16395
    578960     16393.8
    579000     16396.7
    579040     16395.4
    579080     16396.1
    579120     16399.5
    579160       16401
    579200     16401.3
    579240     16401.2
    579280     16401.7
    579320       16405
    579360     16408.3
    579400       16407
    579440     16409.3
    579480     16409.9
    579520     16406.2
    579560     16413.8
    579600     16413.1
    579640     16413.3
    579680     16416.5
    579720     16417.8
    579760     16416.6
    579800     16419.5
    579840     16418.3
    579880     16418.9
    579920     16422.3
    579960     16423.9
    580000     16424.1
    580040     16424.1
    580080     16424.5
    580120     16427.9
    580160     16431.2
    580200     16429.9
    580240     16432.3
    580280     16432.7
    580320     16429.1
    580360     16436.7
    580400     16435.9
    580440     16436.2
    580480     16439.4
    580520     16440.7
    580560     16439.5
    580600     16442.4
    580640     16441.1
    580680     16441.7
    580720     16445.2
    580760     16446.8
    580800     16446.9
    580840       16447
    580880     16447.5
    580920     16450.8
    580960     16454.1
    581000     16452.9
    581040     16455.3
    581080     16455.6
    581120     16452.1
    581160     16459.6
    581200     16458.9
    581240     16459.1
    581280     16462.3
    581320     16463.5
    581360     16462.4
    581400     16465.3
    581440     16463.9
    581480     16464.7
    581520     16468.1
    581560     16469.7
    581600     16469.9
    581640       16470
    581680     16470.4
    581720     16473.8
    581760       16477
    581800     16475.8
    581840     16478.2
    581880     16478.6
    581920       16475
    581960     16482.7
    582000     16481.9
    582040     16481.9
    582080     16485.1
    582120     16486.5
    582160     16485.2
    582200     16488.3
    582240     16486.9
    582280     16487.7
    582320     16491.1
    582360     16492.6
    582400     16492.9
    582440       16493
    582480     16493.4
    582520     16496.8
    582560     16500.1
    582600     16498.7
    582640     16501.2
    582680     16501.5
    582720     16497.8
    582760     16505.6
    582800     16504.9
    582840     16504.9
    582880     16508.1
    582920     16509.5
    582960     16508.2
    583000     16511.3
    583040     16509.8
    583080     16510.6
    583120       16514
    583160     16515.5
    583200     16515.7
    583240     16515.8
    583280     16516.4
    583320     16519.8
    583360     16523.1
    583400     16521.6
    583440     16524.1
    583480     16524.4
    583520     16520.7
    583560     16528.5
    583600     16527.8
    583640     16527.8
    583680       16531
    583720     16532.4
    583760     16531.2
    583800     16534.2
    583840     16532.7
    583880     16533.4
    583920     16536.9
    583960     16538.5
    584000     16538.6
    584040     16538.8
    584080     16539.3
    584120     16542.7
    584160       16546
    584200     16544.5
    584240       16547
    584280     16547.4
    584320     16543.6
    584360     16551.4
    584400     16550.7
    584440     16550.7
    584480     16553.9
    584520     16555.3
    584560     16554.1
    584600     16557.1
    584640     16555.6
    584680     16556.3
    584720     16559.9
    584760     16561.4
    584800     16561.5
    584840     16561.7
    584880     16562.3
    584920     16565.6
    584960       16569
    585000     16567.5
    585040     16569.9
    585080     16570.4
    585120     16566.5
    585160     16574.3
    585200     16573.7
    585240     16573.6
    585280     16576.8
    585320     16578.3
    585360     16576.9
    585400     16580.1
    585440     16578.6
    585480     16579.2
    585520     16582.8
    585560     16584.3
    585600     16584.5
    585640     16584.7
    585680     16585.1
    585720     16588.4
    585760     16591.9
    585800     16590.4
    585840     16592.8
    585880     16593.3
    585920     16589.4
    585960       16597
    586000     16596.5
    586040     16596.5
    586080     16599.7
    586120     16601.1
    586160     16599.9
    586200     16603.1
    586240     16601.4
    586280     16602.1
    586320     16605.7
    586360     16607.2
    586400     16607.3
    586440     16607.6
    586480       16608
    586520     16611.4
    586560     16614.8
    586600     16613.2
    586640     16615.6
    586680     16616.1
    586720     16612.2
    586760       16620
    586800     16619.4
    586840     16619.4
    586880     16622.6
    586920       16624
    586960     16622.7
    587000     16625.9
    587040     16624.4
    587080     16624.9
    587120     16628.6
    587160     16630.1
    587200     16630.2
    587240     16630.4
    587280     16630.9
    587320     16634.3
    587360     16637.7
    587400     16636.1
    587440     16638.5
    587480       16639
    587520     16635.1
    587560     16642.8
    587600     16642.2
    587640     16642.2
    587680     16645.5
    587720     16646.8
    587760     16645.6
    587800     16648.8
    587840     16647.4
    587880     16647.9
    587920     16651.5
    587960       16653
    588000     16653.1
    588040     16653.3
    588080     16653.7
    588120     16657.1
    588160     16660.6
    588200       16659
    588240     16661.4
    588280     16661.9
    588320       16658
    588360     16665.7
    588400     16665.2
    588440     16665.1
    588480     16668.4
    588520     16669.8
    588560     16668.6
    588600     16671.7
    588640     16670.2
    588680     16670.8
    588720     16674.4
    588760     16675.9
    588800     16675.9
    588840     16676.1
    588880     16676.6
    588920       16680
    588960     16683.7
    589000     16681.8
    589040     16684.3
    589080     16684.8
    589120     16680.9
    589160     16688.6
    589200       16688
    589240       16688
    589280     16691.2
    589320     16692.7
    589360     16691.5
    589400     16694.6
    589440     16693.2
    589480     16693.8
    589520     16697.3
    589560     16698.9
    589600     16698.8
    589640       16699
    589680     16699.5
    589720     16702.9
    589760     16706.5
    589800     16704.7
    589840     16707.1
    589880     16707.6
    589920     16703.8
    589960     16711.5
    590000     16710.9
    590040     16710.8
    590080     16714.1
    590120     16715.5
    590160     16714.3
    590200     16717.5
    590240     16716.1
    590280     16716.7
    590320     16720.1
    590360     16721.8
    590400     16721.7
    590440     16721.7
    590480     16722.3
    590520     16725.7
    590560     16729.3
    590600     16727.5
    590640     16729.9
    590680     16730.4
    590720     16726.6
    590760     16734.3
    590800     16733.7
    590840     16733.5
    590880       16737
    590920     16738.4
    590960     16737.1
    591000     16740.4
    591040     16738.9
    591080     16739.5
    591120     16742.9
    591160     16744.6
    591200     16744.5
    591240     16744.6
    591280     16745.1
    591320     16748.5
    591360     16752.1
    591400     16750.3
    591440     16752.7
    591480     16753.3
    591520     16749.4
    591560     16757.1
    591600     16756.4
    591640     16756.4
    591680     16759.8
    591720     16761.2
    591760     16759.9
    591800     16763.2
    591840     16761.8
    591880     16762.3
    591920     16765.7
    591960     16767.3
    592000     16767.4
    592040     16767.5
    592080     16767.9
    592120     16771.5
    592160     16774.8
    592200       16773
    592240     16775.4
    592280     16776.1
    592320     16772.2
    592360     16779.9
    592400     16779.2
    592440     16779.1
    592480     16782.6
    592520     16783.9
    592560     16782.7
    592600     16785.9
    592640     16784.6
    592680       16785
    592720     16788.5
    592760     16790.2
    592800     16790.2
    592840     16790.3
    592880     16790.7
    592920     16794.2
    592960     16797.6
    593000     16795.8
    593040     16798.2
    593080     16798.9
    593120       16795
    593160     16802.7
    593200       16802
    593240     16801.9
    593280     16805.3
    593320     16806.7
    593360     16805.5
    593400     16808.6
    593440     16807.3
    593480     16807.7
    593520     16811.2
    593560     16812.9
    593600       16813
    593640     16813.1
    593680     16813.5
    593720       16817
    593760     16820.4
    593800     16818.6
    593840       16821
    593880     16821.7
    593920     16817.8
    593960     16825.6
    594000     16824.8
    594040     16824.6
    594080     16828.1
    594120     16829.4
    594160     16828.2
    594200     16831.4
    594240       16830
    594280     16830.5
    594320     16834.1
    594360     16835.5
    594400     16835.8
    594440     16835.9
    594480     16836.2
    594520     16839.8
    594560     16843.1
    594600     16841.4
    594640     16843.7
    594680     16844.4
    594720     16840.5
    594760     16848.4
    594800     16847.6
    594840     16847.4
    594880       16851
    594920     16852.2
    594960       16851
    595000     16854.2
    595040     16852.8
    595080     16853.3
    595120     16856.9
    595160     16858.4
    595200     16858.6
    595240     16858.7
    595280       16859
    595320     16862.5
    595360     16865.9
    595400     16864.2
    595440     16866.4
    595480     16867.2
    595520     16863.3
    595560     16871.2
    595600     16870.3
    595640     16870.2
    595680     16873.7
    595720       16875
    595760     16873.8
    595800       16877
    595840     16875.6
    595880     16876.1
    595920     16879.7
    595960     16881.1
    596000     16881.3
    596040     16881.5
    596080     16881.9
    596120     16885.4
    596160     16888.7
    596200       16887
    596240     16889.3
    596280       16890
    596320     16886.1
    596360       16894
    596400     16893.1
    596440       16893
    596480     16896.5
    596520     16897.7
    596560     16896.7
    596600     16899.8
    596640     16898.3
    596680     16898.8
    596720     16902.5
    596760     16903.9
    596800     16904.1
    596840     16904.2
    596880     16904.7
    596920     16908.3
    596960     16911.5
    597000     16909.8
    597040     16912.1
    597080     16912.7
    597120       16909
    597160     16916.7
    597200     16915.9
    597240     16915.8
    597280     16919.2
    597320     16920.4
    597360     16919.4
    597400     16922.6
    597440     16921.2
    597480     16921.8
    597520     16925.4
    597560     16926.7
    597600     16926.9
    597640     16927.1
    597680     16927.4
    597720     16931.1
    597760     16934.3
    597800     16932.5
    597840     16934.9
    597880     16935.5
    597920     16931.7
    597960     16939.5
    598000     16938.7
    598040     16938.4
    598080     16942.1
    598120     16943.3
    598160     16942.1
    598200     16945.3
    598240     16943.9
    598280     16944.6
    598320     16948.1
    598360     16949.4
    598400     16949.6
    598440     16949.9
    598480     16950.2
    598520     16953.8
    598560       16957
    598600     16955.3
    598640     16957.7
    598680     16958.2
    598720     16954.5
    598760     16962.4
    598800     16961.5
    598840     16961.2
    598880     16964.9
    598920     16966.1
    598960     16964.9
    599000     16968.1
    599040     16966.7
    599080     16967.3
    599120     16970.9
    599160     16972.3
    599200     16972.3
    599240     16972.6
    599280       16973
    599320     16976.7
    599360     16979.8
    599400     16978.1
    599440     16980.5
    599480     16980.9
    599520     16977.3
    599560     16985.1
    599600     16984.3
    599640       16984
    599680     16987.6
    599720     16988.8
    599760     16987.6
    599800     16990.8
    599840     16989.6
    599880     16990.2
    599920     16993.7
    599960       16995
    600000     16995.2
    600040     16995.4
    600080     16995.7
    600120     16999.5
    600160     17002.6
    600200     17000.8
    600240     17003.3
    600280     17003.7
    600320     17000.1
    600360     17007.9
    600400       17007
    600440     17006.9
    600480     17010.4
    600520     17011.7
    600560     17010.4
    600600     17013.5
    600640     17012.4
    600680       17013
    600720     17016.5
    600760     17017.8
    600800       17018
    600840     17018.2
    600880     17018.6
    600920     17022.4
    600960     17025.3
    601000     17023.7
    601040     17026.1
    601080     17026.6
    601120     17022.9
    601160     17030.6
    601200     17029.8
    601240     17029.7
    601280     17033.2
    601320     17034.5
    601360     17033.2
    601400     17036.4
    601440     17035.2
    601480     17035.8
    601520     17039.3
    601560     17040.7
    601600     17040.7
    601640       17041
    601680     17041.4
    601720     17045.1
    601760     17048.1
    601800     17046.4
    601840     17048.7
    601880     17049.3
    601920     17045.7
    601960     17053.3
    602000     17052.6
    602040     17052.5
    602080     17055.9
    602120     17057.1
    602160       17056
    602200     17059.1
    602240       17058
    602280     17058.5
    602320       17062
    602360     17063.5
    602400     17063.5
    602440     17063.8
    602480     17064.3
    602520     17067.9
    602560     17070.9
    602600     17069.2
    602640     17071.5
    602680       17072
    602720     17068.5
    602760     17076.2
    602800     17075.3
    602840     17075.3
    602880     17078.7
    602920     17079.8
    602960     17078.7
    603000     17081.8
    603040     17080.8
    603080     17081.3
    603120     17084.9
    603160     17086.3
    603200     17086.3
    603240     17086.5
    603280       17087
    603320     17090.8
    603360     17093.6
    603400     17091.9
    603440     17094.2
    603480     17094.8
    603520     17091.2
    603560     17098.9
    603600     17098.1
    603640       17098
    603680     17101.5
    603720     17102.6
    603760     17101.4
    603800     17104.6
    603840     17103.5
    603880     17104.1
    603920     17107.6
    603960     17108.9
    604000       17109
    604040     17109.2
    604080     17109.7
    604120     17113.5
    604160     17116.3
    604200     17114.7
    604240     17116.9
    604280     17117.5
    604320     17113.9
    604360     17121.7
    604400     17120.9
    604440     17120.8
    604480     17124.2
    604520     17125.4
    604560     17124.1
    604600     17127.3
    604640     17126.2
    604680     17126.8
    604720     17130.3
    604760     17131.7
    604800     17131.5
    604840       17132
    604880     17132.4
    604920     17136.3
    604960       17139
    605000     17137.3
    605040     17139.7
    605080     17140.3
    605120     17136.6
    605160     17144.4
    605200     17143.6
    605240     17143.6
    605280       17147
    605320     17148.1
    605360     17146.7
    605400       17150
    605440       17149
    605480     17149.5
    605520     17153.1
    605560     17154.5
    605600     17154.3
    605640     17154.6
    605680     17155.1
    605720     17159.1
    605760     17161.7
    605800     17160.1
    605840     17162.3
    605880     17163.1
    605920     17159.4
    605960     17167.2
    606000     17166.3
    606040     17166.2
    606080     17169.6
    606120     17170.9
    606160     17169.4
    606200     17172.8
    606240     17171.7
    606280     17172.1
    606320     17175.9
    606360     17177.2
    606400       17177
    606440     17177.3
    606480     17177.8
    606520     17181.8
    606560     17184.4
    606600     17182.8
    606640       17185
    606680     17185.8
    606720     17182.1
    606760     17189.8
    606800       17189
    606840       17189
    606880     17192.3
    606920     17193.5
    606960     17192.1
    607000     17195.6
    607040     17194.4
    607080     17194.9
    607120     17198.7
    607160     17199.9
    607200     17199.6
    607240     17199.9
    607280     17200.6
    607320     17204.6
    607360     17207.2
    607400     17205.6
    607440     17207.8
    607480     17208.7
    607520     17204.8
    607560     17212.6
    607600     17211.8
    607640     17211.8
    607680       17215
    607720     17216.3
    607760     17214.8
    607800     17218.3
    607840     17217.2
    607880     17217.7
    607920     17221.4
    607960     17222.7
    608000     17222.4
    608040     17222.7
    608080     17223.3
    608120     17227.5
    608160     17229.9
    608200     17228.4
    608240     17230.7
    608280     17231.4
    608320     17227.7
    608360     17235.3
    608400     17234.6
    608440     17234.5
    608480     17237.7
    608520       17239
    608560     17237.6
    608600       17241
    608640     17239.8
    608680     17240.4
    608720     17244.1
    608760     17245.4
    608800     17245.2
    608840     17245.4
    608880       17246
    608920     17250.2
    608960     17252.5
    609000     17251.2
    609040     17253.4
    609080     17254.2
    609120     17250.3
    609160       17258
    609200     17257.2
    609240     17257.2
    609280     17260.3
    609320     17261.7
    609360     17260.3
    609400     17263.8
    609440     17262.6
    609480     17263.1
    609520     17266.9
    609560     17268.1
    609600     17267.9
    609640     17268.1
    609680     17268.8
    609720     17272.9
    609760     17275.3
    609800     17273.9
    609840     17276.2
    609880     17276.9
    609920       17273
    609960     17280.7
    610000     17279.8
    610040       17280
    610080     17283.1
    610120     17284.4
    610160     17283.2
    610200     17286.5
    610240     17285.3
    610280     17285.8
    610320     17289.6
    610360     17290.7
    610400     17290.7
    610440     17290.8
    610480     17291.6
    610520     17295.6
    610560       17298
    610600     17296.7
    610640       17299
    610680     17299.6
    610720     17295.7
    610760     17303.4
    610800     17302.7
    610840     17302.7
    610880     17305.8
    610920     17307.1
    610960       17306
    611000     17309.2
    611040       17308
    611080     17308.6
    611120     17312.3
    611160     17313.5
    611200     17313.4
    611240     17313.5
    611280     17314.3
    611320     17318.4
    611360     17320.7
    611400     17319.4
    611440     17321.7
    611480     17322.3
    611520     17318.5
    611560     17326.1
    611600     17325.4
    611640     17325.4
    611680     17328.6
    611720     17329.8
    611760     17328.7
    611800     17331.9
    611840     17330.8
    611880     17331.3
    611920       17335
    611960     17336.2
    612000     17336.2
    612040     17336.2
    612080     17337.1
    612120     17341.1
    612160     17343.5
    612200     17342.1
    612240     17344.4
    612280       17345
    612320     17341.3
    612360     17348.8
    612400     17348.2
    612440     17348.2
    612480     17351.3
    612520     17352.6
    612560     17351.5
    612600     17354.6
    612640     17353.5
    612680     17353.9
    612720     17357.7
    612760       17359
    612800       17359
    612840       17359
    612880     17359.7
    612920     17363.8
    612960     17366.2
    613000     17364.8
    613040     17367.1
    613080     17367.7
    613120     17364.2
    613160     17371.5
    613200       17371
    613240     17370.9
    613280       17374
    613320     17375.5
    613360     17374.2
    613400     17377.3
    613440     17376.2
    613480     17376.7
    613520     17380.4
    613560     17381.8
    613600     17381.8
    613640     17381.8
    613680     17382.5
    613720     17386.5
    613760     17388.9
    613800     17387.5
    613840     17389.9
    613880     17390.6
    613920       17387
    613960     17394.3
    614000     17393.6
    614040     17393.7
    614080     17396.8
    614120     17398.3
    614160       17397
    614200     17400.1
    614240       17399
    614280     17399.4
    614320     17403.2
    614360     17404.5
    614400     17404.6
    614440     17404.5
    614480     17405.4
    614520     17409.3
    614560     17411.7
    614600     17410.3
    614640     17412.5
    614680     17413.3
    614720     17409.9
    614760     17417.1
    614800     17416.4
    614840     17416.7
    614880     17419.6
    614920     17421.1
    614960     17419.9
    615000     17422.8
    615040     17421.9
    615080     17422.2
    615120       17426
    615160     17427.3
    615200     17427.4
    615240     17427.4
    615280     17428.2
    615320     17432.2
    615360     17434.5
    615400     17433.1
    615440     17435.4
    615480     17436.1
    615520     17432.8
    615560     17439.9
    615600     17439.2
    615640     17439.4
    615680     17442.3
    615720     17443.9
    615760     17442.7
    615800     17445.6
    615840     17444.6
    615880     17445.1
    615920     17448.9
    615960     17450.2
    616000     17450.2
    616040     17450.1
    616080       17451
    616120       17455
    616160     17457.3
    616200     17455.9
    616240     17458.3
    616280       17459
    616320     17455.6
    616360     17462.7
    616400       17462
    616440     17462.3
    616480     17465.1
    616520     17466.8
    616560     17465.5
    616600     17468.4
    616640     17467.5
    616680     17467.9
    616720     17471.9
    616760     17472.9
    616800       17473
    616840       17473
    616880     17473.8
    616920     17477.8
    616960     17480.1
    617000     17478.7
    617040     17481.1
    617080     17481.8
    617120     17478.3
    617160     17485.5
    617200     17484.9
    617240     17485.1
    617280     17487.9
    617320     17489.6
    617360     17488.4
    617400     17491.2
    617440     17490.1
    617480     17490.5
    617520     17494.7
    617560     17495.7
    617600     17495.9
    617640     17495.7
    617680     17496.6
    617720     17500.6
    617760       17503
    617800     17501.4
    617840       17504
    617880     17504.5
    617920     17501.1
    617960     17508.3
    618000     17507.7
    618040     17507.9
    618080     17510.7
    618120     17512.3
    618160     17511.2
    618200     17514.1
    618240       17513
    618280     17513.3
    618320     17517.5
    618360     17518.6
    618400     17518.7
    618440     17518.5
    618480     17519.5
    618520     17523.5
    618560     17525.9
    618600     17524.3
    618640     17526.8
    618680     17527.4
    618720     17523.9
    618760     17531.1
    618800     17530.6
    618840     17530.7
    618880     17533.4
    618920     17535.2
    618960     17534.1
    619000     17536.8
    619040     17535.7
    619080     17536.1
    619120     17540.3
    619160     17541.4
    619200     17541.6
    619240     17541.3
    619280     17542.3
    619320     17546.2
    619360     17548.8
    619400     17547.1
    619440     17549.7
    619480     17550.3
    619520     17546.8
    619560       17554
    619600     17553.4
    619640     17553.5
    619680     17556.2
    619720       17558
    619760       17557
    619800     17559.7
    619840     17558.6
    619880       17559
    619920     17563.2
    619960     17564.2
    620000     17564.5
    620040     17564.2
    620080     17565.2
    620120     17569.1
    620160     17571.7
    620200     17569.9
    620240     17572.6
    620280     17573.2
    620320     17569.7
    620360     17576.8
    620400     17576.3
    620440     17576.5
    620480     17579.2
    620520       17581
    620560     17579.8
    620600     17582.5
    620640     17581.4
    620680     17581.9
    620720     17586.1
    620760     17587.1
    620800     17587.4
    620840     17587.1
    620880     17588.1
    620920       17592
    620960     17594.5
    621000     17592.9
    621040     17595.5
    621080     17596.1
    621120     17592.5
    621160     17599.7
    621200     17599.2
    621240     17599.5
    621280     17602.1
    621320     17603.9
    621360     17602.7
    621400     17605.4
    621440     17604.3
    621480     17604.9
    621520       17609
    621560       17610
    621600     17610.3
    621640       17610
    621680     17611.1
    621720       17615
    621760     17617.5
    621800       17616
    621840     17618.5
    621880       17619
    621920     17615.4
    621960     17622.6
    622000     17622.1
    622040     17622.3
    622080     17625.1
    622120     17626.9
    622160     17625.7
    622200     17628.4
    622240     17627.2
    622280     17627.8
    622320       17632
    622360     17632.9
    622400     17633.2
    622440       17633
    622480       17634
    622520       17638
    622560     17640.4
    622600     17638.9
    622640     17641.4
    622680     17641.9
    622720     17638.3
    622760     17645.5
    622800       17645
    622840     17645.1
    622880     17648.1
    622920     17649.7
    622960     17648.6
    623000     17651.3
    623040     17650.1
    623080     17650.6
    623120     17654.9
    623160     17655.8
    623200     17656.1
    623240     17655.9
    623280     17656.9
    623320     17660.9
    623360     17663.2
    623400     17661.9
    623440     17664.3
    623480     17664.9
    623520     17661.2
    623560     17668.5
    623600     17667.9
    623640     17668.2
    623680       17671
    623720     17672.5
    623760     17671.6
    623800     17674.2
    623840     17673.2
    623880     17673.5
    623920     17677.9
    623960     17678.9
    624000     17679.1
    624040     17678.7
    624080     17679.9
    624120     17683.9
    624160     17686.1
    624200     17684.8
    624240     17687.2
    624280     17687.8
    624320     17684.1
    624360     17691.3
    624400     17690.9
    624440     17691.1
    624480       17694
    624520     17695.4
    624560     17694.5
    624600     17697.2
    624640     17696.1
    624680     17696.4
    624720     17700.9
    624760     17701.7
    624800     17702.1
    624840     17701.6
    624880     17702.8
    624920     17706.8
    624960     17709.1
    625000     17707.8
    625040     17710.1
    625080     17710.7
    625120       17707
    625160     17714.2
    625200     17713.8
    625240       17714
    625280       17717
    625320     17718.3
    625360     17717.5
    625400     17720.1
    625440       17719
    625480     17719.4
    625520     17723.9
    625560     17724.5
    625600       17725
    625640     17724.5
    625680     17725.7
    625720     17729.8
    625760     17732.1
    625800     17730.6
    625840       17733
    625880     17733.7
    625920     17729.9
    625960     17737.1
    626000     17736.7
    626040     17736.9
    626080     17739.8
    626120     17741.3
    626160     17740.4
    626200       17743
    626240     17741.9
    626280     17742.3
    626320     17746.9
    626360     17747.4
    626400     17748.1
    626440     17747.4
    626480     17748.6
    626520     17752.7
    626560       17755
    626600     17753.5
    626640       17756
    626680     17756.6
    626720     17752.9
    626760     17760.1
    626800     17759.7
    626840     17759.8
    626880     17762.8
    626920     17764.4
    626960     17763.3
    627000       17766
    627040     17764.8
    627080     17765.4
    627120     17769.8
    627160     17770.4
    627200     17771.2
    627240     17770.5
    627280     17771.6
    627320     17775.6
    627360     17778.1
    627400     17776.5
    627440     17778.9
    627480     17779.7
    627520     17775.9
    627560     17783.1
    627600     17782.7
    627640     17782.9
    627680     17785.8
    627720     17787.4
    627760     17786.4
    627800       17789
    627840     17787.8
    627880     17788.5
    627920     17792.9
    627960     17793.5
    628000     17794.2
    628040     17793.5
    628080     17794.6
    628120     17798.7
    628160     17801.2
    628200     17799.6
    628240       17802
    628280     17802.7
    628320       17799
    628360     17806.3
    628400     17805.8
    628440     17805.9
    628480     17808.8
    628520     17810.5
    628560     17809.4
    628600       17812
    628640     17810.8
    628680     17811.4
    628720     17815.9
    628760     17816.6
    628800     17817.5
    628840     17816.6
    628880     17817.7
    628920     17821.7
    628960     17824.1
    629000     17822.8
    629040       17825
    629080     17825.8
    629120     17822.1
    629160     17829.4
    629200       17829
    629240     17828.9
    629280     17831.9
    629320     17833.5
    629360     17832.4
    629400       17835
    629440     17833.9
    629480     17834.5
    629520       17839
    629560     17839.7
    629600     17840.5
    629640     17839.6
    629680     17840.6
    629720     17844.8
    629760     17847.2
    629800     17845.7
    629840     17848.1
    629880     17848.8
    629920       17845
    629960     17852.2
    630000     17852.1
    630040     17851.9
    630080     17854.9
    630120     17856.6
    630160     17855.4
    630200       17858
    630240       17857
    630280     17857.6
    630320     17862.1
    630360     17862.8
    630400     17863.6
    630440     17862.7
    630480     17863.7
    630520     17867.8
    630560     17870.3
    630600     17868.8
    630640     17871.2
    630680     17871.9
    630720     17868.1
    630760     17875.3
    630800     17875.2
    630840       17875
    630880     17877.9
    630920     17879.7
    630960     17878.5
    631000     17881.1
    631040     17880.1
    631080     17880.6
    631120     17885.1
    631160     17885.9
    631200     17886.6
    631240     17885.6
    631280     17886.7
    631320     17890.9
    631360     17893.3
    631400     17891.8
    631440     17894.2
    631480     17894.9
    631520     17891.2
    631560     17898.3
    631600     17898.3
    631640       17898
    631680     17900.9
    631720     17902.7
    631760     17901.5
    631800     17904.2
    631840     17903.2
    631880     17903.6
    631920     17908.1
    631960     17908.8
    632000     17909.6
    632040     17908.6
    632080     17909.6
    632120     17913.9
    632160     17916.3
    632200     17914.8
    632240     17917.2
    632280     17917.9
    632320     17914.1
    632360     17921.3
    632400     17921.3
    632440     17921.1
    632480     17923.9
    632520     17925.6
    632560     17924.5
    632600     17927.2
    632640     17926.2
    632680     17926.6
    632720     17931.2
    632760     17931.8
    632800     17932.6
    632840     17931.7
    632880     17932.7
    632920     17936.9
    632960     17939.4
    633000     17937.9
    633040     17940.3
    633080       17941
    633120     17937.1
    633160     17944.4
    633200     17944.3
    633240     17944.2
    633280     17946.8
    633320     17948.7
    633360     17947.5
    633400     17950.2
    633440     17949.2
    633480     17949.7
    633520     17954.3
    633560     17955.1
    633600     17955.7
    633640     17954.8
    633680     17955.8
    633720     17959.9
    633760     17962.3
    633800       17961
    633840     17963.3
    633880     17964.1
    633920     17960.2
    633960     17967.4
    634000     17967.4
    634040     17967.2
    634080     17969.9
    634120     17971.9
    634160     17970.6
    634200     17973.4
    634240     17972.3
    634280     17972.8
    634320     17977.3
    634360     17978.1
    634400     17978.8
    634440     17977.9
    634480     17978.9
    634520     17983.1
    634560     17985.4
    634600     17984.1
    634640     17986.5
    634680     17987.2
    634720     17983.2
    634760     17990.5
    634800     17990.5
    634840     17990.4
    634880       17993
    634920       17995
    634960     17993.7
    635000     17996.5
    635040     17995.4
    635080     17995.9
    635120     18000.4
    635160     18001.2
    635200     18001.8
    635240     18000.9
    635280       18002
    635320     18006.1
    635360     18008.4
    635400     18007.2
    635440     18009.5
    635480     18010.3
    635520     18006.4
    635560     18013.5
    635600     18013.6
    635640     18013.5
    635680     18016.1
    635720     18018.1
    635760     18016.7
    635800     18019.6
    635840     18018.5
    635880     18018.9
    635920     18023.4
    635960     18024.2
    636000       18025
    636040     18024.1
    636080       18025
    636120     18029.2
    636160     18031.6
    636200     18030.2
    636240     18032.6
    636280     18033.4
    636320     18029.4
    636360     18036.7
    636400     18036.7
    636440     18036.4
    636480     18039.2
    636520     18041.2
    636560     18039.8
    636600     18042.8
    636640     18041.6
    636680       18042
    636720     18046.5
    636760     18047.2
    636800       18048
    636840     18047.2
    636880     18048.1
    636920     18052.4
    636960     18054.8
    637000     18053.4
    637040     18055.8
    637080     18056.5
    637120     18052.6
    637160     18059.7
    637200     18059.8
    637240     18059.5
    637280     18062.3
    637320     18064.1
    637360     18062.9
    637400     18065.9
    637440     18064.7
    637480     18065.1
    637520     18069.6
    637560     18070.4
    637600     18071.2
    637640     18070.3
    637680     18071.2
    637720     18075.5
    637760     18077.9
    637800     18076.5
    637840     18078.9
    637880     18079.6
    637920     18075.7
    637960     18082.8
    638000     18082.8
    638040     18082.7
    638080     18085.4
    638120     18087.2
    638160       18086
    638200       18089
    638240     18087.9
    638280     18088.3
    638320     18092.7
    638360     18093.6
    638400     18094.3
    638440     18093.5
    638480     18094.3
    638520     18098.6
    638560     18101.1
    638600     18099.6
    638640       18102
    638680     18102.7
    638720     18098.8
    638760     18105.9
    638800     18105.9
    638840     18105.8
    638880     18108.6
    638920     18110.4
    638960     18109.1
    639000     18112.1
    639040     18111.1
    639080     18111.3
    639120     18115.9
    639160     18116.8
    639200     18117.4
    639240     18116.6
    639280     18117.4
    639320     18121.7
    639360     18124.2
    639400     18122.7
    639440     18125.1
    639480     18125.8
    639520     18121.9
    639560       18129
    639600     18128.9
    639640     18128.9
    639680     18131.7
    639720     18133.5
    639760     18132.3
    639800     18135.2
    639840     18134.2
    639880     18134.4
    639920     18138.9
    639960       18140
    640000     18140.5
    640040     18139.7
    640080     18140.4
    640120     18144.8
    640160     18147.2
    640200     18145.7
    640240     18148.2
    640280     18148.9
    640320     18144.9
    640360     18152.1
    640400     18152.1
    640440     18151.9
    640480     18154.7
    640520     18156.6
    640560     18155.4
    640600     18158.3
    640640     18157.3
    640680     18157.4
    640720       18162
    640760       18163
    640800     18163.6
    640840     18162.7
    640880     18163.5
    640920     18167.8
    640960     18170.5
    641000     18168.8
    641040     18171.2
    641080       18172
    641120       18168
    641160     18175.1
    641200       18175
    641240       18175
    641280     18177.8
    641320     18179.7
    641360     18178.4
    641400     18181.3
    641440     18180.3
    641480     18180.5
    641520     18185.1
    641560     18186.1
    641600     18186.7
    641640     18185.8
    641680     18186.6
    641720     18190.9
    641760     18193.5
    641800     18191.8
    641840     18194.2
    641880     18195.1
    641920     18191.2
    641960     18198.1
    642000       18198
    642040     18198.1
    642080     18200.9
    642120     18202.7
    642160     18201.4
    642200     18204.4
    642240     18203.3
    642280     18203.7
    642320     18208.1
    642360     18209.1
    642400     18209.7
    642440     18208.9
    642480     18209.6
    642520       18214
    642560     18216.6
    642600     18214.8
    642640     18217.1
    642680     18218.3
    642720     18214.4
    642760     18221.3
    642800     18221.1
    642840     18221.1
    642880       18224
    642920     18225.8
    642960     18224.6
    643000     18227.4
    643040     18226.4
    643080     18226.8
    643120     18231.2
    643160     18232.2
    643200     18232.7
    643240     18231.9
    643280     18232.7
    643320     18237.2
    643360     18239.7
    643400     18237.8
    643440     18240.1
    643480     18241.3
    643520     18237.4
    643560     18244.4
    643600     18244.2
    643640     18244.2
    643680       18247
    643720     18248.9
    643760     18247.7
    643800     18250.5
    643840     18249.6
    643880     18249.9
    643920     18254.3
    643960     18255.4
    644000     18255.8
    644040     18254.9
    644080     18255.8
    644120     18260.2
    644160     18262.8
    644200     18260.8
    644240     18263.2
    644280     18264.5
    644320     18260.6
    644360     18267.4
    644400     18267.3
    644440     18267.1
    644480     18270.1
    644520       18272
    644560     18270.8
    644600     18273.6
    644640     18272.5
    644680       18273
    644720     18277.5
    644760     18278.6
    644800     18278.9
    644840       18278
    644880     18278.9
    644920     18283.3
    644960       18286
    645000       18284
    645040     18286.4
    645080     18287.6
    645120     18283.7
    645160     18290.6
    645200     18290.4
    645240     18290.3
    645280     18293.2
    645320     18295.1
    645360     18293.8
    645400     18296.7
    645440     18295.7
    645480     18296.1
    645520     18300.6
    645560     18301.7
    645600       18302
    645640     18301.2
    645680     18302.2
    645720     18306.3
    645760       18309
    645800     18307.1
    645840     18309.5
    645880     18310.7
    645920     18306.8
    645960     18313.7
    646000     18313.4
    646040     18313.4
    646080     18316.3
    646120     18318.3
    646160     18316.9
    646200     18319.7
    646240     18318.7
    646280     18319.3
    646320     18323.8
    646360     18324.8
    646400     18325.1
    646440     18324.4
    646480     18325.3
    646520     18329.4
    646560     18332.3
    646600     18330.2
    646640     18332.8
    646680     18333.7
    646720       18330
    646760     18336.7
    646800     18336.5
    646840     18336.4
    646880     18339.5
    646920     18341.4
    646960       18340
    647000     18342.9
    647040     18341.9
    647080     18342.3
    647120     18346.8
    647160     18347.8
    647200     18348.3
    647240     18347.4
    647280     18348.3
    647320     18352.4
    647360     18355.4
    647400     18353.2
    647440     18355.8
    647480     18356.7
    647520       18353
    647560     18359.7
    647600     18359.7
    647640     18359.4
    647680     18362.6
    647720     18364.5
    647760     18363.1
    647800     18366.1
    647840     18364.9
    647880     18365.4
    647920     18369.8
    647960     18370.8
    648000     18371.3
    648040     18370.6
    648080     18371.4
    648120     18375.6
    648160     18378.5
    648200     18376.2
    648240       18379
    648280     18379.8
    648320       18376
    648360     18382.8
    648400     18382.9
    648440     18382.6
    648480     18385.6
    648520     18387.6
    648560     18386.1
    648600     18389.3
    648640       18388
    648680     18388.5
    648720     18392.9
    648760     18393.9
    648800     18394.4
    648840     18393.6
    648880     18394.5
    648920     18398.7
    648960     18401.6
    649000     18399.3
    649040     18402.1
    649080     18402.9
    649120     18399.1
    649160     18405.8
    649200     18405.9
    649240     18405.7
    649280     18408.7
    649320     18410.7
    649360     18409.3
    649400     18412.4
    649440     18411.1
    649480     18411.5
    649520     18416.1
    649560     18417.1
    649600     18417.5
    649640     18416.6
    649680     18417.6
    649720     18421.7
    649760     18424.7
    649800     18422.4
    649840     18425.2
    649880       18426
    649920     18422.2
    649960       18429
    650000     18428.8
    650040     18428.7
    650080     18431.9
    650120     18433.6
    650160     18432.3
    650200     18435.5
    650240     18434.2
    650280     18434.6
    650320     18439.1
    650360     18440.2
    650400     18440.6
    650440     18439.7
    650480     18440.7
    650520     18444.8
    650560     18447.8
    650600     18445.5
    650640     18448.3
    650680     18449.2
    650720     18445.2
    650760     18452.1
    650800       18452
    650840     18451.8
    650880       18455
    650920     18456.6
    650960     18455.4
    651000     18458.7
    651040     18457.3
    651080     18457.8
    651120     18462.1
    651160     18463.3
    651200     18463.7
    651240     18462.8
    651280     18463.8
    651320     18467.9
    651360     18470.9
    651400     18468.6
    651440     18471.4
    651480     18472.3
    651520     18468.4
    651560     18475.3
    651600       18475
    651640     18474.9
    651680       18478
    651720     18479.7
    651760     18478.5
    651800     18481.7
    651840     18480.5
    651880       18481
    651920     18485.3
    651960     18486.3
    652000     18486.8
    652040     18486.1
    652080     18486.9
    652120       18491
    652160       18494
    652200     18491.8
    652240     18494.5
    652280     18495.5
    652320     18491.6
    652360     18498.4
    652400     18498.1
    652440     18498.1
    652480     18501.2
    652520     18502.9
    652560     18501.6
    652600       18505
    652640     18503.6
    652680       18504
    652720     18508.4
    652760     18509.4
    652800       18510
    652840     18509.2
    652880       18510
    652920     18514.1
    652960     18517.2
    653000     18514.9
    653040     18517.6
    653080     18518.7
    653120     18514.6
    653160     18521.4
    653200     18521.1
    653240     18521.2
    653280     18524.3
    653320       18526
    653360     18524.6
    653400       18528
    653440     18526.7
    653480     18527.2
    653520     18531.4
    653560     18532.5
    653600     18533.1
    653640     18532.2
    653680     18533.2
    653720     18537.1
    653760     18540.2
    653800       18538
    653840     18540.7
    653880     18541.9
    653920     18537.7
    653960     18544.6
    654000     18544.1
    654040     18544.4
    654080     18547.4
    654120     18549.1
    654160     18547.6
    654200     18551.1
    654240     18549.7
    654280     18550.3
    654320     18554.5
    654360     18555.6
    654400     18556.3
    654440     18555.2
    654480     18556.2
    654520     18560.3
    654560     18563.2
    654600     18561.2
    654640     18563.9
    654680     18565.1
    654720     18560.8
    654760     18567.8
    654800     18567.4
    654840     18567.5
    654880     18570.5
    654920     18572.3
    654960     18570.8
    655000     18574.3
    655040     18572.9
    655080     18573.5
    655120     18577.8
    655160     18578.8
    655200     18579.5
    655240     18578.4
    655280     18579.4
    655320     18583.4
    655360     18586.5
    655400     18584.3
    655440     18587.1
    655480     18588.2
    655520     18583.9
    655560       18591
    655600     18590.6
    655640     18590.6
    655680     18593.7
    655720     18595.4
    655760       18594
    655800     18597.5
    655840     18596.1
    655880     18596.7
    655920     18600.9
    655960       18602
    656000     18602.8
    656040     18601.6
    656080     18602.6
    656120     18606.6
    656160     18609.7
    656200     18607.5
    656240     18610.3
    656280     18611.4
    656320     18607.1
    656360     18614.2
    656400     18613.8
    656440     18613.7
    656480     18616.8
    656520     18618.6
    656560     18617.1
    656600     18620.6
    656640     18619.3
    656680     18619.8
    656720     18624.2
    656760     18625.3
    656800     18625.9
    656840     18624.8
    656880     18625.8
    656920     18629.8
    656960     18632.9
    657000     18630.6
    657040     18633.4
    657080     18634.6
    657120     18630.3
    657160     18637.3
    657200       18637
    657240     18636.9
    657280     18639.9
    657320     18641.8
    657360     18640.2
    657400     18643.7
    657440     18642.3
    657480     18643.1
    657520     18647.4
    657560     18648.5
    657600       18649
    657640       18648
    657680     18649.1
    657720       18653
    657760     18656.2
    657800     18653.7
    657840     18656.7
    657880     18657.9
    657920     18653.5
    657960     18660.6
    658000     18660.2
    658040       18660
    658080     18663.2
    658120     18664.9
    658160     18663.4
    658200     18666.9
    658240     18665.5
    658280     18666.3
    658320     18670.5
    658360     18671.6
    658400     18672.3
    658440     18671.2
    658480     18672.2
    658520     18676.2
    658560     18679.4
    658600       18677
    658640       18680
    658680     18681.1
    658720     18676.8
    658760     18683.9
    658800     18683.4
    658840     18683.2
    658880     18686.3
    658920       18688
    658960     18686.6
    659000     18690.1
    659040     18688.7
    659080     18689.5
    659120     18693.9
    659160     18694.9
    659200     18695.5
    659240     18694.4
    659280     18695.6
    659320     18699.4
    659360     18702.7
    659400     18700.2
    659440     18703.2
    659480     18704.4
    659520       18700
    659560     18707.1
    659600     18706.6
    659640     18706.5
    659680     18709.5
    659720     18711.2
    659760     18709.8
    659800     18713.4
    659840       18712
    659880     18712.8
    659920     18717.1
    659960     18718.1
    660000     18718.7
    660040     18717.6
    660080     18718.7
    660120     18722.6
    660160     18725.8
    660200     18723.5
    660240     18726.3
    660280     18727.6
    660320     18723.3
    660360     18730.4
    660400     18729.9
    660440     18729.7
    660480     18732.7
    660520     18734.4
    660560     18732.9
    660600     18736.5
    660640     18735.2
    660680     18736.1
    660720     18740.3
    660760     18741.3
    660800     18742.1
    660840     18740.9
    660880       18742
    660920     18745.8
    660960     18749.1
    661000     18746.6
    661040     18749.7
    661080     18750.8
    661120     18746.5
    661160     18753.5
    661200     18753.1
    661240     18752.9
    661280     18755.9
    661320     18757.7
    661360     18756.1
    661400     18759.8
    661440     18758.5
    661480     18759.2
    661520     18763.5
    661560     18764.5
    661600     18765.3
    661640     18764.1
    661680     18765.2
    661720     18769.1
    661760     18772.4
    661800     18769.8
    661840     18772.9
    661880     18774.1
    661920     18769.9
    661960     18776.8
    662000     18776.4
    662040     18776.2
    662080     18779.1
    662120       18781
    662160     18779.3
    662200       18783
    662240     18781.9
    662280     18782.5
    662320     18786.8
    662360     18787.8
    662400     18788.6
    662440     18787.3
    662480     18788.4
    662520     18792.3
    662560     18795.6
    662600       18793
    662640     18796.2
    662680     18797.3
    662720     18793.2
    662760     18800.2
    662800     18799.7
    662840     18799.5
    662880     18802.4
    662920     18804.1
    662960     18802.6
    663000     18806.2
    663040     18805.1
    663080     18805.8
    663120     18810.1
    663160     18811.1
    663200     18811.8
    663240     18810.6
    663280     18811.6
    663320     18815.5
    663360       18819
    663400     18816.3
    663440     18819.6
    663480     18820.6
    663520     18816.5
    663560     18823.3
    663600       18823
    663640     18822.8
    663680     18825.8
    663720     18827.4
    663760     18825.8
    663800     18829.4
    663840     18828.3
    663880       18829
    663920     18833.3
    663960     18834.4
    664000     18835.1
    664040     18833.9
    664080     18834.9
    664120     18838.9
    664160     18842.3
    664200     18839.7
    664240     18842.9
    664280     18843.9
    664320     18839.8
    664360     18846.5
    664400     18846.2
    664440     18846.1
    664480     18849.1
    664520     18850.7
    664560     18848.9
    664600     18852.7
    664640     18851.6
    664680     18852.3
    664720     18856.7
    664760     18857.7
    664800     18858.4
    664840     18857.2
    664880     18858.2
    664920     18862.1
    664960     18865.7
    665000       18863
    665040     18866.3
    665080     18867.3
    665120     18863.1
    665160     18869.8
    665200     18869.5
    665240     18869.5
    665280     18872.5
    665320     18874.1
    665360     18872.3
    665400     18876.2
    665440       18875
    665480     18875.7
    665520       18880
    665560     18881.1
    665600     18881.8
    665640     18880.5
    665680     18881.5
    665720     18885.5
    665760       18889
    665800     18886.4
    665840     18889.7
    665880     18890.6
    665920     18886.5
    665960     18893.1
    666000     18892.9
    666040     18892.9
    666080     18895.8
    666120     18897.5
    666160     18895.7
    666200     18899.5
    666240     18898.5
    666280     18899.2
    666320     18903.3
    666360     18904.6
    666400     18905.3
    666440       18904
    666480       18905
    666520       18909
    666560     18912.4
    666600     18909.8
    666640     18913.3
    666680       18914
    666720       18910
    666760     18916.6
    666800     18916.4
    666840     18916.4
    666880     18919.4
    666920       18921
    666960     18919.1
    667000       18923
    667040       18922
    667080     18922.6
    667120     18926.7
    667160       18928
    667200     18928.9
    667240     18927.4
    667280     18928.4
    667320     18932.4
    667360     18935.8
    667400     18933.3
    667440     18936.8
    667480     18937.6
    667520     18933.3
    667560       18940
    667600     18939.9
    667640     18939.7
    667680     18942.7
    667720     18944.2
    667760     18942.4
    667800     18946.4
    667840     18945.5
    667880       18946
    667920       18950
    667960     18951.4
    668000     18952.4
    668040     18950.9
    668080     18951.7
    668120     18955.7
    668160     18959.3
    668200     18956.8
    668240     18960.1
    668280     18960.9
    668320     18956.7
    668360     18963.4
    668400     18963.2
    668440     18963.2
    668480       18966
    668520     18967.5
    668560     18965.8
    668600     18969.7
    668640     18968.9
    668680     18969.3
    668720     18973.4
    668760     18974.8
    668800     18975.6
    668840     18974.2
    668880       18975
    668920     18979.2
    668960     18982.6
    669000     18980.1
    669040     18983.5
    669080     18984.3
    669120       18980
    669160     18986.7
    669200     18986.6
    669240     18986.5
    669280     18989.4
    669320     18990.9
    669360     18989.2
    669400       18993
    669440     18992.3
    669480     18992.8
    669520     18996.6
    669560     18998.1
    669600     18998.9
    669640     18997.6
    669680     18998.4
    669720     19002.5
    669760     19006.1
    669800     19003.5
    669840     19006.7
    669880     19007.6
    669920     19003.3
    669960     19010.1
    670000     19009.9
    670040       19010
    670080     19012.8
    670120     19014.2
    670160     19012.6
    670200     19016.2
    670240     19015.6
    670280     19016.1
    670320       19020
    670360     19021.3
    670400     19022.3
    670440     19020.9
    670480     19021.7
    670520     19025.9
    670560     19029.5
    670600     19026.8
    670640       19030
    670680     19030.8
    670720     19026.5
    670760     19033.5
    670800     19033.4
    670840     19033.4
    670880       19036
    670920     19037.6
    670960     19035.9
    671000     19039.5
    671040       19039
    671080     19039.4
    671120     19043.3
    671160     19044.5
    671200     19045.5
    671240     19044.3
    671280     19044.9
    671320     19049.1
    671360     19052.8
    671400       19050
    671440     19053.2
    671480     19054.1
    671520     19049.8
    671560       19057
    671600     19056.7
    671640     19056.7
    671680     19059.3
    671720     19060.9
    671760     19059.2
    671800     19062.8
    671840     19062.2
    671880     19062.7
    671920     19066.7
    671960     19067.9
    672000     19068.6
    672040     19067.5
    672080     19068.2
    672120     19072.2
    672160     19076.2
    672200     19073.5
    672240     19076.6
    672280     19077.5
    672320       19073
    672360     19080.3
    672400       19080
    672440       19080
    672480     19082.6
    672520     19084.1
    672560     19082.5
    672600       19086
    672640     19085.5
    672680       19086
    672720       19090
    672760     19091.2
    672800       19092
    672840     19090.8
    672880     19091.5
    672920     19095.6
    672960     19099.6
    673000     19096.8
    673040     19099.9
    673080     19100.6
    673120     19096.3
    673160     19103.6
    673200     19103.3
    673240     19103.2
    673280     19105.8
    673320     19107.4
    673360     19105.8
    673400     19109.2
    673440     19108.8
    673480     19109.5
    673520     19113.4
    673560     19114.6
    673600     19115.2
    673640     19114.2
    673680     19114.8
    673720     19118.9
    673760     19122.9
    673800     19120.1
    673840     19123.2
    673880       19124
    673920     19119.8
    673960       19127
    674000     19126.6
    674040     19126.5
    674080     19129.1
    674120     19130.7
    674160     19129.3
    674200     19132.6
    674240       19132
    674280     19132.8
    674320     19136.6
    674360     19137.8
    674400     19138.6
    674440     19137.5
    674480     19138.2
    674520     19142.2
    674560     19146.1
    674600     19143.3
    674640     19146.4
    674680     19147.3
    674720       19143
    674760     19150.2
    674800     19149.9
    674840     19149.7
    674880     19152.4
    674920       19154
    674960     19152.6
    675000     19155.9
    675040     19155.4
    675080     19156.1
    675120       19160
    675160     19161.1
    675200     19161.9
    675240     19160.7
    675280     19161.5
    675320     19165.4
    675360     19169.4
    675400     19166.6
    675440     19169.6
    675480     19170.4
    675520     19166.2
    675560     19173.4
    675600     19173.2
    675640     19172.9
    675680     19175.7
    675720     19177.1
    675760     19175.9
    675800     19179.1
    675840     19178.6
    675880     19179.3
    675920     19183.2
    675960     19184.5
    676000     19185.2
    676040     19183.9
    676080     19184.7
    676120     19188.6
    676160     19192.6
    676200     19189.9
    676240     19192.8
    676280     19193.6
    676320     19189.2
    676360     19196.6
    676400     19196.4
    676440     19196.1
    676480     19198.9
    676520     19200.3
    676560     19199.2
    676600     19202.4
    676640     19201.8
    676680     19202.6
    676720     19206.4
    676760     19207.5
    676800     19208.3
    676840       19207
    676880     19207.9
    676920     19211.8
    676960     19215.7
    677000       19213
    677040     19215.9
    677080     19216.6
    677120     19212.4
    677160     19219.7
    677200     19219.5
    677240     19219.2
    677280     19222.1
    677320     19223.3
    677360     19222.3
    677400     19225.5
    677440     19224.8
    677480     19225.6
    677520     19229.5
    677560     19230.6
    677600     19231.4
    677640       19230
    677680       19231
    677720     19234.8
    677760     19238.9
    677800     19236.1
    677840       19239
    677880     19239.7
    677920     19235.4
    677960     19242.9
    678000     19242.6
    678040     19242.3
    678080     19245.1
    678120     19246.4
    678160     19245.4
    678200     19248.6
    678240     19247.8
    678280     19248.7
    678320     19252.6
    678360     19253.7
    678400     19254.4
    678440     19253.1
    678480     19254.1
    678520       19258
    678560       19262
    678600     19259.3
    678640     19262.1
    678680     19262.8
    678720     19258.4
    678760     19265.9
    678800     19265.8
    678840     19265.5
    678880     19268.2
    678920     19269.5
    678960     19268.3
    679000     19271.7
    679040     19270.9
    679080     19271.6
    679120     19275.5
    679160     19276.7
    679200     19277.6
    679240     19276.2
    679280     19277.2
    679320     19281.1
    679360     19285.1
    679400     19282.3
    679440     19285.2
    679480       19286
    679520     19281.6
    679560       19289
    679600     19288.8
    679640     19288.6
    679680     19291.3
    679720     19292.5
    679760     19291.5
    679800     19294.9
    679840       19294
    679880     19294.8
    679920     19298.6
    679960     19299.9
    680000     19300.7
    680040     19299.3
    680080     19300.4
    680120     19304.1
    680160     19308.1
    680200     19305.4
    680240     19308.3
    680280     19309.2
    680320     19304.7
    680360     19312.1
    680400     19311.9
    680440     19311.7
    680480     19314.5
    680520     19315.6
    680560     19314.6
    680600       19318
    680640     19317.1
    680680     19317.9
    680720     19321.6
    680760       19323
    680800     19323.8
    680840     19322.5
    680880     19323.5
    680920     19327.3
    680960     19331.1
    681000     19328.5
    681040     19331.5
    681080     19332.3
    681120     19327.9
    681160     19335.3
    681200     19334.9
    681240     19334.8
    681280     19337.7
    681320     19338.8
    681360     19337.7
    681400     19341.1
    681440     19340.3
    681480     19340.9
    681520     19344.7
    681560     19346.2
    681600       19347
    681640     19345.7
    681680     19346.6
    681720     19350.4
    681760     19354.2
    681800     19351.8
    681840     19354.7
    681880     19355.5
    681920     19351.1
    681960     19358.5
    682000     19358.2
    682040     19358.1
    682080     19360.8
    682120     19362.1
    682160     19360.8
    682200     19364.2
    682240     19363.5
    682280       19364
    682320       19368
    682360     19369.4
    682400     19370.2
    682440     19368.9
    682480     19369.9
    682520     19373.6
    682560     19377.4
    682600     19375.1
    682640     19377.9
    682680     19378.5
    682720     19374.3
    682760     19381.8
    682800     19381.3
    682840     19381.2
    682880       19384
    682920     19385.2
    682960     19384.1
    683000     19387.3
    683040     19386.8
    683080     19387.2
    683120     19391.1
    683160     19392.7
    683200     19393.3
    683240       19392
    683280       19393
    683320     19396.9
    683360     19400.6
    683400     19398.2
    683440     19401.2
    683480     19401.7
    683520     19397.5
    683560       19405
    683600     19404.5
    683640     19404.4
    683680     19407.2
    683720     19408.4
    683760     19407.2
    683800     19410.5
    683840     19409.9
    683880     19410.4
    683920     19414.3
    683960     19415.9
    684000     19416.4
    684040     19415.1
    684080     19416.2
    684120     19420.1
    684160     19423.7
    684200     19421.5
    684240     19424.3
    684280       19425
    684320     19420.6
    684360     19428.2
    684400     19427.7
    684440     19427.5
    684480     19430.4
    684520     19431.5
    684560     19430.3
    684600     19433.7
    684640     19433.1
    684680     19433.5
    684720     19437.5
    684760     19439.2
    684800     19439.7
    684840     19438.4
    684880     19439.3
    684920     19443.3
    684960       19447
    685000     19444.7
    685040     19447.5
    685080     19448.1
    685120     19443.8
    685160     19451.3
    685200     19450.8
    685240     19450.6
    685280     19453.6
    685320       19455
    685360     19453.5
    685400     19456.8
    685440     19456.2
    685480     19456.8
    685520     19460.6
    685560     19462.4
    685600     19462.8
    685640     19461.6
    685680     19462.6
    685720     19466.5
    685760     19470.3
    685800     19467.8
    685840     19470.7
    685880     19471.4
    685920       19467
    685960     19474.5
    686000       19474
    686040     19473.7
    686080     19476.7
    686120     19478.1
    686160     19476.7
    686200     19479.9
    686240     19479.4
    686280     19479.9
    686320     19483.9
    686360     19485.5
    686400     19486.1
    686440     19484.7
    686480     19485.7
    686520     19489.6
    686560     19493.4
    686600       19491
    686640     19493.9
    686680     19494.5
    686720     19490.2
    686760     19497.8
    686800     19497.1
    686840     19496.9
    686880       19500
    686920     19501.3
    686960     19499.8
    687000     19503.1
    687040     19502.7
    687080       19503
    687120     19507.1
    687160     19508.8
    687200       19509
    687240     19507.9
    687280     19508.9
    687320     19512.7
    687360     19516.6
    687400     19514.1
    687440     19517.1
    687480     19517.7
    687520     19513.3
    687560     19520.9
    687600     19520.3
    687640     19520.1
    687680     19523.1
    687720     19524.5
    687760     19522.9
    687800     19526.3
    687840     19525.9
    687880       19526
    687920     19530.3
    687960     19532.1
    688000     19532.3
    688040     19531.1
    688080     19532.2
    688120     19535.9
    688160     19539.8
    688200     19537.3
    688240     19540.3
    688280     19541.1
    688320     19536.3
    688360     19544.2
    688400     19543.4
    688440     19543.3
    688480     19546.4
    688520     19547.8
    688560       19546
    688600     19549.4
    688640     19549.1
    688680       19549
    688720     19553.5
    688760     19555.3
    688800     19555.5
    688840     19554.1
    688880     19555.4
    688920       19559
    688960     19562.9
    689000     19560.5
    689040     19563.6
    689080     19564.2
    689120     19559.4
    689160     19567.3
    689200     19566.6
    689240     19566.5
    689280     19569.4
    689320     19570.9
    689360     19569.2
    689400     19572.6
    689440     19572.4
    689480     19572.2
    689520     19576.7
    689560     19578.5
    689600     19578.7
    689640     19577.5
    689680     19578.6
    689720     19582.3
    689760     19586.1
    689800     19583.8
    689840     19586.7
    689880     19587.4
    689920     19582.7
    689960     19590.6
    690000     19589.8
    690040     19589.7
    690080     19592.6
    690120     19594.2
    690160     19592.3
    690200     19595.8
    690240     19595.7
    690280     19595.4
    690320       19600
    690360     19601.6
    690400     19601.8
    690440     19600.6
    690480     19601.8
    690520     19605.5
    690560     19609.4
    690600     19606.9
    690640     19609.9
    690680     19610.5
    690720     19605.8
    690760     19613.7
    690800     19612.9
    690840     19612.8
    690880     19615.8
    690920     19617.5
    690960     19615.6
    691000     19619.1
    691040     19618.8
    691080     19618.6
    691120     19623.2
    691160     19624.8
    691200     19625.1
    691240     19623.8
    691280       19625
    691320     19628.7
    691360     19632.6
    691400     19630.2
    691440     19633.2
    691480     19633.6
    691520       19629
    691560     19636.8
    691600     19636.2
    691640       19636
    691680     19638.9
    691720     19640.6
    691760     19638.7
    691800     19642.3
    691840       19642
    691880     19641.8
    691920     19646.3
    691960     19647.9
    692000     19648.3
    692040     19647.1
    692080     19648.1
    692120     19651.7
    692160     19655.8
    692200     19653.4
    692240     19656.3
    692280     19656.9
    692320     19652.3
    692360     19659.9
    692400     19659.3
    692440     19659.2
    692480       19662
    692520     19663.8
    692560     19661.9
    692600     19665.4
    692640     19665.2
    692680       19665
    692720     19669.5
    692760     19671.1
    692800     19671.5
    692840     19670.4
    692880     19671.3
    692920     19674.8
    692960     19679.1
    693000     19676.6
    693040     19679.5
    693080     19680.2
    693120     19675.4
    693160     19683.1
    693200     19682.6
    693240     19682.6
    693280     19685.2
    693320     19687.2
    693360     19685.1
    693400     19688.6
    693440     19688.5
    693480     19688.2
    693520     19692.7
    693560     19694.3
    693600     19694.6
    693640     19693.5
    693680     19694.4
    693720       19698
    693760     19702.3
    693800     19699.7
    693840     19702.6
    693880     19703.3
    693920     19698.6
[truncated: 175,997 more chars]
