# Supplementary material for: Comment on 'Valid molecular dynamics simulations of human hemoglobin require a surprisingly large box size'
Source: eLife. 2019 Jun 20;8:e44718. doi: 10.7554/eLife.44718 (PMC6586461; doi:10.7554/eLife.44718)
Supplement: Figure 2—source data 1. — The zip archive contains a README file describing which source files correspond to the different panels. [file elife-44718-fig2-data1.zip › figure2/panel_B/90A/i/msd.xvg]

# This file was created Thu Mar  7 23:30:43 2019
# Created by:
#             :-) GROMACS - gmx msd, 2018.5-dev-20181129-d5972f7 (-:
# 
# Executable:   /usr/local/gromacs/2018/2018.4-impi2017-fftw337-gcc640-cuda91/bin/gmx
# Data prefix:  /usr/local/gromacs/2018/2018.4-impi2017-fftw337-gcc640-cuda91
# Working dir:  /home/vgapsys/project/hemoglobin/hemoglobin/Meuwly/90a-elife/eqi
# Command line:
#   gmx msd -s /netmount/energy/vgapsys/hemoglobin/hemoglobin/raw/90a-elife/topol.tpr -f /netmount/energy/vgapsys/hemoglobin/hemoglobin/raw/90a-elife/i/traj_comp.xtc -trestart 800 -n index.ndx -o msd.xvg
# gmx msd is part of G R O M A C S:
#
# Gnomes, ROck Monsters And Chili Sauce
#
@    title "Mean Square Displacement"
@    xaxis  label "Time (ps)"
@    yaxis  label "MSD (nm\S2\N)"
@TYPE xy
# MSD gathered over 1e+06 ps with 1251 restarts
# Diffusion constants fitted from time 100000 to 900000 ps
# D[Water_&_OW] = 4.6781 (+/- 0.0421) (1e-5 cm^2/s)
         0           0
        40     1.22958
        80     2.43456
       120     3.62812
       160     4.81306
       200     5.99398
       240       7.169
       280     8.34045
       320     9.50787
       360     10.6702
       400     11.8366
       440     12.9935
       480     14.1496
       520     15.3015
       560     16.4549
       600     17.6063
       640     18.7534
       680     19.9037
       720     21.0469
       760     22.1876
       800     23.3305
       840     24.4745
       880     25.6157
       920     26.7552
       960     27.8932
      1000     29.0314
      1040     30.1692
      1080     31.3081
      1120     32.4496
      1160     33.5881
      1200     34.7312
      1240     35.8689
      1280     37.0063
      1320     38.1422
      1360     39.2793
      1400     40.4183
      1440     41.5501
      1480     42.6893
      1520     43.8228
      1560     44.9525
      1600     46.0814
      1640     47.2189
      1680     48.3521
      1720     49.4805
      1760     50.6119
      1800     51.7438
      1840     52.8753
      1880     54.0074
      1920     55.1467
      1960     56.2838
      2000     57.4235
      2040     58.5564
      2080     59.6889
      2120     60.8222
      2160     61.9574
      2200     63.0952
      2240     64.2226
      2280     65.3621
      2320     66.4912
      2360     67.6175
      2400      68.744
      2440     69.8783
      2480     71.0104
      2520     72.1374
      2560     73.2713
      2600     74.4047
      2640     75.5342
      2680     76.6661
      2720     77.8056
      2760     78.9439
      2800     80.0818
      2840      81.215
      2880     82.3463
      2920     83.4795
      2960     84.6146
      3000     85.7563
      3040     86.8801
      3080     88.0247
      3120     89.1541
      3160      90.282
      3200     91.4081
      3240     92.5424
      3280     93.6721
      3320     94.8016
      3360     95.9368
      3400     97.0706
      3440     98.1986
      3480     99.3325
      3520     100.473
      3560     101.611
      3600     102.753
      3640     103.882
      3680     105.011
      3720     106.145
      3760     107.279
      3800     108.423
      3840     109.549
      3880     110.695
      3920     111.827
      3960     112.958
      4000     114.082
      4040     115.219
      4080     116.347
      4120     117.474
      4160     118.609
      4200     119.742
      4240     120.872
      4280     122.004
      4320     123.147
      4360     124.284
      4400     125.424
      4440     126.554
      4480     127.687
      4520     128.822
      4560     129.958
      4600     131.101
      4640     132.223
      4680      133.37
      4720     134.498
      4760     135.629
      4800     136.756
      4840     137.892
      4880     139.018
      4920     140.144
      4960      141.28
      5000     142.413
      5040     143.546
      5080     144.675
      5120     145.819
      5160     146.956
      5200     148.096
      5240     149.225
      5280     150.355
      5320     151.492
      5360     152.624
      5400      153.77
      5440     154.891
      5480      156.04
      5520      157.17
      5560       158.3
      5600     159.428
      5640     160.564
      5680     161.691
      5720      162.82
      5760     163.956
      5800     165.088
      5840     166.225
      5880     167.353
      5920     168.493
      5960     169.634
      6000     170.772
      6040     171.901
      6080     173.026
      6120     174.163
      6160     175.298
      6200     176.447
      6240     177.565
      6280     178.714
      6320     179.842
      6360     180.972
      6400     182.099
      6440     183.236
      6480     184.362
      6520      185.49
      6560      186.63
      6600     187.766
      6640     188.906
      6680     190.031
      6720     191.171
      6760     192.309
      6800      193.45
      6840     194.577
      6880     195.702
      6920     196.841
      6960     197.975
      7000     199.123
      7040     200.237
      7080     201.389
      7120     202.516
      7160     203.644
      7200      204.77
      7240     205.903
      7280     207.033
      7320      208.16
      7360       209.3
      7400     210.438
      7440     211.576
      7480     212.699
      7520     213.842
      7560     214.983
      7600     216.127
      7640     217.251
      7680     218.375
      7720     219.516
      7760     220.647
      7800     221.799
      7840     222.913
      7880     224.069
      7920     225.198
      7960     226.327
      8000     227.452
      8040     228.589
      8080     229.716
      8120      230.84
      8160     231.979
      8200     233.114
      8240     234.251
      8280     235.373
      8320     236.517
      8360     237.659
      8400       238.8
      8440      239.92
      8480     241.041
      8520     242.181
      8560     243.312
      8600     244.467
      8640     245.578
      8680     246.732
      8720      247.86
      8760     248.984
      8800      250.11
      8840     251.247
      8880     252.377
      8920     253.502
      8960     254.642
      9000     255.777
      9040     256.918
      9080     258.041
      9120     259.184
      9160     260.322
      9200     261.465
      9240     262.584
      9280     263.707
      9320     264.849
      9360     265.978
      9400     267.134
      9440     268.245
      9480     269.403
      9520     270.531
      9560     271.655
      9600     272.777
      9640     273.914
      9680     275.042
      9720     276.169
      9760     277.311
      9800     278.448
      9840     279.589
      9880     280.709
      9920     281.854
      9960     282.996
     10000     284.135
     10040     285.254
     10080     286.372
     10120     287.514
     10160     288.642
     10200     289.799
     10240      290.91
     10280     292.072
     10320     293.196
     10360     294.322
     10400     295.445
     10440     296.585
     10480     297.714
     10520     298.837
     10560     299.981
     10600     301.115
     10640     302.254
     10680     303.373
     10720     304.517
     10760      305.66
     10800     306.801
     10840     307.915
     10880     309.034
     10920     310.178
     10960     311.305
     11000     312.466
     11040     313.576
     11080     314.737
     11120     315.864
     11160     316.986
     11200     318.113
     11240     319.254
     11280     320.381
     11320     321.507
     11360     322.651
     11400     323.784
     11440     324.924
     11480     326.038
     11520     327.185
     11560     328.326
     11600     329.469
     11640      330.58
     11680     331.698
     11720     332.843
     11760     333.965
     11800     335.129
     11840     336.237
     11880     337.404
     11920      338.53
     11960     339.654
     12000      340.78
     12040     341.923
     12080     343.049
     12120     344.178
     12160      345.32
     12200     346.456
     12240     347.596
     12280     348.709
     12320     349.856
     12360         351
     12400     352.147
     12440     353.257
     12480     354.375
     12520     355.524
     12560     356.647
     12600     357.813
     12640     358.915
     12680     360.085
     12720     361.211
     12760     362.335
     12800     363.462
     12840     364.606
     12880     365.731
     12920     366.857
     12960     367.999
     13000     369.135
     13040     370.274
     13080     371.384
     13120     372.529
     13160     373.675
     13200     374.819
     13240     375.927
     13280     377.048
     13320     378.197
     13360      379.32
     13400     380.489
     13440     381.595
     13480     382.766
     13520     383.894
     13560     385.018
     13600     386.143
     13640     387.287
     13680     388.411
     13720     389.537
     13760     390.679
     13800     391.813
     13840     392.956
     13880     394.066
     13920      395.21
     13960     396.353
     14000     397.497
     14040     398.604
     14080     399.724
     14120      400.87
     14160     401.997
     14200     403.168
     14240     404.271
     14280     405.448
     14320     406.574
     14360     407.698
     14400     408.824
     14440     409.969
     14480     411.096
     14520     412.221
     14560     413.363
     14600     414.495
     14640     415.643
     14680     416.752
     14720     417.899
     14760     419.047
     14800     420.191
     14840     421.295
     14880     422.413
     14920     423.559
     14960     424.685
     15000     425.859
     15040     426.959
     15080     428.141
     15120     429.266
     15160     430.385
     15200     431.511
     15240     432.655
     15280     433.783
     15320     434.912
     15360     436.053
     15400     437.185
     15440     438.334
     15480     439.443
     15520     440.592
     15560     441.739
     15600     442.882
     15640     443.985
     15680     445.104
     15720     446.249
     15760     447.378
     15800     448.555
     15840     449.654
     15880     450.835
     15920      451.96
     15960      453.08
     16000     454.207
     16040     455.351
     16080     456.475
     16120     457.604
     16160     458.741
     16200     459.873
     16240     461.023
     16280     462.132
     16320     463.283
     16360     464.429
     16400     465.577
     16440      466.68
     16480     467.794
     16520     468.942
     16560      470.07
     16600     471.253
     16640      472.35
     16680      473.53
     16720     474.655
     16760     475.778
     16800     476.902
     16840     478.046
     16880     479.169
     16920     480.298
     16960     481.436
     17000     482.569
     17040      483.72
     17080     484.828
     17120     485.984
     17160     487.127
     17200     488.273
     17240     489.377
     17280      490.49
     17320     491.638
     17360     492.766
     17400     493.953
     17440     495.046
     17480     496.225
     17520     497.348
     17560     498.469
     17600     499.593
     17640     500.738
     17680     501.863
     17720     502.991
     17760     504.134
     17800     505.264
     17840     506.419
     17880     507.521
     17920     508.684
     17960     509.828
     18000     510.976
     18040     512.078
     18080     513.188
     18120     514.337
     18160     515.467
     18200     516.657
     18240     517.746
     18280     518.927
     18320     520.048
     18360     521.168
     18400     522.287
     18440     523.433
     18480      524.56
     18520     525.691
     18560     526.834
     18600     527.964
     18640     529.116
     18680     530.218
     18720      531.38
     18760     532.528
     18800     533.674
     18840     534.771
     18880     535.882
     18920     537.032
     18960     538.163
     19000     539.358
     19040     540.442
     19080     541.623
     19120     542.746
     19160     543.863
     19200     544.982
     19240     546.127
     19280     547.253
     19320     548.382
     19360     549.527
     19400      550.66
     19440     551.813
     19480     552.913
     19520     554.077
     19560     555.223
     19600     556.369
     19640     557.464
     19680     558.571
     19720     559.723
     19760     560.856
     19800     562.053
     19840     563.133
     19880     564.314
     19920     565.441
     19960     566.559
     20000     567.675
     20040     568.822
     20080     569.951
     20120      571.08
     20160     572.228
     20200      573.36
     20240     574.518
     20280     575.612
     20320     576.776
     20360      577.92
     20400      579.07
     20440     580.161
     20480     581.272
     20520     582.425
     20560     583.556
     20600     584.752
     20640     585.831
     20680     587.013
     20720     588.142
     20760      589.26
     20800      590.38
     20840     591.527
     20880     592.655
     20920     593.786
     20960     594.929
     21000     596.062
     21040      597.22
     21080     598.315
     21120     599.481
     21160     600.624
     21200     601.771
     21240     602.862
     21280     603.969
     21320     605.124
     21360     606.254
     21400     607.456
     21440     608.531
     21480     609.716
     21520     610.845
     21560     611.964
     21600     613.085
     21640     614.235
     21680     615.358
     21720     616.482
     21760      617.63
     21800     618.756
     21840     619.914
     21880     621.004
     21920     622.176
     21960      623.32
     22000     624.464
     22040     625.553
     22080     626.662
     22120     627.818
     22160     628.948
     22200     630.152
     22240     631.225
     22280      632.41
     22320     633.536
     22360     634.657
     22400     635.776
     22440     636.929
     22480     638.051
     22520     639.179
     22560     640.326
     22600     641.455
     22640     642.612
     22680     643.698
     22720     644.869
     22760     646.012
     22800     647.157
     22840     648.245
     22880     649.357
     22920     650.515
     22960     651.644
     23000     652.853
     23040     653.926
     23080     655.112
     23120     656.244
     23160     657.362
     23200     658.481
     23240     659.635
     23280     660.761
     23320     661.889
     23360     663.034
     23400     664.164
     23440     665.324
     23480     666.406
     23520     667.577
     23560      668.72
     23600     669.863
     23640     670.947
     23680     672.057
     23720     673.218
     23760     674.343
     23800     675.553
     23840     676.628
     23880     677.815
     23920     678.951
     23960      680.07
     24000     681.188
     24040     682.348
     24080     683.475
     24120     684.603
     24160     685.751
     24200     686.876
     24240     688.044
     24280     689.126
     24320     690.292
     24360     691.441
     24400     692.582
     24440     693.663
     24480     694.773
     24520     695.934
     24560     697.059
     24600     698.268
     24640      699.34
     24680     700.532
     24720     701.667
     24760     702.788
     24800     703.911
     24840      705.07
     24880     706.196
     24920     707.322
     24960     708.469
     25000     709.593
     25040     710.758
     25080     711.836
     25120         713
     25160     714.148
     25200     715.293
     25240     716.373
     25280      717.48
     25320     718.646
     25360     719.772
     25400     720.978
     25440     722.047
     25480     723.242
     25520     724.378
     25560     725.495
     25600     726.613
     25640     727.774
     25680     728.902
     25720     730.028
     25760      731.17
     25800     732.298
     25840     733.462
     25880     734.542
     25920     735.708
     25960     736.856
     26000         738
     26040     739.075
     26080     740.181
     26120     741.348
     26160     742.475
     26200     743.685
     26240     744.753
     26280      745.95
     26320     747.081
     26360     748.201
     26400     749.318
     26440     750.478
     26480     751.603
     26520     752.732
     26560     753.874
     26600     755.001
     26640     756.163
     26680     757.241
     26720     758.405
     26760      759.55
     26800      760.69
     26840      761.76
     26880     762.865
     26920     764.031
     26960     765.158
     27000     766.367
     27040     767.435
     27080     768.632
     27120     769.761
     27160     770.881
     27200     771.997
     27240     773.159
     27280      774.29
     27320      775.42
     27360     776.564
     27400      777.69
     27440     778.853
     27480      779.93
     27520      781.09
     27560     782.239
     27600     783.379
     27640     784.446
     27680      785.55
     27720     786.716
     27760     787.836
     27800     789.047
     27840     790.111
     27880     791.309
     27920     792.442
     27960     793.557
     28000     794.671
     28040     795.836
     28080     796.969
     28120     798.097
     28160     799.246
     28200     800.371
     28240     801.536
     28280     802.613
     28320     803.774
     28360     804.923
     28400     806.066
     28440     807.131
     28480     808.234
     28520     809.398
     28560     810.518
     28600     811.731
     28640     812.788
     28680      813.99
     28720     815.128
     28760     816.238
     28800     817.352
     28840     818.518
     28880      819.65
     28920     820.781
     28960     821.928
     29000     823.053
     29040     824.222
     29080     825.294
     29120     826.454
     29160     827.605
     29200     828.744
     29240     829.809
     29280     830.916
     29320     832.077
     29360     833.196
     29400     834.408
     29440     835.462
     29480     836.668
     29520     837.808
     29560     838.916
     29600     840.028
     29640     841.195
     29680     842.328
     29720     843.466
     29760     844.611
     29800     845.736
     29840     846.906
     29880     847.975
     29920     849.139
     29960     850.289
     30000     851.427
     30040     852.491
     30080     853.597
     30120     854.757
     30160     855.871
     30200     857.084
     30240     858.139
     30280     859.342
     30320      860.48
     30360      861.59
     30400     862.705
     30440      863.87
     30480     865.004
     30520      866.14
     30560     867.282
     30600     868.407
     30640     869.574
     30680      870.64
     30720     871.804
     30760     872.953
     30800     874.091
     30840     875.153
     30880      876.26
     30920     877.421
     30960     878.534
     31000     879.753
     31040     880.805
     31080     882.018
     31120     883.157
     31160     884.267
     31200     885.381
     31240     886.551
     31280     887.687
     31320     888.824
     31360     889.964
     31400     891.088
     31440     892.256
     31480      893.32
     31520     894.483
     31560     895.637
     31600     896.778
     31640     897.839
     31680     898.947
     31720      900.11
     31760     901.221
     31800      902.44
     31840     903.491
     31880     904.708
     31920     905.843
     31960     906.952
     32000     908.064
     32040     909.237
     32080     910.369
     32120     911.505
     32160     912.651
     32200     913.773
     32240     914.943
     32280         916
     32320     917.169
     32360     918.323
     32400     919.463
     32440     920.522
     32480     921.628
     32520     922.789
     32560       923.9
     32600     925.121
     32640     926.169
     32680     927.389
     32720     928.522
     32760     929.631
     32800     930.742
     32840      931.92
     32880     933.052
     32920     934.187
     32960     935.331
     33000     936.457
     33040     937.627
     33080     938.686
     33120     939.853
     33160     941.011
     33200     942.149
     33240     943.207
     33280     944.315
     33320     945.477
     33360     946.591
     33400     947.811
     33440     948.861
     33480     950.083
     33520     951.214
     33560     952.325
     33600     953.436
     33640     954.608
     33680     955.741
     33720     956.878
     33760     958.023
     33800     959.148
     33840      960.32
     33880     961.379
     33920     962.549
     33960     963.704
     34000      964.84
     34040     965.896
     34080     967.004
     34120     968.164
     34160     969.277
     34200     970.494
     34240     971.543
     34280      972.77
     34320       973.9
     34360     975.009
     34400     976.116
     34440     977.291
     34480     978.422
     34520     979.555
     34560     980.701
     34600     981.828
     34640     983.007
     34680     984.056
     34720     985.229
     34760     986.381
     34800     987.518
     34840     988.568
     34880     989.676
     34920     990.835
     34960     991.944
     35000     993.162
     35040     994.208
     35080     995.441
     35120     996.574
     35160      997.68
     35200     998.793
     35240     999.968
     35280     1001.09
     35320     1002.23
     35360     1003.37
     35400      1004.5
     35440     1005.68
     35480     1006.73
     35520      1007.9
     35560     1009.06
     35600     1010.19
     35640     1011.24
     35680     1012.35
     35720     1013.51
     35760     1014.62
     35800     1015.84
     35840     1016.88
     35880     1018.12
     35920     1019.25
     35960     1020.36
     36000     1021.46
     36040     1022.64
     36080     1023.76
     36120      1024.9
     36160     1026.04
     36200     1027.16
     36240     1028.34
     36280     1029.39
     36320     1030.56
     36360     1031.72
     36400     1032.85
     36440      1033.9
     36480     1035.01
     36520     1036.17
     36560     1037.28
     36600      1038.5
     36640     1039.54
     36680     1040.78
     36720     1041.91
     36760     1043.01
     36800     1044.12
     36840     1045.29
     36880     1046.42
     36920     1047.55
     36960      1048.7
     37000     1049.82
     37040        1051
     37080     1052.04
     37120     1053.21
     37160     1054.37
     37200     1055.52
     37240     1056.56
     37280     1057.67
     37320     1058.83
     37360     1059.94
     37400     1061.16
     37440      1062.2
     37480     1063.43
     37520     1064.56
     37560     1065.67
     37600     1066.78
     37640     1067.95
     37680     1069.08
     37720     1070.21
     37760     1071.35
     37800     1072.47
     37840     1073.66
     37880      1074.7
     37920     1075.87
     37960     1077.03
     38000     1078.17
     38040     1079.22
     38080     1080.33
     38120     1081.48
     38160     1082.59
     38200     1083.81
     38240     1084.85
     38280     1086.09
     38320     1087.22
     38360     1088.32
     38400     1089.44
     38440     1090.61
     38480     1091.73
     38520     1092.86
     38560     1094.01
     38600     1095.13
     38640     1096.31
     38680     1097.35
     38720     1098.53
     38760     1099.69
     38800     1100.83
     38840     1101.88
     38880     1102.99
     38920     1104.15
     38960     1105.26
     39000     1106.48
     39040     1107.52
     39080     1108.76
     39120     1109.89
     39160        1111
     39200     1112.11
     39240     1113.28
     39280      1114.4
     39320     1115.54
     39360     1116.68
     39400      1117.8
     39440     1118.98
     39480     1120.02
     39520      1121.2
     39560     1122.37
     39600     1123.51
     39640     1124.56
     39680     1125.66
     39720     1126.82
     39760     1127.92
     39800     1129.15
     39840     1130.19
     39880     1131.43
     39920     1132.56
     39960     1133.67
     40000     1134.78
     40040     1135.94
     40080     1137.06
     40120      1138.2
     40160     1139.35
     40200     1140.47
     40240     1141.66
     40280     1142.69
     40320     1143.88
     40360     1145.04
     40400     1146.19
     40440     1147.24
     40480     1148.34
     40520      1149.5
     40560     1150.61
     40600     1151.84
     40640     1152.88
     40680     1154.12
     40720     1155.24
     40760     1156.35
     40800     1157.47
     40840     1158.63
     40880     1159.75
     40920     1160.89
     40960     1162.04
     41000     1163.16
     41040     1164.34
     41080     1165.38
     41120     1166.57
     41160     1167.73
     41200     1168.88
     41240     1169.93
     41280     1171.04
     41320      1172.2
     41360     1173.31
     41400     1174.54
     41440     1175.57
     41480     1176.81
     41520     1177.93
     41560     1179.05
     41600     1180.16
     41640     1181.32
     41680     1182.44
     41720     1183.58
     41760     1184.73
     41800     1185.85
     41840     1187.04
     41880     1188.08
     41920     1189.26
     41960     1190.43
     42000     1191.58
     42040     1192.63
     42080     1193.73
     42120      1194.9
     42160        1196
     42200     1197.23
     42240     1198.26
     42280      1199.5
     42320     1200.63
     42360     1201.74
     42400     1202.86
     42440     1204.02
     42480     1205.14
     42520     1206.28
     42560     1207.43
     42600     1208.55
     42640     1209.74
     42680     1210.77
     42720     1211.96
     42760     1213.13
     42800     1214.28
     42840     1215.32
     42880     1216.43
     42920     1217.59
     42960     1218.69
     43000     1219.93
     43040     1220.95
     43080      1222.2
     43120     1223.32
     43160     1224.43
     43200     1225.55
     43240     1226.71
     43280     1227.83
     43320     1228.97
     43360     1230.12
     43400     1231.24
     43440     1232.43
     43480     1233.47
     43520     1234.65
     43560     1235.82
     43600     1236.98
     43640     1238.02
     43680     1239.13
     43720     1240.28
     43760     1241.39
     43800     1242.63
     43840     1243.65
     43880      1244.9
     43920     1246.01
     43960     1247.13
     44000     1248.24
     44040      1249.4
     44080     1250.53
     44120     1251.67
     44160     1252.81
     44200     1253.94
     44240     1255.14
     44280     1256.16
     44320     1257.35
     44360     1258.52
     44400     1259.68
     44440     1260.72
     44480     1261.82
     44520     1262.98
     44560     1264.08
     44600     1265.34
     44640     1266.34
     44680      1267.6
     44720     1268.71
     44760     1269.83
     44800     1270.94
     44840      1272.1
     44880     1273.23
     44920     1274.36
     44960     1275.51
     45000     1276.63
     45040     1277.83
     45080     1278.86
     45120     1280.04
     45160     1281.22
     45200     1282.38
     45240     1283.42
     45280     1284.52
     45320     1285.68
     45360     1286.79
     45400     1288.04
     45440     1289.05
     45480     1290.29
     45520     1291.41
     45560     1292.53
     45600     1293.64
     45640      1294.8
     45680     1295.93
     45720     1297.07
     45760     1298.21
     45800     1299.33
     45840     1300.53
     45880     1301.56
     45920     1302.74
     45960     1303.93
     46000     1305.09
     46040     1306.12
     46080     1307.23
     46120     1308.39
     46160     1309.49
     46200     1310.74
     46240     1311.75
     46280     1312.99
     46320     1314.11
     46360     1315.23
     46400     1316.33
     46440      1317.5
     46480     1318.62
     46520     1319.77
     46560      1320.9
     46600     1322.02
     46640     1323.22
     46680     1324.24
     46720     1325.43
     46760     1326.61
     46800     1327.77
     46840     1328.81
     46880     1329.92
     46920     1331.09
     46960     1332.19
     47000     1333.44
     47040     1334.43
     47080     1335.68
     47120      1336.8
     47160     1337.92
     47200     1339.02
     47240     1340.19
     47280     1341.31
     47320     1342.46
     47360      1343.6
     47400     1344.72
     47440     1345.91
     47480     1346.93
     47520     1348.12
     47560      1349.3
     47600     1350.46
     47640      1351.5
     47680     1352.61
     47720     1353.77
     47760     1354.87
     47800     1356.13
     47840     1357.12
     47880     1358.37
     47920     1359.49
     47960     1360.61
     48000     1361.71
     48040     1362.89
     48080        1364
     48120     1365.15
     48160      1366.3
     48200     1367.41
     48240      1368.6
     48280     1369.63
     48320     1370.81
     48360        1372
     48400     1373.15
     48440     1374.19
     48480     1375.29
     48520     1376.46
     48560     1377.55
     48600     1378.82
     48640      1379.8
     48680     1381.06
     48720     1382.18
     48760      1383.3
     48800     1384.39
     48840     1385.57
     48880     1386.68
     48920     1387.83
     48960     1388.97
     49000     1390.09
     49040     1391.28
     49080     1392.31
     49120      1393.5
     49160     1394.68
     49200     1395.83
     49240     1396.87
     49280     1397.96
     49320     1399.14
     49360     1400.23
     49400      1401.5
     49440     1402.48
     49480     1403.74
     49520     1404.86
     49560     1405.98
     49600     1407.07
     49640     1408.24
     49680     1409.36
     49720     1410.51
     49760     1411.65
     49800     1412.76
     49840     1413.96
     49880     1414.97
     49920     1416.17
     49960     1417.36
     50000     1418.51
     50040     1419.54
     50080     1420.64
     50120     1421.81
     50160      1422.9
     50200     1424.17
     50240     1425.16
     50280     1426.41
     50320     1427.53
     50360     1428.65
     50400     1429.75
     50440     1430.92
     50480     1432.03
     50520     1433.18
     50560     1434.32
     50600     1435.43
     50640     1436.63
     50680     1437.65
     50720     1438.84
     50760     1440.04
     50800     1441.19
     50840     1442.22
     50880     1443.32
     50920     1444.49
     50960     1445.58
     51000     1446.85
     51040     1447.83
     51080     1449.09
     51120      1450.2
     51160     1451.32
     51200     1452.41
     51240     1453.59
     51280      1454.7
     51320     1455.85
     51360     1456.98
     51400      1458.1
     51440     1459.29
     51480     1460.32
     51520     1461.51
     51560      1462.7
     51600     1463.86
     51640     1464.89
     51680     1465.99
     51720     1467.15
     51760     1468.25
     51800     1469.52
     51840     1470.49
     51880     1471.75
     51920     1472.87
     51960     1473.98
     52000     1475.07
     52040     1476.25
     52080     1477.36
     52120     1478.51
     52160     1479.65
     52200     1480.76
     52240     1481.96
     52280     1482.99
     52320     1484.18
     52360     1485.37
     52400     1486.53
     52440     1487.55
     52480     1488.65
     52520     1489.82
     52560     1490.91
     52600     1492.19
     52640     1493.15
     52680     1494.43
     52720     1495.54
     52760     1496.65
     52800     1497.74
     52840     1498.92
     52880     1500.03
     52920     1501.18
     52960     1502.31
     53000     1503.43
     53040     1504.63
     53080     1505.65
     53120     1506.85
     53160     1508.04
     53200     1509.19
     53240     1510.23
     53280     1511.32
     53320     1512.49
     53360     1513.58
     53400     1514.86
     53440     1515.82
     53480     1517.09
     53520     1518.21
     53560     1519.31
     53600      1520.4
     53640     1521.58
     53680      1522.7
     53720     1523.84
     53760     1524.97
     53800     1526.09
     53840     1527.29
     53880     1528.31
     53920     1529.51
     53960      1530.7
     54000     1531.85
     54040     1532.88
     54080     1533.97
     54120     1535.14
     54160     1536.23
     54200     1537.51
     54240     1538.47
     54280     1539.74
     54320     1540.86
     54360     1541.96
     54400     1543.06
     54440     1544.23
     54480     1545.34
     54520     1546.49
     54560     1547.62
     54600     1548.73
     54640     1549.93
     54680     1550.95
     54720     1552.16
     54760     1553.35
     54800     1554.51
     54840     1555.53
     54880     1556.62
     54920     1557.79
     54960     1558.88
     55000     1560.16
     55040     1561.11
     55080     1562.39
     55120     1563.51
     55160     1564.61
     55200     1565.71
     55240     1566.88
     55280     1567.98
     55320     1569.13
     55360     1570.28
     55400     1571.38
     55440     1572.58
     55480      1573.6
     55520      1574.8
     55560     1575.99
     55600     1577.15
     55640     1578.18
     55680     1579.26
     55720     1580.43
     55760     1581.52
     55800      1582.8
     55840     1583.75
     55880     1585.02
     55920     1586.14
     55960     1587.25
     56000     1588.35
     56040     1589.52
     56080     1590.62
     56120     1591.77
     56160     1592.91
     56200     1594.02
     56240     1595.22
     56280     1596.24
     56320     1597.44
     56360     1598.63
     56400     1599.79
     56440     1600.82
     56480      1601.9
     56520     1603.07
     56560     1604.15
     56600     1605.44
     56640     1606.38
     56680     1607.66
     56720     1608.78
     56760     1609.89
     56800     1610.98
     56840     1612.15
     56880     1613.26
     56920      1614.4
     56960     1615.54
     57000     1616.65
     57040     1617.85
     57080     1618.87
     57120     1620.07
     57160     1621.26
     57200     1622.42
     57240     1623.45
     57280     1624.53
     57320      1625.7
     57360     1626.78
     57400     1628.07
     57440     1629.02
     57480     1630.29
     57520     1631.42
     57560     1632.52
     57600     1633.62
     57640     1634.79
     57680     1635.89
     57720     1637.03
     57760     1638.17
     57800     1639.28
     57840     1640.49
     57880      1641.5
     57920     1642.71
     57960      1643.9
     58000     1645.06
     58040     1646.09
     58080     1647.17
     58120     1648.33
     58160     1649.42
     58200     1650.71
     58240     1651.65
     58280     1652.93
     58320     1654.05
     58360     1655.15
     58400     1656.25
     58440     1657.43
     58480     1658.52
     58520     1659.67
     58560     1660.81
     58600     1661.92
     58640     1663.13
     58680     1664.14
     58720     1665.35
     58760     1666.54
     58800      1667.7
     58840     1668.72
     58880     1669.81
     58920     1670.98
     58960     1672.06
     59000     1673.35
     59040     1674.29
     59080     1675.57
     59120     1676.69
     59160      1677.8
     59200      1678.9
     59240     1680.08
     59280     1681.18
     59320     1682.33
     59360     1683.46
     59400     1684.57
     59440     1685.78
     59480     1686.79
     59520        1688
     59560      1689.2
     59600     1690.36
     59640     1691.38
     59680     1692.46
     59720     1693.63
     59760     1694.71
     59800     1696.01
     59840     1696.94
     59880     1698.22
     59920     1699.34
     59960     1700.45
     60000     1701.54
     60040     1702.72
     60080     1703.81
     60120     1704.97
     60160      1706.1
     60200      1707.2
     60240     1708.41
     60280     1709.42
     60320     1710.63
     60360     1711.83
     60400     1712.99
     60440     1714.01
     60480     1715.09
     60520     1716.26
     60560     1717.33
     60600     1718.63
     60640     1719.56
     60680     1720.84
     60720     1721.95
     60760     1723.07
     60800     1724.15
     60840     1725.34
     60880     1726.44
     60920     1727.59
     60960     1728.71
     61000     1729.82
     61040     1731.02
     61080     1732.04
     61120     1733.24
     61160     1734.45
     61200     1735.62
     61240     1736.64
     61280     1737.72
     61320     1738.89
     61360     1739.95
     61400     1741.26
     61440     1742.18
     61480     1743.47
     61520     1744.59
     61560      1745.7
     61600     1746.78
     61640     1747.97
     61680     1749.07
     61720     1750.22
     61760     1751.34
     61800     1752.45
     61840     1753.65
     61880     1754.67
     61920     1755.88
     61960     1757.08
     62000     1758.25
     62040     1759.27
     62080     1760.35
     62120     1761.52
     62160     1762.59
     62200      1763.9
     62240     1764.81
     62280      1766.1
     62320     1767.22
     62360     1768.33
     62400      1769.4
     62440     1770.59
     62480     1771.69
     62520     1772.84
     62560     1773.97
     62600     1775.08
     62640     1776.29
     62680      1777.3
     62720      1778.5
     62760     1779.71
     62800     1780.87
     62840     1781.89
     62880     1782.97
     62920     1784.14
     62960     1785.21
     63000     1786.52
     63040     1787.43
     63080     1788.72
     63120     1789.83
     63160     1790.94
     63200     1792.01
     63240     1793.21
     63280      1794.3
     63320     1795.45
     63360     1796.58
     63400      1797.7
     63440      1798.9
     63480     1799.91
     63520     1801.12
     63560     1802.34
     63600      1803.5
     63640     1804.51
     63680     1805.59
     63720     1806.76
     63760     1807.82
     63800     1809.13
     63840     1810.04
     63880     1811.33
     63920     1812.44
     63960     1813.56
     64000     1814.62
     64040     1815.82
     64080     1816.92
     64120     1818.07
     64160      1819.2
     64200     1820.31
     64240     1821.51
     64280     1822.52
     64320     1823.73
     64360     1824.95
     64400     1826.11
     64440     1827.13
     64480      1828.2
     64520     1829.38
     64560     1830.43
     64600     1831.74
     64640     1832.65
     64680     1833.94
     64720     1835.06
     64760     1836.17
     64800     1837.23
     64840     1838.42
     64880     1839.53
     64920     1840.68
     64960     1841.81
     65000     1842.91
     65040     1844.13
     65080     1845.13
     65120     1846.33
     65160     1847.56
     65200     1848.72
     65240     1849.73
     65280      1850.8
     65320     1851.98
     65360     1853.04
     65400     1854.34
     65440     1855.25
     65480     1856.54
     65520     1857.66
     65560     1858.77
     65600     1859.84
     65640     1861.03
     65680     1862.13
     65720     1863.27
     65760      1864.4
     65800     1865.51
     65840     1866.72
     65880     1867.72
     65920     1868.93
     65960     1870.16
     66000     1871.32
     66040     1872.33
     66080      1873.4
     66120     1874.59
     66160     1875.64
     66200     1876.95
     66240     1877.86
     66280     1879.15
     66320     1880.27
     66360     1881.38
     66400     1882.44
     66440     1883.64
     66480     1884.75
     66520     1885.88
     66560     1887.01
     66600     1888.12
     66640     1889.33
     66680     1890.32
     66720     1891.53
     66760     1892.76
     66800     1893.93
     66840     1894.93
     66880        1896
     66920     1897.19
     66960     1898.24
     67000     1899.55
     67040     1900.46
     67080     1901.75
     67120     1902.87
     67160     1903.97
     67200     1905.04
     67240     1906.23
     67280     1907.34
     67320     1908.48
     67360     1909.61
     67400     1910.72
     67440     1911.92
     67480     1912.91
     67520     1914.12
     67560     1915.34
     67600     1916.52
     67640     1917.52
     67680     1918.58
     67720     1919.77
     67760     1920.82
     67800     1922.13
     67840     1923.03
     67880     1924.33
     67920     1925.45
     67960     1926.55
     68000     1927.62
     68040     1928.81
     68080     1929.92
     68120     1931.07
     68160     1932.19
     68200     1933.29
     68240     1934.49
     68280     1935.48
     68320      1936.7
     68360     1937.92
     68400      1939.1
     68440     1940.11
     68480     1941.17
     68520     1942.35
     68560      1943.4
     68600     1944.72
     68640     1945.62
     68680     1946.91
     68720     1948.04
     68760     1949.15
     68800     1950.21
     68840      1951.4
     68880     1952.51
     68920     1953.65
     68960     1954.78
     69000     1955.88
     69040     1957.09
     69080     1958.08
     69120      1959.3
     69160     1960.53
     69200      1961.7
     69240     1962.71
     69280     1963.77
     69320     1964.95
     69360        1966
     69400     1967.31
     69440      1968.2
     69480      1969.5
     69520     1970.63
     69560     1971.73
     69600     1972.79
     69640     1973.98
     69680     1975.09
     69720     1976.23
     69760     1977.36
     69800     1978.46
     69840     1979.67
     69880     1980.66
     69920     1981.87
     69960      1983.1
     70000     1984.28
     70040     1985.29
     70080     1986.34
     70120     1987.52
     70160     1988.57
     70200     1989.89
     70240     1990.78
     70280     1992.08
     70320     1993.21
     70360      1994.3
     70400     1995.37
     70440     1996.56
     70480     1997.66
     70520     1998.81
     70560     1999.94
     70600     2001.04
     70640     2002.25
     70680     2003.23
     70720     2004.45
     70760     2005.68
     70800     2006.86
     70840     2007.87
     70880     2008.92
     70920     2010.11
     70960     2011.15
     71000     2012.48
     71040     2013.37
     71080     2014.67
     71120     2015.79
     71160     2016.89
     71200     2017.95
     71240     2019.14
     71280     2020.25
     71320     2021.39
     71360     2022.52
     71400     2023.62
     71440     2024.83
     71480     2025.81
     71520     2027.04
     71560     2028.27
     71600     2029.45
     71640     2030.46
     71680     2031.51
     71720      2032.7
     71760     2033.74
     71800     2035.07
     71840     2035.95
     71880     2037.26
     71920     2038.38
     71960     2039.47
     72000     2040.53
     72040     2041.72
     72080     2042.83
     72120     2043.97
     72160      2045.1
     72200      2046.2
     72240     2047.42
     72280     2048.39
     72320     2049.62
     72360     2050.85
     72400     2052.02
     72440     2053.04
     72480     2054.09
     72520     2055.27
     72560     2056.32
     72600     2057.64
     72640     2058.53
     72680     2059.84
     72720     2060.96
     72760     2062.05
     72800     2063.12
     72840     2064.29
     72880      2065.4
     72920     2066.55
     72960     2067.69
     73000     2068.77
     73040        2070
     73080     2070.97
     73120     2072.19
     73160     2073.42
     73200      2074.6
     73240     2075.62
     73280     2076.66
     73320     2077.85
     73360     2078.89
     73400     2080.22
     73440     2081.11
     73480     2082.41
     73520     2083.54
     73560     2084.62
     73600     2085.69
     73640     2086.88
     73680     2087.98
     73720     2089.13
     73760     2090.27
     73800     2091.36
     73840     2092.58
     73880     2093.55
     73920     2094.77
     73960     2096.01
     74000     2097.19
     74040      2098.2
     74080     2099.24
     74120     2100.44
     74160     2101.48
     74200     2102.81
     74240     2103.68
     74280        2105
     74320     2106.12
     74360      2107.2
     74400     2108.27
     74440     2109.44
     74480     2110.55
     74520     2111.69
     74560     2112.84
     74600     2113.92
     74640     2115.15
     74680     2116.12
     74720     2117.34
     74760     2118.58
     74800     2119.76
     74840     2120.77
     74880     2121.81
     74920     2123.02
     74960     2124.05
     75000     2125.39
     75040     2126.26
     75080     2127.58
     75120     2128.69
     75160     2129.78
     75200     2130.84
     75240     2132.01
     75280     2133.12
     75320     2134.26
     75360      2135.4
     75400     2136.49
     75440     2137.72
     75480     2138.68
     75520     2139.91
     75560     2141.16
     75600     2142.33
     75640     2143.34
     75680     2144.38
     75720     2145.58
     75760     2146.63
     75800     2147.96
     75840     2148.83
     75880     2150.16
     75920     2151.27
     75960     2152.36
     76000     2153.41
     76040     2154.58
     76080     2155.69
     76120     2156.83
     76160     2157.97
     76200     2159.05
     76240     2160.29
     76280     2161.25
     76320     2162.48
     76360     2163.73
     76400     2164.91
     76440     2165.92
     76480     2166.97
     76520     2168.16
     76560     2169.21
     76600     2170.54
     76640      2171.4
     76680     2172.74
     76720     2173.84
     76760     2174.93
     76800     2175.98
     76840     2177.16
     76880     2178.26
     76920     2179.41
     76960     2180.55
     77000     2181.64
     77040     2182.87
     77080     2183.83
     77120     2185.06
     77160      2186.3
     77200     2187.49
     77240     2188.49
     77280     2189.54
     77320     2190.73
     77360     2191.78
     77400     2193.11
     77440     2193.97
     77480      2195.3
     77520     2196.41
     77560      2197.5
     77600     2198.55
     77640     2199.73
     77680     2200.82
     77720     2201.97
     77760     2203.12
     77800      2204.2
     77840     2205.44
     77880     2206.39
     77920     2207.63
     77960     2208.87
     78000     2210.05
     78040     2211.06
     78080      2212.1
     78120      2213.3
     78160     2214.35
     78200     2215.68
     78240     2216.53
     78280     2217.87
     78320     2218.98
     78360     2220.07
     78400     2221.11
     78440     2222.29
     78480     2223.39
     78520     2224.54
     78560     2225.69
     78600     2226.77
     78640     2228.01
     78680     2228.96
     78720      2230.2
     78760     2231.44
     78800     2232.63
     78840     2233.63
     78880     2234.67
     78920     2235.88
     78960     2236.93
     79000     2238.26
     79040     2239.11
     79080     2240.45
     79120     2241.57
     79160     2242.65
     79200     2243.69
     79240     2244.89
     79280     2245.98
     79320     2247.13
     79360     2248.28
     79400     2249.36
     79440      2250.6
     79480     2251.56
     79520      2252.8
     79560     2254.04
     79600     2255.23
     79640     2256.23
     79680     2257.28
     79720     2258.48
     79760     2259.53
     79800     2260.87
     79840     2261.71
     79880     2263.06
     79920     2264.18
     79960     2265.26
     80000      2266.3
     80040      2267.5
     80080     2268.59
     80120     2269.74
     80160     2270.89
     80200     2271.96
     80240     2273.21
     80280     2274.16
     80320     2275.41
     80360     2276.64
     80400     2277.82
     80440     2278.82
     80480     2279.88
     80520     2281.07
     80560     2282.12
     80600     2283.46
     80640      2284.3
     80680     2285.65
     80720     2286.77
     80760     2287.85
     80800      2288.9
     80840      2290.1
     80880     2291.18
     80920     2292.33
     80960     2293.49
     81000     2294.57
     81040     2295.81
     81080     2296.76
     81120        2298
     81160     2299.24
     81200     2300.43
     81240     2301.43
     81280     2302.47
     81320     2303.67
     81360     2304.72
     81400     2306.07
     81440      2306.9
     81480     2308.26
     81520     2309.38
     81560     2310.47
     81600      2311.5
     81640      2312.7
     81680     2313.78
     81720     2314.93
     81760     2316.09
     81800     2317.17
     81840     2318.43
     81880     2319.38
     81920     2320.62
     81960     2321.86
     82000     2323.04
     82040     2324.04
     82080     2325.09
     82120     2326.29
     82160     2327.34
     82200     2328.69
     82240     2329.52
     82280     2330.89
     82320        2332
     82360      2333.1
     82400     2334.12
     82440     2335.33
     82480      2336.4
     82520     2337.55
     82560     2338.72
     82600     2339.79
     82640     2341.05
     82680     2341.99
     82720     2343.24
     82760     2344.47
     82800     2345.66
     82840     2346.66
     82880     2347.71
     82920      2348.9
     82960     2349.97
     83000     2351.31
     83040     2352.14
     83080     2353.51
     83120     2354.62
     83160     2355.71
     83200     2356.75
     83240     2357.95
     83280     2359.03
     83320     2360.18
     83360     2361.35
     83400     2362.41
     83440     2363.66
     83480     2364.62
     83520     2365.86
     83560      2367.1
     83600     2368.29
     83640     2369.28
     83680     2370.33
     83720     2371.52
     83760     2372.59
     83800     2373.93
     83840     2374.77
     83880     2376.14
     83920     2377.25
     83960     2378.35
     84000     2379.37
     84040     2380.58
     84080     2381.65
     84120     2382.81
     84160     2383.98
     84200     2385.03
     84240      2386.3
     84280     2387.25
     84320     2388.49
     84360     2389.74
     84400     2390.92
     84440     2391.91
     84480     2392.97
     84520     2394.16
     84560     2395.23
     84600     2396.56
     84640     2397.39
     84680     2398.77
     84720     2399.88
     84760     2400.97
     84800        2402
     84840     2403.21
     84880     2404.28
     84920     2405.44
     84960     2406.61
     85000     2407.66
     85040     2408.93
     85080     2409.88
     85120     2411.12
     85160     2412.36
     85200     2413.56
     85240     2414.54
     85280     2415.59
     85320     2416.78
     85360     2417.86
     85400      2419.2
     85440     2420.02
     85480     2421.41
     85520     2422.52
     85560     2423.61
     85600     2424.63
     85640     2425.84
     85680     2426.92
     85720     2428.07
     85760     2429.24
     85800      2430.3
     85840     2431.56
     85880     2432.51
     85920     2433.76
     85960     2435.01
     86000      2436.2
     86040     2437.18
     86080     2438.24
     86120     2439.43
     86160      2440.5
     86200     2441.85
     86240     2442.66
     86280     2444.06
     86320     2445.16
     86360     2446.26
     86400     2447.27
     86440     2448.49
     86480     2449.55
     86520     2450.71
     86560     2451.88
     86600     2452.94
     86640      2454.2
     86680     2455.15
     86720     2456.39
     86760     2457.64
     86800     2458.83
     86840     2459.81
     86880     2460.86
     86920     2462.06
     86960     2463.13
     87000     2464.48
     87040     2465.29
     87080     2466.69
     87120      2467.8
     87160     2468.88
     87200     2469.91
     87240     2471.12
     87280     2472.18
     87320     2473.34
     87360     2474.51
     87400     2475.56
     87440     2476.82
     87480     2477.77
     87520     2479.02
     87560     2480.26
     87600     2481.45
     87640     2482.43
     87680     2483.49
     87720     2484.68
     87760     2485.75
     87800      2487.1
     87840     2487.91
     87880     2489.31
     87920     2490.41
     87960      2491.5
     88000     2492.52
     88040     2493.74
     88080      2494.8
     88120     2495.96
     88160     2497.13
     88200     2498.18
     88240     2499.45
     88280     2500.39
     88320     2501.64
     88360     2502.89
     88400     2504.07
     88440     2505.06
     88480     2506.11
     88520     2507.29
     88560     2508.38
     88600     2509.72
     88640     2510.53
     88680     2511.93
     88720     2513.04
     88760     2514.12
     88800     2515.14
     88840     2516.36
     88880     2517.42
     88920     2518.58
     88960     2519.75
     89000      2520.8
     89040     2522.06
     89080        2523
     89120     2524.26
     89160      2525.5
     89200     2526.69
     89240     2527.68
     89280     2528.73
     89320      2529.9
     89360     2530.99
     89400     2532.33
     89440     2533.14
     89480     2534.55
     89520     2535.65
     89560     2536.74
     89600     2537.75
     89640     2538.98
     89680     2540.03
     89720     2541.19
     89760     2542.37
     89800     2543.41
     89840     2544.67
     89880     2545.61
     89920     2546.86
     89960     2548.11
     90000     2549.31
     90040     2550.28
     90080     2551.34
     90120     2552.51
     90160     2553.59
     90200     2554.93
     90240     2555.74
     90280     2557.15
     90320     2558.25
     90360     2559.35
     90400     2560.36
     90440     2561.58
     90480     2562.63
     90520     2563.79
     90560     2564.97
     90600     2566.02
     90640     2567.28
     90680     2568.21
     90720     2569.46
     90760     2570.72
     90800     2571.92
     90840     2572.89
     90880     2573.94
     90920     2575.12
     90960      2576.2
     91000     2577.54
     91040     2578.36
     91080     2579.77
     91120     2580.87
     91160     2581.96
     91200     2582.98
     91240     2584.19
     91280     2585.26
     91320     2586.42
     91360     2587.58
     91400     2588.62
     91440     2589.89
     91480     2590.83
     91520     2592.08
     91560     2593.34
     91600     2594.54
     91640     2595.52
     91680     2596.57
     91720     2597.74
     91760     2598.81
     91800     2600.17
     91840     2600.98
     91880     2602.39
     91920     2603.49
     91960     2604.59
     92000      2605.6
     92040     2606.82
     92080     2607.89
     92120     2609.04
     92160     2610.21
     92200     2611.25
     92240     2612.52
     92280     2613.45
     92320      2614.7
     92360     2615.96
     92400     2617.17
     92440     2618.14
     92480     2619.19
     92520     2620.36
     92560     2621.44
     92600     2622.79
     92640     2623.61
     92680     2625.03
     92720     2626.12
     92760     2627.22
     92800     2628.23
     92840     2629.46
     92880     2630.53
     92920     2631.68
     92960     2632.86
     93000     2633.88
     93040     2635.15
     93080     2636.08
     93120     2637.32
     93160      2638.6
     93200      2639.8
     93240     2640.77
     93280     2641.82
     93320        2643
     93360     2644.07
     93400     2645.43
     93440     2646.25
     93480     2647.66
     93520     2648.76
     93560     2649.86
     93600     2650.87
     93640      2652.1
     93680     2653.16
     93720     2654.31
     93760     2655.49
     93800     2656.52
     93840     2657.79
     93880     2658.71
     93920     2659.95
     93960     2661.23
     94000     2662.43
     94040     2663.39
     94080     2664.44
     94120     2665.62
     94160     2666.68
     94200     2668.04
     94240     2668.86
     94280     2670.29
     94320     2671.38
     94360     2672.47
     94400     2673.48
     94440     2674.71
     94480     2675.78
     94520     2676.93
     94560     2678.11
     94600     2679.13
     94640      2680.4
     94680     2681.32
     94720     2682.56
     94760     2683.85
     94800     2685.04
     94840        2686
     94880     2687.05
     94920     2688.23
     94960      2689.3
     95000     2690.66
     95040     2691.48
     95080      2692.9
     95120        2694
     95160     2695.09
     95200     2696.09
     95240     2697.33
     95280     2698.39
     95320     2699.54
     95360     2700.72
     95400     2701.74
     95440     2703.01
     95480     2703.95
     95520     2705.18
     95560     2706.47
     95600     2707.67
     95640     2708.62
     95680     2709.68
     95720     2710.85
     95760     2711.93
     95800     2713.29
     95840     2714.11
     95880     2715.53
     95920     2716.62
     95960     2717.71
     96000     2718.72
     96040     2719.96
     96080     2721.02
     96120     2722.16
     96160     2723.35
     96200     2724.37
     96240     2725.64
     96280     2726.58
     96320     2727.81
     96360     2729.08
     96400     2730.29
     96440     2731.25
     96480      2732.3
     96520     2733.47
     96560     2734.55
     96600     2735.91
     96640     2736.73
     96680     2738.14
     96720     2739.23
     96760     2740.32
     96800     2741.33
     96840     2742.57
     96880     2743.64
     96920     2744.78
     96960     2745.97
     97000        2747
     97040     2748.27
     97080     2749.21
     97120     2750.43
     97160     2751.72
     97200     2752.92
     97240     2753.88
     97280     2754.93
     97320     2756.11
     97360     2757.18
     97400     2758.55
     97440     2759.36
     97480     2760.77
     97520     2761.86
     97560     2762.95
     97600     2763.96
     97640      2765.2
     97680     2766.27
     97720     2767.41
     97760      2768.6
     97800     2769.63
     97840      2770.9
     97880     2771.85
     97920     2773.06
     97960     2774.35
     98000     2775.55
     98040     2776.51
     98080     2777.57
     98120     2778.75
     98160     2779.82
     98200     2781.18
     98240     2781.99
     98280     2783.41
     98320      2784.5
     98360     2785.59
     98400      2786.6
     98440     2787.83
     98480      2788.9
     98520     2790.03
     98560     2791.23
     98600     2792.27
     98640     2793.53
     98680     2794.47
     98720     2795.69
     98760     2796.98
     98800     2798.18
     98840     2799.15
     98880      2800.2
     98920     2801.39
     98960     2802.45
     99000     2803.82
     99040     2804.63
     99080     2806.04
     99120     2807.13
     99160     2808.23
     99200     2809.24
     99240     2810.47
     99280     2811.54
     99320     2812.67
     99360     2813.87
     99400     2814.91
     99440     2816.18
     99480     2817.11
     99520     2818.33
     99560     2819.62
     99600     2820.82
     99640     2821.78
     99680     2822.84
     99720     2824.02
     99760     2825.08
     99800     2826.46
     99840     2827.27
     99880     2828.68
     99920     2829.77
     99960     2830.86
    100000     2831.88
    100040      2833.1
    100080     2834.17
    100120     2835.31
    100160     2836.51
    100200     2837.54
    100240     2838.81
    100280     2839.74
    100320     2840.96
    100360     2842.25
    100400     2843.46
    100440     2844.41
    100480     2845.47
    100520     2846.65
    100560     2847.72
    100600     2849.09
    100640     2849.89
    100680      2851.3
    100720      2852.4
    100760     2853.49
    100800      2854.5
    100840     2855.73
    100880      2856.8
    100920     2857.93
    100960     2859.15
    101000     2860.17
    101040     2861.44
    101080     2862.37
    101120      2863.6
    101160     2864.88
    101200      2866.1
    101240     2867.05
    101280      2868.1
    101320     2869.28
    101360     2870.36
    101400     2871.73
    101440     2872.53
    101480     2873.94
    101520     2875.04
    101560     2876.12
    101600     2877.13
    101640     2878.37
    101680     2879.44
    101720     2880.58
    101760     2881.78
    101800     2882.81
    101840     2884.08
    101880     2885.01
    101920     2886.23
    101960     2887.52
    102000     2888.74
    102040     2889.68
    102080     2890.73
    102120     2891.92
    102160     2892.99
    102200     2894.37
    102240     2895.17
    102280     2896.59
    102320     2897.68
    102360     2898.77
    102400     2899.77
    102440     2901.01
    102480     2902.08
    102520     2903.22
    102560     2904.42
    102600     2905.45
    102640     2906.73
    102680     2907.64
    102720     2908.88
    102760     2910.17
    102800     2911.39
    102840     2912.32
    102880     2913.37
    102920     2914.56
    102960     2915.64
    103000     2917.02
    103040     2917.81
    103080     2919.22
    103120     2920.33
    103160     2921.42
    103200     2922.42
    103240     2923.64
    103280     2924.72
    103320     2925.86
    103360     2927.05
    103400     2928.09
    103440     2929.36
    103480     2930.28
    103520     2931.51
    103560      2932.8
    103600     2934.02
    103640     2934.95
    103680     2935.99
    103720     2937.19
    103760     2938.26
    103800     2939.65
    103840     2940.44
    103880     2941.85
    103920     2942.95
    103960     2944.03
    104000     2945.03
    104040     2946.27
    104080     2947.35
    104120     2948.48
    104160     2949.67
    104200     2950.69
    104240     2951.97
    104280     2952.89
    104320     2954.12
    104360     2955.41
    104400     2956.64
    104440     2957.57
    104480     2958.62
    104520     2959.81
    104560     2960.88
    104600     2962.26
    104640     2963.04
    104680     2964.47
    104720     2965.57
    104760     2966.65
    104800     2967.65
    104840     2968.89
    104880     2969.96
    104920      2971.1
    104960     2972.28
    105000     2973.31
    105040     2974.59
    105080     2975.51
    105120     2976.74
    105160     2978.04
    105200     2979.27
    105240     2980.19
    105280     2981.25
    105320     2982.43
    105360     2983.49
    105400     2984.88
    105440     2985.66
    105480     2987.08
    105520     2988.19
    105560     2989.26
    105600     2990.26
    105640      2991.5
    105680     2992.58
    105720      2993.7
    105760     2994.88
    105800     2995.92
    105840     2997.19
    105880      2998.1
    105920     2999.35
    105960     3000.64
    106000     3001.88
    106040     3002.79
    106080     3003.85
    106120     3005.03
    106160     3006.09
    106200     3007.48
    106240     3008.27
    106280     3009.69
    106320     3010.81
    106360     3011.88
    106400     3012.87
    106440     3014.11
    106480      3015.2
    106520     3016.32
    106560     3017.49
    106600     3018.53
    106640     3019.81
    106680     3020.71
    106720     3021.97
    106760     3023.25
    106800     3024.49
    106840      3025.4
    106880     3026.45
    106920     3027.64
    106960     3028.71
    107000      3030.1
    107040     3030.87
    107080      3032.3
    107120     3033.42
    107160     3034.49
    107200     3035.49
    107240     3036.72
    107280     3037.82
    107320     3038.93
    107360     3040.11
    107400     3041.15
    107440     3042.43
    107480     3043.32
    107520     3044.57
    107560     3045.86
    107600      3047.1
    107640     3048.01
    107680     3049.08
    107720     3050.26
    107760     3051.33
    107800     3052.72
    107840      3053.5
    107880     3054.93
    107920     3056.04
    107960     3057.12
    108000     3058.11
    108040     3059.35
    108080     3060.43
    108120     3061.55
    108160     3062.73
    108200     3063.77
    108240     3065.04
    108280     3065.94
    108320     3067.19
    108360     3068.49
    108400     3069.73
    108440     3070.63
    108480      3071.7
    108520     3072.88
    108560     3073.95
    108600     3075.35
    108640     3076.13
    108680     3077.56
    108720     3078.68
    108760     3079.75
    108800     3080.74
    108840     3081.98
    108880     3083.06
    108920     3084.17
    108960     3085.37
    109000     3086.41
    109040     3087.69
    109080     3088.57
    109120     3089.82
    109160     3091.13
    109200     3092.36
    109240     3093.27
    109280     3094.33
    109320     3095.51
    109360     3096.59
    109400     3097.98
    109440     3098.76
    109480     3100.19
    109520     3101.31
    109560     3102.38
    109600     3103.37
    109640     3104.61
    109680      3105.7
    109720      3106.8
    109760     3107.99
    109800     3109.04
    109840     3110.32
    109880      3111.2
    109920     3112.46
    109960     3113.76
    110000     3114.98
    110040     3115.89
    110080     3116.96
    110120     3118.14
    110160     3119.23
    110200     3120.61
    110240     3121.39
    110280     3122.83
    110320     3123.93
    110360     3125.02
    110400        3126
    110440     3127.23
    110480     3128.32
    110520     3129.43
    110560     3130.63
    110600     3131.68
    110640     3132.94
    110680     3133.84
    110720     3135.09
    110760      3136.4
    110800     3137.63
    110840     3138.54
    110880      3139.6
    110920     3140.78
    110960     3141.87
    111000     3143.25
    111040     3144.03
    111080     3145.48
    111120     3146.58
    111160     3147.67
    111200     3148.65
    111240     3149.88
    111280     3150.96
    111320     3152.09
    111360     3153.27
    111400     3154.31
    111440     3155.59
    111480     3156.48
    111520     3157.73
    111560     3159.05
    111600     3160.28
    111640     3161.19
    111680     3162.26
    111720     3163.44
    111760     3164.52
    111800     3165.91
    111840     3166.68
    111880     3168.13
    111920     3169.23
    111960     3170.32
    112000     3171.29
    112040     3172.52
    112080     3173.61
    112120     3174.72
    112160     3175.91
    112200     3176.96
    112240     3178.23
    112280     3179.12
    112320     3180.37
    112360     3181.69
    112400      3182.9
    112440     3183.82
    112480     3184.88
    112520     3186.08
    112560     3187.16
    112600     3188.55
    112640     3189.32
    112680     3190.77
    112720     3191.88
    112760     3192.94
    112800     3193.92
    112840     3195.15
    112880     3196.24
    112920     3197.35
    112960     3198.54
    113000     3199.59
    113040     3200.86
    113080     3201.74
    113120        3203
    113160     3204.32
    113200     3205.53
    113240     3206.45
    113280     3207.51
    113320      3208.7
    113360     3209.78
    113400     3211.17
    113440     3211.94
    113480     3213.38
    113520     3214.49
    113560     3215.56
    113600     3216.55
    113640     3217.78
    113680     3218.86
    113720     3219.96
    113760     3221.16
    113800     3222.21
    113840     3223.48
    113880     3224.36
    113920     3225.62
    113960     3226.95
    114000     3228.16
    114040     3229.07
    114080     3230.14
    114120     3231.32
    114160      3232.4
    114200      3233.8
    114240     3234.56
    114280        3236
    114320     3237.11
    114360     3238.19
    114400     3239.18
    114440     3240.41
    114480     3241.49
    114520     3242.59
    114560     3243.79
    114600     3244.83
    114640      3246.1
    114680     3246.98
    114720     3248.25
    114760     3249.57
    114800     3250.78
    114840      3251.7
    114880     3252.77
    114920     3253.96
    114960     3255.04
    115000     3256.43
    115040     3257.19
    115080     3258.64
    115120     3259.75
    115160     3260.82
    115200     3261.81
    115240     3263.04
    115280     3264.12
    115320     3265.24
    115360     3266.43
    115400     3267.47
    115440     3268.74
    115480     3269.62
    115520     3270.88
    115560     3272.21
    115600     3273.42
    115640     3274.33
    115680     3275.41
    115720      3276.6
    115760     3277.68
    115800     3279.06
    115840     3279.82
    115880     3281.27
    115920     3282.37
    115960     3283.45
    116000     3284.43
    116040     3285.66
    116080     3286.73
    116120     3287.84
    116160     3289.04
    116200     3290.08
    116240     3291.35
    116280     3292.24
    116320     3293.49
    116360     3294.82
    116400     3296.03
    116440     3296.95
    116480     3298.02
    116520     3299.22
    116560     3300.29
    116600     3301.67
    116640     3302.43
    116680     3303.89
    116720        3305
    116760     3306.06
    116800     3307.04
    116840     3308.27
    116880     3309.33
    116920     3310.45
    116960     3311.66
    117000     3312.69
    117040     3313.97
    117080     3314.85
    117120     3316.11
    117160     3317.44
    117200     3318.64
    117240     3319.57
    117280     3320.62
    117320     3321.82
    117360     3322.89
    117400     3324.28
    117440     3325.04
    117480      3326.5
    117520     3327.61
    117560     3328.66
    117600     3329.64
    117640     3330.86
    117680     3331.94
    117720     3333.06
    117760     3334.27
    117800      3335.3
    117840     3336.57
    117880     3337.46
    117920     3338.72
    117960     3340.05
    118000     3341.25
    118040     3342.17
    118080     3343.24
    118120     3344.42
    118160     3345.49
    118200     3346.89
    118240     3347.65
    118280     3349.11
    118320     3350.22
    118360     3351.27
    118400     3352.26
    118440     3353.49
    118480     3354.56
    118520     3355.69
    118560     3356.89
    118600     3357.92
    118640     3359.21
    118680     3360.08
    118720     3361.35
    118760     3362.68
    118800     3363.88
    118840     3364.81
    118880     3365.86
    118920     3367.06
    118960     3368.13
    119000     3369.53
    119040     3370.29
    119080     3371.75
    119120     3372.86
    119160     3373.92
    119200     3374.89
    119240     3376.11
    119280      3377.2
    119320     3378.32
    119360     3379.53
    119400     3380.56
    119440     3381.85
    119480     3382.71
    119520     3383.99
    119560     3385.33
    119600     3386.51
    119640     3387.44
    119680      3388.5
    119720     3389.69
    119760     3390.77
    119800     3392.17
    119840     3392.92
    119880     3394.38
    119920      3395.5
    119960     3396.55
    120000     3397.52
    120040     3398.75
    120080     3399.82
    120120     3400.95
    120160     3402.15
    120200     3403.18
    120240     3404.48
    120280     3405.34
    120320     3406.62
    120360     3407.96
    120400     3409.15
    120440     3410.08
    120480     3411.12
    120520     3412.32
    120560     3413.39
    120600      3414.8
    120640     3415.54
    120680        3417
    120720     3418.12
    120760     3419.18
    120800     3420.15
    120840     3421.37
    120880     3422.45
    120920     3423.58
    120960     3424.78
    121000     3425.81
    121040     3427.11
    121080     3427.97
    121120     3429.24
    121160     3430.59
    121200     3431.77
    121240     3432.71
    121280     3433.76
    121320     3434.95
    121360     3436.02
    121400     3437.43
    121440     3438.17
    121480     3439.64
    121520     3440.75
    121560     3441.81
    121600     3442.79
    121640     3444.01
    121680     3445.09
    121720     3446.21
    121760      3447.4
    121800     3448.44
    121840     3449.74
    121880     3450.59
    121920     3451.87
    121960     3453.22
    122000      3454.4
    122040     3455.33
    122080     3456.39
    122120     3457.57
    122160     3458.65
    122200     3460.05
    122240     3460.79
    122280     3462.25
    122320     3463.37
    122360     3464.43
    122400     3465.41
    122440     3466.62
    122480     3467.71
    122520     3468.83
    122560     3470.04
    122600     3471.06
    122640     3472.36
    122680     3473.21
    122720     3474.49
    122760     3475.84
    122800     3477.03
    122840     3477.96
    122880     3479.01
    122920     3480.19
    122960     3481.28
    123000      3482.7
    123040     3483.42
    123080      3484.9
    123120        3486
    123160     3487.07
    123200     3488.04
    123240     3489.25
    123280     3490.34
    123320     3491.46
    123360     3492.68
    123400      3493.7
    123440        3495
    123480     3495.84
    123520     3497.12
    123560     3498.48
    123600     3499.66
    123640      3500.6
    123680     3501.63
    123720     3502.82
    123760     3503.91
    123800     3505.33
    123840     3506.05
    123880     3507.53
    123920     3508.64
    123960     3509.69
    124000     3510.66
    124040     3511.87
    124080     3512.97
    124120      3514.1
    124160     3515.31
    124200     3516.33
    124240     3517.62
    124280     3518.46
    124320     3519.74
    124360     3521.11
    124400     3522.29
    124440     3523.23
    124480     3524.26
    124520     3525.46
    124560     3526.54
    124600     3527.96
    124640     3528.69
    124680     3530.17
    124720     3531.26
    124760     3532.32
    124800     3533.29
    124840      3534.5
    124880      3535.6
    124920     3536.73
    124960     3537.94
    125000     3538.94
    125040     3540.24
    125080     3541.08
    125120     3542.37
    125160     3543.74
    125200     3544.91
    125240     3545.86
    125280     3546.88
    125320     3548.07
    125360     3549.15
    125400     3550.59
    125440     3551.29
    125480     3552.78
    125520     3553.89
    125560     3554.94
    125600     3555.92
    125640     3557.13
    125680     3558.23
    125720     3559.35
    125760     3560.56
    125800     3561.57
    125840     3562.87
    125880      3563.7
    125920        3565
    125960     3566.35
    126000     3567.54
    126040     3568.47
    126080     3569.52
    126120     3570.69
    126160     3571.78
    126200     3573.22
    126240     3573.93
    126280     3575.42
    126320     3576.53
    126360     3577.57
    126400     3578.55
    126440     3579.76
    126480     3580.86
    126520     3581.99
    126560      3583.2
    126600     3584.19
    126640      3585.5
    126680     3586.33
    126720     3587.63
    126760     3588.99
    126800     3590.17
    126840     3591.11
    126880     3592.15
    126920     3593.34
    126960     3594.42
    127000     3595.86
    127040     3596.57
    127080     3598.06
    127120     3599.17
    127160     3600.22
    127200      3601.2
    127240      3602.4
    127280     3603.49
    127320     3604.62
    127360     3605.83
    127400     3606.84
    127440     3608.14
    127480     3608.97
    127520     3610.24
    127560     3611.62
    127600      3612.8
    127640     3613.74
    127680     3614.78
    127720     3615.96
    127760     3617.05
    127800     3618.49
    127840      3619.2
    127880     3620.69
    127920     3621.81
    127960     3622.85
    128000     3623.82
    128040     3625.04
    128080     3626.13
    128120     3627.25
    128160     3628.47
    128200     3629.48
    128240     3630.77
    128280     3631.61
    128320     3632.89
    128360     3634.26
    128400     3635.44
    128440     3636.38
    128480     3637.42
    128520     3638.61
    128560     3639.69
    128600     3641.13
    128640     3641.82
    128680     3643.32
    128720     3644.44
    128760     3645.49
    128800     3646.46
    128840     3647.67
    128880     3648.77
    128920     3649.89
    128960      3651.1
    129000     3652.11
    129040      3653.4
    129080     3654.24
    129120     3655.52
    129160     3656.89
    129200     3658.08
    129240     3659.02
    129280     3660.06
    129320     3661.25
    129360     3662.32
    129400     3663.77
    129440     3664.47
    129480     3665.96
    129520     3667.08
    129560     3668.13
    129600      3669.1
    129640     3670.31
    129680     3671.42
    129720     3672.53
    129760     3673.74
    129800     3674.75
    129840     3676.04
    129880     3676.88
    129920     3678.17
    129960     3679.54
    130000     3680.72
    130040     3681.66
    130080      3682.7
    130120     3683.88
    130160     3684.95
    130200      3686.4
    130240     3687.11
    130280      3688.6
    130320     3689.71
    130360     3690.77
    130400     3691.72
    130440     3692.96
    130480     3694.07
    130520     3695.17
    130560     3696.37
    130600      3697.4
    130640     3698.69
    130680     3699.52
    130720     3700.81
    130760     3702.19
    130800     3703.37
    130840      3704.3
    130880     3705.33
    130920     3706.51
    130960      3707.6
    131000     3709.04
    131040     3709.74
    131080     3711.24
    131120     3712.36
    131160     3713.41
    131200     3714.37
    131240     3715.59
    131280      3716.7
    131320      3717.8
    131360     3719.01
    131400     3720.03
    131440     3721.32
    131480     3722.14
    131520     3723.45
    131560     3724.82
    131600     3726.01
    131640     3726.93
    131680     3727.97
    131720     3729.15
    131760     3730.24
    131800     3731.68
    131840     3732.38
    131880     3733.88
    131920     3734.99
    131960     3736.05
    132000     3737.01
    132040     3738.24
    132080     3739.33
    132120     3740.43
    132160     3741.65
    132200     3742.66
    132240     3743.95
    132280     3744.77
    132320     3746.08
    132360     3747.45
    132400     3748.64
    132440     3749.57
    132480      3750.6
    132520     3751.78
    132560     3752.87
    132600     3754.31
    132640        3755
    132680      3756.5
    132720     3757.61
    132760     3758.68
    132800     3759.63
    132840     3760.86
    132880     3761.96
    132920     3763.06
    132960     3764.26
    133000     3765.29
    133040     3766.57
    133080      3767.4
    133120     3768.71
    133160     3770.07
    133200     3771.27
    133240      3772.2
    133280     3773.24
    133320     3774.42
    133360     3775.51
    133400     3776.94
    133440     3777.65
    133480     3779.14
    133520     3780.26
    133560     3781.33
    133600     3782.27
    133640      3783.5
    133680     3784.59
    133720     3785.69
    133760     3786.91
    133800     3787.93
    133840     3789.22
    133880     3790.05
    133920     3791.35
    133960     3792.72
    134000     3793.91
    134040     3794.84
    134080     3795.87
    134120     3797.06
    134160     3798.15
    134200     3799.58
    134240     3800.29
    134280     3801.78
    134320      3802.9
    134360     3803.96
    134400     3804.91
    134440     3806.14
    134480     3807.23
    134520     3808.33
    134560     3809.54
    134600     3810.58
    134640     3811.86
    134680     3812.68
    134720     3813.98
    134760     3815.36
    134800     3816.55
    134840     3817.48
    134880     3818.51
    134920     3819.69
    134960     3820.78
    135000     3822.23
    135040     3822.92
    135080     3824.42
    135120     3825.53
    135160      3826.6
    135200     3827.54
    135240     3828.78
    135280     3829.87
    135320     3830.98
    135360     3832.18
    135400     3833.21
    135440     3834.49
    135480     3835.33
    135520     3836.61
    135560     3837.99
    135600     3839.19
    135640     3840.13
    135680     3841.16
    135720     3842.35
    135760     3843.43
    135800     3844.87
    135840     3845.57
    135880     3847.07
    135920     3848.18
    135960     3849.25
    136000     3850.19
    136040     3851.42
    136080     3852.52
    136120     3853.62
    136160     3854.83
    136200     3855.85
    136240     3857.13
    136280     3857.97
    136320     3859.25
    136360     3860.62
    136400     3861.85
    136440     3862.77
    136480     3863.81
    136520     3864.99
    136560     3866.07
    136600     3867.53
    136640     3868.22
    136680     3869.72
    136720     3870.84
    136760     3871.91
    136800     3872.84
    136840     3874.07
    136880     3875.16
    136920     3876.27
    136960     3877.49
    137000     3878.49
    137040     3879.77
    137080     3880.61
    137120     3881.88
    137160     3883.26
    137200     3884.48
    137240      3885.4
    137280     3886.44
    137320     3887.62
    137360     3888.72
    137400     3890.16
    137440     3890.85
    137480     3892.35
    137520     3893.47
    137560     3894.53
    137600     3895.46
    137640      3896.7
    137680     3897.79
    137720     3898.89
    137760     3900.12
    137800     3901.13
    137840     3902.41
    137880     3903.24
    137920     3904.53
    137960      3905.9
    138000     3907.11
    138040     3908.05
    138080     3909.07
    138120     3910.27
    138160     3911.35
    138200      3912.8
    138240     3913.48
    138280     3914.98
    138320      3916.1
    138360     3917.17
    138400      3918.1
    138440     3919.34
    138480     3920.44
    138520     3921.53
    138560     3922.76
    138600     3923.77
    138640     3925.05
    138680     3925.89
    138720     3927.18
    138760     3928.53
    138800     3929.76
    138840     3930.68
    138880     3931.71
    138920      3932.9
    138960     3933.98
    139000     3935.44
    139040     3936.11
    139080     3937.62
    139120     3938.74
    139160      3939.8
    139200     3940.73
    139240     3941.97
    139280     3943.06
    139320     3944.18
    139360     3945.39
    139400      3946.4
    139440     3947.69
    139480     3948.53
    139520     3949.82
    139560     3951.18
    139600     3952.39
    139640     3953.32
    139680     3954.34
    139720     3955.53
    139760     3956.62
    139800     3958.07
    139840     3958.74
    139880     3960.26
    139920     3961.36
    139960     3962.43
    140000     3963.35
    140040      3964.6
    140080     3965.68
    140120     3966.81
    140160     3968.02
    140200     3969.03
    140240     3970.32
    140280     3971.16
    140320     3972.45
    140360     3973.81
    140400     3975.02
    140440     3975.95
    140480     3976.98
    140520     3978.15
    140560     3979.26
    140600     3980.71
    140640     3981.38
    140680     3982.89
    140720     3984.01
    140760     3985.07
    140800     3985.99
    140840     3987.23
    140880     3988.31
    140920     3989.44
    140960     3990.65
    141000     3991.65
    141040     3992.94
    141080     3993.79
    141120     3995.08
    141160     3996.45
    141200     3997.65
    141240     3998.59
    141280     3999.61
    141320     4000.79
    141360     4001.89
    141400     4003.34
    141440     4004.01
    141480     4005.52
    141520     4006.64
    141560     4007.69
    141600     4008.62
    141640     4009.85
    141680     4010.93
    141720     4012.06
    141760     4013.28
    141800     4014.26
    141840     4015.56
    141880     4016.41
    141920     4017.71
    141960     4019.08
    142000     4020.28
    142040     4021.21
    142080     4022.24
    142120     4023.42
    142160     4024.51
    142200     4025.97
    142240     4026.63
    142280     4028.14
    142320     4029.26
    142360      4030.3
    142400     4031.23
    142440     4032.47
    142480     4033.55
    142520     4034.68
    142560     4035.89
    142600     4036.88
    142640     4038.18
    142680     4039.03
    142720     4040.32
    142760     4041.71
    142800      4042.9
    142840     4043.84
    142880     4044.86
    142920     4046.04
    142960     4047.13
    143000      4048.6
    143040     4049.24
    143080     4050.76
    143120     4051.88
    143160     4052.93
    143200     4053.85
    143240      4055.1
    143280     4056.17
    143320     4057.31
    143360     4058.53
    143400     4059.51
    143440     4060.81
    143480     4061.66
    143520     4062.97
    143560     4064.35
    143600     4065.54
    143640     4066.49
    143680      4067.5
    143720     4068.68
    143760     4069.76
    143800     4071.24
    143840     4071.87
    143880     4073.41
    143920     4074.52
    143960     4075.56
    144000     4076.48
    144040     4077.73
    144080     4078.81
    144120     4079.94
    144160     4081.16
    144200     4082.16
    144240     4083.46
    144280      4084.3
    144320     4085.61
    144360     4086.98
    144400     4088.18
    144440     4089.13
    144480     4090.15
    144520     4091.32
    144560     4092.41
    144600      4093.9
    144640     4094.51
    144680     4096.04
    144720     4097.16
    144760      4098.2
    144800     4099.12
    144840     4100.37
    144880     4101.45
    144920     4102.59
    144960      4103.8
    145000     4104.81
    145040      4106.1
    145080     4106.96
    145120     4108.26
    145160     4109.63
    145200     4110.83
    145240     4111.78
    145280     4112.81
    145320     4113.98
    145360     4115.08
    145400     4116.55
    145440     4117.18
    145480      4118.7
    145520     4119.82
    145560     4120.86
    145600     4121.78
    145640     4123.03
    145680     4124.11
    145720     4125.25
    145760     4126.48
    145800     4127.47
    145840     4128.76
    145880     4129.62
    145920      4130.9
    145960     4132.29
    146000      4133.5
    146040     4134.44
    146080     4135.47
    146120     4136.65
    146160     4137.73
    146200     4139.21
    146240     4139.83
    146280     4141.37
    146320     4142.47
    146360     4143.52
    146400     4144.43
    146440     4145.69
    146480     4146.77
    146520      4147.9
    146560     4149.14
    146600     4150.13
    146640     4151.42
    146680     4152.28
    146720     4153.56
    146760     4154.95
    146800     4156.15
    146840      4157.1
    146880     4158.14
    146920     4159.32
    146960      4160.4
    147000     4161.88
    147040      4162.5
    147080     4164.03
    147120     4165.14
    147160     4166.18
    147200     4167.08
    147240     4168.36
    147280     4169.42
    147320     4170.55
    147360     4171.81
    147400     4172.78
    147440     4174.09
    147480     4174.94
    147520     4176.22
    147560      4177.6
    147600     4178.82
    147640     4179.77
    147680      4180.8
    147720     4181.98
    147760     4183.05
    147800     4184.55
    147840     4185.16
    147880      4186.7
    147920      4187.8
    147960     4188.85
    148000     4189.75
    148040     4191.03
    148080     4192.07
    148120     4193.22
    148160     4194.48
    148200     4195.44
    148240     4196.74
    148280      4197.6
    148320     4198.88
    148360     4200.27
    148400     4201.48
    148440     4202.43
    148480     4203.47
    148520     4204.64
    148560     4205.72
    148600     4207.21
    148640     4207.82
    148680     4209.38
    148720     4210.47
    148760     4211.51
    148800     4212.41
    148840     4213.71
    148880     4214.75
    148920     4215.89
    148960     4217.14
    149000     4218.11
    149040     4219.41
    149080     4220.28
    149120     4221.55
    149160     4222.94
    149200     4224.16
    149240      4225.1
    149280     4226.11
    149320     4227.31
    149360     4228.37
    149400     4229.88
    149440     4230.48
    149480     4232.04
    149520     4233.14
    149560     4234.16
    149600     4235.07
    149640     4236.36
    149680     4237.41
    149720     4238.57
    149760      4239.8
    149800     4240.77
    149840     4242.07
    149880     4242.95
    149920     4244.21
    149960     4245.59
    150000     4246.81
    150040     4247.75
    150080     4248.78
    150120     4249.96
    150160     4251.02
    150200     4252.53
    150240     4253.12
    150280     4254.69
    150320     4255.77
    150360     4256.81
    150400     4257.69
    150440        4259
    150480     4260.05
    150520     4261.21
    150560     4262.46
    150600     4263.41
    150640     4264.72
    150680     4265.59
    150720     4266.85
    150760     4268.21
    150800     4269.43
    150840     4270.39
    150880     4271.41
    150920     4272.59
    150960     4273.65
    151000     4275.16
    151040     4275.75
    151080     4277.32
    151120     4278.42
    151160     4279.44
    151200     4280.33
    151240     4281.64
    151280     4282.69
    151320     4283.85
    151360     4285.09
    151400     4286.05
    151440     4287.35
    151480     4288.23
    151520      4289.5
    151560     4290.86
    151600     4292.08
    151640     4293.02
    151680     4294.06
    151720     4295.23
    151760      4296.3
    151800      4297.8
    151840     4298.39
    151880     4299.97
    151920     4301.06
    151960     4302.09
    152000     4302.97
    152040     4304.28
    152080     4305.31
    152120     4306.49
    152160     4307.73
    152200     4308.69
    152240     4309.98
    152280     4310.85
    152320     4312.12
    152360      4313.5
    152400     4314.72
    152440     4315.67
    152480     4316.68
    152520     4317.87
    152560     4318.93
    152600     4320.43
    152640        4321
    152680     4322.61
    152720     4323.68
    152760     4324.72
    152800      4325.6
    152840     4326.91
    152880     4327.93
    152920     4329.11
    152960     4330.35
    153000     4331.31
    153040      4332.6
    153080     4333.47
    153120     4334.74
    153160     4336.13
    153200     4337.34
    153240     4338.29
    153280      4339.3
    153320      4340.5
    153360     4341.54
    153400     4343.06
    153440     4343.64
    153480     4345.22
    153520     4346.31
    153560     4347.33
    153600     4348.21
    153640     4349.52
    153680     4350.55
    153720     4351.71
    153760     4352.96
    153800     4353.93
    153840     4355.21
    153880     4356.08
    153920     4357.35
    153960     4358.74
    154000     4359.95
    154040     4360.89
    154080      4361.9
    154120     4363.12
    154160     4364.15
    154200     4365.67
    154240     4366.25
    154280     4367.82
    154320     4368.93
    154360     4369.95
    154400     4370.83
    154440     4372.13
    154480     4373.15
    154520     4374.32
    154560     4375.57
    154600     4376.53
    154640     4377.81
    154680     4378.68
    154720     4379.94
    154760     4381.34
    154800     4382.53
    154840     4383.49
    154880     4384.49
    154920     4385.71
    154960     4386.74
    155000     4388.27
    155040     4388.85
    155080     4390.42
    155120     4391.52
    155160     4392.53
    155200     4393.42
    155240     4394.73
    155280     4395.76
    155320     4396.91
    155360     4398.18
    155400     4399.11
    155440     4400.41
    155480     4401.27
    155520     4402.54
    155560     4403.94
    155600     4405.14
    155640     4406.07
    155680     4407.08
    155720     4408.29
    155760     4409.32
    155800     4410.86
    155840     4411.42
    155880     4413.01
    155920     4414.09
    155960     4415.12
    156000     4416.01
    156040      4417.3
    156080     4418.34
    156120     4419.49
    156160     4420.76
    156200     4421.71
    156240     4422.98
    156280     4423.84
    156320     4425.11
    156360     4426.52
    156400     4427.72
    156440     4428.66
    156480     4429.67
    156520     4430.87
    156560     4431.91
    156600     4433.44
    156640     4434.01
    156680      4435.6
    156720     4436.68
    156760      4437.7
    156800     4438.58
    156840     4439.89
    156880     4440.92
    156920     4442.08
    156960     4443.34
    157000     4444.31
    157040     4445.57
    157080     4446.44
    157120     4447.68
    157160      4449.1
    157200     4450.29
    157240     4451.25
    157280     4452.25
    157320     4453.45
    157360     4454.49
    157400     4456.03
    157440      4456.6
    157480     4458.19
    157520     4459.27
    157560      4460.3
    157600     4461.19
    157640     4462.49
    157680     4463.54
    157720     4464.68
    157760     4465.94
    157800     4466.93
    157840     4468.17
    157880     4469.05
    157920     4470.29
    157960      4471.7
    158000      4472.9
    158040     4473.85
    158080     4474.85
    158120     4476.05
    158160     4477.09
    158200     4478.62
    158240     4479.19
    158280     4480.77
    158320     4481.87
    158360     4482.88
    158400     4483.78
    158440     4485.08
    158480     4486.13
    158520     4487.27
    158560     4488.53
    158600     4489.52
    158640     4490.75
    158680     4491.64
    158720     4492.87
    158760     4494.29
    158800     4495.48
    158840     4496.44
    158880     4497.44
    158920     4498.65
    158960     4499.67
    159000      4501.2
    159040     4501.78
    159080     4503.36
    159120     4504.46
    159160     4505.48
    159200     4506.38
    159240     4507.67
    159280     4508.72
    159320     4509.86
    159360     4511.11
    159400     4512.12
    159440     4513.35
    159480     4514.22
    159520     4515.46
    159560     4516.88
    159600     4518.07
    159640     4519.03
    159680     4520.03
    159720     4521.25
    159760     4522.27
    159800     4523.79
    159840     4524.39
    159880     4525.94
    159920     4527.05
    159960     4528.07
    160000     4528.97
    160040     4530.26
    160080     4531.32
    160120     4532.46
    160160      4533.7
    160200     4534.71
    160240     4535.96
    160280      4536.8
    160320     4538.06
    160360     4539.48
    160400     4540.67
    160440     4541.64
    160480     4542.65
    160520     4543.86
    160560     4544.88
    160600     4546.39
    160640     4546.98
    160680     4548.55
    160720     4549.66
    160760     4550.68
    160800     4551.57
    160840     4552.85
    160880      4553.9
    160920     4555.05
    160960     4556.31
    161000     4557.31
    161040     4558.55
    161080      4559.4
    161120     4560.67
    161160     4562.08
    161200     4563.27
    161240     4564.23
    161280     4565.25
    161320     4566.46
    161360     4567.49
    161400        4569
    161440     4569.59
    161480     4571.16
    161520     4572.27
    161560      4573.3
    161600     4574.17
    161640     4575.47
    161680     4576.51
    161720     4577.68
    161760     4578.91
    161800     4579.92
    161840     4581.15
    161880     4582.02
    161920     4583.29
    161960     4584.68
    162000     4585.87
    162040     4586.83
    162080     4587.86
    162120     4589.07
    162160     4590.08
    162200     4591.62
    162240     4592.19
    162280     4593.76
    162320     4594.87
    162360      4595.9
    162400     4596.78
    162440     4598.08
    162480     4599.13
    162520     4600.29
    162560     4601.53
    162600     4602.52
    162640     4603.77
    162680     4604.63
    162720      4605.9
    162760      4607.3
    162800     4608.51
    162840     4609.45
    162880     4610.45
    162920     4611.67
    162960     4612.68
    163000     4614.23
    163040     4614.79
    163080     4616.37
    163120     4617.47
    163160      4618.5
    163200     4619.39
    163240     4620.68
    163280     4621.73
    163320      4622.9
    163360     4624.14
    163400     4625.12
    163440     4626.37
    163480     4627.23
    163520      4628.5
    163560      4629.9
    163600     4631.11
    163640     4632.03
    163680     4633.05
    163720     4634.28
    163760     4635.29
    163800     4636.85
    163840     4637.39
    163880     4638.98
    163920     4640.07
    163960     4641.11
    164000     4641.99
    164040     4643.29
    164080     4644.35
    164120      4645.5
    164160     4646.73
    164200     4647.73
    164240     4648.98
    164280     4649.84
    164320     4651.12
    164360     4652.52
    164400     4653.74
    164440     4654.64
    164480     4655.67
    164520     4656.88
    164560      4657.9
    164600     4659.46
    164640     4660.01
    164680     4661.58
    164720      4662.7
    164760     4663.73
    164800     4664.59
    164840      4665.9
    164880     4666.98
    164920     4668.12
    164960     4669.37
    165000     4670.35
    165040     4671.59
    165080     4672.45
    165120     4673.74
    165160     4675.14
    165200     4676.36
    165240     4677.27
    165280     4678.29
    165320      4679.5
    165360     4680.52
    165400      4682.1
    165440     4682.64
    165480      4684.2
    165520     4685.32
    165560     4686.35
    165600     4687.22
    165640     4688.52
    165680     4689.61
    165720     4690.75
    165760        4692
    165800     4692.98
    165840     4694.23
    165880     4695.07
    165920     4696.35
    165960     4697.77
    166000     4698.99
    166040     4699.88
    166080     4700.92
    166120     4702.12
    166160     4703.14
    166200     4704.72
    166240     4705.24
    166280     4706.81
    166320     4707.95
    166360     4708.97
    166400     4709.83
    166440     4711.14
    166480     4712.22
    166520     4713.37
    166560     4714.61
    166600     4715.61
    166640     4716.84
    166680     4717.69
    166720     4718.97
    166760     4720.37
    166800     4721.61
    166840     4722.48
    166880     4723.54
    166920     4724.74
    166960     4725.75
    167000     4727.34
    167040     4727.85
    167080     4729.42
    167120     4730.56
    167160     4731.59
    167200     4732.45
    167240     4733.76
    167280     4734.85
    167320     4735.98
    167360     4737.23
    167400     4738.22
    167440     4739.46
    167480      4740.3
    167520     4741.58
    167560     4742.99
    167600     4744.24
    167640      4745.1
    167680     4746.15
    167720     4747.34
    167760     4748.37
    167800     4749.97
    167840     4750.45
    167880     4752.05
    167920     4753.17
    167960     4754.19
    168000     4755.07
    168040     4756.37
    168080     4757.47
    168120      4758.6
    168160     4759.84
    168200     4760.83
    168240     4762.06
    168280      4762.9
    168320     4764.19
    168360      4765.6
    168400     4766.84
    168440     4767.73
    168480     4768.76
    168520     4769.95
    168560     4770.96
    168600     4772.58
    168640     4773.06
    168680     4774.66
    168720     4775.78
    168760     4776.79
    168800     4777.67
    168840     4778.98
    168880     4780.09
    168920     4781.21
    168960     4782.45
    169000     4783.43
    169040     4784.67
    169080      4785.5
    169120      4786.8
    169160     4788.22
    169200     4789.45
    169240     4790.33
    169280     4791.36
    169320     4792.55
    169360     4793.57
    169400     4795.18
    169440     4795.66
    169480     4797.27
    169520     4798.38
    169560      4799.4
    169600     4800.27
    169640     4801.59
    169680     4802.69
    169720     4803.81
    169760     4805.05
    169800     4806.03
    169840     4807.27
    169880      4808.1
    169920     4809.41
    169960     4810.81
    170000     4812.06
    170040     4812.94
    170080     4813.96
    170120     4815.14
    170160     4816.16
    170200     4817.79
    170240     4818.26
    170280     4819.86
    170320     4820.98
    170360        4822
    170400     4822.86
    170440     4824.19
    170480     4825.27
    170520     4826.41
    170560     4827.65
    170600     4828.62
    170640     4829.88
    170680      4830.7
    170720     4831.98
    170760     4833.41
    170800     4834.67
    170840     4835.54
    170880     4836.55
    170920     4837.75
    170960     4838.78
    171000     4840.41
    171040     4840.86
    171080     4842.47
    171120     4843.59
    171160      4844.6
    171200     4845.45
    171240     4846.82
    171280     4847.88
    171320     4849.02
    171360     4850.25
    171400     4851.22
    171440     4852.49
    171480     4853.32
    171520      4854.6
    171560     4856.01
    171600     4857.28
    171640     4858.15
    171680     4859.17
    171720     4860.36
    171760     4861.39
    171800     4863.01
    171840     4863.46
    171880     4865.06
    171920     4866.19
    171960      4867.2
    172000     4868.06
    172040     4869.42
    172080     4870.48
    172120     4871.63
    172160     4872.86
    172200     4873.82
    172240     4875.09
    172280     4875.91
    172320     4877.19
    172360     4878.61
    172400     4879.87
    172440     4880.75
    172480     4881.78
    172520     4882.96
    172560     4883.98
    172600     4885.59
    172640     4886.05
    172680     4887.65
    172720     4888.79
    172760     4889.79
    172800     4890.66
    172840     4892.01
    172880     4893.05
    172920      4894.2
    172960     4895.44
    173000     4896.42
    173040     4897.67
    173080     4898.49
    173120     4899.77
    173160     4901.18
    173200     4902.45
    173240     4903.32
    173280     4904.35
    173320     4905.54
    173360     4906.52
    173400     4908.16
    173440     4908.61
    173480     4910.23
    173520     4911.35
    173560     4912.35
    173600     4913.21
    173640     4914.56
    173680     4915.59
    173720     4916.76
    173760        4918
    173800     4918.98
    173840     4920.22
    173880     4921.05
    173920     4922.33
    173960     4923.73
    174000     4925.01
    174040     4925.88
    174080     4926.91
    174120      4928.1
    174160     4929.08
    174200     4930.73
    174240     4931.17
    174280     4932.79
    174320     4933.92
    174360     4934.93
    174400     4935.79
    174440     4937.14
    174480     4938.18
    174520     4939.34
    174560     4940.57
    174600     4941.55
    174640     4942.81
    174680     4943.61
    174720      4944.9
    174760     4946.29
    174800     4947.58
    174840     4948.45
    174880     4949.47
    174920     4950.66
    174960     4951.65
    175000     4953.28
    175040     4953.74
    175080     4955.36
    175120      4956.5
    175160     4957.49
    175200     4958.34
    175240      4959.7
    175280     4960.75
    175320     4961.91
    175360     4963.15
    175400     4964.14
    175440     4965.37
    175480     4966.18
    175520     4967.48
    175560     4968.87
    175600     4970.16
    175640     4971.02
    175680     4972.05
    175720     4973.25
    175760     4974.24
    175800     4975.87
    175840     4976.32
    175880     4977.93
    175920     4979.09
    175960     4980.07
    176000     4980.93
    176040     4982.28
    176080     4983.32
    176120      4984.5
    176160     4985.73
    176200     4986.69
    176240     4987.94
    176280     4988.75
    176320     4990.05
    176360     4991.44
    176400     4992.73
    176440     4993.59
    176480     4994.64
    176520     4995.86
    176560     4996.83
    176600     4998.46
    176640      4998.9
    176680     5000.51
    176720     5001.67
    176760     5002.65
    176800     5003.52
    176840     5004.83
    176880     5005.88
    176920     5007.06
    176960     5008.27
    177000     5009.25
    177040      5010.5
    177080      5011.3
    177120     5012.63
    177160     5014.01
    177200      5015.3
    177240     5016.16
    177280      5017.2
    177320     5018.41
    177360      5019.4
    177400     5021.03
    177440     5021.47
    177480     5023.06
    177520     5024.24
    177560     5025.23
    177600      5026.1
    177640     5027.42
    177680     5028.44
    177720     5029.63
    177760     5030.87
    177800     5031.81
    177840     5033.07
    177880     5033.87
    177920     5035.19
    177960     5036.56
    178000     5037.88
    178040     5038.72
    178080     5039.78
    178120     5040.97
    178160     5041.97
    178200     5043.58
    178240     5044.02
    178280     5045.62
    178320     5046.79
    178360     5047.79
    178400     5048.65
    178440     5049.96
    178480     5050.99
    178520     5052.18
    178560     5053.42
    178600     5054.35
    178640     5055.61
    178680     5056.42
    178720     5057.73
    178760     5059.12
    178800     5060.45
    178840     5061.27
    178880     5062.35
    178920     5063.53
    178960     5064.52
    179000     5066.15
    179040     5066.58
    179080     5068.19
    179120     5069.35
    179160     5070.33
    179200     5071.21
    179240     5072.53
    179280     5073.55
    179320     5074.74
    179360     5076.01
    179400     5076.93
    179440     5078.19
    179480     5078.99
    179520      5080.3
    179560     5081.68
    179600     5083.02
    179640     5083.84
    179680     5084.93
    179720     5086.09
    179760     5087.09
    179800     5088.73
    179840     5089.13
    179880     5090.74
    179920      5091.9
    179960     5092.89
    180000     5093.76
    180040     5095.09
    180080     5096.12
    180120      5097.3
    180160     5098.57
    180200     5099.48
    180240     5100.75
    180280     5101.53
    180320     5102.86
    180360     5104.25
    180400     5105.57
    180440     5106.39
    180480     5107.47
    180520     5108.63
    180560     5109.64
    180600     5111.28
    180640     5111.68
    180680     5113.29
    180720     5114.46
    180760     5115.44
    180800     5116.31
    180840     5117.64
    180880     5118.65
    180920     5119.83
    180960     5121.12
    181000     5122.02
    181040     5123.28
    181080     5124.07
    181120     5125.39
    181160     5126.78
    181200     5128.12
    181240     5128.93
    181280     5130.01
    181320     5131.16
    181360     5132.17
    181400     5133.82
    181440     5134.21
    181480     5135.83
    181520     5136.99
    181560     5137.97
    181600     5138.84
    181640     5140.16
    181680     5141.17
    181720     5142.35
    181760     5143.64
    181800     5144.56
    181840     5145.81
    181880     5146.62
    181920     5147.93
    181960     5149.32
    182000     5150.65
    182040     5151.46
    182080     5152.53
    182120      5153.7
    182160     5154.69
    182200     5156.35
    182240     5156.74
    182280     5158.37
    182320     5159.52
    182360      5160.5
    182400     5161.37
    182440     5162.68
    182480     5163.69
    182520     5164.86
    182560     5166.17
    182600      5167.1
    182640     5168.34
    182680     5169.13
    182720     5170.45
    182760     5171.83
    182800     5173.17
    182840     5173.99
    182880     5175.05
    182920     5176.22
    182960     5177.23
    183000     5178.86
    183040     5179.26
    183080     5180.89
    183120     5182.04
    183160     5183.01
    183200     5183.89
    183240      5185.2
    183280     5186.21
    183320     5187.37
    183360      5188.7
    183400     5189.62
    183440     5190.85
    183480     5191.65
    183520     5192.97
    183560     5194.37
    183600     5195.69
    183640     5196.51
    183680     5197.58
    183720     5198.76
    183760     5199.74
    183800     5201.39
    183840     5201.78
    183880     5203.43
    183920     5204.55
    183960     5205.54
    184000     5206.42
    184040     5207.73
    184080     5208.74
    184120      5209.9
    184160     5211.23
    184200     5212.16
    184240     5213.39
    184280     5214.18
    184320      5215.5
    184360     5216.88
    184400     5218.23
    184440     5219.03
    184480      5220.1
    184520     5221.29
    184560     5222.28
    184600     5223.92
    184640      5224.3
    184680     5225.96
    184720     5227.09
    184760     5228.08
    184800     5228.95
    184840     5230.27
    184880     5231.27
    184920     5232.42
    184960     5233.77
    185000     5234.69
    185040     5235.91
    185080     5236.71
    185120     5238.03
    185160     5239.42
    185200     5240.77
    185240     5241.57
    185280     5242.65
    185320     5243.83
    185360     5244.82
    185400     5246.47
    185440     5246.83
    185480      5248.5
    185520     5249.62
    185560     5250.61
    185600     5251.49
    185640     5252.81
    185680      5253.8
    185720     5254.95
    185760     5256.31
    185800     5257.23
    185840     5258.45
    185880     5259.25
    185920     5260.57
    185960     5261.98
    186000     5263.31
    186040     5264.13
    186080     5265.19
    186120     5266.38
    186160     5267.36
    186200     5269.02
    186240     5269.36
    186280     5271.05
    186320     5272.18
    186360     5273.17
    186400     5274.02
    186440     5275.36
    186480     5276.34
    186520     5277.49
    186560     5278.85
    186600     5279.78
    186640     5280.99
    186680     5281.79
    186720     5283.12
    186760     5284.51
    186800     5285.85
    186840     5286.67
    186880     5287.73
    186920      5288.9
    186960     5289.89
    187000     5291.54
    187040     5291.87
    187080     5293.58
    187120     5294.72
    187160     5295.68
    187200     5296.55
    187240      5297.9
    187280     5298.87
    187320     5300.02
    187360     5301.39
    187400     5302.31
    187440     5303.55
    187480     5304.32
    187520     5305.65
    187560     5307.05
    187600     5308.38
    187640     5309.21
    187680     5310.27
    187720     5311.44
    187760     5312.45
    187800     5314.09
    187840     5314.41
    187880     5316.12
    187920     5317.26
    187960     5318.24
    188000     5319.11
    188040     5320.45
    188080     5321.42
    188120     5322.56
    188160     5323.94
    188200     5324.85
    188240      5326.1
    188280     5326.86
    188320     5328.19
    188360     5329.58
    188400     5330.92
    188440     5331.76
    188480     5332.81
    188520        5334
    188560        5335
    188600     5336.65
    188640     5336.96
    188680     5338.68
    188720     5339.82
    188760     5340.81
    188800     5341.68
    188840        5343
    188880     5343.97
    188920     5345.13
    188960      5346.5
    189000     5347.39
    189040     5348.63
    189080     5349.42
    189120     5350.75
    189160     5352.14
    189200      5353.5
    189240     5354.32
    189280     5355.36
    189320     5356.55
    189360     5357.55
    189400     5359.19
    189440     5359.51
    189480     5361.21
    189520     5362.36
    189560     5363.37
    189600     5364.23
    189640     5365.56
    189680     5366.52
    189720     5367.67
    189760     5369.04
    189800     5369.94
    189840     5371.19
    189880     5371.96
    189920     5373.28
    189960      5374.7
    190000     5376.06
    190040     5376.87
    190080     5377.93
    190120      5379.1
    190160      5380.1
    190200     5381.76
    190240     5382.06
    190280     5383.78
    190320     5384.92
    190360     5385.93
    190400     5386.75
    190440     5388.11
    190480     5389.08
    190520     5390.22
    190560     5391.59
    190600      5392.5
    190640     5393.73
    190680     5394.51
    190720     5395.84
    190760     5397.26
    190800     5398.62
    190840     5399.44
    190880     5400.49
    190920     5401.68
    190960     5402.67
    191000     5404.33
    191040     5404.63
    191080     5406.35
    191120     5407.51
    191160      5408.5
    191200     5409.32
    191240     5410.67
    191280     5411.64
    191320     5412.77
    191360     5414.16
    191400     5415.06
    191440     5416.28
    191480     5417.07
    191520     5418.39
    191560     5419.81
    191600     5421.18
    191640     5422.01
    191680     5423.05
    191720     5424.23
    191760     5425.23
    191800     5426.89
    191840     5427.18
    191880     5428.93
    191920     5430.06
    191960     5431.06
    192000     5431.89
    192040     5433.22
    192080     5434.19
    192120     5435.33
    192160      5436.7
    192200     5437.62
    192240     5438.83
    192280     5439.62
    192320     5440.94
    192360     5442.36
    192400     5443.75
    192440     5444.56
    192480     5445.61
    192520      5446.8
    192560     5447.79
    192600     5449.46
    192640     5449.74
    192680      5451.5
    192720     5452.61
    192760     5453.62
    192800     5454.46
    192840     5455.79
    192880     5456.75
    192920      5457.9
    192960     5459.27
    193000     5460.17
    193040     5461.39
    193080     5462.17
    193120     5463.48
    193160     5464.93
    193200      5466.3
    193240      5467.1
    193280     5468.15
    193320     5469.33
    193360     5470.34
    193400     5472.02
    193440     5472.28
    193480     5474.05
    193520     5475.17
    193560     5476.17
    193600     5477.02
    193640     5478.35
    193680     5479.31
    193720     5480.44
    193760     5481.81
    193800     5482.71
    193840     5483.93
    193880     5484.71
    193920     5486.01
    193960     5487.47
    194000     5488.84
    194040     5489.64
    194080     5490.69
    194120     5491.89
    194160     5492.88
    194200     5494.56
    194240     5494.81
    194280     5496.57
    194320     5497.72
    194360     5498.71
    194400     5499.56
    194440     5500.87
    194480     5501.83
    194520     5502.96
    194560     5504.34
    194600     5505.26
    194640     5506.45
    194680     5507.24
    194720     5508.55
    194760     5510.01
    194800     5511.36
    194840     5512.18
    194880     5513.23
    194920     5514.43
    194960     5515.39
    195000     5517.09
    195040     5517.32
    195080      5519.1
    195120     5520.24
    195160     5521.24
    195200      5522.1
    195240     5523.39
    195280     5524.37
    195320     5525.49
    195360     5526.89
    195400      5527.8
    195440     5528.99
    195480     5529.76
    195520     5531.08
    195560     5532.54
    195600     5533.89
    195640     5534.72
    195680     5535.75
    195720     5536.95
    195760     5537.92
    195800     5539.61
    195840     5539.84
    195880     5541.61
    195920     5542.76
    195960     5543.78
    196000     5544.61
    196040      5545.9
    196080     5546.87
    196120        5548
    196160     5549.41
    196200     5550.31
    196240      5551.5
    196280     5552.25
    196320     5553.59
    196360     5555.05
    196400     5556.39
    196440     5557.22
    196480     5558.25
    196520     5559.46
    196560     5560.42
    196600     5562.14
    196640     5562.34
    196680     5564.11
    196720     5565.26
    196760     5566.26
    196800     5567.11
    196840     5568.41
    196880     5569.37
    196920     5570.51
    196960      5571.9
    197000     5572.81
    197040     5574.01
    197080     5574.76
    197120     5576.09
    197160     5577.57
    197200     5578.89
    197240     5579.74
    197280     5580.76
    197320     5581.97
    197360     5582.92
    197400     5584.64
    197440     5584.83
    197480     5586.62
    197520     5587.77
    197560     5588.77
    197600     5589.61
    197640     5590.91
    197680     5591.89
    197720     5593.02
    197760     5594.42
    197800     5595.31
    197840     5596.52
    197880     5597.27
    197920     5598.59
    197960     5600.08
    198000      5601.4
    198040     5602.23
    198080     5603.28
    198120     5604.47
    198160     5605.41
    198200     5607.15
    198240     5607.34
    198280     5609.11
    198320     5610.29
    198360     5611.28
    198400     5612.11
    198440      5613.4
    198480     5614.39
    198520     5615.53
    198560     5616.92
    198600      5617.8
    198640     5619.02
    198680     5619.77
    198720     5621.09
    198760     5622.59
    198800     5623.91
    198840     5624.74
    198880     5625.79
    198920     5626.98
    198960      5627.9
    199000     5629.66
    199040     5629.84
    199080     5631.61
    199120     5632.78
    199160     5633.77
    199200     5634.59
    199240     5635.88
    199280     5636.86
    199320     5637.99
    199360      5639.4
    199400     5640.28
    199440     5641.51
    199480     5642.25
    199520     5643.59
    199560     5645.09
    199600      5646.4
    199640     5647.22
    199680     5648.28
    199720     5649.47
    199760     5650.39
    199800     5652.16
    199840     5652.34
    199880      5654.1
    199920      5655.3
    199960     5656.26
    200000     5657.11
    200040     5658.39
    200080     5659.37
    200120     5660.49
    200160     5661.92
    200200     5662.77
    200240        5664
    200280     5664.76
    200320      5666.1
    200360     5667.59
    200400      5668.9
    200440     5669.74
    200480      5670.8
    200520     5671.97
    200560     5672.92
    200600     5674.67
    200640     5674.86
    200680     5676.63
    200720     5677.82
    200760     5678.79
    200800     5679.64
    200840     5680.92
    200880      5681.9
    200920     5683.01
    200960     5684.44
    201000      5685.3
    201040     5686.53
    201080     5687.27
    201120     5688.64
    201160     5690.11
    201200     5691.43
    201240     5692.28
    201280     5693.33
    201320     5694.49
    201360     5695.44
    201400     5697.18
    201440     5697.36
    201480     5699.14
    201520     5700.33
    201560      5701.3
    201600     5702.16
    201640     5703.44
    201680     5704.42
    201720     5705.53
    201760     5706.95
    201800     5707.82
    201840     5709.05
    201880      5709.8
    201920     5711.16
    201960     5712.63
    202000     5713.94
    202040      5714.8
    202080     5715.86
    202120     5717.02
    202160     5717.98
    202200     5719.72
    202240     5719.89
    202280     5721.67
    202320     5722.86
    202360     5723.81
    202400     5724.69
    202440     5725.96
    202480     5726.95
    202520     5728.05
    202560     5729.47
    202600     5730.35
    202640     5731.55
    202680      5732.3
    202720     5733.67
    202760     5735.14
    202800     5736.46
    202840     5737.32
    202880     5738.38
    202920     5739.52
    202960      5740.5
    203000     5742.24
    203040      5742.4
    203080     5744.21
    203120     5745.38
    203160     5746.33
    203200      5747.2
    203240     5748.46
    203280     5749.46
    203320     5750.57
    203360     5751.99
    203400     5752.87
    203440     5754.07
    203480     5754.81
    203520     5756.19
    203560     5757.64
    203600     5758.96
    203640     5759.81
    203680     5760.87
    203720     5762.03
    203760        5763
    203800     5764.74
    203840     5764.89
    203880      5766.7
    203920     5767.89
    203960     5768.83
    204000     5769.71
    204040     5770.94
    204080     5771.95
    204120     5773.05
    204160     5774.48
    204200     5775.37
    204240     5776.57
    204280     5777.32
    204320      5778.7
    204360     5780.14
    204400     5781.48
    204440     5782.32
    204480     5783.38
    204520     5784.54
    204560     5785.51
    204600     5787.25
    204640     5787.39
    204680     5789.19
    204720     5790.39
    204760     5791.31
    204800      5792.2
    204840     5793.45
    204880     5794.44
    204920     5795.57
    204960     5796.98
    205000     5797.88
    205040     5799.08
    205080     5799.83
    205120      5801.2
    205160     5802.67
    205200     5803.99
    205240     5804.83
    205280     5805.89
    205320     5807.05
    205360     5808.01
    205400     5809.77
    205440      5809.9
    205480     5811.72
    205520     5812.91
    205560     5813.83
    205600      5814.7
    205640     5815.95
    205680     5816.96
    205720     5818.08
    205760     5819.49
    205800     5820.39
    205840     5821.59
    205880     5822.33
    205920      5823.7
    205960     5825.16
    206000      5826.5
    206040     5827.32
    206080     5828.38
    206120     5829.55
    206160     5830.49
    206200     5832.28
    206240     5832.38
    206280      5834.2
    206320      5835.4
    206360     5836.32
    206400     5837.18
    206440     5838.44
    206480     5839.47
    206520     5840.57
    206560     5841.98
    206600     5842.89
    206640     5844.09
    206680     5844.81
    206720      5846.2
    206760     5847.66
    206800        5849
    206840     5849.85
    206880     5850.89
    206920     5852.06
    206960     5852.98
    207000     5854.76
    207040     5854.89
    207080      5856.7
    207120      5857.9
    207160     5858.83
    207200     5859.69
    207240     5860.94
    207280     5861.97
    207320     5863.09
    207360     5864.49
    207400     5865.41
    207440     5866.58
    207480     5867.31
    207520     5868.69
    207560     5870.16
    207600     5871.51
    207640     5872.34
    207680      5873.4
    207720     5874.56
    207760      5875.5
    207800     5877.26
    207840     5877.39
    207880     5879.21
    207920      5880.4
    207960     5881.32
    208000      5882.2
    208040     5883.46
    208080     5884.49
    208120     5885.59
    208160        5887
    208200     5887.92
    208240     5889.09
    208280     5889.82
    208320      5891.2
    208360     5892.67
    208400     5894.02
    208440     5894.86
    208480     5895.92
    208520     5897.07
    208560     5898.03
    208600     5899.78
    208640     5899.91
    208680     5901.72
    208720     5902.93
    208760     5903.84
    208800     5904.71
    208840     5905.95
    208880        5907
    208920     5908.09
    208960     5909.52
    209000     5910.43
    209040      5911.6
    209080     5912.32
    209120      5913.7
    209160     5915.18
    209200     5916.53
    209240     5917.37
    209280     5918.42
    209320     5919.59
    209360     5920.55
    209400      5922.3
    209440     5922.45
    209480     5924.25
    209520     5925.46
    209560     5926.36
    209600     5927.22
    209640     5928.47
    209680     5929.51
    209720      5930.6
    209760     5932.04
    209800     5932.95
    209840     5934.11
    209880     5934.83
    209920     5936.23
    209960     5937.69
    210000     5939.03
    210040     5939.89
    210080     5940.94
    210120     5942.11
    210160     5943.07
    210200     5944.83
    210240     5944.98
    210280     5946.77
    210320     5947.97
    210360     5948.86
    210400     5949.74
    210440     5950.97
    210480     5952.03
    210520     5953.08
    210560     5954.55
    210600     5955.45
    210640     5956.62
    210680     5957.32
    210720     5958.75
    210760     5960.22
    210800     5961.56
    210840     5962.39
    210880     5963.45
    210920      5964.6
    210960     5965.59
    211000     5967.34
    211040     5967.49
    211080     5969.28
    211120     5970.49
    211160     5971.35
    211200     5972.25
    211240     5973.47
    211280     5974.53
    211320     5975.57
    211360     5977.05
    211400     5977.98
    211440     5979.12
    211480     5979.83
    211520     5981.23
    211560     5982.73
    211600     5984.05
    211640     5984.89
    211680     5985.95
    211720     5987.08
    211760     5988.09
    211800     5989.85
    211840     5990.01
    211880     5991.77
    211920     5992.99
    211960     5993.87
    212000     5994.75
    212040     5996.01
    212080     5997.04
    212120     5998.09
    212160     5999.56
    212200     6000.49
    212240     6001.65
    212280     6002.33
    212320     6003.75
    212360     6005.24
    212400     6006.59
    212440      6007.4
    212480     6008.46
    212520     6009.59
    212560     6010.59
    212600     6012.36
    212640     6012.52
    212680      6014.3
    212720     6015.52
    212760     6016.37
    212800     6017.27
    212840     6018.52
    212880     6019.57
    212920     6020.62
    212960     6022.07
    213000     6023.01
    213040     6024.18
    213080     6024.85
    213120     6026.29
    213160     6027.75
    213200     6029.12
    213240     6029.93
    213280     6030.99
    213320      6032.1
    213360     6033.13
    213400     6034.89
    213440     6035.05
    213480     6036.83
    213520     6038.05
    213560     6038.89
    213600      6039.8
    213640     6041.07
    213680     6042.12
    213720     6043.14
    213760     6044.63
    213800     6045.55
    213840     6046.72
    213880      6047.4
    213920     6048.81
    213960     6050.29
    214000     6051.67
    214040     6052.48
    214080     6053.54
    214120     6054.64
    214160     6055.67
    214200     6057.44
    214240      6057.6
    214280     6059.35
    214320      6060.6
    214360     6061.44
    214400     6062.35
    214440     6063.61
    214480     6064.67
    214520     6065.69
    214560     6067.17
    214600     6068.08
    214640     6069.25
    214680     6069.94
    214720     6071.34
    214760     6072.81
    214800     6074.22
    214840     6075.01
    214880     6076.07
    214920     6077.18
    214960     6078.19
    215000     6079.97
    215040     6080.13
    215080     6081.87
    215120     6083.15
    215160     6083.96
    215200     6084.88
    215240     6086.14
    215280     6087.19
    215320     6088.22
    215360     6089.71
    215400      6090.6
    215440     6091.78
    215480     6092.46
    215520     6093.86
    215560     6095.34
    215600     6096.74
    215640     6097.52
    215680     6098.58
    215720     6099.68
    215760     6100.71
    215800     6102.49
    215840     6102.64
    215880     6104.39
    215920     6105.69
    215960     6106.49
    216000     6107.43
    216040     6108.65
    216080     6109.71
    216120     6110.75
    216160     6112.23
    216200     6113.11
    216240      6114.3
    216280     6114.97
    216320      6116.4
    216360     6117.88
    216400     6119.27
    216440     6120.05
    216480     6121.11
    216520     6122.21
    216560     6123.24
    216600     6125.01
    216640     6125.14
    216680     6126.91
    216720     6128.22
    216760     6129.02
    216800     6129.95
    216840     6131.19
    216880     6132.24
    216920     6133.29
    216960     6134.77
    217000     6135.64
    217040     6136.84
    217080      6137.5
    217120     6138.92
    217160     6140.41
    217200     6141.81
    217240     6142.57
    217280     6143.65
    217320     6144.74
    217360     6145.78
    217400     6147.56
    217440      6147.7
    217480     6149.45
    217520     6150.75
    217560     6151.55
    217600     6152.49
    217640     6153.71
    217680     6154.76
    217720      6155.8
    217760      6157.3
    217800     6158.16
    217840     6159.36
    217880     6160.01
    217920     6161.44
    217960     6162.94
    218000     6164.33
    218040      6165.1
    218080     6166.17
    218120     6167.25
    218160     6168.29
    218200     6170.08
    218240     6170.21
    218280     6171.96
    218320     6173.27
    218360     6174.08
    218400        6175
    218440     6176.22
    218480     6177.29
    218520     6178.31
    218560     6179.82
    218600     6180.68
    218640     6181.88
    218680     6182.53
    218720     6183.94
    218760     6185.46
    218800     6186.85
    218840     6187.63
    218880     6188.71
    218920     6189.77
    218960      6190.8
    219000      6192.6
    219040      6192.7
    219080     6194.48
    219120     6195.79
    219160     6196.59
    219200     6197.51
    219240     6198.72
    219280     6199.79
    219320     6200.81
    219360     6202.32
    219400     6203.19
    219440     6204.38
    219480     6205.04
    219520     6206.44
    219560     6207.94
    219600     6209.37
    219640     6210.13
    219680     6211.21
    219720     6212.28
    219760      6213.3
    219800      6215.1
    219840     6215.18
    219880     6216.96
    219920     6218.29
    219960     6219.08
    220000        6220
    220040     6221.19
    220080     6222.27
    220120     6223.29
    220160      6224.8
    220200     6225.68
    220240     6226.86
    220280     6227.54
    220320     6228.94
    220360     6230.44
    220400     6231.85
    220440     6232.64
    220480     6233.71
    220520     6234.77
    220560      6235.8
    220600     6237.59
    220640     6237.65
    220680     6239.43
    220720     6240.77
    220760     6241.56
    220800     6242.48
    220840     6243.68
    220880     6244.74
    220920     6245.78
    220960      6247.3
    221000     6248.16
    221040     6249.37
    221080     6250.04
    221120     6251.44
    221160     6252.92
    221200     6254.32
    221240     6255.11
    221280     6256.18
    221320     6257.23
    221360     6258.26
    221400     6260.05
    221440     6260.13
    221480     6261.91
    221520     6263.24
    221560     6264.04
    221600     6264.96
    221640     6266.14
    221680     6267.24
    221720     6268.27
    221760      6269.8
    221800     6270.64
    221840     6271.84
    221880     6272.51
    221920     6273.92
    221960     6275.41
    222000     6276.81
    222040     6277.61
    222080     6278.65
    222120     6279.72
    222160     6280.76
    222200     6282.57
    222240     6282.63
    222280     6284.42
    222320     6285.73
    222360     6286.52
    222400     6287.43
    222440     6288.61
    222480     6289.72
    222520     6290.75
    222560     6292.28
    222600     6293.11
    222640      6294.3
    222680     6294.98
    222720     6296.39
    222760     6297.86
    222800     6299.29
    222840     6300.07
    222880     6301.12
    222920      6302.2
    222960     6303.23
    223000     6305.05
    223040     6305.11
    223080      6306.9
    223120     6308.18
    223160        6309
    223200      6309.9
    223240     6311.09
    223280      6312.2
    223320     6313.23
    223360     6314.76
    223400     6315.59
    223440     6316.77
    223480     6317.44
    223520     6318.85
    223560     6320.33
    223600     6321.77
    223640     6322.54
    223680     6323.58
    223720     6324.67
    223760      6325.7
    223800     6327.52
    223840      6327.6
    223880     6329.34
    223920     6330.66
    223960     6331.47
    224000     6332.38
    224040     6333.57
    224080     6334.68
    224120      6335.7
    224160     6337.24
    224200     6338.09
    224240     6339.24
    224280     6339.92
    224320     6341.33
    224360     6342.82
    224400     6344.23
    224440     6345.03
    224480     6346.06
    224520     6347.15
    224560     6348.19
    224600     6349.99
    224640     6350.08
    224680     6351.82
    224720     6353.15
    224760     6353.95
    224800     6354.85
    224840     6356.04
    224880     6357.15
    224920     6358.18
    224960     6359.75
    225000     6360.57
    225040     6361.71
    225080     6362.38
    225120     6363.81
    225160     6365.28
    225200     6366.69
    225240      6367.5
    225280     6368.54
    225320     6369.61
    225360     6370.65
    225400     6372.46
    225440     6372.54
    225480     6374.28
    225520     6375.61
    225560     6376.43
    225600     6377.32
    225640     6378.53
    225680     6379.64
    225720     6380.66
    225760     6382.21
    225800     6383.05
    225840      6384.2
    225880     6384.86
    225920     6386.28
    225960     6387.73
    226000     6389.16
    226040     6389.98
    226080     6391.01
    226120     6392.08
    226160     6393.14
    226200     6394.94
    226240     6395.02
    226280     6396.76
    226320      6398.1
    226360     6398.91
    226400      6399.8
    226440        6401
    226480     6402.11
    226520     6403.15
    226560     6404.69
    226600     6405.52
    226640     6406.67
    226680     6407.34
    226720     6408.74
    226760     6410.22
    226800     6411.64
    226840     6412.44
    226880      6413.5
    226920     6414.54
    226960     6415.64
    227000     6417.41
    227040     6417.51
    227080     6419.23
    227120     6420.58
    227160     6421.39
    227200     6422.28
    227240     6423.48
    227280     6424.59
    227320      6425.6
    227360     6427.14
    227400     6427.98
    227440     6429.12
    227480      6429.8
    227520     6431.23
    227560      6432.7
    227600     6434.13
    227640     6434.91
    227680     6435.98
    227720     6437.02
    227760     6438.12
    227800      6439.9
    227840     6439.99
    227880      6441.7
    227920     6443.05
    227960     6443.86
    228000     6444.74
    228040     6445.98
    228080     6447.05
    228120     6448.09
    228160     6449.64
    228200     6450.47
    228240     6451.58
    228280     6452.26
    228320     6453.71
    228360     6455.19
    228400     6456.62
    228440      6457.4
    228480     6458.46
    228520     6459.49
    228560     6460.59
    228600     6462.39
    228640     6462.48
    228680     6464.16
    228720     6465.54
    228760     6466.35
    228800     6467.24
    228840     6468.45
    228880     6469.52
    228920     6470.56
    228960     6472.12
    229000     6472.94
    229040     6474.06
    229080     6474.74
    229120      6476.2
    229160     6477.68
    229200     6479.09
    229240     6479.87
    229280     6480.93
    229320     6481.97
    229360     6483.08
    229400     6484.88
    229440     6484.95
    229480     6486.65
    229520     6488.01
    229560     6488.82
    229600     6489.72
    229640     6490.95
    229680     6491.98
    229720     6493.03
    229760     6494.61
    229800     6495.42
    229840     6496.54
    229880     6497.21
    229920     6498.68
    229960     6500.16
    230000     6501.57
    230040     6502.37
    230080      6503.4
    230120     6504.46
    230160     6505.56
    230200     6507.38
    230240     6507.45
    230280     6509.15
    230320     6510.48
    230360     6511.31
    230400      6512.2
    230440     6513.44
    230480     6514.47
    230520     6515.52
    230560     6517.08
    230600      6517.9
    230640     6519.02
    230680      6519.7
    230720     6521.17
    230760     6522.64
    230800     6524.07
    230840     6524.86
    230880     6525.88
    230920     6526.93
    230960     6528.04
    231000     6529.88
    231040     6529.91
    231080     6531.61
    231120     6532.98
    231160     6533.75
    231200     6534.68
    231240      6535.9
    231280     6536.94
    231320        6538
    231360     6539.57
    231400     6540.36
    231440     6541.51
    231480     6542.17
    231520     6543.65
    231560     6545.13
    231600     6546.56
    231640     6547.31
    231680     6548.36
    231720      6549.4
    231760     6550.51
    231800     6552.36
    231840     6552.37
    231880     6554.11
    231920     6555.45
    231960     6556.21
    232000     6557.16
    232040     6558.37
    232080     6559.42
    232120     6560.47
    232160     6562.03
    232200     6562.85
    232240     6563.99
    232280     6564.64
    232320     6566.13
    232360     6567.63
    232400     6569.04
    232440     6569.79
    232480     6570.84
    232520     6571.88
    232560     6572.99
    232600     6574.85
    232640     6574.83
    232680     6576.59
    232720     6577.93
    232760      6578.7
    232800     6579.65
    232840     6580.87
    232880     6581.89
    232920     6582.94
    232960     6584.52
    233000     6585.33
    233040     6586.47
    233080     6587.11
    233120     6588.59
    233160     6590.11
    233200     6591.53
    233240     6592.26
    233280      6593.3
    233320     6594.37
    233360     6595.46
    233400     6597.34
    233440     6597.31
    233480     6599.07
    233520      6600.4
    233560     6601.18
    233600     6602.11
    233640     6603.34
    233680     6604.37
    233720      6605.4
    233760        6607
    233800     6607.78
    233840     6608.95
    233880     6609.58
    233920     6611.04
    233960     6612.56
    234000     6614.02
    234040     6614.73
    234080     6615.79
    234120     6616.86
    234160     6617.95
    234200     6619.82
    234240     6619.77
    234280     6621.55
    234320     6622.89
    234360     6623.67
    234400     6624.56
    234440      6625.8
    234480     6626.86
    234520     6627.87
    234560     6629.48
    234600     6630.26
    234640     6631.42
    234680     6632.06
    234720     6633.54
    234760     6635.04
    234800     6636.51
    234840     6637.22
    234880     6638.26
    234920     6639.32
    234960     6640.41
    235000     6642.28
    235040     6642.25
    235080     6644.04
    235120     6645.37
    235160     6646.14
    235200     6647.03
    235240     6648.28
    235280     6649.35
    235320     6650.34
    235360     6651.98
    235400     6652.74
    235440     6653.91
    235480     6654.54
    235520     6656.01
    235560     6657.53
    235600     6658.96
    235640     6659.69
    235680     6660.73
    235720      6661.8
    235760     6662.87
    235800     6664.75
    235840     6664.75
    235880     6666.53
    235920     6667.84
    235960     6668.61
    236000     6669.52
    236040     6670.76
    236080     6671.82
    236120     6672.82
    236160     6674.45
    236200     6675.21
    236240     6676.39
    236280     6676.99
    236320     6678.48
    236360     6679.99
    236400     6681.44
    236440     6682.15
    236480     6683.24
    236520     6684.28
    236560     6685.35
    236600     6687.24
    236640     6687.23
    236680     6689.01
    236720     6690.33
    236760     6691.09
    236800     6692.01
    236840     6693.25
    236880     6694.33
    236920     6695.31
    236960     6696.95
    237000     6697.71
    237040     6698.88
    237080      6699.5
    237120     6700.97
    237160     6702.48
    237200     6703.95
    237240     6704.65
    237280     6705.74
    237320     6706.79
    237360     6707.84
    237400     6709.73
    237440     6709.74
    237480      6711.5
    237520     6712.84
    237560     6713.58
    237600     6714.53
    237640     6715.75
    237680     6716.86
    237720     6717.81
    237760     6719.44
    237800      6720.2
    237840     6721.38
    237880     6722.01
    237920     6723.47
    237960     6725.01
    238000     6726.44
    238040     6727.18
    238080     6728.28
    238120      6729.3
    238160     6730.35
    238200      6732.2
    238240     6732.23
    238280     6734.01
    238320     6735.33
    238360     6736.08
    238400     6737.02
    238440     6738.26
    238480     6739.39
    238520     6740.31
    238560     6741.95
    238600     6742.72
    238640     6743.89
    238680     6744.52
    238720     6745.97
    238760     6747.54
    238800     6748.98
    238840     6749.69
    238880      6750.8
    238920     6751.82
    238960     6752.88
    239000     6754.74
    239040     6754.76
    239080     6756.55
    239120     6757.88
    239160     6758.64
    239200     6759.56
    239240     6760.77
    239280     6761.92
    239320     6762.83
    239360     6764.49
    239400     6765.24
    239440     6766.42
    239480     6767.05
    239520     6768.49
    239560     6770.07
    239600     6771.51
    239640     6772.24
    239680     6773.31
    239720     6774.33
    239760     6775.42
    239800     6777.27
    239840     6777.29
    239880     6779.08
    239920     6780.41
    239960     6781.16
    240000     6782.08
    240040     6783.28
    240080     6784.42
    240120     6785.34
    240160     6786.99
    240200     6787.76
    240240     6788.93
    240280     6789.56
    240320     6791.01
    240360     6792.59
    240400     6794.03
    240440     6794.76
    240480     6795.84
    240520     6796.83
    240560     6797.91
    240600     6799.79
    240640     6799.79
    240680     6801.57
    240720     6802.92
    240760     6803.66
    240800     6804.59
    240840     6805.79
    240880     6806.94
    240920     6807.87
    240960     6809.53
    241000     6810.29
    241040     6811.45
    241080     6812.09
    241120     6813.52
    241160     6815.13
    241200     6816.53
    241240     6817.28
    241280     6818.36
    241320     6819.36
    241360     6820.42
    241400     6822.33
    241440     6822.32
    241480     6824.09
    241520     6825.45
    241560     6826.18
    241600     6827.12
    241640     6828.33
    241680     6829.47
    241720     6830.39
    241760     6832.08
    241800     6832.82
    241840     6833.99
    241880     6834.63
    241920     6836.06
    241960     6837.66
    242000     6839.07
    242040     6839.83
    242080      6840.9
    242120     6841.91
    242160     6842.96
    242200     6844.87
    242240     6844.86
    242280     6846.64
    242320     6847.98
    242360     6848.75
    242400     6849.66
    242440      6850.9
    242480        6852
    242520     6852.91
    242560     6854.62
    242600     6855.34
    242640     6856.52
    242680     6857.15
    242720     6858.57
    242760      6860.2
    242800      6861.6
    242840     6862.35
    242880     6863.43
    242920     6864.43
    242960     6865.49
    243000     6867.41
    243040     6867.38
    243080     6869.17
    243120      6870.5
    243160     6871.26
    243200     6872.21
    243240     6873.45
    243280     6874.54
    243320     6875.47
    243360     6877.16
    243400     6877.89
    243440     6879.07
    243480     6879.69
    243520     6881.11
    243560     6882.73
    243600     6884.15
    243640     6884.88
    243680     6885.99
    243720     6886.97
    243760     6888.05
    243800     6889.97
    243840     6889.94
    243880     6891.72
    243920     6893.03
    243960     6893.81
    244000     6894.76
    244040        6896
    244080     6897.09
    244120        6898
    244160      6899.7
    244200     6900.47
    244240     6901.63
    244280     6902.23
    244320     6903.66
    244360     6905.27
    244400     6906.72
    244440     6907.45
    244480     6908.55
    244520     6909.53
    244560      6910.6
    244600     6912.53
    244640     6912.47
    244680     6914.24
    244720     6915.58
    244760     6916.35
    244800     6917.31
    244840     6918.56
    244880     6919.64
    244920     6920.57
    244960     6922.28
    245000     6922.97
    245040     6924.18
    245080     6924.78
    245120     6926.21
    245160     6927.81
    245200     6929.25
    245240     6929.99
    245280      6931.1
    245320      6932.1
    245360     6933.15
    245400     6935.08
    245440     6935.04
    245480     6936.81
    245520     6938.13
    245560      6938.9
    245600     6939.89
    245640     6941.12
    245680     6942.22
    245720     6943.11
    245760     6944.83
    245800     6945.54
    245840     6946.73
    245880     6947.33
    245920     6948.75
    245960     6950.35
    246000      6951.8
    246040     6952.54
    246080     6953.65
    246120     6954.64
    246160     6955.68
    246200     6957.65
    246240     6957.59
    246280     6959.35
    246320     6960.67
    246360     6961.46
    246400     6962.43
    246440     6963.67
    246480     6964.79
    246520     6965.67
    246560     6967.37
    246600     6968.09
    246640     6969.29
    246680     6969.88
    246720      6971.3
    246760     6972.92
    246800     6974.35
    246840     6975.07
    246880      6976.2
    246920     6977.16
    246960     6978.23
    247000     6980.21
    247040     6980.14
    247080     6981.92
    247120     6983.21
    247160     6984.01
    247200        6985
    247240     6986.23
    247280     6987.34
    247320     6988.23
    247360     6989.93
    247400     6990.65
    247440     6991.84
    247480     6992.47
    247520     6993.86
    247560     6995.48
    247600     6996.91
    247640     6997.65
    247680     6998.78
    247720     6999.71
    247760     7000.78
    247800     7002.75
    247840     7002.68
    247880     7004.48
    247920     7005.76
    247960     7006.57
    248000     7007.57
    248040      7008.8
    248080     7009.91
    248120     7010.79
    248160     7012.49
    248200      7013.2
    248240     7014.39
    248280        7015
    248320     7016.43
    248360     7018.06
    248400     7019.47
    248440      7020.2
    248480     7021.33
    248520     7022.25
    248560     7023.36
    248600     7025.32
    248640     7025.25
    248680     7027.06
    248720      7028.3
    248760     7029.13
    248800     7030.14
    248840     7031.36
    248880     7032.46
    248920     7033.33
    248960     7035.04
    249000     7035.75
    249040     7036.94
    249080     7037.55
    249120     7038.96
    249160      7040.6
    249200     7042.02
    249240     7042.75
    249280     7043.89
    249320      7044.8
    249360     7045.91
    249400     7047.85
    249440     7047.81
    249480     7049.62
    249520     7050.84
    249560     7051.68
    249600     7052.69
    249640     7053.91
    249680     7055.01
    249720     7055.89
    249760     7057.61
    249800     7058.29
    249840     7059.51
    249880      7060.1
    249920     7061.51
    249960     7063.17
    250000     7064.57
    250040     7065.28
    250080     7066.45
    250120     7067.36
    250160     7068.46
    250200     7070.42
    250240     7070.36
    250280     7072.17
    250320     7073.39
    250360      7074.2
    250400     7075.25
    250440     7076.47
    250480     7077.55
    250520     7078.41
    250560     7080.17
    250600     7080.83
    250640     7082.05
    250680     7082.66
    250720     7084.05
    250760     7085.73
    250800     7087.13
    250840     7087.83
    250880     7089.01
    250920     7089.94
    250960     7091.02
    251000     7092.98
    251040      7092.9
    251080     7094.72
    251120     7095.93
    251160     7096.75
    251200      7097.8
    251240     7099.02
    251280      7100.1
    251320     7100.95
    251360     7102.72
    251400     7103.37
    251440     7104.61
    251480     7105.19
    251520      7106.6
    251560     7108.26
    251600     7109.67
    251640     7110.38
    251680     7111.55
    251720     7112.47
    251760     7113.55
    251800     7115.51
    251840     7115.46
    251880     7117.26
    251920     7118.48
    251960      7119.3
    252000     7120.34
    252040     7121.55
    252080     7122.63
    252120      7123.5
    252160     7125.24
    252200     7125.88
    252240     7127.13
    252280     7127.73
    252320     7129.13
    252360     7130.81
    252400     7132.19
    252440     7132.92
    252480     7134.08
    252520        7135
    252560      7136.1
    252600     7138.02
    252640        7138
    252680      7139.8
    252720     7141.01
    252760     7141.84
    252800     7142.86
    252840     7144.08
    252880     7145.17
    252920     7146.03
    252960     7147.77
    253000     7148.42
    253040     7149.68
    253080     7150.26
    253120     7151.66
    253160     7153.36
    253200     7154.74
    253240     7155.43
    253280     7156.61
    253320     7157.55
    253360     7158.64
    253400     7160.56
    253440      7160.5
    253480     7162.34
    253520     7163.56
    253560     7164.38
    253600      7165.4
    253640     7166.61
    253680     7167.71
    253720     7168.57
    253760      7170.3
    253800     7170.94
    253840     7172.19
    253880     7172.79
    253920     7174.19
    253960     7175.88
    254000     7177.27
    254040     7177.96
    254080     7179.12
    254120     7180.08
    254160     7181.17
    254200     7183.08
    254240     7183.05
    254280     7184.88
    254320      7186.1
    254360     7186.92
    254400     7187.92
    254440     7189.14
    254480     7190.22
    254520     7191.09
    254560     7192.86
    254600     7193.46
    254640     7194.75
    254680     7195.32
    254720     7196.71
    254760      7198.4
    254800     7199.82
    254840      7200.5
    254880     7201.66
    254920     7202.63
    254960     7203.68
    255000     7205.62
    255040     7205.59
    255080     7207.42
    255120     7208.61
    255160     7209.45
    255200     7210.47
    255240     7211.66
    255280     7212.75
    255320     7213.62
    255360     7215.37
    255400     7215.98
    255440     7217.28
    255480     7217.85
    255520     7219.24
    255560     7220.95
    255600     7222.35
    255640     7223.04
    255680     7224.19
    255720     7225.17
    255760     7226.23
    255800     7228.15
    255840     7228.13
    255880     7229.97
    255920     7231.15
    255960        7232
    256000     7233.03
    256040     7234.22
    256080      7235.3
    256120     7236.18
    256160     7237.93
    256200     7238.52
    256240     7239.86
    256280      7240.4
    256320     7241.81
    256360     7243.48
    256400     7244.92
    256440     7245.58
    256480     7246.74
    256520     7247.71
    256560     7248.78
    256600     7250.68
    256640     7250.68
    256680      7252.5
    256720     7253.71
    256760     7254.53
    256800     7255.59
    256840     7256.78
    256880     7257.83
    256920     7258.71
    256960     7260.47
    257000     7261.07
    257040     7262.41
    257080     7262.96
    257120     7264.36
    257160     7266.04
    257200     7267.47
    257240     7268.13
    257280     7269.28
    257320     7270.26
    257360     7271.33
    257400     7273.23
    257440     7273.22
    257480     7275.07
    257520     7276.27
    257560     7277.08
    257600     7278.15
    257640     7279.35
    257680     7280.38
    257720     7281.26
    257760     7283.04
    257800     7283.66
    257840     7284.98
    257880     7285.52
    257920     7286.94
    257960     7288.62
    258000     7290.02
    258040     7290.69
    258080     7291.86
    258120     7292.84
    258160      7293.9
    258200      7295.8
    258240     7295.76
    258280     7297.63
    258320     7298.83
    258360     7299.66
    258400     7300.71
    258440      7301.9
    258480     7302.94
    258520     7303.83
    258560      7305.6
    258600     7306.21
    258640     7307.55
    258680     7308.11
    258720      7309.5
    258760      7311.2
    258800     7312.59
    258840     7313.26
    258880     7314.43
    258920     7315.42
    258960     7316.46
    259000     7318.39
    259040     7318.33
    259080     7320.22
    259120     7321.39
    259160     7322.23
    259200     7323.28
    259240     7324.44
    259280     7325.52
    259320     7326.39
    259360     7328.17
    259400     7328.77
    259440      7330.1
    259480     7330.66
    259520     7332.06
    259560     7333.74
    259600     7335.13
    259640     7335.79
    259680     7336.98
    259720     7337.97
    259760        7339
    259800     7340.96
    259840     7340.89
    259880     7342.79
    259920     7343.93
    259960     7344.77
    260000     7345.84
    260040     7347.01
    260080     7348.08
    260120     7348.95
    260160     7350.72
    260200     7351.31
    260240     7352.66
    260280     7353.22
    260320     7354.63
    260360     7356.29
    260400     7357.69
    260440     7358.33
    260480     7359.53
    260520     7360.52
    260560     7361.56
    260600     7363.53
    260640     7363.44
    260680     7365.36
    260720     7366.49
    260760     7367.38
    260800     7368.39
    260840     7369.57
    260880     7370.63
    260920     7371.51
    260960      7373.3
    261000     7373.88
    261040      7375.2
    261080     7375.78
    261120     7377.21
    261160     7378.87
    261200     7380.25
    261240      7380.9
    261280     7382.11
    261320     7383.08
    261360     7384.11
    261400     7386.11
    261440     7386.01
    261480     7387.94
    261520     7389.06
    261560     7389.92
    261600     7390.95
    261640     7392.12
    261680     7393.21
    261720     7394.08
    261760     7395.83
    261800     7396.45
    261840     7397.77
    261880     7398.35
    261920     7399.77
    261960     7401.43
    262000     7402.82
    262040     7403.46
    262080     7404.69
    262120     7405.65
    262160     7406.66
    262200     7408.65
    262240     7408.56
    262280     7410.51
    262320     7411.61
    262360     7412.48
    262400     7413.48
    262440     7414.65
    262480     7415.77
    262520     7416.62
    262560      7418.4
    262600        7419
    262640      7420.3
    262680     7420.87
    262720     7422.31
    262760     7423.96
    262800     7425.36
    262840        7426
    262880     7427.25
    262920     7428.19
    262960     7429.19
    263000     7431.18
    263040     7431.09
    263080     7433.05
    263120     7434.15
    263160        7435
    263200        7436
    263240      7437.2
    263280     7438.28
    263320     7439.14
    263360     7440.94
    263400      7441.5
    263440     7442.81
    263480     7443.37
    263520     7444.81
    263560     7446.47
    263600     7447.89
    263640     7448.51
    263680     7449.77
    263720     7450.71
    263760     7451.72
    263800     7453.73
    263840     7453.62
    263880     7455.58
    263920     7456.67
    263960     7457.53
    264000     7458.55
    264040     7459.72
    264080      7460.8
    264120     7461.68
    264160     7463.45
    264200     7464.01
    264240     7465.31
    264280     7465.88
    264320     7467.33
    264360        7469
    264400     7470.41
    264440     7471.01
    264480     7472.28
    264520     7473.22
    264560     7474.21
    264600     7476.22
    264640     7476.14
    264680     7478.06
    264720     7479.17
    264760     7480.02
    264800     7481.06
    264840     7482.21
    264880     7483.29
    264920     7484.15
    264960     7485.93
    265000     7486.53
    265040      7487.8
    265080     7488.36
    265120     7489.81
    265160     7491.48
    265200     7492.88
    265240     7493.49
    265280     7494.77
    265320     7495.72
    265360     7496.69
    265400     7498.72
    265440     7498.63
    265480     7500.54
    265520     7501.66
    265560     7502.52
    265600     7503.55
    265640     7504.71
    265680     7505.78
    265720     7506.64
    265760     7508.42
    265800     7509.02
    265840     7510.31
    265880     7510.82
    265920     7512.29
    265960     7513.97
    266000     7515.39
    266040        7516
    266080     7517.28
    266120     7518.21
    266160     7519.18
    266200     7521.21
    266240     7521.13
    266280     7523.04
    266320     7524.17
    266360     7525.02
    266400     7526.05
    266440     7527.22
    266480     7528.25
    266520     7529.13
    266560     7530.91
    266600      7531.5
    266640     7532.79
    266680     7533.31
    266720      7534.8
    266760     7536.47
    266800     7537.91
    266840      7538.5
    266880     7539.79
    266920     7540.73
    266960     7541.69
    267000     7543.74
    267040     7543.64
    267080     7545.53
    267120     7546.68
    267160     7547.53
    267200     7548.54
    267240      7549.7
    267280     7550.75
    267320     7551.62
    267360     7553.41
    267400     7553.97
    267440     7555.25
    267480     7555.78
    267520     7557.29
    267560     7558.95
    267600     7560.41
    267640     7560.99
    267680     7562.27
    267720     7563.21
    267760     7564.17
    267800     7566.22
    267840     7566.09
    267880     7568.02
    267920     7569.16
    267960        7570
    268000     7571.02
    268040     7572.19
    268080     7573.24
    268120     7574.09
    268160     7575.89
    268200     7576.45
    268240     7577.74
    268280     7578.27
    268320     7579.75
    268360     7581.43
    268400     7582.88
    268440     7583.45
    268480     7584.73
    268520     7585.68
    268560     7586.63
    268600     7588.68
    268640     7588.57
    268680     7590.48
    268720     7591.62
    268760     7592.48
    268800     7593.48
    268840     7594.64
    268880      7595.7
    268920     7596.56
    268960     7598.37
    269000     7598.92
    269040     7600.19
    269080     7600.72
    269120      7602.2
    269160      7603.9
    269200     7605.35
    269240     7605.94
    269280     7607.19
    269320     7608.15
    269360     7609.09
    269400     7611.17
    269440     7611.06
    269480     7612.95
    269520      7614.1
    269560     7614.97
    269600     7615.98
    269640     7617.13
    269680     7618.21
    269720     7619.05
    269760     7620.86
    269800     7621.38
    269840     7622.68
    269880      7623.2
    269920     7624.68
    269960     7626.37
    270000     7627.82
    270040     7628.42
    270080     7629.69
    270120     7630.64
    270160     7631.58
    270200     7633.66
    270240     7633.53
    270280     7635.44
    270320     7636.56
    270360     7637.49
    270400     7638.46
    270440     7639.62
    270480     7640.67
    270520     7641.55
    270560     7643.34
    270600     7643.89
    270640     7645.16
    270680     7645.68
    270720     7647.17
    270760     7648.85
    270800     7650.28
    270840      7650.9
    270880     7652.16
    270920     7653.12
    270960     7654.07
    271000     7656.15
    271040     7656.02
    271080     7657.92
    271120     7659.04
    271160     7659.95
    271200     7660.93
    271240      7662.1
    271280     7663.16
    271320     7664.03
    271360     7665.81
    271400     7666.36
    271440     7667.67
    271480     7668.15
    271520     7669.66
    271560     7671.31
    271600     7672.76
    271640     7673.38
    271680     7674.62
    271720     7675.61
    271760     7676.54
    271800     7678.62
    271840     7678.46
    271880      7680.4
    271920     7681.52
    271960     7682.41
    272000      7683.4
    272040     7684.57
    272080     7685.62
    272120     7686.48
    272160     7688.26
    272200     7688.84
    272240     7690.12
    272280     7690.61
    272320      7692.1
    272360     7693.76
    272400     7695.21
    272440     7695.83
    272480     7697.09
    272520     7698.08
    272560        7699
    272600     7701.09
    272640     7700.96
    272680     7702.87
    272720     7703.99
    272760     7704.87
    272800     7705.85
    272840        7707
    272880     7708.06
    272920     7708.92
    272960      7710.7
    273000     7711.29
    273040     7712.56
    273080     7713.06
    273120     7714.53
    273160     7716.19
    273200     7717.64
    273240     7718.28
    273280     7719.51
    273320     7720.51
    273360     7721.43
    273400     7723.51
    273440      7723.4
    273480     7725.31
    273520     7726.44
    273560      7727.3
    273600      7728.3
    273640     7729.44
    273680     7730.48
    273720     7731.36
    273760     7733.13
    273800     7733.72
    273840     7734.98
    273880     7735.49
    273920     7736.96
    273960     7738.62
    274000     7740.07
    274040     7740.69
    274080     7741.95
    274120     7742.96
    274160     7743.84
    274200     7745.94
    274240     7745.81
    274280     7747.73
    274320     7748.89
    274360     7749.77
    274400     7750.71
    274440     7751.86
    274480     7752.91
    274520      7753.8
    274560     7755.57
    274600     7756.15
    274640      7757.4
    274680     7757.91
    274720     7759.41
    274760     7761.05
    274800     7762.49
    274840      7763.1
    274880     7764.36
    274920     7765.37
    274960     7766.26
    275000     7768.36
    275040     7768.24
    275080     7770.15
    275120     7771.29
    275160      7772.2
    275200     7773.13
    275240      7774.3
    275280     7775.35
    275320     7776.25
    275360     7777.97
    275400     7778.57
    275440     7779.84
    275480     7780.35
    275520     7781.84
    275560      7783.5
    275600     7784.94
    275640     7785.54
    275680     7786.79
    275720     7787.82
    275760     7788.68
    275800     7790.78
    275840     7790.66
    275880      7792.6
    275920     7793.72
    275960     7794.64
    276000     7795.56
    276040     7796.74
    276080     7797.76
    276120      7798.7
    276160     7800.42
    276200     7801.02
    276240     7802.27
    276280      7802.8
    276320     7804.29
    276360     7805.94
    276400     7807.38
    276440     7807.98
    276480      7809.2
    276520     7810.23
    276560     7811.15
    276600     7813.23
    276640     7813.09
    276680     7815.05
    276720     7816.17
    276760     7817.09
    276800     7817.99
    276840     7819.17
    276880     7820.18
    276920     7821.12
    276960     7822.83
    277000     7823.43
    277040      7824.7
    277080     7825.22
    277120     7826.69
    277160     7828.37
    277200     7829.79
    277240     7830.39
    277280     7831.61
    277320     7832.67
    277360     7833.56
    277400     7835.63
    277440     7835.51
    277480     7837.45
    277520     7838.59
    277560     7839.51
    277600     7840.41
    277640     7841.59
    277680     7842.59
    277720     7843.55
    277760     7845.26
    277800     7845.84
    277840     7847.11
    277880     7847.64
    277920     7849.11
    277960     7850.78
    278000     7852.21
    278040     7852.81
    278080     7854.02
    278120     7855.09
    278160     7855.99
    278200     7858.04
    278240     7857.91
    278280     7859.87
    278320     7861.01
    278360     7861.93
    278400     7862.83
    278440        7864
    278480     7864.99
    278520     7865.95
    278560     7867.67
    278600     7868.24
    278640     7869.51
    278680     7870.04
    278720     7871.52
    278760     7873.16
    278800      7874.6
    278840     7875.21
    278880      7876.4
    278920     7877.48
    278960     7878.39
    279000     7880.46
    279040      7880.3
    279080      7882.3
    279120     7883.43
    279160     7884.33
    279200     7885.21
    279240      7886.4
    279280     7887.39
    279320     7888.37
    279360     7890.08
    279400     7890.64
    279440     7891.91
    279480     7892.44
    279520     7893.91
    279560     7895.54
    279600     7897.01
    279640      7897.6
    279680     7898.78
    279720     7899.89
    279760      7900.8
    279800     7902.86
    279840     7902.71
    279880     7904.69
    279920     7905.83
    279960     7906.74
    280000     7907.61
    280040      7908.8
    280080     7909.78
    280120     7910.79
    280160     7912.48
    280200     7913.04
    280240      7914.3
    280280     7914.83
    280320     7916.32
    280360     7917.96
    280400     7919.43
    280440     7920.03
    280480     7921.18
    280520     7922.29
    280560     7923.21
    280600     7925.27
    280640     7925.13
    280680     7927.09
    280720     7928.24
    280760     7929.16
    280800     7930.03
    280840     7931.21
    280880     7932.21
    280920      7933.2
    280960     7934.88
    281000     7935.47
    281040     7936.72
    281080     7937.27
    281120     7938.75
    281160     7940.36
    281200     7941.87
    281240     7942.44
    281280     7943.62
    281320     7944.73
    281360     7945.64
    281400     7947.66
    281440     7947.57
    281480     7949.52
    281520     7950.67
    281560      7951.6
    281600     7952.44
    281640     7953.62
    281680     7954.63
    281720     7955.63
    281760     7957.29
    281800     7957.89
    281840     7959.15
    281880     7959.69
    281920     7961.18
    281960      7962.8
    282000      7964.3
    282040     7964.86
    282080     7966.07
    282120     7967.16
    282160     7968.06
    282200     7970.08
    282240     7969.99
    282280     7971.97
    282320     7973.11
    282360     7974.04
    282400     7974.88
    282440     7976.05
    282480     7977.07
    282520     7978.09
    282560     7979.74
    282600     7980.31
    282640     7981.58
    282680     7982.12
    282720     7983.62
    282760     7985.24
    282800     7986.74
    282840     7987.28
    282880     7988.51
    282920     7989.62
    282960      7990.5
    283000     7992.54
    283040     7992.44
    283080     7994.43
    283120     7995.55
    283160     7996.48
    283200     7997.31
    283240     7998.48
    283280      7999.5
    283320     8000.53
    283360     8002.19
    283400     8002.78
    283440     8004.05
    283480     8004.57
    283520     8006.09
    283560      8007.7
    283600     8009.22
    283640     8009.74
    283680     8010.98
    283720     8012.06
    283760     8012.99
    283800     8014.98
    283840     8014.91
    283880      8016.9
    283920     8018.02
    283960     8018.95
    284000     8019.76
    284040     8020.94
    284080     8021.95
    284120     8022.99
    284160     8024.67
    284200     8025.24
    284240     8026.48
    284280     8027.06
    284320     8028.55
    284360     8030.17
    284400      8031.7
    284440     8032.22
    284480     8033.43
    284520     8034.53
    284560     8035.48
    284600     8037.41
    284640     8037.36
    284680     8039.33
    284720     8040.47
    284760     8041.39
    284800     8042.21
    284840     8043.37
    284880      8044.4
    284920     8045.44
    284960     8047.12
    285000     8047.67
    285040     8048.95
    285080     8049.54
    285120     8051.04
    285160     8052.63
    285200     8054.17
    285240     8054.69
    285280      8055.9
    285320     8057.02
    285360     8057.92
    285400     8059.87
    285440     8059.83
    285480      8061.8
    285520     8062.94
    285560     8063.89
    285600     8064.68
    285640     8065.82
    285680     8066.86
    285720     8067.93
    285760     8069.59
    285800     8070.17
    285840     8071.43
    285880     8072.02
    285920     8073.49
    285960     8075.11
    286000     8076.63
    286040     8077.19
    286080     8078.41
    286120     8079.49
    286160      8080.4
    286200     8082.37
    286240     8082.32
    286280     8084.29
    286320     8085.44
    286360     8086.38
    286400     8087.16
    286440     8088.32
    286480     8089.36
    286520     8090.41
    286560     8092.06
    286600     8092.65
    286640     8093.94
    286680     8094.51
    286720        8096
    286760     8097.59
    286800     8099.13
    286840     8099.69
    286880      8100.9
    286920     8101.98
    286960     8102.91
    287000     8104.86
    287040     8104.79
    287080     8106.77
    287120     8107.91
    287160     8108.87
    287200     8109.68
    287240     8110.84
    287280     8111.85
    287320     8112.94
    287360     8114.61
    287400     8115.15
    287440     8116.43
    287480     8117.04
    287520     8118.51
    287560     8120.12
    287600     8121.66
    287640     8122.21
    287680     8123.42
    287720     8124.52
    287760     8125.41
    287800     8127.36
    287840     8127.32
    287880     8129.29
    287920     8130.42
    287960     8131.37
    288000     8132.18
    288040     8133.37
    288080     8134.41
    288120     8135.47
    288160     8137.14
    288200     8137.69
    288240     8138.99
    288280     8139.56
    288320     8141.04
    288360     8142.66
    288400     8144.21
    288440     8144.74
    288480     8145.97
    288520     8147.06
    288560     8147.95
    288600     8149.89
    288640     8149.83
    288680     8151.82
    288720     8152.93
    288760     8153.89
    288800      8154.7
    288840     8155.88
    288880     8156.92
    288920        8158
    288960     8159.65
    289000      8160.2
    289040     8161.52
    289080     8162.07
    289120     8163.57
    289160     8165.19
    289200     8166.74
    289240     8167.24
    289280     8168.46
    289320     8169.57
    289360     8170.47
    289400     8172.41
    289440     8172.34
    289480     8174.34
    289520     8175.41
    289560     8176.43
    289600     8177.23
    289640     8178.38
    289680     8179.44
    289720     8180.51
    289760     8182.17
    289800     8182.71
    289840     8184.05
    289880     8184.58
    289920     8186.09
    289960     8187.71
    290000     8189.25
    290040     8189.78
    290080     8190.96
    290120     8192.11
    290160     8192.97
    290200     8194.94
    290240     8194.84
    290280     8196.82
    290320     8197.91
    290360     8198.95
    290400     8199.75
    290440     8200.91
    290480     8201.96
    290520     8203.04
    290560     8204.69
    290600     8205.23
    290640     8206.58
    290680     8207.12
    290720     8208.64
    290760     8210.24
    290800     8211.82
    290840     8212.29
    290880     8213.53
    290920     8214.64
    290960     8215.49
    291000     8217.49
    291040     8217.36
    291080     8219.35
    291120     8220.44
    291160      8221.5
    291200      8222.3
    291240     8223.45
    291280     8224.51
    291320      8225.6
    291360     8227.24
    291400     8227.78
    291440     8229.15
    291480     8229.66
    291520     8231.21
    291560     8232.81
    291600     8234.38
    291640     8234.86
    291680     8236.07
    291720     8237.17
    291760     8238.07
    291800     8240.05
    291840     8239.91
    291880      8241.9
    291920        8243
    291960     8244.07
    292000     8244.83
    292040     8246.02
    292080     8247.07
    292120     8248.17
    292160     8249.81
    292200     8250.34
    292240     8251.72
    292280     8252.23
    292320     8253.77
    292360     8255.35
    292400     8256.93
    292440     8257.42
    292480     8258.64
    292520     8259.72
    292560     8260.65
    292600      8262.6
    292640     8262.49
    292680     8264.46
    292720     8265.57
    292760     8266.66
    292800     8267.43
    292840     8268.59
    292880     8269.63
    292920     8270.74
    292960     8272.37
    293000     8272.91
    293040     8274.28
    293080     8274.78
    293120     8276.36
    293160     8277.92
    293200      8279.5
    293240     8280.01
    293280     8281.19
    293320      8282.3
    293360      8283.2
    293400     8285.19
    293440     8285.07
    293480     8287.03
    293520     8288.15
    293560     8289.21
    293600        8290
    293640     8291.13
    293680     8292.16
    293720     8293.27
    293760     8294.91
    293800     8295.45
    293840     8296.83
    293880     8297.32
    293920     8298.91
    293960      8300.5
    294000     8302.05
    294040     8302.56
    294080     8303.76
    294120     8304.87
    294160     8305.75
    294200     8307.76
    294240     8307.61
    294280     8309.57
    294320     8310.69
    294360     8311.75
    294400     8312.53
    294440     8313.68
    294480     8314.73
    294520     8315.84
    294560     8317.47
    294600     8318.01
    294640     8319.38
    294680     8319.85
    294720     8321.48
    294760     8323.03
    294800     8324.58
    294840     8325.11
    294880     8326.32
    294920     8327.41
    294960     8328.28
    295000      8330.3
    295040     8330.16
    295080     8332.14
    295120     8333.24
    295160     8334.29
    295200     8335.08
    295240     8336.22
    295280     8337.29
    295320     8338.41
    295360     8340.01
    295400     8340.55
    295440      8341.9
    295480     8342.42
    295520     8344.03
    295560     8345.57
    295600     8347.15
    295640     8347.61
    295680     8348.85
    295720     8349.95
    295760     8350.85
    295800     8352.87
    295840     8352.71
    295880     8354.69
    295920     8355.79
    295960     8356.84
    296000     8357.62
    296040     8358.77
    296080     8359.84
    296120     8360.98
    296160     8362.54
    296200     8363.07
    296240     8364.43
    296280     8364.98
    296320     8366.57
    296360      8368.1
    296400     8369.67
    296440     8370.13
    296480     8371.41
    296520     8372.46
    296560     8373.35
    296600     8375.42
    296640     8375.26
    296680     8377.21
    296720     8378.33
    296760     8379.36
    296800     8380.16
    296840      8381.3
    296880     8382.36
    296920     8383.54
    296960     8385.07
    297000     8385.62
    297040     8386.96
    297080      8387.5
    297120     8389.11
    297160     8390.62
    297200     8392.22
    297240     8392.67
    297280     8393.96
    297320        8395
    297360     8395.91
    297400     8397.95
    297440     8397.76
    297480     8399.73
    297520     8400.86
    297560     8401.89
    297600     8402.69
    297640     8403.83
    297680      8404.9
    297720     8406.06
    297760     8407.61
    297800     8408.18
    297840     8409.48
    297880     8410.02
    297920     8411.64
    297960     8413.17
    298000     8414.77
    298040     8415.21
    298080      8416.5
    298120     8417.55
    298160     8418.46
    298200     8420.49
    298240      8420.3
    298280     8422.28
    298320     8423.42
    298360     8424.43
    298400     8425.22
    298440     8426.39
    298480     8427.44
    298520      8428.6
    298560     8430.15
    298600     8430.75
    298640     8432.02
    298680     8432.56
    298720     8434.21
    298760     8435.71
    298800     8437.35
    298840     8437.75
    298880     8439.06
    298920     8440.12
    298960        8441
    299000     8443.05
    299040     8442.88
    299080     8444.86
    299120     8445.97
    299160        8447
    299200     8447.77
    299240     8448.93
    299280        8450
    299320     8451.13
    299360     8452.72
    299400     8453.28
    299440     8454.55
    299480      8455.1
    299520     8456.76
    299560     8458.25
    299600     8459.87
    299640     8460.29
    299680     8461.63
    299720     8462.69
    299760     8463.57
    299800     8465.62
    299840     8465.43
    299880     8467.43
    299920     8468.52
    299960     8469.54
    300000     8470.34
    300040     8471.48
    300080     8472.56
    300120      8473.7
    300160     8475.26
    300200     8475.82
    300240     8477.09
    300280     8477.65
    300320     8479.32
    300360     8480.78
    300400     8482.41
    300440     8482.86
    300480     8484.18
    300520     8485.22
    300560     8486.08
    300600     8488.16
    300640     8487.95
    300680     8489.99
    300720     8491.08
    300760     8492.09
    300800     8492.88
    300840     8494.02
    300880     8495.13
    300920     8496.25
    300960     8497.81
    301000     8498.39
    301040     8499.65
    301080     8500.17
    301120     8501.83
    301160     8503.31
    301200     8504.94
    301240     8505.37
    301280     8506.74
    301320     8507.75
    301360     8508.64
    301400     8510.67
    301440     8510.47
    301480     8512.52
    301520     8513.61
    301560     8514.62
    301600     8515.41
    301640     8516.56
    301680     8517.66
    301720     8518.76
    301760     8520.33
    301800     8520.91
    301840     8522.16
    301880     8522.67
    301920     8524.35
    301960     8525.83
    302000     8527.47
    302040     8527.89
    302080     8529.26
    302120     8530.25
    302160     8531.17
    302200     8533.22
    302240        8533
    302280     8535.06
    302320     8536.12
    302360      8537.1
    302400     8537.93
    302440     8539.07
    302480     8540.14
    302520     8541.26
    302560     8542.85
    302600     8543.41
    302640     8544.68
    302680     8545.21
    302720     8546.86
    302760     8548.35
    302800     8549.97
    302840     8550.41
    302880     8551.75
    302920     8552.76
    302960      8553.7
    303000     8555.73
    303040     8555.49
    303080     8557.55
    303120     8558.65
    303160      8559.6
    303200     8560.43
    303240     8561.57
    303280     8562.65
    303320     8563.76
    303360     8565.36
    303400     8565.88
    303440     8567.19
    303480     8567.71
    303520     8569.35
    303560     8570.84
    303600     8572.46
    303640      8572.9
    303680     8574.23
    303720     8575.25
    303760     8576.21
    303800     8578.24
    303840     8577.96
    303880     8580.05
    303920     8581.14
    303960      8582.1
    304000     8582.93
    304040     8584.04
    304080     8585.13
    304120     8586.23
    304160     8587.83
    304200     8588.36
    304240     8589.67
    304280     8590.17
    304320     8591.82
    304360     8593.32
    304400     8594.93
    304440     8595.36
    304480     8596.68
    304520     8597.73
    304560     8598.69
    304600      8600.7
    304640     8600.44
    304680     8602.56
    304720     8603.64
    304760     8604.62
    304800     8605.41
    304840     8606.53
    304880     8607.61
    304920     8608.72
    304960      8610.3
    305000     8610.85
    305040     8612.14
    305080     8612.67
    305120     8614.27
    305160      8615.8
    305200     8617.42
    305240     8617.86
    305280     8619.16
    305320      8620.2
    305360     8621.18
    305400     8623.18
    305440     8622.91
    305480     8625.02
    305520     8626.11
    305560     8627.08
    305600      8627.9
    305640        8629
    305680      8630.1
    305720     8631.19
    305760     8632.79
    305800     8633.33
    305840     8634.62
    305880     8635.15
    305920     8636.75
    305960     8638.26
    306000      8639.9
    306040     8640.34
    306080     8641.64
    306120     8642.69
    306160     8643.66
    306200     8645.64
    306240     8645.38
    306280     8647.51
    306320     8648.61
    306360     8649.53
    306400     8650.38
    306440      8651.5
    306480     8652.58
    306520     8653.67
    306560     8655.26
    306600     8655.82
    306640     8657.07
    306680     8657.58
    306720     8659.21
    306760     8660.71
    306800     8662.38
    306840     8662.82
    306880     8664.11
    306920     8665.16
    306960     8666.12
    307000      8668.1
    307040     8667.86
    307080     8669.97
    307120     8671.06
    307160        8672
    307200     8672.84
    307240     8673.99
    307280     8675.04
    307320     8676.13
    307360     8677.76
    307400     8678.28
    307440     8679.52
    307480     8680.03
    307520     8681.69
    307560     8683.21
    307600     8684.85
    307640     8685.29
    307680      8686.6
    307720     8687.61
    307760     8688.59
    307800     8690.58
    307840     8690.33
    307880     8692.46
    307920     8693.54
    307960     8694.46
    308000     8695.31
    308040     8696.46
    308080      8697.5
    308120     8698.58
    308160     8700.21
    308200     8700.72
    308240        8702
    308280      8702.5
    308320     8704.15
    308360     8705.67
    308400     8707.33
    308440     8707.73
    308480     8709.04
    308520     8710.09
    308560     8711.07
    308600     8713.06
    308640     8712.78
    308680     8714.92
    308720        8716
    308760     8716.93
    308800     8717.79
    308840     8718.92
    308880     8719.97
    308920     8720.99
    308960     8722.69
    309000     8723.17
    309040     8724.47
    309080     8724.94
    309120     8726.58
    309160     8728.13
    309200     8729.78
    309240     8730.18
    309280      8731.5
    309320     8732.54
    309360     8733.51
    309400     8735.47
    309440     8735.21
    309480     8737.36
    309520     8738.45
    309560     8739.36
    309600     8740.25
    309640     8741.37
    309680     8742.38
    309720     8743.42
    309760     8745.13
    309800     8745.62
    309840      8746.9
    309880     8747.36
    309920     8748.99
    309960     8750.54
    310000     8752.19
    310040      8752.6
    310080     8753.94
    310120     8754.94
    310160     8755.94
    310200     8757.93
    310240     8757.64
    310280     8759.79
    310320     8760.87
    310360      8761.8
    310400     8762.67
    310440     8763.78
    310480      8764.8
    310520     8765.81
    310560     8767.55
    310600     8768.04
    310640     8769.34
    310680     8769.79
    310720     8771.42
    310760     8772.99
    310800     8774.61
    310840     8774.98
    310880     8776.32
    310920     8777.33
    310960     8778.32
    311000     8780.36
    311040     8780.05
    311080     8782.19
    311120     8783.29
    311160      8784.2
    311200     8785.08
    311240     8786.18
    311280     8787.18
    311320     8788.23
    311360     8789.91
    311400     8790.43
    311440     8791.73
    311480      8792.2
    311520     8793.83
    311560     8795.37
    311600     8797.02
    311640     8797.37
    311680     8798.72
    311720     8799.72
    311760     8800.74
    311800     8802.75
    311840     8802.44
    311880     8804.59
    311920     8805.69
    311960     8806.61
    312000     8807.48
    312040     8808.58
    312080     8809.54
    312120     8810.61
    312160     8812.31
    312200     8812.82
    312240     8814.11
    312280     8814.59
    312320     8816.25
    312360     8817.75
    312400     8819.41
    312440     8819.76
    312480     8821.13
    312520     8822.11
    312560     8823.12
    312600     8825.14
    312640     8824.85
    312680     8826.97
    312720     8828.11
    312760        8829
    312800     8829.85
    312840     8830.94
    312880     8831.92
    312920     8833.01
    312960     8834.68
    313000     8835.25
    313040      8836.5
    313080     8837.01
    313120     8838.65
    313160     8840.16
    313200     8841.79
    313240     8842.13
    313280     8843.54
    313320     8844.49
    313360     8845.49
    313400     8847.51
    313440     8847.23
    313480     8849.36
    313520      8850.5
    313560      8851.4
    313600     8852.25
    313640     8853.38
    313680     8854.34
    313720     8855.43
    313760      8857.1
    313800     8857.64
    313840      8858.9
    313880     8859.41
    313920     8861.08
    313960     8862.57
    314000     8864.21
    314040     8864.56
    314080     8865.94
    314120      8866.9
    314160      8867.9
    314200     8869.92
    314240     8869.63
    314280     8871.76
    314320     8872.88
    314360     8873.79
    314400     8874.67
    314440     8875.77
    314480     8876.73
    314520      8877.8
    314560     8879.48
    314600     8880.05
    314640     8881.32
    314680     8881.79
    314720     8883.51
    314760     8884.93
    314800     8886.59
    314840     8886.95
    314880     8888.36
    314920     8889.28
    314960     8890.28
    315000      8892.3
    315040     8892.03
    315080     8894.15
    315120     8895.28
    315160     8896.22
    315200     8897.05
    315240     8898.18
    315280     8899.14
    315320      8900.2
    315360     8901.91
    315400     8902.46
    315440     8903.71
    315480      8904.2
    315520     8905.87
    315560     8907.34
    315600     8909.02
    315640     8909.37
    315680     8910.76
    315720     8911.66
    315760     8912.68
    315800     8914.71
    315840     8914.42
    315880     8916.55
    315920     8917.66
    315960     8918.58
    316000     8919.47
    316040     8920.57
    316080     8921.53
    316120     8922.58
    316160     8924.31
    316200     8924.82
    316240     8926.12
    316280     8926.58
    316320     8928.27
    316360     8929.72
    316400     8931.41
    316440     8931.71
    316480     8933.14
    316520     8934.02
    316560     8935.04
    316600     8937.08
    316640     8936.79
    316680     8938.93
    316720     8939.99
    316760     8940.96
    316800     8941.84
    316840     8942.92
    316880      8943.9
    316920     8944.93
    316960      8946.7
    317000     8947.14
    317040     8948.46
    317080     8948.92
    317120     8950.62
    317160     8952.08
    317200     8953.77
    317240     8954.07
    317280     8955.51
    317320     8956.35
    317360     8957.41
    317400     8959.43
    317440     8959.15
    317480     8961.27
    317520     8962.39
    317560     8963.29
    317600     8964.17
    317640     8965.28
    317680     8966.27
    317720     8967.28
    317760     8969.05
    317800     8969.52
    317840     8970.84
    317880     8971.29
    317920     8972.98
    317960     8974.45
    318000     8976.16
    318040     8976.44
    318080     8977.88
    318120      8978.7
    318160     8979.78
    318200     8981.82
    318240     8981.51
    318280     8983.65
    318320     8984.78
    318360     8985.67
    318400     8986.54
    318440     8987.64
    318480     8988.64
    318520     8989.66
    318560     8991.42
    318600      8991.9
    318640     8993.23
    318680     8993.64
    318720     8995.36
    318760     8996.83
    318800     8998.53
    318840     8998.84
    318880     9000.27
    318920     9001.07
    318960     9002.17
    319000     9004.21
    319040      9003.9
    319080     9006.02
    319120     9007.19
    319160     9008.08
    319200     9008.89
    319240     9010.02
    319280     9011.01
    319320     9012.09
    319360     9013.81
    319400     9014.26
    319440     9015.62
    319480     9016.04
    319520     9017.73
    319560     9019.24
    319600     9020.93
    319640     9021.23
    319680     9022.69
    319720     9023.47
    319760     9024.58
    319800      9026.6
    319840     9026.28
    319880      9028.4
    319920     9029.58
    319960      9030.5
    320000     9031.29
    320040     9032.38
    320080     9033.41
    320120     9034.48
    320160     9036.19
    320200     9036.62
    320240     9038.03
    320280     9038.38
    320320     9040.12
    320360     9041.62
    320400     9043.32
    320440      9043.6
    320480     9045.08
    320520     9045.85
    320560     9046.93
    320600     9048.99
    320640     9048.69
    320680     9050.78
    320720     9051.96
    320760      9052.9
    320800     9053.67
    320840     9054.74
    320880      9055.8
    320920     9056.89
    320960     9058.58
    321000     9059.04
    321040      9060.4
    321080     9060.75
    321120     9062.47
    321160     9064.02
    321200     9065.73
    321240     9066.01
    321280     9067.46
    321320     9068.22
    321360     9069.31
    321400     9071.36
    321440     9071.07
    321480     9073.17
    321520     9074.35
    321560     9075.28
    321600     9076.04
    321640     9077.14
    321680     9078.21
    321720     9079.26
    321760        9081
    321800     9081.41
    321840     9082.81
    321880     9083.15
    321920     9084.88
    321960     9086.39
    322000     9088.16
    322040     9088.42
    322080     9089.85
    322120     9090.62
    322160     9091.71
    322200     9093.74
    322240     9093.48
    322280     9095.56
    322320     9096.73
    322360     9097.69
    322400     9098.43
    322440     9099.52
    322480     9100.55
    322520     9101.66
    322560     9103.38
    322600     9103.82
    322640     9105.23
    322680     9105.55
    322720     9107.28
    322760     9108.78
    322800     9110.54
    322840      9110.8
    322880     9112.24
    322920     9112.99
    322960     9114.13
    323000     9116.13
    323040     9115.88
    323080     9117.96
    323120     9119.13
    323160     9120.07
    323200     9120.83
    323240     9121.92
    323280     9122.94
    323320     9124.05
    323360     9125.76
    323400     9126.22
    323440     9127.63
    323480     9127.95
    323520     9129.68
    323560     9131.16
    323600     9132.93
    323640     9133.19
    323680     9134.66
    323720     9135.39
    323760     9136.52
    323800     9138.52
    323840     9138.27
    323880     9140.38
    323920     9141.57
    323960     9142.51
    324000     9143.23
    324040     9144.31
    324080     9145.35
    324120     9146.45
    324160     9148.16
    324200     9148.62
    324240     9150.04
    324280     9150.35
    324320     9152.08
    324360      9153.6
    324400     9155.33
    324440      9155.6
    324480     9157.04
    324520     9157.81
    324560     9158.92
    324600     9160.96
    324640     9160.63
    324680     9162.79
    324720     9163.97
    324760     9164.88
    324800     9165.63
    324840     9166.73
    324880     9167.73
    324920     9168.88
    324960     9170.58
    325000     9170.98
    325040     9172.43
    325080     9172.75
    325120     9174.51
    325160     9175.98
    325200     9177.74
    325240        9178
    325280     9179.46
    325320     9180.23
    325360     9181.32
    325400     9183.37
    325440     9183.05
    325480     9185.17
    325520     9186.35
    325560     9187.26
    325600     9188.04
    325640     9189.12
    325680     9190.14
    325720     9191.32
    325760     9192.99
    325800      9193.4
    325840     9194.84
    325880     9195.16
    325920     9196.89
    325960     9198.41
    326000     9200.18
    326040     9200.42
    326080     9201.85
    326120     9202.61
    326160     9203.75
    326200     9205.77
    326240     9205.48
    326280      9207.6
    326320      9208.8
    326360     9209.68
    326400     9210.44
    326440     9211.53
    326480     9212.53
    326520     9213.71
    326560     9215.41
    326600     9215.81
    326640     9217.26
    326680     9217.62
    326720     9219.34
    326760     9220.85
    326800     9222.63
    326840     9222.88
    326880     9224.27
    326920     9225.03
    326960     9226.15
    327000     9228.17
    327040      9227.9
    327080     9230.02
    327120     9231.23
    327160     9232.13
    327200     9232.87
    327240     9233.97
    327280     9234.96
    327320     9236.15
    327360     9237.84
    327400     9238.26
    327440     9239.69
    327480     9240.07
    327520     9241.79
    327560     9243.29
    327600     9245.06
    327640     9245.32
    327680     9246.72
    327720     9247.44
    327760     9248.61
    327800     9250.64
    327840     9250.35
    327880     9252.48
    327920     9253.69
    327960     9254.59
    328000     9255.32
    328040     9256.41
    328080      9257.4
    328120     9258.61
    328160     9260.33
    328200     9260.74
    328240     9262.14
    328280     9262.55
    328320     9264.26
    328360     9265.78
    328400     9267.55
    328440     9267.81
    328480     9269.18
    328520     9269.94
    328560     9271.06
    328600     9273.12
    328640     9272.82
    328680     9274.96
    328720     9276.19
    328760     9277.09
    328800     9277.83
    328840     9278.88
    328880     9279.87
    328920     9281.08
    328960     9282.83
    329000     9283.22
    329040     9284.62
    329080     9285.04
    329120     9286.75
    329160     9288.26
    329200     9290.04
    329240     9290.31
    329280     9291.66
    329320      9292.4
    329360     9293.55
    329400     9295.63
    329440     9295.31
    329480     9297.45
    329520     9298.69
    329560     9299.59
    329600      9300.3
    329640     9301.37
    329680     9302.35
    329720     9303.56
    329760     9305.31
    329800     9305.71
    329840     9307.12
    329880     9307.53
    329920     9309.21
    329960     9310.73
    330000     9312.51
    330040     9312.78
    330080     9314.12
    330120     9314.87
    330160     9316.05
    330200      9318.1
    330240      9317.8
    330280     9319.95
    330320     9321.18
    330360     9322.07
    330400     9322.79
    330440     9323.86
    330480     9324.83
    330520     9326.05
    330560     9327.81
    330600     9328.17
    330640     9329.62
    330680        9330
    330720     9331.67
    330760     9333.21
    330800     9334.97
    330840     9335.28
    330880      9336.6
    330920     9337.32
    330960     9338.52
    331000     9340.61
    331040      9340.3
    331080     9342.41
    331120     9343.69
    331160     9344.56
    331200     9345.28
    331240     9346.34
    331280     9347.33
    331320     9348.54
    331360     9350.29
    331400     9350.64
    331440      9352.1
    331480     9352.48
    331520     9354.14
    331560     9355.68
    331600     9357.45
    331640     9357.73
    331680     9359.11
    331720     9359.81
    331760     9361.01
    331800     9363.08
    331840     9362.79
    331880     9364.88
    331920     9366.17
    331960     9367.04
    332000     9367.73
    332040     9368.79
    332080     9369.75
    332120     9370.96
    332160     9372.78
    332200     9373.08
    332240     9374.56
    332280     9374.93
    332320      9376.6
    332360     9378.15
    332400     9379.94
    332440     9380.19
    332480     9381.56
    332520     9382.26
    332560     9383.46
    332600     9385.54
    332640     9385.23
    332680     9387.35
    332720     9388.64
    332760     9389.49
    332800     9390.22
    332840     9391.26
    332880     9392.21
    332920     9393.41
    332960     9395.23
    333000     9395.56
    333040     9397.04
    333080      9397.4
    333120     9399.04
    333160     9400.61
    333200      9402.4
    333240     9402.66
    333280     9404.02
    333320     9404.74
    333360     9405.91
    333400     9407.98
    333440      9407.7
    333480     9409.79
    333520     9411.08
    333560     9411.95
    333600     9412.67
    333640     9413.71
    333680     9414.71
    333720      9415.9
    333760      9417.7
    333800     9418.02
    333840     9419.53
    333880     9419.87
    333920     9421.49
    333960     9423.09
    334000     9424.85
    334040     9425.11
    334080     9426.49
    334120     9427.18
    334160     9428.35
    334200     9430.43
    334240     9430.16
    334280     9432.21
    334320     9433.54
    334360     9434.39
    334400     9435.13
    334440      9436.2
    334480     9437.14
    334520     9438.35
    334560     9440.13
    334600     9440.45
    334640     9441.93
    334680     9442.28
    334720     9443.93
    334760     9445.52
    334800     9447.28
    334840     9447.53
    334880     9448.89
    334920     9449.59
    334960     9450.77
    335000     9452.86
    335040     9452.56
    335080     9454.64
    335120     9455.97
    335160      9456.8
    335200     9457.54
    335240      9458.6
    335280     9459.58
    335320     9460.79
    335360     9462.55
    335400     9462.86
    335440     9464.35
    335480     9464.72
    335520     9466.33
    335560     9467.91
    335600     9469.74
    335640     9469.95
    335680     9471.33
    335720        9472
    335760     9473.16
    335800     9475.27
    335840     9474.99
    335880     9477.06
    335920      9478.4
    335960     9479.23
    336000     9479.97
    336040     9481.05
    336080        9482
    336120      9483.2
    336160     9484.99
    336200     9485.24
    336240     9486.76
    336280     9487.15
    336320     9488.78
    336360     9490.32
    336400     9492.16
    336440     9492.37
    336480     9493.78
    336520     9494.44
    336560     9495.57
    336600     9497.68
    336640      9497.4
    336680     9499.48
    336720     9500.83
    336760     9501.64
    336800     9502.39
    336840     9503.47
    336880     9504.45
    336920     9505.62
    336960     9507.39
    337000     9507.66
    337040     9509.17
    337080     9509.56
    337120      9511.2
    337160     9512.77
    337200     9514.58
    337240     9514.79
    337280     9516.21
    337320     9516.87
    337360        9518
    337400     9520.09
    337440     9519.82
    337480     9521.85
    337520     9523.25
    337560     9524.08
    337600     9524.82
    337640      9525.9
    337680     9526.86
    337720        9528
    337760     9529.78
    337800     9530.03
    337840     9531.57
    337880     9531.97
    337920     9533.62
    337960     9535.15
    338000     9536.99
    338040     9537.21
    338080     9538.62
    338120     9539.29
    338160     9540.39
    338200     9542.48
    338240     9542.21
    338280     9544.24
    338320     9545.66
    338360     9546.48
    338400     9547.24
    338440     9548.29
    338480     9549.26
    338520      9550.4
    338560      9552.2
    338600     9552.44
    338640     9553.97
    338680     9554.32
    338720     9556.04
    338760     9557.54
    338800     9559.42
    338840     9559.59
    338880     9561.02
    338920     9561.69
    338960     9562.77
    339000     9564.89
    339040     9564.58
    339080     9566.63
    339120     9568.08
    339160     9568.91
    339200     9569.64
    339240     9570.67
    339280     9571.66
    339320     9572.77
    339360     9574.61
    339400     9574.79
    339440     9576.34
    339480     9576.67
    339520     9578.42
    339560     9579.94
    339600      9581.8
    339640     9581.95
    339680     9583.39
    339720     9584.09
    339760     9585.17
    339800     9587.28
    339840     9586.95
    339880     9588.97
    339920     9590.48
    339960      9591.3
    340000     9592.02
    340040     9593.03
    340080     9594.04
    340120     9595.13
    340160     9596.99
    340200     9597.17
    340240     9598.73
    340280     9599.04
    340320     9600.81
    340360     9602.31
    340400     9604.19
    340440     9604.34
    340480     9605.77
    340520     9606.46
    340560     9607.57
    340600     9609.72
    340640     9609.29
    340680     9611.36
    340720     9612.85
    340760     9613.68
    340800     9614.43
    340840     9615.41
    340880      9616.4
    340920     9617.47
    340960     9619.36
    341000     9619.54
    341040     9621.11
    341080     9621.42
    341120     9623.12
    341160      9624.7
    341200     9626.56
    341240      9626.7
    341280     9628.16
    341320      9628.8
    341360     9629.92
    341400     9632.08
    341440     9631.65
    341480     9633.72
    341520     9635.25
    341560     9636.05
    341600     9636.78
    341640     9637.77
    341680     9638.74
    341720     9639.85
    341760     9641.72
    341800     9641.89
    341840     9643.46
    341880     9643.79
    341920     9645.51
    341960     9647.05
    342000     9648.94
    342040      9649.1
    342080     9650.57
    342120     9651.19
    342160     9652.29
    342200     9654.46
    342240     9654.03
    342280      9656.1
    342320     9657.64
    342360     9658.42
    342400     9659.17
    342440     9660.17
    342480     9661.13
    342520     9662.23
    342560     9664.13
    342600     9664.24
    342640     9665.84
    342680     9666.17
    342720     9667.88
    342760     9669.44
    342800     9671.33
    342840     9671.48
    342880     9672.96
    342920     9673.59
    342960     9674.65
    343000     9676.86
    343040     9676.39
    343080     9678.45
    343120     9680.01
    343160     9680.82
    343200     9681.53
    343240     9682.51
    343280     9683.51
    343320      9684.6
    343360     9686.48
    343400      9686.6
    343440     9688.25
    343480     9688.54
    343520     9690.28
    343560     9691.85
    343600     9693.74
    343640     9693.89
    343680     9695.34
    343720     9695.95
    343760     9697.06
    343800      9699.2
    343840     9698.77
    343880     9700.85
    343920     9702.42
    343960      9703.2
    344000     9703.94
    344040     9704.91
    344080     9705.92
    344120        9707
    344160      9708.9
    344200     9708.99
    344240     9710.64
    344280      9710.9
    344320     9712.66
    344360     9714.22
    344400     9716.13
    344440     9716.31
    344480     9717.68
    344520      9718.3
    344560     9719.43
    344600     9721.58
    344640     9721.15
    344680     9723.23
    344720     9724.82
    344760      9725.6
    344800     9726.31
    344840     9727.27
    344880     9728.31
    344920     9729.39
    344960     9731.25
    345000     9731.36
    345040     9733.02
    345080     9733.27
    345120     9735.03
    345160     9736.56
    345200     9738.49
    345240     9738.71
    345280     9740.07
    345320     9740.67
    345360      9741.8
    345400     9743.99
    345440     9743.53
    345480     9745.56
    345520     9747.19
    345560     9747.95
    345600     9748.66
    345640      9749.6
    345680     9750.64
    345720     9751.75
    345760     9753.59
    345800     9753.68
    345840     9755.34
    345880     9755.56
    345920     9757.36
    345960     9758.92
    346000     9760.86
    346040     9761.06
    346080     9762.43
    346120     9763.01
    346160     9764.17
    346200     9766.33
    346240     9765.89
    346280      9767.9
    346320     9769.53
    346360     9770.32
    346400     9770.98
    346440     9771.95
    346480     9772.96
    346520     9774.08
    346560     9775.94
    346600     9775.98
    346640     9777.67
    346680     9777.88
    346720     9779.66
    346760     9781.26
    346800     9783.21
    346840     9783.42
    346880     9784.77
    346920     9785.32
    346960     9786.51
    347000     9788.65
    347040     9788.23
    347080     9790.21
    347120     9791.89
    347160     9792.65
    347200     9793.31
    347240      9794.3
    347280     9795.27
    347320     9796.41
    347360     9798.31
    347400     9798.35
    347440     9800.04
    347480     9800.22
    347520     9802.01
    347560      9803.6
    347600     9805.56
    347640     9805.74
    347680     9807.12
    347720     9807.66
    347760     9808.85
    347800     9811.04
    347840     9810.56
    347880     9812.57
    347920     9814.23
    347960     9815.02
    348000     9815.68
    348040     9816.63
    348080      9817.6
    348120     9818.78
    348160     9820.66
    348200      9820.7
    348240     9822.38
    348280     9822.58
    348320     9824.36
    348360     9825.94
    348400      9827.9
    348440     9828.06
    348480     9829.46
    348520        9830
    348560     9831.21
    348600     9833.41
    348640      9832.9
    348680     9834.92
    348720     9836.56
    348760     9837.38
    348800     9838.04
    348840     9838.98
    348880     9839.91
    348920      9841.1
    348960     9843.04
    349000     9843.04
    349040      9844.7
    349080     9844.92
    349120      9846.7
    349160     9848.28
    349200     9850.26
    349240     9850.42
    349280     9851.82
    349320     9852.35
    349360     9853.55
    349400     9855.79
    349440     9855.23
    349480     9857.29
    349520     9858.94
    349560     9859.74
    349600     9860.41
    349640     9861.35
    349680     9862.28
    349720     9863.46
    349760      9865.4
    349800     9865.42
    349840     9867.05
    349880     9867.28
    349920     9869.06
    349960     9870.64
    350000     9872.63
    350040      9872.8
    350080     9874.17
    350120     9874.73
    350160     9875.88
    350200      9878.1
    350240     9877.58
    350280     9879.68
    350320     9881.29
    350360     9882.09
    350400     9882.74
    350440     9883.71
    350480     9884.64
    350520     9885.86
    350560     9887.81
    350600     9887.78
    350640     9889.37
    350680     9889.61
    350720      9891.4
    350760     9893.02
    350800     9894.96
    350840     9895.16
    350880     9896.54
    350920     9897.11
    350960     9898.26
    351000     9900.45
    351040     9899.95
    351080     9902.03
    351120     9903.65
    351160     9904.46
    351200     9905.12
    351240     9906.08
    351280     9907.01
    351320     9908.21
    351360     9910.18
    351400     9910.16
    351440     9911.76
    351480     9911.98
    351520     9913.81
    351560     9915.38
    351600     9917.34
    351640     9917.51
    351680      9918.9
    351720     9919.48
    351760     9920.61
    351800     9922.82
    351840     9922.28
    351880      9924.4
    351920     9926.02
    351960     9926.83
    352000     9927.51
    352040     9928.48
    352080     9929.36
    352120     9930.59
    352160     9932.54
    352200     9932.54
    352240     9934.13
    352280     9934.36
    352320     9936.18
    352360     9937.75
    352400     9939.72
    352440     9939.87
    352480     9941.26
    352520     9941.84
    352560     9942.98
    352600      9945.2
    352640     9944.66
    352680     9946.79
    352720     9948.42
    352760     9949.19
    352800     9949.87
    352840     9950.85
    352880     9951.71
    352920     9952.97
    352960      9954.9
    353000     9954.92
    353040     9956.51
    353080     9956.72
    353120     9958.56
    353160     9960.15
    353200     9962.06
    353240     9962.25
    353280     9963.62
    353320     9964.22
    353360     9965.36
    353400     9967.58
    353440     9967.06
    353480     9969.19
    353520      9970.8
    353560     9971.55
    353600     9972.26
    353640     9973.21
    353680     9974.07
    353720     9975.33
    353760     9977.28
    353800     9977.27
    353840     9978.89
    353880      9979.1
    353920     9980.92
    353960     9982.54
    354000     9984.46
    354040     9984.59
    354080        9986
    354120     9986.59
    354160     9987.74
    354200     9989.94
    354240     9989.45
    354280     9991.55
    354320     9993.18
    354360     9993.92
    354400     9994.61
    354440     9995.58
    354480     9996.43
    354520     9997.72
    354560     9999.66
    354600     9999.65
    354640     10001.3
    354680     10001.5
    354720     10003.3
    354760     10004.9
    354800     10006.8
    354840       10007
    354880     10008.4
    354920       10009
    354960     10010.2
    355000     10012.3
    355040     10011.8
    355080     10013.9
    355120     10015.6
    355160     10016.3
    355200       10017
    355240     10017.9
    355280     10018.8
    355320     10020.1
    355360       10022
    355400       10022
    355440     10023.7
    355480     10023.8
    355520     10025.6
    355560     10027.3
    355600     10029.2
    355640     10029.3
    355680     10030.7
    355720     10031.4
    355760     10032.5
    355800     10034.7
    355840     10034.2
    355880     10036.3
    355920     10037.9
    355960     10038.7
    356000     10039.4
    356040     10040.2
    356080     10041.2
    356120     10042.5
    356160     10044.4
    356200     10044.4
    356240     10046.1
    356280     10046.2
    356320       10048
    356360     10049.7
    356400     10051.6
    356440     10051.7
    356480     10053.1
    356520     10053.7
    356560     10054.9
    356600     10057.1
    356640     10056.6
    356680     10058.7
    356720     10060.3
    356760       10061
    356800     10061.8
    356840     10062.6
    356880     10063.5
    356920     10064.8
    356960     10066.8
    357000     10066.8
    357040     10068.4
    357080     10068.5
    357120     10070.4
    357160       10072
    357200     10073.9
    357240     10074.1
    357280     10075.5
    357320     10076.1
    357360     10077.3
    357400     10079.5
    357440     10078.9
    357480       10081
    357520     10082.7
    357560     10083.4
    357600     10084.2
    357640     10084.9
    357680     10085.9
    357720     10087.2
    357760     10089.1
    357800     10089.2
    357840     10090.8
    357880     10090.9
    357920     10092.7
    357960     10094.4
    358000     10096.3
    358040     10096.5
    358080     10097.8
    358120     10098.4
    358160     10099.6
    358200     10101.8
    358240     10101.3
    358280     10103.4
    358320     10105.1
    358360     10105.8
    358400     10106.5
    358440     10107.2
    358480     10108.2
    358520     10109.6
    358560     10111.5
    358600     10111.5
    358640     10113.1
    358680     10113.2
    358720     10115.1
    358760     10116.8
    358800     10118.6
    358840     10118.8
    358880     10120.2
    358920     10120.8
    358960       10122
    359000     10124.2
    359040     10123.6
    359080     10125.8
    359120     10127.4
    359160     10128.2
    359200     10128.9
    359240     10129.6
    359280     10130.6
    359320     10131.9
    359360     10133.8
    359400     10133.8
    359440     10135.5
    359480     10135.6
    359520     10137.4
    359560     10139.1
    359600       10141
    359640     10141.2
    359680     10142.5
    359720     10143.2
    359760     10144.4
    359800     10146.5
    359840       10146
    359880     10148.1
    359920     10149.8
    359960     10150.5
    360000     10151.2
    360040       10152
    360080     10152.9
    360120     10154.3
    360160     10156.2
    360200     10156.2
    360240     10157.8
    360280     10157.9
    360320     10159.8
    360360     10161.5
    360400     10163.4
    360440     10163.6
    360480     10164.9
    360520     10165.6
    360560     10166.8
    360600     10168.9
    360640     10168.3
    360680     10170.5
    360720     10172.2
    360760     10172.9
    360800     10173.6
    360840     10174.4
    360880     10175.3
    360920     10176.7
    360960     10178.6
    361000     10178.6
    361040     10180.3
    361080     10180.3
    361120     10182.2
    361160     10183.9
    361200     10185.7
    361240     10185.9
    361280     10187.3
    361320     10187.9
    361360     10189.1
    361400     10191.3
    361440     10190.7
    361480     10192.9
    361520     10194.6
    361560     10195.2
    361600       10196
    361640     10196.7
    361680     10197.7
    361720     10199.1
    361760       10201
    361800       10201
    361840     10202.7
    361880     10202.8
    361920     10204.6
    361960     10206.2
    362000     10208.1
    362040     10208.3
    362080     10209.7
    362120     10210.3
    362160     10211.5
    362200     10213.7
    362240     10213.1
    362280     10215.3
    362320       10217
    362360     10217.7
    362400     10218.4
    362440     10219.1
    362480     10220.1
    362520     10221.5
    362560     10223.4
    362600     10223.4
    362640     10225.1
    362680     10225.2
    362720       10227
    362760     10228.6
    362800     10230.5
    362840     10230.7
    362880     10232.1
    362920     10232.7
    362960     10233.9
    363000     10236.2
    363040     10235.5
    363080     10237.7
    363120     10239.4
    363160     10240.1
    363200     10240.8
    363240     10241.5
    363280     10242.5
    363320     10243.9
    363360     10245.8
    363400     10245.8
    363440     10247.5
    363480     10247.5
    363520     10249.4
    363560       10251
    363600     10252.9
    363640     10253.1
    363680     10254.5
    363720     10255.1
    363760     10256.3
    363800     10258.6
    363840       10258
    363880     10260.1
    363920     10261.8
    363960     10262.5
    364000     10263.2
    364040     10263.9
    364080     10264.9
    364120     10266.4
    364160     10268.2
    364200     10268.3
    364240     10269.9
    364280       10270
    364320     10271.9
    364360     10273.4
    364400     10275.4
    364440     10275.6
    364480     10276.9
    364520     10277.5
    364560     10278.8
    364600       10281
    364640     10280.4
    364680     10282.6
    364720     10284.2
    364760     10284.9
    364800     10285.6
    364840     10286.3
    364880     10287.3
    364920     10288.8
    364960     10290.7
    365000     10290.7
    365040     10292.3
    365080     10292.4
    365120     10294.3
    365160     10295.9
    365200     10297.8
    365240       10298
    365280     10299.4
    365320       10300
    365360     10301.2
    365400     10303.5
    365440     10302.8
    365480       10305
    365520     10306.6
    365560     10307.4
    365600       10308
    365640     10308.8
    365680     10309.8
    365720     10311.3
    365760     10313.1
    365800     10313.2
    365840     10314.8
    365880     10314.9
    365920     10316.8
    365960     10318.3
    366000     10320.3
    366040     10320.5
    366080     10321.9
    366120     10322.4
    366160     10323.6
    366200     10325.9
    366240     10325.3
    366280     10327.5
    366320     10329.1
    366360     10329.8
    366400     10330.5
    366440     10331.2
    366480     10332.3
    366520     10333.7
    366560     10335.6
    366600     10335.6
    366640     10337.3
    366680     10337.4
    366720     10339.2
    366760     10340.8
    366800     10342.7
    366840     10342.9
    366880     10344.3
    366920     10344.9
    366960       10346
    367000     10348.3
    367040     10347.7
    367080     10349.9
    367120     10351.5
    367160     10352.3
    367200       10353
    367240     10353.7
    367280     10354.7
    367320     10356.2
    367360       10358
    367400     10358.1
    367440     10359.7
    367480     10359.8
    367520     10361.7
    367560     10363.2
    367600     10365.2
    367640     10365.4
    367680     10366.7
    367720     10367.4
    367760     10368.5
    367800     10370.8
    367840     10370.2
    367880     10372.3
    367920     10373.9
    367960     10374.7
    368000     10375.4
    368040     10376.1
    368080     10377.2
    368120     10378.6
    368160     10380.5
    368200     10380.5
    368240     10382.1
    368280     10382.2
    368320     10384.2
    368360     10385.6
    368400     10387.6
    368440     10387.8
    368480     10389.2
    368520     10389.8
    368560     10390.9
    368600     10393.2
    368640     10392.6
    368680     10394.7
    368720     10396.3
    368760     10397.1
    368800     10397.8
    368840     10398.5
    368880     10399.6
    368920       10401
    368960     10402.9
    369000     10402.9
    369040     10404.5
    369080     10404.6
    369120     10406.6
    369160     10408.1
    369200       10410
    369240     10410.3
    369280     10411.6
    369320     10412.2
    369360     10413.3
    369400     10415.6
    369440       10415
    369480     10417.2
    369520     10418.7
    369560     10419.5
    369600     10420.2
    369640       10421
    369680       10422
    369720     10423.5
    369760     10425.3
    369800     10425.3
    369840       10427
    369880     10427.1
    369920       10429
    369960     10430.5
    370000     10432.4
    370040     10432.7
    370080     10434.1
    370120     10434.7
    370160     10435.8
    370200     10438.1
    370240     10437.5
    370280     10439.6
    370320     10441.2
    370360       10442
    370400     10442.7
    370440     10443.4
    370480     10444.4
    370520     10445.9
    370560     10447.8
    370600     10447.8
    370640     10449.4
    370680     10449.6
    370720     10451.5
    370760       10453
    370800     10454.9
    370840     10455.2
    370880     10456.5
    370920     10457.1
    370960     10458.2
    371000     10460.6
    371040       10460
    371080     10462.1
    371120     10463.6
    371160     10464.4
    371200     10465.1
    371240     10465.9
    371280     10466.9
    371320     10468.3
    371360     10470.2
    371400     10470.2
    371440     10471.9
    371480     10472.1
    371520       10474
    371560     10475.4
    371600     10477.4
    371640     10477.6
    371680       10479
    371720     10479.6
    371760     10480.7
    371800       10483
    371840     10482.4
    371880     10484.6
    371920     10486.1
    371960     10486.9
    372000     10487.6
    372040     10488.3
    372080     10489.3
    372120     10490.8
    372160     10492.7
    372200     10492.7
    372240     10494.4
    372280     10494.5
    372320     10496.4
    372360     10497.9
    372400     10499.8
    372440     10500.1
    372480     10501.5
    372520     10502.1
    372560     10503.2
    372600     10505.5
    372640     10504.9
    372680       10507
    372720     10508.6
    372760     10509.4
    372800     10510.1
    372840     10510.8
    372880     10511.8
    372920     10513.2
    372960     10515.1
    373000     10515.2
    373040     10516.8
    373080       10517
    373120     10518.8
    373160     10520.3
    373200     10522.3
    373240     10522.5
    373280     10523.9
    373320     10524.5
    373360     10525.6
    373400     10527.9
    373440     10527.3
    373480     10529.5
    373520       10531
    373560     10531.8
    373600     10532.5
    373640     10533.2
    373680     10534.2
    373720     10535.7
    373760     10537.5
    373800     10537.6
    373840     10539.2
    373880     10539.4
    373920     10541.2
    373960     10542.7
    374000     10544.7
    374040     10544.9
    374080     10546.3
    374120       10547
    374160       10548
    374200     10550.4
    374240     10549.7
    374280     10551.9
    374320     10553.4
    374360     10554.2
    374400     10554.9
    374440     10555.6
    374480     10556.6
    374520     10558.1
    374560       10560
    374600       10560
    374640     10561.7
    374680     10561.9
    374720     10563.6
    374760     10565.2
    374800     10567.2
    374840     10567.3
    374880     10568.8
    374920     10569.4
    374960     10570.4
    375000     10572.8
    375040     10572.1
    375080     10574.3
    375120     10575.9
    375160     10576.6
    375200     10577.3
    375240     10578.1
    375280       10579
    375320     10580.5
    375360     10582.4
    375400     10582.4
    375440     10584.1
    375480     10584.3
    375520       10586
    375560     10587.6
    375600     10589.6
    375640     10589.8
    375680     10591.2
    375720     10591.9
    375760     10592.8
    375800     10595.2
    375840     10594.5
    375880     10596.7
    375920     10598.3
    375960     10599.1
    376000     10599.7
    376040     10600.5
    376080     10601.5
    376120     10602.9
    376160     10604.8
    376200     10604.8
    376240     10606.5
    376280     10606.7
    376320     10608.4
    376360       10610
    376400       10612
    376440     10612.2
    376480     10613.6
    376520     10614.3
    376560     10615.2
    376600     10617.6
    376640       10617
    376680     10619.2
    376720     10620.7
    376760     10621.5
    376800     10622.1
    376840     10622.9
    376880     10623.9
    376920     10625.3
    376960     10627.2
    377000     10627.2
    377040     10628.9
    377080     10629.1
    377120     10630.8
    377160     10632.4
    377200     10634.4
    377240     10634.6
    377280       10636
    377320     10636.7
    377360     10637.7
    377400       10640
    377440     10639.4
    377480     10641.6
    377520     10643.1
    377560     10643.9
    377600     10644.6
    377640     10645.3
    377680     10646.3
    377720     10647.7
    377760     10649.6
    377800     10649.6
    377840     10651.3
    377880     10651.5
    377920     10653.2
    377960     10654.8
    378000     10656.7
    378040       10657
    378080     10658.4
    378120     10659.1
    378160     10660.1
    378200     10662.4
    378240     10661.7
    378280       10664
    378320     10665.5
    378360     10666.3
    378400     10666.9
    378440     10667.7
    378480     10668.6
    378520     10670.1
    378560     10671.9
    378600       10672
    378640     10673.6
    378680     10673.8
    378720     10675.5
    378760     10677.2
    378800     10679.1
    378840     10679.3
    378880     10680.8
    378920     10681.5
    378960     10682.4
    379000     10684.8
    379040     10684.1
    379080     10686.3
    379120     10687.9
    379160     10688.6
    379200     10689.3
    379240       10690
    379280     10690.9
    379320     10692.5
    379360     10694.3
    379400     10694.3
    379440       10696
    379480     10696.2
    379520     10697.9
    379560     10699.6
    379600     10701.5
    379640     10701.7
    379680     10703.1
    379720     10703.9
    379760     10704.8
    379800     10707.2
    379840     10706.4
    379880     10708.7
    379920     10710.3
    379960       10711
    380000     10711.7
    380040     10712.4
    380080     10713.3
    380120     10714.8
    380160     10716.7
    380200     10716.7
    380240     10718.4
    380280     10718.5
    380320     10720.2
    380360       10722
    380400     10723.9
    380440     10724.1
    380480     10725.5
    380520     10726.3
    380560     10727.2
    380600     10729.6
    380640     10728.8
    380680     10731.1
    380720     10732.7
    380760     10733.4
    380800     10734.1
    380840     10734.8
    380880     10735.7
    380920     10737.2
    380960     10739.1
    381000     10739.1
    381040     10740.8
    381080       10741
    381120     10742.6
    381160     10744.4
    381200     10746.2
    381240     10746.5
    381280     10747.9
    381320     10748.7
    381360     10749.5
    381400       10752
    381440     10751.2
    381480     10753.5
    381520     10755.1
    381560     10755.8
    381600     10756.4
    381640     10757.2
    381680     10758.1
    381720     10759.6
    381760     10761.4
    381800     10761.5
    381840     10763.1
    381880     10763.3
    381920       10765
    381960     10766.8
    382000     10768.6
    382040     10768.9
    382080     10770.3
    382120       10771
    382160     10771.9
    382200     10774.3
    382240     10773.7
    382280     10775.9
    382320     10777.5
    382360     10778.2
    382400     10778.8
    382440     10779.5
    382480     10780.5
    382520     10781.9
    382560     10783.8
    382600     10783.9
    382640     10785.5
    382680     10785.7
    382720     10787.4
    382760     10789.2
    382800       10791
    382840     10791.3
    382880     10792.6
    382920     10793.4
    382960     10794.3
    383000     10796.7
    383040       10796
    383080     10798.2
    383120     10799.8
    383160     10800.6
    383200     10801.2
    383240     10801.9
    383280     10802.9
    383320     10804.3
    383360     10806.2
    383400     10806.3
    383440     10807.8
    383480     10808.1
    383520     10809.8
    383560     10811.5
    383600     10813.3
    383640     10813.6
    383680       10815
    383720     10815.8
    383760     10816.6
    383800     10819.1
    383840     10818.4
    383880     10820.6
    383920     10822.2
    383960       10823
    384000     10823.6
    384040     10824.3
    384080     10825.2
    384120     10826.6
    384160     10828.5
    384200     10828.6
    384240     10830.2
    384280     10830.5
    384320     10832.1
    384360     10833.9
    384400     10835.7
    384440       10836
    384480     10837.4
    384520     10838.2
    384560       10839
    384600     10841.4
    384640     10840.8
    384680       10843
    384720     10844.6
    384760     10845.3
    384800       10846
    384840     10846.7
    384880     10847.5
    384920       10849
    384960     10850.9
    385000       10851
    385040     10852.6
    385080     10852.9
    385120     10854.4
    385160     10856.3
    385200       10858
    385240     10858.3
    385280     10859.8
    385320     10860.5
    385360     10861.4
    385400     10863.8
    385440     10863.1
    385480     10865.4
    385520     10866.9
    385560     10867.7
    385600     10868.3
    385640       10869
    385680     10869.9
    385720     10871.4
    385760     10873.3
    385800     10873.3
    385840     10874.9
    385880     10875.2
    385920     10876.8
    385960     10878.7
    386000     10880.4
    386040     10880.6
    386080     10882.1
    386120     10882.9
    386160     10883.7
    386200     10886.2
    386240     10885.5
    386280     10887.8
    386320     10889.3
    386360     10890.1
    386400     10890.7
    386440     10891.4
    386480     10892.3
    386520     10893.7
    386560     10895.7
    386600     10895.7
    386640     10897.3
    386680     10897.5
    386720     10899.2
    386760       10901
    386800     10902.8
    386840       10903
    386880     10904.5
    386920     10905.3
    386960     10906.1
    387000     10908.6
    387040     10907.8
    387080     10910.1
    387120     10911.6
    387160     10912.4
    387200     10913.1
    387240     10913.8
    387280     10914.6
    387320     10916.1
    387360       10918
    387400     10918.1
    387440     10919.7
    387480     10919.9
    387520     10921.6
    387560     10923.3
    387600     10925.1
    387640     10925.4
    387680     10926.9
    387720     10927.6
    387760     10928.4
    387800       10931
    387840     10930.2
    387880     10932.5
    387920       10934
    387960     10934.8
    388000     10935.4
    388040     10936.1
    388080       10937
    388120     10938.5
    388160     10940.4
    388200     10940.4
    388240     10942.1
    388280     10942.2
    388320     10943.9
    388360     10945.7
    388400     10947.5
    388440     10947.7
    388480     10949.2
    388520       10950
    388560     10950.7
    388600     10953.3
    388640     10952.5
    388680     10954.8
    388720     10956.3
    388760     10957.1
    388800     10957.7
    388840     10958.4
    388880     10959.3
    388920     10960.8
    388960     10962.7
    389000     10962.8
    389040     10964.4
    389080     10964.5
    389120     10966.3
    389160       10968
    389200     10969.8
    389240     10970.1
    389280     10971.6
    389320     10972.3
    389360       10973
    389400     10975.6
    389440     10974.8
    389480     10977.1
    389520     10978.7
    389560     10979.4
    389600     10980.1
    389640     10980.8
    389680     10981.6
    389720     10983.1
    389760       10985
    389800     10985.1
    389840     10986.7
    389880     10986.9
    389920     10988.6
    389960     10990.3
    390000     10992.1
    390040     10992.4
    390080     10993.9
    390120     10994.6
    390160     10995.4
    390200       10998
    390240     10997.1
    390280     10999.5
    390320       11001
    390360     11001.7
    390400     11002.4
    390440     11003.1
    390480     11003.9
    390520     11005.4
    390560     11007.3
    390600     11007.4
    390640     11009.1
    390680     11009.2
    390720     11010.9
    390760     11012.6
    390800     11014.4
    390840     11014.7
    390880     11016.1
    390920     11016.9
    390960     11017.6
    391000     11020.2
    391040     11019.4
    391080     11021.8
    391120     11023.3
    391160     11024.1
    391200     11024.7
    391240     11025.4
    391280     11026.2
    391320     11027.8
    391360     11029.6
    391400     11029.7
    391440     11031.4
    391480     11031.4
    391520     11033.2
    391560       11035
    391600     11036.7
    391640     11036.9
    391680     11038.5
    391720     11039.2
    391760     11039.9
    391800     11042.6
    391840     11041.8
    391880     11044.1
    391920     11045.6
    391960     11046.4
    392000       11047
    392040     11047.7
    392080     11048.5
    392120     11050.1
    392160       11052
    392200       11052
    392240     11053.6
    392280     11053.8
    392320     11055.5
    392360     11057.3
    392400       11059
    392440     11059.3
    392480     11060.8
    392520     11061.5
    392560     11062.3
    392600     11064.9
    392640     11064.1
    392680     11066.4
    392720     11067.9
    392760     11068.7
    392800     11069.3
    392840       11070
    392880     11070.8
    392920     11072.4
    392960     11074.3
    393000     11074.4
    393040       11076
    393080     11076.1
    393120     11077.8
    393160     11079.6
    393200     11081.3
    393240     11081.6
    393280     11083.1
    393320     11083.8
    393360     11084.6
    393400     11087.2
    393440     11086.4
    393480     11088.8
    393520     11090.3
    393560     11091.1
    393600     11091.7
    393640     11092.4
    393680     11093.1
    393720     11094.8
    393760     11096.6
    393800     11096.7
    393840     11098.3
    393880     11098.4
    393920     11100.2
    393960       11102
    394000     11103.7
    394040     11103.9
    394080     11105.4
    394120     11106.2
    394160     11106.9
    394200     11109.5
    394240     11108.8
    394280     11111.1
    394320     11112.6
    394360     11113.4
    394400       11114
    394440     11114.6
    394480     11115.4
    394520       11117
    394560     11118.9
    394600       11119
    394640     11120.6
    394680     11120.7
    394720     11122.5
    394760     11124.3
    394800     11125.9
    394840     11126.2
    394880     11127.7
    394920     11128.5
    394960     11129.2
    395000     11131.8
    395040       11131
    395080     11133.4
    395120     11134.9
    395160     11135.7
    395200     11136.3
    395240       11137
    395280     11137.7
    395320     11139.3
    395360     11141.2
    395400     11141.3
    395440     11142.9
    395480     11142.9
    395520     11144.8
    395560     11146.6
    395600     11148.2
    395640     11148.5
    395680       11150
    395720     11150.8
    395760     11151.5
    395800     11154.1
    395840     11153.3
    395880     11155.7
    395920     11157.2
    395960       11158
    396000     11158.6
    396040     11159.2
    396080     11160.1
    396120     11161.6
    396160     11163.6
    396200     11163.6
    396240     11165.2
    396280     11165.3
    396320     11167.1
    396360     11168.9
    396400     11170.5
    396440     11170.8
    396480     11172.3
    396520       11173
    396560     11173.8
    396600     11176.4
    396640     11175.6
    396680       11178
    396720     11179.5
    396760     11180.2
    396800     11180.9
    396840     11181.5
    396880     11182.4
    396920     11183.9
    396960     11185.9
    397000       11186
    397040     11187.5
    397080     11187.6
    397120     11189.4
    397160     11191.2
    397200     11192.9
    397240     11193.1
    397280     11194.6
    397320     11195.3
    397360     11196.1
    397400     11198.7
    397440     11197.9
    397480     11200.3
    397520     11201.8
    397560     11202.5
    397600     11203.2
    397640     11203.8
    397680     11204.6
    397720     11206.2
    397760     11208.2
    397800     11208.2
    397840     11209.8
    397880     11209.8
    397920     11211.7
    397960     11213.5
    398000     11215.2
    398040     11215.4
    398080       11217
    398120     11217.6
    398160     11218.4
    398200       11221
    398240     11220.3
    398280     11222.6
    398320       11224
    398360     11224.8
    398400     11225.5
    398440     11226.1
    398480       11227
    398520     11228.6
    398560     11230.5
    398600     11230.6
    398640     11232.1
    398680     11232.2
    398720       11234
    398760     11235.8
    398800     11237.5
    398840     11237.7
    398880     11239.3
    398920     11239.9
    398960     11240.8
    399000     11243.3
    399040     11242.5
    399080     11244.9
    399120     11246.3
    399160     11247.2
    399200     11247.9
    399240     11248.4
    399280     11249.3
    399320     11250.9
    399360     11252.8
    399400     11252.9
    399440     11254.4
    399480     11254.5
    399520     11256.3
    399560     11258.2
    399600     11259.8
    399640       11260
    399680     11261.6
    399720     11262.2
    399760     11263.1
    399800     11265.6
    399840     11264.8
    399880     11267.2
    399920     11268.6
    399960     11269.5
    400000     11270.1
    400040     11270.7
    400080     11271.6
    400120     11273.2
    400160     11275.2
    400200     11275.2
    400240     11276.7
    400280     11276.8
    400320     11278.6
    400360     11280.5
    400400     11282.1
    400440     11282.3
    400480     11283.9
    400520     11284.5
    400560     11285.4
    400600     11287.9
    400640     11287.1
    400680     11289.5
    400720     11290.9
    400760     11291.8
    400800     11292.4
    400840       11293
    400880     11293.9
    400920     11295.5
    400960     11297.4
    401000     11297.5
    401040       11299
    401080       11299
    401120     11300.9
    401160     11302.8
    401200     11304.4
    401240     11304.5
    401280     11306.1
    401320     11306.7
    401360     11307.7
    401400     11310.2
    401440     11309.3
    401480     11311.7
    401520     11313.2
    401560       11314
    401600     11314.6
    401640     11315.2
    401680     11316.1
    401720     11317.7
    401760     11319.7
    401800     11319.7
    401840     11321.3
    401880     11321.3
    401920     11323.1
    401960       11325
    402000     11326.6
    402040     11326.8
    402080     11328.4
    402120       11329
    402160     11329.9
    402200     11332.4
    402240     11331.6
    402280       11334
    402320     11335.5
    402360     11336.3
    402400     11336.9
    402440     11337.5
    402480     11338.4
    402520     11339.9
    402560     11341.9
    402600     11341.9
    402640     11343.5
    402680     11343.5
    402720     11345.3
    402760     11347.3
    402800     11348.9
    402840       11349
    402880     11350.6
    402920     11351.2
    402960     11352.1
    403000     11354.6
    403040     11353.8
    403080     11356.3
    403120     11357.7
    403160     11358.5
    403200     11359.1
    403240     11359.7
    403280     11360.6
    403320     11362.2
    403360     11364.1
    403400     11364.1
    403440     11365.7
    403480     11365.8
    403520     11367.6
    403560     11369.5
    403600     11371.1
    403640     11371.2
    403680     11372.9
    403720     11373.5
    403760     11374.3
    403800     11376.8
    403840       11376
    403880     11378.4
    403920     11379.9
    403960     11380.7
    404000     11381.3
    404040     11381.9
    404080     11382.8
    404120     11384.4
    404160     11386.3
    404200     11386.3
    404240     11387.9
    404280       11388
    404320     11389.8
    404360     11391.7
    404400     11393.3
    404440     11393.4
    404480     11395.1
    404520     11395.7
    404560     11396.6
    404600     11399.1
    404640     11398.2
    404680     11400.6
    404720     11402.1
    404760     11402.9
    404800     11403.5
    404840     11404.1
    404880     11405.1
    404920     11406.6
    404960     11408.6
    405000     11408.5
    405040     11410.2
    405080     11410.2
    405120       11412
    405160     11413.9
    405200     11415.5
    405240     11415.7
    405280     11417.3
    405320       11418
    405360     11418.8
    405400     11421.3
    405440     11420.4
    405480     11422.9
    405520     11424.4
    405560     11425.2
    405600     11425.8
    405640     11426.3
    405680     11427.3
    405720     11428.9
    405760     11430.8
    405800     11430.8
    405840     11432.5
    405880     11432.4
    405920     11434.3
    405960     11436.2
    406000     11437.8
    406040     11437.9
    406080     11439.5
    406120     11440.2
    406160       11441
    406200     11443.6
    406240     11442.7
    406280     11445.1
    406320     11446.6
    406360     11447.4
    406400       11448
    406440     11448.5
    406480     11449.5
    406520     11451.1
    406560       11453
    406600       11453
    406640     11454.7
    406680     11454.6
    406720     11456.5
    406760     11458.4
    406800       11460
    406840     11460.1
    406880     11461.8
    406920     11462.5
    406960     11463.2
    407000     11465.7
    407040     11464.8
    407080     11467.3
    407120     11468.9
    407160     11469.6
    407200     11470.2
    407240     11470.7
    407280     11471.7
    407320     11473.2
    407360     11475.3
    407400     11475.2
    407440     11476.9
    407480     11476.9
    407520     11478.7
    407560     11480.6
    407600     11482.2
    407640     11482.3
    407680     11483.9
    407720     11484.7
    407760     11485.4
    407800     11487.9
    407840       11487
    407880     11489.5
    407920       11491
    407960     11491.7
    408000     11492.4
    408040     11492.9
    408080     11493.9
    408120     11495.4
    408160     11497.4
    408200     11497.4
    408240       11499
    408280       11499
    408320     11500.9
    408360     11502.7
    408400     11504.3
    408440     11504.5
    408480     11506.1
    408520     11506.8
    408560     11507.6
    408600     11510.1
    408640     11509.2
    408680     11511.7
    408720     11513.2
    408760       11514
    408800     11514.6
    408840     11515.1
    408880     11516.1
    408920     11517.7
    408960     11519.6
    409000     11519.6
    409040     11521.2
    409080     11521.2
    409120     11523.1
    409160     11524.9
    409200     11526.5
    409240     11526.7
    409280     11528.3
    409320       11529
    409360     11529.8
    409400     11532.2
    409440     11531.4
    409480     11533.9
    409520     11535.3
    409560     11536.1
    409600     11536.8
    409640     11537.2
    409680     11538.3
    409720     11539.8
    409760     11541.8
    409800     11541.7
    409840     11543.4
    409880     11543.4
    409920     11545.3
    409960     11547.1
    410000     11548.7
    410040     11548.9
    410080     11550.5
    410120     11551.2
    410160       11552
    410200     11554.4
    410240     11553.6
    410280     11556.1
    410320     11557.6
    410360     11558.3
    410400       11559
    410440     11559.4
    410480     11560.5
    410520       11562
    410560       11564
    410600     11563.9
    410640     11565.5
    410680     11565.5
    410720     11567.4
    410760     11569.2
    410800     11570.9
    410840       11571
    410880     11572.7
    410920     11573.3
    410960     11574.1
    411000     11576.6
    411040     11575.8
    411080     11578.2
    411120     11579.7
    411160     11580.4
    411200     11581.1
    411240     11581.5
    411280     11582.6
    411320     11584.1
    411360     11586.1
    411400       11586
    411440     11587.7
    411480     11587.6
    411520     11589.5
    411560     11591.3
    411600       11593
    411640     11593.2
    411680     11594.8
    411720     11595.5
    411760     11596.3
    411800     11598.7
    411840     11597.9
    411880     11600.4
    411920     11601.9
    411960     11602.5
    412000     11603.3
    412040     11603.7
    412080     11604.7
    412120     11606.3
    412160     11608.2
    412200     11608.2
    412240     11609.8
    412280     11609.8
    412320     11611.6
    412360     11613.5
    412400     11615.2
    412440     11615.3
    412480     11616.9
    412520     11617.6
    412560     11618.4
    412600     11620.9
    412640     11620.1
    412680     11622.5
    412720       11624
    412760     11624.7
    412800     11625.4
    412840     11625.9
    412880     11626.9
    412920     11628.5
    412960     11630.4
    413000     11630.3
    413040     11631.9
    413080     11631.9
    413120     11633.7
    413160     11635.6
    413200     11637.3
    413240     11637.5
    413280     11639.1
    413320     11639.8
    413360     11640.6
    413400       11643
    413440     11642.2
    413480     11644.7
    413520     11646.2
    413560     11646.8
    413600     11647.6
    413640       11648
    413680       11649
    413720     11650.7
    413760     11652.6
    413800     11652.5
    413840     11654.1
    413880     11654.1
    413920     11655.9
    413960     11657.8
    414000     11659.5
    414040     11659.7
    414080     11661.2
    414120       11662
    414160     11662.8
    414200     11665.2
    414240     11664.4
    414280     11666.9
    414320     11668.4
    414360       11669
    414400     11669.8
    414440     11670.2
    414480     11671.2
    414520     11672.8
    414560     11674.7
    414600     11674.7
    414640     11676.3
    414680     11676.3
    414720       11678
    414760     11679.9
    414800     11681.7
    414840     11681.9
    414880     11683.3
    414920     11684.1
    414960       11685
    415000     11687.4
    415040     11686.6
    415080     11689.1
    415120     11690.6
    415160     11691.2
    415200     11691.9
    415240     11692.3
    415280     11693.4
    415320       11695
    415360     11696.9
    415400     11696.9
    415440     11698.4
    415480     11698.4
    415520     11700.2
    415560     11702.1
    415600     11703.9
    415640     11704.1
    415680     11705.5
    415720     11706.3
    415760     11707.2
    415800     11709.5
    415840     11708.7
    415880     11711.2
    415920     11712.7
    415960     11713.3
    416000     11714.1
    416040     11714.5
    416080     11715.6
    416120     11717.2
    416160     11719.1
    416200       11719
    416240     11720.6
    416280     11720.6
    416320     11722.3
    416360     11724.2
    416400       11726
    416440     11726.2
    416480     11727.6
    416520     11728.4
    416560     11729.3
    416600     11731.7
    416640     11730.8
    416680     11733.4
    416720     11734.9
    416760     11735.5
    416800     11736.3
    416840     11736.7
    416880     11737.8
    416920     11739.4
    416960     11741.2
    417000     11741.2
    417040     11742.8
    417080     11742.7
    417120     11744.5
    417160     11746.4
    417200     11748.2
    417240     11748.4
    417280     11749.8
    417320     11750.5
    417360     11751.5
    417400     11753.7
    417440       11753
    417480     11755.5
    417520       11757
    417560     11757.6
    417600     11758.4
    417640     11758.8
    417680     11759.9
    417720     11761.5
    417760     11763.3
    417800     11763.3
    417840     11764.9
    417880     11764.9
    417920     11766.7
    417960     11768.5
    418000     11770.3
    418040     11770.5
    418080     11771.9
    418120     11772.7
    418160     11773.7
    418200     11775.9
    418240     11775.1
    418280     11777.7
    418320     11779.1
    418360     11779.7
    418400     11780.5
    418440       11781
    418480       11782
    418520     11783.6
    418560     11785.5
    418600     11785.5
    418640       11787
    418680       11787
    418720     11788.9
    418760     11790.8
    418800     11792.5
    418840     11792.7
    418880       11794
    418920     11794.9
    418960     11795.8
    419000       11798
    419040     11797.2
    419080     11799.8
    419120     11801.2
    419160     11801.9
    419200     11802.7
    419240     11803.1
    419280     11804.2
    419320     11805.8
    419360     11807.6
    419400     11807.6
    419440     11809.2
    419480     11809.2
    419520       11811
    419560     11812.8
    419600     11814.6
    419640     11814.8
    419680     11816.1
    419720       11817
    419760     11817.9
    419800     11820.1
    419840     11819.4
    419880     11821.9
    419920     11823.4
    419960       11824
    420000     11824.8
    420040     11825.3
    420080     11826.3
    420120     11827.9
    420160     11829.8
    420200     11829.8
    420240     11831.3
    420280     11831.3
    420320     11833.1
    420360       11835
    420400     11836.8
    420440     11836.9
    420480     11838.3
    420520     11839.1
    420560       11840
    420600     11842.2
    420640     11841.5
    420680     11844.1
    420720     11845.5
    420760     11846.1
    420800     11846.9
    420840     11847.4
    420880     11848.5
    420920     11850.1
    420960       11852
    421000     11851.9
    421040     11853.3
    421080     11853.5
    421120     11855.3
    421160     11857.1
    421200       11859
    421240     11859.1
    421280     11860.5
    421320     11861.3
    421360     11862.2
    421400     11864.4
    421440     11863.6
    421480     11866.2
    421520     11867.7
    421560     11868.2
    421600     11869.1
    421640     11869.5
    421680     11870.6
    421720     11872.3
    421760     11874.1
    421800     11874.1
    421840     11875.5
    421880     11875.6
    421920     11877.4
    421960     11879.3
    422000     11881.1
    422040     11881.2
    422080     11882.6
    422120     11883.5
    422160     11884.3
    422200     11886.5
    422240     11885.8
    422280     11888.4
    422320     11889.9
    422360     11890.4
    422400     11891.2
    422440     11891.7
    422480     11892.7
    422520     11894.5
    422560     11896.3
    422600     11896.2
    422640     11897.7
    422680     11897.8
    422720     11899.6
    422760     11901.5
    422800     11903.3
    422840     11903.4
    422880     11904.8
    422920     11905.7
    422960     11906.5
    423000     11908.7
    423040       11908
    423080     11910.5
    423120     11912.1
    423160     11912.6
    423200     11913.4
    423240     11913.9
    423280     11914.9
    423320     11916.7
    423360     11918.5
    423400     11918.4
    423440     11919.8
    423480       11920
    423520     11921.8
    423560     11923.6
    423600     11925.5
    423640     11925.6
    423680       11927
    423720     11927.8
    423760     11928.7
    423800     11930.9
    423840     11930.2
    423880     11932.7
    423920     11934.3
    423960     11934.7
    424000     11935.6
    424040     11936.1
    424080     11937.1
    424120     11938.8
    424160     11940.7
    424200     11940.5
    424240       11942
    424280     11942.1
    424320       11944
    424360     11945.8
    424400     11947.7
    424440     11947.8
    424480     11949.2
    424520       11950
    424560     11950.9
    424600     11953.1
    424640     11952.3
    424680     11954.9
    424720     11956.5
    424760     11956.9
    424800     11957.8
    424840     11958.3
    424880     11959.2
    424920       11961
    424960     11962.9
    425000     11962.7
    425040     11964.1
    425080     11964.3
    425120     11966.2
    425160       11968
    425200     11969.8
    425240     11969.9
    425280     11971.4
    425320     11972.1
    425360       11973
    425400     11975.3
    425440     11974.5
    425480     11977.1
    425520     11978.6
    425560     11979.1
    425600     11979.9
    425640     11980.4
    425680     11981.4
    425720     11983.1
    425760       11985
    425800     11984.8
    425840     11986.3
    425880     11986.5
    425920     11988.3
    425960     11990.1
    426000       11992
    426040     11992.1
    426080     11993.5
    426120     11994.3
    426160     11995.2
    426200     11997.4
    426240     11996.6
    426280     11999.3
    426320     12000.8
    426360     12001.2
    426400       12002
    426440     12002.6
    426480     12003.6
    426520     12005.3
    426560     12007.2
    426600       12007
    426640     12008.5
    426680     12008.6
    426720     12010.5
    426760     12012.3
    426800     12014.1
    426840     12014.3
    426880     12015.7
    426920     12016.5
    426960     12017.4
    427000     12019.6
    427040     12018.8
    427080     12021.4
    427120     12022.9
    427160     12023.4
    427200     12024.2
    427240     12024.8
    427280     12025.8
    427320     12027.4
    427360     12029.4
    427400     12029.1
    427440     12030.6
    427480     12030.8
    427520     12032.6
    427560     12034.4
    427600     12036.3
    427640     12036.4
    427680     12037.9
    427720     12038.7
    427760     12039.5
    427800     12041.8
    427840       12041
    427880     12043.6
    427920     12045.1
    427960     12045.6
    428000     12046.3
    428040     12046.9
    428080     12047.9
    428120     12049.5
    428160     12051.5
    428200     12051.3
    428240     12052.8
    428280     12052.9
    428320     12054.8
    428360     12056.6
    428400     12058.5
    428440     12058.6
    428480       12060
    428520     12060.8
    428560     12061.7
    428600     12063.9
    428640       12063
    428680     12065.8
    428720     12067.2
    428760     12067.7
    428800     12068.5
    428840     12069.1
    428880       12070
    428920     12071.6
    428960     12073.6
    429000     12073.4
    429040     12074.9
    429080       12075
    429120     12076.9
    429160     12078.7
    429200     12080.6
    429240     12080.7
    429280     12082.2
    429320     12082.9
    429360     12083.9
    429400       12086
    429440     12085.1
    429480     12087.9
    429520     12089.4
    429560     12089.8
    429600     12090.6
    429640     12091.1
    429680     12092.1
    429720     12093.8
    429760     12095.8
    429800     12095.6
    429840       12097
    429880     12097.1
    429920     12099.1
    429960     12100.9
    430000     12102.8
    430040     12102.8
    430080     12104.3
    430120       12105
    430160       12106
    430200     12108.2
    430240     12107.3
    430280       12110
    430320     12111.5
    430360     12111.9
    430400     12112.7
    430440     12113.3
    430480     12114.2
    430520     12115.9
    430560     12117.9
    430600     12117.7
    430640     12119.2
    430680     12119.3
    430720     12121.2
    430760       12123
    430800       12125
    430840     12124.9
    430880     12126.5
    430920     12127.2
    430960     12128.2
    431000     12130.3
    431040     12129.4
    431080     12132.1
    431120     12133.7
    431160     12134.1
    431200     12134.8
    431240     12135.5
    431280     12136.4
    431320     12138.1
    431360     12140.1
    431400     12139.8
    431440     12141.4
    431480     12141.5
    431520     12143.4
    431560     12145.1
    431600     12147.1
    431640       12147
    431680     12148.7
    431720     12149.3
    431760     12150.3
    431800     12152.5
    431840     12151.6
    431880     12154.3
    431920     12155.8
    431960     12156.3
    432000       12157
    432040     12157.6
    432080     12158.5
    432120     12160.2
    432160     12162.2
    432200       12162
    432240     12163.5
    432280     12163.6
    432320     12165.6
    432360     12167.3
    432400     12169.2
    432440     12169.2
    432480     12170.8
    432520     12171.5
    432560     12172.4
    432600     12174.6
    432640     12173.7
    432680     12176.4
    432720       12178
    432760     12178.4
    432800     12179.2
    432840     12179.7
    432880     12180.7
    432920     12182.4
    432960     12184.4
    433000     12184.1
    433040     12185.6
    433080     12185.8
    433120     12187.7
    433160     12189.4
    433200     12191.4
    433240     12191.4
    433280       12193
    433320     12193.7
    433360     12194.6
    433400     12196.8
    433440     12195.9
    433480     12198.6
    433520     12200.1
    433560     12200.6
    433600     12201.3
    433640     12201.9
    433680     12202.9
    433720     12204.6
    433760     12206.6
    433800     12206.3
    433840     12207.8
    433880       12208
    433920       12210
    433960     12211.6
    434000     12213.6
    434040     12213.5
    434080     12215.1
    434120     12215.8
    434160     12216.7
    434200       12219
    434240     12218.1
    434280     12220.7
    434320     12222.2
    434360     12222.8
    434400     12223.5
    434440     12224.1
    434480     12225.1
    434520     12226.7
    434560     12228.7
    434600     12228.5
    434640       12230
    434680     12230.2
    434720     12232.1
    434760     12233.8
    434800     12235.8
    434840     12235.7
    434880     12237.3
    434920       12238
    434960       12239
    435000     12241.2
    435040     12240.3
    435080     12242.9
    435120     12244.4
    435160       12245
    435200     12245.7
    435240     12246.3
    435280     12247.3
    435320     12248.9
    435360       12251
    435400     12250.6
    435440     12252.1
    435480     12252.4
    435520     12254.3
    435560       12256
    435600       12258
    435640     12257.9
    435680     12259.5
    435720     12260.2
    435760     12261.2
    435800     12263.4
    435840     12262.5
    435880     12265.1
    435920     12266.6
    435960     12267.2
    436000     12267.9
    436040     12268.5
    436080     12269.5
    436120     12271.1
    436160     12273.1
    436200     12272.8
    436240     12274.3
    436280     12274.5
    436320     12276.5
    436360     12278.2
    436400     12280.2
    436440     12280.1
    436480     12281.7
    436520     12282.4
    436560     12283.4
    436600     12285.6
    436640     12284.7
    436680     12287.3
    436720     12288.8
    436760     12289.4
    436800     12290.1
    436840     12290.7
    436880     12291.8
    436920     12293.4
    436960     12295.4
    437000     12295.1
    437040     12296.5
    437080     12296.8
    437120     12298.8
    437160     12300.4
    437200     12302.4
    437240     12302.3
    437280     12303.9
    437320     12304.6
    437360     12305.6
    437400     12307.8
    437440     12306.9
    437480     12309.5
    437520       12311
    437560     12311.6
    437600     12312.3
    437640     12312.8
    437680       12314
    437720     12315.6
    437760     12317.6
    437800     12317.3
    437840     12318.8
    437880       12319
    437920       12321
    437960     12322.6
    438000     12324.6
    438040     12324.5
    438080     12326.2
    438120     12326.9
    438160     12327.8
    438200       12330
    438240     12329.2
    438280     12331.7
    438320     12333.2
    438360     12333.9
    438400     12334.5
    438440       12335
    438480     12336.2
    438520     12337.9
    438560     12339.8
    438600     12339.6
    438640       12341
    438680     12341.3
    438720     12343.2
    438760     12344.8
    438800     12346.9
    438840     12346.8
    438880     12348.4
    438920     12349.1
    438960       12350
    439000     12352.3
    439040     12351.4
    439080       12354
    439120     12355.5
    439160     12356.1
    439200     12356.7
    439240     12357.3
    439280     12358.4
    439320     12360.1
    439360       12362
    439400     12361.8
    439440     12363.3
    439480     12363.5
    439520     12365.5
    439560       12367
    439600       12369
    439640       12369
    439680     12370.6
    439720     12371.3
    439760     12372.3
    439800     12374.5
    439840     12373.6
    439880     12376.2
    439920     12377.6
    439960     12378.3
    440000       12379
    440040     12379.5
    440080     12380.6
    440120     12382.3
    440160     12384.3
    440200       12384
    440240     12385.5
    440280     12385.7
    440320     12387.7
    440360     12389.2
    440400     12391.2
    440440     12391.2
    440480     12392.8
    440520     12393.5
    440560     12394.5
    440600     12396.6
    440640     12395.8
    440680     12398.4
    440720     12399.8
    440760     12400.5
    440800     12401.1
    440840     12401.6
    440880     12402.7
    440920     12404.5
    440960     12406.5
    441000     12406.2
    441040     12407.7
    441080     12407.9
    441120     12409.9
    441160     12411.4
    441200     12413.4
    441240     12413.4
    441280       12415
    441320     12415.7
    441360     12416.8
    441400     12418.8
    441440       12418
    441480     12420.6
    441520       12422
    441560     12422.7
    441600     12423.3
    441640     12423.8
    441680     12424.9
    441720     12426.6
    441760     12428.7
    441800     12428.4
    441840     12429.8
    441880     12430.1
    441920     12432.1
    441960     12433.6
    442000     12435.6
    442040     12435.6
    442080     12437.2
    442120       12438
    442160     12438.9
    442200     12441.1
    442240     12440.2
    442280     12442.8
    442320     12444.2
    442360     12444.9
    442400     12445.5
    442440       12446
    442480     12447.1
    442520     12448.8
    442560     12450.9
    442600     12450.5
    442640     12452.1
    442680     12452.2
    442720     12454.3
    442760     12455.8
    442800     12457.8
    442840     12457.8
    442880     12459.4
    442920     12460.1
    442960     12461.1
    443000     12463.2
    443040     12462.3
    443080       12465
    443120     12466.4
    443160     12467.1
    443200     12467.6
    443240     12468.1
    443280     12469.3
    443320       12471
    443360     12473.1
    443400     12472.7
    443440     12474.2
    443480     12474.4
    443520     12476.5
    443560       12478
    443600     12480.1
    443640     12480.1
    443680     12481.6
    443720     12482.4
    443760     12483.3
    443800     12485.4
    443840     12484.6
    443880     12487.2
    443920     12488.6
    443960     12489.3
    444000     12489.8
    444040     12490.3
    444080     12491.5
    444120     12493.2
    444160     12495.3
    444200     12494.9
    444240     12496.4
    444280     12496.6
    444320     12498.7
    444360     12500.2
    444400     12502.3
    444440     12502.3
    444480     12503.7
    444520     12504.5
    444560     12505.5
    444600     12507.5
    444640     12506.7
    444680     12509.4
    444720     12510.8
    444760     12511.4
    444800       12512
    444840     12512.5
    444880     12513.7
    444920     12515.3
    444960     12517.6
    445000     12517.1
    445040     12518.6
    445080     12518.8
    445120     12520.8
    445160     12522.4
    445200     12524.5
    445240     12524.5
    445280     12525.9
    445320     12526.7
    445360     12527.7
    445400     12529.7
    445440     12528.9
    445480     12531.5
    445520     12532.9
    445560     12533.6
    445600     12534.1
    445640     12534.6
    445680     12535.9
    445720     12537.5
    445760     12539.7
    445800     12539.3
    445840     12540.8
    445880     12540.9
    445920       12543
    445960     12544.5
    446000     12546.7
    446040     12546.6
    446080       12548
    446120     12548.8
    446160     12549.9
    446200     12551.9
    446240       12551
    446280     12553.7
    446320     12555.2
    446360     12555.8
    446400     12556.3
    446440     12556.8
    446480       12558
    446520     12559.6
    446560     12561.9
    446600     12561.4
    446640       12563
    446680       12563
    446720     12565.2
    446760     12566.7
    446800     12568.8
    446840     12568.8
    446880     12570.2
    446920       12571
    446960     12572.1
    447000     12574.1
    447040     12573.1
    447080     12575.8
    447120     12577.3
    447160       12578
    447200     12578.5
    447240     12578.9
    447280     12580.2
    447320     12581.8
    447360       12584
    447400     12583.6
    447440     12585.1
    447480     12585.2
    447520     12587.3
    447560     12588.8
    447600       12591
    447640       12591
    447680     12592.3
    447720     12593.2
    447760     12594.2
    447800     12596.3
    447840     12595.2
    447880       12598
    447920     12599.4
    447960     12600.2
    448000     12600.5
    448040       12601
    448080     12602.3
    448120     12603.9
    448160     12606.1
    448200     12605.6
    448240     12607.3
    448280     12607.3
    448320     12609.5
    448360     12610.9
    448400     12613.1
    448440     12613.1
    448480     12614.5
    448520     12615.3
    448560     12616.4
    448600     12618.4
    448640     12617.4
    448680     12620.1
    448720     12621.5
    448760     12622.4
    448800     12622.7
    448840     12623.2
    448880     12624.4
    448920     12626.1
    448960     12628.2
    449000     12627.8
    449040     12629.4
    449080     12629.4
    449120     12631.6
    449160       12633
    449200     12635.2
    449240     12635.2
    449280     12636.6
    449320     12637.5
    449360     12638.5
    449400     12640.5
    449440     12639.5
    449480     12642.2
    449520     12643.7
    449560     12644.6
    449600     12644.9
    449640     12645.3
    449680     12646.5
    449720     12648.2
    449760     12650.4
    449800       12650
    449840     12651.5
    449880     12651.6
    449920     12653.7
    449960     12655.2
    450000     12657.3
    450040     12657.4
    450080     12658.8
    450120     12659.7
    450160     12660.7
    450200     12662.7
    450240     12661.6
    450280     12664.4
    450320     12665.9
    450360     12666.7
    450400       12667
    450440     12667.5
    450480     12668.7
    450520     12670.4
    450560     12672.5
    450600     12672.1
    450640     12673.7
    450680     12673.7
    450720     12675.9
    450760     12677.3
    450800     12679.5
    450840     12679.6
    450880     12680.9
    450920     12681.8
    450960     12682.8
    451000     12684.9
    451040     12683.7
    451080     12686.5
    451120       12688
    451160     12688.9
    451200     12689.2
    451240     12689.6
    451280     12690.9
    451320     12692.5
    451360     12694.7
    451400     12694.3
    451440       12696
    451480     12695.8
    451520     12698.1
    451560     12699.5
    451600     12701.7
    451640     12701.8
    451680     12703.1
    451720       12704
    451760       12705
    451800       12707
    451840     12705.9
    451880     12708.7
    451920     12710.2
    451960     12711.1
    452000     12711.3
    452040     12711.8
    452080     12713.1
    452120     12714.7
    452160     12716.9
    452200     12716.4
    452240     12718.1
    452280       12718
    452320     12720.2
    452360     12721.6
    452400     12723.8
    452440     12723.9
    452480     12725.3
    452520     12726.2
    452560     12727.2
    452600     12729.2
    452640     12728.1
    452680     12730.8
    452720     12732.4
    452760     12733.2
    452800     12733.5
    452840     12734.1
    452880     12735.2
    452920     12736.9
    452960     12739.2
    453000     12738.7
    453040     12740.3
    453080     12740.2
    453120     12742.4
    453160     12743.8
    453200       12746
    453240     12746.1
    453280     12747.5
    453320     12748.4
    453360     12749.3
    453400     12751.4
    453440     12750.2
    453480       12753
    453520     12754.6
    453560     12755.4
    453600     12755.6
    453640     12756.2
    453680     12757.4
    453720       12759
    453760     12761.3
    453800     12760.8
    453840     12762.4
    453880     12762.3
    453920     12764.6
    453960       12766
    454000     12768.2
    454040     12768.2
    454080     12769.6
    454120     12770.5
    454160     12771.4
    454200     12773.6
    454240     12772.3
    454280     12775.1
    454320     12776.7
    454360     12777.6
    454400     12777.8
    454440     12778.3
    454480     12779.5
    454520     12781.2
    454560     12783.5
    454600     12782.9
    454640     12784.5
    454680     12784.4
    454720     12786.7
    454760       12788
    454800     12790.3
    454840     12790.3
    454880     12791.7
    454920     12792.6
    454960     12793.5
    455000     12795.7
    455040     12794.5
    455080     12797.2
    455120     12798.9
    455160     12799.8
    455200     12799.9
    455240     12800.5
    455280     12801.7
    455320     12803.3
    455360     12805.6
    455400     12805.1
    455440     12806.6
    455480     12806.6
    455520     12808.8
    455560     12810.2
    455600     12812.5
    455640     12812.5
    455680     12813.8
    455720     12814.7
    455760     12815.7
    455800     12817.8
    455840     12816.6
    455880     12819.3
    455920     12821.1
    455960     12821.9
    456000       12822
    456040     12822.5
    456080     12823.8
    456120     12825.4
    456160     12827.7
    456200     12827.2
    456240     12828.7
    456280     12828.7
    456320     12830.9
    456360     12832.3
    456400     12834.6
    456440     12834.6
    456480     12835.9
    456520     12836.9
    456560     12837.8
    456600     12839.9
    456640     12838.7
    456680     12841.5
    456720     12843.2
    456760       12844
    456800     12844.1
    456840     12844.6
    456880     12845.9
    456920     12847.5
    456960     12849.8
    457000     12849.3
    457040     12850.9
    457080     12850.8
    457120       12853
    457160     12854.4
    457200     12856.7
    457240     12856.8
    457280       12858
    457320       12859
    457360     12859.9
    457400       12862
    457440     12860.8
    457480     12863.6
    457520     12865.3
    457560     12866.2
    457600     12866.1
    457640     12866.7
    457680     12868.1
    457720     12869.7
    457760     12871.9
    457800     12871.4
    457840       12873
    457880     12872.9
    457920     12875.1
    457960     12876.5
    458000     12878.8
    458040     12878.9
    458080     12880.1
    458120     12881.1
    458160     12881.9
    458200     12884.1
    458240     12882.8
    458280     12885.7
    458320     12887.4
    458360     12888.3
    458400     12888.3
    458440     12888.8
    458480     12890.2
    458520     12891.8
    458560     12894.1
    458600     12893.4
    458640     12895.1
    458680       12895
    458720     12897.2
    458760     12898.6
    458800     12900.9
    458840       12901
    458880     12902.3
    458920     12903.2
    458960       12904
    459000     12906.2
    459040       12905
    459080     12907.8
    459120     12909.5
    459160     12910.4
    459200     12910.5
    459240     12910.9
    459280     12912.4
    459320     12913.9
    459360     12916.2
    459400     12915.5
    459440     12917.2
    459480     12917.1
    459520     12919.3
    459560     12920.7
    459600       12923
    459640     12923.1
    459680     12924.3
    459720     12925.3
    459760     12926.2
    459800     12928.3
    459840     12927.1
    459880       12930
    459920     12931.6
    459960     12932.5
    460000     12932.6
    460040       12933
    460080     12934.5
    460120     12935.9
    460160     12938.3
    460200     12937.6
    460240     12939.3
    460280     12939.2
    460320     12941.4
    460360     12942.8
    460400     12945.1
    460440     12945.2
    460480     12946.5
    460520     12947.5
    460560     12948.3
    460600     12950.4
    460640     12949.2
    460680     12952.1
    460720     12953.8
    460760     12954.6
    460800     12954.7
    460840     12955.2
    460880     12956.6
    460920     12958.1
    460960     12960.5
    461000     12959.7
    461040     12961.4
    461080     12961.4
    461120     12963.6
    461160     12964.9
    461200     12967.2
    461240     12967.3
    461280     12968.6
    461320     12969.5
    461360     12970.5
    461400     12972.6
    461440     12971.3
    461480     12974.2
    461520       12976
    461560     12976.7
    461600     12976.8
    461640     12977.4
    461680     12978.8
    461720     12980.2
    461760     12982.6
    461800     12981.8
    461840     12983.5
    461880     12983.4
    461920     12985.7
    461960       12987
    462000     12989.3
    462040     12989.4
    462080     12990.7
    462120     12991.6
    462160     12992.6
    462200     12994.7
    462240     12993.4
    462280     12996.3
    462320     12998.1
    462360     12998.9
    462400     12998.9
    462440     12999.5
    462480     13000.9
    462520     13002.3
    462560     13004.7
    462600     13003.9
    462640     13005.6
    462680     13005.6
    462720     13007.9
    462760     13009.1
    462800     13011.5
    462840     13011.7
    462880     13012.8
    462920     13013.8
    462960     13014.8
    463000     13016.8
    463040     13015.6
    463080     13018.5
    463120     13020.3
    463160       13021
    463200     13021.1
    463240     13021.7
    463280     13023.1
    463320     13024.5
    463360     13026.9
    463400     13026.1
    463440     13027.8
    463480     13027.7
    463520       13030
    463560     13031.3
    463600     13033.5
    463640     13033.8
    463680       13035
    463720     13035.9
    463760     13036.9
    463800       13039
    463840     13037.8
    463880     13040.6
    463920     13042.4
    463960     13043.1
    464000     13043.2
    464040     13043.8
    464080     13045.2
    464120     13046.6
    464160       13049
    464200     13048.3
    464240     13049.9
    464280     13049.8
    464320     13052.1
    464360     13053.4
    464400     13055.6
    464440       13056
    464480     13057.1
    464520     13058.1
    464560     13059.1
    464600     13061.1
    464640     13059.9
    464680     13062.7
    464720     13064.6
    464760     13065.2
    464800     13065.3
    464840     13065.9
    464880     13067.3
    464920     13068.7
    464960     13071.1
    465000     13070.4
    465040       13072
    465080     13071.9
    465120     13074.2
    465160     13075.5
    465200     13077.7
    465240     13078.1
    465280     13079.2
    465320     13080.1
    465360     13081.1
    465400     13083.2
    465440     13081.9
    465480     13084.8
    465520     13086.7
    465560     13087.2
    465600     13087.4
    465640     13088.1
    465680     13089.4
    465720     13090.8
    465760     13093.2
    465800     13092.5
    465840     13094.1
    465880     13094.1
    465920     13096.3
    465960     13097.7
    466000     13099.8
    466040     13100.1
    466080     13101.4
    466120     13102.2
    466160     13103.2
    466200     13105.3
    466240       13104
    466280     13106.9
    466320     13108.8
    466360     13109.4
    466400     13109.5
    466440     13110.1
    466480     13111.5
    466520     13112.9
    466560     13115.3
    466600     13114.6
    466640     13116.2
    466680     13116.1
    466720     13118.4
    466760     13119.8
    466800     13121.9
    466840     13122.2
    466880     13123.5
    466920     13124.3
    466960     13125.3
    467000     13127.4
    467040     13126.1
    467080       13129
    467120     13130.9
    467160     13131.5
    467200     13131.6
    467240     13132.3
    467280     13133.5
    467320       13135
    467360     13137.4
    467400     13136.6
    467440     13138.3
    467480     13138.2
    467520     13140.5
    467560     13141.9
    467600       13144
    467640     13144.3
    467680     13145.6
    467720     13146.4
    467760     13147.4
    467800     13149.5
    467840     13148.1
    467880     13151.1
    467920       13153
    467960     13153.6
    468000     13153.6
    468040     13154.3
    468080     13155.6
    468120       13157
    468160     13159.5
    468200     13158.7
    468240     13160.4
    468280     13160.3
    468320     13162.6
    468360       13164
    468400     13166.1
    468440     13166.4
    468480     13167.7
    468520     13168.5
    468560     13169.5
    468600     13171.6
    468640     13170.2
    468680     13173.2
    468720       13175
    468760     13175.6
    468800     13175.7
    468840     13176.4
    468880     13177.7
    468920     13179.1
    468960     13181.6
    469000     13180.8
    469040     13182.5
    469080     13182.4
    469120     13184.7
    469160       13186
    469200     13188.2
    469240     13188.5
    469280     13189.8
    469320     13190.5
    469360     13191.6
    469400     13193.6
    469440     13192.2
    469480     13195.2
    469520     13197.1
    469560     13197.7
    469600     13197.7
    469640     13198.4
    469680     13199.8
    469720     13201.1
    469760     13203.7
    469800     13202.8
    469840     13204.6
    469880     13204.4
    469920     13206.8
    469960     13208.1
    470000     13210.2
    470040     13210.6
    470080     13211.9
    470120     13212.6
    470160     13213.6
    470200     13215.8
    470240     13214.4
    470280     13217.3
    470320     13219.2
    470360     13219.8
    470400     13219.8
    470440     13220.5
    470480     13221.8
    470520     13223.2
    470560     13225.8
    470600     13224.9
    470640     13226.6
    470680     13226.5
    470720     13228.9
    470760     13230.1
    470800     13232.4
    470840     13232.7
    470880       13234
    470920     13234.7
    470960     13235.8
    471000     13237.8
    471040     13236.5
    471080     13239.4
    471120     13241.3
    471160     13241.8
    471200     13241.9
    471240     13242.5
    471280       13244
    471320     13245.3
    471360     13247.9
    471400       13247
    471440     13248.7
    471480     13248.6
    471520       13251
    471560     13252.2
    471600     13254.5
    471640     13254.8
    471680     13256.1
    471720     13256.9
    471760     13257.8
    471800       13260
    471840     13258.6
    471880     13261.5
    471920     13263.4
    471960     13263.9
    472000       13264
    472040     13264.7
    472080     13266.1
    472120     13267.5
    472160     13270.1
    472200     13269.2
    472240     13270.9
    472280     13270.7
    472320       13273
    472360     13274.4
    472400     13276.6
    472440     13276.9
    472480     13278.3
    472520       13279
    472560       13280
    472600     13282.1
    472640     13280.7
    472680     13283.7
    472720     13285.6
    472760     13286.1
    472800     13286.2
    472840     13286.8
    472880     13288.3
    472920     13289.6
    472960     13292.3
    473000     13291.3
    473040     13293.1
    473080     13292.9
    473120     13295.2
    473160     13296.6
    473200     13298.8
    473240     13299.1
    473280     13300.4
    473320     13301.1
    473360     13302.1
    473400     13304.3
    473440     13302.9
    473480     13305.9
    473520     13307.8
    473560     13308.3
    473600     13308.4
    473640       13309
    473680     13310.5
    473720     13311.7
    473760     13314.5
    473800     13313.5
    473840     13315.2
    473880       13315
    473920     13317.3
    473960     13318.8
    474000       13321
    474040     13321.3
    474080     13322.6
    474120     13323.3
    474160     13324.2
    474200     13326.5
    474240     13325.1
    474280       13328
    474320     13329.9
    474360     13330.5
    474400     13330.6
    474440     13331.1
    474480     13332.6
    474520       13334
    474560     13336.7
    474600     13335.7
    474640     13337.4
    474680     13337.2
    474720     13339.5
    474760     13340.9
    474800     13343.1
    474840     13343.5
    474880     13344.8
    474920     13345.5
    474960     13346.5
    475000     13348.7
    475040     13347.2
    475080     13350.2
    475120     13352.1
    475160     13352.7
    475200     13352.7
    475240     13353.3
    475280     13354.9
    475320     13356.2
    475360     13358.9
    475400     13357.9
    475440     13359.6
    475480     13359.3
    475520     13361.7
    475560     13363.2
    475600     13365.3
    475640     13365.6
    475680       13367
    475720     13367.7
    475760     13368.7
    475800     13370.8
    475840     13369.4
    475880     13372.4
    475920     13374.3
    475960     13374.9
    476000       13375
    476040     13375.5
    476080     13377.1
    476120     13378.4
    476160       13381
    476200     13380.1
    476240     13381.8
    476280     13381.6
    476320     13383.8
    476360     13385.4
    476400     13387.5
    476440     13387.9
    476480     13389.1
    476520     13389.9
    476560     13390.8
    476600     13393.1
    476640     13391.6
    476680     13394.6
    476720     13396.5
    476760       13397
    476800     13397.1
    476840     13397.7
    476880     13399.3
    476920     13400.6
    476960     13403.2
    477000     13402.3
    477040     13404.1
    477080     13403.8
    477120       13406
    477160     13407.6
    477200     13409.6
    477240     13410.1
    477280     13411.4
    477320     13412.2
    477360     13413.1
    477400     13415.3
    477440     13413.8
    477480     13416.8
    477520     13418.7
    477560     13419.3
    477600     13419.3
    477640       13420
    477680     13421.5
    477720     13422.9
    477760     13425.5
    477800     13424.5
    477840     13426.3
    477880       13426
    477920     13428.3
    477960     13429.9
    478000     13431.9
    478040     13432.3
    478080     13433.6
    478120     13434.4
    478160     13435.3
    478200     13437.6
    478240     13436.1
    478280       13439
    478320       13441
    478360     13441.5
    478400     13441.5
    478440     13442.3
    478480     13443.7
    478520     13445.1
    478560     13447.8
    478600     13446.8
    478640     13448.6
    478680     13448.3
    478720     13450.6
    478760     13452.1
    478800     13454.1
    478840     13454.5
    478880     13455.9
    478920     13456.6
    478960     13457.6
    479000     13459.8
    479040     13458.3
    479080     13461.2
    479120     13463.2
    479160     13463.7
    479200     13463.8
    479240     13464.5
    479280       13466
    479320     13467.4
    479360       13470
    479400       13469
    479440     13470.9
    479480     13470.6
    479520     13472.8
    479560     13474.4
    479600     13476.3
    479640     13476.8
    479680     13478.2
    479720     13478.9
    479760     13479.8
    479800     13482.1
    479840     13480.5
    479880     13483.5
    479920     13485.5
    479960     13485.9
    480000       13486
    480040     13486.8
    480080     13488.3
    480120     13489.6
    480160     13492.3
    480200     13491.3
    480240     13493.2
    480280     13492.8
    480320     13495.1
    480360     13496.7
    480400     13498.6
    480440     13499.1
    480480     13500.4
    480520     13501.2
    480560     13502.1
    480600     13504.3
    480640     13502.8
    480680     13505.8
    480720     13507.8
    480760     13508.2
    480800     13508.3
    480840     13509.1
    480880     13510.5
    480920     13511.9
    480960     13514.6
    481000     13513.6
    481040     13515.5
    481080     13515.1
    481120     13517.3
    481160       13519
    481200     13520.9
    481240     13521.4
    481280     13522.7
    481320     13523.4
    481360     13524.4
    481400     13526.6
    481440       13525
    481480       13528
    481520       13530
    481560     13530.4
    481600     13530.5
    481640     13531.4
    481680     13532.7
    481720     13534.1
    481760     13536.8
    481800     13535.8
    481840     13537.7
    481880     13537.3
    481920     13539.6
    481960     13541.2
    482000     13543.1
    482040     13543.6
    482080     13544.9
    482120     13545.6
    482160     13546.6
    482200     13548.8
    482240     13547.2
    482280     13550.3
    482320     13552.2
    482360     13552.7
    482400     13552.7
    482440     13553.6
    482480       13555
    482520     13556.3
    482560       13559
    482600       13558
    482640     13559.9
    482680     13559.5
    482720     13561.8
    482760     13563.4
    482800     13565.3
    482840     13565.8
    482880     13567.1
    482920     13567.9
    482960     13568.9
    483000     13571.1
    483040     13569.5
    483080     13572.6
    483120     13574.4
    483160       13575
    483200     13574.9
    483240     13575.8
    483280     13577.3
    483320     13578.6
    483360     13581.3
    483400     13580.3
    483440     13582.2
    483480     13581.7
    483520       13584
    483560     13585.6
    483600     13587.5
    483640     13588.1
    483680     13589.3
    483720     13590.2
    483760     13591.1
    483800     13593.3
    483840     13591.7
    483880     13594.8
    483920     13596.7
    483960     13597.2
    484000     13597.1
    484040     13598.1
    484080     13599.5
    484120     13600.8
    484160     13603.5
    484200     13602.5
    484240     13604.4
    484280       13604
    484320     13606.3
    484360     13607.9
    484400     13609.9
    484440     13610.3
    484480     13611.6
    484520     13612.5
    484560     13613.3
    484600     13615.6
    484640     13613.9
    484680     13617.1
    484720     13618.9
    484760     13619.5
    484800     13619.4
    484840     13620.3
    484880     13621.7
    484920     13623.1
    484960     13625.7
    485000     13624.7
    485040     13626.6
    485080     13626.2
    485120     13628.4
    485160     13630.1
    485200     13632.1
    485240     13632.6
    485280     13633.8
    485320     13634.7
    485360     13635.6
    485400     13637.8
    485440     13636.1
    485480     13639.3
    485520     13641.1
    485560     13641.6
    485600     13641.6
    485640     13642.5
    485680     13643.9
    485720     13645.3
    485760     13647.9
    485800     13646.9
    485840     13648.8
    485880     13648.4
    485920     13650.6
    485960     13652.3
    486000     13654.3
    486040     13654.7
    486080       13656
    486120     13656.9
    486160     13657.8
    486200     13660.1
    486240     13658.2
    486280     13661.6
    486320     13663.4
    486360     13663.8
    486400     13663.7
    486440     13664.7
    486480     13666.1
    486520     13667.4
    486560       13670
    486600       13669
    486640     13670.9
    486680     13670.5
    486720     13672.8
    486760     13674.5
    486800     13676.4
    486840     13676.9
    486880     13678.2
    486920       13679
    486960       13680
    487000     13682.2
    487040     13680.4
    487080     13683.8
    487120     13685.5
    487160     13685.9
    487200     13685.9
    487240     13686.8
    487280     13688.3
    487320     13689.5
    487360     13692.3
    487400     13691.2
    487440     13693.1
    487480     13692.7
    487520     13694.9
    487560     13696.7
    487600     13698.7
    487640       13699
    487680     13700.4
    487720     13701.2
    487760     13702.2
    487800     13704.5
    487840     13702.6
    487880     13705.9
    487920     13707.7
    487960     13708.1
    488000       13708
    488040       13709
    488080     13710.5
    488120     13711.7
    488160     13714.4
    488200     13713.4
    488240     13715.2
    488280     13714.9
    488320       13717
    488360     13718.9
    488400     13720.8
    488440     13721.2
    488480     13722.6
    488520     13723.4
    488560     13724.3
    488600     13726.7
    488640     13724.8
    488680     13728.1
    488720     13729.9
    488760     13730.3
    488800     13730.2
    488840     13731.1
    488880     13732.7
    488920     13733.9
    488960     13736.6
    489000     13735.6
    489040     13737.4
    489080       13737
    489120     13739.2
    489160       13741
    489200       13743
    489240     13743.3
    489280     13744.7
    489320     13745.6
    489360     13746.5
    489400     13748.8
    489440     13746.9
    489480     13750.2
    489520     13752.1
    489560     13752.4
    489600     13752.3
    489640     13753.2
    489680     13754.9
    489720       13756
    489760     13758.8
    489800     13757.8
    489840     13759.6
    489880     13759.2
    489920     13761.4
    489960     13763.1
    490000     13765.1
    490040     13765.5
    490080     13766.8
    490120     13767.7
    490160     13768.6
    490200       13771
    490240     13769.1
    490280     13772.4
    490320     13774.2
    490360     13774.6
    490400     13774.4
    490440     13775.4
    490480     13777.1
    490520     13778.2
    490560       13781
    490600     13779.9
    490640     13781.7
    490680     13781.4
    490720     13783.5
    490760     13785.3
    490800     13787.3
    490840     13787.7
    490880       13789
    490920     13789.9
    490960     13790.8
    491000     13793.2
    491040     13791.3
    491080     13794.6
    491120     13796.5
    491160     13796.8
    491200     13796.7
    491240     13797.6
    491280     13799.3
    491320     13800.4
    491360     13803.3
    491400     13802.2
    491440     13803.9
    491480     13803.6
    491520     13805.7
    491560     13807.5
    491600     13809.5
    491640       13810
    491680     13811.3
    491720     13812.1
    491760     13813.1
    491800     13815.5
    491840     13813.5
    491880     13816.8
    491920     13818.7
    491960     13819.1
    492000     13818.9
    492040     13819.8
    492080     13821.5
    492120     13822.6
    492160     13825.5
    492200     13824.3
    492240     13826.1
    492280     13825.9
    492320     13827.9
    492360     13829.7
    492400     13831.7
    492440     13832.2
    492480     13833.4
    492520     13834.3
    492560     13835.3
    492600     13837.7
    492640     13835.8
    492680       13839
    492720       13841
    492760     13841.3
    492800     13841.2
    492840     13842.1
    492880     13843.7
    492920     13844.8
    492960     13847.8
    493000     13846.6
    493040     13848.4
    493080     13848.1
    493120     13850.1
    493160     13851.9
    493200     13853.9
    493240     13854.5
    493280     13855.7
    493320     13856.5
    493360     13857.5
    493400       13860
    493440       13858
    493480     13861.2
    493520     13863.2
    493560     13863.6
    493600     13863.4
    493640     13864.3
    493680     13865.9
    493720       13867
    493760       13870
    493800     13868.8
    493840     13870.6
    493880     13870.4
    493920     13872.4
    493960     13874.2
    494000     13876.2
    494040     13876.7
    494080     13877.9
    494120     13878.8
    494160     13879.7
    494200     13882.2
    494240     13880.2
    494280     13883.4
    494320     13885.4
    494360     13885.8
    494400     13885.6
    494440     13886.6
    494480     13888.2
    494520     13889.3
    494560     13892.2
    494600     13891.1
    494640     13892.9
    494680     13892.7
    494720     13894.6
    494760     13896.4
    494800     13898.5
    494840     13898.9
    494880     13900.2
    494920       13901
    494960       13902
    495000     13904.5
    495040     13902.5
    495080     13905.7
    495120     13907.7
    495160     13908.1
    495200     13907.9
    495240     13908.8
    495280     13910.5
    495320     13911.5
    495360     13914.5
    495400     13913.4
    495440     13915.1
    495480     13914.9
    495520     13916.8
    495560     13918.7
    495600     13920.7
    495640     13921.2
    495680     13922.4
    495720     13923.3
    495760     13924.2
    495800     13926.7
    495840     13924.8
    495880       13928
    495920     13929.9
    495960     13930.3
    496000     13930.1
    496040     13931.1
    496080     13932.7
    496120     13933.8
    496160     13936.7
    496200     13935.6
    496240     13937.3
    496280     13937.2
    496320       13939
    496360       13941
    496400       13943
    496440     13943.4
    496480     13944.7
    496520     13945.5
    496560     13946.5
    496600       13949
    496640       13947
    496680     13950.2
    496720     13952.2
    496760     13952.6
    496800     13952.4
    496840     13953.4
    496880     13954.9
    496920       13956
    496960       13959
    497000     13957.9
    497040     13959.7
    497080     13959.5
    497120     13961.4
    497160     13963.3
    497200     13965.3
    497240     13965.7
    497280     13967.1
    497320     13967.8
    497360     13968.8
    497400     13971.3
    497440     13969.3
    497480     13972.5
    497520     13974.5
    497560     13974.9
    497600     13974.7
    497640     13975.7
    497680     13977.3
    497720     13978.4
    497760     13981.4
    497800     13980.2
    497840       13982
    497880     13981.8
    497920     13983.7
    497960     13985.6
    498000     13987.6
    498040     13988.1
    498080     13989.5
    498120     13990.1
    498160     13991.2
    498200     13993.6
    498240     13991.6
    498280     13994.8
    498320     13996.8
    498360     13997.3
    498400       13997
    498440       13998
    498480     13999.6
    498520     14000.8
    498560     14003.8
    498600     14002.5
    498640     14004.3
    498680     14004.1
    498720     14006.1
    498760       14008
    498800     14009.9
    498840     14010.4
    498880     14011.8
    498920     14012.5
    498960     14013.5
    499000       14016
    499040       14014
    499080     14017.1
    499120     14019.2
    499160     14019.7
    499200     14019.3
    499240     14020.3
    499280     14021.9
    499320     14023.1
    499360     14026.1
    499400     14024.8
    499440     14026.6
    499480     14026.5
    499520     14028.5
    499560     14030.3
    499600     14032.2
    499640     14032.7
    499680     14034.1
    499720     14034.8
    499760     14035.8
    499800     14038.3
    499840     14036.4
    499880     14039.4
    499920     14041.6
    499960       14042
    500000     14041.6
    500040     14042.6
    500080     14044.2
    500120     14045.4
    500160     14048.5
    500200     14047.2
    500240       14049
    500280     14048.9
    500320     14050.8
    500360     14052.6
    500400     14054.6
    500440     14055.1
    500480     14056.5
    500520     14057.1
    500560     14058.1
    500600     14060.6
    500640     14058.7
    500680     14061.7
    500720     14063.9
    500760     14064.4
    500800     14063.9
    500840     14064.9
    500880     14066.6
    500920     14067.8
    500960     14070.8
    501000     14069.5
    501040     14071.3
    501080     14071.1
    501120     14073.1
    501160       14075
    501200       14077
    501240     14077.4
    501280     14078.9
    501320     14079.5
    501360     14080.5
    501400       14083
    501440       14081
    501480       14084
    501520     14086.3
    501560     14086.7
    501600     14086.2
    501640     14087.2
    501680     14088.9
    501720     14090.1
    501760     14093.1
    501800     14091.9
    501840     14093.6
    501880     14093.4
    501920     14095.5
    501960     14097.3
    502000     14099.2
    502040     14099.7
    502080     14101.2
    502120     14101.8
    502160     14102.8
    502200     14105.3
    502240     14103.3
    502280     14106.3
    502320     14108.6
    502360       14109
    502400     14108.5
    502440     14109.5
    502480     14111.2
    502520     14112.4
    502560     14115.5
    502600     14114.2
    502640       14116
    502680     14115.8
    502720     14117.8
    502760     14119.6
    502800     14121.6
    502840     14122.1
    502880     14123.5
    502920     14124.2
    502960     14125.2
    503000     14127.6
    503040     14125.5
    503080     14128.6
    503120       14131
    503160     14131.4
    503200     14130.8
    503240     14131.8
    503280     14133.6
    503320     14134.8
    503360     14137.8
    503400     14136.6
    503440     14138.3
    503480     14138.2
    503520     14140.2
    503560       14142
    503600       14144
    503640     14144.3
    503680     14145.9
    503720     14146.5
    503760     14147.5
    503800     14149.9
    503840     14147.8
    503880       14151
    503920     14153.3
    503960     14153.8
    504000     14153.2
    504040     14154.3
    504080     14155.9
    504120     14157.1
    504160     14160.2
    504200       14159
    504240     14160.7
    504280     14160.4
    504320     14162.6
    504360     14164.4
    504400     14166.3
    504440     14166.7
    504480     14168.3
    504520     14168.9
    504560     14169.9
    504600     14172.2
    504640     14170.2
    504680     14173.4
    504720     14175.7
    504760     14176.1
    504800     14175.6
    504840     14176.7
    504880     14178.3
    504920     14179.5
    504960     14182.6
    505000     14181.3
    505040     14183.1
    505080     14182.8
    505120       14185
    505160     14186.8
    505200     14188.8
    505240     14189.2
    505280     14190.7
    505320     14191.3
    505360     14192.3
    505400     14194.6
    505440     14192.6
    505480     14195.7
    505520     14198.1
    505560     14198.5
    505600     14197.9
    505640     14199.1
    505680     14200.7
    505720     14201.9
    505760       14205
    505800     14203.7
    505840     14205.5
    505880     14205.2
    505920     14207.4
    505960     14209.2
    506000     14211.2
    506040     14211.6
    506080     14213.1
    506120     14213.6
    506160     14214.7
    506200     14217.1
    506240       14215
    506280     14218.1
    506320     14220.5
    506360       14221
    506400     14220.3
    506440     14221.5
    506480     14223.1
    506520     14224.2
    506560     14227.4
    506600     14226.1
    506640     14227.9
    506680     14227.6
    506720     14229.8
    506760     14231.6
    506800     14233.6
    506840       14234
    506880     14235.5
    506920     14236.1
    506960     14237.2
    507000     14239.5
    507040     14237.4
    507080     14240.5
    507120     14242.9
    507160     14243.4
    507200     14242.8
    507240     14243.9
    507280     14245.4
    507320     14246.7
    507360     14249.9
    507400     14248.5
    507440     14250.4
    507480       14250
    507520     14252.2
    507560       14254
    507600       14256
    507640     14256.4
    507680     14257.9
    507720     14258.5
    507760     14259.5
    507800     14261.8
    507840     14259.8
    507880     14262.9
    507920     14265.3
    507960     14265.8
    508000     14265.2
    508040     14266.2
    508080     14267.7
    508120       14269
    508160     14272.2
    508200     14270.9
    508240     14272.6
    508280     14272.4
    508320     14274.5
    508360     14276.4
    508400     14278.3
    508440     14278.8
    508480     14280.2
    508520     14280.8
    508560     14281.8
    508600     14284.2
    508640     14282.1
    508680     14285.2
    508720     14287.7
    508760     14288.1
    508800     14287.5
    508840     14288.6
    508880     14290.1
    508920     14291.3
    508960     14294.7
    509000     14293.2
    509040       14295
    509080     14294.8
    509120     14296.9
    509160     14298.7
    509200     14300.6
    509240     14301.2
    509280     14302.5
    509320     14303.2
    509360     14304.1
    509400     14306.5
    509440     14304.4
    509480     14307.7
    509520       14310
    509560     14310.3
    509600     14309.8
    509640     14310.9
    509680     14312.4
    509720     14313.6
    509760       14317
    509800     14315.5
    509840     14317.3
    509880     14317.1
    509920     14319.2
    509960       14321
    510000     14322.9
    510040     14323.5
    510080     14324.8
    510120     14325.6
    510160     14326.5
    510200     14328.8
    510240     14326.8
    510280       14330
    510320     14332.3
    510360     14332.7
    510400     14332.2
    510440     14333.3
    510480     14334.7
    510520       14336
    510560     14339.3
    510600     14337.9
    510640     14339.7
    510680     14339.4
    510720     14341.5
    510760     14343.4
    510800     14345.3
    510840     14345.8
    510880     14347.2
    510920     14347.9
    510960     14348.8
    511000     14351.2
    511040       14349
    511080     14352.3
    511120     14354.6
    511160     14355.1
    511200     14354.5
    511240     14355.7
    511280     14357.1
    511320     14358.3
    511360     14361.7
    511400     14360.2
    511440     14362.1
    511480     14361.7
    511520     14363.9
    511560     14365.8
    511600     14367.6
    511640     14368.2
    511680     14369.7
    511720     14370.2
    511760     14371.2
    511800     14373.5
    511840     14371.3
    511880     14374.7
    511920       14377
    511960     14377.5
    512000     14376.8
    512040       14378
    512080     14379.4
    512120     14380.6
    512160       14384
    512200     14382.5
    512240     14384.3
    512280       14384
    512320     14386.2
    512360     14388.1
    512400     14389.9
    512440     14390.5
    512480     14391.9
    512520     14392.5
    512560     14393.5
    512600     14395.8
    512640     14393.6
    512680       14397
    512720     14399.4
    512760     14399.8
    512800     14399.2
    512840     14400.2
    512880     14401.6
    512920     14402.9
    512960     14406.3
    513000     14404.8
    513040     14406.7
    513080     14406.3
    513120     14408.5
    513160     14410.4
    513200     14412.2
    513240     14412.8
    513280     14414.3
    513320     14414.8
    513360     14415.8
    513400     14418.1
    513440       14416
    513480     14419.3
    513520     14421.7
    513560     14422.1
    513600     14421.5
    513640     14422.6
    513680       14424
    513720     14425.2
    513760     14428.6
    513800     14427.1
    513840       14429
    513880     14428.6
    513920     14430.8
    513960     14432.7
    514000     14434.5
    514040     14435.1
    514080     14436.5
    514120       14437
    514160     14438.1
    514200     14440.4
    514240     14438.3
    514280     14441.6
    514320     14444.1
    514360     14444.4
    514400     14443.9
    514440     14444.9
    514480     14446.3
    514520     14447.6
    514560     14450.9
    514600     14449.4
    514640     14451.4
    514680     14450.9
    514720     14453.2
    514760       14455
    514800     14456.9
    514840     14457.5
    514880     14458.9
    514920     14459.4
    514960     14460.4
    515000     14462.8
    515040     14460.6
    515080     14463.9
    515120     14466.4
    515160     14466.7
    515200     14466.1
    515240     14467.2
    515280     14468.6
    515320     14469.9
    515360     14473.3
    515400     14471.9
    515440     14473.7
    515480     14473.2
    515520     14475.5
    515560     14477.3
    515600     14479.2
    515640     14479.8
    515680     14481.2
    515720     14481.8
    515760     14482.8
    515800       14485
    515840     14482.9
    515880     14486.3
    515920     14488.7
    515960       14489
    516000     14488.4
    516040     14489.5
    516080     14490.9
    516120     14492.2
    516160     14495.6
    516200     14494.3
    516240       14496
    516280     14495.6
    516320     14497.8
    516360     14499.7
    516400     14501.6
    516440     14502.1
    516480     14503.6
    516520     14504.2
    516560     14505.1
    516600     14507.3
    516640     14505.3
    516680     14508.7
    516720     14511.1
    516760     14511.3
    516800     14510.8
    516840     14511.9
    516880     14513.3
    516920     14514.6
    516960     14517.9
    517000     14516.6
    517040     14518.3
    517080     14517.9
    517120     14520.1
    517160     14522.1
    517200       14524
    517240     14524.4
    517280     14525.9
    517320     14526.5
    517360     14527.5
    517400     14529.7
    517440     14527.6
    517480     14531.1
    517520     14533.5
    517560     14533.6
    517600     14533.2
    517640     14534.2
    517680     14535.7
    517720       14537
    517760     14540.2
    517800     14538.9
    517840     14540.7
    517880     14540.3
    517920     14542.5
    517960     14544.4
    518000     14546.4
    518040     14546.7
    518080     14548.2
    518120     14548.7
    518160     14549.8
    518200       14552
    518240       14550
    518280     14553.4
    518320     14555.8
    518360     14555.9
    518400     14555.5
    518440     14556.5
    518480     14557.9
    518520     14559.3
    518560     14562.6
    518600     14561.2
    518640     14563.1
    518680     14562.7
    518720     14564.8
    518760     14566.6
    518800     14568.8
    518840       14569
    518880     14570.6
    518920       14571
    518960     14572.1
    519000     14574.4
    519040     14572.4
    519080     14575.7
    519120     14578.2
    519160     14578.3
    519200     14577.8
    519240     14578.9
    519280     14580.3
    519320     14581.6
    519360       14585
    519400     14583.6
    519440     14585.3
    519480     14585.1
    519520     14587.1
    519560       14589
    519600     14591.1
    519640     14591.4
    519680     14592.9
    519720     14593.3
    519760     14594.4
    519800     14596.8
    519840     14594.7
    519880       14598
    519920     14600.5
    519960     14600.6
    520000     14600.1
    520040     14601.2
    520080     14602.6
    520120       14604
    520160     14607.3
    520200     14605.9
    520240     14607.6
    520280     14607.4
    520320     14609.4
    520360     14611.3
    520400     14613.5
    520440     14613.7
    520480     14615.3
    520520     14615.7
    520560     14616.7
    520600     14619.1
    520640       14617
    520680     14620.4
    520720     14622.9
    520760     14622.9
    520800     14622.4
    520840     14623.5
    520880     14624.9
    520920     14626.3
    520960     14629.6
    521000     14628.3
    521040       14630
    521080     14629.7
    521120     14631.7
    521160     14633.6
    521200     14635.8
    521240       14636
    521280     14637.6
    521320       14638
    521360     14639.1
    521400     14641.4
    521440     14639.3
    521480     14642.6
    521520     14645.2
    521560     14645.2
    521600     14644.7
    521640     14645.8
    521680     14647.2
    521720     14648.7
    521760     14651.9
    521800     14650.7
    521840     14652.3
    521880       14652
    521920       14654
    521960     14655.9
    522000     14658.1
    522040     14658.3
    522080     14659.8
    522120     14660.3
    522160     14661.3
    522200     14663.8
    522240     14661.6
    522280       14665
    522320     14667.5
    522360     14667.5
    522400       14667
    522440     14668.1
    522480     14669.5
    522520     14670.9
    522560     14674.1
    522600     14672.9
    522640     14674.5
    522680     14674.2
    522720     14676.3
    522760     14678.2
    522800     14680.4
    522840     14680.6
    522880       14682
    522920     14682.6
    522960     14683.6
    523000     14686.1
    523040     14683.9
    523080     14687.2
    523120     14689.8
    523160     14689.8
    523200     14689.3
    523240     14690.3
    523280     14691.8
    523320     14693.2
    523360     14696.4
    523400     14695.2
    523440     14696.8
    523480     14696.5
    523520     14698.6
    523560     14700.4
    523600     14702.6
    523640     14702.9
    523680     14704.3
    523720     14704.9
    523760     14705.9
    523800     14708.4
    523840     14706.2
    523880     14709.5
    523920       14712
    523960     14712.1
    524000     14711.6
    524040     14712.6
    524080     14714.1
    524120     14715.4
    524160     14718.8
    524200     14717.5
    524240     14719.1
    524280     14718.8
    524320     14720.8
    524360     14722.7
    524400       14725
    524440     14725.2
    524480     14726.6
    524520     14727.2
    524560     14728.1
    524600     14730.6
    524640     14728.4
    524680     14731.7
    524720     14734.4
    524760     14734.3
    524800     14733.8
    524840     14734.9
    524880     14736.4
    524920     14737.7
    524960       14741
    525000     14739.8
    525040     14741.4
    525080     14741.1
    525120     14743.1
    525160       14745
    525200     14747.2
    525240     14747.5
    525280     14748.9
    525320     14749.5
    525360     14750.3
    525400     14752.9
    525440     14750.6
    525480       14754
    525520     14756.6
    525560     14756.6
    525600     14756.1
    525640     14757.2
    525680     14758.7
    525720       14760
    525760     14763.3
    525800     14762.1
    525840     14763.7
    525880     14763.4
    525920     14765.3
    525960     14767.2
    526000     14769.4
    526040     14769.8
    526080     14771.2
    526120     14771.7
    526160     14772.6
    526200     14775.1
    526240       14773
    526280     14776.2
    526320     14778.9
    526360     14778.9
    526400     14778.4
    526440     14779.4
    526480       14781
    526520     14782.3
    526560     14785.6
    526600     14784.3
    526640       14786
    526680     14785.6
    526720     14787.6
    526760     14789.5
    526800     14791.8
    526840       14792
    526880     14793.5
    526920       14794
    526960     14794.9
    527000     14797.4
    527040     14795.2
    527080     14798.5
    527120     14801.2
    527160     14801.2
    527200     14800.6
    527240     14801.8
    527280     14803.3
    527320     14804.6
    527360     14807.9
    527400     14806.7
    527440     14808.4
    527480     14807.9
    527520     14809.8
    527560     14811.9
    527600     14814.1
    527640     14814.4
    527680     14815.8
    527720     14816.3
    527760     14817.3
    527800     14819.8
    527840     14817.5
    527880     14820.9
    527920     14823.5
    527960     14823.4
    528000     14822.9
    528040     14824.1
    528080     14825.6
    528120     14826.9
    528160     14830.2
    528200       14829
    528240     14830.6
    528280     14830.2
    528320     14832.1
    528360     14834.2
    528400     14836.4
    528440     14836.6
    528480     14838.1
    528520     14838.6
    528560     14839.6
    528600     14842.1
    528640     14839.8
    528680     14843.1
    528720     14845.8
    528760     14845.7
    528800     14845.2
    528840     14846.5
    528880     14847.8
    528920     14849.2
    528960     14852.4
    529000     14851.3
    529040     14852.9
    529080     14852.5
    529120     14854.4
    529160     14856.5
    529200     14858.7
    529240     14858.9
    529280     14860.4
    529320     14860.9
    529360     14861.8
    529400     14864.4
    529440     14862.1
    529480     14865.4
    529520     14868.1
    529560       14868
    529600     14867.5
    529640     14868.7
    529680     14870.2
    529720     14871.5
    529760     14874.7
    529800     14873.6
    529840     14875.2
    529880     14874.8
    529920     14876.6
    529960     14878.8
    530000     14881.1
    530040     14881.3
    530080     14882.7
    530120     14883.2
    530160     14884.1
    530200     14886.7
    530240     14884.4
    530280     14887.7
    530320     14890.3
    530360     14890.3
    530400     14889.8
    530440       14891
    530480     14892.5
    530520       14894
    530560     14897.1
    530600     14895.9
    530640     14897.6
    530680     14897.1
    530720     14898.9
    530760     14901.3
    530800     14903.4
    530840     14903.7
    530880     14905.1
    530920     14905.4
    530960     14906.4
    531000     14909.1
    531040     14906.7
    531080       14910
    531120     14912.7
    531160     14912.6
    531200     14912.2
    531240     14913.4
    531280     14914.9
    531320     14916.3
    531360     14919.5
    531400     14918.3
    531440     14919.9
    531480     14919.5
    531520     14921.4
    531560     14923.6
    531600     14925.8
    531640     14926.1
    531680     14927.4
    531720     14927.8
    531760     14928.8
    531800     14931.4
    531840     14929.1
    531880     14932.4
    531920       14935
    531960       14935
    532000     14934.5
    532040     14935.7
    532080     14937.2
    532120     14938.7
    532160     14941.8
    532200     14940.6
    532240     14942.3
    532280     14941.8
    532320     14943.8
    532360       14946
    532400     14948.1
    532440     14948.5
    532480     14949.8
    532520     14950.2
    532560     14951.1
    532600     14953.8
    532640     14951.5
    532680     14954.9
    532720     14957.3
    532760     14957.4
    532800     14956.8
    532840       14958
    532880     14959.6
    532920       14961
    532960     14964.2
    533000     14962.9
    533040     14964.6
    533080     14964.2
    533120     14966.1
    533160     14968.4
    533200     14970.4
    533240     14970.8
    533280     14972.2
    533320     14972.6
    533360     14973.5
    533400     14976.1
    533440     14973.8
    533480     14977.2
    533520     14979.7
    533560     14979.8
    533600     14979.2
    533640     14980.3
    533680     14981.9
    533720     14983.3
    533760     14986.5
    533800     14985.3
    533840       14987
    533880     14986.6
    533920     14988.5
    533960     14990.7
    534000     14992.8
    534040     14993.2
    534080     14994.6
    534120     14994.9
    534160     14995.8
    534200     14998.5
    534240     14996.2
    534280     14999.6
    534320     15002.1
    534360     15002.1
    534400     15001.6
    534440     15002.7
    534480     15004.3
    534520     15005.6
    534560       15009
    534600     15007.6
    534640     15009.3
    534680       15009
    534720     15010.9
    534760     15013.1
    534800     15015.2
    534840     15015.6
    534880       15017
    534920     15017.3
    534960     15018.2
    535000     15020.8
    535040     15018.6
    535080     15021.9
    535120     15024.4
    535160     15024.5
    535200       15024
    535240     15025.1
    535280     15026.7
    535320     15028.1
    535360     15031.4
    535400       15030
    535440     15031.7
    535480     15031.3
    535520     15033.2
    535560     15035.4
    535600     15037.5
    535640       15038
    535680     15039.3
    535720     15039.7
    535760     15040.5
    535800     15043.2
    535840     15040.9
    535880     15044.2
    535920     15046.8
    535960     15046.9
    536000     15046.3
    536040     15047.5
    536080       15049
    536120     15050.4
    536160     15053.7
    536200     15052.3
    536240       15054
    536280     15053.6
    536320     15055.6
    536360     15057.7
    536400     15059.8
    536440     15060.4
    536480     15061.6
    536520     15062.1
    536560     15062.9
    536600     15065.6
    536640     15063.3
    536680     15066.6
    536720     15069.1
    536760     15069.3
    536800     15068.6
    536840     15069.9
    536880     15071.4
    536920     15072.7
    536960     15076.1
    537000     15074.7
    537040     15076.4
    537080       15076
    537120       15078
    537160     15080.1
    537200     15082.3
    537240     15082.8
    537280     15084.1
    537320     15084.4
    537360     15085.2
    537400       15088
    537440     15085.7
    537480     15088.9
    537520     15091.5
    537560     15091.7
    537600       15091
    537640     15092.3
    537680     15093.7
    537720     15095.2
    537760     15098.5
    537800     15097.1
    537840     15098.8
    537880     15098.3
    537920     15100.4
    537960     15102.6
    538000     15104.7
    538040     15105.1
    538080     15106.5
    538120     15106.8
    538160     15107.6
    538200     15110.4
    538240     15108.1
    538280     15111.3
    538320     15113.8
    538360     15114.2
    538400     15113.3
    538440     15114.6
    538480     15116.1
    538520     15117.6
    538560     15120.9
    538600     15119.5
    538640     15121.1
    538680     15120.7
    538720     15122.7
    538760     15124.9
    538800     15127.1
    538840     15127.5
    538880     15128.9
    538920     15129.1
    538960       15130
    539000     15132.8
    539040     15130.5
    539080     15133.7
    539120     15136.2
    539160     15136.5
    539200     15135.6
    539240     15136.9
    539280     15138.4
    539320     15139.9
    539360     15143.2
    539400     15141.9
    539440     15143.5
    539480     15143.1
    539520     15145.1
    539560     15147.3
    539600     15149.6
    539640     15149.9
    539680     15151.3
    539720     15151.5
    539760     15152.3
    539800     15155.1
    539840     15152.8
    539880       15156
    539920     15158.5
    539960     15158.8
    540000       15158
    540040     15159.3
    540080     15160.8
    540120     15162.2
    540160     15165.6
    540200     15164.1
    540240     15165.9
    540280     15165.4
    540320     15167.5
    540360     15169.6
    540400     15171.9
    540440     15172.2
    540480     15173.6
    540520     15173.8
    540560     15174.6
    540600     15177.4
    540640     15175.2
    540680     15178.4
    540720     15180.9
    540760     15181.2
    540800     15180.4
    540840     15181.7
    540880     15183.1
    540920     15184.6
    540960       15188
    541000     15186.5
    541040     15188.3
    541080     15187.8
    541120     15189.9
    541160       15192
    541200     15194.2
    541240     15194.5
    541280       15196
    541320     15196.2
    541360     15196.9
    541400     15199.8
    541440     15197.6
    541480     15200.8
    541520     15203.3
    541560     15203.5
    541600     15202.8
    541640       15204
    541680     15205.6
    541720       15207
    541760     15210.4
    541800     15208.9
    541840     15210.7
    541880     15210.2
    541920     15212.3
    541960     15214.5
    542000     15216.5
    542040     15216.9
    542080     15218.4
    542120     15218.6
    542160     15219.4
    542200     15222.2
    542240     15219.9
    542280     15223.2
    542320     15225.7
    542360     15225.8
    542400     15225.1
    542440     15226.4
    542480     15227.9
    542520     15229.4
    542560     15232.8
    542600     15231.4
    542640       15233
    542680     15232.5
    542720     15234.6
    542760     15236.8
    542800     15238.8
    542840     15239.3
    542880     15240.9
    542920       15241
    542960     15241.7
    543000     15244.5
    543040     15242.4
    543080     15245.5
    543120     15248.1
    543160     15248.2
    543200     15247.5
    543240     15248.8
    543280     15250.2
    543320     15251.7
    543360     15255.1
    543400     15253.7
    543440     15255.3
    543480     15254.8
    543520       15257
    543560     15259.1
    543600     15261.2
    543640     15261.6
    543680     15263.2
    543720     15263.3
    543760     15264.1
    543800       15267
    543840     15264.7
    543880     15267.9
    543920     15270.5
    543960     15270.5
    544000     15269.8
    544040     15271.2
    544080     15272.6
    544120       15274
    544160     15277.5
    544200     15276.1
    544240     15277.6
    544280     15277.2
    544320     15279.4
    544360     15281.5
    544400     15283.6
    544440       15284
    544480     15285.6
    544520     15285.7
    544560     15286.5
    544600     15289.3
    544640     15287.1
    544680     15290.3
    544720     15292.9
    544760     15292.9
    544800     15292.2
    544840     15293.6
    544880       15295
    544920     15296.4
    544960     15299.8
    545000     15298.5
    545040       15300
    545080     15299.5
    545120     15301.7
    545160     15303.9
    545200       15306
    545240     15306.5
    545280       15308
    545320     15308.1
    545360     15308.9
    545400     15311.7
    545440     15309.5
    545480     15312.7
    545520     15315.3
    545560     15315.3
    545600     15314.5
    545640     15315.9
    545680     15317.4
    545720     15318.8
    545760     15322.1
    545800     15320.9
    545840     15322.5
    545880     15321.9
    545920     15324.1
    545960     15326.3
    546000     15328.4
    546040     15328.8
    546080     15330.4
    546120     15330.6
    546160     15331.3
    546200     15334.2
    546240     15331.9
    546280     15335.1
    546320     15337.6
    546360     15337.6
    546400     15336.9
    546440     15338.3
    546480     15339.8
    546520     15341.1
    546560     15344.5
    546600     15343.2
    546640     15344.8
    546680     15344.3
    546720     15346.5
    546760     15348.6
    546800     15350.8
    546840     15351.2
    546880     15352.7
    546920       15353
    546960     15353.6
    547000     15356.5
    547040     15354.2
    547080     15357.4
    547120       15360
    547160     15359.9
    547200     15359.3
    547240     15360.6
    547280     15362.1
    547320     15363.5
    547360     15366.9
    547400     15365.6
    547440     15367.1
    547480     15366.6
    547520     15368.7
    547560       15371
    547600     15373.2
    547640     15373.5
    547680     15375.2
    547720     15375.3
    547760     15375.9
    547800     15378.8
    547840     15376.5
    547880     15379.8
    547920     15382.4
    547960     15382.3
    548000     15381.7
    548040       15383
    548080     15384.4
    548120     15385.8
    548160     15389.2
    548200     15387.9
    548240     15389.5
    548280       15389
    548320       15391
    548360     15393.4
    548400     15395.5
    548440     15395.9
    548480     15397.5
    548520     15397.7
    548560     15398.3
    548600     15401.2
    548640     15398.9
    548680     15402.2
    548720     15404.8
    548760     15404.6
    548800     15403.9
    548840     15405.3
    548880     15406.8
    548920     15408.2
    548960     15411.6
    549000     15410.3
    549040     15411.8
    549080     15411.4
    549120     15413.3
    549160     15415.8
    549200     15417.8
    549240     15418.2
    549280     15419.9
    549320       15420
    549360     15420.5
    549400     15423.6
    549440     15421.2
    549480     15424.5
    549520     15427.1
    549560     15426.9
    549600     15426.2
    549640     15427.7
    549680     15429.1
    549720     15430.5
    549760     15433.9
    549800     15432.6
    549840     15434.2
    549880     15433.7
    549920     15435.6
    549960     15438.1
    550000     15440.2
    550040     15440.5
    550080     15442.2
    550120     15442.3
    550160     15442.8
    550200     15445.9
    550240     15443.5
    550280     15446.8
    550320     15449.4
    550360     15449.3
    550400     15448.6
    550440       15450
    550480     15451.4
    550520     15452.9
    550560     15456.2
    550600     15454.9
    550640     15456.4
    550680       15456
    550720     15457.9
    550760     15460.4
    550800     15462.5
    550840     15462.8
    550880     15464.6
    550920     15464.6
    550960     15465.1
    551000     15468.2
    551040     15465.8
    551080     15469.1
    551120     15471.8
    551160     15471.7
    551200     15470.8
    551240     15472.3
    551280     15473.7
    551320     15475.2
    551360     15478.6
    551400     15477.3
    551440     15478.7
    551480     15478.3
    551520     15480.2
    551560     15482.8
    551600     15484.8
    551640     15485.1
    551680     15486.9
    551720     15486.9
    551760     15487.5
    551800     15490.5
    551840     15488.1
    551880     15491.5
    551920     15494.1
    551960     15494.1
    552000     15493.2
    552040     15494.7
    552080       15496
    552120     15497.5
    552160     15500.8
    552200     15499.5
    552240       15501
    552280     15500.7
    552320     15502.5
    552360     15505.1
    552400     15507.1
    552440     15507.5
    552480     15509.2
    552520     15509.2
    552560     15509.7
    552600     15512.9
    552640     15510.4
    552680     15513.8
    552720     15516.4
    552760     15516.4
    552800     15515.5
    552840       15517
    552880     15518.2
    552920     15519.8
    552960       15523
    553000     15521.9
    553040     15523.3
    553080       15523
    553120     15524.8
    553160     15527.5
    553200     15529.3
    553240     15529.8
    553280     15531.4
    553320     15531.4
    553360       15532
    553400     15535.1
    553440     15532.7
    553480       15536
    553520     15538.7
    553560     15538.7
    553600     15537.7
    553640     15539.3
    553680     15540.6
    553720     15542.2
    553760     15545.4
    553800     15544.2
    553840     15545.6
    553880     15545.2
    553920     15547.1
    553960     15549.8
    554000     15551.6
    554040     15552.1
    554080     15553.7
    554120     15553.7
    554160     15554.3
    554200     15557.5
    554240       15555
    554280     15558.3
    554320     15561.1
    554360       15561
    554400       15560
    554440     15561.7
    554480     15562.8
    554520     15564.5
    554560     15567.7
    554600     15566.5
    554640     15567.9
    554680     15567.5
    554720     15569.4
    554760     15572.1
    554800       15574
    554840     15574.3
    554880     15575.9
    554920       15576
    554960     15576.5
    555000     15579.7
    555040     15577.3
    555080     15580.6
    555120     15583.3
    555160     15583.2
    555200     15582.3
    555240     15583.9
    555280     15585.1
    555320     15586.8
    555360     15590.1
    555400     15588.8
    555440     15590.2
    555480     15589.8
    555520     15591.7
    555560     15594.4
    555600     15596.2
    555640     15596.7
    555680     15598.3
    555720     15598.3
    555760     15598.8
    555800     15602.1
    555840     15599.5
    555880     15602.8
    555920     15605.6
    555960     15605.4
    556000     15604.5
    556040     15606.2
    556080     15607.4
    556120       15609
    556160     15612.4
    556200     15611.1
    556240     15612.4
    556280     15612.1
    556320     15614.1
    556360     15616.7
    556400     15618.5
    556440       15619
    556480     15620.6
    556520     15620.6
    556560     15621.1
    556600     15624.4
    556640     15621.9
    556680       15625
    556720     15627.9
    556760     15627.6
    556800     15626.8
    556840     15628.5
    556880     15629.6
    556920     15631.2
    556960     15634.7
    557000     15633.3
    557040     15634.7
    557080     15634.4
    557120     15636.3
    557160       15639
    557200     15640.8
    557240     15641.3
    557280     15642.9
    557320       15643
    557360     15643.4
    557400     15646.7
    557440     15644.3
    557480     15647.2
    557520     15650.1
    557560     15649.9
    557600     15649.1
    557640     15650.7
    557680     15651.9
    557720     15653.5
    557760     15656.9
    557800     15655.6
    557840       15657
    557880     15656.6
    557920     15658.6
    557960     15661.3
    558000     15663.1
    558040     15663.6
    558080     15665.2
    558120     15665.2
    558160     15665.7
    558200       15669
    558240     15666.5
    558280     15669.4
    558320     15672.3
    558360     15672.2
    558400     15671.4
    558440     15673.1
    558480     15674.2
    558520     15675.7
    558560     15679.2
    558600     15677.9
    558640     15679.2
    558680     15678.9
    558720     15680.8
    558760     15683.5
    558800     15685.3
    558840     15685.8
    558880     15687.4
    558920     15687.5
    558960       15688
    559000     15691.3
    559040     15688.7
    559080     15691.6
    559120     15694.6
    559160     15694.5
    559200     15693.6
    559240     15695.4
    559280     15696.3
    559320     15697.9
    559360     15701.5
    559400     15700.2
    559440     15701.6
    559480     15701.1
    559520     15703.1
    559560     15705.8
    559600     15707.5
    559640     15708.1
    559680     15709.7
    559720     15709.8
    559760     15710.2
    559800     15713.5
    559840     15710.9
    559880     15713.9
    559920     15716.8
    559960     15716.7
    560000     15715.9
    560040     15717.7
    560080     15718.7
    560120     15720.3
    560160     15723.8
    560200     15722.5
    560240     15723.9
    560280     15723.4
    560320     15725.5
    560360       15728
    560400     15729.8
    560440     15730.4
    560480       15732
    560520       15732
    560560     15732.5
    560600     15735.8
    560640     15733.3
    560680     15736.2
    560720     15739.2
    560760       15739
    560800     15738.2
    560840       15740
    560880       15741
    560920     15742.6
    560960     15746.2
    561000     15744.8
    561040       15746
    561080     15745.7
    561120     15747.8
    561160     15750.4
    561200     15752.1
    561240     15752.7
    561280     15754.3
    561320     15754.3
    561360     15754.8
    561400       15758
    561440     15755.6
    561480     15758.5
    561520     15761.5
    561560     15761.3
    561600     15760.5
    561640     15762.3
    561680     15763.3
    561720     15764.8
    561760     15768.5
    561800     15767.1
    561840     15768.3
    561880       15768
    561920       15770
    561960     15772.6
    562000     15774.4
    562040     15774.9
    562080     15776.6
    562120     15776.6
    562160       15777
    562200     15780.3
    562240     15777.9
    562280     15780.8
    562320     15783.8
    562360     15783.6
    562400     15782.7
    562440     15784.5
    562480     15785.5
    562520     15787.1
    562560     15790.8
    562600     15789.4
    562640     15790.5
    562680     15790.3
    562720     15792.3
    562760       15795
    562800     15796.8
    562840     15797.2
    562880       15799
    562920     15798.8
    562960     15799.3
    563000     15802.6
    563040     15800.2
    563080     15803.1
    563120     15806.1
    563160     15805.9
    563200       15805
    563240     15806.8
    563280     15807.8
    563320     15809.3
    563360     15813.1
    563400     15811.6
    563440     15812.8
    563480     15812.6
    563520     15814.6
    563560     15817.3
    563600       15819
    563640     15819.4
    563680     15821.3
    563720     15821.1
    563760     15821.6
    563800     15824.9
    563840     15822.4
    563880     15825.4
    563920     15828.4
    563960     15828.2
    564000     15827.2
    564040     15829.1
    564080       15830
    564120     15831.6
    564160     15835.4
    564200     15833.9
    564240     15835.2
    564280     15834.9
    564320     15836.9
    564360     15839.5
    564400     15841.3
    564440     15841.8
    564480     15843.5
    564520     15843.3
    564560     15843.9
    564600     15847.2
    564640     15844.7
    564680     15847.7
    564720     15850.7
    564760     15850.5
    564800     15849.4
    564840     15851.4
    564880     15852.3
    564920     15853.9
    564960     15857.7
    565000     15856.2
    565040     15857.5
    565080     15857.2
    565120     15859.1
    565160     15861.8
    565200     15863.6
    565240     15864.1
    565280     15865.8
    565320     15865.6
    565360     15866.2
    565400     15869.5
    565440       15867
    565480     15869.9
    565520       15873
    565560     15872.8
    565600     15871.6
    565640     15873.8
    565680     15874.6
    565720     15876.1
    565760       15880
    565800     15878.4
    565840     15879.8
    565880     15879.5
    565920     15881.5
    565960     15884.1
    566000     15885.9
    566040     15886.3
    566080     15888.1
    566120     15887.9
    566160     15888.5
    566200     15891.8
    566240     15889.3
    566280     15892.2
    566320     15895.3
    566360       15895
    566400     15893.9
    566440       15896
    566480     15896.8
    566520     15898.4
    566560     15902.3
    566600     15900.7
    566640       15902
    566680     15901.7
    566720     15903.8
    566760     15906.4
    566800     15908.1
    566840     15908.6
    566880     15910.4
    566920     15910.2
    566960     15910.9
    567000     15914.1
    567040     15911.6
    567080     15914.5
    567120     15917.6
    567160     15917.2
    567200     15916.2
    567240     15918.4
    567280     15919.1
    567320     15920.6
    567360     15924.6
    567400       15923
    567440     15924.3
    567480     15924.1
    567520     15926.1
    567560     15928.8
    567600     15930.3
    567640     15930.9
    567680     15932.7
    567720     15932.5
    567760     15933.1
    567800     15936.4
    567840     15933.9
    567880     15936.7
    567920       15940
    567960     15939.5
    568000     15938.5
    568040     15940.7
    568080     15941.5
    568120       15943
    568160     15946.9
    568200     15945.3
    568240     15946.6
    568280     15946.5
    568320     15948.4
    568360     15951.1
    568400     15952.6
    568440     15953.2
    568480     15955.1
    568520     15954.9
    568560     15955.4
    568600     15958.7
    568640     15956.2
    568680     15959.1
    568720     15962.3
    568760     15961.8
    568800     15960.9
    568840     15963.1
    568880     15963.8
    568920     15965.4
    568960     15969.3
    569000     15967.7
    569040     15968.8
    569080     15968.8
    569120     15970.8
    569160     15973.4
    569200     15974.9
    569240     15975.5
    569280     15977.5
    569320     15977.2
    569360     15977.7
    569400     15981.1
    569440     15978.6
    569480     15981.5
    569520     15984.7
    569560     15984.1
    569600     15983.2
    569640     15985.4
    569680     15986.2
    569720     15987.8
    569760     15991.5
    569800       15990
    569840     15991.2
    569880     15991.1
    569920     15993.1
    569960     15995.8
    570000     15997.2
    570040     15997.8
    570080     15999.8
    570120     15999.5
    570160       16000
    570200     16003.4
    570240     16000.9
    570280     16003.8
    570320       16007
    570360     16006.4
    570400     16005.5
    570440     16007.7
    570480     16008.5
    570520     16010.2
    570560     16013.9
    570600     16012.4
    570640     16013.6
    570680     16013.4
    570720     16015.4
    570760     16018.1
    570800     16019.5
    570840     16020.2
    570880     16022.1
    570920     16021.9
    570960     16022.3
    571000     16025.7
    571040     16023.2
    571080     16026.3
    571120     16029.3
    571160     16028.7
    571200     16027.9
    571240     16030.1
    571280     16030.8
    571320     16032.5
    571360     16036.2
    571400     16034.7
    571440     16035.9
    571480     16035.7
    571520     16037.7
    571560     16040.5
    571600     16041.9
    571640     16042.5
    571680     16044.5
    571720     16044.3
    571760     16044.7
    571800     16048.1
    571840     16045.6
    571880     16048.6
    571920     16051.6
    571960       16051
    572000     16050.1
    572040     16052.4
    572080     16053.1
    572120     16054.8
    572160     16058.6
    572200       16057
    572240     16058.2
    572280       16058
    572320       16060
    572360     16062.8
    572400     16064.1
    572440     16064.9
    572480     16066.9
    572520     16066.6
    572560       16067
    572600     16070.3
    572640       16068
    572680     16070.9
    572720       16074
    572760     16073.4
    572800     16072.5
    572840     16074.7
    572880     16075.5
    572920     16077.2
    572960     16080.8
    573000     16079.4
    573040     16080.5
    573080     16080.3
    573120     16082.3
    573160     16085.1
    573200     16086.5
    573240     16087.3
    573280     16089.2
    573320       16089
    573360     16089.5
    573400     16092.7
    573440     16090.3
    573480     16093.2
    573520     16096.4
    573560     16095.7
    573600     16094.8
    573640     16097.1
    573680     16097.9
    573720     16099.4
    573760     16103.1
    573800     16101.8
    573840     16102.9
    573880     16102.6
    573920     16104.7
    573960     16107.4
    574000     16108.9
    574040     16109.6
    574080     16111.6
    574120     16111.4
    574160     16111.9
    574200       16115
    574240     16112.7
    574280     16115.6
    574320     16118.8
    574360     16118.1
    574400     16117.2
    574440     16119.4
    574480     16120.2
    574520     16121.7
    574560     16125.6
    574600     16124.1
    574640     16125.3
    574680       16125
    574720       16127
    574760     16129.8
    574800     16131.3
    574840       16132
    574880     16133.8
    574920     16133.6
    574960     16134.3
    575000     16137.3
    575040     16135.1
    575080     16137.9
    575120     16141.2
    575160     16140.5
    575200     16139.4
    575240     16141.8
    575280     16142.6
    575320     16144.1
    575360     16147.9
    575400     16146.4
    575440     16147.5
    575480     16147.3
    575520     16149.3
    575560     16152.2
    575600     16153.6
    575640     16154.3
    575680     16156.1
    575720     16155.9
    575760     16156.7
    575800     16159.7
    575840     16157.4
    575880     16160.2
    575920     16163.5
    575960     16162.9
    576000     16161.8
    576040     16164.2
    576080     16164.9
    576120     16166.4
    576160     16170.2
    576200     16168.7
    576240     16169.9
    576280     16169.7
    576320     16171.7
    576360     16174.6
    576400       16176
    576440     16176.7
    576480     16178.5
    576520     16178.3
    576560       16179
    576600       16182
    576640     16179.8
    576680     16182.6
    576720     16185.9
    576760     16185.3
    576800     16184.1
    576840     16186.5
    576880     16187.3
    576920     16188.7
    576960     16192.5
    577000     16191.1
    577040     16192.3
    577080       16192
    577120       16194
    577160       16197
    577200     16198.3
    577240       16199
    577280     16200.8
    577320     16200.7
    577360     16201.4
    577400     16204.3
    577440     16202.1
    577480       16205
    577520     16208.3
    577560     16207.6
    577600     16206.5
    577640     16208.9
    577680     16209.7
    577720     16211.1
    577760     16214.7
    577800     16213.4
    577840     16214.6
    577880     16214.4
    577920     16216.3
    577960     16219.4
    578000     16220.7
    578040     16221.3
    578080     16223.1
    578120     16223.1
    578160     16223.7
    578200     16226.7
    578240     16224.5
    578280     16227.4
    578320     16230.7
    578360     16229.9
    578400     16228.9
    578440     16231.3
    578480     16232.1
    578520     16233.4
    578560       16237
    578600     16235.7
    578640       16237
    578680     16236.7
    578720     16238.7
    578760     16241.7
    578800     16243.1
    578840     16243.7
    578880     16245.6
    578920     16245.5
    578960     16246.1
    579000     16249.1
    579040     16246.8
    579080     16249.8
    579120       16253
    579160     16252.2
    579200     16251.2
    579240     16253.7
    579280     16254.5
    579320     16255.8
    579360     16259.4
    579400       16258
    579440     16259.4
    579480     16259.1
    579520       16261
    579560       16264
    579600     16265.4
    579640       16266
    579680     16267.9
    579720     16267.8
    579760     16268.4
    579800     16271.4
    579840     16269.2
    579880     16272.2
    579920     16275.3
    579960     16274.6
    580000     16273.5
    580040       16276
    580080     16276.8
    580120     16278.2
    580160     16281.7
    580200     16280.2
    580240     16281.7
    580280     16281.4
    580320     16283.2
    580360     16286.4
    580400     16287.7
    580440     16288.3
    580480     16290.1
    580520     16290.1
    580560     16290.7
    580600     16293.8
    580640     16291.6
    580680     16294.5
    580720     16297.5
    580760     16296.9
    580800     16295.9
    580840     16298.3
    580880     16299.1
    580920     16300.6
    580960       16304
    581000     16302.6
    581040     16304.1
    581080     16303.7
    581120     16305.6
    581160     16308.7
    581200     16310.2
    581240     16310.6
    581280     16312.5
    581320     16312.4
    581360     16313.1
    581400     16316.1
    581440       16314
    581480     16316.8
    581520     16319.9
    581560     16319.2
    581600     16318.2
    581640     16320.7
    581680     16321.5
    581720     16322.9
    581760     16326.4
    581800       16325
    581840     16326.4
    581880       16326
    581920     16327.9
    581960     16331.1
    582000     16332.6
    582040     16332.9
    582080     16334.9
    582120     16334.7
    582160     16335.5
    582200     16338.5
    582240     16336.2
    582280     16339.2
    582320     16342.3
    582360     16341.5
    582400     16340.6
    582440     16343.1
    582480     16343.9
    582520     16345.3
    582560     16348.8
    582600     16347.3
    582640     16348.8
    582680     16348.4
    582720     16350.4
    582760     16353.5
    582800     16354.9
    582840     16355.4
    582880     16357.4
    582920     16357.2
    582960       16358
    583000     16360.9
    583040     16358.7
    583080     16361.6
    583120     16364.8
    583160     16363.9
    583200       16363
    583240     16365.5
    583280     16366.3
    583320     16367.7
    583360     16371.2
    583400     16369.7
    583440     16371.2
    583480     16370.8
    583520     16372.7
    583560     16375.8
    583600     16377.3
    583640     16377.9
    583680     16379.8
    583720     16379.7
    583760     16380.4
    583800     16383.4
    583840     16381.1
    583880     16384.1
    583920     16387.2
    583960     16386.2
    584000     16385.4
    584040       16388
    584080     16388.7
    584120     16390.1
    584160     16393.7
    584200     16392.2
    584240     16393.6
    584280     16393.1
    584320     16395.1
    584360     16398.3
    584400     16399.7
    584440     16400.3
    584480     16402.2
    584520     16402.1
    584560     16402.7
    584600     16405.9
    584640     16403.5
    584680     16406.5
    584720     16409.6
    584760     16408.6
    584800     16407.8
    584840     16410.3
    584880     16411.1
    584920     16412.5
    584960     16416.2
    585000     16414.5
    585040       16416
    585080     16415.5
    585120     16417.4
    585160     16420.7
    585200     16422.1
    585240     16422.7
    585280     16424.6
    585320     16424.5
    585360     16425.1
    585400     16428.4
    585440     16425.9
    585480       16429
    585520     16431.8
    585560       16431
    585600     16430.1
    585640     16432.8
    585680     16433.4
    585720     16434.9
    585760     16438.5
    585800       16437
    585840     16438.5
    585880     16437.9
    585920     16439.8
    585960     16443.2
    586000     16444.5
    586040     16445.2
    586080       16447
    586120     16446.9
    586160     16447.5
    586200     16450.8
    586240     16448.3
    586280     16451.4
    586320     16454.3
    586360     16453.4
    586400     16452.6
    586440     16455.2
    586480     16455.8
    586520     16457.3
    586560     16460.9
    586600     16459.4
    586640     16460.9
    586680     16460.3
    586720     16462.2
    586760     16465.6
    586800     16466.9
    586840     16467.6
    586880     16469.3
    586920     16469.4
    586960     16469.9
    587000     16473.1
    587040     16470.6
    587080     16473.7
    587120     16476.8
    587160     16475.7
    587200       16475
    587240     16477.6
    587280     16478.1
    587320     16479.7
    587360     16483.2
    587400     16481.8
    587440     16483.3
    587480     16482.6
    587520     16484.6
    587560     16487.8
    587600     16489.2
    587640       16490
    587680     16491.8
    587720     16491.7
    587760     16492.3
    587800     16495.5
    587840       16493
    587880     16496.2
    587920     16499.2
    587960     16498.1
    588000     16497.4
    588040     16499.9
    588080     16500.4
    588120     16502.1
    588160     16505.6
    588200     16504.2
    588240     16505.8
    588280       16505
    588320       16507
    588360     16510.3
    588400     16511.5
    588440     16512.3
    588480     16514.3
    588520     16514.1
    588560     16514.6
    588600     16517.8
    588640     16515.3
    588680     16518.6
    588720     16521.7
    588760     16520.5
    588800     16519.7
    588840     16522.2
    588880     16522.8
    588920     16524.4
    588960     16528.1
    589000     16526.5
    589040     16528.2
    589080     16527.4
    589120     16529.3
    589160     16532.7
    589200     16533.9
    589240     16534.7
    589280     16536.6
    589320     16536.5
    589360     16537.2
    589400     16540.2
    589440     16537.7
    589480     16540.9
    589520     16544.1
    589560     16542.9
    589600     16542.1
    589640     16544.6
    589680     16545.2
    589720     16546.8
    589760     16550.5
    589800     16548.9
    589840     16550.6
    589880     16549.8
    589920     16551.7
    589960     16555.1
    590000     16556.2
    590040     16557.1
    590080     16559.1
    590120     16558.8
    590160     16559.6
    590200     16562.6
    590240     16560.1
    590280     16563.3
    590320     16566.5
    590360     16565.3
    590400     16564.4
    590440       16567
    590480     16567.5
    590520     16569.2
    590560     16572.8
    590600     16571.2
    590640     16572.9
    590680     16572.2
    590720     16574.1
    590760     16577.4
    590800     16578.6
    590840     16579.5
    590880     16581.5
    590920     16581.2
    590960       16582
    591000     16584.9
    591040     16582.5
    591080     16585.7
    591120     16588.8
    591160     16587.6
    591200     16586.8
    591240     16589.4
    591280     16589.8
    591320     16591.6
    591360     16595.2
    591400     16593.6
    591440     16595.3
    591480     16594.6
    591520     16596.4
    591560     16599.7
    591600     16600.9
    591640     16601.9
    591680     16603.9
    591720     16603.6
    591760     16604.5
    591800     16607.4
    591840     16604.9
    591880     16608.2
    591920     16611.2
    591960       16610
    592000     16609.2
    592040     16611.9
    592080     16612.3
    592120       16614
    592160     16617.6
    592200       16616
    592240     16617.7
    592280       16617
    592320     16618.8
    592360       16622
    592400     16623.4
    592440     16624.3
    592480     16626.3
    592520     16625.9
    592560     16626.8
    592600     16629.8
    592640     16627.3
    592680     16630.4
    592720     16633.6
    592760     16632.4
    592800     16631.5
    592840     16634.3
    592880     16634.6
    592920     16636.3
    592960       16640
    593000     16638.3
    593040     16640.1
    593080     16639.3
    593120     16641.2
    593160     16644.4
    593200     16645.8
    593240     16646.5
    593280     16648.6
    593320     16648.2
    593360     16649.2
    593400     16652.1
    593440     16649.6
    593480     16652.9
    593520     16655.9
    593560     16654.7
    593600     16653.8
    593640     16656.6
    593680     16656.9
    593720     16658.6
    593760     16662.2
    593800     16660.5
    593840     16662.3
    593880     16661.5
    593920     16663.6
    593960     16666.7
    594000     16668.1
    594040     16668.8
    594080     16670.9
    594120     16670.6
    594160     16671.5
    594200     16674.4
    594240     16671.9
    594280     16675.1
    594320     16678.2
    594360       16677
    594400     16676.1
    594440     16678.9
    594480     16679.3
    594520     16680.8
    594560     16684.6
    594600     16682.8
    594640     16684.7
    594680     16683.9
    594720     16685.9
    594760     16689.1
    594800     16690.5
    594840     16691.2
    594880     16693.2
    594920     16692.8
    594960     16693.8
    595000     16696.8
    595040     16694.2
    595080     16697.6
    595120     16700.6
    595160     16699.3
    595200     16698.3
    595240     16701.2
    595280     16701.7
    595320     16703.3
    595360     16706.9
    595400     16705.1
    595440     16707.1
    595480     16706.2
    595520     16708.3
    595560     16711.4
    595600     16712.8
    595640     16713.5
    595680     16715.7
    595720     16715.2
    595760     16716.1
    595800     16719.2
    595840     16716.6
    595880       16720
    595920     16722.9
    595960     16721.7
    596000     16720.8
    596040     16723.6
    596080     16724.1
    596120     16725.6
    596160     16729.3
    596200     16727.4
    596240     16729.4
    596280     16728.5
    596320     16730.7
    596360     16733.8
    596400     16735.2
    596440     16735.8
    596480       16738
    596520     16737.5
    596560     16738.6
    596600     16741.5
    596640       16739
    596680     16742.3
    596720     16745.3
    596760     16744.1
    596800     16743.2
    596840       16746
    596880     16746.6
    596920       16748
    596960     16751.7
    597000     16749.8
    597040     16751.8
    597080     16750.9
    597120     16753.2
    597160     16756.1
    597200     16757.6
    597240     16758.1
    597280     16760.5
    597320     16759.9
    597360       16761
    597400     16763.9
    597440     16761.4
    597480     16764.7
    597520     16767.6
    597560     16766.4
    597600     16765.5
    597640     16768.3
    597680     16768.9
    597720     16770.4
    597760       16774
    597800     16772.2
    597840     16774.2
    597880     16773.3
    597920     16775.5
    597960     16778.5
    598000     16779.9
    598040     16780.5
    598080     16782.8
    598120     16782.3
    598160     16783.3
    598200     16786.3
    598240     16783.8
    598280     16787.2
    598320     16790.1
    598360     16788.8
    598400     16787.9
    598440     16790.7
    598480     16791.2
    598520     16792.8
    598560     16796.5
    598600     16794.6
    598640     16796.5
    598680     16795.7
    598720     16797.8
    598760     16800.8
    598800     16802.4
    598840       16803
    598880     16805.3
    598920     16804.6
    598960     16805.8
    599000     16808.7
    599040     16806.2
    599080     16809.6
    599120     16812.5
    599160     16811.2
    599200     16810.3
    599240     16813.1
    599280     16813.5
    599320     16815.1
    599360     16818.9
    599400       16817
    599440     16818.9
    599480     16818.1
    599520     16820.3
    599560     16823.2
    599600     16824.7
    599640     16825.4
    599680     16827.6
    599720       16827
    599760     16828.2
    599800     16831.1
    599840     16828.5
    599880       16832
    599920     16834.9
    599960     16833.6
    600000     16832.6
    600040     16835.5
    600080     16835.9
    600120     16837.5
    600160     16841.2
    600200     16839.5
    600240     16841.3
    600280     16840.5
    600320     16842.7
    600360     16845.6
    600400     16847.1
    600440     16847.8
    600480     16850.1
    600520     16849.4
    600560     16850.6
    600600     16853.4
    600640     16850.9
    600680     16854.4
    600720     16857.3
    600760     16855.9
    600800     16855.1
    600840     16857.8
    600880     16858.3
    600920     16859.9
    600960     16863.5
    601000     16861.9
    601040     16863.6
    601080     16862.9
    601120     16865.1
    601160     16868.1
    601200     16869.6
    601240     16870.3
    601280     16872.5
    601320     16871.8
    601360       16873
    601400     16875.8
    601440     16873.3
    601480     16876.8
    601520     16879.7
    601560     16878.4
    601600     16877.5
    601640     16880.2
    601680     16880.7
    601720     16882.4
    601760     16885.8
    601800     16884.3
    601840       16886
    601880     16885.3
    601920     16887.5
    601960     16890.4
    602000       16892
    602040     16892.7
    602080       16895
    602120     16894.2
    602160     16895.4
    602200     16898.2
    602240     16895.8
    602280     16899.2
    602320     16902.1
    602360     16900.9
    602400     16899.8
    602440     16902.6
    602480       16903
    602520     16904.8
    602560     16908.3
    602600     16906.7
    602640     16908.4
    602680     16907.7
    602720       16910
    602760       16913
    602800     16914.5
    602840     16915.1
    602880     16917.3
    602920     16916.6
    602960     16917.9
    603000     16920.6
    603040     16918.2
    603080     16921.6
    603120     16924.6
    603160     16923.4
    603200     16922.2
    603240     16924.9
    603280     16925.4
    603320     16927.2
    603360     16930.6
    603400     16929.2
    603440     16930.8
    603480     16930.1
    603520     16932.5
    603560     16935.3
    603600     16936.9
    603640     16937.5
    603680     16939.8
    603720       16939
    603760     16940.3
    603800       16943
    603840     16940.7
    603880       16944
    603920       16947
    603960     16945.7
    604000     16944.6
    604040     16947.4
    604080     16947.8
    604120     16949.7
    604160     16953.1
    604200     16951.6
    604240     16953.3
    604280     16952.6
    604320     16954.9
    604360     16957.7
    604400     16959.4
    604440     16959.9
    604480     16962.2
    604520     16961.4
    604560     16962.8
    604600     16965.4
    604640     16963.1
    604680     16966.4
    604720     16969.5
    604760     16968.2
    604800       16967
    604840     16969.9
    604880     16970.3
    604920     16972.2
    604960     16975.5
    605000     16974.3
    605040     16975.7
    605080     16975.1
    605120     16977.3
    605160     16980.2
    605200     16981.9
    605240     16982.4
    605280     16984.6
    605320       16984
    605360     16985.3
    605400     16987.9
    605440     16985.6
    605480     16988.9
    605520       16992
    605560     16990.7
    605600     16989.4
    605640     16992.4
    605680     16992.7
    605720     16994.8
    605760       16998
    605800     16996.7
    605840     16998.2
    605880     16997.6
    605920     16999.8
    605960     17002.7
    606000     17004.5
    606040       17005
    606080     17007.2
    606120     17006.5
    606160     17007.8
    606200     17010.4
    606240     17008.1
    606280     17011.3
    606320     17014.5
    606360     17013.2
    606400     17011.9
    606440       17015
    606480     17015.1
    606520     17017.2
    606560     17020.5
    606600     17019.3
    606640     17020.7
    606680     17020.1
    606720     17022.4
    606760     17025.1
    606800       17027
    606840     17027.5
    606880     17029.6
    606920     17028.9
    606960     17030.3
    607000     17032.9
    607040     17030.6
    607080     17033.9
    607120       17037
    607160     17035.7
    607200     17034.4
    607240     17037.5
    607280     17037.6
    607320     17039.7
    607360       17043
    607400     17041.8
    607440     17043.1
    607480     17042.6
    607520     17044.9
    607560     17047.8
    607600     17049.5
    607640       17050
    607680     17052.2
    607720     17051.4
    607760     17052.8
    607800     17055.4
    607840     17053.1
    607880     17056.4
    607920     17059.5
    607960     17058.3
    608000       17057
    608040     17059.9
    608080     17060.2
    608120     17062.3
    608160     17065.5
    608200     17064.4
    608240     17065.6
    608280     17065.2
    608320     17067.5
    608360     17070.3
    608400       17072
    608440     17072.6
    608480     17074.8
    608520     17073.9
    608560     17075.3
    608600       17078
    608640     17075.6
    608680       17079
    608720       17082
    608760     17080.8
    608800     17079.6
    608840     17082.5
    608880     17082.8
    608920     17084.8
    608960       17088
    609000       17087
    609040     17088.2
    609080     17087.7
    609120     17090.1
    609160     17092.8
    609200     17094.5
    609240     17095.1
    609280     17097.3
    609320     17096.4
    609360       17098
    609400     17100.5
    609440     17098.2
    609480     17101.6
    609520     17104.6
    609560     17103.4
    609600     17102.1
    609640       17105
    609680     17105.3
    609720     17107.4
    609760     17110.5
    609800     17109.4
    609840     17110.7
    609880     17110.2
    609920     17112.6
    609960     17115.3
    610000       17117
    610040     17117.6
    610080     17119.8
    610120       17119
    610160     17120.5
    610200     17123.1
    610240     17120.7
    610280     17124.2
    610320     17127.1
    610360     17125.9
    610400     17124.7
    610440     17127.5
    610480     17127.8
    610520     17129.9
    610560       17133
    610600     17131.9
    610640     17133.2
    610680     17132.8
    610720     17135.1
    610760     17137.8
    610800     17139.6
    610840     17140.1
    610880     17142.3
    610920     17141.5
    610960     17142.9
    611000     17145.6
    611040     17143.2
    611080     17146.7
    611120     17149.6
    611160     17148.4
    611200     17147.2
    611240       17150
    611280     17150.4
    611320     17152.6
    611360     17155.5
    611400     17154.5
    611440     17155.7
    611480     17155.4
    611520     17157.6
    611560     17160.4
    611600     17162.1
    611640     17162.7
    611680     17164.9
    611720       17164
    611760     17165.4
    611800     17168.2
    611840     17165.7
    611880     17169.3
    611920     17172.1
    611960       17171
    612000     17169.7
    612040     17172.5
    612080     17172.9
    612120     17175.1
    612160       17178
    612200     17177.1
    612240     17178.2
    612280       17178
    612320     17180.2
    612360     17183.1
    612400     17184.7
    612440     17185.2
    612480     17187.5
    612520     17186.6
    612560       17188
    612600     17190.7
    612640     17188.2
    612680     17191.8
    612720     17194.6
    612760     17193.4
    612800     17192.2
    612840       17195
    612880     17195.4
    612920     17197.8
    612960     17200.5
    613000     17199.6
    613040     17200.8
    613080     17200.5
    613120     17202.7
    613160     17205.6
    613200     17207.3
    613240     17207.8
    613280       17210
    613320     17209.2
    613360     17210.6
    613400     17213.2
    613440     17210.8
    613480     17214.4
    613520     17217.3
    613560       17216
    613600     17214.8
    613640     17217.6
    613680       17218
    613720     17220.4
    613760     17223.2
    613800     17222.1
    613840     17223.3
    613880     17223.1
    613920     17225.3
    613960     17228.2
    614000     17229.8
    614040     17230.4
    614080     17232.6
    614120     17231.7
    614160     17233.3
    614200     17235.8
    614240     17233.3
    614280       17237
    614320     17239.8
    614360     17238.6
    614400     17237.4
    614440     17240.2
    614480     17240.6
    614520     17242.9
    614560     17245.8
    614600     17244.7
    614640     17245.9
    614680     17245.8
    614720       17248
    614760     17250.8
    614800     17252.4
    614840     17252.9
    614880     17255.2
    614920     17254.3
    614960       17256
    615000     17258.5
    615040     17255.8
    615080     17259.6
    615120     17262.5
    615160     17261.2
    615200       17260
    615240     17262.8
    615280     17263.2
    615320     17265.6
    615360     17268.5
    615400     17267.3
    615440     17268.5
    615480     17268.4
    615520     17270.6
    615560     17273.5
    615600       17275
    615640     17275.5
    615680     17277.9
    615720     17276.9
    615760     17278.7
    615800     17281.1
    615840     17278.5
    615880     17282.2
    615920     17285.1
    615960     17283.8
    616000     17282.8
    616040     17285.4
    616080     17285.8
    616120     17288.2
    616160     17291.1
    616200       17290
    616240     17291.1
    616280     17291.2
    616320     17293.3
    616360     17296.2
    616400     17297.6
    616440     17298.2
    616480     17300.5
    616520     17299.6
    616560     17301.3
    616600     17303.7
    616640     17301.2
    616680     17304.8
    616720     17307.8
    616760     17306.5
    616800     17305.4
    616840     17308.2
    616880     17308.4
    616920       17311
    616960     17313.8
    617000     17312.7
    617040     17313.8
    617080     17313.7
    617120       17316
    617160     17318.9
    617200     17320.2
    617240       17321
    617280     17323.2
    617320     17322.4
    617360     17324.1
    617400     17326.4
    617440     17323.9
    617480     17327.6
    617520     17330.4
    617560     17329.2
    617600     17328.2
    617640     17330.8
    617680     17331.1
    617720     17333.7
    617760     17336.6
    617800     17335.4
    617840     17336.6
    617880     17336.4
    617920     17338.8
    617960     17341.6
    618000     17342.9
    618040     17343.7
    618080     17345.9
    618120     17345.1
    618160     17346.9
    618200     17349.1
    618240     17346.6
    618280     17350.4
    618320     17353.1
    618360       17352
    618400     17350.9
    618440     17353.6
    618480     17353.8
    618520     17356.4
    618560     17359.3
    618600     17358.1
    618640     17359.2
    618680       17359
    618720     17361.5
    618760     17364.3
    618800     17365.7
    618840     17366.4
    618880     17368.6
    618920     17367.7
    618960     17369.6
    619000     17371.8
    619040     17369.2
    619080     17373.2
    619120     17375.9
    619160     17374.7
    619200     17373.5
    619240     17376.2
    619280     17376.5
    619320       17379
    619360       17382
    619400     17380.8
    619440     17381.8
    619480     17381.7
    619520     17384.1
    619560       17387
    619600     17388.4
    619640     17389.1
    619680     17391.3
    619720     17390.4
    619760     17392.2
    619800     17394.5
    619840     17391.9
    619880     17395.9
    619920     17398.5
    619960     17397.4
    620000     17396.2
    620040       17399
    620080     17399.1
    620120     17401.7
    620160     17404.8
    620200     17403.6
    620240     17404.4
    620280     17404.5
    620320     17406.8
    620360     17409.8
    620400     17411.1
    620440     17411.8
    620480     17414.1
    620520     17413.1
    620560     17414.9
    620600     17417.3
    620640     17414.6
    620680     17418.6
    620720     17421.2
    620760     17420.1
    620800     17418.9
    620840     17421.7
    620880     17421.8
    620920     17424.4
    620960     17427.5
    621000     17426.2
    621040       17427
    621080     17427.2
    621120     17429.5
    621160     17432.5
    621200     17433.8
    621240     17434.5
    621280     17436.7
    621320     17435.8
    621360     17437.5
    621400     17439.9
    621440     17437.2
    621480     17441.3
    621520     17443.8
    621560     17442.7
    621600     17441.7
    621640     17444.4
    621680     17444.6
    621720       17447
    621760     17450.1
    621800       17449
    621840     17449.7
    621880     17449.9
    621920     17452.2
    621960     17455.2
    622000     17456.5
    622040     17457.2
    622080     17459.5
    622120     17458.5
    622160     17460.2
    622200     17462.6
    622240     17459.9
    622280       17464
    622320     17466.5
    622360     17465.3
    622400     17464.4
    622440     17467.1
    622480     17467.4
    622520     17469.7
    622560     17472.8
    622600     17471.6
    622640     17472.5
    622680     17472.6
    622720     17474.9
    622760     17477.9
    622800     17479.1
    622840     17479.9
    622880     17482.2
    622920     17481.2
    622960     17482.9
    623000     17485.3
    623040     17482.7
    623080     17486.7
    623120     17489.2
    623160       17488
    623200     17487.1
    623240     17489.7
    623280       17490
    623320     17492.4
    623360     17495.5
    623400     17494.3
    623440     17495.1
    623480     17495.3
    623520     17497.5
    623560     17500.5
    623600     17501.8
    623640     17502.7
    623680     17504.9
    623720     17503.8
    623760     17505.5
    623800     17508.1
    623840     17505.4
    623880     17509.3
    623920     17511.9
    623960     17510.6
    624000     17509.8
    624040     17512.4
    624080     17512.8
    624120     17515.1
    624160     17518.2
    624200       17517
    624240     17517.9
    624280     17518.1
    624320     17520.2
    624360     17523.2
    624400     17524.5
    624440     17525.4
    624480     17527.5
    624520     17526.5
    624560     17528.2
    624600     17530.7
    624640       17528
    624680       17532
    624720     17534.6
    624760     17533.3
    624800     17532.4
    624840     17535.1
    624880     17535.4
    624920     17537.9
    624960       17541
    625000     17539.7
    625040     17540.5
    625080     17540.6
    625120     17542.8
    625160     17545.9
    625200     17547.2
    625240       17548
    625280     17550.3
    625320     17549.1
    625360     17550.8
    625400     17553.5
    625440     17550.6
    625480     17554.6
    625520     17557.3
    625560       17556
    625600       17555
    625640     17557.8
    625680     17558.1
    625720     17560.5
    625760     17563.5
    625800     17562.3
    625840     17563.1
    625880     17563.3
    625920     17565.4
    625960     17568.6
    626000     17569.9
    626040     17570.7
    626080     17572.9
    626120     17571.8
    626160     17573.5
    626200     17576.1
    626240     17573.2
    626280     17577.3
    626320       17580
    626360     17578.7
    626400     17577.7
    626440     17580.5
    626480     17580.7
    626520     17583.2
    626560       17586
    626600     17584.9
    626640     17585.8
    626680       17586
    626720     17588.2
    626760     17591.2
    626800     17592.5
    626840     17593.4
    626880     17595.6
    626920     17594.5
    626960     17596.1
    627000     17598.7
    627040     17595.9
    627080       17600
    627120     17602.6
    627160     17601.4
    627200     17600.3
    627240     17603.1
    627280     17603.4
    627320     17605.8
    627360     17608.7
    627400     17607.5
    627440     17608.4
    627480     17608.5
    627520     17610.8
    627560     17613.8
    627600       17615
    627640     17616.1
    627680     17618.2
    627720     17617.1
    627760     17618.8
    627800     17621.4
    627840     17618.5
    627880     17622.7
    627920     17625.3
    627960     17624.1
    628000     17622.9
    628040     17625.7
    628080     17626.1
    628120     17628.4
    628160     17631.3
    628200     17630.2
    628240     17631.1
    628280     17631.1
    628320     17633.4
    628360     17636.4
    628400     17637.6
    628440     17638.8
    628480     17640.8
    628520     17639.7
    628560     17641.4
    628600       17644
    628640     17641.1
    628680     17645.4
    628720     17647.9
    628760     17646.7
    628800     17645.5
    628840     17648.3
    628880     17648.8
    628920       17651
    628960       17654
    629000     17652.8
    629040     17653.8
    629080     17653.7
    629120     17656.1
    629160       17659
    629200     17660.2
    629240     17661.5
    629280     17663.3
    629320     17662.3
    629360       17664
    629400     17666.6
    629440     17663.7
    629480       17668
    629520     17670.5
    629560     17669.4
    629600     17668.2
    629640     17670.9
    629680     17671.3
    629720     17673.6
    629760     17676.6
    629800     17675.4
    629840     17676.3
    629880     17676.2
    629920     17678.6
    629960     17681.6
    630000     17682.8
    630040     17684.1
    630080       17686
    630120       17685
    630160     17686.6
    630200     17689.2
    630240     17686.2
    630280     17690.7
    630320     17693.2
    630360       17692
    630400     17690.8
    630440     17693.6
    630480     17693.8
    630520     17696.3
    630560     17699.2
    630600     17698.1
    630640       17699
    630680     17698.8
    630720     17701.3
    630760     17704.2
    630800     17705.5
    630840     17706.7
    630880     17708.6
    630920     17707.7
    630960     17709.3
    631000     17711.8
    631040     17708.8
    631080     17713.4
    631120       17716
    631160     17714.7
    631200     17713.3
    631240     17716.1
    631280     17716.3
    631320     17718.9
    631360       17722
    631400     17720.7
    631440     17721.6
    631480     17721.3
    631520     17723.9
    631560     17726.8
    631600     17728.2
    631640     17729.3
    631680     17731.3
    631720     17730.5
    631760     17731.9
    631800     17734.4
    631840     17731.4
    631880       17736
    631920     17738.6
    631960     17737.2
    632000     17735.8
    632040     17738.7
    632080       17739
    632120     17741.6
    632160     17744.6
    632200     17743.3
    632240     17744.3
    632280       17744
    632320     17746.5
    632360     17749.4
    632400     17750.7
    632440     17751.9
    632480     17754.1
    632520     17753.1
    632560     17754.5
    632600       17757
    632640       17754
    632680     17758.7
    632720     17761.2
    632760     17759.8
    632800     17758.5
    632840     17761.3
    632880     17761.6
    632920     17764.1
    632960       17767
    633000       17766
    633040     17766.9
    633080     17766.6
    633120       17769
    633160     17771.9
    633200     17773.4
    633240     17774.4
    633280     17776.6
    633320     17775.6
    633360       17777
    633400     17779.6
    633440     17776.5
    633480     17781.2
    633520     17783.7
    633560     17782.4
    633600       17781
    633640     17783.9
    633680     17784.1
    633720     17786.5
    633760     17789.6
    633800     17788.5
    633840     17789.4
    633880     17789.1
    633920     17791.5
    633960     17794.5
    634000     17795.9
    634040       17797
    634080     17799.2
    634120     17798.2
    634160     17799.5
    634200     17802.1
    634240       17799
    634280     17803.8
    634320     17806.2
    634360     17804.9
    634400     17803.6
    634440     17806.4
    634480     17806.7
    634520     17809.1
    634560     17812.3
    634600       17811
    634640     17812.1
    634680     17811.7
    634720     17814.1
    634760       17817
    634800     17818.4
    634840     17819.4
    634880     17821.7
    634920     17820.8
    634960     17822.2
    635000     17824.7
    635040     17821.6
    635080     17826.4
    635120     17828.7
    635160     17827.5
    635200     17826.1
    635240     17828.9
    635280     17829.3
    635320     17831.7
    635360     17834.8
    635400     17833.5
    635440     17834.6
    635480     17834.3
    635520     17836.6
    635560     17839.6
    635600     17841.1
    635640       17842
    635680     17844.2
    635720     17843.4
    635760     17844.8
    635800     17847.3
    635840     17844.2
    635880     17848.9
    635920     17851.2
    635960     17850.1
    636000     17848.7
    636040     17851.5
    636080     17851.8
    636120     17854.2
    636160     17857.4
    636200     17856.2
    636240     17857.1
    636280     17856.8
    636320     17859.2
    636360     17862.1
    636400     17863.6
    636440     17864.4
    636480     17866.7
    636520     17865.9
    636560     17867.3
    636600     17869.8
    636640     17866.7
    636680     17871.5
    636720     17873.7
    636760     17872.5
    636800     17871.2
    636840     17874.1
    636880     17874.4
    636920     17876.7
    636960     17879.9
    637000     17878.6
    637040     17879.6
    637080     17879.3
    637120     17881.7
    637160     17884.7
    637200     17886.1
    637240     17886.9
    637280     17889.2
    637320     17888.4
    637360     17889.8
    637400     17892.2
    637440     17889.2
    637480       17894
    637520     17896.2
    637560       17895
    637600     17893.6
    637640     17896.6
    637680     17896.9
    637720     17899.3
    637760     17902.3
    637800     17901.2
    637840     17902.2
    637880     17901.8
    637920     17904.1
    637960     17907.1
    638000     17908.5
    638040     17909.5
    638080     17911.7
    638120       17911
    638160     17912.3
    638200     17914.8
    638240     17911.7
    638280     17916.6
    638320     17918.7
    638360     17917.6
    638400     17916.2
    638440     17919.1
    638480     17919.4
    638520     17921.7
    638560     17924.8
    638600     17923.6
    638640     17924.7
    638680     17924.2
    638720     17926.5
    638760     17929.6
    638800       17931
    638840       17932
    638880     17934.2
    638920     17933.3
    638960     17934.8
    639000     17937.4
    639040     17934.1
    639080     17939.1
    639120     17941.3
    639160     17940.2
    639200     17938.6
    639240     17941.5
    639280       17942
    639320     17944.2
    639360     17947.3
    639400       17946
    639440     17947.2
    639480     17946.7
    639520     17949.1
    639560     17952.1
    639600     17953.4
    639640     17954.5
    639680     17956.7
    639720     17955.8
    639760     17957.2
    639800       17960
    639840     17956.5
    639880     17961.6
    639920     17963.7
    639960     17962.7
    640000     17961.1
    640040       17964
    640080     17964.5
    640120     17966.6
    640160     17969.8
    640200     17968.5
    640240     17969.7
    640280     17969.1
    640320     17971.6
    640360     17974.6
    640400     17975.9
    640440       17977
    640480     17979.3
    640520     17978.4
    640560     17979.7
    640600     17982.5
    640640       17979
    640680     17984.2
    640720     17986.1
    640760     17985.1
    640800     17983.7
    640840     17986.4
    640880     17987.1
    640920     17989.1
    640960     17992.4
    641000       17991
    641040     17992.2
    641080     17991.6
    641120     17994.1
    641160     17997.2
    641200     17998.4
    641240     17999.6
    641280     18001.8
    641320     18000.9
    641360     18002.2
    641400     18004.8
    641440     18001.5
    641480     18006.6
    641520     18008.6
    641560     18007.6
    641600     18006.1
    641640       18009
    641680     18009.5
    641720     18011.6
    641760       18015
    641800     18013.5
    641840     18014.7
    641880     18014.1
    641920     18016.6
    641960     18019.6
    642000     18020.9
    642040       18022
    642080     18024.4
    642120     18023.4
    642160     18024.8
    642200     18027.4
    642240       18024
    642280     18029.1
    642320     18031.2
    642360     18030.1
    642400     18028.7
    642440     18031.5
    642480       18032
    642520     18034.1
    642560     18037.6
    642600     18035.9
    642640     18037.3
    642680     18036.6
    642720     18039.1
    642760     18042.1
    642800     18043.4
    642840     18044.4
    642880     18046.9
    642920     18045.8
    642960     18047.2
    643000     18049.9
    643040     18046.4
    643080     18051.6
    643120     18053.7
    643160     18052.5
    643200     18051.2
    643240       18054
    643280     18054.5
    643320     18056.7
    643360       18060
    643400     18058.3
    643440     18059.8
    643480       18059
    643520     18061.6
    643560     18064.7
    643600     18065.9
    643640     18066.9
    643680     18069.3
    643720     18068.3
    643760     18069.7
    643800     18072.5
    643840     18068.8
    643880     18074.2
    643920     18076.2
    643960       18075
    644000     18073.7
    644040     18076.5
    644080     18076.9
    644120     18079.1
    644160     18082.5
    644200     18080.7
    644240     18082.3
    644280     18081.4
    644320     18084.1
    644360     18087.1
    644400     18088.3
    644440     18089.3
    644480     18091.7
    644520     18090.7
    644560     18092.1
    644600     18094.9
    644640     18091.2
    644680     18096.6
    644720     18098.6
    644760     18097.4
    644800     18096.2
    644840       18099
    644880     18099.3
    644920     18101.6
    644960       18105
    645000     18103.1
    645040     18104.7
    645080       18104
    645120     18106.5
    645160     18109.5
    645200     18110.8
    645240     18111.9
    645280     18114.1
    645320     18113.1
    645360     18114.5
    645400     18117.5
    645440     18113.7
    645480       18119
    645520       18121
    645560     18119.8
    645600     18118.6
    645640     18121.4
    645680     18121.8
    645720       18124
    645760     18127.4
    645800     18125.6
    645840     18127.2
    645880     18126.5
    645920     18129.1
    645960       18132
    646000     18133.3
    646040     18134.4
    646080     18136.7
    646120     18135.5
    646160       18137
    646200     18139.8
    646240     18136.1
    646280     18141.5
    646320     18143.5
    646360     18142.3
    646400     18141.2
    646440     18143.9
    646480     18144.4
    646520     18146.6
    646560     18149.9
    646600     18148.1
    646640     18149.7
    646680     18149.1
    646720     18151.5
    646760     18154.5
    646800     18155.7
    646840     18156.9
    646880     18159.2
    646920     18158.1
    646960     18159.4
    647000     18162.3
    647040     18158.7
    647080     18163.9
    647120       18166
    647160     18164.7
    647200     18163.6
    647240     18166.4
    647280     18166.8
    647320     18168.9
    647360     18172.4
    647400     18170.6
    647440     18172.1
    647480     18171.6
    647520       18174
    647560     18176.9
    647600     18178.2
    647640     18179.4
    647680     18181.6
    647720     18180.6
    647760     18181.9
    647800     18184.7
    647840     18181.1
    647880     18186.3
    647920     18188.4
    647960     18187.1
    648000       18186
    648040     18188.9
    648080     18189.3
    648120     18191.5
    648160       18195
    648200     18193.2
    648240     18194.7
    648280     18194.1
    648320     18196.5
    648360     18199.4
    648400     18200.7
    648440     18201.8
    648480       18204
    648520       18203
    648560     18204.4
    648600     18207.1
    648640     18203.6
    648680     18208.8
    648720     18210.9
    648760     18209.6
    648800     18208.5
    648840     18211.3
    648880     18211.8
    648920       18214
    648960     18217.5
    649000     18215.6
    649040     18217.2
    649080     18216.5
    649120     18218.9
    649160     18222.1
    649200     18223.1
    649240     18224.4
    649280     18226.5
    649320     18225.5
    649360       18227
    649400     18229.7
    649440     18225.9
    649480     18231.4
    649520     18233.4
    649560     18232.2
    649600     18230.9
    649640     18233.8
    649680     18234.3
    649720     18236.5
    649760       18240
    649800     18238.2
    649840     18239.8
    649880     18239.2
    649920     18241.3
    649960     18244.6
    650000     18245.7
    650040     18246.9
    650080     18249.1
    650120       18248
    650160     18249.5
    650200     18252.2
    650240     18248.4
    650280     18253.9
    650320       18256
    650360     18254.7
    650400     18253.6
    650440     18256.3
    650480     18256.8
    650520     18259.1
    650560     18262.6
    650600     18260.7
    650640     18262.4
    650680     18261.7
    650720     18263.9
    650760     18267.1
    650800     18268.3
    650840     18269.4
    650880     18271.5
    650920     18270.5
    650960       18272
    651000     18274.8
    651040       18271
    651080     18276.4
    651120     18278.5
    651160     18277.3
    651200     18276.1
    651240     18278.9
    651280     18279.3
    651320     18281.6
    651360     18285.1
    651400     18283.2
    651440       18285
    651480     18284.2
    651520     18286.4
    651560     18289.7
    651600     18290.8
    651640     18291.9
    651680       18294
    651720     18293.1
    651760     18294.5
    651800     18297.4
    651840     18293.5
    651880     18298.9
    651920     18300.9
    651960     18299.9
    652000     18298.6
    652040     18301.4
    652080     18301.8
    652120     18304.1
    652160     18307.7
    652200     18305.7
    652240     18307.5
    652280     18306.7
    652320     18308.9
    652360     18312.2
    652400     18313.3
    652440     18314.4
    652480     18316.4
    652520     18315.6
    652560       18317
    652600     18319.8
    652640     18316.1
    652680     18321.4
    652720     18323.3
    652760     18322.5
    652800     18321.1
    652840     18323.9
    652880     18324.2
    652920     18326.6
    652960     18330.2
    653000     18328.3
    653040     18330.1
    653080     18329.3
    653120     18331.4
    653160     18334.7
    653200     18335.7
    653240     18336.9
    653280       18339
    653320     18338.1
    653360     18339.4
    653400     18342.3
    653440     18338.5
    653480       18344
    653520     18345.9
    653560       18345
    653600     18343.6
    653640     18346.4
    653680     18346.8
    653720       18349
    653760     18352.8
    653800     18350.9
    653840     18352.7
    653880     18351.9
    653920       18354
    653960     18357.3
    654000     18358.3
    654040     18359.5
    654080     18361.6
    654120     18360.7
    654160       18362
    654200     18364.9
    654240       18361
    654280     18366.6
    654320     18368.4
    654360     18367.5
    654400     18366.2
    654440       18369
    654480     18369.3
    654520     18371.7
    654560     18375.3
    654600     18373.5
    654640     18375.3
    654680     18374.4
    654720     18376.7
    654760     18379.9
    654800     18380.9
    654840       18382
    654880     18384.2
    654920     18383.4
    654960     18384.5
    655000     18387.6
    655040     18383.7
    655080     18389.1
    655120     18391.1
    655160     18390.1
    655200     18388.9
    655240     18391.8
    655280     18391.9
    655320     18394.4
    655360       18398
    655400     18396.1
    655440     18397.9
    655480       18397
    655520     18399.3
    655560     18402.7
    655600     18403.5
    655640     18404.7
    655680     18406.9
    655720     18406.1
    655760     18407.2
    655800     18410.2
    655840     18406.2
    655880     18411.8
    655920     18413.7
    655960       18413
    656000     18411.6
    656040     18414.4
    656080     18414.6
    656120     18417.1
    656160     18420.6
    656200     18418.8
    656240     18420.6
    656280     18419.8
    656320       18422
    656360     18425.4
    656400     18426.2
    656440     18427.3
    656480     18429.6
    656520     18428.7
    656560     18429.8
    656600       18433
    656640       18429
    656680     18434.6
    656720     18436.4
    656760     18435.7
    656800     18434.2
    656840     18437.3
    656880     18437.3
    656920     18439.8
    656960     18443.3
    657000     18441.5
    657040     18443.2
    657080     18442.4
    657120     18444.7
    657160       18448
    657200     18448.8
    657240       18450
    657280     18452.4
    657320     18451.5
    657360     18452.5
    657400     18455.6
    657440     18451.7
    657480     18457.3
    657520     18459.1
    657560     18458.3
    657600       18457
    657640       18460
    657680     18460.1
    657720     18462.5
    657760     18465.9
    657800     18464.2
    657840     18465.9
    657880     18465.1
    657920     18467.2
    657960     18470.7
    658000     18471.5
    658040     18472.7
    658080       18475
    658120     18474.1
    658160     18475.1
    658200     18478.3
    658240     18474.5
    658280       18480
    658320     18481.8
    658360       18481
    658400     18479.6
    658440     18482.6
    658480     18482.7
    658520     18485.2
    658560     18488.6
    658600     18486.9
    658640     18488.7
    658680     18487.7
    658720       18490
    658760     18493.3
    658800     18494.3
    658840     18495.3
    658880     18497.7
    658920     18496.9
    658960     18497.8
    659000     18501.1
    659040     18497.1
    659080     18502.7
    659120     18504.6
    659160     18503.8
    659200     18502.3
    659240     18505.4
    659280     18505.5
    659320     18507.9
    659360     18511.3
    659400     18509.6
    659440     18511.4
    659480     18510.4
    659520     18512.6
    659560     18516.1
    659600       18517
    659640     18518.1
    659680     18520.4
    659720     18519.6
    659760     18520.5
    659800     18523.8
    659840     18519.6
    659880     18525.2
    659920     18527.2
    659960     18526.4
    660000       18525
    660040     18528.1
    660080     18528.2
    660120     18530.5
    660160     18533.9
    660200     18532.3
    660240     18534.1
    660280     18533.1
    660320     18535.3
    660360     18538.8
    660400     18539.6
    660440     18540.7
    660480     18543.2
    660520     18542.3
    660560       18543
    660600     18546.5
    660640     18542.3
    660680     18547.9
    660720     18549.9
    660760     18549.1
    660800     18547.7
    660840     18550.8
    660880     18550.9
    660920     18553.3
    660960     18556.7
    661000     18555.1
    661040     18556.9
    661080     18555.8
    661120       18558
    661160     18561.4
    661200     18562.3
    661240     18563.3
    661280       18566
    661320     18565.1
    661360     18565.7
    661400     18569.3
    661440     18565.1
    661480     18570.6
    661520     18572.5
    661560     18571.8
    661600     18570.4
    661640     18573.6
    661680     18573.6
    661720       18576
    661760     18579.3
    661800     18577.9
    661840     18579.6
    661880     18578.6
    661920     18580.7
    661960     18584.1
    662000     18584.9
    662040     18586.1
    662080     18588.7
    662120     18587.7
    662160     18588.3
    662200     18592.1
    662240     18587.9
    662280     18593.3
    662320     18595.3
    662360     18594.4
    662400     18593.1
    662440     18596.3
    662480     18596.3
    662520     18598.7
    662560     18602.1
    662600     18600.8
    662640     18602.4
    662680     18601.3
    662720     18603.4
    662760     18606.9
    662800     18607.7
    662840     18608.8
    662880     18611.5
    662920     18610.4
    662960       18611
    663000     18614.9
    663040     18610.7
    663080     18616.1
    663120     18618.1
    663160     18617.2
    663200     18615.9
    663240       18619
    663280       18619
    663320     18621.5
    663360       18625
    663400     18623.5
    663440     18625.3
    663480     18624.1
    663520     18626.2
    663560     18629.7
    663600     18630.5
    663640     18631.5
    663680     18634.2
    663720     18633.3
    663760     18633.8
    663800     18637.6
    663840     18633.5
    663880     18638.9
    663920     18640.8
    663960       18640
    664000     18638.6
    664040     18641.7
    664080     18641.8
    664120     18644.2
    664160     18647.7
    664200     18646.4
    664240     18647.9
    664280     18646.8
    664320     18648.9
    664360     18652.4
    664400     18653.3
    664440     18654.2
    664480     18656.9
    664520       18656
    664560     18656.4
    664600     18660.3
    664640     18656.2
    664680     18661.7
    664720     18663.5
    664760     18662.7
    664800     18661.3
    664840     18664.5
    664880     18664.4
    664920       18667
    664960     18670.6
    665000     18669.3
    665040     18670.6
    665080     18669.5
    665120     18671.6
    665160     18675.1
    665200       18676
    665240       18677
    665280     18679.8
    665320     18678.8
    665360     18679.2
    665400     18683.2
    665440       18679
    665480     18684.4
    665520     18686.3
    665560     18685.4
    665600     18684.1
    665640     18687.3
    665680     18687.2
    665720     18689.8
    665760     18693.3
    665800       18692
    665840     18693.4
    665880     18692.2
    665920     18694.4
    665960     18697.8
    666000     18698.8
    666040     18699.8
    666080     18702.6
    666120     18701.7
    666160       18702
    666200     18706.1
    666240     18701.9
    666280     18707.2
    666320     18709.1
    666360     18708.2
    666400     18706.9
    666440     18710.1
    666480     18709.9
    666520     18712.6
    666560     18716.1
    666600     18714.8
    666640     18716.3
    666680       18715
    666720     18717.1
    666760     18720.5
    666800     18721.4
    666840     18722.6
    666880     18725.5
    666920     18724.4
    666960     18724.7
    667000     18728.9
    667040     18724.6
    667080       18730
    667120     18731.9
    667160       18731
    667200     18729.6
    667240     18732.9
    667280     18732.8
    667320     18735.5
    667360     18738.9
    667400     18737.6
    667440     18739.1
    667480     18737.8
    667520     18739.9
    667560     18743.2
    667600     18744.2
    667640     18745.4
    667680     18748.2
    667720       18747
    667760     18747.5
    667800     18751.6
    667840     18747.5
    667880     18752.7
    667920     18754.8
    667960     18753.7
    668000     18752.5
    668040     18755.6
    668080     18755.5
    668120     18758.2
    668160     18761.7
    668200     18760.4
    668240     18761.9
    668280     18760.5
    668320     18762.5
    668360       18766
    668400       18767
    668440     18768.1
    668480       18771
    668520     18769.7
    668560     18770.3
    668600     18774.3
    668640     18770.2
    668680     18775.4
    668720     18777.6
    668760     18776.5
    668800     18775.2
    668840     18778.4
    668880     18778.2
    668920       18781
    668960     18784.4
    669000     18783.1
    669040     18784.5
    669080     18783.4
    669120     18785.4
    669160     18788.7
    669200     18789.7
    669240       18791
    669280     18793.7
    669320     18792.5
    669360     18793.1
    669400       18797
    669440     18792.9
    669480     18798.1
    669520     18800.3
    669560     18799.2
    669600     18797.9
    669640       18801
    669680       18801
    669720     18803.7
    669760     18807.2
    669800     18805.7
    669840     18807.2
    669880     18806.1
    669920     18808.1
    669960     18811.5
    670000     18812.4
    670040     18813.8
    670080     18816.4
    670120     18815.1
    670160     18815.8
    670200     18819.8
    670240     18815.7
    670280     18820.8
    670320     18823.2
    670360     18821.9
    670400     18820.7
    670440     18823.8
    670480     18823.7
    670520     18826.5
    670560     18829.9
    670600     18828.5
    670640       18830
    670680     18828.9
    670720     18830.9
    670760     18834.2
    670800     18835.2
    670840     18836.5
    670880     18839.3
    670920     18837.8
    670960     18838.5
    671000     18842.5
    671040     18838.5
    671080     18843.6
    671120     18845.9
    671160     18844.7
    671200     18843.3
    671240     18846.4
    671280     18846.3
    671320     18849.2
    671360     18852.6
    671400     18851.2
    671440     18852.7
    671480     18851.5
    671520     18853.6
    671560     18857.1
    671600     18857.9
    671640     18859.3
    671680       18862
    671720     18860.5
    671760     18861.2
    671800     18865.2
    671840     18861.2
    671880     18866.3
    671920     18868.7
    671960     18867.4
    672000       18866
    672040     18869.2
    672080       18869
    672120       18872
    672160     18875.3
    672200     18873.9
    672240     18875.4
    672280     18874.2
    672320     18876.2
    672360     18879.8
    672400     18880.6
    672440       18882
    672480     18884.6
    672520     18883.1
    672560       18884
    672600       18888
    672640     18883.8
    672680     18888.8
    672720     18891.3
    672760     18890.1
    672800     18888.6
    672840       18892
    672880     18891.7
    672920     18894.6
    672960     18897.9
    673000     18896.6
    673040       18898
    673080     18896.8
    673120     18898.9
    673160     18902.4
    673200     18903.2
    673240     18904.7
    673280     18907.3
    673320     18905.8
    673360     18906.5
    673400     18910.6
    673440     18906.4
    673480     18911.6
    673520     18913.9
    673560     18912.7
    673600     18911.1
    673640     18914.5
    673680     18914.3
    673720     18917.2
    673760     18920.4
    673800     18919.3
    673840     18920.7
    673880     18919.4
    673920     18921.6
    673960     18925.1
    674000     18925.7
    674040     18927.4
    674080     18929.8
    674120     18928.4
    674160     18929.2
    674200     18933.3
    674240       18929
    674280     18934.2
    674320     18936.7
    674360     18935.4
    674400     18933.8
    674440     18937.3
    674480     18936.9
    674520     18939.9
    674560       18943
    674600       18942
    674640     18943.2
    674680     18942.1
    674720     18944.4
    674760     18947.8
    674800     18948.4
    674840     18950.2
    674880     18952.6
    674920     18950.9
    674960     18951.9
    675000     18956.1
    675040     18951.6
    675080     18957.1
    675120     18959.4
    675160     18958.1
    675200     18956.5
    675240     18959.9
    675280     18959.6
    675320     18962.6
    675360     18965.6
    675400     18964.6
    675440     18965.9
    675480     18964.7
    675520       18967
    675560     18970.4
    675600       18971
    675640     18972.8
    675680     18975.2
    675720     18973.6
    675760     18974.7
    675800     18978.7
    675840     18974.4
    675880     18979.7
    675920       18982
    675960     18980.8
    676000     18979.2
    676040     18982.6
    676080     18982.2
    676120     18985.3
    676160     18988.3
    676200     18987.3
    676240     18988.6
    676280     18987.4
    676320     18989.7
    676360     18993.2
    676400     18993.8
    676440     18995.5
    676480       18998
    676520     18996.2
    676560     18997.5
    676600     19001.6
    676640       18997
    676680     19002.4
    676720     19004.8
    676760     19003.6
    676800       19002
    676840     19005.3
    676880     19004.9
    676920     19007.9
    676960     19010.9
    677000       19010
    677040     19011.2
    677080     19010.1
    677120     19012.4
    677160     19015.9
    677200     19016.5
    677240     19018.3
    677280     19020.7
    677320       19019
    677360     19020.1
    677400     19024.4
    677440     19019.6
    677480     19025.1
    677520     19027.4
    677560     19026.3
    677600     19024.7
    677640       19028
    677680     19027.5
    677720     19030.7
    677760     19033.6
    677800     19032.6
    677840     19033.8
    677880     19032.8
    677920     19035.1
    677960     19038.6
    678000     19039.2
    678040       19041
    678080     19043.4
    678120     19041.6
    678160     19042.9
    678200       19047
    678240     19042.2
    678280     19047.8
    678320     19050.1
    678360       19049
    678400     19047.4
    678440     19050.7
    678480     19050.2
    678520     19053.3
    678560     19056.3
    678600     19055.2
    678640     19056.5
    678680     19055.4
    678720     19057.7
    678760     19061.3
    678800     19061.8
    678840     19063.5
    678880     19066.1
    678920     19064.2
    678960     19065.5
    679000     19069.7
    679040       19065
    679080     19070.4
    679120     19072.8
    679160     19071.6
    679200       19070
    679240     19073.3
    679280       19073
    679320       19076
    679360     19078.8
    679400     19077.8
    679440     19079.2
    679480     19077.9
    679520     19080.3
    679560     19083.9
    679600     19084.4
    679640     19086.2
    679680     19088.6
    679720     19086.8
    679760     19088.2
    679800     19092.3
    679840     19087.7
    679880     19093.2
    679920     19095.4
    679960     19094.3
    680000     19092.7
    680040     19095.9
    680080     19095.6
    680120     19098.6
    680160     19101.4
    680200     19100.5
    680240     19101.9
    680280     19100.6
    680320     19102.9
    680360     19106.5
    680400     19106.9
    680440     19108.9
    680480     19111.3
    680520     19109.4
    680560     19110.8
    680600     19115.1
    680640     19110.2
    680680     19115.9
    680720     19118.1
    680760     19116.9
    680800     19115.3
    680840     19118.6
    680880     19118.2
    680920     19121.4
    680960     19124.1
    681000       19123
    681040     19124.5
    681080     19123.2
    681120     19125.6
    681160     19128.9
    681200     19129.6
    681240     19131.5
    681280       19134
    681320     19132.1
    681360     19133.4
    681400     19137.7
    681440     19132.7
    681480     19138.5
    681520     19140.7
    681560     19139.6
    681600     19137.9
    681640     19141.3
    681680     19140.9
    681720     19144.1
    681760     19146.6
    681800     19145.7
    681840     19147.2
    681880     19145.8
    681920     19148.3
    681960     19151.5
    682000     19152.1
    682040     19154.3
    682080     19156.6
    682120     19154.7
    682160     19156.1
    682200     19160.5
    682240     19155.3
    682280       19161
    682320     19163.5
    682360     19162.3
    682400     19160.6
    682440       19164
    682480     19163.6
    682520     19166.7
    682560     19169.3
    682600     19168.3
    682640     19169.9
    682680     19168.5
    682720     19170.9
    682760     19174.1
    682800     19174.8
    682840     19176.9
    682880     19179.2
    682920     19177.5
    682960     19178.8
    683000     19183.1
    683040     19177.9
    683080     19183.7
    683120     19186.1
    683160     19184.9
    683200     19183.2
    683240     19186.6
    683280     19186.3
    683320     19189.4
    683360       19192
    683400     19190.9
    683440     19192.6
    683480     19191.2
    683520     19193.6
    683560     19196.8
    683600     19197.3
    683640     19199.5
    683680     19201.9
    683720     19200.2
    683760     19201.5
    683800     19205.8
    683840     19200.5
    683880     19206.4
    683920     19208.8
    683960     19207.5
    684000     19205.9
    684040     19209.3
    684080       19209
    684120       19212
    684160     19214.7
    684200     19213.5
    684240     19215.4
    684280     19213.9
    684320     19216.4
    684360     19219.5
    684400       19220
    684440     19222.2
    684480     19224.6
    684520     19222.8
    684560     19224.1
    684600     19228.5
    684640     19223.1
    684680     19229.1
    684720     19231.5
    684760     19230.2
    684800     19228.4
    684840       19232
    684880     19231.6
    684920     19234.6
    684960     19237.3
    685000     19236.1
    685040     19238.1
    685080     19236.4
    685120     19239.1
    685160     19242.1
    685200     19242.6
    685240     19244.8
    685280     19247.4
    685320     19245.4
    685360     19246.7
    685400     19251.3
    685440     19245.8
    685480     19251.8
    685520     19254.2
    685560     19252.9
    685600     19251.1
    685640     19254.7
    685680     19254.2
    685720     19257.4
    685760     19259.9
    685800     19258.7
    685840     19260.7
    685880       19259
    685920     19261.8
    685960     19264.7
    686000     19265.3
    686040     19267.4
    686080       19270
    686120     19268.1
    686160     19269.2
    686200     19273.9
    686240     19268.4
    686280     19274.4
    686320     19276.8
    686360     19275.6
    686400     19273.8
    686440     19277.3
    686480     19276.8
    686520     19280.1
    686560     19282.7
    686600     19281.4
    686640     19283.4
    686680     19281.6
    686720     19284.4
    686760     19287.3
    686800     19287.9
    686840       19290
    686880     19292.6
    686920     19290.8
    686960     19291.8
    687000     19296.4
    687040       19291
    687080       19297
    687120     19299.5
    687160     19298.2
    687200     19296.3
    687240     19299.9
    687280     19299.4
    687320     19302.8
    687360     19305.3
    687400     19303.9
    687440     19306.1
    687480     19304.2
    687520       19307
    687560       19310
    687600     19310.5
    687640     19312.6
    687680     19315.2
    687720     19313.5
    687760     19314.5
    687800     19319.1
    687840     19313.6
    687880     19319.6
    687920     19322.1
    687960     19320.7
    688000     19318.9
    688040     19322.6
    688080     19322.2
    688120     19325.5
    688160     19328.1
    688200     19326.6
    688240     19328.8
    688280     19326.8
    688320     19329.7
    688360     19332.7
    688400     19333.2
    688440     19335.3
    688480     19337.9
    688520     19336.2
    688560     19337.2
    688600     19341.9
    688640     19336.2
    688680     19342.2
    688720     19344.8
    688760     19343.5
    688800     19341.5
    688840     19345.3
    688880     19344.9
    688920     19348.2
    688960     19350.9
    689000     19349.5
    689040     19351.4
    689080     19349.5
    689120     19352.4
    689160     19355.6
    689200     19355.8
    689240       19358
    689280     19360.6
    689320     19358.9
    689360     19359.9
    689400     19364.5
    689440     19358.9
    689480       19365
    689520     19367.5
    689560     19366.2
    689600     19364.2
    689640       19368
    689680     19367.6
    689720     19370.9
    689760     19373.7
    689800     19372.1
    689840       19374
    689880     19372.2
    689920     19375.2
    689960     19378.3
    690000     19378.4
    690040     19380.8
    690080     19383.4
    690120     19381.5
    690160     19382.7
    690200     19387.4
    690240     19381.6
    690280     19387.6
    690320     19390.3
    690360     19388.8
    690400     19386.9
    690440     19390.7
    690480     19390.4
    690520     19393.5
    690560     19396.3
    690600     19394.8
    690640     19396.7
    690680     19394.8
    690720     19397.9
    690760     19400.8
    690800     19401.1
    690840     19403.5
    690880       19406
    690920     19404.2
    690960     19405.2
    691000     19410.3
    691040     19404.3
    691080     19410.3
    691120       19413
    691160     19411.4
    691200     19409.6
    691240     19413.4
    691280     19413.1
    691320     19416.2
    691360     19418.9
    691400     19417.4
    691440     19419.3
    691480     19417.5
    691520     19420.6
    691560     19423.5
    691600     19423.7
    691640     19426.2
    691680     19428.6
    691720     19426.8
    691760     19427.8
    691800       19433
    691840       19427
    691880     19432.9
    691920     19435.7
    691960     19433.9
    692000     19432.2
    692040       19436
    692080     19435.8
    692120     19438.9
    692160     19441.6
    692200       19440
    692240       19442
    692280     19440.2
    692320     19443.3
    692360     19446.2
    692400     19446.2
    692440     19448.7
    692480     19451.3
    692520     19449.3
    692560     19450.4
    692600     19455.6
    692640     19449.6
    692680     19455.6
    692720     19458.3
    692760     19456.6
    692800     19454.8
    692840     19458.6
    692880     19458.6
    692920     19461.5
    692960     19464.4
    693000     19462.8
    693040     19464.7
    693080       19463
    693120     19466.1
    693160     19468.8
    693200     19468.9
    693240     19471.3
    693280       19474
    693320       19472
    693360     19473.2
    693400     19478.5
    693440     19472.4
    693480     19478.2
    693520     19480.9
    693560     19479.3
    693600     19477.6
    693640     19481.3
    693680     19481.2
    693720     19484.3
    693760     19487.1
    693800     19485.5
    693840     19487.4
    693880     19485.8
    693920     19488.8
    693960     19491.5
[truncated: 175,974 more chars]
