# Supplementary material for: Comment on 'Valid molecular dynamics simulations of human hemoglobin require a surprisingly large box size'
Source: eLife. 2019 Jun 20;8:e44718. doi: 10.7554/eLife.44718 (PMC6586461; doi:10.7554/eLife.44718)
Supplement: Figure 2—source data 1. — The zip archive contains a README file describing which source files correspond to the different panels. [file elife-44718-fig2-data1.zip › figure2/panel_B/90A/g/msd.xvg]

# This file was created Thu Mar  7 22:34:49 2019
# Created by:
#             :-) GROMACS - gmx msd, 2018.5-dev-20181129-d5972f7 (-:
# 
# Executable:   /usr/local/gromacs/2018/2018.4-impi2017-fftw337-gcc640-cuda91/bin/gmx
# Data prefix:  /usr/local/gromacs/2018/2018.4-impi2017-fftw337-gcc640-cuda91
# Working dir:  /home/vgapsys/project/hemoglobin/hemoglobin/Meuwly/90a-elife/eqg
# Command line:
#   gmx msd -s /netmount/energy/vgapsys/hemoglobin/hemoglobin/raw/90a-elife/topol.tpr -f /netmount/energy/vgapsys/hemoglobin/hemoglobin/raw/90a-elife/g/traj_comp.xtc -trestart 800 -n index.ndx -o msd.xvg
# gmx msd is part of G R O M A C S:
#
# GROningen Mixture of Alchemy and Childrens' Stories
#
@    title "Mean Square Displacement"
@    xaxis  label "Time (ps)"
@    yaxis  label "MSD (nm\S2\N)"
@TYPE xy
# MSD gathered over 1e+06 ps with 1251 restarts
# Diffusion constants fitted from time 100000 to 900000 ps
# D[Water_&_OW] = 4.6223 (+/- 0.0727) (1e-5 cm^2/s)
         0           0
        40     1.23162
        80     2.43637
       120     3.63148
       160     4.81955
       200     6.00092
       240     7.17629
       280     8.34776
       320     9.51652
       360      10.681
       400     11.8389
       440     12.9949
       480      14.151
       520     15.2995
       560     16.4512
       600     17.6079
       640     18.7549
       680     19.9018
       720     21.0511
       760     22.1975
       800     23.3407
       840     24.4844
       880     25.6253
       920     26.7678
       960     27.9089
      1000     29.0476
      1040     30.1847
      1080     31.3249
      1120     32.4606
      1160     33.6006
      1200     34.7346
      1240      35.869
      1280     37.0061
      1320     38.1341
      1360     39.2665
      1400       40.41
      1440     41.5461
      1480     42.6803
      1520       43.82
      1560     44.9552
      1600     46.0894
      1640     47.2226
      1680     48.3539
      1720     49.4907
      1760     50.6267
      1800     51.7632
      1840     52.8981
      1880     54.0388
      1920     55.1663
      1960     56.3046
      2000     57.4323
      2040     58.5575
      2080     59.6997
      2120     60.8251
      2160     61.9511
      2200      63.096
      2240      64.228
      2280      65.363
      2320     66.5008
      2360     67.6349
      2400     68.7678
      2440     69.9035
      2480     71.0287
      2520     72.1648
      2560     73.3018
      2600     74.4364
      2640     75.5701
      2680     76.7098
      2720     77.8353
      2760     78.9755
      2800     80.1017
      2840     81.2261
      2880     82.3693
      2920     83.4918
      2960     84.6154
      3000     85.7648
      3040     86.8913
      3080     88.0246
      3120     89.1618
      3160     90.2952
      3200     91.4291
      3240     92.5627
      3280     93.6902
      3320      94.827
      3360     95.9671
      3400     97.1018
      3440     98.2333
      3480     99.3769
      3520     100.501
      3560     101.645
      3600      102.77
      3640     103.895
      3680     105.039
      3720      106.16
      3760     107.284
      3800     108.437
      3840      109.56
      3880     110.699
      3920     111.834
      3960     112.968
      4000     114.103
      4040     115.236
      4080     116.361
      4120     117.501
      4160     118.639
      4200     119.776
      4240     120.906
      4280     122.049
      4320      123.17
      4360      124.32
      4400     125.445
      4440     126.569
      4480     127.714
      4520     128.832
      4560     129.953
      4600     131.109
      4640      132.23
      4680     133.372
      4720     134.508
      4760     135.645
      4800     136.781
      4840     137.909
      4880      139.03
      4920     140.172
      4960     141.314
      5000     142.449
      5040      143.58
      5080     144.728
      5120      145.85
      5160     147.004
      5200     148.129
      5240     149.252
      5280     150.398
      5320     151.514
      5360     152.637
      5400     153.799
      5440     154.921
      5480     156.067
      5520     157.206
      5560     158.342
      5600     159.477
      5640     160.605
      5680     161.722
      5720     162.866
      5760     164.008
      5800     165.143
      5840     166.275
      5880     167.424
      5920     168.539
      5960     169.693
      6000     170.819
      6040     171.937
      6080     173.083
      6120     174.201
      6160     175.325
      6200     176.491
      6240     177.613
      6280     178.756
      6320     179.892
      6360     181.028
      6400     182.162
      6440     183.285
      6480     184.404
      6520      185.55
      6560     186.691
      6600     187.829
      6640     188.963
      6680     190.112
      6720     191.223
      6760     192.381
      6800      193.51
      6840     194.622
      6880     195.771
      6920     196.892
      6960     198.015
      7000     199.183
      7040     200.306
      7080     201.448
      7120     202.586
      7160     203.721
      7200     204.854
      7240     205.979
      7280     207.097
      7320     208.243
      7360     209.381
      7400     210.518
      7440     211.653
      7480     212.805
      7520      213.91
      7560     215.071
      7600     216.198
      7640     217.308
      7680     218.463
      7720     219.583
      7760     220.708
      7800     221.877
      7840     222.997
      7880     224.141
      7920     225.278
      7960      226.41
      8000     227.548
      8040     228.667
      8080     229.782
      8120      230.93
      8160     232.068
      8200     233.208
      8240     234.343
      8280     235.497
      8320     236.597
      8360     237.762
      8400     238.886
      8440     239.995
      8480      241.15
      8520     242.272
      8560     243.395
      8600     244.567
      8640     245.681
      8680     246.824
      8720     247.962
      8760      249.09
      8800     250.227
      8840     251.346
      8880     252.459
      8920     253.606
      8960     254.748
      9000     255.889
      9040     257.028
      9080     258.184
      9120     259.284
      9160     260.448
      9200     261.573
      9240     262.678
      9280     263.833
      9320     264.954
      9360     266.074
      9400     267.253
      9440     268.365
      9480     269.507
      9520     270.645
      9560     271.773
      9600     272.912
      9640     274.027
      9680     275.137
      9720     276.282
      9760     277.422
      9800     278.563
      9840     279.702
      9880     280.859
      9920     281.957
      9960     283.128
     10000      284.25
     10040     285.354
     10080     286.511
     10120      287.63
     10160     288.753
     10200     289.932
     10240     291.041
     10280     292.185
     10320     293.321
     10360     294.448
     10400     295.585
     10440     296.698
     10480     297.808
     10520     298.956
     10560     300.095
     10600     301.235
     10640     302.372
     10680     303.532
     10720     304.627
     10760     305.799
     10800     306.919
     10840      308.02
     10880     309.178
     10920     310.298
     10960     311.421
     11000     312.606
     11040     313.713
     11080     314.857
     11120     315.993
     11160     317.119
     11200     318.256
     11240     319.371
     11280     320.479
     11320     321.627
     11360     322.767
     11400     323.909
     11440     325.046
     11480     326.204
     11520     327.295
     11560     328.474
     11600     329.593
     11640     330.691
     11680     331.852
     11720      332.97
     11760     334.091
     11800     335.278
     11840     336.382
     11880     337.526
     11920      338.66
     11960     339.784
     12000     340.921
     12040     342.033
     12080      343.14
     12120     344.291
     12160     345.433
     12200     346.577
     12240     347.714
     12280     348.875
     12320     349.966
     12360     351.145
     12400     352.264
     12440      353.36
     12480     354.523
     12520     355.637
     12560      356.76
     12600     357.951
     12640     359.054
     12680       360.2
     12720     361.337
     12760     362.462
     12800     363.594
     12840      364.71
     12880     365.816
     12920     366.968
     12960     368.113
     13000     369.256
     13040     370.397
     13080     371.562
     13120     372.648
     13160     373.827
     13200     374.947
     13240     376.043
     13280      377.21
     13320     378.323
     13360     379.441
     13400     380.634
     13440     381.737
     13480     382.882
     13520     384.021
     13560     385.145
     13600     386.281
     13640     387.396
     13680     388.499
     13720     389.651
     13760     390.792
     13800     391.934
     13840     393.075
     13880     394.239
     13920     395.326
     13960     396.508
     14000     397.628
     14040     398.723
     14080     399.894
     14120     401.006
     14160     402.125
     14200     403.321
     14240     404.416
     14280     405.563
     14320     406.703
     14360     407.825
     14400     408.959
     14440     410.073
     14480     411.177
     14520      412.33
     14560     413.471
     14600     414.608
     14640     415.747
     14680     416.911
     14720     417.995
     14760      419.18
     14800     420.297
     14840     421.395
     14880     422.566
     14920     423.673
     14960     424.794
     15000     425.992
     15040     427.089
     15080     428.235
     15120     429.376
     15160     430.498
     15200     431.631
     15240     432.742
     15280     433.842
     15320     434.997
     15360     436.141
     15400     437.276
     15440     438.415
     15480     439.582
     15520     440.661
     15560     441.847
     15600     442.965
     15640     444.064
     15680     445.236
     15720     446.341
     15760      447.46
     15800      448.66
     15840     449.757
     15880     450.903
     15920     452.042
     15960     453.163
     16000     454.295
     16040     455.405
     16080     456.506
     16120     457.665
     16160     458.807
     16200     459.941
     16240     461.081
     16280     462.251
     16320     463.327
     16360     464.515
     16400     465.628
     16440     466.729
     16480     467.903
     16520     469.009
     16560     470.127
     16600     471.332
     16640     472.423
     16680     473.569
     16720     474.711
     16760      475.83
     16800     476.964
     16840     478.071
     16880     479.169
     16920     480.329
     16960      481.47
     17000     482.608
     17040     483.746
     17080     484.917
     17120     485.989
     17160     487.179
     17200     488.289
     17240     489.387
     17280     490.567
     17320     491.672
     17360     492.786
     17400     493.994
     17440     495.085
     17480     496.232
     17520     497.372
     17560     498.493
     17600     499.625
     17640     500.733
     17680     501.832
     17720     502.993
     17760     504.134
     17800     505.273
     17840     506.413
     17880     507.586
     17920     508.655
     17960     509.846
     18000     510.956
     18040     512.053
     18080     513.235
     18120     514.337
     18160      515.45
     18200     516.661
     18240      517.75
     18280     518.894
     18320     520.036
     18360     521.155
     18400     522.288
     18440     523.391
     18480      524.49
     18520     525.651
     18560     526.791
     18600     527.928
     18640      529.07
     18680     530.242
     18720     531.309
     18760     532.505
     18800     533.612
     18840     534.708
     18880     535.895
     18920     536.992
     18960     538.106
     19000      539.32
     19040     540.407
     19080     541.549
     19120     542.689
     19160     543.808
     19200      544.94
     19240     546.041
     19280      547.14
     19320     548.306
     19360     549.446
     19400     550.583
     19440     551.719
     19480     552.893
     19520     553.961
     19560     555.156
     19600     556.261
     19640     557.354
     19680     558.541
     19720      559.64
     19760     560.751
     19800     561.964
     19840     563.049
     19880     564.194
     19920     565.333
     19960     566.452
     20000     567.588
     20040     568.687
     20080     569.785
     20120     570.948
     20160     572.087
     20200     573.224
     20240     574.358
     20280     575.532
     20320     576.598
     20360     577.795
     20400     578.895
     20440     579.987
     20480     581.172
     20520     582.274
     20560     583.386
     20600     584.599
     20640     585.679
     20680     586.824
     20720     587.959
     20760     589.081
     20800     590.214
     20840     591.315
     20880     592.412
     20920     593.574
     20960     594.714
     21000     595.853
     21040     596.988
     21080     598.165
     21120      599.23
     21160     600.427
     21200     601.528
     21240     602.617
     21280       603.8
     21320     604.904
     21360     606.017
     21400     607.234
     21440     608.312
     21480      609.46
     21520     610.593
     21560     611.715
     21600     612.847
     21640     613.948
     21680     615.041
     21720     616.207
     21760     617.343
     21800     618.483
     21840     619.617
     21880     620.797
     21920     621.861
     21960      623.06
     22000     624.159
     22040     625.249
     22080      626.44
     22120     627.538
     22160      628.65
     22200      629.87
     22240     630.946
     22280     632.092
     22320     633.226
     22360     634.345
     22400     635.481
     22440     636.573
     22480     637.668
     22520     638.835
     22560     639.972
     22600     641.108
     22640     642.247
     22680     643.425
     22720     644.485
     22760     645.684
     22800     646.783
     22840     647.872
     22880     649.065
     22920     650.161
     22960     651.273
     23000     652.495
     23040     653.569
     23080     654.715
     23120     655.853
     23160     656.972
     23200     658.107
     23240       659.2
     23280     660.297
     23320     661.466
     23360     662.602
     23400     663.739
     23440     664.873
     23480     666.051
     23520     667.107
     23560     668.309
     23600     669.409
     23640     670.497
     23680     671.694
     23720     672.784
     23760     673.897
     23800     675.119
     23840     676.195
     23880     677.342
     23920      678.48
     23960       679.6
     24000     680.736
     24040      681.83
     24080     682.921
     24120     684.092
     24160     685.232
     24200     686.367
     24240     687.503
     24280     688.682
     24320     689.733
     24360     690.938
     24400     692.035
     24440     693.122
     24480     694.313
     24520     695.404
     24560     696.515
     24600     697.737
     24640     698.808
     24680     699.954
     24720      701.09
     24760      702.21
     24800     703.346
     24840     704.437
     24880     705.527
     24920     706.699
     24960      707.84
     25000     708.974
     25040     710.111
     25080     711.295
     25120     712.342
     25160     713.548
     25200     714.647
     25240     715.733
     25280     716.929
     25320      718.02
     25360     719.129
     25400     720.361
     25440      721.43
     25480     722.576
     25520     723.711
     25560     724.831
     25600     725.961
     25640     727.045
     25680     728.134
     25720     729.311
     25760     730.448
     25800     731.583
     25840     732.719
     25880     733.906
     25920     734.955
     25960     736.165
     26000      737.26
     26040      738.34
     26080      739.54
     26120     740.628
     26160     741.737
     26200     742.975
     26240     744.038
     26280     745.181
     26320     746.315
     26360     747.436
     26400     748.565
     26440     749.651
     26480     750.738
     26520     751.916
     26560     753.053
     26600     754.189
     26640     755.324
     26680     756.514
     26720      757.56
     26760     758.772
     26800     759.867
     26840     760.942
     26880     762.139
     26920     763.226
     26960     764.338
     27000     765.579
     27040     766.639
     27080     767.784
     27120     768.915
     27160     770.038
     27200      771.17
     27240     772.254
     27280     773.342
     27320     774.518
     27360     775.655
     27400     776.791
     27440     777.925
     27480     779.118
     27520     780.159
     27560     781.377
     27600     782.469
     27640     783.546
     27680     784.744
     27720     785.831
     27760     786.941
     27800     788.186
     27840     789.245
     27880     790.388
     27920     791.519
     27960     792.643
     28000     793.776
     28040     794.856
     28080     795.944
     28120      797.12
     28160     798.259
     28200     799.392
     28240     800.523
     28280     801.721
     28320     802.758
     28360     803.974
     28400     805.067
     28440     806.141
     28480     807.346
     28520      808.43
     28560     809.541
     28600     810.786
     28640     811.842
     28680     812.986
     28720     814.122
     28760     815.242
     28800     816.375
     28840     817.455
     28880     818.541
     28920      819.72
     28960      820.86
     29000     821.994
     29040     823.126
     29080     824.319
     29120     825.353
     29160     826.573
     29200     827.665
     29240     828.738
     29280     829.946
     29320     831.029
     29360     832.139
     29400     833.388
     29440      834.44
     29480     835.582
     29520     836.719
     29560     837.837
     29600     838.969
     29640     840.049
     29680     841.135
     29720     842.315
     29760     843.454
     29800     844.592
     29840     845.724
     29880     846.918
     29920     847.952
     29960      849.18
     30000      850.27
     30040     851.341
     30080     852.551
     30120     853.634
     30160     854.741
     30200     855.991
     30240     857.038
     30280     858.181
     30320     859.318
     30360     860.434
     30400     861.567
     30440     862.641
     30480     863.726
     30520     864.911
     30560     866.051
     30600     867.192
     30640     868.327
     30680     869.522
     30720     870.553
     30760     871.779
     30800     872.869
     30840      873.94
     30880     875.147
     30920     876.229
     30960     877.332
     31000      878.59
     31040     879.633
     31080     880.774
     31120     881.914
     31160      883.03
     31200     884.162
     31240     885.234
     31280      886.32
     31320     887.509
     31360     888.648
     31400     889.789
     31440     890.925
     31480     892.121
     31520     893.149
     31560     894.379
     31600      895.47
     31640     896.536
     31680     897.744
     31720     898.823
     31760     899.926
     31800     901.188
     31840     902.226
     31880     903.367
     31920     904.508
     31960     905.627
     32000     906.762
     32040     907.826
     32080     908.911
     32120     910.098
     32160     911.237
     32200     912.379
     32240     913.516
     32280     914.717
     32320     915.741
     32360     916.975
     32400     918.067
     32440     919.133
     32480     920.341
     32520      921.42
     32560      922.52
     32600     923.781
     32640      924.82
     32680     925.962
     32720     927.104
     32760     928.222
     32800     929.358
     32840     930.422
     32880     931.508
     32920     932.697
     32960     933.833
     33000     934.976
     33040     936.116
     33080      937.32
     33120     938.338
     33160     939.574
     33200     940.666
     33240     941.731
     33280     942.941
     33320      944.02
     33360     945.118
     33400     946.387
     33440     947.424
     33480     948.568
     33520     949.707
     33560     950.826
     33600     951.961
     33640     953.024
     33680      954.11
     33720     955.302
     33760     956.439
     33800     957.578
     33840      958.72
     33880     959.925
     33920      960.94
     33960     962.174
     34000     963.263
     34040     964.322
     34080     965.535
     34120     966.617
     34160     967.713
     34200     968.979
     34240     970.018
     34280     971.161
     34320     972.301
     34360     973.415
     34400     974.549
     34440     975.613
     34480     976.699
     34520     977.889
     34560     979.028
     34600     980.165
     34640     981.305
     34680     982.517
     34720     983.528
     34760     984.768
     34800     985.854
     34840     986.913
     34880     988.129
     34920     989.211
     34960     990.305
     35000     991.576
     35040     992.614
     35080      993.76
     35120     994.903
     35160     996.014
     35200     997.151
     35240     998.216
     35280     999.303
     35320      1000.5
     35360     1001.64
     35400     1002.77
     35440     1003.91
     35480     1005.13
     35520     1006.14
     35560     1007.38
     35600     1008.47
     35640     1009.53
     35680     1010.75
     35720     1011.82
     35760     1012.92
     35800     1014.19
     35840     1015.23
     35880     1016.37
     35920     1017.52
     35960     1018.63
     36000     1019.77
     36040     1020.83
     36080     1021.92
     36120     1023.11
     36160     1024.24
     36200     1025.38
     36240     1026.52
     36280     1027.74
     36320     1028.75
     36360        1030
     36400     1031.08
     36440     1032.13
     36480     1033.36
     36520     1034.43
     36560     1035.53
     36600      1036.8
     36640     1037.84
     36680     1038.98
     36720     1040.13
     36760     1041.24
     36800     1042.38
     36840     1043.44
     36880     1044.52
     36920     1045.72
     36960     1046.86
     37000     1047.99
     37040     1049.13
     37080     1050.35
     37120     1051.35
     37160      1052.6
     37200     1053.68
     37240     1054.74
     37280     1055.97
     37320     1057.04
     37360     1058.14
     37400     1059.41
     37440     1060.45
     37480     1061.59
     37520     1062.74
     37560     1063.85
     37600     1064.98
     37640     1066.04
     37680     1067.12
     37720     1068.32
     37760     1069.46
     37800      1070.6
     37840     1071.74
     37880     1072.96
     37920     1073.95
     37960     1075.22
     38000      1076.3
     38040     1077.35
     38080     1078.58
     38120     1079.65
     38160     1080.75
     38200     1082.02
     38240     1083.06
     38280     1084.19
     38320     1085.34
     38360     1086.45
     38400     1087.59
     38440     1088.64
     38480     1089.73
     38520     1090.93
     38560     1092.06
     38600      1093.2
     38640     1094.34
     38680     1095.57
     38720     1096.55
     38760     1097.82
     38800     1098.89
     38840     1099.95
     38880     1101.18
     38920     1102.25
     38960     1103.35
     39000     1104.62
     39040     1105.65
     39080     1106.79
     39120     1107.94
     39160     1109.04
     39200     1110.18
     39240     1111.24
     39280     1112.32
     39320     1113.53
     39360     1114.66
     39400     1115.79
     39440     1116.94
     39480     1118.16
     39520     1119.15
     39560     1120.41
     39600     1121.49
     39640     1122.54
     39680     1123.78
     39720     1124.84
     39760     1125.94
     39800     1127.21
     39840     1128.25
     39880     1129.39
     39920     1130.53
     39960     1131.64
     40000     1132.78
     40040     1133.83
     40080     1134.91
     40120     1136.12
     40160     1137.25
     40200     1138.38
     40240     1139.53
     40280     1140.75
     40320     1141.74
     40360        1143
     40400     1144.08
     40440     1145.13
     40480     1146.36
     40520     1147.43
     40560     1148.52
     40600      1149.8
     40640     1150.84
     40680     1151.98
     40720     1153.12
     40760     1154.22
     40800     1155.36
     40840     1156.41
     40880     1157.49
     40920      1158.7
     40960     1159.83
     41000     1160.96
     41040     1162.11
     41080     1163.34
     41120     1164.32
     41160     1165.59
     41200     1166.66
     41240     1167.71
     41280     1168.95
     41320     1170.01
     41360     1171.11
     41400     1172.39
     41440     1173.42
     41480     1174.56
     41520     1175.71
     41560     1176.81
     41600     1177.95
     41640        1179
     41680     1180.09
     41720      1181.3
     41760     1182.42
     41800     1183.56
     41840      1184.7
     41880     1185.93
     41920     1186.91
     41960     1188.18
     42000     1189.26
     42040      1190.3
     42080     1191.54
     42120      1192.6
     42160      1193.7
     42200     1194.98
     42240     1196.02
     42280     1197.15
     42320      1198.3
     42360      1199.4
     42400     1200.54
     42440     1201.59
     42480     1202.67
     42520     1203.88
     42560     1205.01
     42600     1206.14
     42640     1207.28
     42680     1208.51
     42720     1209.49
     42760     1210.77
     42800     1211.84
     42840     1212.88
     42880     1214.12
     42920     1215.18
     42960     1216.28
     43000     1217.57
     43040     1218.59
     43080     1219.73
     43120     1220.87
     43160     1221.97
     43200     1223.11
     43240     1224.16
     43280     1225.25
     43320     1226.46
     43360     1227.59
     43400     1228.72
     43440     1229.86
     43480     1231.09
     43520     1232.07
     43560     1233.35
     43600     1234.42
     43640     1235.46
     43680      1236.7
     43720     1237.76
     43760     1238.85
     43800     1240.15
     43840     1241.17
     43880     1242.31
     43920     1243.45
     43960     1244.55
     44000     1245.69
     44040     1246.74
     44080     1247.83
     44120     1249.04
     44160     1250.17
     44200      1251.3
     44240     1252.44
     44280     1253.67
     44320     1254.65
     44360     1255.94
     44400     1257.01
     44440     1258.04
     44480     1259.28
     44520     1260.35
     44560     1261.44
     44600     1262.73
     44640     1263.76
     44680     1264.89
     44720     1266.04
     44760     1267.14
     44800     1268.28
     44840     1269.32
     44880     1270.41
     44920     1271.62
     44960     1272.75
     45000     1273.88
     45040     1275.03
     45080     1276.25
     45120     1277.23
     45160     1278.52
     45200     1279.58
     45240     1280.62
     45280     1281.87
     45320     1282.93
     45360     1284.02
     45400     1285.32
     45440     1286.34
     45480     1287.47
     45520     1288.62
     45560     1289.72
     45600     1290.86
     45640     1291.89
     45680     1292.99
     45720      1294.2
     45760     1295.33
     45800     1296.45
     45840     1297.59
     45880     1298.83
     45920     1299.79
     45960     1301.09
     46000     1302.15
     46040     1303.18
     46080     1304.44
     46120      1305.5
     46160     1306.59
     46200      1307.9
     46240     1308.91
     46280     1310.04
     46320     1311.19
     46360     1312.29
     46400     1313.43
     46440     1314.46
     46480     1315.55
     46520     1316.77
     46560     1317.89
     46600     1319.01
     46640     1320.15
     46680     1321.39
     46720     1322.35
     46760     1323.65
     46800     1324.71
     46840     1325.74
     46880     1326.99
     46920     1328.06
     46960     1329.15
     47000     1330.46
     47040     1331.47
     47080      1332.6
     47120     1333.74
     47160     1334.84
     47200     1335.98
     47240     1337.01
     47280      1338.1
     47320     1339.32
     47360     1340.45
     47400     1341.56
     47440      1342.7
     47480     1343.95
     47520     1344.91
     47560     1346.21
     47600     1347.28
     47640      1348.3
     47680     1349.55
     47720     1350.61
     47760     1351.71
     47800     1353.02
     47840     1354.02
     47880     1355.15
     47920      1356.3
     47960     1357.39
     48000     1358.54
     48040     1359.57
     48080     1360.66
     48120     1361.88
     48160        1363
     48200     1364.12
     48240     1365.26
     48280      1366.5
     48320     1367.45
     48360     1368.76
     48400     1369.82
     48440     1370.85
     48480     1372.11
     48520     1373.17
     48560     1374.25
     48600     1375.57
     48640     1376.57
     48680      1377.7
     48720     1378.84
     48760     1379.93
     48800     1381.09
     48840     1382.11
     48880     1383.21
     48920     1384.43
     48960     1385.54
     49000     1386.66
     49040     1387.81
     49080     1389.05
     49120        1390
     49160     1391.31
     49200     1392.37
     49240     1393.39
     49280     1394.65
     49320     1395.71
     49360      1396.8
     49400     1398.12
     49440     1399.11
     49480     1400.25
     49520     1401.39
     49560     1402.48
     49600     1403.64
     49640     1404.66
     49680     1405.75
     49720     1406.97
     49760     1408.09
     49800      1409.2
     49840     1410.35
     49880     1411.59
     49920     1412.54
     49960     1413.85
     50000     1414.91
     50040     1415.92
     50080     1417.19
     50120     1418.26
     50160     1419.34
     50200     1420.66
     50240     1421.65
     50280     1422.79
     50320     1423.94
     50360     1425.03
     50400     1426.18
     50440      1427.2
     50480     1428.29
     50520     1429.51
     50560     1430.62
     50600     1431.75
     50640      1432.9
     50680     1434.14
     50720     1435.08
     50760      1436.4
     50800     1437.45
     50840     1438.47
     50880     1439.74
     50920     1440.81
     50960     1441.88
     51000     1443.21
     51040      1444.2
     51080     1445.34
     51120     1446.48
     51160     1447.57
     51200     1448.72
     51240     1449.74
     51280     1450.83
     51320     1452.05
     51360     1453.16
     51400     1454.29
     51440     1455.44
     51480     1456.68
     51520     1457.62
     51560     1458.94
     51600        1460
     51640     1461.01
     51680     1462.28
     51720     1463.35
     51760     1464.42
     51800     1465.76
     51840     1466.74
     51880     1467.88
     51920     1469.03
     51960     1470.11
     52000     1471.27
     52040     1472.29
     52080     1473.38
     52120      1474.6
     52160     1475.71
     52200     1476.84
     52240     1477.98
     52280     1479.23
     52320     1480.17
     52360      1481.5
     52400     1482.55
     52440     1483.57
     52480     1484.84
     52520      1485.9
     52560     1486.97
     52600     1488.31
     52640     1489.29
     52680     1490.43
     52720     1491.57
     52760     1492.66
     52800     1493.82
     52840     1494.83
     52880     1495.92
     52920     1497.14
     52960     1498.25
     53000     1499.39
     53040     1500.53
     53080     1501.78
     53120     1502.72
     53160     1504.04
     53200      1505.1
     53240     1506.11
     53280     1507.38
     53320     1508.44
     53360     1509.51
     53400     1510.85
     53440     1511.83
     53480     1512.96
     53520     1514.11
     53560      1515.2
     53600     1516.36
     53640     1517.37
     53680     1518.46
     53720     1519.68
     53760     1520.79
     53800     1521.92
     53840     1523.06
     53880     1524.31
     53920     1525.25
     53960     1526.57
     54000     1527.63
     54040     1528.64
     54080     1529.92
     54120     1530.98
     54160     1532.04
     54200     1533.38
     54240     1534.36
     54280     1535.49
     54320     1536.63
     54360     1537.72
     54400     1538.89
     54440      1539.9
     54480     1540.99
     54520     1542.21
     54560     1543.31
     54600     1544.45
     54640     1545.59
     54680     1546.84
     54720     1547.77
     54760      1549.1
     54800     1550.16
     54840     1551.16
     54880     1552.45
     54920      1553.5
     54960     1554.57
     55000     1555.92
     55040      1556.9
     55080     1558.03
     55120     1559.17
     55160     1560.26
     55200     1561.42
     55240     1562.44
     55280     1563.52
     55320     1564.74
     55360     1565.84
     55400     1566.98
     55440     1568.11
     55480     1569.37
     55520     1570.31
     55560     1571.64
     55600     1572.69
     55640     1573.69
     55680     1574.98
     55720     1576.03
     55760      1577.1
     55800     1578.45
     55840     1579.43
     55880     1580.56
     55920      1581.7
     55960      1582.8
     56000     1583.96
     56040     1584.97
     56080     1586.05
     56120     1587.27
     56160     1588.37
     56200     1589.51
     56240     1590.64
     56280     1591.91
     56320     1592.83
     56360     1594.17
     56400     1595.22
     56440     1596.22
     56480     1597.51
     56520     1598.56
     56560     1599.64
     56600     1600.98
     56640     1601.96
     56680     1603.09
     56720     1604.23
     56760     1605.33
     56800     1606.49
     56840      1607.5
     56880     1608.58
     56920     1609.81
     56960     1610.91
     57000     1612.05
     57040     1613.18
     57080     1614.45
     57120     1615.38
     57160     1616.72
     57200     1617.77
     57240     1618.77
     57280     1620.06
     57320     1621.11
     57360     1622.17
     57400     1623.52
     57440      1624.5
     57480     1625.63
     57520     1626.77
     57560     1627.88
     57600     1629.04
     57640     1630.05
     57680     1631.13
     57720     1632.37
     57760     1633.46
     57800      1634.6
     57840     1635.74
     57880     1637.01
     57920     1637.93
     57960     1639.27
     58000     1640.32
     58040     1641.31
     58080     1642.61
     58120     1643.66
     58160     1644.73
     58200     1646.08
     58240     1647.06
     58280     1648.19
     58320     1649.33
     58360     1650.44
     58400     1651.59
     58440      1652.6
     58480     1653.68
     58520     1654.91
     58560     1656.01
     58600     1657.15
     58640     1658.28
     58680     1659.55
     58720     1660.47
     58760     1661.82
     58800     1662.87
     58840     1663.86
     58880     1665.16
     58920     1666.21
     58960     1667.28
     59000     1668.64
     59040     1669.61
     59080     1670.74
     59120     1671.88
     59160     1672.99
     59200     1674.15
     59240     1675.17
     59280     1676.23
     59320     1677.48
     59360     1678.57
     59400     1679.71
     59440     1680.84
     59480     1682.12
     59520     1683.04
     59560     1684.38
     59600     1685.43
     59640     1686.42
     59680     1687.72
     59720     1688.77
     59760     1689.84
     59800     1691.21
     59840     1692.17
     59880     1693.31
     59920     1694.45
     59960     1695.55
     60000     1696.71
     60040     1697.74
     60080      1698.8
     60120     1700.04
     60160     1701.14
     60200     1702.28
     60240     1703.41
     60280     1704.69
     60320     1705.61
     60360     1706.96
     60400     1708.01
     60440     1708.99
     60480     1710.29
     60520     1711.34
     60560     1712.42
     60600     1713.79
     60640     1714.75
     60680     1715.89
     60720     1717.03
     60760     1718.14
     60800     1719.29
     60840     1720.33
     60880     1721.39
     60920     1722.63
     60960     1723.73
     61000     1724.87
     61040        1726
     61080     1727.28
     61120     1728.19
     61160     1729.55
     61200     1730.59
     61240     1731.57
     61280     1732.88
     61320     1733.93
     61360        1735
     61400     1736.38
     61440     1737.34
     61480     1738.48
     61520     1739.61
     61560     1740.72
     61600     1741.88
     61640     1742.92
     61680     1743.98
     61720     1745.22
     61760     1746.32
     61800     1747.45
     61840     1748.59
     61880     1749.86
     61920     1750.77
     61960     1752.13
     62000     1753.17
     62040     1754.15
     62080     1755.47
     62120     1756.52
     62160     1757.59
     62200     1758.96
     62240     1759.93
     62280     1761.06
     62320      1762.2
     62360     1763.31
     62400     1764.47
     62440      1765.5
     62480     1766.56
     62520      1767.8
     62560     1768.89
     62600     1770.02
     62640     1771.16
     62680     1772.44
     62720     1773.35
     62760     1774.71
     62800     1775.74
     62840     1776.72
     62880     1778.04
     62920     1779.08
     62960     1780.16
     63000     1781.53
     63040     1782.49
     63080     1783.63
     63120     1784.77
     63160     1785.87
     63200     1787.03
     63240     1788.06
     63280     1789.12
     63320     1790.37
     63360     1791.46
     63400     1792.59
     63440     1793.72
     63480     1795.01
     63520     1795.91
     63560     1797.27
     63600     1798.31
     63640     1799.28
     63680     1800.61
     63720     1801.66
     63760     1802.73
     63800     1804.11
     63840     1805.06
     63880      1806.2
     63920     1807.34
     63960     1808.44
     64000      1809.6
     64040     1810.63
     64080     1811.69
     64120     1812.93
     64160     1814.02
     64200     1815.15
     64240     1816.28
     64280     1817.57
     64320     1818.47
     64360     1819.84
     64400     1820.86
     64440     1821.83
     64480     1823.16
     64520     1824.22
     64560     1825.29
     64600     1826.67
     64640     1827.61
     64680     1828.76
     64720     1829.89
     64760        1831
     64800     1832.15
     64840     1833.19
     64880     1834.25
     64920      1835.5
     64960     1836.57
     65000      1837.7
     65040     1838.84
     65080     1840.13
     65120     1841.03
     65160     1842.39
     65200     1843.43
     65240     1844.39
     65280     1845.72
     65320     1846.78
     65360     1847.85
     65400     1849.23
     65440     1850.18
     65480     1851.32
     65520     1852.46
     65560     1853.56
     65600     1854.71
     65640     1855.76
     65680     1856.82
     65720     1858.07
     65760     1859.15
     65800     1860.28
     65840     1861.41
     65880     1862.71
     65920      1863.6
     65960     1864.97
     66000        1866
     66040     1866.96
     66080      1868.3
     66120     1869.35
     66160     1870.41
     66200      1871.8
     66240     1872.74
     66280     1873.89
     66320     1875.03
     66360     1876.13
     66400     1877.29
     66440     1878.33
     66480     1879.38
     66520     1880.64
     66560     1881.71
     66600     1882.84
     66640     1883.98
     66680     1885.28
     66720     1886.17
     66760     1887.54
     66800     1888.57
     66840     1889.53
     66880     1890.86
     66920     1891.92
     66960     1892.98
     67000     1894.37
     67040     1895.31
     67080     1896.46
     67120      1897.6
     67160     1898.69
     67200     1899.86
     67240     1900.89
     67280     1901.94
     67320     1903.19
     67360     1904.27
     67400      1905.4
     67440     1906.54
     67480     1907.84
     67520     1908.73
     67560     1910.11
     67600     1911.13
     67640      1912.1
     67680     1913.44
     67720     1914.49
     67760     1915.55
     67800     1916.94
     67840     1917.88
     67880     1919.03
     67920     1920.16
     67960     1921.26
     68000     1922.43
     68040     1923.46
     68080     1924.51
     68120     1925.77
     68160     1926.84
     68200     1927.97
     68240     1929.11
     68280     1930.41
     68320      1931.3
     68360     1932.68
     68400      1933.7
     68440     1934.67
     68480     1936.01
     68520     1937.06
     68560     1938.12
     68600     1939.51
     68640     1940.45
     68680     1941.59
     68720     1942.73
     68760     1943.84
     68800        1945
     68840     1946.03
     68880     1947.08
     68920     1948.34
     68960     1949.41
     69000     1950.54
     69040     1951.69
     69080     1952.99
     69120     1953.88
     69160     1955.26
     69200     1956.28
     69240     1957.25
     69280     1958.59
     69320     1959.65
     69360      1960.7
     69400      1962.1
     69440     1963.04
     69480     1964.19
     69520     1965.32
     69560     1966.43
     69600      1967.6
     69640     1968.64
     69680     1969.68
     69720     1970.95
     69760     1972.02
     69800     1973.14
     69840     1974.29
     69880     1975.58
     69920     1976.48
     69960     1977.86
     70000     1978.88
     70040     1979.84
     70080     1981.18
     70120     1982.24
     70160     1983.29
     70200     1984.69
     70240     1985.63
     70280     1986.79
     70320     1987.91
     70360     1989.02
     70400     1990.18
     70440     1991.22
     70480     1992.27
     70520     1993.53
     70560      1994.6
     70600     1995.72
     70640     1996.87
     70680     1998.16
     70720     1999.06
     70760     2000.44
     70800     2001.45
     70840     2002.42
     70880     2003.76
     70920     2004.82
     70960     2005.87
     71000     2007.28
     71040      2008.2
     71080     2009.36
     71120     2010.49
     71160      2011.6
     71200     2012.76
     71240      2013.8
     71280     2014.84
     71320     2016.12
     71360     2017.18
     71400     2018.31
     71440     2019.45
     71480     2020.74
     71520     2021.63
     71560     2023.01
     71600     2024.03
     71640        2025
     71680     2026.34
     71720      2027.4
     71760     2028.45
     71800     2029.85
     71840     2030.78
     71880     2031.94
     71920     2033.06
     71960     2034.16
     72000     2035.34
     72040     2036.37
     72080     2037.42
     72120     2038.69
     72160     2039.76
     72200     2040.88
     72240     2042.03
     72280     2043.32
     72320     2044.21
     72360      2045.6
     72400     2046.61
     72440     2047.58
     72480     2048.91
     72520     2049.97
     72560     2051.02
     72600     2052.43
     72640     2053.36
     72680     2054.52
     72720     2055.64
     72760     2056.74
     72800     2057.92
     72840     2058.95
     72880     2059.99
     72920     2061.26
     72960     2062.33
     73000     2063.46
     73040     2064.61
     73080      2065.9
     73120     2066.79
     73160     2068.18
     73200     2069.19
     73240     2070.15
     73280     2071.49
     73320     2072.54
     73360      2073.6
     73400     2075.01
     73440     2075.93
     73480     2077.09
     73520     2078.22
     73560     2079.32
     73600     2080.49
     73640     2081.53
     73680     2082.57
     73720     2083.85
     73760     2084.92
     73800     2086.04
     73840      2087.2
     73880     2088.49
     73920     2089.37
     73960     2090.76
     74000     2091.77
     74040     2092.73
     74080     2094.07
     74120     2095.12
     74160     2096.18
     74200      2097.6
     74240     2098.52
     74280     2099.68
     74320     2100.81
     74360      2101.9
     74400     2103.08
     74440     2104.11
     74480     2105.15
     74520     2106.44
     74560      2107.5
     74600     2108.62
     74640     2109.78
     74680     2111.08
     74720     2111.96
     74760     2113.35
     74800     2114.35
     74840     2115.31
     74880     2116.66
     74920     2117.71
     74960     2118.77
     75000     2120.19
     75040     2121.12
     75080     2122.28
     75120      2123.4
     75160      2124.5
     75200     2125.67
     75240      2126.7
     75280     2127.74
     75320     2129.03
     75360     2130.09
     75400     2131.21
     75440     2132.37
     75480     2133.67
     75520     2134.56
     75560     2135.94
     75600     2136.94
     75640     2137.91
     75680     2139.26
     75720     2140.31
     75760     2141.36
     75800     2142.79
     75840     2143.72
     75880     2144.88
     75920        2146
     75960      2147.1
     76000     2148.27
     76040     2149.31
     76080     2150.34
     76120     2151.63
     76160     2152.69
     76200     2153.81
     76240     2154.99
     76280     2156.28
     76320     2157.16
     76360     2158.55
     76400     2159.55
     76440     2160.51
     76480     2161.86
     76520     2162.91
     76560     2163.96
     76600     2165.39
     76640     2166.31
     76680     2167.48
     76720      2168.6
     76760      2169.7
     76800     2170.87
     76840     2171.91
     76880     2172.95
     76920     2174.24
     76960     2175.29
     77000     2176.41
     77040     2177.58
     77080     2178.88
     77120     2179.76
     77160     2181.15
     77200     2182.15
     77240     2183.11
     77280     2184.46
     77320     2185.51
     77360     2186.56
     77400     2187.99
     77440     2188.91
     77480     2190.07
     77520     2191.19
     77560     2192.29
     77600     2193.46
     77640     2194.49
     77680     2195.53
     77720     2196.82
     77760     2197.86
     77800     2198.99
     77840     2200.16
     77880     2201.46
     77920     2202.33
     77960     2203.72
     78000     2204.73
     78040     2205.69
     78080     2207.04
     78120     2208.09
     78160     2209.14
     78200     2210.58
     78240     2211.48
     78280     2212.65
     78320     2213.77
     78360     2214.88
     78400     2216.05
     78440     2217.08
     78480     2218.12
     78520      2219.4
     78560     2220.45
     78600     2221.57
     78640     2222.75
     78680     2224.05
     78720     2224.92
     78760     2226.32
     78800     2227.33
     78840     2228.28
     78880     2229.64
     78920     2230.69
     78960     2231.73
     79000     2233.17
     79040     2234.07
     79080     2235.25
     79120     2236.37
     79160     2237.48
     79200     2238.64
     79240     2239.68
     79280     2240.72
     79320        2242
     79360     2243.04
     79400     2244.17
     79440     2245.34
     79480     2246.65
     79520     2247.53
     79560     2248.92
     79600     2249.93
     79640     2250.88
     79680     2252.23
     79720     2253.29
     79760     2254.32
     79800     2255.76
     79840     2256.67
     79880     2257.84
     79920     2258.97
     79960     2260.08
     80000     2261.25
     80040     2262.28
     80080     2263.33
     80120     2264.61
     80160     2265.66
     80200     2266.79
     80240     2267.96
     80280     2269.26
     80320     2270.14
     80360     2271.54
     80400     2272.54
     80440      2273.5
     80480     2274.85
     80520     2275.91
     80560     2276.94
     80600     2278.38
     80640     2279.29
     80680     2280.46
     80720     2281.59
     80760     2282.71
     80800     2283.87
     80840     2284.91
     80880     2285.95
     80920     2287.24
     80960     2288.29
     81000     2289.42
     81040     2290.59
     81080     2291.89
     81120     2292.77
     81160     2294.16
     81200     2295.17
     81240     2296.12
     81280     2297.47
     81320     2298.52
     81360     2299.56
     81400        2301
     81440      2301.9
     81480     2303.08
     81520     2304.21
     81560     2305.32
     81600     2306.49
     81640     2307.52
     81680     2308.57
     81720     2309.86
     81760     2310.91
     81800     2312.05
     81840     2313.21
     81880     2314.52
     81920     2315.39
     81960      2316.8
     82000      2317.8
     82040     2318.75
     82080     2320.11
     82120     2321.17
     82160      2322.2
     82200     2323.63
     82240     2324.54
     82280     2325.73
     82320     2326.84
     82360     2327.95
     82400     2329.13
     82440     2330.16
     82480     2331.19
     82520     2332.48
     82560     2333.54
     82600     2334.68
     82640     2335.85
     82680     2337.15
     82720     2338.02
     82760     2339.42
     82800     2340.43
     82840     2341.37
     82880     2342.74
     82920      2343.8
     82960     2344.83
     83000     2346.27
     83040     2347.18
     83080     2348.37
     83120     2349.47
     83160     2350.59
     83200     2351.77
     83240      2352.8
     83280     2353.84
     83320     2355.12
     83360     2356.18
     83400     2357.32
     83440     2358.48
     83480     2359.78
     83520     2360.66
     83560     2362.06
     83600     2363.07
     83640     2364.01
     83680     2365.38
     83720     2366.44
     83760     2367.47
     83800     2368.91
     83840     2369.81
     83880     2371.01
     83920     2372.11
     83960     2373.23
     84000      2374.4
     84040     2375.43
     84080     2376.47
     84120     2377.75
     84160     2378.81
     84200     2379.95
     84240     2381.12
     84280     2382.42
     84320     2383.29
     84360     2384.69
     84400      2385.7
     84440     2386.64
     84480     2388.01
     84520     2389.08
     84560     2390.11
     84600     2391.55
     84640     2392.45
     84680     2393.65
     84720     2394.75
     84760     2395.87
     84800     2397.04
     84840     2398.07
     84880     2399.09
     84920     2400.38
     84960     2401.44
     85000     2402.57
     85040     2403.75
     85080     2405.05
     85120     2405.92
     85160     2407.32
     85200     2408.33
     85240     2409.27
     85280     2410.64
     85320      2411.7
     85360     2412.74
     85400     2414.19
     85440     2415.08
     85480     2416.29
     85520     2417.38
     85560     2418.51
     85600     2419.68
     85640      2420.7
     85680     2421.72
     85720     2423.01
     85760     2424.06
     85800      2425.2
     85840     2426.37
     85880     2427.68
     85920     2428.54
     85960     2429.95
     86000     2430.96
     86040     2431.89
     86080     2433.27
     86120     2434.33
     86160     2435.36
     86200     2436.82
     86240      2437.7
     86280     2438.91
     86320        2440
     86360     2441.13
     86400     2442.29
     86440     2443.32
     86480     2444.34
     86520     2445.63
     86560     2446.69
     86600     2447.83
     86640        2449
     86680     2450.31
     86720     2451.17
     86760     2452.58
     86800     2453.58
     86840     2454.52
     86880      2455.9
     86920     2456.96
     86960     2457.98
     87000     2459.44
     87040     2460.32
     87080     2461.52
     87120     2462.62
     87160     2463.76
     87200     2464.92
     87240     2465.94
     87280     2466.97
     87320     2468.26
     87360     2469.32
     87400     2470.46
     87440     2471.63
     87480     2472.93
     87520      2473.8
     87560     2475.21
     87600     2476.21
     87640     2477.15
     87680     2478.54
     87720     2479.59
     87760     2480.61
     87800     2482.07
     87840     2482.96
     87880     2484.16
     87920     2485.25
     87960      2486.4
     88000     2487.56
     88040     2488.58
     88080      2489.6
     88120     2490.89
     88160     2491.96
     88200     2493.09
     88240     2494.27
     88280     2495.58
     88320     2496.43
     88360     2497.85
     88400     2498.84
     88440     2499.78
     88480     2501.18
     88520     2502.22
     88560     2503.25
     88600     2504.71
     88640     2505.59
     88680      2506.8
     88720     2507.89
     88760     2509.04
     88800     2510.19
     88840     2511.22
     88880     2512.24
     88920     2513.53
     88960      2514.6
     89000     2515.72
     89040     2516.89
     89080     2518.21
     89120     2519.06
     89160     2520.48
     89200     2521.47
     89240     2522.42
     89280     2523.82
     89320     2524.86
     89360     2525.88
     89400     2527.34
     89440     2528.23
     89480     2529.44
     89520     2530.53
     89560     2531.67
     89600     2532.83
     89640     2533.85
     89680     2534.89
     89720     2536.18
     89760     2537.25
     89800     2538.38
     89840     2539.54
     89880     2540.86
     89920     2541.71
     89960     2543.13
     90000     2544.12
     90040     2545.06
     90080     2546.46
     90120      2547.5
     90160     2548.52
     90200     2549.99
     90240     2550.87
     90280     2552.08
     90320     2553.17
     90360     2554.31
     90400     2555.47
     90440     2556.49
     90480     2557.52
     90520     2558.82
     90560     2559.89
     90600     2561.01
     90640     2562.18
     90680      2563.5
     90720     2564.35
     90760     2565.77
     90800     2566.75
     90840      2567.7
     90880     2569.11
     90920     2570.14
     90960     2571.16
     91000     2572.64
     91040     2573.51
     91080     2574.73
     91120     2575.82
     91160     2576.96
     91200     2578.14
     91240     2579.15
     91280     2580.17
     91320     2581.48
     91360     2582.55
     91400     2583.66
     91440     2584.84
     91480     2586.16
     91520     2587.01
     91560     2588.42
     91600      2589.4
     91640     2590.35
     91680     2591.77
     91720      2592.8
     91760     2593.81
     91800      2595.3
     91840     2596.17
     91880     2597.38
     91920     2598.47
     91960      2599.6
     92000     2600.78
     92040     2601.81
     92080     2602.83
     92120     2604.13
     92160      2605.2
     92200     2606.31
     92240     2607.49
     92280     2608.81
     92320     2609.65
     92360     2611.07
     92400     2612.05
     92440     2612.99
     92480     2614.41
     92520     2615.44
     92560     2616.45
     92600     2617.94
     92640     2618.82
     92680     2620.03
     92720     2621.12
     92760     2622.25
     92800     2623.43
     92840     2624.45
     92880     2625.47
     92920     2626.78
     92960     2627.84
     93000     2628.95
     93040     2630.13
     93080     2631.44
     93120     2632.29
     93160     2633.71
     93200     2634.69
     93240     2635.62
     93280     2637.04
     93320     2638.07
     93360     2639.08
     93400     2640.58
     93440     2641.45
     93480     2642.66
     93520     2643.75
     93560     2644.89
     93600     2646.06
     93640     2647.08
     93680      2648.1
     93720     2649.41
     93760     2650.48
     93800     2651.58
     93840     2652.77
     93880     2654.08
     93920     2654.92
     93960     2656.34
     94000     2657.33
     94040     2658.26
     94080     2659.68
     94120     2660.71
     94160     2661.71
     94200     2663.22
     94240     2664.09
     94280      2665.3
     94320     2666.38
     94360     2667.52
     94400      2668.7
     94440     2669.72
     94480     2670.74
     94520     2672.04
     94560     2673.11
     94600     2674.22
     94640      2675.4
     94680     2676.72
     94720     2677.56
     94760     2678.97
     94800     2679.97
     94840      2680.9
     94880     2682.31
     94920     2683.35
     94960     2684.34
     95000     2685.86
     95040     2686.73
     95080     2687.93
     95120     2689.02
     95160     2690.16
     95200     2691.34
     95240     2692.36
     95280     2693.37
     95320     2694.69
     95360     2695.75
     95400     2696.86
     95440     2698.05
     95480     2699.36
     95520      2700.2
     95560     2701.61
     95600      2702.6
     95640     2703.53
     95680     2704.95
     95720     2705.98
     95760     2706.98
     95800     2708.49
     95840     2709.36
     95880     2710.56
     95920     2711.65
     95960     2712.79
     96000     2713.98
     96040        2715
     96080     2716.01
     96120     2717.32
     96160     2718.39
     96200      2719.5
     96240     2720.69
     96280        2722
     96320     2722.85
     96360     2724.25
     96400     2725.23
     96440     2726.16
     96480     2727.58
     96520     2728.62
     96560     2729.61
     96600     2731.12
     96640     2731.98
     96680     2733.19
     96720     2734.28
     96760     2735.42
     96800     2736.61
     96840     2737.63
     96880     2738.63
     96920     2739.94
     96960        2741
     97000     2742.12
     97040     2743.31
     97080     2744.62
     97120     2745.45
     97160     2746.85
     97200     2747.84
     97240     2748.76
     97280     2750.19
     97320     2751.24
     97360     2752.22
     97400     2753.74
     97440     2754.59
     97480     2755.81
     97520     2756.89
     97560     2758.03
     97600     2759.22
     97640     2760.24
     97680     2761.24
     97720     2762.55
     97760     2763.61
     97800     2764.73
     97840     2765.92
     97880     2767.22
     97920     2768.06
     97960     2769.46
     98000     2770.45
     98040     2771.37
     98080      2772.8
     98120     2773.84
     98160     2774.83
     98200     2776.34
     98240      2777.2
     98280     2778.41
     98320     2779.49
     98360     2780.63
     98400     2781.83
     98440     2782.84
     98480     2783.84
     98520     2785.16
     98560     2786.22
     98600     2787.33
     98640     2788.53
     98680     2789.83
     98720     2790.66
     98760     2792.07
     98800     2793.05
     98840     2793.98
     98880     2795.41
     98920     2796.45
     98960     2797.44
     99000     2798.95
     99040      2799.8
     99080     2801.02
     99120      2802.1
     99160     2803.24
     99200     2804.44
     99240     2805.44
     99280     2806.45
     99320     2807.76
     99360     2808.82
     99400     2809.94
     99440     2811.13
     99480     2812.42
     99520     2813.26
     99560     2814.66
     99600     2815.65
     99640     2816.58
     99680        2818
     99720     2819.04
     99760     2820.02
     99800     2821.54
     99840     2822.38
     99880      2823.6
     99920     2824.68
     99960     2825.82
    100000     2827.02
    100040     2828.01
    100080     2829.03
    100120     2830.33
    100160     2831.39
    100200     2832.51
    100240      2833.7
    100280        2835
    100320     2835.83
    100360     2837.24
    100400     2838.22
    100440     2839.14
    100480     2840.57
    100520     2841.62
    100560      2842.6
    100600     2844.12
    100640     2844.96
    100680     2846.17
    100720     2847.26
    100760      2848.4
    100800      2849.6
    100840     2850.59
    100880     2851.61
    100920     2852.92
    100960     2853.97
    101000     2855.09
    101040     2856.28
    101080     2857.58
    101120     2858.41
    101160     2859.82
    101200     2860.81
    101240     2861.73
    101280     2863.15
    101320      2864.2
    101360     2865.18
    101400     2866.71
    101440     2867.55
    101480     2868.77
    101520     2869.84
    101560     2870.98
    101600     2872.19
    101640     2873.16
    101680     2874.18
    101720      2875.5
    101760     2876.55
    101800     2877.67
    101840     2878.86
    101880     2880.17
    101920     2880.99
    101960      2882.4
    102000     2883.38
    102040      2884.3
    102080     2885.72
    102120     2886.77
    102160     2887.76
    102200     2889.29
    102240     2890.12
    102280     2891.34
    102320     2892.42
    102360     2893.56
    102400     2894.77
    102440     2895.74
    102480     2896.76
    102520     2898.07
    102560     2899.13
    102600     2900.24
    102640     2901.43
    102680     2902.74
    102720     2903.56
    102760     2904.99
    102800     2905.96
    102840     2906.87
    102880      2908.3
    102920     2909.34
    102960     2910.33
    103000     2911.86
    103040      2912.7
    103080     2913.92
    103120     2914.99
    103160     2916.13
    103200     2917.34
    103240     2918.31
    103280     2919.33
    103320     2920.64
    103360     2921.69
    103400     2922.81
    103440        2924
    103480     2925.31
    103520     2926.13
    103560     2927.55
    103600     2928.53
    103640     2929.44
    103680     2930.86
    103720     2931.91
    103760      2932.9
    103800     2934.44
    103840     2935.27
    103880     2936.49
    103920     2937.57
    103960     2938.71
    104000     2939.92
    104040     2940.88
    104080      2941.9
    104120     2943.21
    104160     2944.26
    104200     2945.38
    104240     2946.57
    104280     2947.87
    104320     2948.69
    104360     2950.13
    104400      2951.1
    104440     2952.01
    104480     2953.43
    104520     2954.47
    104560     2955.46
    104600     2957.01
    104640     2957.83
    104680     2959.05
    104720     2960.14
    104760     2961.27
    104800     2962.48
    104840     2963.45
    104880     2964.47
    104920     2965.77
    104960     2966.83
    105000     2967.94
    105040     2969.13
    105080     2970.43
    105120     2971.25
    105160     2972.68
    105200     2973.65
    105240     2974.57
    105280     2975.98
    105320     2977.03
    105360     2978.02
    105400     2979.58
    105440     2980.38
    105480     2981.61
    105520      2982.7
    105560     2983.82
    105600     2985.03
    105640     2986.01
    105680     2987.03
    105720     2988.33
    105760     2989.38
    105800      2990.5
    105840      2991.7
    105880     2992.98
    105920     2993.81
    105960     2995.24
    106000      2996.2
    106040     2997.12
    106080     2998.54
    106120     2999.58
    106160     3000.58
    106200     3002.13
    106240     3002.93
    106280     3004.15
    106320     3005.24
    106360     3006.37
    106400     3007.58
    106440     3008.56
    106480     3009.56
    106520     3010.88
    106560     3011.92
    106600     3013.05
    106640     3014.24
    106680     3015.53
    106720     3016.35
    106760     3017.78
    106800     3018.76
    106840     3019.66
    106880     3021.09
    106920     3022.13
    106960     3023.11
    107000     3024.68
    107040     3025.46
    107080     3026.69
    107120     3027.78
    107160     3028.91
    107200     3030.12
    107240     3031.09
    107280     3032.09
    107320     3033.42
    107360     3034.45
    107400     3035.59
    107440     3036.77
    107480     3038.07
    107520     3038.87
    107560     3040.31
    107600     3041.28
    107640     3042.18
    107680     3043.61
    107720     3044.65
    107760     3045.65
    107800     3047.22
    107840     3047.98
    107880     3049.21
    107920      3050.3
    107960     3051.44
    108000     3052.64
    108040     3053.61
    108080     3054.61
    108120     3055.94
    108160     3056.98
    108200     3058.11
    108240     3059.29
    108280     3060.59
    108320      3061.4
    108360     3062.83
    108400     3063.81
    108440      3064.7
    108480     3066.13
    108520     3067.17
    108560     3068.17
    108600     3069.73
    108640     3070.49
    108680     3071.73
    108720     3072.83
    108760     3073.97
    108800     3075.17
    108840     3076.15
    108880     3077.14
    108920     3078.47
    108960     3079.51
    109000     3080.64
    109040     3081.82
    109080     3083.12
    109120     3083.93
    109160     3085.35
    109200     3086.33
    109240     3087.23
    109280     3088.66
    109320     3089.69
    109360     3090.69
    109400     3092.25
    109440     3093.01
    109480     3094.25
    109520     3095.35
    109560     3096.48
    109600     3097.69
    109640     3098.67
    109680     3099.66
    109720        3101
    109760     3102.02
    109800     3103.16
    109840     3104.34
    109880     3105.65
    109920     3106.45
    109960     3107.88
    110000     3108.86
    110040     3109.76
    110080     3111.18
    110120     3112.22
    110160     3113.21
    110200     3114.79
    110240     3115.53
    110280     3116.77
    110320     3117.87
    110360     3119.01
    110400     3120.22
    110440     3121.19
    110480      3122.2
    110520     3123.53
    110560     3124.55
    110600      3125.7
    110640     3126.87
    110680     3128.18
    110720     3128.97
    110760     3130.41
    110800      3131.4
    110840      3132.3
    110880     3133.72
    110920     3134.75
    110960     3135.74
    111000     3137.32
    111040     3138.06
    111080     3139.29
    111120     3140.38
    111160     3141.53
    111200     3142.75
    111240     3143.72
    111280     3144.72
    111320     3146.06
    111360     3147.08
    111400     3148.23
    111440      3149.4
    111480     3150.72
    111520      3151.5
    111560     3152.94
    111600     3153.92
    111640     3154.82
    111680     3156.24
    111720     3157.28
    111760     3158.27
    111800     3159.84
    111840     3160.58
    111880     3161.82
    111920     3162.91
    111960     3164.07
    112000     3165.28
    112040     3166.26
    112080     3167.24
    112120     3168.59
    112160     3169.61
    112200     3170.76
    112240     3171.94
    112280     3173.25
    112320     3174.04
    112360     3175.48
    112400     3176.46
    112440     3177.37
    112480     3178.78
    112520      3179.8
    112560     3180.82
    112600     3182.39
    112640     3183.13
    112680     3184.36
    112720     3185.46
    112760     3186.61
    112800     3187.81
    112840     3188.79
    112880     3189.76
    112920     3191.13
    112960     3192.13
    113000     3193.29
    113040     3194.47
    113080      3195.8
    113120     3196.57
    113160     3198.01
    113200        3199
    113240     3199.89
    113280     3201.31
    113320     3202.33
    113360     3203.35
    113400     3204.92
    113440     3205.65
    113480     3206.89
    113520     3207.99
    113560     3209.13
    113600     3210.34
    113640     3211.31
    113680     3212.28
    113720     3213.65
    113760     3214.65
    113800     3215.81
    113840     3216.99
    113880     3218.32
    113920     3219.09
    113960     3220.53
    114000     3221.52
    114040     3222.41
    114080     3223.83
    114120     3224.85
    114160     3225.86
    114200     3227.44
    114240     3228.18
    114280      3229.4
    114320     3230.51
    114360     3231.66
    114400     3232.86
    114440     3233.82
    114480      3234.8
    114520     3236.16
    114560     3237.16
    114600     3238.33
    114640     3239.51
    114680     3240.85
    114720     3241.61
    114760     3243.05
    114800     3244.05
    114840     3244.93
    114880     3246.35
    114920     3247.38
    114960     3248.38
    115000     3249.96
    115040      3250.7
    115080     3251.92
    115120     3253.04
    115160     3254.18
    115200     3255.38
    115240     3256.35
    115280     3257.33
    115320     3258.69
    115360     3259.69
    115400     3260.85
    115440     3262.02
    115480     3263.37
    115520     3264.12
    115560     3265.57
    115600     3266.56
    115640     3267.45
    115680     3268.86
    115720     3269.89
    115760     3270.89
    115800     3272.47
    115840     3273.21
    115880     3274.44
    115920     3275.54
    115960     3276.69
    116000     3277.88
    116040     3278.86
    116080     3279.83
    116120     3281.21
    116160      3282.2
    116200     3283.37
    116240     3284.53
    116280     3285.89
    116320     3286.64
    116360     3288.09
    116400     3289.07
    116440     3289.97
    116480     3291.38
    116520     3292.41
    116560     3293.42
    116600     3294.99
    116640     3295.74
    116680     3296.95
    116720     3298.06
    116760     3299.22
    116800     3300.41
    116840     3301.38
    116880     3302.35
    116920     3303.72
    116960     3304.72
    117000     3305.89
    117040     3307.05
    117080     3308.41
    117120     3309.17
    117160     3310.62
    117200      3311.6
    117240     3312.48
    117280     3313.91
    117320     3314.95
    117360     3315.94
    117400     3317.52
    117440     3318.27
    117480     3319.48
    117520     3320.59
    117560     3321.75
    117600     3322.94
    117640      3323.9
    117680     3324.87
    117720     3326.24
    117760     3327.24
    117800     3328.42
    117840     3329.58
    117880     3330.94
    117920      3331.7
    117960     3333.15
    118000     3334.12
    118040        3335
    118080     3336.44
    118120     3337.48
    118160     3338.48
    118200     3340.05
    118240      3340.8
    118280        3342
    118320     3343.12
    118360     3344.28
    118400     3345.48
    118440      3346.4
    118480     3347.38
    118520     3348.74
    118560     3349.75
    118600     3350.91
    118640     3352.09
    118680     3353.44
    118720     3354.21
    118760     3355.66
    118800     3356.62
    118840     3357.51
    118880     3358.95
    118920        3360
    118960     3360.97
    119000     3362.56
    119040     3363.31
    119080      3364.5
    119120     3365.62
    119160     3366.78
    119200     3367.97
    119240     3368.91
    119280     3369.88
    119320     3371.26
    119360     3372.25
    119400     3373.42
    119440      3374.6
    119480     3375.96
    119520     3376.71
    119560     3378.15
    119600     3379.12
    119640     3380.01
    119680     3381.45
    119720      3382.5
    119760     3383.47
    119800     3385.07
    119840     3385.82
    119880     3387.01
    119920     3388.12
    119960     3389.29
    120000     3390.48
    120040      3391.4
    120080     3392.38
    120120     3393.75
    120160     3394.76
    120200     3395.92
    120240      3397.1
    120280     3398.45
    120320     3399.21
    120360     3400.65
    120400     3401.62
    120440      3402.5
    120480     3403.95
    120520        3405
    120560     3405.97
    120600     3407.57
    120640     3408.31
    120680     3409.49
    120720     3410.61
    120760     3411.78
    120800     3412.97
    120840     3413.89
    120880     3414.86
    120920     3416.25
    120960     3417.25
    121000      3418.4
    121040     3419.58
    121080     3420.94
    121120     3421.68
    121160     3423.14
    121200     3424.09
    121240     3424.97
    121280     3426.42
    121320     3427.48
    121360     3428.45
    121400     3430.04
    121440      3430.8
    121480     3431.98
    121520      3433.1
    121560     3434.26
    121600     3435.46
    121640     3436.36
    121680     3437.34
    121720     3438.72
    121760     3439.72
    121800     3440.88
    121840     3442.05
    121880     3443.41
    121920     3444.16
    121960     3445.61
    122000     3446.58
    122040     3447.45
    122080     3448.91
    122120     3449.95
    122160     3450.91
    122200     3452.52
    122240     3453.27
    122280     3454.45
    122320     3455.56
    122360     3456.73
    122400     3457.93
    122440     3458.81
    122480     3459.79
    122520     3461.18
    122560     3462.18
    122600     3463.34
    122640     3464.52
    122680     3465.87
    122720     3466.62
    122760     3468.07
    122800     3469.04
    122840     3469.91
    122880     3471.37
    122920     3472.41
    122960     3473.38
    123000     3474.98
    123040     3475.73
    123080     3476.91
    123120     3478.02
    123160     3479.19
    123200     3480.38
    123240     3481.28
    123280     3482.24
    123320     3483.64
    123360     3484.64
    123400     3485.79
    123440     3486.96
    123480     3488.32
    123520     3489.08
    123560     3490.52
    123600     3491.49
    123640     3492.36
    123680     3493.83
    123720     3494.87
    123760     3495.84
    123800     3497.44
    123840     3498.19
    123880     3499.36
    123920     3500.47
    123960     3501.65
    124000     3502.84
    124040     3503.74
    124080     3504.71
    124120     3506.11
    124160     3507.11
    124200     3508.26
    124240     3509.42
    124280     3510.79
    124320     3511.54
    124360     3512.99
    124400     3513.96
    124440     3514.83
    124480     3516.29
    124520     3517.33
    124560      3518.3
    124600     3519.91
    124640     3520.65
    124680     3521.81
    124720     3522.93
    124760     3524.12
    124800     3525.29
    124840     3526.19
    124880     3527.14
    124920     3528.57
    124960     3529.55
    125000      3530.7
    125040     3531.88
    125080     3533.24
    125120     3533.99
    125160     3535.43
    125200      3536.4
    125240     3537.26
    125280     3538.74
    125320     3539.79
    125360     3540.74
    125400     3542.36
    125440     3543.11
    125480     3544.27
    125520     3545.39
    125560     3546.57
    125600     3547.74
    125640     3548.64
    125680     3549.58
    125720     3551.02
    125760     3551.99
    125800     3553.15
    125840     3554.33
    125880      3555.7
    125920     3556.43
    125960     3557.89
    126000     3558.86
    126040      3559.7
    126080     3561.19
    126120     3562.24
    126160      3563.2
    126200     3564.81
    126240     3565.57
    126280     3566.72
    126320     3567.83
    126360     3569.02
    126400     3570.19
    126440      3571.1
    126480     3572.04
    126520     3573.48
    126560     3574.45
    126600     3575.61
    126640     3576.79
    126680     3578.17
    126720     3578.89
    126760     3580.36
    126800     3581.32
    126840     3582.17
    126880     3583.65
    126920      3584.7
    126960     3585.66
    127000     3587.26
    127040     3588.03
    127080     3589.18
    127120     3590.29
    127160     3591.48
    127200     3592.65
    127240     3593.57
    127280      3594.5
    127320     3595.95
    127360     3596.91
    127400     3598.07
    127440     3599.26
    127480     3600.64
    127520     3601.36
    127560     3602.83
    127600     3603.81
    127640     3604.64
    127680     3606.13
    127720     3607.18
    127760     3608.15
    127800     3609.75
    127840     3610.52
    127880     3611.66
    127920     3612.77
    127960     3613.97
    128000     3615.15
    128040     3616.07
    128080     3617.01
    128120     3618.45
    128160     3619.42
    128200     3620.58
    128240     3621.76
    128280     3623.14
    128320     3623.85
    128360     3625.34
    128400      3626.3
    128440     3627.13
    128480     3628.63
    128520     3629.67
    128560     3630.65
    128600     3632.25
    128640     3633.02
    128680     3634.16
    128720     3635.26
    128760     3636.46
    128800     3637.65
    128840     3638.55
    128880     3639.49
    128920     3640.93
    128960      3641.9
    129000     3643.07
    129040     3644.25
    129080     3645.62
    129120     3646.34
    129160     3647.82
    129200     3648.81
    129240     3649.62
    129280     3651.12
    129320     3652.16
    129360     3653.15
    129400     3654.74
    129440     3655.51
    129480     3656.66
    129520     3657.76
    129560     3658.96
    129600     3660.14
    129640     3661.04
    129680     3661.98
    129720     3663.41
    129760     3664.39
    129800     3665.54
    129840     3666.73
    129880     3668.11
    129920     3668.82
    129960     3670.31
    130000     3671.29
    130040     3672.09
    130080      3673.6
    130120     3674.64
    130160     3675.63
    130200     3677.23
    130240     3678.01
    130280     3679.13
    130320     3680.25
    130360     3681.44
    130400     3682.62
    130440     3683.52
    130480     3684.46
    130520     3685.89
    130560     3686.86
    130600     3688.03
    130640     3689.22
    130680     3690.59
    130720      3691.3
    130760      3692.8
    130800     3693.77
    130840     3694.57
    130880     3696.08
    130920     3697.12
    130960     3698.11
    131000     3699.71
    131040     3700.48
    131080      3701.6
    131120     3702.71
    131160     3703.92
    131200      3705.1
    131240     3706.01
    131280     3706.93
    131320     3708.37
    131360     3709.34
    131400      3710.5
    131440     3711.69
    131480     3713.06
    131520     3713.76
    131560     3715.26
    131600     3716.24
    131640     3717.02
    131680     3718.55
    131720     3719.58
    131760     3720.57
    131800     3722.18
    131840     3722.94
    131880     3724.07
    131920     3725.18
    131960     3726.37
    132000     3727.56
    132040     3728.47
    132080     3729.38
    132120     3730.83
    132160      3731.8
    132200     3732.96
    132240     3734.16
    132280     3735.52
    132320     3736.21
    132360     3737.72
    132400     3738.69
    132440     3739.48
    132480        3741
    132520     3742.03
    132560     3743.02
    132600     3744.64
    132640     3745.39
    132680     3746.52
    132720     3747.63
    132760     3748.82
    132800     3750.01
    132840     3750.92
    132880     3751.84
    132920     3753.29
    132960     3754.26
    133000     3755.42
    133040     3756.62
    133080     3757.98
    133120     3758.66
    133160     3760.19
    133200     3761.15
    133240     3761.93
    133280     3763.46
    133320     3764.49
    133360     3765.47
    133400      3767.1
    133440     3767.86
    133480     3768.97
    133520     3770.07
    133560      3771.3
    133600     3772.46
    133640     3773.36
    133680      3774.3
    133720     3775.75
    133760     3776.72
    133800     3777.89
    133840     3779.07
    133880     3780.44
    133920     3781.12
    133960     3782.65
    134000     3783.61
    134040     3784.38
    134080     3785.91
    134120     3786.95
    134160     3787.94
    134200     3789.55
    134240     3790.31
    134280     3791.43
    134320     3792.53
    134360     3793.76
    134400     3794.92
    134440     3795.84
    134480     3796.77
    134520     3798.22
    134560     3799.18
    134600     3800.35
    134640     3801.54
    134680     3802.91
    134720     3803.58
    134760     3805.11
    134800     3806.07
    134840     3806.84
    134880     3808.36
    134920      3809.4
    134960     3810.38
    135000     3812.01
    135040     3812.77
    135080     3813.89
    135120     3814.97
    135160     3816.21
    135200     3817.37
    135240     3818.28
    135280     3819.23
    135320     3820.67
    135360     3821.63
    135400      3822.8
    135440     3823.99
    135480     3825.36
    135520     3826.03
    135560     3827.58
    135600     3828.53
    135640      3829.3
    135680     3830.82
    135720     3831.85
    135760     3832.84
    135800     3834.47
    135840     3835.23
    135880     3836.35
    135920     3837.43
    135960     3838.67
    136000     3839.83
    136040     3840.75
    136080     3841.69
    136120     3843.12
    136160     3844.08
    136200     3845.25
    136240     3846.44
    136280     3847.81
    136320     3848.48
    136360     3850.02
    136400     3850.98
    136440     3851.75
    136480     3853.27
    136520      3854.3
    136560     3855.28
    136600     3856.91
    136640     3857.67
    136680     3858.79
    136720     3859.88
    136760     3861.13
    136800     3862.28
    136840      3863.2
    136880     3864.14
    136920     3865.57
    136960     3866.53
    137000      3867.7
    137040     3868.89
    137080     3870.27
    137120     3870.93
    137160     3872.47
    137200     3873.43
    137240     3874.21
    137280     3875.72
    137320     3876.74
    137360     3877.73
    137400     3879.37
    137440     3880.11
    137480     3881.24
    137520     3882.33
    137560     3883.57
    137600     3884.73
    137640     3885.62
    137680     3886.58
    137720     3888.01
    137760     3888.97
    137800     3890.13
    137840     3891.31
    137880      3892.7
    137920     3893.36
    137960      3894.9
    138000     3895.87
    138040     3896.65
    138080     3898.16
    138120     3899.17
    138160     3900.17
    138200     3901.82
    138240     3902.54
    138280     3903.67
    138320     3904.76
    138360     3906.02
    138400     3907.16
    138440     3908.05
    138480     3909.02
    138520     3910.46
    138560     3911.41
    138600     3912.57
    138640     3913.75
    138680     3915.14
    138720      3915.8
    138760     3917.34
    138800     3918.31
    138840     3919.08
    138880      3920.6
    138920      3921.6
    138960      3922.6
    139000     3924.26
    139040     3924.98
    139080      3926.1
    139120     3927.19
    139160     3928.45
    139200      3929.6
    139240     3930.48
    139280     3931.45
    139320     3932.88
    139360     3933.83
    139400     3935.01
    139440     3936.19
    139480     3937.57
    139520     3938.22
    139560     3939.77
    139600     3940.75
    139640     3941.52
    139680     3943.03
    139720     3944.03
    139760     3945.04
    139800      3946.7
    139840     3947.42
    139880     3948.54
    139920     3949.63
    139960     3950.89
    140000     3952.04
    140040     3952.92
    140080     3953.91
    140120     3955.32
    140160     3956.29
    140200     3957.46
    140240     3958.63
    140280     3960.01
    140320     3960.65
    140360      3962.2
    140400     3963.19
    140440     3963.95
    140480     3965.47
    140520     3966.47
    140560     3967.48
    140600     3969.13
    140640     3969.86
    140680     3970.97
    140720     3972.05
    140760     3973.33
    140800     3974.48
    140840     3975.36
    140880     3976.34
    140920     3977.75
    140960     3978.73
    141000     3979.89
    141040     3981.07
    141080     3982.44
    141120     3983.08
    141160     3984.63
    141200     3985.62
    141240     3986.38
    141280     3987.91
    141320      3988.9
    141360     3989.91
    141400     3991.57
    141440     3992.29
    141480     3993.41
    141520     3994.48
    141560     3995.77
    141600      3996.9
    141640     3997.77
    141680     3998.76
    141720     4000.17
    141760     4001.13
    141800      4002.3
    141840     4003.49
    141880     4004.85
    141920     4005.48
    141960     4007.05
    142000     4008.04
    142040     4008.79
    142080     4010.31
    142120     4011.32
    142160     4012.33
    142200     4013.99
    142240     4014.71
    142280     4015.82
    142320      4016.9
    142360      4018.2
    142400     4019.33
    142440     4020.19
    142480     4021.18
    142520     4022.59
    142560     4023.55
    142600     4024.73
    142640     4025.91
    142680     4027.28
    142720     4027.92
    142760     4029.48
    142800     4030.48
    142840     4031.23
    142880     4032.74
    142920     4033.74
    142960     4034.76
    143000     4036.42
    143040     4037.14
    143080     4038.25
    143120     4039.33
    143160     4040.62
    143200     4041.75
    143240     4042.61
    143280      4043.6
    143320        4045
    143360     4045.97
    143400     4047.15
    143440     4048.34
    143480     4049.71
    143520     4050.33
    143560      4051.9
    143600     4052.89
    143640     4053.64
    143680     4055.15
    143720     4056.17
    143760     4057.17
    143800     4058.84
    143840     4059.57
    143880     4060.66
    143920     4061.76
    143960     4063.05
    144000     4064.17
    144040     4065.04
    144080     4066.04
    144120     4067.44
    144160     4068.41
    144200     4069.58
    144240     4070.76
    144280     4072.15
    144320     4072.77
    144360     4074.33
    144400     4075.33
    144440     4076.07
    144480     4077.59
    144520      4078.6
    144560     4079.61
    144600     4081.29
    144640        4082
    144680      4083.1
    144720      4084.2
    144760      4085.5
    144800     4086.61
    144840     4087.49
    144880     4088.47
    144920     4089.88
    144960     4090.85
    145000     4092.01
    145040     4093.21
    145080     4094.59
    145120     4095.22
    145160     4096.78
    145200     4097.78
    145240     4098.53
    145280     4100.05
    145320     4101.05
    145360     4102.06
    145400     4103.75
    145440     4104.44
    145480     4105.54
    145520     4106.64
    145560     4107.95
    145600     4109.07
    145640     4109.93
    145680     4110.91
    145720     4112.32
    145760     4113.29
    145800     4114.46
    145840     4115.65
    145880     4117.03
    145920     4117.66
    145960     4119.23
    146000     4120.23
    146040     4120.97
    146080     4122.51
    146120      4123.5
    146160      4124.5
    146200     4126.19
    146240     4126.89
    146280     4127.98
    146320     4129.08
    146360      4130.4
    146400      4131.5
    146440     4132.37
    146480     4133.36
    146520     4134.77
    146560     4135.75
    146600     4136.91
    146640      4138.1
    146680     4139.49
    146720      4140.1
    146760     4141.67
    146800     4142.67
    146840     4143.41
    146880     4144.95
    146920     4145.95
    146960     4146.95
    147000     4148.65
    147040     4149.33
    147080     4150.43
    147120     4151.53
    147160     4152.84
    147200     4153.95
    147240     4154.82
    147280      4155.8
    147320     4157.21
    147360      4158.2
    147400     4159.36
    147440     4160.55
    147480     4161.93
    147520     4162.56
    147560     4164.12
    147600     4165.11
    147640     4165.86
    147680     4167.41
    147720     4168.39
    147760      4169.4
    147800      4171.1
    147840     4171.79
    147880     4172.86
    147920     4173.97
    147960     4175.28
    148000      4176.4
    148040     4177.27
    148080     4178.24
    148120     4179.66
    148160     4180.65
    148200     4181.81
    148240        4183
    148280     4184.38
    148320     4185.01
    148360     4186.57
    148400     4187.57
    148440     4188.31
    148480     4189.85
    148520     4190.85
    148560     4191.84
    148600     4193.55
    148640     4194.23
    148680     4195.32
    148720     4196.42
    148760     4197.73
    148800     4198.86
    148840     4199.72
    148880     4200.69
    148920     4202.12
    148960      4203.1
    149000     4204.27
    149040     4205.46
    149080     4206.85
    149120     4207.47
    149160     4209.03
    149200     4210.04
    149240     4210.77
    149280      4212.3
    149320      4213.3
    149360      4214.3
    149400     4216.01
    149440     4216.67
    149480     4217.77
    149520     4218.88
    149560     4220.18
    149600     4221.31
    149640     4222.18
    149680     4223.15
    149720     4224.58
    149760     4225.56
    149800     4226.73
    149840     4227.91
    149880     4229.31
    149920     4229.93
    149960     4231.49
    150000      4232.5
    150040     4233.21
    150080     4234.76
    150120     4235.76
    150160     4236.75
    150200     4238.46
    150240     4239.13
    150280     4240.22
    150320     4241.32
    150360     4242.63
    150400     4243.76
    150440     4244.62
    150480      4245.6
    150520     4247.03
    150560     4248.01
    150600     4249.18
    150640     4250.36
    150680     4251.75
    150720     4252.36
    150760     4253.94
    150800     4254.95
    150840     4255.66
    150880     4257.19
    150920     4258.19
    150960     4259.18
    151000     4260.91
    151040     4261.58
    151080     4262.66
    151120     4263.77
    151160     4265.08
    151200      4266.2
    151240     4267.08
    151280     4268.05
    151320      4269.5
    151360     4270.47
    151400     4271.65
    151440     4272.81
    151480     4274.22
    151520     4274.83
    151560      4276.4
    151600     4277.41
    151640     4278.13
    151680     4279.65
    151720     4280.66
    151760     4281.64
    151800     4283.37
    151840     4284.04
    151880     4285.13
    151920     4286.23
    151960     4287.53
    152000     4288.66
    152040     4289.54
    152080     4290.51
    152120     4291.96
    152160     4292.93
    152200      4294.1
    152240     4295.28
    152280     4296.68
    152320      4297.3
    152360     4298.86
    152400     4299.88
    152440     4300.59
    152480     4302.12
    152520     4303.13
    152560      4304.1
    152600     4305.83
    152640      4306.5
    152680      4307.6
    152720     4308.69
    152760        4310
    152800     4311.13
    152840        4312
    152880     4312.97
    152920     4314.42
    152960     4315.39
    153000     4316.56
    153040     4317.75
    153080     4319.13
    153120     4319.75
    153160     4321.32
    153200     4322.32
    153240     4323.05
    153280     4324.57
    153320     4325.59
    153360     4326.56
    153400     4328.28
    153440     4328.96
    153480     4330.05
    153520     4331.15
    153560     4332.47
    153600     4333.62
    153640     4334.47
    153680     4335.43
    153720     4336.88
    153760     4337.85
    153800     4339.02
    153840     4340.21
    153880      4341.6
    153920     4342.21
    153960     4343.79
    154000      4344.8
    154040      4345.5
    154080     4347.03
    154120     4348.07
    154160     4349.03
    154200     4350.75
    154240     4351.43
    154280     4352.51
    154320     4353.63
    154360     4354.94
    154400     4356.09
    154440     4356.96
    154480      4357.9
    154520     4359.36
    154560     4360.34
    154600     4361.51
    154640      4362.7
    154680     4364.08
    154720     4364.69
    154760     4366.27
    154800     4367.28
    154840     4367.97
    154880     4369.51
    154920     4370.55
    154960      4371.5
    155000     4373.24
    155040     4373.91
    155080     4374.99
    155120     4376.09
    155160     4377.41
    155200     4378.56
    155240     4379.42
    155280     4380.37
    155320     4381.83
    155360      4382.8
    155400     4383.97
    155440     4385.17
    155480     4386.54
    155520     4387.15
    155560     4388.72
    155600     4389.74
    155640     4390.44
    155680     4391.97
    155720        4393
    155760     4393.96
    155800     4395.69
    155840     4396.36
    155880     4397.45
    155920     4398.56
    155960     4399.87
    156000     4401.03
    156040      4401.9
    156080     4402.84
    156120     4404.31
    156160     4405.29
    156200     4406.44
    156240     4407.63
    156280     4409.01
    156320     4409.62
    156360     4411.19
    156400     4412.22
    156440     4412.92
    156480     4414.44
    156520     4415.47
    156560     4416.43
    156600     4418.17
    156640     4418.83
    156680     4419.92
    156720     4421.02
    156760     4422.33
    156800      4423.5
    156840     4424.36
    156880     4425.31
    156920     4426.79
    156960     4427.75
    157000     4428.92
    157040     4430.09
    157080     4431.48
    157120     4432.09
    157160     4433.67
    157200      4434.7
    157240      4435.4
    157280     4436.91
    157320     4437.94
    157360      4438.9
    157400     4440.63
    157440      4441.3
    157480     4442.39
    157520     4443.49
    157560      4444.8
    157600     4445.98
    157640     4446.83
    157680     4447.79
    157720     4449.26
    157760     4450.21
    157800     4451.37
    157840     4452.58
    157880     4453.96
    157920     4454.57
    157960     4456.14
    158000     4457.17
    158040     4457.87
    158080     4459.39
    158120     4460.42
    158160     4461.37
    158200     4463.11
    158240     4463.78
    158280     4464.86
    158320     4465.97
    158360     4467.27
    158400     4468.44
    158440     4469.29
    158480     4470.26
    158520     4471.73
    158560     4472.69
    158600     4473.85
    158640     4475.05
    158680     4476.43
    158720     4477.03
    158760     4478.63
    158800     4479.64
    158840     4480.34
    158880     4481.87
    158920     4482.88
    158960     4483.84
    159000     4485.59
    159040     4486.24
    159080     4487.33
    159120     4488.43
    159160     4489.73
    159200     4490.91
    159240     4491.78
    159280     4492.75
    159320     4494.22
    159360     4495.17
    159400     4496.33
    159440     4497.54
    159480     4498.93
    159520     4499.52
    159560     4501.12
    159600     4502.13
    159640     4502.83
    159680     4504.36
    159720     4505.37
    159760     4506.32
    159800     4508.08
    159840     4508.74
    159880     4509.84
    159920     4510.93
    159960     4512.22
    160000     4513.41
    160040     4514.28
    160080     4515.25
    160120     4516.72
    160160     4517.69
    160200     4518.84
    160240     4520.05
    160280     4521.43
    160320     4522.03
    160360     4523.64
    160400     4524.64
    160440     4525.34
    160480     4526.87
    160520     4527.88
    160560     4528.82
    160600     4530.59
    160640     4531.24
    160680     4532.33
    160720     4533.43
    160760     4534.74
    160800      4535.9
    160840     4536.78
    160880     4537.75
    160920     4539.22
    160960     4540.19
    161000     4541.34
    161040     4542.54
    161080     4543.93
    161120     4544.51
    161160     4546.13
    161200     4547.14
    161240     4547.84
    161280     4549.36
    161320     4550.37
    161360     4551.32
    161400     4553.09
    161440     4553.75
    161480     4554.83
    161520     4555.95
    161560      4557.2
    161600     4558.38
    161640     4559.27
    161680     4560.24
    161720     4561.71
    161760     4562.67
    161800     4563.83
    161840     4565.03
    161880     4566.41
    161920     4566.99
    161960     4568.61
    162000     4569.64
    162040     4570.33
    162080     4571.85
    162120     4572.86
    162160     4573.81
    162200     4575.59
    162240     4576.25
    162280     4577.33
    162320     4578.43
    162360      4579.7
    162400     4580.87
    162440     4581.77
    162480     4582.72
    162520      4584.2
    162560     4585.16
    162600     4586.31
    162640     4587.53
    162680     4588.91
    162720      4589.5
    162760      4591.1
    162800     4592.14
    162840     4592.83
    162880     4594.35
    162920     4595.36
    162960     4596.32
    163000     4598.09
    163040     4598.75
    163080     4599.85
    163120     4600.94
    163160     4602.22
    163200     4603.39
    163240     4604.27
    163280     4605.22
    163320     4606.71
    163360     4607.67
    163400     4608.83
    163440     4610.05
    163480     4611.42
    163520     4612.01
    163560     4613.62
    163600     4614.66
    163640     4615.34
    163680     4616.86
    163720     4617.87
    163760     4618.81
    163800      4620.6
    163840     4621.26
    163880     4622.36
    163920     4623.47
    163960     4624.73
    164000     4625.91
    164040      4626.8
    164080     4627.75
    164120     4629.23
    164160      4630.2
    164200     4631.36
    164240     4632.57
    164280     4633.95
    164320     4634.52
    164360     4636.13
    164400     4637.17
    164440     4637.86
    164480     4639.39
    164520     4640.38
    164560     4641.33
    164600     4643.12
    164640     4643.78
    164680     4644.88
    164720     4645.99
    164760     4647.25
    164800     4648.45
    164840     4649.31
    164880     4650.27
    164920     4651.73
    164960     4652.72
    165000     4653.88
    165040     4655.09
    165080     4656.46
    165120     4657.05
    165160     4658.66
    165200     4659.69
    165240     4660.37
    165280     4661.88
    165320      4662.9
    165360     4663.85
    165400     4665.63
    165440     4666.29
    165480     4667.39
    165520      4668.5
    165560     4669.77
    165600     4670.97
    165640     4671.83
    165680     4672.79
    165720     4674.26
    165760     4675.25
    165800      4676.4
    165840     4677.62
    165880     4678.98
    165920     4679.56
    165960     4681.18
    166000      4682.2
    166040     4682.88
    166080      4684.4
    166120     4685.41
    166160     4686.36
    166200     4688.15
    166240      4688.8
    166280      4689.9
    166320     4691.02
    166360      4692.3
    166400     4693.48
    166440     4694.35
    166480     4695.32
    166520     4696.77
    166560     4697.77
    166600     4698.92
    166640     4700.16
    166680      4701.5
    166720     4702.09
    166760     4703.69
    166800     4704.73
    166840     4705.41
    166880     4706.93
    166920     4707.93
    166960     4708.88
    167000     4710.66
    167040     4711.32
    167080     4712.42
    167120     4713.55
    167160     4714.83
    167200     4716.01
    167240     4716.88
    167280     4717.84
    167320      4719.3
    167360     4720.29
    167400     4721.43
    167440     4722.67
    167480     4724.01
    167520      4724.6
    167560     4726.21
    167600     4727.24
    167640     4727.92
    167680     4729.44
    167720     4730.44
    167760     4731.39
    167800     4733.17
    167840     4733.83
    167880     4734.93
    167920     4736.06
    167960     4737.34
    168000     4738.53
    168040     4739.39
    168080     4740.33
    168120     4741.81
    168160     4742.79
    168200     4743.93
    168240     4745.17
    168280     4746.53
    168320      4747.1
    168360     4748.72
    168400     4749.74
    168440     4750.42
    168480     4751.95
    168520     4752.94
    168560      4753.9
    168600     4755.67
    168640     4756.34
    168680     4757.44
    168720     4758.56
    168760     4759.84
    168800     4761.04
    168840      4761.9
    168880     4762.85
    168920     4764.32
    168960      4765.3
    169000     4766.44
    169040     4767.67
    169080     4769.03
    169120      4769.6
    169160     4771.22
    169200     4772.23
    169240     4772.92
    169280     4774.44
    169320     4775.43
    169360     4776.41
    169400     4778.18
    169440     4778.84
    169480     4779.93
    169520     4781.06
    169560     4782.35
    169600     4783.55
    169640     4784.39
    169680     4785.36
    169720     4786.82
    169760      4787.8
    169800     4788.94
    169840     4790.19
    169880     4791.53
    169920      4792.1
    169960     4793.72
    170000     4794.73
    170040     4795.42
    170080     4796.94
    170120     4797.94
    170160     4798.92
    170200     4800.67
    170240     4801.34
    170280     4802.42
    170320     4803.57
    170360     4804.86
    170400     4806.04
    170440      4806.9
    170480     4807.85
    170520     4809.31
    170560     4810.31
    170600     4811.45
    170640      4812.7
    170680     4814.05
    170720      4814.6
    170760     4816.23
    170800     4817.24
    170840     4817.93
    170880     4819.44
    170920     4820.45
    170960     4821.42
    171000     4823.18
    171040     4823.86
    171080     4824.93
    171120     4826.08
    171160     4827.38
    171200     4828.55
    171240     4829.42
    171280     4830.35
    171320     4831.82
    171360     4832.81
    171400     4833.94
    171440     4835.19
    171480     4836.54
    171520     4837.09
    171560     4838.73
    171600     4839.73
    171640     4840.42
    171680     4841.93
    171720     4842.93
    171760     4843.91
    171800     4845.67
    171840     4846.35
    171880     4847.41
    171920     4848.58
    171960     4849.88
    172000     4851.04
    172040      4851.9
    172080     4852.84
    172120     4854.32
    172160      4855.3
    172200     4856.43
    172240     4857.69
    172280     4859.04
    172320     4859.59
    172360     4861.24
    172400     4862.24
    172440     4862.93
    172480     4864.43
    172520     4865.43
    172560     4866.42
    172600     4868.17
    172640     4868.85
    172680     4869.91
    172720     4871.07
    172760     4872.38
    172800     4873.53
    172840     4874.38
    172880     4875.33
    172920     4876.81
    172960     4877.78
    173000     4878.92
    173040     4880.17
    173080     4881.53
    173120     4882.09
    173160     4883.73
    173200     4884.72
    173240      4885.4
    173280     4886.92
    173320      4887.9
    173360     4888.89
    173400     4890.65
    173440     4891.33
    173480     4892.38
    173520     4893.56
    173560     4894.85
    173600     4895.98
    173640     4896.85
    173680     4897.79
    173720     4899.27
    173760     4900.26
    173800     4901.37
    173840     4902.62
    173880        4904
    173920     4904.55
    173960     4906.19
    174000     4907.17
    174040     4907.86
    174080     4909.38
    174120     4910.35
    174160     4911.36
    174200      4913.1
    174240      4913.8
    174280     4914.84
    174320        4916
    174360      4917.3
    174400     4918.43
    174440     4919.29
    174480     4920.23
    174520     4921.71
    174560     4922.69
    174600     4923.81
    174640     4925.07
    174680     4926.44
    174720     4926.97
    174760     4928.64
    174800     4929.61
    174840      4930.3
    174880      4931.8
    174920     4932.79
    174960     4933.79
    175000     4935.53
    175040     4936.24
    175080     4937.26
    175120     4938.44
    175160     4939.73
    175200     4940.87
    175240     4941.73
    175280     4942.67
    175320     4944.15
    175360     4945.13
    175400     4946.26
    175440     4947.51
    175480     4948.89
    175520     4949.41
    175560     4951.07
    175600     4952.05
    175640     4952.73
    175680     4954.24
    175720     4955.23
    175760     4956.23
    175800     4957.97
    175840     4958.68
    175880     4959.69
    175920     4960.87
    175960     4962.18
    176000     4963.28
    176040     4964.18
    176080     4965.12
    176120     4966.61
    176160     4967.58
    176200     4968.69
    176240     4969.94
    176280     4971.34
    176320     4971.86
    176360     4973.53
    176400     4974.49
    176440     4975.17
    176480     4976.68
    176520     4977.67
    176560     4978.66
    176600     4980.42
    176640     4981.14
    176680     4982.14
    176720     4983.34
    176760     4984.65
    176800     4985.76
    176840     4986.64
    176880     4987.57
    176920     4989.08
    176960     4990.03
    177000     4991.15
    177040      4992.4
    177080     4993.79
    177120     4994.33
    177160        4996
    177200     4996.95
    177240     4997.62
    177280     4999.15
    177320     5000.13
    177360     5001.14
    177400      5002.9
    177440     5003.61
    177480      5004.6
    177520     5005.81
    177560     5007.14
    177600     5008.23
    177640     5009.13
    177680     5010.04
    177720     5011.55
    177760      5012.5
    177800     5013.62
    177840     5014.88
    177880     5016.27
    177920      5016.8
    177960     5018.48
    178000     5019.43
    178040     5020.09
    178080     5021.64
    178120     5022.62
    178160     5023.61
    178200     5025.39
    178240      5026.1
    178280     5027.09
    178320     5028.29
    178360     5029.61
    178400      5030.7
    178440     5031.61
    178480     5032.51
    178520     5034.02
    178560     5034.98
    178600      5036.1
    178640     5037.35
    178680     5038.75
    178720     5039.28
    178760     5040.97
    178800     5041.91
    178840     5042.56
    178880     5044.13
    178920      5045.1
    178960     5046.09
    179000     5047.86
    179040      5048.6
    179080     5049.57
    179120     5050.77
    179160      5052.1
    179200     5053.19
    179240     5054.07
    179280        5055
    179320     5056.49
    179360     5057.47
    179400     5058.58
    179440     5059.83
    179480     5061.23
    179520     5061.75
    179560     5063.46
    179600      5064.4
    179640     5065.02
    179680     5066.61
    179720     5067.58
    179760     5068.56
    179800     5070.37
    179840     5071.08
    179880     5072.05
    179920     5073.27
    179960      5074.6
    180000     5075.67
    180040     5076.55
    180080     5077.47
    180120     5078.95
    180160     5079.93
    180200     5081.05
    180240      5082.3
    180280     5083.72
    180320     5084.23
    180360     5085.93
    180400     5086.89
    180440     5087.51
    180480     5089.09
    180520     5090.06
    180560     5091.05
    180600     5092.86
    180640     5093.58
    180680     5094.55
    180720     5095.76
    180760      5097.1
    180800     5098.17
    180840     5099.05
    180880     5099.95
    180920     5101.45
    180960     5102.44
    181000     5103.55
    181040     5104.79
    181080     5106.23
    181120     5106.72
    181160     5108.43
    181200     5109.39
    181240     5110.01
    181280     5111.58
    181320     5112.56
    181360     5113.54
    181400     5115.35
    181440     5116.06
    181480     5117.02
    181520     5118.25
    181560     5119.59
    181600     5120.66
    181640     5121.53
    181680     5122.44
    181720     5123.94
    181760     5124.93
    181800     5126.03
    181840     5127.27
    181880     5128.73
    181920     5129.21
    181960     5130.92
    182000     5131.89
    182040      5132.5
    182080     5134.08
    182120     5135.06
    182160     5136.04
    182200     5137.83
    182240     5138.56
    182280     5139.51
    182320     5140.75
    182360     5142.08
    182400     5143.14
    182440     5144.03
    182480     5144.93
    182520      5146.4
    182560     5147.43
    182600     5148.51
    182640     5149.77
    182680     5151.22
    182720      5151.7
    182760     5153.41
    182800     5154.39
    182840     5154.98
    182880     5156.57
    182920     5157.53
    182960     5158.52
    183000     5160.32
    183040     5161.04
    183080        5162
    183120     5163.24
    183160     5164.58
    183200     5165.64
    183240     5166.54
    183280     5167.42
    183320      5168.9
    183360     5169.92
    183400        5171
    183440     5172.27
    183480     5173.71
    183520     5174.18
    183560     5175.92
    183600     5176.89
    183640     5177.49
    183680     5179.08
    183720     5180.04
    183760     5181.03
    183800     5182.83
    183840     5183.53
    183880      5184.5
    183920     5185.75
    183960     5187.06
    184000     5188.13
    184040     5189.04
    184080     5189.92
    184120     5191.41
    184160     5192.42
    184200     5193.49
    184240     5194.77
    184280     5196.23
    184320     5196.69
    184360     5198.44
    184400     5199.41
    184440     5200.01
    184480     5201.61
    184520     5202.57
    184560     5203.55
    184600     5205.35
    184640     5206.05
    184680     5207.02
    184720     5208.27
    184760     5209.58
    184800     5210.65
    184840     5211.55
    184880     5212.44
    184920     5213.92
    184960     5214.94
    185000        5216
    185040     5217.28
    185080     5218.76
    185120     5219.21
    185160     5220.96
    185200     5221.91
    185240     5222.53
    185280     5224.12
    185320     5225.09
    185360     5226.07
    185400     5227.86
    185440     5228.57
    185480     5229.55
    185520     5230.79
    185560     5232.12
    185600     5233.19
    185640     5234.08
    185680     5234.96
    185720     5236.44
    185760     5237.46
    185800     5238.52
    185840     5239.82
    185880     5241.29
    185920     5241.72
    185960     5243.46
    186000     5244.42
    186040     5245.05
    186080     5246.63
    186120     5247.59
    186160     5248.57
    186200     5250.37
    186240     5251.07
    186280     5252.07
    186320     5253.31
    186360     5254.64
    186400     5255.71
    186440     5256.62
    186480      5257.5
    186520     5258.97
    186560     5259.99
    186600     5261.06
    186640     5262.35
    186680      5263.8
    186720     5264.25
    186760        5266
    186800     5266.94
    186840     5267.58
    186880     5269.16
    186920     5270.12
    186960      5271.1
    187000     5272.91
    187040      5273.6
    187080     5274.58
    187120     5275.84
    187160     5277.18
    187200     5278.25
    187240     5279.15
    187280     5280.03
    187320      5281.5
    187360     5282.52
    187400      5283.6
    187440     5284.87
    187480     5286.32
    187520     5286.77
    187560     5288.52
    187600     5289.49
    187640     5290.11
    187680     5291.71
    187720     5292.64
    187760     5293.61
    187800     5295.43
    187840     5296.13
    187880     5297.11
    187920     5298.37
    187960      5299.7
    188000     5300.78
    188040     5301.67
    188080     5302.55
    188120     5304.01
    188160     5305.04
    188200     5306.11
    188240     5307.38
    188280     5308.84
    188320     5309.29
    188360     5311.04
    188400     5311.99
    188440     5312.64
    188480     5314.23
    188520     5315.16
    188560     5316.14
    188600     5317.96
    188640     5318.64
    188680     5319.64
    188720      5320.9
    188760     5322.22
    188800      5323.3
    188840      5324.2
    188880     5325.08
    188920     5326.54
    188960     5327.54
    189000     5328.63
    189040     5329.91
    189080     5331.35
    189120     5331.82
    189160     5333.58
    189200     5334.53
    189240     5335.16
    189280     5336.74
    189320     5337.67
    189360     5338.66
    189400     5340.47
    189440     5341.15
    189480     5342.15
    189520     5343.43
    189560     5344.73
    189600     5345.81
    189640      5346.7
    189680      5347.6
    189720     5349.05
    189760     5350.06
    189800     5351.14
    189840     5352.42
    189880     5353.86
    189920     5354.33
    189960     5356.09
    190000     5357.06
    190040     5357.68
    190080     5359.25
    190120     5360.18
    190160     5361.18
    190200     5362.99
    190240     5363.64
    190280     5364.66
    190320     5365.93
    190360     5367.24
    190400     5368.32
    190440     5369.21
    190480     5370.13
    190520     5371.57
    190560     5372.58
    190600     5373.66
    190640     5374.93
    190680     5376.37
    190720     5376.85
    190760     5378.61
    190800     5379.58
    190840     5380.18
    190880     5381.77
    190920      5382.7
    190960     5383.71
    191000     5385.52
    191040     5386.17
    191080     5387.18
    191120     5388.46
    191160     5389.76
    191200     5390.83
    191240     5391.72
    191280     5392.64
    191320     5394.08
    191360     5395.09
    191400     5396.18
    191440     5397.46
    191480     5398.91
    191520     5399.37
    191560     5401.15
    191600      5402.1
    191640     5402.71
    191680     5404.29
    191720     5405.22
    191760     5406.24
    191800     5408.06
    191840      5408.7
    191880     5409.69
    191920     5410.98
    191960     5412.27
    192000     5413.34
    192040     5414.25
    192080     5415.17
    192120      5416.6
    192160     5417.59
    192200     5418.71
    192240     5419.98
    192280     5421.45
    192320     5421.88
    192360     5423.66
    192400      5424.6
    192440     5425.23
    192480      5426.8
    192520     5427.74
    192560     5428.74
    192600     5430.57
    192640      5431.2
    192680     5432.21
    192720     5433.49
    192760     5434.78
    192800     5435.85
    192840     5436.76
    192880     5437.69
    192920     5439.12
    192960     5440.12
    193000     5441.22
    193040     5442.48
    193080     5443.97
    193120     5444.38
    193160     5446.18
    193200      5447.1
    193240     5447.74
    193280      5449.3
    193320     5450.24
    193360     5451.24
    193400     5453.09
    193440     5453.72
    193480     5454.71
    193520        5456
    193560     5457.29
    193600     5458.36
    193640     5459.28
    193680      5460.2
    193720     5461.62
    193760     5462.62
    193800     5463.72
    193840     5464.98
    193880     5466.47
    193920     5466.87
    193960     5468.67
    194000      5469.6
    194040     5470.24
    194080     5471.81
    194120     5472.75
    194160     5473.73
    194200      5475.6
    194240     5476.23
    194280     5477.21
    194320      5478.5
    194360      5479.8
    194400     5480.86
    194440     5481.79
    194480     5482.73
    194520      5484.1
    194560     5485.15
    194600     5486.21
    194640     5487.51
    194680     5488.98
    194720     5489.39
    194760      5491.2
    194800     5492.12
    194840     5492.75
    194880     5494.33
    194920     5495.26
    194960     5496.26
    195000     5498.12
    195040     5498.76
    195080     5499.74
    195120     5501.02
    195160     5502.32
    195200     5503.38
    195240     5504.33
    195280     5505.25
    195320     5506.64
    195360     5507.67
    195400     5508.74
    195440     5510.04
    195480     5511.52
    195520     5511.92
    195560     5513.73
    195600     5514.65
    195640     5515.27
    195680     5516.87
    195720     5517.79
    195760     5518.82
    195800     5520.67
    195840      5521.3
    195880     5522.28
    195920     5523.56
    195960     5524.86
    196000     5525.93
    196040     5526.82
    196080     5527.77
    196120     5529.15
    196160      5530.2
    196200     5531.29
    196240     5532.58
    196280     5534.04
    196320     5534.45
    196360     5536.28
    196400     5537.19
    196440      5537.8
    196480     5539.41
    196520     5540.34
    196560     5541.36
    196600     5543.21
    196640     5543.82
    196680     5544.82
    196720     5546.12
    196760      5547.4
    196800     5548.48
    196840     5549.35
    196880     5550.33
    196920     5551.71
    196960     5552.75
    197000      5553.8
    197040     5555.11
    197080     5556.56
    197120     5556.98
    197160     5558.81
    197200     5559.71
    197240     5560.33
    197280     5561.94
    197320     5562.88
    197360      5563.9
    197400     5565.73
    197440     5566.36
    197480     5567.35
    197520     5568.65
    197560     5569.95
    197600     5571.04
    197640      5571.9
    197680     5572.87
    197720     5574.24
    197760     5575.28
    197800     5576.32
    197840     5577.66
    197880      5579.1
    197920     5579.52
    197960     5581.35
    198000     5582.25
    198040     5582.89
    198080     5584.48
    198120     5585.41
    198160     5586.44
    198200     5588.26
    198240     5588.91
    198280     5589.89
    198320     5591.17
    198360     5592.48
    198400     5593.57
    198440     5594.45
    198480     5595.41
    198520     5596.79
    198560     5597.81
    198600     5598.86
    198640     5600.22
    198680     5601.64
    198720     5602.07
    198760     5603.89
    198800      5604.8
    198840     5605.43
    198880     5607.03
    198920     5607.94
    198960     5608.97
    199000      5610.8
    199040     5611.43
    199080     5612.43
    199120      5613.7
    199160     5615.01
    199200      5616.1
    199240     5616.96
    199280     5617.93
    199320     5619.33
    199360     5620.35
    199400      5621.4
    199440     5622.77
    199480     5624.19
    199520     5624.62
    199560     5626.42
    199600     5627.34
    199640     5627.97
    199680     5629.57
    199720     5630.47
    199760      5631.5
    199800     5633.33
    199840     5633.97
    199880     5634.96
    199920     5636.25
    199960     5637.56
    200000     5638.62
    200040     5639.52
    200080     5640.49
    200120     5641.86
    200160     5642.88
    200200     5643.94
    200240     5645.29
    200280     5646.72
    200320     5647.15
    200360     5648.96
    200400     5649.87
    200440     5650.49
    200480     5652.08
    200520     5653.01
    200560     5654.03
    200600     5655.86
    200640     5656.49
    200680     5657.49
    200720     5658.78
    200760     5660.09
    200800     5661.15
    200840     5662.04
    200880     5663.02
    200920     5664.39
    200960      5665.4
    201000     5666.49
    201040     5667.81
    201080     5669.25
    201120     5669.67
    201160      5671.5
    201200      5672.4
    201240     5673.03
    201280      5674.6
    201320     5675.54
    201360     5676.56
    201400     5678.39
    201440     5679.03
    201480     5680.04
    201520     5681.31
    201560     5682.63
    201600     5683.68
    201640     5684.58
    201680     5685.56
    201720     5686.93
    201760     5687.96
    201800     5689.03
    201840     5690.36
    201880     5691.81
    201920     5692.22
    201960     5694.06
    202000     5694.96
    202040     5695.58
    202080     5697.17
    202120     5698.11
    202160     5699.12
    202200     5700.94
    202240     5701.57
    202280     5702.59
    202320     5703.86
    202360     5705.19
    202400     5706.22
    202440     5707.11
    202480      5708.1
    202520     5709.47
    202560     5710.49
    202600     5711.56
    202640     5712.91
    202680     5714.34
    202720     5714.76
    202760     5716.59
    202800      5717.5
    202840     5718.13
    202880      5719.7
    202920     5720.64
    202960     5721.67
    203000     5723.47
    203040      5724.1
    203080     5725.12
    203120     5726.37
    203160     5727.71
    203200     5728.76
    203240     5729.64
    203280     5730.62
    203320        5732
    203360        5733
    203400     5734.09
    203440     5735.43
    203480     5736.86
    203520     5737.29
    203560     5739.12
    203600     5740.03
    203640     5740.63
    203680     5742.22
    203720     5743.15
    203760     5744.18
    203800     5745.99
    203840     5746.62
    203880     5747.66
    203920     5748.89
    203960     5750.25
    204000     5751.27
    204040     5752.15
    204080     5753.16
    204120     5754.54
    204160     5755.52
    204200      5756.6
    204240     5757.98
    204280      5759.4
    204320     5759.81
    204360     5761.65
    204400     5762.55
    204440     5763.15
    204480     5764.75
    204520      5765.7
    204560     5766.69
    204600     5768.54
    204640     5769.16
    204680      5770.2
    204720     5771.43
    204760     5772.78
    204800     5773.81
    204840     5774.67
    204880     5775.67
    204920     5777.05
    204960     5778.04
    205000     5779.13
    205040     5780.49
    205080     5781.91
    205120     5782.31
    205160     5784.16
    205200     5785.08
    205240     5785.66
    205280     5787.26
    205320     5788.22
    205360     5789.21
    205400     5791.06
    205440     5791.67
    205480     5792.72
    205520     5793.93
    205560     5795.29
    205600     5796.32
    205640     5797.17
    205680     5798.19
    205720     5799.56
    205760     5800.55
    205800     5801.65
    205840     5803.01
    205880     5804.42
    205920     5804.83
    205960     5806.68
    206000     5807.61
    206040     5808.16
    206080     5809.78
    206120     5810.72
    206160     5811.71
    206200      5813.6
    206240     5814.18
    206280     5815.23
    206320     5816.45
    206360     5817.79
    206400     5818.84
    206440     5819.69
    206480     5820.71
    206520     5822.08
    206560     5823.06
    206600     5824.18
    206640     5825.52
    206680     5826.94
    206720     5827.33
    206760     5829.19
    206800     5830.14
    206840     5830.68
    206880     5832.29
    206920     5833.23
    206960     5834.22
    207000      5836.1
    207040     5836.71
    207080     5837.76
    207120     5838.96
    207160      5840.3
    207200     5841.37
    207240     5842.21
    207280     5843.24
    207320     5844.61
    207360     5845.61
    207400      5846.7
    207440     5848.05
    207480     5849.46
    207520     5849.88
    207560     5851.71
    207600     5852.67
    207640     5853.19
    207680     5854.82
    207720     5855.74
    207760     5856.75
    207800     5858.64
    207840     5859.24
    207880     5860.27
    207920      5861.5
    207960     5862.85
    208000      5863.9
    208040     5864.75
    208080     5865.77
    208120     5867.15
    208160     5868.14
    208200     5869.22
    208240     5870.59
    208280     5871.99
    208320     5872.43
    208360     5874.26
    208400      5875.2
    208440     5875.71
    208480     5877.36
    208520     5878.29
    208560     5879.28
    208600     5881.18
    208640     5881.76
    208680     5882.79
    208720     5884.03
    208760     5885.37
    208800     5886.43
    208840     5887.31
    208880     5888.32
    208920     5889.69
    208960     5890.66
    209000     5891.75
    209040     5893.14
    209080     5894.52
    209120     5894.97
    209160     5896.79
    209200     5897.72
    209240     5898.23
    209280     5899.87
    209320     5900.81
    209360     5901.82
    209400     5903.68
    209440     5904.28
    209480      5905.3
    209520     5906.53
    209560     5907.89
    209600     5908.94
    209640     5909.81
    209680     5910.83
    209720     5912.21
    209760     5913.17
    209800     5914.26
    209840     5915.65
    209880     5917.03
    209920     5917.48
    209960     5919.32
    210000     5920.24
    210040     5920.75
    210080     5922.42
    210120     5923.32
    210160     5924.32
    210200      5926.2
    210240     5926.81
    210280     5927.81
    210320     5929.05
    210360     5930.41
    210400     5931.46
    210440     5932.33
    210480     5933.37
    210520     5934.74
    210560     5935.71
    210600     5936.79
    210640      5938.2
    210680     5939.57
    210720     5940.03
    210760     5941.86
    210800     5942.79
    210840     5943.29
    210880     5944.96
    210920     5945.87
    210960     5946.88
    211000     5948.76
    211040     5949.37
    211080     5950.37
    211120     5951.61
    211160     5952.96
    211200     5954.01
    211240     5954.88
    211280     5955.92
    211320      5957.3
    211360     5958.26
    211400     5959.33
    211440     5960.74
    211480     5962.12
    211520     5962.57
    211560      5964.4
    211600     5965.34
    211640     5965.85
    211680     5967.52
    211720      5968.4
    211760     5969.42
    211800     5971.31
    211840     5971.91
    211880     5972.91
    211920     5974.16
    211960     5975.51
    212000     5976.56
    212040     5977.45
    212080     5978.48
    212120     5979.88
    212160     5980.79
    212200     5981.88
    212240     5983.28
    212280     5984.68
    212320     5985.13
    212360     5986.96
    212400     5987.89
    212440      5988.4
    212480     5990.08
    212520     5990.97
    212560     5991.98
    212600      5993.9
    212640     5994.46
    212680     5995.46
    212720     5996.73
    212760     5998.08
    212800     5999.13
    212840     6000.01
    212880     6001.02
    212920     6002.44
    212960     6003.34
    213000     6004.43
    213040     6005.83
    213080     6007.23
    213120     6007.69
    213160     6009.53
    213200     6010.45
    213240     6010.96
    213280     6012.65
    213320     6013.53
    213360     6014.53
    213400     6016.45
    213440     6017.02
    213480     6018.03
    213520     6019.28
    213560     6020.64
    213600     6021.69
    213640     6022.56
    213680     6023.59
    213720     6025.01
    213760     6025.91
    213800     6026.98
    213840      6028.4
    213880     6029.79
    213920     6030.24
    213960     6032.09
    214000     6033.02
    214040     6033.52
    214080     6035.21
    214120     6036.09
    214160      6037.1
    214200     6039.03
    214240     6039.57
    214280      6040.6
    214320     6041.87
    214360     6043.21
    214400     6044.25
    214440     6045.12
    214480     6046.16
    214520     6047.59
    214560     6048.47
    214600     6049.56
    214640     6050.97
    214680     6052.36
    214720     6052.81
    214760     6054.66
    214800     6055.58
    214840     6056.09
    214880     6057.77
    214920     6058.65
    214960     6059.66
    215000     6061.57
    215040     6062.13
    215080     6063.15
    215120     6064.43
    215160     6065.77
    215200     6066.82
    215240      6067.7
    215280     6068.72
    215320     6070.15
    215360     6071.05
    215400     6072.13
    215440     6073.54
    215480     6074.91
    215520     6075.37
    215560     6077.23
    215600     6078.14
    215640     6078.65
    215680     6080.34
    215720     6081.21
    215760     6082.23
    215800     6084.14
    215840     6084.69
    215880     6085.71
    215920     6086.97
    215960     6088.33
    216000     6089.36
    216040     6090.26
    216080     6091.29
    216120     6092.73
    216160      6093.6
    216200      6094.7
    216240     6096.11
    216280     6097.47
    216320     6097.92
    216360      6099.8
    216400     6100.69
    216440      6101.2
    216480     6102.91
    216520     6103.75
    216560     6104.76
    216600      6106.7
    216640     6107.24
    216680     6108.27
    216720     6109.52
    216760     6110.88
    216800     6111.91
    216840     6112.82
    216880     6113.85
    216920     6115.26
    216960     6116.15
    217000     6117.25
    217040     6118.66
    217080     6120.04
    217120     6120.48
    217160     6122.35
    217200     6123.23
    217240     6123.74
    217280     6125.44
    217320     6126.31
    217360      6127.3
    217400     6129.25
    217440     6129.79
    217480     6130.81
    217520     6132.07
    217560     6133.43
    217600     6134.44
    217640     6135.34
    217680     6136.37
    217720     6137.81
    217760      6138.7
    217800     6139.77
    217840      6141.2
    217880     6142.57
    217920     6143.02
    217960     6144.91
    218000     6145.77
    218040     6146.27
    218080        6148
    218120     6148.85
    218160     6149.87
    218200     6151.82
    218240     6152.32
    218280     6153.37
    218320     6154.61
    218360     6155.99
    218400     6156.99
    218440     6157.89
    218480     6158.92
    218520     6160.34
    218560     6161.23
    218600     6162.33
    218640     6163.73
    218680     6165.12
    218720     6165.55
    218760     6167.46
    218800     6168.32
    218840      6168.8
    218880     6170.54
    218920     6171.39
    218960      6172.4
    219000     6174.35
    219040     6174.84
    219080      6175.9
    219120     6177.15
    219160     6178.52
    219200     6179.53
    219240     6180.44
    219280     6181.45
    219320     6182.89
    219360     6183.76
    219400     6184.86
    219440     6186.26
    219480     6187.66
    219520     6188.09
    219560     6189.98
    219600     6190.86
    219640     6191.33
    219680     6193.06
    219720     6193.92
    219760     6194.94
    219800     6196.89
    219840     6197.39
    219880     6198.45
    219920     6199.69
    219960     6201.07
    220000     6202.09
    220040     6202.98
    220080        6204
    220120     6205.43
    220160     6206.32
    220200      6207.4
    220240     6208.83
    220280     6210.21
    220320     6210.66
    220360     6212.52
    220400      6213.4
    220440     6213.86
    220480      6215.6
    220520     6216.47
    220560     6217.48
    220600     6219.44
    220640     6219.94
    220680        6221
    220720     6222.24
    220760     6223.63
    220800     6224.63
    220840     6225.54
    220880     6226.54
    220920     6227.98
    220960     6228.87
    221000     6229.96
    221040     6231.38
    221080     6232.76
    221120     6233.19
    221160     6235.07
    221200     6235.94
    221240     6236.42
    221280     6238.15
    221320     6239.03
    221360     6240.02
    221400     6242.01
    221440     6242.49
    221480     6243.57
    221520     6244.78
    221560     6246.18
    221600     6247.17
    221640     6248.09
    221680     6249.11
    221720     6250.53
    221760     6251.42
    221800     6252.51
    221840     6253.94
    221880     6255.31
    221920     6255.74
    221960     6257.62
    222000      6258.5
    222040     6258.98
    222080      6260.7
    222120     6261.58
    222160     6262.59
    222200     6264.57
    222240     6265.04
    222280     6266.11
    222320     6267.32
    222360     6268.73
    222400     6269.71
    222440     6270.63
    222480     6271.66
    222520      6273.1
    222560     6273.99
    222600     6275.06
    222640      6276.5
    222680     6277.87
    222720     6278.29
    222760     6280.18
    222800     6281.05
    222840     6281.53
    222880     6283.27
    222920     6284.14
    222960     6285.16
    223000     6287.14
    223040      6287.6
    223080     6288.69
    223120      6289.9
    223160     6291.31
    223200     6292.29
    223240      6293.2
    223280     6294.24
    223320     6295.68
    223360     6296.57
    223400     6297.65
    223440     6299.08
    223480     6300.47
    223520     6300.87
    223560     6302.77
    223600     6303.65
    223640     6304.11
    223680     6305.84
    223720     6306.72
    223760     6307.74
    223800     6309.71
    223840     6310.19
    223880     6311.26
    223920     6312.48
    223960     6313.91
    224000     6314.86
    224040     6315.78
    224080     6316.82
    224120     6318.26
    224160     6319.15
    224200     6320.22
    224240     6321.67
    224280     6323.05
    224320     6323.43
    224360     6325.37
    224400     6326.21
    224440     6326.69
    224480     6328.39
    224520     6329.31
    224560     6330.31
    224600      6332.3
    224640     6332.77
    224680     6333.83
    224720     6335.05
    224760     6336.48
    224800     6337.42
    224840     6338.37
    224880     6339.41
    224920     6340.85
    224960     6341.73
    225000      6342.8
    225040     6344.24
    225080     6345.64
    225120     6346.01
    225160     6347.95
    225200     6348.79
    225240     6349.26
    225280     6350.96
    225320     6351.88
    225360     6352.87
    225400     6354.87
    225440     6355.35
    225480     6356.41
    225520     6357.62
    225560     6359.06
    225600     6359.99
    225640     6360.94
    225680     6361.97
    225720     6363.42
    225760     6364.28
    225800     6365.37
    225840     6366.82
    225880     6368.21
    225920     6368.59
    225960     6370.52
    226000     6371.35
    226040     6371.82
    226080     6373.53
    226120     6374.44
    226160     6375.44
    226200     6377.42
    226240     6377.92
    226280     6378.96
    226320     6380.18
    226360     6381.63
    226400     6382.56
    226440      6383.5
    226480     6384.54
    226520        6386
    226560     6386.85
    226600     6387.92
    226640     6389.37
    226680     6390.76
    226720     6391.14
    226760     6393.09
    226800     6393.91
    226840     6394.39
    226880     6396.09
    226920     6397.01
    226960     6398.01
    227000     6399.98
    227040     6400.49
    227080     6401.53
    227120     6402.75
    227160      6404.2
    227200     6405.14
    227240     6406.06
    227280     6407.09
    227320     6408.53
    227360     6409.41
    227400     6410.48
    227440     6411.93
    227480     6413.33
    227520     6413.71
    227560     6415.67
    227600     6416.47
    227640     6416.95
    227680     6418.68
    227720     6419.57
    227760     6420.57
    227800     6422.55
    227840     6423.04
    227880     6424.09
    227920     6425.34
    227960     6426.75
    228000     6427.73
    228040     6428.62
    228080     6429.65
    228120      6431.1
    228160     6431.97
    228200     6433.05
    228240     6434.48
    228280     6435.88
    228320     6436.29
    228360     6438.23
    228400     6439.05
    228440     6439.51
    228480     6441.23
    228520     6442.14
    228560     6443.13
    228600     6445.11
    228640     6445.61
    228680     6446.65
    228720     6447.91
    228760     6449.33
    228800     6450.32
    228840     6451.19
    228880      6452.2
    228920     6453.65
    228960     6454.54
    229000     6455.62
    229040     6457.04
    229080     6458.45
    229120     6458.85
    229160     6460.79
    229200     6461.61
    229240     6462.07
    229280     6463.79
    229320     6464.69
    229360     6465.69
    229400     6467.68
    229440     6468.17
    229480     6469.22
    229520     6470.48
    229560      6471.9
    229600     6472.89
    229640     6473.76
    229680     6474.75
    229720     6476.21
    229760     6477.11
    229800     6478.19
    229840     6479.61
    229880     6481.02
    229920      6481.4
    229960     6483.37
    230000     6484.17
    230040     6484.62
    230080     6486.35
    230120     6487.25
    230160     6488.24
    230200     6490.26
    230240     6490.73
    230280     6491.78
    230320     6493.04
    230360     6494.46
    230400     6495.44
    230440     6496.32
    230480     6497.31
    230520     6498.78
    230560     6499.67
    230600     6500.73
    230640     6502.18
    230680     6503.59
    230720     6503.98
    230760     6505.92
    230800     6506.73
    230840     6507.19
    230880     6508.92
    230920     6509.81
    230960     6510.79
    231000     6512.83
    231040      6513.3
    231080     6514.35
    231120     6515.62
    231160     6517.04
    231200     6518.02
    231240      6518.9
    231280     6519.87
    231320     6521.34
    231360     6522.23
    231400      6523.3
    231440     6524.75
    231480     6526.15
    231520     6526.53
    231560     6528.51
    231600      6529.3
    231640     6529.77
    231680     6531.48
    231720     6532.38
    231760     6533.35
    231800     6535.41
    231840     6535.87
    231880     6536.92
    231920      6538.2
    231960     6539.61
    232000     6540.58
    232040     6541.46
    232080     6542.45
    232120     6543.92
    232160     6544.78
    232200     6545.88
    232240     6547.33
    232280     6548.73
    232320     6549.11
    232360     6551.08
    232400     6551.87
    232440     6552.35
    232480     6554.04
    232520     6554.96
    232560     6555.93
    232600     6557.97
    232640     6558.44
    232680     6559.49
    232720     6560.77
    232760     6562.17
    232800     6563.15
    232840     6564.05
    232880        6565
    232920     6566.49
    232960     6567.34
    233000     6568.44
    233040      6569.9
    233080     6571.27
    233120     6571.67
    233160     6573.63
    233200     6574.41
    233240     6574.91
    233280      6576.6
    233320     6577.53
    233360     6578.47
    233400     6580.54
    233440     6580.98
    233480     6582.04
    233520     6583.33
    233560     6584.72
    233600     6585.69
    233640     6586.61
    233680     6587.57
    233720     6589.09
    233760     6589.91
    233800     6591.03
    233840     6592.47
    233880     6593.88
    233920     6594.26
    233960     6596.22
    234000     6596.98
    234040     6597.49
    234080     6599.19
    234120     6600.12
    234160     6601.02
    234200     6603.13
    234240     6603.57
    234280     6604.65
    234320      6605.9
    234360     6607.31
    234400     6608.28
    234440     6609.19
    234480     6610.18
    234520     6611.66
    234560     6612.51
    234600     6613.61
    234640     6615.06
    234680     6616.49
    234720     6616.85
    234760     6618.81
    234800     6619.57
    234840     6620.06
    234880     6621.78
    234920     6622.69
    234960      6623.6
    235000     6625.71
    235040     6626.17
    235080     6627.25
    235120     6628.51
    235160     6629.89
    235200     6630.87
    235240     6631.77
    235280     6632.74
    235320     6634.25
    235360     6635.08
    235400      6636.2
    235440     6637.66
    235480     6639.05
    235520     6639.44
    235560      6641.4
    235600     6642.16
    235640     6642.64
    235680     6644.37
    235720     6645.26
    235760     6646.16
    235800     6648.28
    235840     6648.74
    235880     6649.83
    235920     6651.07
    235960     6652.46
    236000     6653.43
    236040     6654.33
    236080      6655.3
    236120      6656.8
    236160     6657.65
    236200     6658.78
    236240     6660.22
    236280     6661.61
    236320        6662
    236360     6663.97
    236400     6664.72
    236440     6665.21
    236480     6666.94
    236520     6667.83
    236560     6668.72
    236600     6670.85
    236640     6671.31
    236680     6672.37
    236720     6673.62
    236760     6675.04
    236800        6676
    236840     6676.91
    236880     6677.87
    236920     6679.38
    236960     6680.22
    237000     6681.35
    237040     6682.82
    237080     6684.19
    237120      6684.6
    237160     6686.54
    237200     6687.33
    237240     6687.83
    237280     6689.54
    237320     6690.42
    237360     6691.31
    237400     6693.44
    237440     6693.88
    237480     6694.96
    237520     6696.21
    237560     6697.63
    237600      6698.6
    237640      6699.5
    237680     6700.44
    237720     6701.97
    237760     6702.83
    237800     6703.95
    237840     6705.38
    237880     6706.78
    237920     6707.17
    237960     6709.13
    238000      6709.9
    238040     6710.41
    238080     6712.11
    238120     6712.99
    238160     6713.91
    238200        6716
    238240     6716.46
    238280     6717.54
    238320      6718.8
    238360     6720.21
    238400     6721.17
    238440     6722.06
    238480     6723.02
    238520     6724.54
    238560      6725.4
    238600     6726.52
    238640     6727.97
    238680     6729.35
    238720     6729.75
    238760     6731.72
    238800     6732.47
    238840     6732.98
    238880     6734.68
    238920     6735.57
    238960     6736.48
    239000     6738.58
    239040     6739.02
    239080     6740.13
    239120     6741.37
    239160     6742.78
    239200     6743.75
    239240     6744.62
    239280      6745.6
    239320     6747.11
    239360     6747.97
    239400     6749.09
    239440     6750.55
    239480     6751.92
    239520     6752.32
    239560     6754.28
    239600     6755.03
    239640     6755.54
    239680     6757.24
    239720     6758.11
    239760     6759.04
    239800     6761.15
    239840     6761.59
    239880     6762.69
    239920     6763.95
    239960     6765.35
    240000     6766.32
    240040     6767.18
    240080     6768.17
    240120     6769.69
    240160     6770.55
    240200     6771.66
    240240     6773.12
    240280      6774.5
    240320     6774.88
    240360     6776.87
    240400      6777.6
    240440     6778.08
    240480      6779.8
    240520     6780.68
    240560     6781.63
    240600     6783.75
    240640     6784.16
    240680     6785.26
    240720     6786.52
    240760     6787.92
    240800      6788.9
    240840     6789.79
    240880     6790.77
    240920     6792.28
    240960     6793.16
    241000     6794.26
    241040     6795.74
    241080     6797.09
    241120     6797.48
    241160     6799.47
    241200     6800.18
    241240     6800.66
    241280     6802.39
    241320     6803.28
    241360     6804.22
    241400     6806.37
    241440     6806.75
    241480     6807.85
    241520     6809.14
    241560     6810.54
    241600      6811.5
    241640      6812.4
    241680     6813.36
    241720     6814.88
    241760     6815.78
    241800     6816.87
    241840     6818.32
    241880     6819.69
    241920     6820.07
    241960     6822.07
    242000     6822.78
    242040     6823.26
    242080        6825
    242120      6825.9
    242160     6826.83
    242200     6828.99
    242240     6829.36
    242280     6830.46
    242320     6831.74
    242360     6833.14
    242400      6834.1
    242440     6834.98
    242480     6835.96
    242520     6837.48
    242560     6838.38
    242600     6839.46
    242640     6840.93
    242680     6842.28
    242720     6842.67
    242760     6844.67
    242800     6845.36
    242840     6845.85
    242880      6847.6
    242920     6848.49
    242960     6849.42
    243000     6851.59
    243040     6851.97
    243080     6853.04
    243120     6854.34
    243160     6855.75
    243200     6856.69
    243240     6857.57
    243280     6858.56
    243320     6860.07
    243360     6860.99
    243400     6862.04
    243440     6863.53
    243480     6864.87
    243520     6865.24
    243560     6867.26
    243600     6867.94
    243640     6868.44
    243680     6870.17
    243720     6871.06
    243760        6872
    243800     6874.17
    243840     6874.54
    243880     6875.63
    243920     6876.91
    243960     6878.31
    244000     6879.26
    244040     6880.15
    244080     6881.13
    244120     6882.65
    244160     6883.54
    244200     6884.63
    244240     6886.11
    244280     6887.45
    244320     6887.84
    244360     6889.84
    244400     6890.52
    244440     6891.01
    244480     6892.75
    244520     6893.68
    244560     6894.57
    244600     6896.77
    244640     6897.13
    244680     6898.22
    244720      6899.5
    244760     6900.88
    244800     6901.86
    244840     6902.76
    244880     6903.73
    244920     6905.23
    244960     6906.14
    245000     6907.22
    245040      6908.7
    245080     6910.05
    245120     6910.43
    245160     6912.45
    245200      6913.1
    245240     6913.61
    245280     6915.33
    245320     6916.27
    245360     6917.15
    245400     6919.39
    245440      6919.7
    245480     6920.82
    245520     6922.08
    245560     6923.48
    245600     6924.43
    245640     6925.35
    245680     6926.34
    245720     6927.83
    245760     6928.73
    245800     6929.82
    245840     6931.31
    245880     6932.66
    245920     6933.02
    245960     6935.06
    246000     6935.71
    246040     6936.22
    246080     6937.95
    246120     6938.88
    246160     6939.78
    246200        6942
    246240     6942.31
    246280     6943.43
    246320     6944.68
    246360      6946.1
    246400     6947.06
    246440     6947.97
    246480     6948.94
    246520     6950.43
    246560     6951.35
    246600     6952.43
    246640     6953.93
    246680     6955.27
    246720     6955.63
    246760     6957.68
    246800     6958.34
    246840     6958.85
    246880     6960.57
    246920     6961.47
    246960      6962.4
    247000     6964.61
    247040     6964.91
    247080     6966.02
    247120     6967.28
    247160      6968.7
    247200     6969.67
    247240     6970.57
    247280     6971.53
    247320     6973.05
    247360     6973.95
    247400     6975.03
    247440     6976.53
    247480     6977.87
    247520     6978.24
    247560     6980.29
    247600     6980.93
    247640     6981.45
    247680     6983.16
    247720     6984.06
    247760        6985
    247800     6987.22
    247840     6987.49
    247880     6988.63
    247920     6989.85
    247960     6991.28
    248000     6992.24
    248040     6993.19
    248080     6994.12
    248120     6995.65
    248160     6996.54
    248200     6997.62
    248240     6999.12
    248280     7000.48
    248320     7000.84
    248360     7002.85
    248400     7003.53
    248440     7004.03
    248480     7005.74
    248520     7006.64
    248560     7007.58
    248600      7009.8
    248640     7010.06
    248680      7011.2
    248720     7012.44
    248760     7013.87
    248800     7014.84
    248840     7015.77
    248880     7016.72
    248920     7018.24
    248960     7019.15
    249000     7020.23
    249040      7021.7
    249080     7023.09
    249120     7023.44
    249160     7025.46
    249200     7026.13
    249240     7026.64
    249280     7028.36
    249320     7029.26
    249360      7030.2
    249400     7032.42
    249440     7032.68
    249480     7033.79
    249520     7035.06
    249560     7036.48
    249600     7037.44
    249640     7038.38
    249680     7039.36
    249720     7040.88
    249760     7041.78
    249800     7042.84
    249840     7044.35
    249880     7045.73
    249920     7046.08
    249960     7048.08
    250000     7048.76
    250040     7049.26
    250080     7050.95
    250120      7051.9
    250160      7052.8
    250200     7055.05
    250240     7055.31
    250280     7056.41
    250320     7057.69
    250360      7059.1
    250400     7060.06
    250440        7061
    250480     7061.96
    250520     7063.49
    250560     7064.38
    250600     7065.45
    250640     7066.97
    250680     7068.35
    250720     7068.71
    250760     7070.68
    250800     7071.35
    250840     7071.88
    250880     7073.59
    250920     7074.51
    250960      7075.4
    251000     7077.66
    251040     7077.92
    251080     7079.03
    251120     7080.32
    251160     7081.72
    251200     7082.68
    251240     7083.62
    251280     7084.59
    251320      7086.1
    251360     7087.01
    251400     7088.08
    251440     7089.59
    251480     7090.97
    251520     7091.31
    251560      7093.3
    251600        7094
    251640      7094.5
    251680     7096.23
    251720     7097.13
    251760     7098.04
    251800      7100.3
    251840     7100.54
    251880     7101.65
    251920     7102.95
    251960     7104.34
    252000     7105.28
    252040     7106.22
    252080     7107.18
    252120     7108.71
    252160     7109.61
    252200     7110.68
    252240      7112.2
    252280     7113.53
    252320     7113.92
    252360     7115.89
    252400     7116.61
    252440     7117.11
    252480     7118.82
    252520     7119.73
    252560     7120.66
    252600     7122.89
    252640     7123.15
    252680     7124.26
    252720     7125.58
    252760     7126.93
    252800     7127.89
    252840     7128.79
    252880     7129.78
    252920     7131.32
    252960     7132.19
    253000     7133.26
    253040     7134.79
    253080     7136.13
    253120      7136.5
    253160     7138.47
    253200     7139.18
    253240     7139.68
    253280     7141.39
    253320     7142.32
    253360     7143.24
    253400     7145.46
    253440     7145.71
    253480     7146.85
    253520     7148.17
    253560     7149.52
    253600     7150.47
    253640     7151.38
    253680     7152.38
    253720     7153.93
    253760     7154.81
    253800     7155.85
    253840      7157.4
    253880     7158.75
    253920     7159.12
    253960     7161.08
    254000     7161.82
    254040     7162.31
    254080     7164.02
    254120     7164.96
    254160     7165.84
    254200     7168.09
    254240     7168.34
    254280     7169.48
    254320     7170.79
    254360     7172.13
    254400     7173.08
    254440     7173.99
    254480     7174.98
    254520     7176.55
    254560     7177.43
    254600     7178.46
    254640     7180.02
    254680     7181.36
    254720     7181.74
    254760     7183.72
    254800     7184.43
    254840     7184.93
    254880     7186.65
    254920     7187.58
    254960      7188.5
    255000      7190.7
    255040     7190.95
    255080     7192.11
    255120     7193.41
    255160     7194.76
    255200     7195.74
    255240     7196.63
    255280     7197.59
    255320     7199.18
    255360     7200.05
    255400     7201.07
    255440     7202.64
    255480     7203.98
    255520     7204.37
    255560     7206.33
    255600     7207.05
    255640     7207.56
    255680     7209.29
    255720     7210.21
    255760     7211.13
    255800     7213.32
    255840     7213.58
    255880     7214.74
    255920     7216.03
    255960     7217.39
    256000     7218.35
    256040     7219.21
    256080     7220.21
    256120     7221.77
    256160     7222.66
    256200     7223.69
    256240     7225.26
    256280     7226.58
    256320     7226.98
    256360     7228.94
    256400     7229.66
    256440     7230.17
    256480      7231.9
    256520     7232.82
    256560     7233.75
    256600     7235.93
    256640     7236.19
    256680     7237.37
    256720     7238.63
    256760     7240.01
    256800     7240.96
    256840     7241.81
    256880     7242.81
    256920     7244.35
    256960     7245.28
    257000      7246.3
    257040     7247.88
    257080     7249.21
    257120     7249.57
    257160     7251.55
    257200     7252.28
    257240     7252.78
    257280     7254.52
    257320     7255.44
    257360     7256.36
    257400     7258.54
    257440      7258.8
    257480     7259.96
    257520     7261.22
    257560     7262.61
    257600     7263.55
    257640     7264.41
    257680     7265.41
    257720     7266.97
    257760      7267.9
    257800     7268.89
    257840     7270.48
    257880      7271.8
    257920     7272.18
    257960     7274.15
    258000     7274.88
    258040     7275.37
    258080     7277.12
    258120     7278.03
    258160     7278.98
    258200     7281.15
    258240     7281.36
    258280     7282.55
    258320     7283.82
    258360     7285.19
    258400     7286.14
    258440     7286.98
    258480     7287.99
    258520     7289.55
    258560     7290.46
    258600     7291.47
    258640     7293.06
    258680      7294.4
    258720     7294.73
    258760     7296.74
    258800     7297.45
    258840     7297.94
    258880     7299.71
    258920     7300.62
    258960     7301.56
    259000     7303.75
    259040     7303.94
    259080     7305.14
    259120      7306.4
    259160     7307.76
    259200     7308.71
    259240     7309.54
    259280     7310.55
    259320      7312.1
    259360     7313.03
    259400     7314.02
    259440      7315.6
    259480     7316.95
    259520     7317.29
    259560      7319.3
    259600     7320.02
    259640     7320.51
    259680     7322.27
    259720     7323.17
    259760      7324.1
    259800     7326.32
    259840     7326.53
    259880     7327.72
    259920     7328.98
    259960     7330.34
    260000      7331.3
    260040     7332.12
    260080     7333.14
    260120     7334.66
    260160     7335.61
    260200     7336.61
    260240     7338.19
    260280     7339.52
    260320     7339.87
    260360     7341.88
    260400     7342.59
    260440     7343.09
    260480     7344.85
    260520     7345.77
    260560     7346.69
    260600     7348.92
    260640     7349.13
    260680     7350.29
    260720     7351.55
    260760     7352.91
    260800     7353.88
    260840     7354.69
    260880     7355.73
    260920     7357.23
    260960     7358.18
    261000     7359.21
    261040     7360.77
    261080     7362.13
    261120     7362.46
    261160     7364.46
    261200     7365.18
    261240     7365.68
    261280     7367.45
    261320     7368.37
    261360     7369.28
    261400     7371.49
    261440     7371.71
    261480     7372.87
    261520     7374.16
    261560      7375.5
    261600     7376.49
    261640     7377.29
    261680     7378.32
    261720     7379.83
    261760     7380.79
    261800     7381.83
    261840     7383.35
    261880     7384.72
    261920     7385.05
    261960     7387.04
    262000     7387.78
    262040     7388.26
    262080     7390.04
    262120     7390.93
    262160     7391.88
    262200     7394.09
    262240      7394.3
    262280     7395.46
    262320     7396.76
    262360     7398.09
    262400     7399.08
    262440     7399.87
    262480     7400.89
    262520      7402.4
    262560     7403.36
    262600      7404.4
    262640     7405.92
    262680     7407.32
    262720     7407.63
    262760     7409.61
    262800     7410.35
    262840     7410.82
    262880     7412.61
    262920     7413.48
    262960     7414.46
    263000     7416.67
    263040     7416.87
    263080     7418.04
    263120     7419.32
    263160     7420.66
    263200     7421.66
    263240     7422.45
    263280     7423.45
    263320     7424.97
    263360      7425.9
    263400     7426.98
    263440     7428.47
    263480     7429.88
    263520     7430.19
    263560     7432.17
    263600     7432.91
    263640      7433.4
    263680     7435.17
    263720     7436.06
    263760     7437.03
    263800     7439.25
    263840     7439.44
    263880     7440.61
    263920      7441.9
    263960     7443.22
    264000     7444.23
    264040        7445
    264080     7446.02
    264120     7447.54
    264160     7448.48
    264200     7449.57
    264240     7451.05
    264280     7452.47
    264320     7452.76
    264360     7454.75
    264400     7455.48
    264440     7455.98
    264480     7457.75
    264520     7458.62
    264560     7459.61
    264600     7461.84
    264640     7462.05
    264680      7463.2
    264720     7464.48
    264760      7465.8
    264800     7466.81
    264840     7467.58
    264880     7468.62
    264920     7470.12
    264960     7471.05
    265000     7472.15
    265040     7473.62
    265080     7475.06
    265120     7475.31
    265160     7477.32
    265200     7478.05
    265240     7478.54
    265280     7480.33
    265320     7481.19
    265360     7482.19
    265400     7484.43
    265440     7484.61
    265480     7485.79
    265520     7487.04
    265560     7488.38
    265600     7489.37
    265640     7490.17
    265680     7491.21
    265720     7492.71
    265760     7493.62
    265800     7494.73
    265840     7496.19
    265880     7497.62
    265920     7497.88
    265960     7499.92
    266000     7500.63
    266040     7501.11
    266080     7502.89
    266120     7503.77
    266160     7504.76
    266200        7507
    266240     7507.17
    266280     7508.36
    266320     7509.62
    266360     7510.95
    266400     7511.98
    266440     7512.74
    266480     7513.77
    266520     7515.28
    266560     7516.19
    266600     7517.32
    266640     7518.74
    266680     7520.19
    266720     7520.46
    266760     7522.52
    266800     7523.22
    266840     7523.67
    266880     7525.47
    266920     7526.34
    266960     7527.32
    267000     7529.57
    267040     7529.72
    267080     7530.94
    267120     7532.18
    267160      7533.5
    267200     7534.56
    267240     7535.31
    267280     7536.33
    267320     7537.85
    267360     7538.74
    267400     7539.88
    267440      7541.3
    267480     7542.75
    267520     7543.01
    267560     7545.06
    267600     7545.77
    267640     7546.21
    267680     7548.04
    267720     7548.89
    267760     7549.88
    267800     7552.15
    267840     7552.26
    267880     7553.53
    267920     7554.72
    267960     7556.05
    268000      7557.1
    268040     7557.85
    268080      7558.9
    268120     7560.41
    268160     7561.28
    268200     7562.44
    268240     7563.86
    268280      7565.3
    268320     7565.59
    268360     7567.61
    268400     7568.31
    268440     7568.75
    268480     7570.58
    268520     7571.46
    268560     7572.44
    268600      7574.7
    268640     7574.81
    268680     7576.07
    268720     7577.28
    268760     7578.59
    268800     7579.65
    268840     7580.41
    268880     7581.44
    268920     7582.98
    268960     7583.85
    269000     7585.01
    269040     7586.43
    269080     7587.86
    269120     7588.13
    269160     7590.14
    269200     7590.85
    269240      7591.3
    269280     7593.14
    269320        7594
    269360     7594.99
    269400     7597.25
    269440     7597.36
    269480     7598.61
    269520     7599.84
    269560     7601.14
    269600     7602.21
    269640     7602.93
    269680     7603.95
    269720     7605.53
    269760      7606.4
    269800     7607.55
    269840     7608.95
    269880     7610.41
    269920     7610.69
    269960     7612.68
    270000     7613.38
    270040     7613.85
    270080     7615.69
    270120     7616.52
    270160     7617.54
    270200      7619.8
    270240      7619.9
    270280     7621.17
    270320     7622.39
    270360     7623.68
    270400     7624.77
    270440     7625.51
    270480      7626.5
    270520     7628.08
    270560     7628.97
    270600     7630.13
    270640     7631.53
    270680     7632.97
    270720     7633.24
    270760     7635.25
    270800     7635.94
    270840     7636.39
    270880     7638.25
    270920     7639.09
    270960      7640.1
    271000     7642.34
    271040     7642.48
    271080     7643.71
    271120     7644.94
    271160     7646.26
    271200     7647.34
    271240     7648.08
    271280     7649.05
    271320     7650.66
    271360     7651.52
    271400     7652.68
    271440     7654.09
    271480     7655.53
    271520     7655.82
    271560      7657.8
    271600     7658.52
    271640     7658.95
    271680     7660.79
    271720     7661.65
    271760     7662.66
    271800     7664.88
    271840     7665.04
    271880     7666.27
    271920     7667.52
    271960      7668.8
    272000     7669.91
    272040     7670.64
    272080     7671.61
    272120     7673.21
    272160     7674.07
    272200     7675.25
    272240     7676.66
    272280     7678.09
    272320     7678.37
    272360     7680.37
    272400     7681.11
    272440     7681.52
    272480     7683.37
    272520     7684.22
    272560     7685.26
    272600     7687.46
    272640      7687.6
    272680     7688.87
    272720     7690.09
    272760     7691.35
    272800     7692.48
    272840      7693.2
    272880     7694.18
    272920     7695.78
    272960     7696.65
    273000     7697.83
    273040     7699.21
    273080     7700.64
    273120     7700.93
    273160     7702.95
    273200     7703.64
    273240     7704.09
    273280     7705.94
    273320     7706.76
    273360      7707.8
    273400     7710.01
    273440     7710.17
    273480     7711.42
    273520     7712.65
    273560     7713.89
    273600     7715.02
    273640     7715.76
    273680     7716.73
    273720     7718.31
    273760     7719.18
    273800     7720.37
    273840     7721.76
    273880     7723.18
    273920     7723.46
    273960     7725.49
    274000     7726.17
    274040     7726.62
    274080     7728.45
    274120     7729.28
    274160     7730.31
    274200     7732.51
    274240     7732.69
    274280     7733.93
    274320     7735.17
    274360     7736.42
    274400     7737.56
    274440     7738.26
    274480     7739.24
    274520     7740.83
    274560     7741.68
    274600     7742.87
    274640     7744.27
    274680     7745.69
    274720     7745.97
    274760        7748
    274800      7748.7
    274840     7749.14
    274880     7750.97
    274920     7751.79
    274960      7752.8
    275000     7755.02
    275040     7755.21
    275080     7756.43
    275120     7757.69
    275160     7758.93
    275200     7760.05
    275240     7760.76
    275280     7761.74
    275320     7763.35
    275360      7764.2
    275400     7765.37
    275440     7766.78
    275480     7768.23
    275520     7768.48
    275560     7770.53
    275600     7771.21
    275640     7771.67
    275680     7773.51
    275720      7774.3
    275760     7775.32
    275800     7777.53
    275840     7777.74
    275880     7778.95
    275920     7780.21
    275960     7781.47
    276000     7782.55
    276040     7783.29
    276080     7784.26
    276120     7785.87
    276160     7786.71
    276200     7787.91
    276240     7789.31
    276280     7790.78
    276320     7790.98
    276360     7793.09
    276400     7793.74
    276440     7794.21
    276480     7796.05
    276520     7796.81
    276560     7797.83
    276600     7800.04
    276640     7800.25
    276680     7801.48
    276720     7802.75
    276760     7803.98
    276800     7805.07
    276840     7805.82
    276880     7806.79
    276920     7808.41
    276960     7809.22
    277000     7810.43
    277040     7811.84
    277080      7813.3
    277120      7813.5
    277160     7815.58
    277200     7816.24
    277240     7816.73
    277280     7818.58
    277320     7819.32
    277360     7820.34
    277400     7822.58
    277440     7822.77
    277480     7823.99
    277520     7825.26
    277560     7826.49
    277600     7827.58
    277640     7828.31
    277680     7829.28
    277720     7830.93
    277760     7831.73
    277800     7832.92
    277840     7834.36
    277880      7835.8
    277920     7836.01
    277960     7838.08
    278000     7838.73
    278040     7839.24
    278080     7841.07
    278120     7841.82
    278160     7842.84
    278200     7845.07
    278240     7845.28
    278280     7846.48
    278320     7847.75
    278360     7848.99
    278400     7850.09
    278440     7850.86
    278480      7851.8
    278520     7853.43
    278560     7854.22
    278600     7855.42
    278640     7856.85
    278680     7858.31
    278720     7858.51
    278760     7860.56
    278800     7861.27
    278840     7861.76
    278880     7863.58
    278920     7864.32
    278960     7865.33
    279000     7867.58
    279040     7867.81
    279080        7869
    279120     7870.26
    279160      7871.5
    279200     7872.62
    279240     7873.34
    279280     7874.33
    279320     7875.95
    279360     7876.72
    279400     7877.93
    279440     7879.35
    279480      7880.8
    279520     7881.02
    279560     7883.07
    279600     7883.76
    279640     7884.25
    279680     7886.09
    279720     7886.84
    279760     7887.84
    279800     7890.07
    279840      7890.3
    279880     7891.51
    279920     7892.76
    279960        7894
    280000     7895.13
    280040     7895.85
    280080     7896.84
    280120     7898.49
    280160     7899.23
    280200     7900.47
    280240     7901.87
    280280      7903.3
    280320     7903.53
    280360     7905.58
    280400     7906.28
    280440     7906.77
    280480      7908.6
    280520     7909.36
    280560     7910.38
    280600     7912.59
    280640     7912.81
    280680     7914.02
    280720     7915.24
    280760     7916.51
    280800     7917.65
    280840     7918.36
    280880     7919.37
    280920        7921
    280960     7921.73
    281000        7923
    281040     7924.38
    281080     7925.81
    281120     7926.06
    281160     7928.09
    281200     7928.79
    281240     7929.29
    281280     7931.13
    281320     7931.87
    281360     7932.91
    281400      7935.1
    281440     7935.33
    281480     7936.52
    281520     7937.78
    281560     7939.03
    281600     7940.16
    281640     7940.89
    281680      7941.9
    281720     7943.52
    281760     7944.27
    281800     7945.52
    281840     7946.91
    281880     7948.35
    281920     7948.58
    281960     7950.63
    282000     7951.32
    282040     7951.79
    282080     7953.64
    282120     7954.39
    282160     7955.42
    282200     7957.61
    282240     7957.84
    282280     7959.04
    282320      7960.3
    282360     7961.57
    282400     7962.69
    282440     7963.38
    282480     7964.43
    282520     7966.02
    282560     7966.76
    282600     7968.03
    282640     7969.42
    282680     7970.88
    282720     7971.06
    282760     7973.13
    282800     7973.82
    282840     7974.29
    282880     7976.13
    282920     7976.88
    282960     7977.93
    283000     7980.11
    283040     7980.33
    283080     7981.54
    283120     7982.78
    283160     7984.04
    283200     7985.16
    283240     7985.84
    283280     7986.91
    283320     7988.48
    283360     7989.23
    283400      7990.5
    283440     7991.88
    283480     7993.36
    283520     7993.52
    283560     7995.63
    283600     7996.31
    283640     7996.74
    283680      7998.6
    283720     7999.34
    283760     8000.42
    283800     8002.58
    283840      8002.8
    283880     8004.01
    283920     8005.27
    283960     8006.52
    284000     8007.63
    284040     8008.32
    284080     8009.39
    284120     8010.93
    284160     8011.69
    284200     8012.98
    284240     8014.35
    284280     8015.84
    284320     8015.98
    284360      8018.1
    284400     8018.77
    284440      8019.2
    284480     8021.06
    284520     8021.82
    284560     8022.89
    284600     8025.02
    284640     8025.26
    284680     8026.47
    284720     8027.73
    284760     8028.98
    284800      8030.1
    284840      8030.8
    284880     8031.84
    284920     8033.39
    284960     8034.17
    285000     8035.44
    285040     8036.81
    285080     8038.29
    285120     8038.45
    285160     8040.57
    285200     8041.23
    285240     8041.64
    285280     8043.49
    285320     8044.29
    285360     8045.36
    285400     8047.51
    285440     8047.68
    285480     8048.92
    285520      8050.2
    285560     8051.45
    285600     8052.55
    285640     8053.22
    285680     8054.29
    285720     8055.85
    285760     8056.65
    285800     8057.92
    285840     8059.28
    285880     8060.76
    285920     8060.92
    285960     8063.05
    286000     8063.68
    286040     8064.11
    286080     8065.96
    286120     8066.75
    286160     8067.84
    286200     8069.96
    286240     8070.15
    286280     8071.37
    286320     8072.68
    286360     8073.92
    286400     8075.04
    286440     8075.64
    286480     8076.74
    286520     8078.31
    286560     8079.09
    286600     8080.36
    286640     8081.76
    286680     8083.22
    286720     8083.39
    286760     8085.52
    286800     8086.16
    286840     8086.55
    286880     8088.41
    286920     8089.22
    286960     8090.32
    287000     8092.42
    287040     8092.59
    287080     8093.82
    287120     8095.15
    287160     8096.38
    287200     8097.47
    287240      8098.1
    287280     8099.22
    287320     8100.78
    287360     8101.58
    287400     8102.84
    287440     8104.22
    287480     8105.72
    287520     8105.84
    287560     8107.99
    287600      8108.6
    287640     8109.01
    287680     8110.88
    287720      8111.7
    287760     8112.78
    287800     8114.88
    287840     8115.07
    287880      8116.3
    287920     8117.59
    287960     8118.86
    288000     8119.95
    288040     8120.56
    288080     8121.69
    288120     8123.28
    288160     8124.07
    288200     8125.32
    288240     8126.71
    288280     8128.19
    288320     8128.33
    288360     8130.47
    288400     8131.07
    288440     8131.47
    288480     8133.34
    288520     8134.18
    288560     8135.27
    288600     8137.37
    288640     8137.55
    288680     8138.77
    288720     8140.08
    288760     8141.35
    288800     8142.43
    288840     8143.05
    288880     8144.17
    288920     8145.74
    288960     8146.55
    289000     8147.76
    289040     8149.18
    289080     8150.67
    289120      8150.8
    289160     8152.95
    289200     8153.54
    289240     8153.96
    289280     8155.83
    289320     8156.66
    289360     8157.78
    289400     8159.84
    289440     8160.04
    289480     8161.26
    289520     8162.56
    289560     8163.85
    289600     8164.92
    289640     8165.54
    289680     8166.66
    289720     8168.25
    289760     8169.02
    289800     8170.25
    289840     8171.64
    289880     8173.15
    289920     8173.27
    289960     8175.44
    290000     8176.01
    290040     8176.47
    290080     8178.34
    290120     8179.16
    290160     8180.28
    290200     8182.33
    290240     8182.52
    290280     8183.72
    290320     8185.01
    290360     8186.31
    290400     8187.39
    290440     8188.01
    290480     8189.13
    290520     8190.74
    290560     8191.47
    290600     8192.72
    290640      8194.1
    290680     8195.63
    290720     8195.73
    290760     8197.93
    290800      8198.5
    290840     8198.94
    290880      8200.8
    290920     8201.63
    290960     8202.74
    291000     8204.81
    291040     8204.98
    291080      8206.2
    291120     8207.47
    291160     8208.82
    291200     8209.87
    291240     8210.48
    291280     8211.63
    291320     8213.25
    291360     8213.95
    291400     8215.22
    291440     8216.59
    291480     8218.13
    291520     8218.22
    291560     8220.43
    291600     8221.02
    291640     8221.45
    291680     8223.32
    291720     8224.12
    291760     8225.26
    291800      8227.3
    291840     8227.48
    291880     8228.71
    291920     8229.98
    291960     8231.29
    292000     8232.38
    292040     8232.98
    292080     8234.15
    292120     8235.76
    292160     8236.46
    292200     8237.74
    292240     8239.12
    292280     8240.64
    292320      8240.7
    292360     8242.94
    292400     8243.53
    292440     8243.94
    292480     8245.81
    292520     8246.62
    292560     8247.78
    292600      8249.8
    292640        8250
    292680     8251.22
    292720     8252.51
    292760     8253.79
    292800     8254.88
    292840     8255.47
    292880     8256.64
    292920     8258.27
    292960     8258.97
    293000     8260.26
    293040     8261.62
    293080     8263.14
    293120     8263.22
    293160     8265.46
    293200     8266.05
    293240     8266.46
    293280     8268.35
    293320     8269.13
    293360     8270.26
    293400     8272.29
    293440     8272.48
    293480      8273.7
    293520     8275.01
    293560     8276.26
    293600     8277.37
    293640     8277.96
    293680     8279.13
    293720     8280.77
    293760     8281.48
    293800     8282.78
    293840     8284.12
    293880     8285.64
    293920     8285.74
    293960     8287.98
    294000     8288.56
    294040     8288.94
    294080     8290.87
    294120     8291.62
    294160     8292.77
    294200     8294.81
    294240        8295
    294280     8296.21
    294320     8297.51
    294360     8298.75
    294400     8299.87
    294440     8300.46
    294480     8301.64
    294520     8303.28
    294560     8303.98
    294600     8305.24
    294640      8306.6
    294680     8308.12
    294720     8308.22
    294760     8310.48
    294800     8311.08
    294840     8311.45
    294880     8313.37
    294920     8314.12
    294960     8315.28
    295000     8317.29
    295040      8317.5
    295080     8318.73
    295120     8320.03
    295160     8321.26
    295200     8322.39
    295240     8322.98
    295280     8324.16
    295320      8325.8
    295360     8326.49
    295400     8327.73
    295440     8329.11
    295480     8330.64
    295520     8330.71
    295560     8332.98
    295600      8333.6
    295640     8333.96
    295680     8335.88
    295720     8336.63
    295760     8337.79
    295800      8339.8
    295840     8340.01
    295880     8341.22
    295920     8342.54
    295960     8343.77
    296000     8344.91
    296040     8345.49
    296080     8346.67
    296120     8348.31
    296160     8348.98
    296200     8350.24
    296240     8351.63
    296280     8353.13
    296320     8353.23
    296360     8355.45
    296400     8356.12
    296440     8356.47
    296480     8358.39
    296520     8359.15
    296560     8360.29
    296600     8362.31
    296640     8362.56
    296680     8363.74
    296720     8365.05
    296760      8366.3
    296800     8367.46
    296840     8368.01
    296880      8369.2
    296920     8370.82
    296960     8371.48
    297000     8372.76
    297040     8374.15
    297080     8375.66
    297120     8375.76
    297160     8377.97
    297200     8378.63
    297240     8378.97
    297280      8380.9
    297320     8381.66
    297360     8382.81
    297400     8384.84
    297440     8385.08
    297480     8386.26
    297520     8387.57
    297560     8388.83
    297600     8389.97
    297640      8390.5
    297680     8391.72
    297720     8393.33
    297760        8394
    297800     8395.27
    297840     8396.67
    297880     8398.15
    297920     8398.27
    297960     8400.48
    298000     8401.16
    298040     8401.48
    298080     8403.44
    298120     8404.16
    298160     8405.32
    298200     8407.33
    298240     8407.62
    298280     8408.77
    298320     8410.08
    298360     8411.34
    298400     8412.46
    298440        8413
    298480     8414.24
    298520     8415.83
    298560      8416.5
    298600     8417.73
    298640     8419.15
    298680     8420.66
    298720     8420.75
    298760     8422.97
    298800     8423.66
    298840     8423.97
    298880     8425.94
    298920     8426.66
    298960     8427.82
    299000     8429.79
    299040      8430.1
    299080     8431.26
    299120     8432.58
    299160     8433.84
    299200     8434.94
    299240      8435.5
    299280     8436.74
    299320     8438.31
    299360        8439
    299400     8440.22
    299440     8441.65
    299480     8443.16
    299520     8443.24
    299560     8445.48
    299600     8446.16
    299640     8446.47
    299680     8448.43
    299720     8449.17
    299760      8450.3
    299800     8452.31
    299840      8452.6
    299880     8453.77
    299920     8455.05
    299960     8456.35
    300000     8457.44
    300040     8458.01
    300080     8459.18
    300120     8460.78
    300160     8461.48
    300200      8462.7
    300240     8464.15
    300280     8465.66
    300320     8465.73
    300360     8467.97
    300400     8468.64
    300440     8468.98
    300480     8470.92
    300520     8471.67
    300560      8472.8
    300600      8474.8
    300640     8475.08
    300680     8476.26
    300720     8477.57
    300760     8478.85
    300800     8479.96
    300840     8480.48
    300880     8481.66
    300920     8483.26
    300960     8483.95
    301000     8485.19
    301040     8486.64
    301080     8488.15
    301120     8488.22
    301160     8490.45
    301200     8491.12
    301240     8491.42
    301280     8493.43
    301320     8494.17
    301360     8495.28
    301400     8497.31
    301440     8497.58
    301480     8498.73
    301520     8500.06
    301560     8501.32
    301600     8502.46
    301640     8502.97
    301680     8504.14
    301720     8505.74
    301760     8506.44
    301800     8507.67
    301840     8509.15
    301880     8510.65
    301920     8510.73
    301960     8512.93
    302000     8513.64
    302040     8513.93
    302080     8515.93
    302120     8516.67
    302160     8517.77
    302200     8519.78
    302240     8520.05
    302280     8521.22
    302320     8522.53
    302360     8523.81
    302400     8524.93
    302440     8525.45
    302480     8526.62
    302520      8528.2
    302560     8528.93
    302600     8530.17
    302640     8531.63
    302680     8533.11
    302720     8533.21
    302760     8535.41
    302800     8536.13
    302840     8536.39
    302880     8538.42
    302920     8539.16
    302960     8540.28
    303000     8542.26
    303040     8542.51
    303080      8543.7
    303120     8545.02
    303160      8546.3
    303200     8547.39
    303240     8547.91
    303280      8549.1
    303320     8550.68
    303360      8551.4
    303400     8552.62
    303440     8554.11
    303480     8555.59
    303520     8555.67
    303560     8557.88
    303600     8558.61
    303640     8558.88
    303680     8560.89
    303720     8561.64
    303760     8562.74
    303800     8564.72
    303840     8564.97
    303880     8566.14
    303920      8567.5
    303960     8568.79
    304000     8569.88
    304040     8570.37
    304080     8571.56
    304120     8573.16
    304160     8573.88
    304200     8575.11
    304240     8576.58
    304280     8578.07
    304320     8578.12
    304360     8580.36
    304400     8581.07
    304440     8581.36
    304480     8583.34
    304520     8584.11
    304560     8585.19
    304600     8587.18
    304640      8587.4
    304680     8588.59
    304720     8589.97
    304760     8591.24
    304800     8592.33
    304840     8592.85
    304880     8594.04
    304920     8595.63
    304960     8596.38
    305000     8597.59
    305040     8599.05
    305080     8600.56
    305120      8600.6
    305160     8602.88
    305200     8603.52
    305240     8603.82
    305280     8605.82
    305320     8606.57
    305360     8607.65
    305400     8609.64
    305440     8609.88
    305480     8611.05
    305520     8612.44
    305560     8613.69
    305600     8614.78
    305640     8615.31
    305680     8616.51
    305720     8618.08
    305760     8618.82
    305800     8620.06
    305840     8621.51
    305880     8623.02
    305920     8623.03
    305960     8625.34
    306000     8625.99
    306040     8626.28
    306080     8628.28
    306120     8629.02
    306160     8630.08
    306200     8632.11
    306240     8632.33
    306280      8633.5
    306320     8634.88
    306360     8636.14
    306400     8637.22
    306440     8637.78
    306480     8638.95
    306520     8640.56
    306560     8641.25
    306600     8642.51
    306640     8643.97
    306680     8645.48
    306720     8645.51
    306760     8647.79
    306800     8648.44
    306840     8648.72
    306880     8650.75
    306920     8651.47
    306960     8652.54
    307000     8654.58
    307040      8654.8
    307080     8655.96
    307120     8657.35
    307160     8658.61
    307200     8659.71
    307240     8660.25
    307280     8661.41
    307320        8663
    307360     8663.69
    307400     8664.95
    307440     8666.42
    307480     8667.92
    307520     8667.97
    307560     8670.23
    307600     8670.91
    307640      8671.2
    307680     8673.21
    307720     8673.93
    307760        8675
    307800     8677.01
    307840     8677.23
    307880     8678.38
    307920     8679.78
    307960     8681.03
    308000     8682.16
    308040      8682.7
    308080     8683.85
    308120     8685.43
    308160      8686.1
    308200     8687.36
    308240     8688.85
    308280     8690.37
    308320     8690.41
    308360     8692.63
    308400     8693.35
    308440     8693.62
    308480     8695.62
    308520     8696.38
    308560     8697.42
    308600     8699.46
    308640     8699.67
    308680     8700.84
    308720     8702.19
    308760     8703.49
    308800     8704.62
    308840     8705.15
    308880     8706.33
    308920     8707.88
    308960     8708.53
    309000     8709.83
    309040     8711.34
    309080     8712.85
    309120     8712.87
    309160     8715.08
    309200     8715.79
    309240     8716.05
    309280     8718.11
    309320     8718.82
    309360     8719.89
    309400     8721.92
    309440     8722.12
    309480     8723.27
    309520     8724.67
    309560     8725.96
    309600     8727.09
    309640     8727.61
    309680     8728.78
    309720     8730.35
    309760     8731.02
    309800     8732.29
    309840     8733.82
    309880      8735.3
    309920     8735.34
    309960     8737.54
    310000     8738.27
    310040     8738.52
    310080     8740.58
    310120     8741.28
    310160     8742.36
    310200     8744.38
    310240     8744.59
    310280     8745.76
    310320     8747.16
    310360     8748.41
    310400     8749.56
    310440     8750.06
    310480     8751.24
    310520     8752.82
    310560     8753.49
    310600     8754.75
    310640     8756.26
    310680     8757.76
    310720     8757.77
    310760     8760.01
    310800     8760.73
    310840     8760.99
    310880     8763.05
    310920     8763.73
    310960     8764.82
    311000     8766.85
    311040     8767.05
    311080     8768.24
    311120     8769.63
    311160     8770.87
    311200     8772.03
    311240     8772.54
    311280     8773.69
    311320     8775.32
    311360     8775.96
    311400     8777.24
    311440     8778.77
    311480     8780.23
    311520     8780.27
    311560      8782.5
    311600      8783.2
    311640     8783.47
    311680     8785.53
    311720     8786.23
    311760     8787.31
    311800     8789.34
    311840     8789.53
    311880     8790.73
    311920     8792.11
    311960     8793.36
    312000     8794.52
    312040     8795.03
    312080     8796.19
    312120     8797.83
    312160     8798.46
    312200     8799.74
    312240     8801.27
    312280     8802.71
    312320     8802.78
    312360        8805
    312400      8805.7
    312440     8805.95
    312480     8808.01
    312520     8808.73
    312560     8809.81
    312600     8811.84
    312640     8812.01
    312680     8813.25
    312720     8814.63
    312760     8815.85
    312800     8817.01
    312840     8817.54
    312880     8818.69
    312920     8820.33
    312960     8820.94
    313000     8822.24
    313040     8823.78
    313080      8825.2
    313120     8825.28
    313160     8827.53
    313200      8828.2
    313240     8828.46
    313280     8830.49
    313320      8831.2
    313360     8832.33
    313400     8834.33
    313440     8834.52
    313480     8835.73
    313520     8837.13
    313560     8838.36
    313600     8839.52
    313640     8840.03
    313680     8841.18
    313720     8842.87
    313760     8843.42
    313800     8844.73
    313840     8846.31
    313880     8847.68
    313920     8847.78
    313960     8850.05
    314000     8850.71
    314040     8850.97
    314080        8853
    314120     8853.69
    314160     8854.84
    314200     8856.83
    314240     8857.05
    314280     8858.24
    314320     8859.63
    314360     8860.87
    314400     8862.03
    314440     8862.54
    314480     8863.64
    314520     8865.35
    314560     8865.91
    314600     8867.21
    314640     8868.81
    314680     8870.17
    314720     8870.28
    314760     8872.55
    314800     8873.19
    314840     8873.46
    314880     8875.47
    314920     8876.18
    314960     8877.33
    315000     8879.32
    315040     8879.55
    315080     8880.74
    315120     8882.14
    315160     8883.36
    315200     8884.53
    315240     8885.06
    315280     8886.12
    315320     8887.86
    315360     8888.41
    315400     8889.71
    315440     8891.29
    315480     8892.68
    315520     8892.81
    315560     8895.08
    315600     8895.72
    315640     8895.96
    315680        8898
    315720     8898.67
    315760     8899.82
    315800     8901.84
    315840     8902.05
    315880     8903.24
    315920     8904.65
    315960     8905.83
    316000     8907.02
    316040     8907.53
    316080     8908.58
    316120     8910.35
    316160     8910.91
    316200     8912.22
    316240     8913.77
    316280     8915.18
    316320     8915.33
    316360     8917.59
    316400     8918.23
    316440     8918.47
    316480      8920.5
    316520     8921.16
    316560     8922.32
    316600     8924.34
    316640     8924.55
    316680     8925.72
    316720     8927.16
    316760     8928.32
    316800     8929.54
    316840     8930.02
    316880     8931.07
    316920     8932.86
    316960      8933.4
    317000     8934.71
    317040     8936.28
    317080     8937.69
    317120     8937.82
    317160      8940.1
    317200     8940.73
    317240     8940.95
    317280     8942.98
    317320     8943.66
    317360     8944.82
    317400     8946.85
    317440     8947.04
    317480     8948.21
    317520     8949.66
    317560     8950.84
    317600     8952.03
    317640     8952.49
    317680     8953.53
    317720     8955.32
    317760     8955.88
    317800      8957.2
    317840     8958.77
    317880     8960.19
    317920     8960.29
    317960     8962.56
    318000     8963.19
    318040     8963.46
    318080     8965.45
    318120     8966.11
    318160     8967.33
    318200     8969.32
    318240     8969.53
    318280      8970.7
    318320     8972.12
    318360      8973.3
    318400     8974.53
    318440     8974.95
    318480     8976.02
    318520     8977.79
    318560     8978.32
    318600     8979.64
    318640     8981.23
    318680     8982.63
    318720     8982.77
    318760     8985.02
    318800     8985.65
    318840     8985.91
    318880     8987.92
    318920     8988.56
    318960      8989.8
    319000      8991.8
    319040        8992
    319080     8993.16
    319120     8994.59
    319160      8995.8
    319200        8997
    319240     8997.41
    319280     8998.49
    319320     9000.24
    319360     9000.81
    319400     9002.09
    319440     9003.69
    319480     9005.09
    319520     9005.23
    319560     9007.49
    319600     9008.12
    319640     9008.37
    319680     9010.41
    319720     9011.02
    319760     9012.29
    319800     9014.25
    319840     9014.46
    319880     9015.59
    319920     9017.05
    319960     9018.27
    320000     9019.47
    320040     9019.87
    320080     9020.97
    320120     9022.68
    320160     9023.28
    320200     9024.55
    320240     9026.15
    320280     9027.56
    320320      9027.7
    320360     9029.96
    320400     9030.54
    320440     9030.82
    320480     9032.88
    320520     9033.45
    320560     9034.73
    320600     9036.69
    320640     9036.88
    320680     9038.02
    320720     9039.47
    320760     9040.72
    320800      9041.9
    320840     9042.27
    320880     9043.37
    320920     9045.07
    320960     9045.65
    321000     9046.95
    321040     9048.58
    321080     9049.96
    321120     9050.11
    321160     9052.37
    321200     9052.95
    321240     9053.21
    321280      9055.3
    321320     9055.86
    321360     9057.12
    321400     9059.07
    321440     9059.28
    321480     9060.43
    321520     9061.89
    321560     9063.09
    321600     9064.32
    321640     9064.68
    321680     9065.76
    321720     9067.47
    321760     9068.06
    321800     9069.33
    321840     9070.98
    321880     9072.34
    321920     9072.52
    321960      9074.8
    322000     9075.34
    322040     9075.62
    322080     9077.71
    322120     9078.26
    322160     9079.51
    322200     9081.47
    322240     9081.69
    322280     9082.85
    322320     9084.29
    322360     9085.51
    322400     9086.71
    322440     9087.07
    322480     9088.16
    322520     9089.89
    322560     9090.48
    322600     9091.73
    322640     9093.37
    322680     9094.74
    322720     9094.95
    322760     9097.22
    322800     9097.75
    322840     9098.03
    322880     9100.09
    322920     9100.65
    322960      9101.9
    323000     9103.87
    323040     9104.09
    323080     9105.27
    323120      9106.7
    323160     9107.93
    323200      9109.1
    323240      9109.5
    323280     9110.61
    323320     9112.32
    323360     9112.92
    323400     9114.17
    323440     9115.79
    323480     9117.18
    323520     9117.38
    323560     9119.64
    323600     9120.18
    323640     9120.45
    323680     9122.54
    323720     9123.08
    323760     9124.36
    323800     9126.29
    323840     9126.55
    323880     9127.71
    323920     9129.18
    323960     9130.36
    324000     9131.53
    324040     9131.98
    324080     9133.06
    324120     9134.78
    324160     9135.37
    324200     9136.62
    324240     9138.24
    324280     9139.65
    324320     9139.87
    324360     9142.11
    324400     9142.63
    324440     9142.88
    324480        9145
    324520     9145.55
    324560      9146.8
    324600     9148.76
    324640     9149.01
    324680     9150.14
    324720     9151.65
    324760     9152.79
    324800     9153.98
    324840     9154.39
    324880     9155.52
    324920     9157.21
    324960     9157.81
    325000     9159.03
    325040     9160.67
    325080     9162.08
    325120     9162.32
    325160     9164.57
    325200     9165.08
    325240     9165.33
    325280     9167.41
    325320        9168
    325360     9169.28
    325400     9171.19
    325440     9171.46
    325480     9172.57
    325520     9174.08
    325560     9175.22
    325600     9176.43
    325640     9176.84
    325680     9177.96
    325720     9179.63
    325760     9180.25
    325800     9181.44
    325840     9183.11
    325880     9184.49
    325920     9184.73
    325960     9186.96
    326000     9187.51
    326040     9187.76
    326080     9189.86
    326120     9190.42
    326160     9191.69
    326200     9193.61
    326240     9193.88
    326280     9194.99
    326320      9196.5
    326360     9197.62
    326400     9198.85
    326440     9199.27
    326480     9200.37
    326520     9202.05
    326560     9202.68
    326600     9203.82
    326640     9205.54
    326680     9206.88
    326720     9207.12
    326760     9209.35
    326800     9209.91
    326840     9210.17
    326880     9212.25
    326920     9212.81
    326960     9214.09
    327000     9216.04
    327040      9216.3
    327080     9217.41
    327120     9218.89
    327160        9220
    327200     9221.28
    327240     9221.69
    327280     9222.78
    327320     9224.48
    327360      9225.1
    327400     9226.23
    327440     9227.96
    327480     9229.28
    327520     9229.53
    327560     9231.76
    327600      9232.3
    327640     9232.55
    327680     9234.62
    327720     9235.23
    327760     9236.47
    327800     9238.42
    327840     9238.71
    327880     9239.83
    327920     9241.31
    327960     9242.42
    328000     9243.66
    328040     9244.08
    328080     9245.18
    328120      9246.9
    328160     9247.51
    328200     9248.65
    328240     9250.35
    328280      9251.7
    328320     9251.93
    328360     9254.17
    328400     9254.72
    328440     9254.92
    328480     9257.02
    328520     9257.64
    328560     9258.86
    328600     9260.83
    328640     9261.13
    328680     9262.22
    328720      9263.7
    328760     9264.83
    328800     9266.06
    328840      9266.5
    328880     9267.57
    328920     9269.32
    328960     9269.91
    329000     9271.03
    329040     9272.76
    329080     9274.11
    329120     9274.37
    329160     9276.59
    329200     9277.13
    329240     9277.31
    329280     9279.44
    329320     9280.04
    329360     9281.27
    329400     9283.23
    329440      9283.5
    329480     9284.62
    329520     9286.07
    329560     9287.25
    329600     9288.49
    329640     9288.92
    329680        9290
    329720     9291.72
    329760     9292.29
    329800     9293.47
    329840     9295.16
    329880     9296.52
    329920     9296.79
    329960        9299
    330000     9299.54
    330040     9299.72
    330080     9301.84
    330120     9302.44
    330160     9303.68
    330200     9305.64
    330240     9305.93
    330280        9307
    330320     9308.51
    330360     9309.66
    330400     9310.91
    330440     9311.34
    330480     9312.43
    330520     9314.14
    330560     9314.72
    330600     9315.89
    330640     9317.58
    330680     9318.94
    330720     9319.19
    330760     9321.43
    330800        9322
    330840     9322.14
    330880     9324.26
    330920     9324.85
    330960     9326.09
    331000     9328.07
    331040     9328.35
    331080     9329.41
    331120     9330.98
    331160     9332.06
    331200     9333.33
    331240     9333.73
    331280     9334.82
    331320     9336.56
    331360     9337.15
    331400     9338.33
    331440     9339.96
    331480     9341.35
    331520     9341.61
    331560     9343.85
    331600     9344.42
    331640     9344.55
    331680     9346.68
    331720     9347.26
    331760     9348.48
    331800     9350.49
    331840     9350.75
    331880     9351.83
    331920     9353.38
    331960     9354.48
    332000     9355.72
    332040     9356.14
    332080     9357.23
    332120     9358.94
    332160     9359.55
    332200     9360.73
    332240     9362.33
    332280     9363.73
    332320     9363.99
    332360     9366.25
    332400      9366.8
    332440     9366.92
    332480     9369.09
    332520     9369.65
    332560     9370.86
    332600     9372.87
    332640     9373.15
    332680      9374.2
    332720     9375.73
    332760     9376.85
    332800     9378.09
    332840     9378.51
    332880     9379.62
    332920     9381.33
    332960     9381.96
    333000      9383.1
    333040     9384.67
    333080     9386.12
    333120     9386.35
    333160     9388.62
    333200     9389.19
    333240     9389.24
    333280     9391.47
    333320        9392
    333360     9393.22
    333400     9395.24
    333440     9395.49
    333480     9396.58
    333520      9398.1
    333560     9399.24
    333600     9400.45
    333640     9400.91
    333680     9402.01
    333720     9403.74
    333760     9404.36
    333800     9405.53
    333840      9407.1
    333880     9408.53
    333920     9408.75
    333960     9411.04
    334000     9411.58
    334040     9411.65
    334080     9413.86
    334120     9414.42
    334160     9415.66
    334200     9417.65
    334240      9417.9
    334280     9418.97
    334320     9420.52
    334360     9421.64
    334400     9422.85
    334440     9423.32
    334480      9424.4
    334520     9426.16
    334560     9426.78
    334600     9427.92
    334640     9429.53
    334680     9430.95
    334720     9431.17
    334760     9433.45
    334800        9434
    334840     9434.06
    334880     9436.25
    334920     9436.81
    334960     9438.07
    335000     9440.05
    335040     9440.31
    335080      9441.4
    335120     9442.93
    335160     9444.02
    335200     9445.28
    335240     9445.74
    335280      9446.8
    335320     9448.58
    335360     9449.19
    335400     9450.35
    335440     9451.96
    335480     9453.38
    335520      9453.6
    335560      9455.9
    335600     9456.41
    335640     9456.46
    335680     9458.65
    335720     9459.25
    335760      9460.5
    335800     9462.47
    335840     9462.72
    335880     9463.82
    335920      9465.3
    335960     9466.46
    336000     9467.73
    336040     9468.19
    336080     9469.23
    336120     9470.98
    336160     9471.61
    336200     9472.76
    336240     9474.39
    336280      9475.8
    336320        9476
    336360     9478.35
    336400     9478.81
    336440     9478.86
    336480     9481.08
    336520     9481.64
    336560     9482.87
    336600     9484.87
    336640     9485.13
    336680      9486.2
    336720     9487.71
    336760     9488.87
    336800     9490.11
    336840     9490.55
    336880     9491.57
    336920     9493.34
    336960     9493.95
    337000     9495.11
    337040     9496.75
    337080     9498.18
    337120     9498.38
    337160     9500.74
    337200     9501.21
    337240     9501.25
    337280     9503.46
    337320        9504
    337360     9505.23
    337400     9507.22
    337440     9507.51
    337480     9508.57
    337520      9510.1
    337560     9511.21
    337600     9512.49
    337640      9512.9
    337680     9513.92
    337720     9515.67
    337760     9516.28
    337800     9517.46
    337840     9519.08
    337880     9520.55
    337920     9520.72
    337960     9523.08
    338000     9523.58
    338040     9523.59
    338080     9525.78
    338120     9526.33
    338160     9527.58
    338200     9529.55
    338240     9529.82
    338280     9530.92
    338320     9532.43
    338360     9533.57
    338400     9534.81
    338440     9535.24
    338480     9536.25
    338520     9538.03
    338560     9538.61
    338600     9539.83
    338640     9541.42
    338680     9542.89
    338720     9543.06
    338760     9545.41
    338800     9545.92
    338840     9545.91
    338880      9548.1
    338920     9548.67
    338960      9549.9
    339000      9551.9
    339040     9552.18
    339080     9553.28
    339120     9554.75
    339160     9555.93
    339200     9557.16
    339240     9557.56
    339280     9558.58
    339320     9560.36
    339360     9560.95
    339400     9562.13
    339440     9563.74
    339480      9565.2
    339520      9565.4
    339560     9567.73
    339600     9568.26
    339640     9568.25
    339680     9570.42
    339720     9571.01
    339760     9572.23
    339800     9574.23
    339840     9574.52
    339880     9575.58
    339920     9577.05
    339960     9578.24
    340000      9579.5
    340040      9579.9
    340080     9580.92
    340120      9582.7
    340160     9583.28
    340200     9584.49
    340240      9586.1
    340280     9587.54
    340320     9587.72
    340360     9590.08
    340400     9590.62
    340440     9590.58
    340480     9592.74
    340520     9593.33
    340560     9594.59
    340600     9596.57
    340640     9596.86
    340680     9597.93
    340720     9599.36
    340760      9600.6
    340800     9601.85
    340840     9602.25
    340880     9603.25
    340920     9605.07
    340960     9605.61
    341000     9606.84
    341040     9608.45
    341080     9609.88
    341120     9610.07
    341160     9612.43
    341200     9612.97
    341240     9612.94
    341280     9615.12
    341320     9615.66
    341360     9616.95
    341400      9618.9
    341440     9619.21
    341480     9620.27
    341520     9621.73
    341560     9622.97
    341600     9624.23
    341640      9624.6
    341680     9625.56
    341720     9627.39
    341760     9627.93
    341800     9629.18
    341840     9630.75
    341880     9632.21
    341920     9632.38
    341960     9634.77
    342000     9635.28
    342040     9635.26
    342080     9637.46
    342120     9637.98
    342160     9639.28
    342200     9641.24
    342240     9641.54
    342280     9642.61
    342320     9644.08
    342360     9645.32
    342400     9646.56
    342440     9646.94
    342480     9647.92
    342520     9649.71
    342560     9650.27
    342600     9651.52
    342640      9653.1
    342680      9654.5
    342720     9654.73
    342760     9657.07
    342800     9657.61
    342840     9657.57
    342880      9659.8
    342920     9660.28
    342960     9661.57
    343000     9663.54
    343040     9663.85
    343080     9664.92
    343120     9666.38
    343160     9667.63
    343200     9668.89
    343240     9669.24
    343280     9670.24
    343320     9672.04
    343360     9672.58
    343400     9673.83
    343440     9675.42
    343480     9676.85
    343520     9677.05
    343560     9679.43
    343600      9679.9
    343640     9679.88
    343680     9682.13
    343720     9682.58
    343760      9683.9
    343800     9685.84
    343840     9686.18
    343880     9687.21
    343920     9688.72
    343960     9689.94
    344000     9691.19
    344040     9691.59
    344080     9692.55
    344120     9694.36
    344160     9694.92
    344200     9696.19
    344240     9697.78
    344280     9699.17
    344320     9699.36
    344360     9701.78
    344400     9702.23
    344440     9702.22
    344480     9704.42
    344520      9704.9
    344560      9706.2
    344600     9708.15
    344640      9708.5
    344680      9709.5
    344720     9711.05
    344760     9712.29
    344800     9713.51
    344840     9713.91
    344880     9714.85
    344920     9716.69
    344960     9717.29
    345000     9718.54
    345040      9720.1
    345080     9721.49
    345120     9721.68
    345160     9724.13
    345200     9724.54
    345240     9724.54
    345280     9726.74
    345320     9727.25
    345360      9728.5
    345400      9730.5
    345440     9730.85
    345480     9731.84
    345520     9733.39
    345560     9734.64
    345600     9735.83
    345640     9736.28
    345680      9737.2
    345720     9739.06
    345760     9739.65
    345800     9740.88
    345840     9742.48
    345880     9743.86
    345920     9744.04
    345960     9746.48
    346000     9746.89
    346040      9746.9
    346080     9749.08
    346120     9749.63
    346160     9750.84
    346200     9752.83
    346240      9753.2
    346280     9754.16
    346320     9755.71
    346360     9756.96
    346400     9758.17
    346440     9758.63
    346480     9759.54
    346520     9761.41
    346560     9761.97
    346600     9763.21
    346640     9764.82
    346680     9766.18
    346720     9766.37
    346760     9768.84
    346800     9769.25
    346840     9769.24
    346880      9771.4
    346920     9771.97
    346960     9773.16
    347000     9775.17
    347040     9775.53
    347080     9776.48
    347120     9778.06
    347160     9779.33
    347200     9780.49
    347240     9780.96
    347280      9781.9
    347320     9783.76
    347360     9784.33
    347400     9785.55
    347440     9787.18
    347480     9788.56
    347520     9788.71
    347560     9791.16
    347600      9791.6
    347640     9791.62
    347680     9793.77
    347720     9794.32
    347760     9795.51
    347800     9797.51
    347840     9797.86
    347880     9798.82
    347920      9800.4
    347960     9801.69
    348000     9802.86
    348040     9803.31
    348080     9804.25
    348120      9806.1
    348160     9806.67
    348200      9807.9
    348240     9809.61
    348280     9810.96
    348320     9811.06
    348360     9813.55
    348400     9813.95
    348440        9814
    348480     9816.17
    348520     9816.67
    348560     9817.86
    348600     9819.88
    348640      9820.2
    348680     9821.17
    348720     9822.78
    348760     9824.09
    348800     9825.24
    348840      9825.7
    348880      9826.6
    348920     9828.47
    348960     9829.08
    349000     9830.29
    349040     9831.98
    349080     9833.32
    349120     9833.44
    349160     9835.93
    349200     9836.32
    349240     9836.36
    349280     9838.53
    349320     9839.05
    349360     9840.25
    349400     9842.28
    349440      9842.6
    349480     9843.55
    349520     9845.16
    349560     9846.43
    349600      9847.6
    349640        9848
    349680     9848.94
    349720     9850.84
    349760     9851.39
    349800     9852.66
    349840     9854.33
    349880     9855.67
    349920     9855.75
    349960     9858.25
    350000     9858.67
    350040      9858.7
    350080     9860.86
    350120     9861.38
    350160     9862.58
    350200     9864.61
    350240     9864.94
    350280     9865.89
    350320      9867.5
    350360     9868.78
    350400     9869.95
    350440     9870.34
    350480     9871.28
    350520     9873.16
    350560     9873.75
    350600     9874.98
    350640     9876.64
    350680        9878
    350720     9878.06
    350760     9880.59
    350800     9881.01
    350840     9881.05
    350880     9883.17
    350920     9883.66
    350960     9884.91
    351000     9886.94
    351040     9887.26
    351080     9888.22
    351120     9889.78
    351160     9891.11
    351200     9892.29
    351240     9892.67
    351280      9893.6
    351320     9895.46
    351360     9896.06
    351400     9897.28
    351440     9898.95
    351480     9900.33
    351520     9900.37
    351560     9902.92
    351600      9903.3
    351640     9903.36
    351680     9905.49
    351720     9905.98
    351760     9907.23
    351800     9909.25
    351840     9909.58
    351880     9910.52
    351920     9912.09
    351960      9913.4
    352000     9914.58
    352040     9914.98
    352080     9915.92
    352120     9917.77
    352160     9918.37
    352200     9919.56
    352240     9921.29
    352280     9922.62
    352320     9922.65
    352360      9925.2
    352400      9925.6
    352440     9925.68
    352480     9927.83
    352520     9928.29
    352560      9929.5
    352600     9931.57
    352640     9931.88
    352680     9932.86
    352720      9934.4
    352760     9935.68
    352800      9936.9
    352840     9937.26
    352880     9938.26
    352920     9940.08
    352960     9940.67
    353000      9941.9
    353040     9943.62
    353080     9944.96
    353120     9944.94
    353160     9947.52
    353200     9947.93
    353240     9947.97
    353280     9950.13
    353320      9950.6
    353360     9951.82
    353400     9953.91
    353440     9954.22
    353480     9955.19
    353520     9956.75
    353560     9958.01
    353600     9959.23
    353640     9959.58
    353680     9960.57
    353720     9962.41
    353760        9963
    353800     9964.18
    353840     9965.93
    353880     9967.28
    353920     9967.24
    353960     9969.84
    354000     9970.22
    354040     9970.28
    354080     9972.46
    354120     9972.92
    354160     9974.12
    354200     9976.24
    354240     9976.53
    354280     9977.47
    354320     9979.03
    354360     9980.33
    354400     9981.54
    354440     9981.86
    354480     9982.86
    354520      9984.7
    354560      9985.3
    354600     9986.46
    354640     9988.22
    354680     9989.58
    354720     9989.51
    354760      9992.1
    354800      9992.5
    354840      9992.6
    354880     9994.72
    354920     9995.19
    354960     9996.39
    355000     9998.51
    355040     9998.83
    355080     9999.77
    355120     10001.3
    355160     10002.6
    355200     10003.8
    355240     10004.2
    355280     10005.1
    355320       10007
    355360     10007.5
    355400     10008.7
    355440     10010.5
    355480     10011.9
    355520     10011.8
    355560     10014.4
    355600     10014.8
    355640     10014.9
    355680       10017
    355720     10017.5
    355760     10018.7
    355800     10020.8
    355840     10021.1
    355880       10022
    355920     10023.6
    355960     10024.9
    356000     10026.1
    356040     10026.4
    356080     10027.4
    356120     10029.2
    356160     10029.8
    356200     10030.9
    356240     10032.8
    356280     10034.1
    356320       10034
    356360     10036.6
    356400       10037
    356440     10037.1
    356480     10039.3
    356520     10039.7
    356560     10040.9
    356600     10043.1
    356640     10043.3
    356680     10044.2
    356720     10045.8
    356760     10047.1
    356800     10048.4
    356840     10048.6
    356880     10049.6
    356920     10051.4
    356960       10052
    357000     10053.2
    357040       10055
    357080     10056.3
    357120     10056.3
    357160     10058.9
    357200     10059.2
    357240     10059.3
    357280     10061.5
    357320     10061.9
    357360     10063.2
    357400     10065.3
    357440     10065.6
    357480     10066.5
    357520     10068.1
    357560     10069.4
    357600     10070.6
    357640     10070.8
    357680     10071.8
    357720     10073.6
    357760     10074.3
    357800     10075.4
    357840     10077.2
    357880     10078.5
    357920     10078.5
    357960     10081.1
    358000     10081.5
    358040     10081.6
    358080     10083.8
    358120     10084.1
    358160     10085.4
    358200     10087.5
    358240     10087.8
    358280     10088.8
    358320     10090.3
    358360     10091.6
    358400     10092.9
    358440       10093
    358480       10094
    358520     10095.8
    358560     10096.5
    358600     10097.6
    358640     10099.4
    358680     10100.7
    358720     10100.7
    358760     10103.3
    358800     10103.7
    358840     10103.8
    358880       10106
    358920     10106.3
    358960     10107.6
    359000     10109.8
    359040       10110
    359080       10111
    359120     10112.5
    359160     10113.8
    359200     10115.1
    359240     10115.2
    359280     10116.2
    359320       10118
    359360     10118.7
    359400     10119.8
    359440     10121.6
    359480     10122.9
    359520     10122.9
    359560     10125.6
    359600     10125.9
    359640       10126
    359680     10128.2
    359720     10128.5
    359760     10129.7
    359800     10131.9
    359840     10132.2
    359880     10133.1
    359920     10134.7
    359960       10136
    360000     10137.3
    360040     10137.4
    360080     10138.4
    360120     10140.2
    360160     10140.9
    360200       10142
    360240     10143.8
    360280     10145.1
    360320     10145.1
    360360     10147.8
    360400     10148.1
    360440     10148.2
    360480     10150.4
    360520     10150.8
    360560       10152
    360600     10154.1
    360640     10154.4
    360680     10155.4
    360720     10156.9
    360760     10158.2
    360800     10159.5
    360840     10159.6
    360880     10160.7
    360920     10162.4
    360960     10163.1
    361000     10164.2
    361040       10166
    361080     10167.3
    361120     10167.3
    361160       10170
    361200     10170.3
    361240     10170.4
    361280     10172.6
    361320       10173
    361360     10174.2
    361400     10176.3
    361440     10176.6
    361480     10177.6
    361520     10179.1
    361560     10180.4
    361600     10181.6
    361640     10181.8
    361680     10182.9
    361720     10184.6
    361760     10185.3
    361800     10186.4
    361840     10188.2
    361880     10189.5
    361920     10189.4
    361960     10192.1
    362000     10192.5
    362040     10192.6
    362080     10194.8
    362120     10195.1
    362160     10196.3
    362200     10198.5
    362240     10198.8
    362280     10199.8
    362320     10201.3
    362360     10202.6
    362400     10203.8
    362440       10204
    362480       10205
    362520     10206.7
    362560     10207.5
    362600     10208.6
    362640     10210.4
    362680     10211.7
    362720     10211.6
    362760     10214.3
    362800     10214.7
    362840     10214.8
    362880     10216.9
    362920     10217.3
    362960     10218.5
    363000     10220.7
    363040       10221
    363080       10222
    363120     10223.4
    363160     10224.7
    363200       10226
    363240     10226.1
    363280     10227.2
    363320     10228.9
    363360     10229.7
    363400     10230.8
    363440     10232.6
    363480     10233.9
    363520     10233.8
    363560     10236.5
    363600     10236.9
    363640       10237
    363680     10239.1
    363720     10239.5
    363760     10240.7
    363800     10242.9
    363840     10243.1
    363880     10244.2
    363920     10245.6
    363960     10246.9
    364000     10248.2
    364040     10248.4
    364080     10249.4
    364120     10251.2
    364160     10251.9
    364200       10253
    364240     10254.8
    364280     10256.1
    364320       10256
    364360     10258.7
    364400     10259.1
    364440     10259.2
    364480     10261.3
    364520     10261.7
    364560     10262.9
    364600     10265.1
    364640     10265.3
    364680     10266.4
    364720     10267.8
    364760     10269.2
    364800     10270.5
    364840     10270.6
    364880     10271.6
    364920     10273.4
    364960     10274.1
    365000     10275.2
    365040       10277
    365080     10278.3
    365120     10278.2
    365160       10281
    365200     10281.3
    365240     10281.4
    365280     10283.5
    365320     10283.9
    365360     10285.1
    365400     10287.3
    365440     10287.5
    365480     10288.6
    365520     10290.1
    365560     10291.4
    365600     10292.7
    365640     10292.8
    365680     10293.9
    365720     10295.6
    365760     10296.3
    365800     10297.5
    365840     10299.3
    365880     10300.5
    365920     10300.4
    365960     10303.2
    366000     10303.5
    366040     10303.6
    366080     10305.7
    366120     10306.1
    366160     10307.3
    366200     10309.5
    366240     10309.7
    366280     10310.8
    366320     10312.3
    366360     10313.6
    366400     10314.9
    366440       10315
    366480     10316.1
    366520     10317.8
    366560     10318.6
    366600     10319.6
    366640     10321.5
    366680     10322.8
    366720     10322.6
    366760     10325.3
    366800     10325.7
    366840     10325.8
    366880       10328
    366920     10328.3
    366960     10329.5
    367000     10331.7
    367040       10332
    367080       10333
    367120     10334.5
    367160     10335.8
    367200     10337.2
    367240     10337.2
    367280     10338.3
    367320       10340
    367360     10340.8
    367400     10341.8
    367440     10343.8
    367480     10344.9
    367520     10344.8
    367560     10347.5
    367600     10347.9
    367640       10348
    367680     10350.2
    367720     10350.5
    367760     10351.7
    367800     10353.9
    367840     10354.2
    367880     10355.2
    367920     10356.8
    367960       10358
    368000     10359.3
    368040     10359.4
    368080     10360.5
    368120     10362.3
    368160       10363
    368200       10364
    368240       10366
    368280     10367.2
    368320       10367
    368360     10369.7
    368400     10370.1
    368440     10370.2
    368480     10372.4
    368520     10372.8
    368560     10373.9
    368600     10376.1
    368640     10376.4
    368680     10377.4
    368720       10379
    368760     10380.3
    368800     10381.5
    368840     10381.6
    368880     10382.7
    368920     10384.5
    368960     10385.2
    369000     10386.2
    369040     10388.2
    369080     10389.4
    369120     10389.2
    369160     10391.9
    369200     10392.4
    369240     10392.5
    369280     10394.7
    369320       10395
    369360     10396.2
    369400     10398.3
    369440     10398.6
    369480     10399.6
    369520     10401.2
    369560     10402.5
    369600     10403.8
    369640     10403.9
    369680     10404.9
    369720     10406.7
    369760     10407.4
    369800     10408.4
    369840     10410.4
    369880     10411.7
    369920     10411.4
    369960     10414.2
    370000     10414.6
    370040     10414.7
    370080     10416.9
    370120     10417.2
    370160     10418.4
    370200     10420.5
    370240     10420.9
    370280     10421.9
    370320     10423.4
    370360     10424.7
    370400       10426
    370440     10426.1
    370480     10427.2
    370520       10429
    370560     10429.7
    370600     10430.7
    370640     10432.6
    370680     10433.9
    370720     10433.6
    370760     10436.4
    370800     10436.8
    370840       10437
    370880     10439.2
    370920     10439.5
    370960     10440.6
    371000     10442.8
    371040     10443.1
    371080     10444.1
    371120     10445.7
    371160       10447
    371200     10448.2
    371240     10448.4
    371280     10449.4
    371320     10451.3
    371360     10451.9
    371400     10452.9
    371440     10454.9
    371480     10456.2
    371520     10455.9
    371560     10458.6
    371600     10459.1
    371640     10459.2
    371680     10461.4
    371720     10461.7
    371760     10462.9
    371800     10465.1
    371840     10465.4
    371880     10466.4
    371920     10467.9
    371960     10469.3
    372000     10470.5
    372040     10470.7
    372080     10471.7
    372120     10473.6
    372160     10474.2
    372200     10475.2
    372240     10477.2
    372280     10478.4
    372320     10478.2
    372360     10480.9
    372400     10481.4
    372440     10481.5
    372480     10483.7
    372520       10484
    372560     10485.2
    372600     10487.3
    372640     10487.7
    372680     10488.7
    372720     10490.3
    372760     10491.6
    372800     10492.8
    372840       10493
    372880       10494
    372920     10495.8
    372960     10496.4
    373000     10497.4
    373040     10499.4
    373080     10500.7
    373120     10500.4
    373160     10503.2
    373200     10503.6
    373240     10503.8
    373280     10505.9
    373320     10506.3
    373360     10507.4
    373400     10509.6
    373440     10509.9
    373480       10511
    373520     10512.5
    373560     10513.9
    373600     10515.1
    373640     10515.2
    373680     10516.2
    373720     10518.1
    373760     10518.7
    373800     10519.7
    373840     10521.7
    373880     10522.9
    373920     10522.7
    373960     10525.4
    374000     10525.9
    374040       10526
    374080     10528.2
    374120     10528.5
    374160     10529.7
    374200     10531.9
    374240     10532.2
    374280     10533.2
    374320     10534.8
    374360     10536.2
    374400     10537.3
    374440     10537.5
    374480     10538.5
    374520     10540.3
    374560     10540.9
    374600     10541.9
    374640     10543.9
    374680     10545.2
    374720     10544.9
    374760     10547.7
    374800     10548.1
    374840     10548.2
    374880     10550.4
    374920     10550.8
    374960     10551.9
    375000     10554.1
    375040     10554.4
    375080     10555.4
    375120       10557
    375160     10558.4
    375200     10559.6
    375240     10559.7
    375280     10560.7
    375320     10562.6
    375360     10563.1
    375400     10564.2
    375440     10566.1
    375480     10567.4
    375520     10567.1
    375560     10569.9
    375600     10570.4
    375640     10570.5
    375680     10572.6
    375720       10573
    375760     10574.1
    375800     10576.3
    375840     10576.6
    375880     10577.7
    375920     10579.2
    375960     10580.6
    376000     10581.8
    376040       10582
    376080     10582.9
    376120     10584.8
    376160     10585.4
    376200     10586.4
    376240     10588.3
    376280     10589.6
    376320     10589.3
    376360     10592.2
    376400     10592.6
    376440     10592.7
    376480     10594.9
    376520     10595.2
    376560     10596.3
    376600     10598.5
    376640     10598.9
    376680     10599.9
    376720     10601.5
    376760     10602.8
    376800     10604.1
    376840     10604.2
    376880     10605.2
    376920       10607
    376960     10607.7
    377000     10608.7
    377040     10610.6
    377080     10611.9
    377120     10611.6
    377160     10614.4
    377200     10614.9
    377240       10615
    377280     10617.1
    377320     10617.5
    377360     10618.6
    377400     10620.8
    377440     10621.1
    377480     10622.1
    377520     10623.8
    377560     10625.1
    377600     10626.3
    377640     10626.5
    377680     10627.4
    377720     10629.2
    377760     10629.9
    377800     10630.9
    377840     10632.8
    377880     10634.1
    377920     10633.8
    377960     10636.6
    378000     10637.1
    378040     10637.2
    378080     10639.4
    378120     10639.7
    378160     10640.8
    378200       10643
    378240     10643.3
    378280     10644.3
    378320       10646
    378360     10647.3
    378400     10648.5
    378440     10648.7
    378480     10649.7
    378520     10651.5
    378560     10652.1
    378600     10653.1
    378640       10655
    378680     10656.3
    378720     10656.1
    378760     10658.9
    378800     10659.4
    378840     10659.5
    378880     10661.6
    378920     10661.9
    378960     10663.1
    379000     10665.2
    379040     10665.6
    379080     10666.6
    379120     10668.2
    379160     10669.6
    379200     10670.7
    379240       10671
    379280     10671.9
    379320     10673.7
    379360     10674.4
    379400     10675.3
    379440     10677.2
    379480     10678.5
    379520     10678.4
    379560     10681.1
    379600     10681.6
    379640     10681.7
    379680     10683.9
    379720     10684.1
    379760     10685.3
    379800     10687.4
    379840     10687.8
    379880     10688.8
    379920     10690.5
    379960     10691.8
    380000       10693
    380040     10693.2
    380080     10694.1
    380120       10696
    380160     10696.6
    380200     10697.6
    380240     10699.4
    380280     10700.8
    380320     10700.6
    380360     10703.3
    380400     10703.8
    380440     10703.9
    380480     10706.1
    380520     10706.4
    380560     10707.5
    380600     10709.6
    380640     10710.1
    380680       10711
    380720     10712.7
    380760     10714.1
    380800     10715.2
    380840     10715.4
    380880     10716.3
    380920     10718.2
    380960     10718.8
    381000     10719.8
    381040     10721.6
    381080       10723
    381120     10722.8
    381160     10725.6
    381200     10726.1
    381240     10726.1
    381280     10728.3
    381320     10728.6
    381360     10729.7
    381400     10731.9
    381440     10732.3
    381480     10733.3
    381520       10735
    381560     10736.3
    381600     10737.4
    381640     10737.7
    381680     10738.6
    381720     10740.4
    381760     10741.1
    381800     10742.1
    381840     10743.8
    381880     10745.3
    381920     10745.1
    381960     10747.8
    382000     10748.3
    382040     10748.4
    382080     10750.6
    382120     10750.9
    382160     10751.9
    382200     10754.1
    382240     10754.5
    382280     10755.5
    382320     10757.2
    382360     10758.5
    382400     10759.6
    382440     10759.9
    382480     10760.8
    382520     10762.6
    382560     10763.3
    382600     10764.3
    382640     10766.1
    382680     10767.5
    382720     10767.3
    382760       10770
    382800     10770.6
    382840     10770.6
    382880     10772.8
    382920     10773.1
    382960     10774.1
    383000     10776.3
    383040     10776.7
    383080     10777.7
    383120     10779.5
    383160     10780.8
    383200     10781.8
    383240     10782.1
    383280     10782.9
    383320     10784.8
    383360     10785.5
    383400     10786.5
    383440     10788.3
    383480     10789.7
    383520     10789.5
    383560     10792.2
    383600     10792.8
    383640     10792.8
    383680       10795
    383720     10795.2
    383760     10796.3
    383800     10798.5
    383840     10798.9
    383880     10799.9
    383920     10801.7
    383960     10802.9
    384000     10804.1
    384040     10804.3
    384080     10805.1
    384120       10807
    384160     10807.7
    384200     10808.7
    384240     10810.5
    384280     10811.9
    384320     10811.7
    384360     10814.4
    384400       10815
    384440     10814.9
    384480     10817.2
    384520     10817.4
    384560     10818.5
    384600     10820.8
    384640     10821.1
    384680     10822.1
    384720     10823.8
    384760     10825.1
    384800     10826.2
    384840     10826.4
    384880     10827.3
    384920     10829.2
    384960     10829.8
    385000     10830.9
    385040     10832.7
    385080     10834.1
    385120     10833.9
    385160     10836.6
    385200     10837.1
    385240     10837.1
    385280     10839.3
    385320     10839.6
    385360     10840.7
    385400     10842.9
    385440     10843.3
    385480     10844.4
    385520       10846
    385560     10847.3
    385600     10848.4
    385640     10848.6
    385680     10849.5
    385720     10851.4
    385760       10852
    385800     10853.1
    385840     10854.8
    385880     10856.3
    385920       10856
    385960     10858.8
    386000     10859.3
    386040     10859.3
    386080     10861.5
    386120     10861.8
    386160     10862.8
    386200     10865.1
    386240     10865.5
    386280     10866.5
    386320     10868.2
    386360     10869.5
    386400     10870.5
    386440     10870.8
    386480     10871.6
    386520     10873.6
    386560     10874.2
    386600     10875.2
    386640       10877
    386680     10878.5
    386720     10878.2
    386760       10881
    386800     10881.5
    386840     10881.5
    386880     10883.7
    386920     10883.9
    386960       10885
    387000     10887.2
    387040     10887.6
    387080     10888.7
    387120     10890.3
    387160     10891.7
    387200     10892.7
    387240       10893
    387280     10893.8
    387320     10895.7
    387360     10896.4
    387400     10897.4
    387440     10899.2
    387480     10900.6
    387520     10900.4
    387560     10903.2
    387600     10903.6
    387640     10903.6
    387680     10905.8
    387720     10906.1
    387760     10907.1
    387800     10909.4
    387840     10909.8
    387880     10910.8
    387920     10912.5
    387960     10913.8
    388000     10914.8
    388040     10915.1
    388080     10915.9
    388120     10917.8
    388160     10918.5
    388200     10919.5
    388240     10921.3
    388280     10922.7
    388320     10922.5
    388360     10925.3
    388400     10925.7
    388440     10925.8
    388480     10927.9
    388520     10928.2
    388560     10929.2
    388600     10931.5
    388640     10931.9
    388680     10932.9
    388720     10934.6
    388760     10935.9
    388800     10936.9
    388840     10937.2
    388880       10938
    388920       10940
    388960     10940.6
    389000     10941.6
    389040     10943.4
    389080     10944.9
    389120     10944.6
    389160     10947.4
    389200     10947.8
    389240     10947.9
    389280       10950
    389320     10950.4
    389360     10951.3
    389400     10953.6
    389440       10954
    389480       10955
    389520     10956.7
    389560       10958
    389600       10959
    389640     10959.3
    389680     10960.1
    389720     10962.1
    389760     10962.7
    389800     10963.7
    389840     10965.5
    389880     10966.9
    389920     10966.7
    389960     10969.4
    390000     10969.9
    390040       10970
    390080     10972.1
    390120     10972.4
    390160     10973.4
    390200     10975.7
    390240     10976.1
    390280     10977.1
    390320     10978.8
    390360     10980.1
    390400     10981.1
    390440     10981.4
    390480     10982.2
    390520     10984.2
    390560     10984.8
    390600     10985.8
    390640     10987.6
    390680       10989
    390720     10988.7
    390760     10991.5
    390800       10992
    390840     10992.1
    390880     10994.2
    390920     10994.5
    390960     10995.5
    391000     10997.8
    391040     10998.2
    391080     10999.2
    391120     11000.9
    391160     11002.2
    391200     11003.1
    391240     11003.5
    391280     11004.2
    391320     11006.2
    391360     11006.8
    391400     11007.9
    391440     11009.7
    391480     11011.1
    391520     11010.8
    391560     11013.5
    391600     11014.1
    391640     11014.1
    391680     11016.2
    391720     11016.6
    391760     11017.5
    391800     11019.9
    391840     11020.3
    391880     11021.3
    391920     11022.9
    391960     11024.2
    392000     11025.3
    392040     11025.6
    392080     11026.3
    392120     11028.3
    392160     11028.9
    392200       11030
    392240     11031.7
    392280     11033.2
    392320     11032.9
    392360     11035.6
    392400     11036.1
    392440     11036.2
    392480     11038.3
    392520     11038.7
    392560     11039.6
    392600     11041.9
    392640     11042.4
    392680     11043.3
    392720       11045
    392760     11046.3
    392800     11047.3
    392840     11047.7
    392880     11048.4
    392920     11050.4
    392960       11051
    393000     11052.1
    393040     11053.8
    393080     11055.3
    393120       11055
    393160     11057.7
    393200     11058.2
    393240     11058.3
    393280     11060.4
    393320     11060.8
    393360     11061.7
    393400     11064.1
    393440     11064.4
    393480     11065.4
    393520     11067.1
    393560     11068.4
    393600     11069.4
    393640     11069.8
    393680     11070.5
    393720     11072.5
    393760     11073.1
    393800     11074.2
    393840     11075.9
    393880     11077.4
    393920     11077.1
    393960     11079.8
    394000     11080.3
    394040     11080.4
    394080     11082.5
    394120     11082.9
    394160     11083.8
    394200     11086.2
    394240     11086.5
    394280     11087.5
    394320     11089.2
    394360     11090.5
    394400     11091.5
    394440     11091.9
    394480     11092.6
    394520     11094.7
    394560     11095.2
    394600     11096.4
    394640       11098
    394680     11099.5
    394720     11099.2
    394760       11102
    394800     11102.4
    394840     11102.5
    394880     11104.6
    394920       11105
    394960       11106
    395000     11108.3
    395040     11108.6
    395080     11109.6
    395120     11111.3
    395160     11112.6
    395200     11113.7
    395240       11114
    395280     11114.7
    395320     11116.8
    395360     11117.3
    395400     11118.5
    395440     11120.1
    395480     11121.6
    395520     11121.3
    395560     11124.1
    395600     11124.5
    395640     11124.6
    395680     11126.7
    395720     11127.1
    395760     11128.1
    395800     11130.4
    395840     11130.7
    395880     11131.7
    395920     11133.4
    395960     11134.7
    396000     11135.8
    396040     11136.2
    396080     11136.9
    396120     11138.9
    396160     11139.5
    396200     11140.5
    396240     11142.3
    396280     11143.7
    396320     11143.4
    396360     11146.3
    396400     11146.7
    396440     11146.8
    396480     11148.8
    396520     11149.2
    396560     11150.2
    396600     11152.6
    396640     11152.8
    396680     11153.9
    396720     11155.6
    396760     11156.8
    396800     11157.9
    396840     11158.3
    396880       11159
    396920       11161
    396960     11161.6
    397000     11162.7
    397040     11164.4
    397080     11165.8
    397120     11165.5
    397160     11168.4
    397200     11168.8
    397240     11168.9
    397280     11170.9
    397320     11171.3
    397360     11172.3
    397400     11174.7
    397440     11174.9
    397480       11176
    397520     11177.7
    397560     11178.9
    397600       11180
    397640     11180.5
    397680     11181.1
    397720     11183.2
    397760     11183.7
    397800     11184.8
    397840     11186.5
    397880       11188
    397920     11187.7
    397960     11190.5
    398000     11190.9
    398040       11191
    398080       11193
    398120     11193.5
    398160     11194.5
    398200     11196.9
    398240     11197.1
    398280     11198.1
    398320     11199.8
    398360     11201.1
    398400     11202.1
    398440     11202.6
    398480     11203.2
    398520     11205.3
    398560     11205.8
    398600     11206.9
    398640     11208.6
    398680     11210.1
    398720     11209.8
    398760     11212.7
    398800       11213
    398840     11213.2
    398880     11215.2
    398920     11215.6
    398960     11216.6
    399000       11219
    399040     11219.2
    399080     11220.2
    399120     11221.9
    399160     11223.2
    399200     11224.3
    399240     11224.7
    399280     11225.4
    399320     11227.5
    399360       11228
    399400     11229.1
    399440     11230.8
    399480     11232.2
    399520     11231.9
    399560     11234.8
    399600     11235.2
    399640     11235.3
    399680     11237.3
    399720     11237.8
    399760     11238.7
    399800     11241.2
    399840     11241.4
    399880     11242.4
    399920       11244
    399960     11245.3
    400000     11246.4
    400040     11246.9
    400080     11247.6
    400120     11249.6
    400160     11250.1
    400200     11251.3
    400240     11252.9
    400280     11254.5
    400320     11254.1
    400360       11257
    400400     11257.4
    400440     11257.5
    400480     11259.5
    400520       11260
    400560     11260.9
    400600     11263.4
    400640     11263.6
    400680     11264.6
    400720     11266.2
    400760     11267.5
    400800     11268.6
    400840     11269.1
    400880     11269.7
    400920     11271.8
    400960     11272.3
    401000     11273.5
    401040     11275.1
    401080     11276.6
    401120     11276.3
    401160     11279.2
    401200     11279.6
    401240     11279.7
    401280     11281.7
    401320     11282.2
    401360       11283
    401400     11285.5
    401440     11285.8
    401480     11286.8
    401520     11288.4
    401560     11289.7
    401600     11290.8
    401640     11291.3
    401680     11291.9
    401720       11294
    401760     11294.5
    401800     11295.7
    401840     11297.3
    401880     11298.8
    401920     11298.5
    401960     11301.4
    402000     11301.8
    402040     11301.9
    402080     11303.9
    402120     11304.4
    402160     11305.3
    402200     11307.8
    402240       11308
    402280     11309.1
    402320     11310.6
    402360     11311.9
    402400     11312.9
    402440     11313.5
    402480     11314.1
    402520     11316.3
    402560     11316.8
    402600     11317.9
    402640     11319.5
    402680       11321
    402720     11320.8
    402760     11323.6
    402800       11324
    402840     11324.1
    402880     11326.1
    402920     11326.6
    402960     11327.5
    403000       11330
    403040     11330.3
    403080     11331.3
    403120     11332.8
    403160     11334.1
    403200     11335.2
    403240     11335.8
    403280     11336.3
    403320     11338.5
    403360       11339
    403400     11340.1
    403440     11341.7
    403480     11343.3
    403520       11343
    403560     11345.9
    403600     11346.3
    403640     11346.4
    403680     11348.3
    403720     11348.9
    403760     11349.8
    403800     11352.3
    403840     11352.5
    403880     11353.6
    403920       11355
    403960     11356.4
    404000     11357.5
    404040     11358.1
    404080     11358.6
    404120     11360.8
    404160     11361.3
    404200     11362.4
    404240       11364
    404280     11365.6
    404320     11365.3
    404360     11368.1
    404400     11368.6
    404440     11368.7
    404480     11370.5
    404520     11371.1
    404560       11372
    404600     11374.5
    404640     11374.8
    404680     11375.9
    404720     11377.3
    404760     11378.7
    404800     11379.7
    404840     11380.3
    404880     11380.8
    404920     11383.1
    404960     11383.6
    405000     11384.7
    405040     11386.3
    405080     11387.9
    405120     11387.6
    405160     11390.4
    405200     11390.8
    405240     11390.9
    405280     11392.8
    405320     11393.4
    405360     11394.3
    405400     11396.8
    405440       11397
    405480     11398.1
    405520     11399.6
    405560       11401
    405600       11402
    405640     11402.6
    405680     11403.1
    405720     11405.3
    405760     11405.8
    405800     11406.9
    405840     11408.5
    405880     11410.1
    405920     11409.8
    405960     11412.7
    406000       11413
    406040     11413.2
    406080       11415
    406120     11415.7
    406160     11416.5
    406200       11419
    406240     11419.3
    406280     11420.3
    406320     11421.8
    406360     11423.2
    406400     11424.2
    406440     11424.9
    406480     11425.3
    406520     11427.5
    406560       11428
    406600     11429.2
    406640     11430.8
    406680     11432.3
    406720     11432.1
    406760     11434.9
    406800     11435.3
    406840     11435.4
    406880     11437.3
    406920     11437.9
    406960     11438.8
    407000     11441.3
    407040     11441.5
    407080     11442.6
    407120     11444.1
    407160     11445.5
    407200     11446.5
    407240     11447.2
    407280     11447.6
    407320     11449.8
    407360     11450.3
    407400     11451.5
    407440     11453.1
    407480     11454.6
    407520     11454.3
    407560     11457.2
    407600     11457.6
    407640     11457.7
    407680     11459.6
    407720     11460.2
    407760     11461.1
    407800     11463.6
    407840     11463.8
    407880     11464.9
    407920     11466.4
    407960     11467.8
    408000     11468.8
    408040     11469.4
    408080     11469.9
    408120     11472.1
    408160     11472.6
    408200     11473.8
    408240     11475.4
    408280     11476.9
    408320     11476.7
    408360     11479.6
    408400     11479.9
    408440     11480.1
    408480     11481.9
    408520     11482.6
    408560     11483.4
    408600     11485.9
    408640     11486.1
    408680     11487.2
    408720     11488.7
    408760     11490.1
    408800     11491.1
    408840     11491.7
    408880     11492.2
    408920     11494.4
    408960     11494.9
    409000     11496.1
    409040     11497.7
    409080     11499.1
    409120       11499
    409160     11501.8
    409200     11502.2
    409240     11502.3
    409280     11504.2
    409320     11504.8
    409360     11505.6
    409400     11508.2
    409440     11508.4
    409480     11509.5
    409520     11510.9
    409560     11512.4
    409600     11513.4
    409640       11514
    409680     11514.5
    409720     11516.7
    409760     11517.2
    409800     11518.4
    409840       11520
    409880     11521.4
    409920     11521.3
    409960     11524.1
    410000     11524.5
    410040     11524.6
    410080     11526.5
    410120     11527.1
    410160     11527.9
    410200     11530.5
    410240     11530.6
    410280     11531.8
    410320     11533.2
    410360     11534.6
    410400     11535.7
    410440     11536.3
    410480     11536.7
    410520       11539
    410560     11539.5
    410600     11540.7
    410640     11542.2
    410680     11543.7
    410720     11543.5
    410760     11546.4
    410800     11546.7
    410840     11546.9
    410880     11548.8
    410920     11549.3
    410960     11550.2
    411000     11552.7
    411040     11552.9
    411080       11554
    411120     11555.5
    411160     11556.8
    411200       11558
    411240     11558.6
    411280       11559
    411320     11561.2
    411360     11561.7
    411400     11562.9
    411440     11564.4
    411480       11566
    411520     11565.8
    411560     11568.6
    411600       11569
    411640     11569.2
    411680       11571
    411720     11571.6
    411760     11572.4
    411800       11575
    411840     11575.2
    411880     11576.4
    411920     11577.7
    411960     11579.1
    412000     11580.2
    412040     11580.9
    412080     11581.3
    412120     11583.5
    412160       11584
    412200     11585.2
    412240     11586.7
    412280     11588.3
    412320     11588.1
    412360       11591
    412400     11591.3
    412440     11591.5
    412480     11593.3
    412520     11593.9
    412560     11594.7
    412600     11597.2
    412640     11597.5
    412680     11598.6
    412720       11600
    412760     11601.4
    412800     11602.5
    412840     11603.1
    412880     11603.6
    412920     11605.8
    412960     11606.3
    413000     11607.5
    413040       11609
    413080     11610.6
    413120     11610.4
    413160     11613.2
    413200     11613.6
    413240     11613.8
    413280     11615.7
    413320     11616.2
    413360       11617
    413400     11619.5
    413440     11619.8
    413480     11620.9
    413520     11622.3
    413560     11623.6
    413600     11624.8
    413640     11625.4
    413680     11625.8
    413720     11628.1
    413760     11628.6
    413800     11629.8
    413840     11631.2
    413880     11632.8
    413920     11632.6
    413960     11635.5
    414000     11635.9
    414040       11636
    414080     11637.9
    414120     11638.4
    414160     11639.3
    414200     11641.8
    414240       11642
    414280     11643.2
    414320     11644.6
    414360     11645.9
    414400     11647.1
    414440     11647.7
    414480     11648.1
    414520     11650.3
    414560     11650.9
    414600       11652
    414640     11653.5
    414680     11655.1
    414720     11654.9
    414760     11657.7
    414800     11658.1
    414840     11658.2
    414880     11660.2
    414920     11660.7
    414960     11661.5
    415000       11664
    415040     11664.3
    415080     11665.4
    415120     11666.8
    415160     11668.1
    415200     11669.3
    415240     11669.9
    415280     11670.3
    415320     11672.6
    415360     11673.1
    415400     11674.2
    415440     11675.7
    415480     11677.3
    415520     11677.1
    415560       11680
    415600     11680.4
    415640     11680.5
    415680     11682.5
    415720     11682.9
    415760     11683.8
    415800     11686.3
    415840     11686.5
    415880     11687.6
    415920     11689.1
    415960     11690.4
    416000     11691.6
    416040     11692.1
    416080     11692.6
    416120     11694.9
    416160     11695.3
    416200     11696.5
    416240     11697.9
    416280     11699.5
    416320     11699.4
    416360     11702.2
    416400     11702.6
    416440     11702.8
    416480     11704.7
    416520     11705.2
    416560       11706
    416600     11708.5
    416640     11708.8
    416680     11709.9
    416720     11711.3
    416760     11712.6
    416800     11713.8
    416840     11714.4
    416880     11714.8
    416920     11717.1
    416960     11717.6
    417000     11718.7
    417040     11720.2
    417080     11721.8
    417120     11721.6
    417160     11724.4
    417200     11724.9
    417240       11725
    417280       11727
    417320     11727.4
    417360     11728.2
    417400     11730.7
    417440     11731.1
    417480     11732.2
    417520     11733.5
    417560     11734.9
    417600     11736.1
    417640     11736.6
    417680       11737
    417720     11739.4
    417760     11739.8
    417800     11740.9
    417840     11742.5
    417880       11744
    417920     11743.9
    417960     11746.7
    418000     11747.1
    418040     11747.2
    418080     11749.2
    418120     11749.7
    418160     11750.5
    418200       11753
    418240     11753.3
    418280     11754.4
    418320     11755.8
    418360     11757.2
    418400     11758.3
    418440     11758.9
    418480     11759.3
    418520     11761.6
    418560     11762.1
    418600     11763.2
    418640     11764.7
    418680     11766.3
    418720     11766.2
    418760       11769
    418800     11769.4
    418840     11769.5
    418880     11771.4
    418920     11771.9
    418960     11772.7
    419000     11775.3
    419040     11775.6
    419080     11776.6
    419120       11778
    419160     11779.4
    419200     11780.6
    419240     11781.1
    419280     11781.5
    419320     11783.9
    419360     11784.4
    419400     11785.4
    419440     11786.9
    419480     11788.5
    419520     11788.4
    419560     11791.3
    419600     11791.7
    419640     11791.8
    419680     11793.7
    419720     11794.2
    419760       11795
    419800     11797.5
    419840     11797.8
    419880     11798.9
    419920     11800.4
    419960     11801.7
    420000     11802.8
    420040     11803.5
    420080     11803.8
    420120     11806.2
    420160     11806.7
    420200     11807.7
    420240     11809.2
    420280     11810.8
    420320     11810.7
    420360     11813.5
    420400       11814
    420440       11814
    420480       11816
    420520     11816.5
    420560     11817.3
    420600     11819.8
    420640     11820.1
    420680     11821.2
    420720     11822.7
    420760       11824
    420800     11825.1
    420840     11825.8
    420880       11826
    420920     11828.5
    420960     11828.9
    421000       11830
    421040     11831.5
    421080     11833.1
    421120       11833
    421160     11835.8
    421200     11836.3
    421240     11836.3
    421280     11838.2
    421320     11838.7
    421360     11839.6
    421400     11842.1
    421440     11842.4
    421480     11843.5
    421520       11845
    421560     11846.3
    421600     11847.4
    421640     11848.1
    421680     11848.4
    421720     11850.8
    421760     11851.2
    421800     11852.3
    421840     11853.7
    421880     11855.4
    421920     11855.3
    421960     11858.1
    422000     11858.5
    422040     11858.6
    422080     11860.6
    422120       11861
    422160     11861.8
    422200     11864.3
    422240     11864.7
    422280     11865.7
    422320     11867.3
    422360     11868.6
    422400     11869.7
    422440     11870.4
    422480     11870.6
    422520       11873
    422560     11873.5
    422600     11874.5
    422640       11876
    422680     11877.7
    422720     11877.5
    422760     11880.3
    422800     11880.8
    422840     11880.8
    422880     11882.8
    422920     11883.3
    422960       11884
    423000     11886.6
    423040     11886.9
    423080       11888
    423120     11889.6
    423160     11890.8
    423200       11892
    423240     11892.6
    423280     11892.9
    423320     11895.3
    423360     11895.7
    423400     11896.8
    423440     11898.3
    423480     11899.9
    423520     11899.8
    423560     11902.6
    423600     11903.1
    423640     11903.1
    423680       11905
    423720     11905.5
    423760     11906.3
    423800     11908.8
    423840     11909.2
    423880     11910.3
    423920     11911.8
    423960       11913
    424000     11914.2
    424040     11914.9
    424080     11915.1
    424120     11917.6
    424160       11918
    424200     11919.1
    424240     11920.5
    424280     11922.1
    424320     11922.1
    424360     11924.8
    424400     11925.3
    424440     11925.3
    424480     11927.3
    424520     11927.8
    424560     11928.5
    424600     11931.1
    424640     11931.4
    424680     11932.5
    424720       11934
    424760     11935.3
    424800     11936.5
    424840     11937.1
    424880     11937.3
    424920     11939.8
    424960     11940.2
    425000     11941.4
    425040     11942.8
    425080     11944.4
    425120     11944.3
    425160     11947.1
    425200     11947.6
    425240     11947.6
    425280     11949.5
    425320       11950
    425360     11950.7
    425400     11953.3
    425440     11953.6
    425480     11954.7
    425520     11956.2
    425560     11957.5
    425600     11958.7
    425640     11959.4
    425680     11959.6
    425720     11962.1
    425760     11962.5
    425800     11963.6
    425840       11965
    425880     11966.6
    425920     11966.6
    425960     11969.3
    426000     11969.9
    426040     11969.8
    426080     11971.7
    426120     11972.3
    426160       11973
    426200     11975.5
    426240     11975.9
    426280       11977
    426320     11978.5
    426360     11979.8
    426400       11981
    426440     11981.6
    426480     11981.8
    426520     11984.3
    426560     11984.7
    426600     11985.8
    426640     11987.3
    426680     11988.8
    426720     11988.8
    426760     11991.6
    426800     11992.1
    426840     11992.1
    426880       11994
    426920     11994.6
    426960     11995.2
    427000     11997.8
    427040     11998.1
    427080     11999.3
    427120     12000.7
    427160     12002.1
    427200     12003.2
    427240     12003.8
    427280       12004
    427320     12006.6
    427360       12007
    427400     12008.1
    427440     12009.5
    427480     12011.1
    427520     12011.1
    427560     12013.8
    427600     12014.4
    427640     12014.3
    427680     12016.2
    427720     12016.8
    427760     12017.4
    427800       12020
    427840     12020.3
    427880     12021.5
    427920       12023
    427960     12024.3
    428000     12025.4
    428040     12026.1
    428080     12026.3
    428120     12028.8
    428160     12029.2
    428200     12030.3
    428240     12031.7
    428280     12033.3
    428320     12033.3
    428360       12036
    428400     12036.6
    428440     12036.5
    428480     12038.5
    428520     12039.1
    428560     12039.7
    428600     12042.2
    428640     12042.5
    428680     12043.8
    428720     12045.2
    428760     12046.6
    428800     12047.7
    428840     12048.3
    428880     12048.5
    428920       12051
    428960     12051.5
    429000     12052.5
    429040       12054
    429080     12055.5
    429120     12055.5
    429160     12058.3
    429200     12058.8
    429240     12058.8
    429280     12060.7
    429320     12061.3
    429360     12061.9
    429400     12064.4
    429440     12064.8
    429480       12066
    429520     12067.5
    429560     12068.8
    429600     12069.9
    429640     12070.5
    429680     12070.7
    429720     12073.3
    429760     12073.7
    429800     12074.7
    429840     12076.2
    429880     12077.7
    429920     12077.7
    429960     12080.5
    430000     12081.1
    430040       12081
    430080     12082.9
    430120     12083.5
    430160     12084.1
    430200     12086.5
    430240     12086.9
    430280     12088.2
    430320     12089.7
    430360       12091
    430400     12092.1
    430440     12092.7
    430480     12092.9
    430520     12095.5
    430560     12095.9
    430600     12096.9
    430640     12098.4
    430680     12099.9
    430720     12099.9
    430760     12102.7
    430800     12103.2
    430840     12103.2
    430880     12105.1
    430920     12105.7
    430960     12106.3
    431000     12108.7
    431040     12109.1
    431080     12110.4
    431120     12111.9
    431160     12113.2
    431200     12114.2
    431240     12114.9
    431280       12115
    431320     12117.7
    431360     12118.1
    431400     12119.1
    431440     12120.6
    431480     12122.1
    431520     12122.1
    431560     12124.9
    431600     12125.4
    431640     12125.4
    431680     12127.2
    431720     12127.9
    431760     12128.5
    431800       12131
    431840     12131.3
    431880     12132.5
    431920       12134
    431960     12135.4
    432000     12136.4
    432040     12137.1
    432080     12137.2
    432120     12139.8
    432160     12140.2
    432200     12141.3
    432240     12142.8
    432280     12144.3
    432320     12144.3
    432360       12147
    432400     12147.5
    432440     12147.6
    432480     12149.4
    432520       12150
    432560     12150.6
    432600     12153.2
    432640     12153.4
    432680     12154.8
    432720     12156.2
    432760     12157.6
    432800     12158.7
    432840     12159.3
    432880     12159.3
    432920       12162
    432960     12162.4
    433000     12163.5
    433040     12164.9
    433080     12166.5
    433120     12166.4
    433160     12169.2
    433200     12169.7
    433240     12169.8
    433280     12171.6
    433320     12172.2
    433360     12172.9
    433400     12175.3
    433440     12175.6
    433480     12176.9
    433520     12178.4
    433560     12179.7
    433600     12180.8
    433640     12181.5
    433680     12181.5
    433720     12184.2
    433760     12184.6
    433800     12185.7
    433840     12187.1
    433880     12188.7
    433920     12188.6
    433960     12191.4
    434000     12191.9
    434040       12192
    434080     12193.8
    434120     12194.4
    434160     12195.1
    434200     12197.5
    434240     12197.7
    434280     12199.1
    434320     12200.6
    434360     12201.9
    434400       12203
    434440     12203.7
    434480     12203.7
    434520     12206.4
    434560     12206.8
    434600     12207.8
    434640     12209.3
    434680     12210.9
    434720     12210.8
    434760     12213.6
    434800     12214.1
    434840     12214.1
    434880       12216
    434920     12216.6
    434960     12217.3
    435000     12219.7
    435040     12219.9
    435080     12221.3
    435120     12222.8
    435160     12224.1
    435200     12225.2
    435240     12225.9
    435280       12226
    435320     12228.6
    435360       12229
    435400       12230
    435440     12231.5
    435480     12233.1
    435520       12233
    435560     12235.8
    435600     12236.3
    435640     12236.3
    435680     12238.2
    435720     12238.8
    435760     12239.5
    435800       12242
    435840     12242.2
    435880     12243.5
    435920       12245
    435960     12246.3
    436000     12247.4
    436040     12248.1
    436080     12248.2
    436120     12250.8
    436160     12251.3
    436200     12252.3
    436240     12253.7
    436280     12255.3
    436320     12255.2
    436360       12258
    436400     12258.5
    436440     12258.5
    436480     12260.3
    436520       12261
    436560     12261.7
    436600     12264.1
    436640     12264.4
    436680     12265.7
    436720     12267.2
    436760     12268.5
    436800     12269.6
    436840     12270.3
    436880     12270.4
    436920     12272.9
    436960     12273.5
    437000     12274.4
    437040     12275.9
    437080     12277.5
    437120     12277.3
    437160     12280.2
    437200     12280.7
    437240     12280.6
    437280     12282.5
    437320     12283.2
    437360     12283.9
    437400     12286.4
    437440     12286.5
    437480     12287.9
    437520     12289.3
    437560     12290.7
    437600     12291.8
    437640     12292.4
    437680     12292.6
    437720     12295.1
    437760     12295.7
    437800     12296.6
    437840     12298.1
    437880     12299.7
    437920     12299.5
    437960     12302.3
    438000     12302.8
    438040     12302.8
    438080     12304.7
    438120     12305.4
    438160       12306
    438200     12308.5
    438240     12308.7
    438280       12310
    438320     12311.5
    438360     12312.9
    438400       12314
    438440     12314.6
    438480     12314.7
    438520     12317.2
    438560     12317.9
    438600     12318.8
    438640     12320.2
    438680     12321.9
    438720     12321.7
    438760     12324.5
    438800       12325
    438840       12325
    438880     12326.8
    438920     12327.5
    438960     12328.2
    439000     12330.7
    439040     12330.8
    439080     12332.1
    439120     12333.6
    439160       12335
    439200     12336.1
    439240     12336.8
    439280     12336.9
    439320     12339.4
    439360       12340
    439400     12340.9
    439440     12342.4
    439480       12344
    439520     12343.9
    439560     12346.7
    439600     12347.2
    439640     12347.1
    439680       12349
    439720     12349.6
    439760     12350.3
    439800     12352.9
    439840       12353
    439880     12354.3
    439920     12355.8
    439960     12357.2
    440000     12358.2
    440040     12358.9
    440080       12359
    440120     12361.5
    440160     12362.1
    440200     12363.1
    440240     12364.6
    440280     12366.1
    440320     12366.1
    440360     12368.8
    440400     12369.3
    440440     12369.3
    440480     12371.1
    440520     12371.8
    440560     12372.5
    440600       12375
    440640     12375.2
    440680     12376.4
    440720     12377.9
    440760     12379.2
    440800     12380.4
    440840     12381.1
    440880     12381.1
    440920     12383.6
    440960     12384.3
    441000     12385.2
    441040     12386.7
    441080     12388.2
    441120     12388.3
    441160       12391
    441200     12391.5
    441240     12391.4
    441280     12393.3
    441320     12393.9
    441360     12394.7
    441400     12397.2
    441440     12397.3
    441480     12398.5
    441520     12400.1
    441560     12401.4
    441600     12402.5
    441640     12403.2
    441680     12403.3
    441720     12405.9
    441760     12406.4
    441800     12407.4
    441840     12408.8
    441880     12410.4
    441920     12410.4
    441960     12413.1
    442000     12413.7
    442040     12413.6
    442080     12415.4
    442120     12416.1
    442160     12416.8
    442200     12419.4
    442240     12419.5
    442280     12420.6
    442320     12422.2
    442360     12423.6
    442400     12424.6
    442440     12425.4
    442480     12425.4
    442520       12428
    442560     12428.6
    442600     12429.5
    442640     12430.9
    442680     12432.6
    442720     12432.5
    442760     12435.2
    442800     12435.9
    442840     12435.8
    442880     12437.6
    442920     12438.2
    442960       12439
    443000     12441.5
    443040     12441.5
    443080     12442.8
    443120     12444.3
    443160     12445.7
    443200     12446.8
    443240     12447.6
    443280     12447.6
    443320     12450.2
    443360     12450.7
    443400     12451.7
    443440     12453.1
    443480     12454.8
    443520     12454.6
    443560     12457.4
    443600       12458
    443640       12458
    443680     12459.7
    443720     12460.4
    443760     12461.1
    443800     12463.7
    443840     12463.8
    443880       12465
    443920     12466.5
    443960     12467.9
    444000       12469
    444040     12469.7
    444080     12469.8
    444120     12472.4
    444160     12472.9
    444200     12473.9
    444240     12475.3
    444280       12477
    444320     12476.8
    444360     12479.6
    444400     12480.2
    444440     12480.1
    444480     12481.9
    444520     12482.6
    444560     12483.3
    444600     12485.8
    444640       12486
    444680     12487.2
    444720     12488.7
    444760     12490.1
    444800     12491.2
    444840     12491.9
    444880       12492
    444920     12494.6
    444960     12495.1
    445000     12496.1
    445040     12497.6
    445080     12499.2
    445120     12499.1
    445160     12501.8
    445200     12502.4
    445240     12502.3
    445280     12504.1
    445320     12504.8
    445360     12505.5
    445400       12508
    445440     12508.2
    445480     12509.4
    445520     12510.9
    445560     12512.3
    445600     12513.5
    445640     12514.2
    445680     12514.2
    445720     12516.8
    445760     12517.3
    445800     12518.3
    445840     12519.8
    445880     12521.5
    445920     12521.3
    445960       12524
    446000     12524.6
    446040     12524.6
    446080     12526.3
    446120       12527
    446160     12527.8
    446200     12530.3
    446240     12530.4
    446280     12531.6
    446320     12533.2
    446360     12534.5
    446400     12535.7
    446440     12536.4
    446480     12536.4
    446520       12539
    446560     12539.5
    446600     12540.5
    446640     12541.9
    446680     12543.7
    446720     12543.5
    446760     12546.2
    446800     12546.8
    446840     12546.8
    446880     12548.5
    446920     12549.2
    446960     12549.9
    447000     12552.4
    447040     12552.6
    447080     12553.8
    447120     12555.3
    447160     12556.8
    447200     12557.9
    447240     12558.6
    447280     12558.6
    447320     12561.2
    447360     12561.7
    447400     12562.7
    447440     12564.2
    447480       12566
    447520     12565.8
    447560     12568.5
    447600       12569
    447640     12569.1
    447680     12570.7
    447720     12571.4
    447760     12572.2
    447800     12574.7
    447840     12574.9
    447880       12576
    447920     12577.5
    447960       12579
    448000     12580.1
    448040     12580.8
    448080     12580.8
    448120     12583.4
    448160     12583.9
    448200     12584.9
    448240     12586.3
    448280     12588.2
    448320       12588
    448360     12590.7
    448400     12591.2
    448440     12591.3
    448480     12592.9
    448520     12593.6
    448560     12594.4
    448600     12596.9
    448640     12597.1
    448680     12598.2
    448720     12599.7
    448760     12601.2
    448800     12602.3
    448840     12603.1
    448880       12603
    448920     12605.6
    448960     12606.1
    449000     12607.1
    449040     12608.5
    449080     12610.4
    449120     12610.2
    449160     12612.9
    449200     12613.5
    449240     12613.5
    449280     12615.1
    449320     12615.8
    449360     12616.6
    449400     12619.1
    449440     12619.3
    449480     12620.3
    449520     12621.9
    449560     12623.4
    449600     12624.5
    449640     12625.3
    449680     12625.2
    449720     12627.7
    449760     12628.4
    449800     12629.3
    449840     12630.7
    449880     12632.6
    449920     12632.4
    449960       12635
    450000     12635.7
    450040     12635.7
    450080     12637.3
    450120       12638
    450160     12638.8
    450200     12641.3
    450240     12641.5
    450280     12642.6
    450320     12644.1
    450360     12645.6
    450400     12646.7
    450440     12647.5
    450480     12647.3
    450520     12649.9
    450560     12650.6
    450600     12651.6
    450640       12653
    450680     12654.8
    450720     12654.6
    450760     12657.3
    450800     12657.9
    450840     12657.9
    450880     12659.5
    450920     12660.2
    450960       12661
    451000     12663.5
    451040     12663.7
    451080     12664.8
    451120     12666.3
    451160     12667.7
    451200       12669
    451240     12669.7
    451280     12669.6
    451320     12672.1
    451360     12672.8
    451400     12673.8
    451440     12675.2
    451480       12677
    451520     12676.8
    451560     12679.5
    451600     12680.1
    451640     12680.2
    451680     12681.8
    451720     12682.5
    451760     12683.2
    451800     12685.7
    451840     12685.9
    451880       12687
    451920     12688.5
    451960     12689.9
    452000     12691.2
    452040     12691.8
    452080     12691.8
    452120     12694.3
    452160       12695
    452200       12696
    452240     12697.4
    452280     12699.3
    452320       12699
    452360     12701.7
    452400     12702.3
    452440     12702.4
    452480       12704
    452520     12704.7
    452560     12705.5
    452600     12707.8
    452640     12708.1
    452680     12709.2
    452720     12710.7
    452760     12712.2
    452800     12713.4
    452840       12714
    452880     12713.9
    452920     12716.4
    452960     12717.2
    453000     12718.1
    453040     12719.6
    453080     12721.4
    453120     12721.2
    453160     12723.9
    453200     12724.5
    453240     12724.6
    453280     12726.2
    453320     12726.8
    453360     12727.6
    453400       12730
    453440     12730.2
    453480     12731.4
    453520     12732.9
    453560     12734.3
    453600     12735.6
    453640     12736.1
    453680     12736.1
    453720     12738.6
    453760     12739.3
    453800     12740.3
    453840     12741.8
    453880     12743.6
    453920     12743.4
    453960     12746.1
    454000     12746.6
    454040     12746.7
    454080     12748.4
    454120       12749
    454160     12749.7
    454200     12752.1
    454240     12752.3
    454280     12753.6
    454320     12755.1
    454360     12756.5
    454400     12757.8
    454440     12758.3
    454480     12758.3
    454520     12760.7
    454560     12761.4
    454600     12762.5
    454640     12763.9
    454680     12765.7
    454720     12765.5
    454760     12768.2
    454800     12768.8
    454840     12768.9
    454880     12770.5
    454920     12771.1
    454960     12771.9
    455000     12774.3
    455040     12774.5
    455080     12775.7
    455120     12777.2
    455160     12778.6
    455200     12779.9
    455240     12780.5
    455280     12780.4
    455320     12782.9
    455360     12783.6
    455400     12784.6
    455440     12786.1
    455480     12787.9
    455520     12787.6
    455560     12790.4
    455600     12790.9
    455640       12791
    455680     12792.7
    455720     12793.2
    455760       12794
    455800     12796.5
    455840     12796.6
    455880     12797.8
    455920     12799.3
    455960     12800.7
    456000       12802
    456040     12802.6
    456080     12802.5
    456120     12805.1
    456160     12805.8
    456200     12806.8
    456240     12808.2
    456280     12810.1
    456320     12809.8
    456360     12812.5
    456400     12813.1
    456440     12813.1
    456480     12814.8
    456520     12815.4
    456560     12816.2
    456600     12818.7
    456640     12818.8
    456680       12820
    456720     12821.4
    456760     12822.8
    456800     12824.1
    456840     12824.8
    456880     12824.7
    456920     12827.2
    456960       12828
    457000     12828.9
    457040     12830.4
    457080     12832.3
    457120       12832
    457160     12834.7
    457200     12835.2
    457240     12835.3
    457280       12837
    457320     12837.6
    457360     12838.3
    457400     12840.8
    457440     12840.9
    457480     12842.2
    457520     12843.6
    457560       12845
    457600     12846.3
    457640       12847
    457680     12846.9
    457720     12849.4
    457760     12850.1
    457800     12851.1
    457840     12852.5
    457880     12854.5
    457920     12854.2
    457960     12856.8
    458000     12857.4
    458040     12857.4
    458080     12859.2
    458120     12859.7
    458160     12860.4
    458200     12862.9
    458240       12863
    458280     12864.3
    458320     12865.7
    458360     12867.1
    458400     12868.5
    458440     12869.1
    458480       12869
    458520     12871.5
    458560     12872.2
    458600     12873.3
    458640     12874.7
    458680     12876.6
    458720     12876.4
    458760     12878.9
    458800     12879.5
    458840     12879.6
    458880     12881.2
    458920     12881.7
    458960     12882.5
    459000       12885
    459040     12885.2
    459080     12886.4
    459120     12887.8
    459160     12889.2
    459200     12890.6
    459240     12891.2
    459280     12891.1
    459320     12893.6
    459360     12894.3
    459400     12895.4
    459440     12896.8
    459480     12898.7
    459520     12898.5
    459560     12900.9
    459600     12901.6
    459640     12901.7
    459680     12903.4
    459720     12903.8
    459760     12904.6
    459800     12907.1
    459840     12907.2
    459880     12908.6
    459920     12909.9
    459960     12911.3
    460000     12912.7
    460040     12913.3
    460080     12913.2
    460120     12915.7
    460160     12916.4
    460200     12917.5
    460240     12918.9
    460280     12920.8
    460320     12920.6
    460360     12923.1
    460400     12923.7
    460440     12923.8
    460480     12925.4
    460520     12925.9
    460560     12926.8
    460600     12929.2
    460640     12929.4
    460680     12930.7
    460720       12932
    460760     12933.4
    460800     12934.8
    460840     12935.4
    460880     12935.4
    460920     12937.8
    460960     12938.5
    461000     12939.6
    461040       12941
    461080       12943
    461120     12942.7
    461160     12945.2
    461200     12945.8
    461240     12945.9
    461280     12947.5
    461320       12948
    461360     12948.8
    461400     12951.3
    461440     12951.5
    461480     12952.8
    461520     12954.1
    461560     12955.5
    461600     12956.9
    461640     12957.5
    461680     12957.5
    461720     12959.9
    461760     12960.6
    461800     12961.7
    461840     12963.1
    461880       12965
    461920     12964.8
    461960     12967.3
    462000     12967.9
    462040       12968
    462080     12969.6
    462120     12970.1
    462160       12971
    462200     12973.4
    462240     12973.5
    462280     12974.9
    462320     12976.3
    462360     12977.5
    462400       12979
    462440     12979.6
    462480     12979.5
    462520       12982
    462560     12982.7
    462600     12983.8
    462640     12985.2
    462680     12987.1
    462720     12986.9
    462760     12989.4
    462800     12989.9
    462840       12990
    462880     12991.6
    462920     12992.2
    462960       12993
    463000     12995.6
    463040     12995.7
    463080       12997
    463120     12998.4
    463160     12999.7
    463200     13001.1
    463240     13001.7
    463280     13001.7
    463320     13004.1
    463360     13004.8
    463400     13005.9
    463440     13007.3
    463480     13009.3
    463520       13009
    463560     13011.6
    463600     13012.1
    463640     13012.2
    463680     13013.7
    463720     13014.4
    463760     13015.1
    463800     13017.7
    463840     13017.8
    463880     13019.1
    463920     13020.5
    463960     13021.8
    464000     13023.2
    464040     13023.8
    464080     13023.8
    464120     13026.2
    464160     13026.9
    464200       13028
    464240     13029.5
    464280     13031.4
    464320     13031.2
    464360     13033.8
    464400     13034.2
    464440     13034.3
    464480     13035.9
    464520     13036.5
    464560     13037.2
    464600     13039.8
    464640     13039.9
    464680     13041.3
    464720     13042.7
    464760     13043.9
    464800     13045.3
    464840     13045.9
    464880       13046
    464920     13048.3
    464960     13049.1
    465000     13050.1
    465040     13051.6
    465080     13053.5
    465120     13053.3
    465160     13055.9
    465200     13056.3
    465240     13056.4
    465280       13058
    465320     13058.6
    465360     13059.3
    465400     13061.9
    465440       13062
    465480     13063.3
    465520     13064.7
    465560       13066
    465600     13067.4
    465640       13068
    465680       13068
    465720     13070.4
    465760     13071.1
    465800     13072.2
    465840     13073.6
    465880     13075.5
    465920     13075.3
    465960       13078
    466000     13078.4
    466040     13078.4
    466080       13080
    466120     13080.7
    466160     13081.4
    466200     13084.1
    466240     13084.1
    466280     13085.3
    466320     13086.7
    466360     13088.1
    466400     13089.5
    466440     13090.1
    466480     13090.1
    466520     13092.5
    466560     13093.3
    466600     13094.2
    466640     13095.6
    466680     13097.5
    466720     13097.3
    466760       13100
    466800     13100.4
    466840     13100.5
    466880     13102.1
    466920     13102.7
    466960     13103.4
    467000     13106.1
    467040     13106.2
    467080     13107.4
    467120     13108.7
    467160     13110.1
    467200     13111.5
    467240     13112.2
    467280     13112.1
    467320     13114.5
    467360     13115.3
    467400     13116.2
    467440     13117.6
    467480     13119.5
    467520     13119.4
    467560       13122
    467600     13122.4
    467640     13122.5
    467680     13124.1
    467720     13124.8
    467760     13125.4
    467800     13128.1
    467840     13128.2
    467880     13129.4
    467920     13130.8
    467960     13132.1
    468000     13133.4
    468040     13134.2
    468080     13134.2
    468120     13136.6
    468160     13137.3
    468200     13138.2
    468240     13139.7
    468280     13141.5
    468320     13141.5
    468360     13144.1
    468400     13144.4
    468440     13144.5
    468480     13146.1
    468520     13146.8
    468560     13147.5
    468600     13150.2
    468640     13150.3
    468680     13151.4
    468720     13152.8
    468760     13154.1
    468800     13155.4
    468840     13156.3
    468880     13156.3
    468920     13158.6
    468960     13159.4
    469000     13160.3
    469040     13161.8
    469080     13163.6
    469120     13163.6
    469160     13166.3
    469200     13166.5
    469240     13166.6
    469280     13168.2
    469320     13168.9
    469360     13169.5
    469400     13172.2
    469440     13172.3
    469480     13173.5
    469520     13174.8
    469560     13176.2
    469600     13177.5
    469640     13178.3
    469680     13178.3
    469720     13180.7
    469760     13181.5
    469800     13182.4
    469840     13183.8
    469880     13185.7
    469920     13185.7
    469960     13188.3
    470000     13188.6
    470040     13188.7
    470080     13190.3
    470120     13190.9
    470160     13191.6
    470200     13194.3
    470240     13194.4
    470280     13195.6
    470320       13197
    470360     13198.3
    470400     13199.6
    470440     13200.4
    470480     13200.4
    470520     13202.7
    470560     13203.5
    470600     13204.5
    470640     13205.8
    470680     13207.7
    470720     13207.8
    470760     13210.4
    470800     13210.6
    470840     13210.8
    470880     13212.3
    470920       13213
    470960     13213.7
    471000     13216.4
    471040     13216.5
    471080     13217.7
    471120       13219
    471160     13220.4
    471200     13221.6
    471240     13222.5
    471280     13222.5
    471320     13224.8
    471360     13225.6
    471400     13226.5
    471440     13227.9
    471480     13229.9
    471520     13229.8
    471560     13232.5
    471600     13232.7
    471640     13232.9
    471680     13234.4
    471720     13235.1
    471760     13235.8
    471800     13238.5
    471840     13238.6
    471880     13239.8
    471920       13241
    471960     13242.4
    472000     13243.7
    472040     13244.6
    472080     13244.5
    472120     13246.8
    472160     13247.7
    472200     13248.5
    472240       13250
    472280     13251.9
    472320     13251.9
    472360     13254.6
    472400     13254.8
    472440     13254.9
    472480     13256.5
    472520     13257.1
    472560     13257.9
    472600     13260.6
    472640     13260.6
    472680     13261.8
    472720     13263.2
    472760     13264.5
    472800     13265.8
    472840     13266.6
    472880     13266.6
    472920     13268.8
    472960     13269.8
    473000     13270.6
    473040     13272.1
    473080       13274
    473120       13274
    473160     13276.7
    473200     13276.9
    473240       13277
    473280     13278.6
    473320     13279.2
    473360     13279.9
    473400     13282.7
    473440     13282.6
    473480       13284
    473520     13285.3
    473560     13286.6
    473600     13287.9
    473640     13288.7
    473680     13288.6
    473720     13290.9
    473760     13291.9
    473800     13292.8
    473840     13294.2
    473880       13296
    473920     13296.1
    473960     13298.8
    474000     13298.9
    474040     13299.1
    474080     13300.6
    474120     13301.3
    474160       13302
    474200     13304.8
    474240     13304.7
    474280     13306.1
    474320     13307.3
    474360     13308.7
    474400       13310
    474440     13310.7
    474480     13310.7
    474520       13313
    474560       13314
    474600     13314.7
    474640     13316.3
    474680     13318.2
    474720     13318.2
    474760     13320.8
    474800       13321
    474840     13321.2
    474880     13322.7
    474920     13323.4
    474960     13324.1
    475000     13326.9
    475040     13326.8
    475080     13328.2
    475120     13329.4
    475160     13330.8
    475200     13332.1
    475240     13332.8
    475280     13332.7
    475320     13335.1
    475360       13336
    475400     13336.8
    475440     13338.3
    475480     13340.3
    475520     13340.2
    475560     13342.9
    475600     13343.1
    475640     13343.2
    475680     13344.8
    475720     13345.5
    475760     13346.1
    475800       13349
    475840       13349
    475880     13350.2
    475920     13351.6
    475960     13352.9
    476000     13354.2
    476040       13355
    476080     13354.7
    476120     13357.2
    476160     13358.1
    476200     13358.9
    476240     13360.4
    476280     13362.4
    476320     13362.3
    476360       13365
    476400     13365.2
    476440     13365.3
    476480     13366.8
    476520     13367.6
    476560     13368.2
    476600       13371
    476640     13371.1
    476680     13372.3
    476720     13373.7
    476760       13375
    476800     13376.2
    476840     13377.1
    476880     13376.8
    476920     13379.2
    476960     13380.2
    477000       13381
    477040     13382.5
    477080     13384.5
    477120     13384.4
    477160     13387.1
    477200     13387.2
    477240     13387.4
    477280     13388.9
    477320     13389.7
    477360     13390.3
    477400     13393.1
    477440     13393.2
    477480     13394.4
    477520     13395.7
    477560     13397.1
    477600     13398.4
    477640     13399.2
    477680       13399
    477720     13401.4
    477760     13402.4
    477800     13403.1
    477840     13404.6
    477880     13406.6
    477920     13406.5
    477960     13409.2
    478000     13409.3
    478040     13409.5
    478080       13411
    478120     13411.7
    478160     13412.4
    478200     13415.2
    478240     13415.3
    478280     13416.5
    478320     13417.9
    478360     13419.2
    478400     13420.5
    478440     13421.3
    478480     13421.1
    478520     13423.5
    478560     13424.5
    478600     13425.2
    478640     13426.7
    478680     13428.7
    478720     13428.6
    478760     13431.3
    478800     13431.4
    478840     13431.6
    478880     13433.2
    478920     13433.9
    478960     13434.5
    479000     13437.4
    479040     13437.4
    479080     13438.6
    479120     13440.1
    479160     13441.3
    479200     13442.6
    479240     13443.5
    479280     13443.3
    479320     13445.7
    479360     13446.6
    479400     13447.4
    479440     13448.9
    479480     13450.9
    479520     13450.8
    479560     13453.5
    479600     13453.6
    479640     13453.8
    479680     13455.3
    479720       13456
    479760     13456.7
    479800     13459.5
    479840     13459.5
    479880     13460.7
    479920     13462.2
    479960     13463.4
    480000     13464.7
    480040     13465.7
    480080     13465.4
    480120     13467.8
    480160     13468.8
    480200     13469.5
    480240     13471.1
    480280       13473
    480320     13472.9
    480360     13475.7
    480400     13475.8
    480440     13475.9
    480480     13477.4
    480520     13478.1
    480560     13478.8
    480600     13481.7
    480640     13481.7
    480680     13482.9
    480720     13484.3
    480760     13485.5
    480800     13486.9
    480840     13487.8
    480880     13487.5
    480920     13489.9
    480960       13491
    481000     13491.7
    481040     13493.2
    481080     13495.2
    481120       13495
    481160     13497.9
    481200     13497.9
    481240     13498.1
    481280     13499.6
    481320     13500.2
    481360       13501
    481400     13503.8
    481440     13503.8
    481480     13505.1
    481520     13506.4
    481560     13507.7
    481600       13509
    481640     13509.9
    481680     13509.6
    481720       13512
    481760     13513.1
    481800     13513.8
    481840     13515.4
    481880     13517.3
    481920     13517.2
    481960     13520.1
    482000       13520
    482040     13520.3
    482080     13521.7
    482120     13522.3
    482160     13523.1
    482200       13526
    482240     13525.9
    482280     13527.3
    482320     13528.5
    482360     13529.8
    482400     13531.1
    482440     13532.1
    482480     13531.8
    482520     13534.1
    482560     13535.3
    482600       13536
    482640     13537.6
    482680     13539.4
    482720     13539.3
    482760     13542.2
    482800     13542.2
    482840     13542.4
    482880     13543.9
    482920     13544.4
    482960     13545.3
    483000     13548.2
    483040       13548
    483080     13549.4
    483120     13550.7
    483160     13551.9
    483200     13553.3
    483240     13554.2
    483280     13553.9
    483320     13556.3
    483360     13557.4
    483400     13558.1
    483440     13559.7
    483480     13561.6
    483520     13561.4
    483560     13564.3
    483600     13564.3
    483640     13564.6
    483680       13566
    483720     13566.5
    483760     13567.5
    483800     13570.4
    483840     13570.2
    483880     13571.5
    483920     13572.9
    483960     13574.1
    484000     13575.5
    484040     13576.4
    484080     13576.1
    484120     13578.5
    484160     13579.7
    484200     13580.3
    484240     13581.9
    484280     13583.8
    484320     13583.6
    484360     13586.5
    484400     13586.5
    484440     13586.8
    484480     13588.2
    484520     13588.7
    484560     13589.7
    484600     13592.5
    484640     13592.3
    484680     13593.7
    484720     13595.1
    484760     13596.3
    484800     13597.6
    484840     13598.6
    484880     13598.3
    484920     13600.7
    484960     13601.8
    485000     13602.5
    485040       13604
    485080     13605.9
    485120     13605.7
    485160     13608.6
    485200     13608.7
    485240     13608.9
    485280     13610.3
    485320     13610.8
    485360     13611.8
    485400     13614.6
    485440     13614.5
    485480     13615.9
    485520     13617.2
    485560     13618.4
    485600     13619.9
    485640     13620.7
    485680     13620.5
    485720     13622.9
    485760       13624
    485800     13624.7
    485840     13626.2
    485880     13628.1
    485920     13627.9
    485960     13630.8
    486000     13630.8
    486040     13631.1
    486080     13632.5
    486120     13633.1
    486160       13634
    486200     13636.8
    486240     13636.7
    486280     13638.1
    486320     13639.4
    486360     13640.6
    486400       13642
    486440     13642.9
    486480     13642.7
    486520     13645.1
    486560     13646.2
    486600     13646.8
    486640     13648.4
    486680     13650.2
    486720       13650
    486760     13652.9
    486800       13653
    486840     13653.3
    486880     13654.7
    486920     13655.2
    486960     13656.2
    487000       13659
    487040     13658.8
    487080     13660.3
    487120     13661.6
    487160     13662.8
    487200     13664.2
    487240     13665.1
    487280     13664.9
    487320     13667.3
    487360     13668.5
    487400       13669
    487440     13670.6
    487480     13672.6
    487520     13672.2
    487560     13675.2
    487600     13675.2
    487640     13675.5
    487680     13676.9
    487720     13677.4
    487760     13678.4
    487800     13681.2
    487840       13681
    487880     13682.5
    487920     13683.8
    487960     13685.1
    488000     13686.4
    488040     13687.3
    488080     13687.1
    488120     13689.5
    488160     13690.7
    488200     13691.2
    488240     13692.8
    488280     13694.8
    488320     13694.4
    488360     13697.3
    488400     13697.5
    488440     13697.7
    488480     13699.1
    488520     13699.6
    488560     13700.6
    488600     13703.4
    488640     13703.2
    488680     13704.6
    488720       13706
    488760     13707.3
    488800     13708.6
    488840     13709.6
    488880     13709.3
    488920     13711.7
    488960     13712.9
    489000     13713.4
    489040       13715
    489080       13717
    489120     13716.6
    489160     13719.5
    489200     13719.7
    489240     13719.9
    489280     13721.3
    489320     13721.8
    489360     13722.8
    489400     13725.6
    489440     13725.5
    489480     13726.9
    489520     13728.2
    489560     13729.5
    489600     13730.8
    489640     13731.8
    489680     13731.6
    489720     13733.8
    489760     13735.1
    489800     13735.6
    489840     13737.2
    489880     13739.2
    489920     13738.8
    489960     13741.7
    490000     13741.9
    490040     13742.1
    490080     13743.5
    490120     13744.1
    490160       13745
    490200     13747.8
    490240     13747.7
    490280     13749.1
    490320     13750.4
    490360     13751.7
    490400       13753
    490440       13754
    490480     13753.8
    490520       13756
    490560     13757.3
    490600     13757.8
    490640     13759.4
    490680     13761.4
    490720       13761
    490760     13763.9
    490800     13764.2
    490840     13764.4
    490880     13765.8
    490920     13766.3
    490960     13767.2
    491000       13770
    491040     13769.9
    491080     13771.4
    491120     13772.6
    491160       13774
    491200     13775.2
    491240     13776.2
    491280       13776
    491320     13778.2
    491360     13779.6
    491400       13780
    491440     13781.7
    491480     13783.7
    491520     13783.2
    491560     13786.2
    491600     13786.3
    491640     13786.6
    491680       13788
    491720     13788.6
    491760     13789.4
    491800     13792.3
    491840     13792.1
    491880     13793.6
    491920     13794.8
    491960     13796.2
    492000     13797.4
    492040     13798.5
    492080     13798.2
    492120     13800.4
    492160     13801.8
    492200     13802.3
    492240     13803.9
    492280     13805.9
    492320     13805.4
    492360     13808.4
    492400     13808.6
    492440     13808.8
    492480     13810.2
    492520     13810.7
    492560     13811.7
    492600     13814.6
    492640     13814.3
    492680     13815.8
    492720     13817.1
    492760     13818.4
    492800     13819.6
    492840     13820.7
    492880     13820.3
    492920     13822.6
    492960       13824
    493000     13824.5
    493040     13826.1
    493080     13828.2
    493120     13827.6
    493160     13830.6
    493200     13830.8
    493240     13831.1
    493280     13832.4
    493320     13832.9
    493360     13833.9
    493400     13836.8
    493440     13836.6
    493480       13838
    493520     13839.3
    493560     13840.6
    493600     13841.9
    493640     13842.9
    493680     13842.5
    493720     13844.8
    493760     13846.2
    493800     13846.7
    493840     13848.3
    493880     13850.4
    493920     13849.8
    493960     13852.8
    494000       13853
    494040     13853.3
    494080     13854.6
    494120     13855.2
    494160     13856.2
    494200     13859.1
    494240     13858.8
    494280     13860.3
    494320     13861.5
    494360     13862.9
    494400     13864.1
    494440     13865.2
    494480     13864.8
    494520       13867
    494560     13868.5
    494600       13869
    494640     13870.5
    494680     13872.7
    494720       13872
    494760       13875
    494800     13875.3
    494840     13875.5
    494880     13876.9
    494920     13877.4
    494960     13878.4
    495000     13881.3
    495040     13881.1
    495080     13882.5
    495120     13883.8
    495160     13885.1
    495200     13886.3
    495240     13887.4
    495280     13887.1
    495320     13889.2
    495360     13890.8
    495400     13891.3
    495440     13892.7
    495480     13894.9
    495520     13894.3
    495560     13897.3
    495600     13897.6
    495640     13897.8
    495680     13899.2
    495720     13899.6
    495760     13900.7
    495800     13903.5
    495840     13903.4
    495880     13904.8
    495920     13906.1
    495960     13907.4
    496000     13908.6
    496040     13909.7
    496080     13909.3
    496120     13911.5
    496160       13913
    496200     13913.5
    496240     13914.9
    496280     13917.2
    496320     13916.5
    496360     13919.5
    496400     13919.8
    496440       13920
    496480     13921.5
    496520     13921.8
    496560     13922.9
    496600     13925.8
    496640     13925.6
    496680       13927
    496720     13928.3
    496760     13929.5
    496800     13930.8
    496840     13931.9
    496880     13931.5
    496920     13933.7
    496960     13935.2
    497000     13935.7
    497040     13937.1
    497080     13939.4
    497120     13938.7
    497160     13941.8
    497200     13942.1
    497240     13942.2
    497280     13943.7
    497320     13944.1
    497360     13945.2
    497400       13948
    497440     13947.9
    497480     13949.2
    497520     13950.6
    497560     13951.7
    497600     13953.1
    497640     13954.2
    497680     13953.7
    497720     13955.9
    497760     13957.4
    497800     13957.9
    497840     13959.4
    497880     13961.6
    497920     13960.9
    497960       13964
    498000     13964.3
    498040     13964.4
    498080       13966
    498120     13966.3
    498160     13967.4
    498200     13970.1
    498240       13970
    498280     13971.4
    498320     13972.8
    498360     13973.9
    498400     13975.3
    498440     13976.4
    498480       13976
    498520     13978.2
    498560     13979.7
    498600     13980.1
    498640     13981.6
    498680     13983.8
    498720     13983.1
    498760     13986.2
    498800     13986.5
    498840     13986.6
    498880     13988.2
    498920     13988.5
    498960     13989.6
    499000     13992.4
    499040     13992.3
    499080     13993.6
    499120     13995.1
    499160     13996.1
    499200     13997.6
    499240     13998.7
    499280     13998.2
    499320     14000.4
    499360     14001.8
    499400     14002.4
    499440     14003.8
    499480     14006.1
    499520     14005.4
    499560     14008.5
    499600     14008.7
    499640     14008.8
    499680     14010.4
    499720     14010.7
    499760     14011.8
    499800     14014.6
    499840     14014.6
    499880     14015.8
    499920     14017.3
    499960     14018.4
    500000     14019.8
    500040     14020.9
    500080     14020.4
    500120     14022.6
    500160     14024.1
    500200     14024.5
    500240     14026.1
    500280     14028.3
    500320     14027.7
    500360     14030.8
    500400       14031
    500440       14031
    500480     14032.7
    500520       14033
    500560     14034.1
    500600     14036.8
    500640     14036.8
    500680     14038.1
    500720     14039.6
    500760     14040.6
    500800       14042
    500840     14043.1
    500880     14042.7
    500920     14044.9
    500960     14046.3
    501000     14046.8
    501040     14048.3
    501080     14050.6
    501120     14049.9
    501160       14053
    501200     14053.2
    501240     14053.3
    501280     14054.8
    501320     14055.3
    501360     14056.4
    501400     14059.1
    501440     14059.1
    501480     14060.4
    501520     14061.8
    501560     14062.9
    501600     14064.3
    501640     14065.4
    501680     14064.9
    501720     14067.1
    501760     14068.5
    501800       14069
    501840     14070.5
    501880     14072.8
    501920     14072.1
    501960     14075.2
    502000     14075.5
    502040     14075.5
    502080     14077.1
    502120     14077.5
    502160     14078.6
    502200     14081.3
    502240     14081.3
    502280     14082.6
    502320       14084
    502360     14085.1
    502400     14086.5
    502440     14087.6
    502480     14087.1
    502520     14089.4
    502560     14090.8
    502600     14091.2
    502640     14092.8
    502680       14095
    502720     14094.4
    502760     14097.5
    502800     14097.7
    502840     14097.8
    502880     14099.3
    502920     14099.7
    502960     14100.9
    503000     14103.5
    503040     14103.5
    503080     14104.8
    503120     14106.2
    503160     14107.3
    503200     14108.7
    503240     14109.8
    503280     14109.4
    503320     14111.6
    503360       14113
    503400     14113.4
    503440       14115
    503480     14117.2
    503520     14116.6
    503560     14119.6
    503600     14119.9
    503640       14120
    503680     14121.5
    503720     14121.9
    503760     14123.1
    503800     14125.7
    503840     14125.7
    503880       14127
    503920     14128.4
    503960     14129.5
    504000     14130.9
    504040       14132
    504080     14131.6
    504120     14133.9
    504160     14135.2
    504200     14135.6
    504240     14137.2
    504280     14139.4
    504320     14138.8
    504360     14141.8
    504400     14142.2
    504440     14142.2
    504480     14143.6
    504520     14144.1
    504560     14145.3
    504600     14147.9
    504640       14148
    504680     14149.3
    504720     14150.7
    504760     14151.8
    504800     14153.1
    504840     14154.1
    504880     14153.8
    504920       14156
    504960     14157.5
    505000     14157.8
    505040     14159.4
    505080     14161.6
    505120       14161
    505160       14164
    505200     14164.3
    505240     14164.4
    505280     14165.8
    505320     14166.2
    505360     14167.5
    505400     14170.1
    505440     14170.2
    505480     14171.4
    505520     14172.8
    505560     14173.9
    505600     14175.3
    505640     14176.4
    505680       14176
    505720     14178.2
    505760     14179.6
    505800     14180.1
    505840     14181.5
    505880     14183.8
    505920     14183.2
    505960     14186.2
    506000     14186.6
    506040     14186.6
    506080       14188
    506120     14188.5
    506160     14189.6
    506200     14192.3
    506240     14192.4
    506280     14193.6
    506320       14195
    506360     14196.1
    506400     14197.5
    506440     14198.6
    506480     14198.2
    506520     14200.3
    506560     14201.8
    506600     14202.2
    506640     14203.8
    506680       14206
    506720     14205.4
    506760     14208.4
    506800     14208.8
    506840     14208.8
    506880     14210.1
    506920     14210.7
    506960     14211.9
    507000     14214.5
    507040     14214.6
    507080     14215.8
    507120     14217.2
    507160     14218.3
    507200     14219.7
    507240     14220.7
    507280     14220.4
    507320     14222.6
    507360       14224
    507400     14224.5
    507440       14226
    507480     14228.2
    507520     14227.6
    507560     14230.6
    507600     14230.9
    507640       14231
    507680     14232.3
    507720     14232.9
    507760       14234
    507800     14236.7
    507840     14236.8
    507880       14238
    507920     14239.4
    507960     14240.5
    508000     14241.9
    508040     14242.9
    508080     14242.6
    508120     14244.7
    508160     14246.2
    508200     14246.6
    508240     14248.1
    508280     14250.4
    508320     14249.7
    508360     14252.7
    508400     14253.1
    508440     14253.2
    508480     14254.5
    508520       14255
    508560     14256.2
    508600     14258.9
    508640       14259
    508680     14260.2
    508720     14261.6
    508760     14262.7
    508800     14264.1
    508840     14265.1
    508880     14264.7
    508920     14266.9
    508960     14268.4
    509000     14268.8
    509040     14270.3
    509080     14272.6
    509120       14272
    509160       14275
    509200     14275.3
    509240     14275.4
    509280     14276.7
    509320     14277.3
    509360     14278.3
    509400     14281.1
    509440     14281.2
    509480     14282.3
    509520     14283.9
    509560     14284.9
    509600     14286.2
    509640     14287.3
    509680     14286.9
    509720     14289.2
    509760     14290.7
    509800     14291.1
    509840     14292.6
    509880     14294.9
    509920     14294.2
    509960     14297.2
    510000     14297.5
    510040     14297.7
    510080     14298.9
    510120     14299.4
    510160     14300.6
    510200     14303.3
    510240     14303.4
    510280     14304.6
    510320     14306.1
    510360     14307.1
    510400     14308.4
    510440     14309.6
    510480     14309.2
    510520     14311.4
    510560     14312.9
    510600     14313.3
    510640     14314.8
    510680       14317
    510720     14316.5
    510760     14319.5
    510800     14319.7
    510840     14319.9
    510880     14321.1
    510920     14321.7
    510960     14322.8
    511000     14325.5
    511040     14325.6
    511080     14326.8
    511120     14328.4
    511160     14329.4
    511200     14330.7
    511240     14331.8
    511280     14331.4
    511320     14333.6
    511360     14335.1
    511400     14335.5
    511440     14337.1
    511480     14339.3
    511520     14338.7
    511560     14341.7
    511600       14342
    511640     14342.1
    511680     14343.4
    511720     14343.9
    511760       14345
    511800     14347.8
    511840     14347.9
    511880       14349
    511920     14350.7
    511960     14351.7
    512000     14352.9
    512040       14354
    512080     14353.6
    512120     14355.9
    512160     14357.3
    512200     14357.7
    512240     14359.3
    512280     14361.5
    512320       14361
    512360       14364
    512400     14364.2
    512440     14364.4
    512480     14365.6
    512520     14366.1
    512560     14367.3
    512600       14370
    512640       14370
    512680     14371.3
    512720     14372.9
    512760     14373.9
    512800     14375.2
    512840     14376.2
    512880     14375.8
    512920     14378.1
    512960     14379.6
    513000       14380
    513040     14381.5
    513080     14383.7
    513120     14383.2
    513160     14386.2
    513200     14386.4
    513240     14386.7
    513280     14387.7
    513320     14388.3
    513360     14389.5
    513400     14392.3
    513440     14392.3
    513480     14393.4
    513520     14395.2
    513560     14396.1
    513600     14397.4
    513640     14398.5
    513680       14398
    513720     14400.3
    513760     14401.9
    513800     14402.2
    513840     14403.8
    513880     14405.9
    513920     14405.4
    513960     14408.4
    514000     14408.6
    514040     14408.9
    514080     14409.9
    514120     14410.6
    514160     14411.7
    514200     14414.5
    514240     14414.5
    514280     14415.7
    514320     14417.4
    514360     14418.3
    514400     14419.7
    514440     14420.7
    514480     14420.2
    514520     14422.5
    514560     14424.1
    514600     14424.4
    514640       14426
    514680     14428.1
    514720     14427.6
    514760     14430.6
    514800     14430.8
    514840     14431.1
    514880     14432.2
    514920     14432.8
    514960     14433.9
    515000     14436.7
    515040     14436.7
    515080     14437.9
    515120     14439.6
    515160     14440.5
    515200     14441.9
    515240     14442.9
    515280     14442.4
    515320     14444.7
    515360     14446.3
    515400     14446.7
    515440     14448.2
    515480     14450.3
    515520     14449.8
    515560     14452.7
    515600       14453
    515640     14453.3
    515680     14454.3
    515720     14455.1
    515760     14456.1
    515800       14459
    515840     14458.9
    515880     14460.1
    515920     14461.7
    515960     14462.7
    516000     14464.1
    516040     14465.2
    516080     14464.5
    516120     14466.9
    516160     14468.5
    516200     14468.8
    516240     14470.5
    516280     14472.5
    516320       14472
    516360     14474.9
    516400     14475.2
    516440     14475.5
    516480     14476.5
    516520     14477.3
    516560     14478.4
    516600     14481.2
    516640       14481
    516680     14482.3
    516720     14483.9
    516760     14484.9
    516800     14486.3
    516840     14487.3
    516880     14486.7
    516920     14489.1
    516960     14490.7
    517000       14491
    517040     14492.7
    517080     14494.7
    517120     14494.1
    517160     14497.1
    517200     14497.3
    517240     14497.6
    517280     14498.6
    517320     14499.4
    517360     14500.6
    517400     14503.4
    517440     14503.3
    517480     14504.5
    517520     14506.1
    517560     14507.1
    517600     14508.5
    517640     14509.5
    517680     14508.9
    517720     14511.4
    517760     14512.8
    517800     14513.2
    517840     14514.9
    517880     14516.8
    517920     14516.3
    517960     14519.2
    518000     14519.5
    518040     14519.8
    518080     14520.8
    518120     14521.7
    518160     14522.7
    518200     14525.6
    518240     14525.4
    518280     14526.6
    518320     14528.3
    518360     14529.3
    518400     14530.6
    518440     14531.6
    518480       14531
    518520     14533.4
    518560     14534.9
    518600     14535.3
    518640       14537
    518680     14539.1
    518720     14538.5
    518760     14541.3
    518800     14541.6
    518840     14541.9
    518880     14542.9
    518920     14543.8
    518960     14544.9
    519000     14547.7
    519040     14547.5
    519080     14548.8
    519120     14550.4
    519160     14551.4
    519200     14552.8
    519240     14553.7
    519280     14553.1
    519320     14555.5
    519360     14557.1
    519400     14557.5
    519440     14559.2
    519480     14561.2
    519520     14560.6
    519560     14563.4
    519600     14563.7
    519640       14564
    519680       14565
    519720     14565.9
    519760       14567
    519800     14569.9
    519840     14569.7
    519880     14570.9
    519920     14572.6
    519960     14573.5
    520000     14574.9
    520040     14575.9
    520080     14575.3
    520120     14577.7
    520160     14579.2
    520200     14579.6
    520240     14581.3
    520280     14583.4
    520320     14582.7
    520360     14585.6
    520400     14585.9
    520440     14586.1
    520480     14587.2
    520520       14588
    520560     14589.1
    520600     14592.1
    520640     14591.9
    520680       14593
    520720     14594.7
    520760     14595.6
    520800     14597.1
    520840       14598
    520880     14597.4
    520920     14599.8
    520960     14601.4
    521000     14601.8
    521040     14603.5
    521080     14605.5
    521120     14604.8
    521160     14607.7
    521200       14608
    521240     14608.2
    521280     14609.4
    521320     14610.2
    521360     14611.3
    521400     14614.2
    521440       14614
    521480     14615.1
    521520     14616.9
    521560     14617.7
    521600     14619.2
    521640     14620.2
    521680     14619.6
    521720     14621.9
    521760     14623.6
    521800     14623.9
    521840     14625.5
    521880     14627.7
    521920       14627
    521960     14629.9
    522000     14630.1
    522040     14630.3
    522080     14631.6
    522120     14632.4
    522160     14633.4
    522200     14636.3
    522240     14636.2
    522280     14637.3
    522320     14639.1
    522360     14639.8
    522400     14641.3
    522440     14642.4
    522480     14641.6
    522520     14644.1
    522560     14645.7
    522600       14646
    522640     14647.6
    522680     14649.9
    522720     14649.1
    522760       14652
    522800     14652.3
    522840     14652.5
    522880     14653.7
    522920     14654.6
    522960     14655.6
    523000     14658.5
    523040     14658.4
    523080     14659.5
    523120     14661.2
    523160       14662
    523200     14663.5
    523240     14664.5
    523280     14663.8
    523320     14666.3
    523360     14667.9
    523400     14668.2
    523440     14669.7
    523480       14672
    523520     14671.3
    523560     14674.2
    523600     14674.4
    523640     14674.6
    523680     14675.8
    523720     14676.7
    523760     14677.7
    523800     14680.6
    523840     14680.6
    523880     14681.6
    523920     14683.4
    523960     14684.2
    524000     14685.6
    524040     14686.7
    524080       14686
    524120     14688.5
    524160     14690.1
    524200     14690.3
    524240     14691.8
    524280     14694.1
    524320     14693.5
    524360     14696.3
    524400     14696.6
    524440     14696.8
    524480     14697.9
    524520     14698.9
    524560     14699.9
    524600     14702.8
    524640     14702.8
    524680     14703.8
    524720     14705.5
    524760     14706.3
    524800     14707.8
    524840     14708.8
    524880     14708.1
    524920     14710.6
    524960     14712.2
    525000     14712.5
    525040     14713.9
    525080     14716.3
    525120     14715.6
    525160     14718.4
    525200     14718.7
    525240     14718.9
    525280       14720
    525320     14721.1
    525360     14722.1
    525400     14724.9
    525440     14724.9
    525480     14725.9
    525520     14727.7
    525560     14728.5
    525600     14729.9
    525640     14730.9
    525680     14730.2
    525720     14732.7
    525760     14734.3
    525800     14734.6
    525840       14736
    525880     14738.4
    525920     14737.7
    525960     14740.5
    526000     14740.9
    526040       14741
    526080     14742.1
    526120     14743.2
    526160     14744.2
    526200       14747
    526240     14747.1
    526280       14748
    526320     14749.8
    526360     14750.7
    526400       14752
    526440     14753.1
    526480     14752.4
    526520     14754.7
    526560     14756.4
    526600     14756.7
    526640     14758.2
    526680     14760.5
    526720     14759.9
    526760     14762.7
    526800     14763.1
    526840     14763.1
    526880     14764.2
    526920     14765.2
    526960     14766.3
    527000     14769.1
    527040     14769.2
    527080     14770.1
    527120     14771.9
    527160     14772.8
    527200     14774.1
    527240     14775.2
    527280     14774.4
    527320     14776.9
    527360     14778.5
    527400     14778.9
    527440     14780.2
    527480     14782.5
    527520     14781.9
    527560     14784.8
    527600     14785.1
    527640     14785.2
    527680     14786.3
    527720     14787.3
    527760     14788.3
    527800     14791.2
    527840     14791.3
    527880     14792.2
    527920       14794
    527960     14794.9
    528000     14796.2
    528040     14797.4
    528080     14796.6
    528120       14799
    528160     14800.7
    528200       14801
    528240     14802.3
    528280     14804.7
    528320     14804.1
    528360     14806.9
    528400     14807.2
    528440     14807.3
    528480     14808.5
    528520     14809.5
    528560     14810.4
    528600     14813.3
    528640     14813.4
    528680     14814.4
    528720     14816.1
    528760       14817
    528800     14818.3
    528840     14819.5
    528880     14818.7
    528920     14821.2
    528960     14822.8
    529000     14823.1
    529040     14824.5
    529080     14826.9
    529120     14826.2
    529160     14829.1
    529200     14829.4
    529240     14829.4
    529280     14830.6
    529320     14831.7
    529360     14832.6
    529400     14835.4
    529440     14835.6
    529480     14836.6
    529520     14838.3
    529560     14839.1
    529600     14840.5
    529640     14841.6
    529680     14840.8
    529720     14843.3
    529760     14844.9
    529800     14845.2
    529840     14846.6
    529880       14849
    529920     14848.3
    529960     14851.3
    530000     14851.6
    530040     14851.6
    530080     14852.8
    530120     14853.9
    530160     14854.7
    530200     14857.6
    530240     14857.8
    530280     14858.7
    530320     14860.4
    530360     14861.3
    530400     14862.7
    530440     14863.7
    530480       14863
    530520     14865.4
    530560     14867.1
    530600     14867.3
    530640     14868.7
    530680     14871.1
    530720     14870.4
    530760     14873.4
    530800     14873.7
    530840     14873.7
    530880     14874.9
    530920       14876
    530960     14876.9
    531000     14879.7
    531040     14879.9
    531080     14880.8
    531120     14882.5
    531160     14883.3
    531200     14884.8
    531240     14885.8
    531280     14885.1
    531320     14887.6
    531360     14889.2
    531400     14889.4
    531440     14890.8
    531480     14893.3
    531520     14892.6
    531560     14895.5
    531600     14895.8
    531640     14895.9
    531680       14897
    531720     14898.2
    531760     14899.1
    531800     14901.9
    531840       14902
    531880     14902.9
    531920     14904.6
    531960     14905.5
    532000       14907
    532040       14908
    532080     14907.2
    532120     14909.7
    532160     14911.3
    532200     14911.5
    532240     14912.9
    532280     14915.4
    532320     14914.7
    532360     14917.7
    532400     14917.9
    532440       14918
    532480     14919.2
    532520     14920.3
    532560     14921.2
    532600       14924
    532640     14924.2
    532680       14925
    532720     14926.7
    532760     14927.6
    532800       14929
    532840     14930.1
    532880     14929.2
    532920     14931.8
    532960     14933.4
    533000     14933.6
    533040       14935
    533080     14937.4
    533120     14936.7
    533160     14939.7
    533200     14939.9
    533240       14940
    533280     14941.3
    533320     14942.3
    533360     14943.3
    533400     14946.1
    533440     14946.3
    533480     14947.1
    533520     14948.8
    533560     14949.8
    533600     14951.1
    533640     14952.1
    533680     14951.3
    533720     14953.8
    533760     14955.5
    533800     14955.7
    533840     14957.1
    533880     14959.5
    533920     14958.8
    533960     14961.8
    534000       14962
    534040     14962.1
    534080     14963.3
    534120     14964.4
    534160     14965.4
    534200     14968.2
    534240     14968.3
    534280     14969.2
    534320     14970.8
    534360     14971.8
    534400     14973.1
    534440     14974.3
    534480     14973.4
    534520     14975.9
    534560     14977.6
    534600     14977.7
    534640     14979.2
    534680     14981.6
    534720     14980.8
    534760     14983.9
    534800     14984.1
    534840     14984.1
    534880     14985.4
    534920     14986.6
    534960     14987.5
    535000     14990.2
    535040     14990.4
    535080     14991.3
    535120     14992.9
    535160     14993.9
    535200     14995.2
    535240     14996.4
    535280     14995.5
    535320       14998
    535360     14999.7
    535400     14999.9
    535440     15001.3
    535480     15003.7
    535520     15002.9
    535560     15005.9
    535600     15006.1
    535640     15006.2
    535680     15007.5
    535720     15008.7
    535760     15009.6
    535800     15012.3
    535840     15012.5
    535880     15013.3
    535920       15015
    535960       15016
    536000     15017.3
    536040     15018.5
    536080     15017.6
    536120     15020.1
    536160     15021.8
    536200     15021.9
    536240     15023.4
    536280     15025.8
    536320       15025
    536360     15028.1
    536400     15028.2
    536440     15028.3
    536480     15029.6
    536520     15030.8
    536560     15031.7
    536600     15034.4
    536640     15034.6
    536680     15035.4
    536720     15037.1
    536760     15038.1
    536800     15039.3
    536840     15040.6
    536880     15039.6
    536920     15042.2
    536960     15043.9
    537000       15044
    537040     15045.5
    537080     15047.8
    537120       15047
    537160     15050.1
    537200     15050.3
    537240     15050.4
    537280     15051.7
    537320     15052.8
    537360     15053.8
    537400     15056.5
    537440     15056.7
    537480     15057.5
    537520     15059.1
    537560     15060.2
    537600     15061.4
    537640     15062.6
    537680     15061.7
    537720     15064.3
    537760       15066
    537800     15066.1
    537840     15067.5
    537880     15069.9
    537920     15069.1
    537960     15072.2
    538000     15072.4
    538040     15072.4
    538080     15073.8
    538120     15074.9
    538160     15075.9
    538200     15078.6
    538240     15078.8
    538280     15079.6
    538320     15081.3
    538360     15082.3
    538400     15083.5
    538440     15084.7
    538480     15083.7
    538520     15086.3
    538560       15088
    538600     15088.1
    538640     15089.5
    538680       15092
    538720     15091.2
    538760     15094.2
    538800     15094.5
    538840     15094.5
    538880     15095.8
    538920       15097
    538960     15097.9
    539000     15100.6
    539040     15100.8
    539080     15101.6
    539120     15103.3
    539160     15104.3
    539200     15105.5
    539240     15106.8
    539280     15105.8
    539320     15108.4
    539360       15110
    539400     15110.2
    539440     15111.5
    539480       15114
    539520     15113.2
    539560     15116.3
    539600     15116.6
    539640     15116.6
    539680     15117.9
    539720     15119.1
    539760       15120
    539800     15122.6
    539840     15122.9
    539880     15123.7
    539920     15125.5
    539960     15126.4
    540000     15127.6
    540040     15128.8
    540080     15127.9
    540120     15130.5
    540160       15132
    540200     15132.3
    540240     15133.7
    540280     15136.1
    540320     15135.3
    540360     15138.3
    540400     15138.6
    540440     15138.7
    540480       15140
    540520     15141.2
    540560     15142.1
    540600     15144.7
    540640     15144.9
    540680     15145.8
    540720     15147.6
    540760     15148.5
    540800     15149.7
    540840     15150.9
    540880     15149.9
    540920     15152.5
    540960     15154.1
    541000     15154.4
    541040     15155.7
    541080     15158.1
    541120     15157.3
    541160     15160.3
    541200     15160.6
    541240     15160.7
    541280       15162
    541320     15163.3
    541360       15164
    541400     15166.8
    541440       15167
    541480     15167.9
    541520     15169.6
    541560     15170.6
    541600     15171.6
    541640     15172.9
    541680     15171.8
    541720     15174.6
    541760       15176
    541800     15176.3
    541840     15177.8
    541880     15180.1
    541920     15179.3
    541960     15182.4
    542000     15182.6
    542040     15182.6
    542080       15184
    542120     15185.3
    542160       15186
    542200     15188.8
    542240     15188.9
    542280     15189.8
    542320     15191.6
    542360     15192.6
    542400     15193.7
    542440     15194.9
    542480     15193.8
    542520     15196.6
    542560       15198
    542600     15198.4
    542640     15199.8
    542680     15202.2
    542720     15201.2
    542760     15204.4
    542800     15204.6
    542840     15204.7
    542880       15206
    542920     15207.3
    542960     15208.1
    543000     15210.8
    543040     15210.9
    543080     15211.8
    543120     15213.7
    543160     15214.6
    543200     15215.6
    543240     15216.8
    543280     15215.8
    543320     15218.5
    543360       15220
    543400     15220.3
    543440     15221.8
    543480     15224.2
    543520     15223.2
    543560     15226.4
    543600     15226.5
    543640     15226.7
    543680       15228
    543720     15229.2
    543760     15230.1
    543800     15232.8
    543840     15232.9
    543880     15233.8
    543920     15235.7
    543960     15236.5
    544000     15237.6
    544040     15238.8
    544080     15237.7
    544120     15240.5
    544160       15242
    544200     15242.3
    544240     15243.7
    544280     15246.2
    544320     15245.1
    544360     15248.4
    544400     15248.5
    544440     15248.7
    544480       15250
    544520     15251.2
    544560       15252
    544600     15254.8
    544640     15254.8
    544680     15255.7
    544720     15257.6
    544760     15258.5
    544800     15259.6
    544840     15260.7
    544880     15259.7
    544920     15262.4
    544960       15264
    545000     15264.2
    545040     15265.7
    545080     15268.2
    545120     15267.1
    545160     15270.5
    545200     15270.4
    545240     15270.6
    545280     15271.9
    545320     15273.1
    545360     15273.9
    545400     15276.7
    545440     15276.9
    545480     15277.7
    545520     15279.7
    545560     15280.4
    545600     15281.5
    545640     15282.7
    545680     15281.7
    545720     15284.4
    545760       15286
    545800     15286.2
    545840     15287.6
    545880     15290.1
    545920     15289.1
    545960     15292.4
    546000     15292.4
    546040     15292.5
    546080     15293.8
    546120       15295
    546160     15295.9
    546200     15298.7
    546240     15298.8
    546280     15299.7
    546320     15301.6
    546360     15302.3
    546400     15303.5
    546440     15304.7
    546480     15303.7
    546520     15306.3
    546560     15307.9
    546600     15308.1
    546640     15309.5
    546680     15312.1
    546720     15311.2
    546760     15314.4
    546800     15314.3
    546840     15314.4
    546880     15315.8
    546920       15317
    546960     15317.8
    547000     15320.6
    547040     15320.6
    547080     15321.6
    547120     15323.5
    547160     15324.2
    547200     15325.4
    547240     15326.6
    547280     15325.7
    547320     15328.3
    547360     15329.9
    547400     15330.1
    547440     15331.6
    547480       15334
    547520     15333.1
    547560     15336.3
    547600     15336.3
    547640     15336.4
    547680     15337.7
    547720     15338.9
    547760     15339.8
    547800     15342.6
    547840     15342.6
    547880     15343.6
    547920     15345.5
    547960     15346.2
    548000     15347.3
    548040     15348.5
    548080     15347.7
    548120     15350.3
    548160     15351.9
    548200     15352.1
    548240     15353.6
    548280       15356
    548320       15355
    548360     15358.4
    548400     15358.3
    548440     15358.4
    548480     15359.7
    548520     15360.9
    548560     15361.7
    548600     15364.6
    548640     15364.7
    548680     15365.6
    548720     15367.5
    548760     15368.1
    548800     15369.3
    548840     15370.5
    548880     15369.7
    548920     15372.2
    548960     15373.8
    549000     15374.1
    549040     15375.6
    549080       15378
    549120     15376.9
    549160     15380.4
    549200     15380.2
    549240     15380.4
    549280     15381.7
    549320     15382.8
    549360     15383.6
    549400     15386.4
    549440     15386.6
    549480     15387.6
    549520     15389.5
    549560       15390
    549600     15391.2
    549640     15392.4
    549680     15391.5
    549720     15394.2
    549760     15395.8
    549800     15396.1
    549840     15397.5
    549880       15400
    549920     15398.9
    549960     15402.3
    550000     15402.1
    550040     15402.3
    550080     15403.6
    550120     15404.7
    550160     15405.5
    550200     15408.4
    550240     15408.6
    550280     15409.5
    550320     15411.4
    550360       15412
    550400     15413.1
    550440     15414.4
    550480     15413.4
    550520     15416.1
    550560     15417.7
    550600     15418.1
    550640     15419.5
    550680     15421.9
    550720     15420.9
    550760     15424.2
    550800     15424.1
    550840     15424.3
    550880     15425.5
    550920     15426.6
    550960     15427.5
    551000     15430.3
    551040     15430.5
    551080     15431.5
    551120     15433.3
    551160     15433.9
    551200     15435.1
    551240     15436.3
    551280     15435.4
    551320       15438
    551360     15439.7
    551400       15440
    551440     15441.4
    551480     15443.9
    551520     15442.8
    551560     15446.2
    551600       15446
    551640     15446.2
    551680     15447.4
    551720     15448.5
    551760     15449.5
    551800     15452.2
    551840     15452.3
    551880     15453.4
    551920     15455.2
    551960     15455.8
    552000       15457
    552040     15458.2
    552080     15457.3
    552120     15459.9
    552160     15461.7
    552200     15461.8
    552240     15463.4
    552280     15465.8
    552320     15464.6
    552360     15468.1
    552400     15467.9
    552440     15468.1
    552480     15469.4
    552520     15470.4
    552560     15471.4
    552600     15474.1
    552640     15474.2
    552680     15475.2
    552720       15477
    552760     15477.7
    552800     15478.8
    552840     15480.1
    552880     15479.2
    552920     15481.7
    552960     15483.6
    553000     15483.7
    553040     15485.3
    553080     15487.8
    553120     15486.5
    553160     15490.1
    553200     15489.8
    553240       15490
    553280     15491.3
    553320     15492.3
    553360     15493.3
    553400       15496
    553440     15496.1
    553480     15497.1
    553520     15498.9
    553560     15499.6
    553600     15500.6
    553640       15502
    553680     15501.1
    553720     15503.7
    553760     15505.5
    553800     15505.6
    553840     15507.3
    553880     15509.7
    553920     15508.4
    553960       15512
    554000     15511.8
    554040     15511.9
    554080     15513.2
    554120     15514.2
    554160     15515.1
    554200       15518
    554240       15518
    554280     15519.1
    554320     15520.8
    554360     15521.6
    554400     15522.5
    554440       15524
    554480       15523
    554520     15525.6
    554560     15527.5
    554600     15527.6
    554640     15529.2
    554680     15531.7
    554720     15530.4
    554760     15533.9
    554800     15533.7
    554840     15533.9
    554880     15535.1
    554920     15536.2
    554960     15537.1
    555000     15539.8
    555040       15540
    555080     15541.1
    555120     15542.7
    555160     15543.4
    555200     15544.4
    555240     15545.9
    555280     15544.9
    555320     15547.6
    555360     15549.4
    555400     15549.6
    555440     15551.1
    555480     15553.5
    555520     15552.4
    555560     15555.9
    555600     15555.6
    555640     15555.8
    555680     15557.1
    555720     15558.1
    555760     15559.1
    555800     15561.8
    555840     15561.9
    555880       15563
    555920     15564.7
    555960     15565.4
    556000     15566.4
    556040     15567.8
    556080     15566.9
    556120     15569.5
    556160     15571.4
    556200     15571.5
    556240       15573
    556280     15575.5
    556320     15574.3
    556360     15577.7
    556400     15577.4
    556440     15577.7
    556480     15579.1
    556520       15580
    556560       15581
    556600     15583.7
    556640     15583.9
    556680     15584.9
    556720     15586.5
    556760     15587.3
    556800     15588.2
    556840     15589.8
    556880     15588.9
    556920     15591.4
    556960     15593.3
    557000     15593.4
    557040       15595
    557080     15597.4
    557120     15596.2
    557160     15599.6
    557200     15599.4
    557240     15599.7
    557280     15601.1
    557320     15601.9
    557360     15602.9
    557400     15605.6
    557440     15605.8
    557480     15606.9
    557520     15608.4
    557560     15609.3
    557600     15610.2
    557640     15611.7
    557680     15610.7
    557720     15613.3
    557760     15615.3
    557800     15615.3
    557840     15616.9
    557880     15619.3
    557920     15618.2
    557960     15621.5
    558000     15621.4
    558040     15621.7
    558080       15623
    558120     15623.8
    558160     15624.9
    558200     15627.6
    558240     15627.8
    558280     15628.8
    558320     15630.3
    558360     15631.3
    558400     15632.2
    558440     15633.7
    558480     15632.7
    558520     15635.3
    558560     15637.2
    558600     15637.2
    558640     15638.9
    558680     15641.2
    558720     15640.1
    558760     15643.5
    558800     15643.4
    558840     15643.7
    558880       15645
    558920     15645.7
    558960     15646.8
    559000     15649.5
    559040     15649.8
    559080     15650.8
    559120     15652.2
    559160     15653.3
    559200     15654.1
    559240     15655.6
    559280     15654.7
    559320     15657.3
    559360     15659.2
    559400     15659.3
    559440     15660.9
    559480     15663.2
    559520     15662.1
    559560     15665.4
    559600     15665.3
    559640     15665.6
    559680       15667
    559720     15667.6
    559760     15668.8
    559800     15671.4
    559840     15671.7
    559880     15672.8
    559920     15674.2
    559960     15675.2
    560000       15676
    560040     15677.6
    560080     15676.7
    560120     15679.3
    560160     15681.2
    560200     15681.3
    560240     15682.8
    560280     15685.2
    560320     15684.1
    560360     15687.4
    560400     15687.3
    560440     15687.6
    560480       15689
    560520     15689.6
    560560     15690.9
    560600     15693.5
    560640     15693.7
    560680     15694.8
    560720     15696.2
    560760     15697.1
    560800     15698.1
    560840     15699.6
    560880     15698.7
    560920     15701.3
    560960     15703.2
    561000     15703.3
    561040     15704.9
    561080     15707.2
    561120     15706.1
    561160     15709.4
    561200     15709.2
    561240     15709.6
    561280     15711.1
    561320     15711.6
    561360     15712.9
    561400     15715.4
    561440     15715.7
    561480     15716.8
    561520     15718.2
    561560     15719.2
    561600       15720
    561640     15721.6
    561680     15720.6
    561720     15723.3
    561760     15725.1
    561800     15725.2
    561840     15726.8
    561880     15729.2
    561920       15728
    561960     15731.3
    562000     15731.2
    562040     15731.6
    562080       15733
    562120     15733.5
    562160     15734.9
    562200     15737.4
    562240     15737.7
    562280     15738.8
    562320     15740.2
    562360     15741.1
    562400       15742
    562440     15743.5
    562480     15742.5
    562520     15745.2
    562560       15747
    562600     15747.2
    562640     15748.7
    562680     15751.1
    562720       15750
    562760     15753.3
    562800     15753.1
    562840     15753.5
    562880       15755
    562920     15755.4
    562960     15756.8
    563000     15759.3
    563040     15759.6
    563080     15760.8
    563120     15762.2
    563160     15763.1
    563200     15763.9
    563240     15765.4
    563280     15764.5
    563320     15767.2
    563360       15769
    563400     15769.1
    563440     15770.6
    563480     15773.1
    563520     15771.9
    563560     15775.3
    563600     15775.1
    563640     15775.5
    563680     15776.9
    563720     15777.4
    563760     15778.7
    563800     15781.3
    563840     15781.5
    563880     15782.7
    563920     15784.1
    563960       15785
    564000     15785.8
    564040     15787.3
    564080     15786.5
    564120     15789.1
    564160     15790.9
    564200       15791
    564240     15792.5
    564280     15795.1
    564320     15793.8
    564360     15797.2
    564400     15796.9
    564440     15797.5
    564480     15798.8
    564520     15799.3
    564560     15800.6
    564600     15803.2
    564640     15803.5
    564680     15804.6
    564720     15806.1
    564760       15807
    564800     15807.8
    564840     15809.3
    564880     15808.3
    564920       15811
    564960     15812.8
    565000     15812.8
    565040     15814.5
    565080       15817
    565120     15815.8
    565160     15819.1
    565200     15818.8
    565240     15819.5
    565280     15820.7
    565320     15821.2
    565360     15822.5
    565400     15825.1
    565440     15825.4
    565480     15826.5
    565520     15828.1
    565560       15829
    565600     15829.7
    565640     15831.2
    565680     15830.3
    565720       15833
    565760     15834.8
    565800     15834.8
    565840     15836.5
    565880       15839
    565920     15837.8
    565960     15841.2
    566000     15840.8
    566040     15841.5
    566080     15842.8
    566120     15843.2
    566160     15844.5
    566200     15847.1
    566240     15847.4
    566280     15848.5
    566320     15850.1
    566360     15851.1
    566400     15851.6
    566440     15853.2
    566480     15852.3
    566520       15855
    566560     15856.8
    566600     15856.8
    566640     15858.6
    566680     15860.9
    566720     15859.8
    566760     15863.2
    566800     15862.8
    566840     15863.4
    566880     15864.8
    566920     15865.2
    566960     15866.5
    567000     15869.1
    567040     15869.4
    567080     15870.5
    567120       15872
    567160       15873
    567200     15873.6
    567240     15875.3
    567280     15874.3
    567320       15877
    567360     15878.8
    567400     15878.8
    567440     15880.5
    567480     15882.9
    567520     15881.7
    567560     15885.2
    567600     15884.7
    567640     15885.4
    567680     15886.8
    567720     15887.2
    567760     15888.5
    567800     15891.1
    567840     15891.4
    567880     15892.4
    567920       15894
    567960       15895
    568000     15895.6
    568040     15897.2
    568080     15896.2
    568120     15898.9
    568160     15900.9
    568200     15900.7
    568240     15902.4
    568280     15904.8
    568320     15903.7
    568360     15907.1
    568400     15906.7
    568440     15907.5
    568480     15908.8
    568520     15909.2
    568560     15910.5
    568600       15913
    568640     15913.4
    568680     15914.4
    568720     15915.9
    568760     15917.1
    568800     15917.6
    568840     15919.2
    568880     15918.2
    568920     15920.9
    568960     15922.8
    569000     15922.8
    569040     15924.4
    569080     15926.9
    569120     15925.7
    569160     15929.1
    569200     15928.7
    569240     15929.4
    569280     15930.8
    569320     15931.2
    569360     15932.5
    569400       15935
    569440     15935.4
    569480     15936.5
    569520     15937.9
    569560       15939
    569600     15939.6
    569640     15941.3
    569680     15940.2
    569720     15943.1
    569760     15944.9
    569800     15944.9
    569840     15946.4
    569880     15948.9
    569920     15947.7
    569960     15951.1
    570000     15950.7
    570040     15951.5
    570080     15952.9
    570120     15953.2
    570160     15954.6
    570200     15957.1
    570240     15957.5
    570280     15958.5
    570320       15960
    570360     15961.1
    570400     15961.7
    570440     15963.4
    570480     15962.3
    570520     15965.1
    570560     15966.9
    570600     15966.9
    570640     15968.5
    570680       15971
    570720     15969.7
    570760     15973.2
    570800     15972.8
    570840     15973.6
    570880     15974.9
    570920     15975.4
    570960     15976.7
    571000     15979.1
    571040     15979.6
    571080     15980.6
    571120       15982
    571160     15983.1
    571200     15983.7
    571240     15985.4
    571280     15984.4
    571320     15987.2
    571360       15989
    571400     15988.9
    571440     15990.5
    571480     15993.1
    571520     15991.8
    571560     15995.1
    571600     15994.9
    571640     15995.6
    571680       15997
    571720     15997.4
    571760     15998.7
    571800     16001.2
    571840     16001.6
    571880     16002.6
    571920     16004.1
    571960     16005.1
    572000     16005.8
    572040     16007.4
    572080     16006.5
    572120     16009.2
    572160     16011.1
    572200       16011
    572240     16012.6
    572280     16015.1
    572320     16013.9
    572360     16017.2
    572400     16016.9
    572440     16017.6
    572480       16019
    572520     16019.4
    572560     16020.7
    572600     16023.2
    572640     16023.6
    572680     16024.6
    572720     16026.2
    572760     16027.1
    572800     16027.8
    572840     16029.6
    572880     16028.6
    572920     16031.2
    572960     16033.1
    573000     16032.9
    573040     16034.6
    573080     16037.1
    573120     16035.8
    573160     16039.1
    573200     16038.9
    573240     16039.6
    573280       16041
    573320     16041.4
    573360     16042.7
    573400     16045.3
    573440     16045.6
    573480     16046.6
    573520     16048.2
    573560     16049.1
    573600     16049.8
    573640     16051.6
    573680     16050.5
    573720     16053.2
    573760     16055.1
    573800     16054.9
    573840     16056.5
    573880     16059.1
    573920     16057.8
    573960     16061.2
    574000     16060.9
    574040     16061.6
    574080       16063
    574120     16063.4
    574160     16064.7
    574200     16067.3
    574240     16067.6
    574280     16068.7
    574320     16070.2
    574360     16071.1
    574400     16071.8
    574440     16073.5
    574480     16072.5
    574520     16075.1
    574560     16077.2
    574600     16076.8
    574640     16078.5
    574680     16081.1
    574720     16079.8
    574760     16083.2
    574800     16082.9
    574840     16083.7
    574880     16084.9
    574920     16085.5
    574960     16086.6
    575000     16089.3
    575040     16089.5
    575080     16090.7
    575120     16092.1
    575160     16093.1
    575200     16093.7
    575240     16095.5
    575280     16094.5
    575320     16097.1
    575360     16099.1
    575400     16098.8
    575440     16100.5
    575480     16102.9
    575520     16101.7
    575560     16105.2
    575600     16104.8
    575640     16105.7
    575680     16106.8
    575720     16107.4
    575760     16108.5
    575800     16111.3
    575840     16111.6
    575880     16112.7
    575920     16114.2
    575960     16115.1
    576000     16115.7
    576040     16117.4
    576080     16116.4
    576120     16119.1
    576160     16121.1
    576200     16120.8
    576240     16122.5
    576280       16125
    576320     16123.7
    576360     16127.1
    576400     16126.7
    576440     16127.7
    576480     16128.8
    576520     16129.3
    576560     16130.4
    576600     16133.2
    576640     16133.6
    576680     16134.7
    576720     16136.1
    576760     16137.1
    576800     16137.6
    576840     16139.3
    576880     16138.4
    576920     16140.9
    576960       16143
    577000     16142.8
    577040     16144.5
    577080     16146.9
    577120     16145.6
    577160     16149.1
    577200     16148.7
    577240     16149.6
    577280     16150.8
    577320     16151.3
    577360     16152.4
    577400     16155.2
    577440     16155.5
    577480     16156.6
    577520     16158.1
    577560     16159.1
    577600     16159.6
    577640     16161.3
    577680     16160.4
    577720     16162.9
    577760     16164.9
    577800     16164.9
    577840     16166.5
    577880     16168.8
    577920     16167.6
    577960     16171.1
    578000     16170.8
    578040     16171.6
    578080     16172.8
    578120     16173.2
    578160     16174.4
    578200     16177.1
    578240     16177.5
    578280     16178.6
    578320     16180.1
    578360       16181
    578400     16181.6
    578440     16183.3
    578480     16182.3
    578520     16184.9
    578560     16186.9
    578600     16186.9
    578640     16188.4
    578680     16190.8
    578720     16189.6
    578760     16193.1
    578800     16192.7
    578840     16193.5
    578880     16194.7
    578920     16195.2
    578960     16196.3
    579000       16199
    579040     16199.4
    579080     16200.6
    579120       16202
    579160       16203
    579200     16203.6
    579240     16205.2
    579280     16204.3
    579320     16206.9
    579360     16208.7
    579400     16208.8
    579440     16210.4
    579480     16212.8
    579520     16211.5
    579560       16215
    579600     16214.6
    579640     16215.4
    579680     16216.6
    579720     16217.2
    579760     16218.2
    579800       16221
    579840     16221.3
    579880     16222.4
    579920       16224
    579960     16224.9
    580000     16225.6
    580040     16227.1
    580080     16226.2
    580120     16228.9
    580160     16230.7
    580200     16230.8
    580240     16232.3
    580280     16234.8
    580320     16233.4
    580360       16237
    580400     16236.5
    580440     16237.4
    580480     16238.6
    580520       16239
    580560     16240.2
    580600       16243
    580640     16243.2
    580680     16244.3
    580720     16245.9
    580760     16246.9
    580800     16247.5
    580840       16249
    580880     16248.2
    580920     16250.9
    580960     16252.6
    581000     16252.8
    581040     16254.2
    581080     16256.7
    581120     16255.2
    581160       16259
    581200     16258.5
    581240     16259.4
    581280     16260.5
    581320       16261
    581360     16262.2
    581400     16264.9
    581440     16265.2
    581480     16266.2
    581520     16267.8
    581560     16268.7
    581600     16269.5
    581640     16270.9
    581680     16270.2
    581720     16272.9
    581760     16274.6
    581800     16274.8
    581840     16276.1
    581880     16278.6
    581920     16277.2
    581960       16281
    582000     16280.5
    582040     16281.4
    582080     16282.5
    582120     16282.9
    582160     16284.1
    582200       16287
    582240     16287.1
    582280     16288.3
    582320     16289.7
    582360     16290.6
    582400     16291.4
    582440     16292.9
    582480     16292.2
    582520     16294.8
    582560     16296.6
    582600     16296.8
    582640     16298.1
    582680     16300.6
    582720     16299.1
    582760     16302.9
    582800     16302.5
    582840     16303.4
    582880     16304.4
    582920     16304.9
    582960       16306
    583000     16308.9
    583040     16309.1
    583080     16310.2
    583120     16311.7
    583160     16312.6
    583200     16313.3
    583240     16314.9
    583280     16314.2
    583320     16316.8
    583360     16318.5
    583400     16318.7
    583440     16320.1
    583480     16322.5
    583520     16321.1
    583560     16324.9
    583600     16324.3
    583640     16325.4
    583680     16326.4
    583720     16326.9
    583760     16327.9
    583800     16330.9
    583840       16331
    583880     16332.2
    583920     16333.8
    583960     16334.6
    584000     16335.3
    584040       16337
    584080     16336.3
    584120     16338.8
    584160     16340.6
    584200     16340.7
    584240     16342.1
    584280     16344.6
    584320     16343.2
    584360       16347
    584400     16346.3
    584440     16347.4
    584480     16348.5
    584520       16349
    584560     16349.9
    584600     16352.9
    584640     16353.1
    584680     16354.2
    584720     16355.8
    584760     16356.6
    584800     16357.3
    584840     16358.9
    584880     16358.3
    584920     16360.9
    584960     16362.6
    585000     16362.8
    585040     16364.1
    585080     16366.6
    585120     16365.2
    585160       16369
    585200     16368.2
    585240     16369.4
    585280     16370.4
    585320     16370.9
    585360     16371.9
    585400       16375
    585440     16375.1
    585480     16376.3
    585520     16377.8
    585560     16378.7
    585600     16379.3
    585640     16380.9
    585680     16380.3
    585720     16382.9
    585760     16384.5
    585800     16384.8
    585840     16386.1
    585880     16388.6
    585920     16387.1
    585960     16390.9
    586000     16390.2
    586040     16391.3
    586080     16392.4
    586120     16392.9
    586160     16393.8
    586200     16396.9
    586240       16397
    586280     16398.2
    586320     16399.8
    586360     16400.7
    586400     16401.3
    586440     16402.8
    586480     16402.2
    586520     16404.9
    586560     16406.4
    586600     16406.7
    586640       16408
    586680     16410.5
    586720       16409
    586760     16412.8
    586800       16412
    586840     16413.2
    586880     16414.4
    586920     16414.8
    586960     16415.8
    587000     16418.8
    587040     16418.9
    587080     16420.1
    587120     16421.8
    587160     16422.7
    587200     16423.2
    587240     16424.8
    587280     16424.1
    587320     16426.8
    587360     16428.3
    587400     16428.6
    587440     16430.1
    587480     16432.5
    587520       16431
    587560     16434.7
    587600     16433.9
    587640     16435.1
    587680     16436.3
    587720     16436.8
    587760     16437.6
    587800     16440.7
    587840     16440.9
    587880     16441.9
    587920     16443.7
    587960     16444.6
    588000     16445.2
    588040     16446.7
    588080       16446
    588120     16448.8
    588160     16450.3
    588200     16450.5
    588240       16452
    588280     16454.4
    588320     16452.9
    588360     16456.7
    588400       16456
    588440       16457
    588480     16458.3
    588520     16458.7
    588560     16459.6
    588600     16462.6
    588640     16462.8
    588680     16463.8
    588720     16465.6
    588760     16466.6
    588800     16467.1
    588840     16468.7
    588880     16467.9
    588920     16470.8
    588960     16472.3
    589000     16472.5
    589040     16473.9
    589080     16476.4
    589120     16474.9
    589160     16478.6
    589200     16477.8
    589240     16478.9
    589280     16480.2
    589320     16480.6
    589360     16481.5
    589400     16484.5
    589440     16484.7
    589480     16485.7
    589520     16487.5
    589560     16488.5
    589600     16489.1
    589640     16490.6
    589680     16489.9
    589720     16492.7
    589760     16494.3
    589800     16494.4
    589840     16495.9
    589880     16498.4
    589920     16496.9
    589960     16500.6
    590000     16499.7
    590040     16500.9
    590080     16502.2
    590120     16502.4
    590160     16503.3
    590200     16506.5
    590240     16506.6
    590280     16507.8
    590320     16509.4
    590360     16510.5
    590400       16511
    590440     16512.5
    590480     16511.8
    590520     16514.5
    590560     16516.2
    590600     16516.4
    590640     16517.9
    590680     16520.3
    590720     16518.8
    590760     16522.4
    590800     16521.6
    590840     16522.8
    590880     16524.1
    590920     16524.4
    590960     16525.2
    591000     16528.4
    591040     16528.5
    591080     16529.7
    591120     16531.4
    591160     16532.4
    591200     16532.9
    591240     16534.4
    591280     16533.8
    591320     16536.4
    591360       16538
    591400     16538.4
    591440     16539.8
    591480     16542.2
    591520     16540.7
    591560     16544.3
    591600     16543.5
    591640     16544.7
    591680       16546
    591720     16546.4
    591760     16547.3
    591800     16550.3
    591840     16550.5
    591880     16551.6
    591920     16553.4
    591960     16554.4
    592000     16554.9
    592040     16556.3
    592080     16555.6
    592120     16558.2
    592160     16559.9
    592200     16560.2
    592240     16561.7
    592280       16564
    592320     16562.7
    592360     16566.2
    592400     16565.4
    592440     16566.6
    592480     16567.9
    592520     16568.3
    592560     16569.3
    592600     16572.2
    592640     16572.4
    592680     16573.6
    592720     16575.4
    592760     16576.3
    592800     16576.8
    592840     16578.3
    592880     16577.6
    592920     16580.1
    592960     16581.8
    593000     16582.1
    593040     16583.7
    593080     16585.9
    593120     16584.6
    593160     16588.1
    593200     16587.3
    593240     16588.6
    593280     16589.9
    593320     16590.2
    593360     16591.2
    593400     16594.2
    593440     16594.3
    593480     16595.5
    593520     16597.3
    593560     16598.2
    593600     16598.7
    593640     16600.2
    593680     16599.5
    593720       16602
    593760     16603.7
    593800     16604.1
    593840     16605.7
    593880     16607.9
    593920     16606.5
    593960     16610.1
    594000     16609.2
    594040     16610.5
    594080     16611.7
    594120     16612.1
    594160     16613.2
    594200     16616.1
    594240     16616.3
    594280     16617.4
    594320     16619.2
    594360       16620
    594400     16620.6
    594440     16622.1
    594480     16621.5
    594520     16623.9
    594560     16625.5
    594600     16625.9
    594640     16627.5
    594680     16629.7
    594720     16628.4
    594760     16631.9
    594800     16630.9
    594840     16632.4
    594880     16633.7
    594920     16633.9
    594960       16635
    595000     16637.9
    595040     16638.1
    595080     16639.2
    595120     16641.2
    595160     16641.9
    595200     16642.5
    595240       16644
    595280     16643.4
    595320     16645.9
    595360     16647.4
    595400     16647.8
    595440     16649.4
    595480     16651.6
    595520     16650.2
    595560     16653.9
    595600     16652.7
    595640     16654.3
    595680     16655.5
    595720     16655.8
    595760     16656.9
    595800     16659.8
    595840     16660.1
    595880     16661.1
    595920     16663.2
    595960     16663.8
    596000     16664.4
    596040     16665.8
    596080     16665.3
    596120     16667.7
    596160     16669.3
    596200     16669.6
    596240     16671.3
    596280     16673.4
    596320       16672
    596360     16675.7
    596400     16674.6
    596440     16676.1
    596480     16677.4
    596520     16677.5
    596560     16678.8
    596600     16681.7
    596640     16681.8
    596680     16682.9
    596720       16685
    596760     16685.6
    596800     16686.2
    596840     16687.6
    596880     16687.1
    596920     16689.5
    596960     16691.1
    597000     16691.5
    597040     16693.2
    597080     16695.3
    597120     16693.9
    597160     16697.5
    597200     16696.4
    597240     16697.9
    597280     16699.3
    597320     16699.4
    597360     16700.7
    597400     16703.5
    597440     16703.7
    597480     16704.8
    597520     16706.8
    597560     16707.5
    597600     16708.2
    597640     16709.4
    597680     16708.9
    597720     16711.4
    597760       16713
    597800     16713.4
    597840       16715
    597880     16717.1
    597920     16715.7
    597960     16719.4
    598000     16718.3
    598040     16719.8
    598080     16721.2
    598120     16721.3
    598160     16722.5
    598200     16725.4
    598240     16725.6
    598280     16726.7
    598320     16728.7
    598360     16729.4
    598400     16730.1
    598440     16731.3
    598480     16730.8
    598520     16733.3
    598560     16734.7
    598600     16735.3
    598640     16736.9
    598680       16739
    598720     16737.7
    598760     16741.3
    598800     16740.2
    598840     16741.6
    598880       16743
    598920     16743.2
    598960     16744.3
    599000     16747.2
    599040     16747.4
    599080     16748.6
    599120     16750.5
    599160     16751.2
    599200     16751.9
    599240       16753
    599280     16752.5
    599320     16755.1
    599360     16756.6
    599400     16757.2
    599440     16758.7
    599480     16760.8
    599520     16759.4
    599560     16763.3
    599600       16762
    599640     16763.4
    599680     16764.8
    599720       16765
    599760     16766.1
    599800     16769.1
    599840     16769.3
    599880     16770.4
    599920     16772.3
    599960     16772.9
    600000     16773.7
    600040     16774.8
    600080     16774.4
    600120     16776.9
    600160     16778.4
    600200     16778.9
    600240     16780.5
    600280     16782.4
    600320     16781.2
    600360     16785.1
    600400     16783.8
    600440     16785.2
    600480     16786.6
    600520     16786.7
    600560       16788
    600600     16790.9
    600640       16791
    600680     16792.3
    600720     16794.1
    600760     16794.7
    600800     16795.6
    600840     16796.6
    600880     16796.1
    600920     16798.7
    600960     16800.2
    601000     16800.7
    601040     16802.3
    601080     16804.3
    601120       16803
    601160     16806.9
    601200     16805.6
    601240       16807
    601280     16808.3
    601320     16808.5
    601360     16809.8
    601400     16812.8
    601440     16812.9
    601480       16814
    601520     16815.8
    601560     16816.5
    601600     16817.4
    601640     16818.4
    601680     16817.9
    601720     16820.6
    601760     16822.1
    601800     16822.5
    601840     16824.2
    601880       16826
    601920     16824.8
    601960     16828.8
    602000     16827.3
    602040     16828.9
    602080     16830.2
    602120     16830.3
    602160     16831.6
    602200     16834.6
    602240     16834.8
    602280     16835.8
    602320     16837.6
    602360     16838.3
    602400     16839.2
    602440     16840.2
    602480     16839.8
    602520     16842.5
    602560     16843.9
    602600     16844.3
    602640       16846
    602680     16847.8
    602720     16846.6
    602760     16850.6
    602800     16849.1
    602840     16850.8
    602880       16852
    602920     16852.2
    602960     16853.4
    603000     16856.4
    603040     16856.6
    603080     16857.7
    603120     16859.4
    603160     16860.2
    603200     16861.1
    603240       16862
    603280     16861.5
    603320     16864.2
    603360     16865.7
    603400       16866
    603440     16867.8
    603480     16869.6
    603520     16868.3
    603560     16872.3
    603600     16870.9
    603640     16872.5
    603680     16873.7
    603720     16873.9
    603760     16875.2
    603800     16878.3
    603840     16878.4
    603880     16879.5
    603920     16881.1
    603960     16881.9
    604000     16882.9
    604040     16883.8
    604080     16883.3
    604120     16886.1
    604160     16887.4
    604200     16887.8
    604240     16889.5
    604280     16891.4
    604320     16890.1
    604360     16894.1
    604400     16892.8
    604440     16894.3
    604480     16895.5
    604520     16895.8
    604560       16897
    604600     16900.1
    604640     16900.2
    604680     16901.3
    604720     16902.8
    604760     16903.7
    604800     16904.7
    604840     16905.6
    604880     16905.1
    604920     16907.9
    604960     16909.3
    605000     16909.6
    605040     16911.4
    605080     16913.1
    605120       16912
    605160     16915.9
    605200     16914.6
    605240     16916.1
    605280     16917.3
    605320     16917.7
    605360     16918.8
    605400       16922
    605440     16921.9
    605480     16923.1
    605520     16924.6
    605560     16925.5
    605600     16926.6
    605640     16927.4
    605680     16926.9
    605720     16929.7
    605760       16931
    605800     16931.4
    605840     16933.2
    605880     16934.9
    605920     16933.7
    605960     16937.7
    606000     16936.4
    606040     16937.8
    606080     16939.1
    606120     16939.4
    606160     16940.5
    606200     16943.8
    606240     16943.7
    606280     16944.9
    606320     16946.5
    606360     16947.3
    606400     16948.3
    606440     16949.3
    606480     16948.7
    606520     16951.6
    606560     16952.8
    606600     16953.2
    606640       16955
    606680     16956.7
    606720     16955.6
    606760     16959.4
    606800     16958.2
    606840     16959.7
    606880       16961
    606920     16961.3
    606960     16962.4
    607000     16965.7
    607040     16965.5
    607080     16966.8
    607120     16968.4
    607160     16969.1
    607200     16970.1
    607240     16971.1
    607280     16970.6
    607320     16973.4
    607360     16974.6
    607400       16975
    607440     16976.7
    607480     16978.6
    607520     16977.4
    607560     16981.2
    607600       16980
    607640     16981.6
    607680     16982.8
    607720     16983.2
    607760     16984.3
    607800     16987.6
    607840     16987.3
    607880     16988.6
    607920     16990.2
    607960     16990.9
    608000     16991.9
    608040     16992.9
    608080     16992.3
    608120     16995.2
    608160     16996.3
    608200     16996.9
    608240     16998.5
    608280     17000.4
    608320     16999.1
    608360       17003
    608400     17001.9
    608440     17003.4
    608480     17004.5
    608520       17005
    608560     17006.1
    608600     17009.3
    608640       17009
    608680     17010.4
    608720       17012
    608760     17012.7
    608800     17013.6
    608840     17014.7
    608880       17014
    608920       17017
    608960     17018.1
    609000     17018.7
    609040     17020.3
    609080     17022.1
    609120     17020.9
    609160     17024.6
    609200     17023.6
    609240     17025.2
    609280     17026.4
    609320     17026.8
    609360       17028
    609400       17031
    609440     17030.9
    609480     17032.1
    609520     17033.8
    609560     17034.5
    609600     17035.4
    609640     17036.4
    609680     17035.7
    609720     17038.8
    609760     17039.9
    609800     17040.4
    609840     17042.1
    609880     17043.9
    609920     17042.6
    609960     17046.4
    610000     17045.5
    610040       17047
    610080     17048.2
    610120     17048.6
    610160     17049.7
    610200     17052.8
    610240     17052.6
    610280     17053.9
    610320     17055.7
    610360     17056.3
    610400     17057.3
    610440     17058.2
    610480     17057.4
    610520     17060.5
    610560     17061.5
    610600     17062.1
    610640     17063.9
    610680     17065.7
    610720     17064.3
    610760     17068.1
    610800     17067.2
    610840     17068.7
    610880     17069.9
    610920     17070.4
    610960     17071.4
    611000     17074.5
    611040     17074.4
    611080     17075.7
    611120     17077.4
    611160     17078.1
    611200     17079.1
    611240       17080
    611280     17079.3
    611320     17082.2
    611360     17083.3
    611400       17084
    611440     17085.8
    611480     17087.6
    611520     17086.2
    611560       17090
    611600       17089
    611640     17090.5
    611680     17091.7
    611720     17092.3
    611760     17093.2
    611800     17096.3
    611840     17096.2
    611880     17097.5
    611920     17099.2
    611960       17100
    612000     17100.9
    612040     17101.8
    612080     17101.1
    612120       17104
    612160     17105.1
    612200     17105.7
    612240     17107.5
    612280     17109.3
    612320     17107.9
    612360     17111.7
    612400     17110.7
    612440     17112.3
    612480     17113.3
    612520       17114
    612560     17114.8
    612600       17118
    612640       17118
    612680     17119.3
    612720     17120.9
    612760     17121.7
    612800     17122.7
    612840     17123.5
    612880       17123
    612920     17125.8
    612960     17126.8
    613000     17127.5
    613040     17129.2
    613080     17131.1
    613120     17129.8
    613160     17133.5
    613200     17132.5
    613240     17134.1
    613280     17135.1
    613320     17135.9
    613360     17136.5
    613400     17139.9
    613440     17139.7
    613480       17141
    613520     17142.6
    613560     17143.5
    613600     17144.5
    613640     17145.4
    613680     17144.8
    613720     17147.6
    613760     17148.6
    613800     17149.3
    613840     17150.9
    613880       17153
    613920     17151.6
    613960     17155.3
    614000     17154.4
    614040     17155.9
    614080     17156.8
    614120     17157.7
    614160     17158.4
    614200     17161.7
    614240     17161.5
    614280     17162.8
    614320     17164.4
    614360     17165.3
    614400     17166.3
    614440     17167.1
    614480     17166.6
    614520     17169.3
    614560     17170.5
    614600     17171.2
    614640     17172.7
    614680     17174.8
    614720     17173.3
    614760     17177.1
    614800     17176.2
    614840     17177.8
    614880     17178.7
    614920     17179.6
    614960     17180.3
    615000     17183.5
    615040     17183.2
    615080     17184.5
    615120     17186.2
    615160     17187.1
    615200     17188.2
    615240     17188.8
    615280     17188.3
    615320     17191.1
    615360     17192.3
    615400     17192.9
    615440     17194.6
    615480     17196.6
    615520     17195.2
    615560       17199
    615600     17198.2
    615640     17199.6
    615680     17200.5
    615720     17201.5
    615760     17202.2
    615800     17205.3
    615840       17205
    615880     17206.3
    615920       17208
    615960     17208.9
    616000       17210
    616040     17210.7
    616080     17210.2
    616120     17212.9
    616160     17214.2
    616200     17214.8
    616240     17216.4
    616280     17218.5
    616320       17217
    616360     17220.9
    616400     17220.1
    616440     17221.4
    616480     17222.4
    616520     17223.2
    616560     17224.1
    616600     17227.3
    616640     17226.9
    616680     17228.2
    616720     17229.8
    616760     17230.8
    616800     17231.9
    616840     17232.5
    616880     17232.1
    616920     17234.8
    616960       17236
    617000     17236.6
    617040     17238.3
    617080     17240.3
    617120     17238.9
    617160     17242.8
    617200     17241.9
    617240     17243.3
    617280     17244.3
    617320     17245.1
    617360     17245.9
    617400     17249.1
    617440     17248.7
    617480     17250.1
    617520     17251.6
    617560     17252.5
    617600     17253.7
    617640     17254.2
    617680     17253.9
    617720     17256.6
    617760     17257.8
    617800     17258.4
    617840     17260.1
    617880     17262.2
    617920     17260.7
    617960     17264.7
    618000     17263.8
    618040     17265.1
    618080     17266.2
    618120     17266.9
    618160     17267.7
    618200       17271
    618240     17270.5
    618280     17271.9
    618320     17273.4
    618360     17274.4
    618400     17275.6
    618440     17276.2
    618480     17275.7
    618520     17278.5
    618560     17279.8
    618600     17280.3
    618640     17282.1
    618680     17284.1
    618720     17282.5
    618760     17286.5
    618800     17285.7
    618840     17286.9
    618880       17288
    618920     17288.7
    618960     17289.6
    619000     17292.9
    619040     17292.3
    619080     17293.7
    619120     17295.3
    619160     17296.3
    619200     17297.5
    619240     17298.1
    619280     17297.6
    619320     17300.4
    619360     17301.7
    619400     17302.1
    619440     17304.1
    619480     17306.1
    619520     17304.5
    619560     17308.5
    619600     17307.6
    619640     17308.8
    619680     17309.9
    619720     17310.6
    619760     17311.6
    619800     17314.8
    619840     17314.3
    619880     17315.6
    619920     17317.2
    619960     17318.3
    620000     17319.4
    620040       17320
    620080     17319.5
    620120     17322.3
    620160     17323.7
    620200       17324
    620240       17326
    620280       17328
    620320     17326.4
    620360     17330.4
    620400     17329.6
    620440     17330.9
    620480     17331.9
    620520     17332.5
    620560     17333.5
    620600     17336.8
    620640     17336.2
    620680     17337.5
    620720     17339.2
    620760     17340.2
    620800     17341.3
    620840     17341.9
    620880     17341.4
    620920     17344.2
    620960     17345.5
    621000     17345.9
    621040       17348
    621080     17349.9
    621120     17348.3
    621160     17352.2
    621200     17351.6
    621240     17352.8
    621280     17353.9
    621320     17354.3
    621360     17355.4
    621400     17358.7
    621440     17358.2
    621480     17359.3
    621520       17361
    621560     17362.1
    621600     17363.1
    621640     17363.8
    621680     17363.3
    621720       17366
    621760     17367.4
    621800     17367.9
    621840     17369.8
    621880     17371.9
    621920     17370.1
    621960     17374.1
    622000     17373.4
    622040     17374.7
    622080     17375.8
    622120     17376.1
    622160     17377.4
    622200     17380.7
    622240       17380
    622280     17381.2
    622320     17382.8
    622360       17384
    622400       17385
    622440     17385.7
    622480     17385.3
    622520     17387.9
    622560     17389.3
    622600     17389.8
    622640     17391.7
    622680     17393.7
    622720     17392.1
    622760       17396
    622800     17395.4
    622840     17396.6
    622880     17397.7
    622920     17397.9
    622960     17399.2
    623000     17402.6
    623040       17402
    623080       17403
    623120     17404.8
    623160     17405.9
    623200     17406.9
    623240     17407.7
    623280     17407.1
    623320     17409.8
    623360     17411.2
    623400     17411.6
    623440     17413.5
    623480     17415.6
    623520     17414.1
    623560     17417.9
    623600     17417.3
    623640     17418.6
    623680     17419.6
    623720     17419.9
    623760     17421.2
    623800     17424.4
    623840       17424
    623880     17424.9
    623920     17426.7
    623960     17427.9
    624000     17428.8
    624040     17429.6
    624080     17429.1
    624120     17431.7
    624160     17433.1
    624200     17433.6
    624240     17435.5
    624280     17437.6
    624320     17435.9
    624360     17439.8
    624400     17439.2
    624440     17440.5
    624480     17441.5
    624520     17441.9
    624560     17443.1
    624600     17446.4
    624640     17445.9
    624680     17446.8
    624720     17448.5
    624760     17449.9
    624800     17450.7
    624840     17451.5
    624880       17451
    624920     17453.6
    624960     17455.1
    625000     17455.6
    625040     17457.4
    625080     17459.4
    625120     17457.9
    625160     17461.7
    625200     17461.2
    625240     17462.4
    625280     17463.5
    625320     17463.8
    625360       17465
    625400     17468.4
    625440     17467.9
    625480     17468.7
    625520     17470.4
    625560     17471.8
    625600     17472.6
    625640     17473.5
    625680     17472.8
    625720     17475.6
    625760     17477.1
    625800     17477.5
    625840     17479.4
    625880     17481.3
    625920     17479.7
    625960     17483.6
    626000     17483.1
    626040     17484.2
    626080     17485.5
    626120     17485.8
    626160     17486.9
    626200     17490.3
    626240     17489.7
    626280     17490.8
    626320     17492.4
    626360     17493.7
    626400     17494.6
    626440     17495.3
    626480     17494.7
    626520     17497.5
    626560     17498.9
    626600     17499.4
    626640     17501.3
    626680     17503.3
    626720     17501.5
    626760     17505.5
    626800     17505.1
    626840     17506.1
    626880     17507.4
    626920     17507.7
    626960     17508.9
    627000     17512.3
    627040     17511.6
    627080     17512.6
    627120     17514.3
    627160     17515.6
    627200     17516.6
    627240     17517.2
    627280     17516.7
    627320     17519.4
    627360     17520.8
    627400     17521.3
    627440     17523.2
    627480     17525.2
    627520     17523.4
    627560     17527.3
    627600     17526.9
    627640     17528.1
    627680     17529.3
    627720     17529.7
    627760     17530.8
    627800     17534.1
    627840     17533.4
    627880     17534.5
    627920     17536.2
    627960     17537.5
    628000     17538.4
    628040       17539
    628080     17538.6
    628120     17541.3
    628160     17542.8
    628200     17543.1
    628240       17545
    628280       17547
    628320     17545.2
    628360     17549.2
    628400     17548.7
    628440       17550
    628480     17551.2
    628520     17551.6
    628560     17552.7
    628600       17556
    628640     17555.4
    628680     17556.3
    628720     17558.1
    628760     17559.3
    628800     17560.4
    628840     17560.9
    628880     17560.5
    628920     17563.1
    628960     17564.7
    629000       17565
    629040     17566.9
    629080     17568.8
    629120     17567.1
    629160       17571
    629200     17570.6
    629240     17571.8
    629280     17573.1
    629320     17573.5
    629360     17574.5
    629400     17577.8
    629440     17577.3
    629480     17578.2
    629520       17580
    629560     17581.1
    629600     17582.3
    629640     17582.8
    629680     17582.4
    629720     17584.9
    629760     17586.7
    629800     17586.9
    629840     17588.8
    629880     17590.7
    629920       17589
    629960     17592.9
    630000     17592.5
    630040     17593.7
    630080       17595
    630120     17595.3
    630160     17596.5
    630200     17599.7
    630240     17599.2
    630280       17600
    630320     17601.8
    630360       17603
    630400     17604.2
    630440     17604.8
    630480     17604.3
    630520     17606.8
    630560     17608.6
    630600     17608.7
    630640     17610.7
    630680     17612.5
    630720     17610.9
    630760     17614.7
    630800     17614.5
    630840     17615.6
    630880     17616.9
    630920     17617.2
    630960     17618.4
    631000     17621.5
    631040     17621.1
    631080       17622
    631120     17623.7
    631160     17624.9
    631200     17626.1
    631240     17626.7
    631280     17626.3
    631320     17628.7
    631360     17630.5
    631400     17630.6
    631440     17632.6
    631480     17634.4
    631520     17632.7
    631560     17636.6
    631600     17636.4
    631640     17637.5
    631680     17638.8
    631720     17639.2
    631760     17640.2
    631800     17643.4
    631840       17643
    631880     17643.9
    631920     17645.6
    631960     17646.7
    632000       17648
    632040     17648.6
    632080     17648.1
    632120     17650.7
    632160     17652.5
    632200     17652.6
    632240     17654.6
    632280     17656.3
    632320     17654.7
    632360     17658.5
    632400     17658.4
    632440     17659.4
    632480     17660.8
    632520     17661.2
    632560     17662.2
    632600     17665.2
    632640     17664.8
    632680     17665.8
    632720     17667.5
    632760     17668.7
    632800       17670
    632840     17670.5
    632880     17670.1
    632920     17672.6
    632960     17674.5
    633000     17674.6
    633040     17676.5
    633080     17678.2
    633120     17676.6
    633160     17680.6
    633200     17680.4
    633240     17681.4
    633280     17682.8
    633320     17683.1
    633360       17684
    633400     17687.4
    633440     17686.9
    633480     17687.8
    633520     17689.4
    633560     17690.7
    633600     17691.9
    633640     17692.5
    633680       17692
    633720     17694.6
    633760     17696.4
    633800     17696.5
    633840     17698.4
    633880     17700.1
    633920     17698.6
    633960     17702.6
    634000     17702.4
    634040     17703.4
    634080     17704.8
    634120     17705.1
    634160       17706
    634200     17709.3
    634240     17708.8
    634280     17709.7
    634320     17711.4
    634360     17712.7
    634400     17713.9
    634440     17714.5
    634480     17714.1
    634520     17716.7
    634560     17718.4
    634600     17718.6
    634640     17720.4
    634680     17722.2
    634720     17720.5
    634760     17724.6
    634800     17724.4
    634840     17725.5
    634880     17726.8
    634920     17727.1
    634960     17728.1
    635000     17731.3
    635040     17730.9
    635080     17731.7
    635120     17733.3
    635160     17734.7
    635200     17735.9
    635240     17736.4
    635280     17736.2
    635320     17738.8
    635360     17740.4
    635400     17740.6
    635440     17742.2
    635480     17744.3
    635520     17742.5
    635560     17746.6
    635600     17746.4
    635640     17747.4
    635680     17748.9
    635720     17749.1
    635760       17750
    635800     17753.3
    635840     17752.8
    635880     17753.7
    635920     17755.3
    635960     17756.8
    636000     17757.9
    636040     17758.5
    636080     17758.2
    636120     17760.9
    636160     17762.5
    636200     17762.7
    636240     17764.2
    636280     17766.2
    636320     17764.6
    636360     17768.6
    636400     17768.4
    636440     17769.5
    636480     17770.9
    636520     17771.1
    636560     17772.1
    636600     17775.3
    636640     17774.8
    636680     17775.8
    636720     17777.3
    636760     17778.9
    636800       17780
    636840     17780.6
    636880     17780.3
    636920     17782.9
    636960     17784.5
    637000     17784.5
    637040     17786.2
    637080     17788.3
    637120     17786.6
    637160     17790.6
    637200     17790.3
    637240     17791.4
    637280     17792.9
    637320     17793.3
    637360       17794
    637400     17797.4
    637440     17796.9
    637480     17797.8
    637520     17799.2
    637560     17800.9
    637600       17802
    637640     17802.5
    637680     17802.4
    637720     17804.9
    637760     17806.6
    637800     17806.6
    637840     17808.3
    637880     17810.3
    637920     17808.6
    637960     17812.7
    638000     17812.3
    638040     17813.5
    638080     17814.9
    638120     17815.4
    638160       17816
    638200     17819.4
    638240     17818.9
    638280     17819.9
    638320     17821.4
    638360       17823
    638400     17824.1
    638440     17824.7
    638480     17824.4
    638520     17826.9
    638560     17828.7
    638600     17828.7
    638640     17830.5
    638680     17832.3
    638720     17830.7
    638760     17834.8
    638800     17834.4
    638840     17835.7
    638880       17837
    638920     17837.4
    638960     17838.2
    639000     17841.5
    639040       17841
    639080     17842.1
    639120     17843.5
    639160     17845.1
    639200     17846.2
    639240     17846.7
    639280     17846.4
    639320     17849.1
    639360     17850.8
    639400     17850.7
    639440     17852.5
    639480     17854.4
    639520     17852.7
    639560     17856.8
    639600     17856.4
    639640     17857.7
    639680       17859
    639720     17859.4
    639760     17860.2
    639800     17863.7
    639840       17863
    639880     17864.1
    639920     17865.5
    639960     17867.3
    640000     17868.2
    640040     17868.8
    640080     17868.4
    640120     17871.2
    640160     17872.8
    640200     17872.7
    640240     17874.5
    640280     17876.4
    640320     17874.8
    640360     17878.9
    640400     17878.5
    640440     17879.8
    640480     17881.1
    640520     17881.4
    640560     17882.2
    640600     17885.8
    640640     17885.1
    640680     17886.2
    640720     17887.6
    640760     17889.3
    640800     17890.2
    640840     17890.8
    640880     17890.6
    640920     17893.2
    640960     17894.9
    641000     17894.8
    641040     17896.5
    641080     17898.4
    641120     17896.8
    641160     17900.9
    641200     17900.5
    641240     17901.8
    641280     17903.1
    641320     17903.5
    641360     17904.2
    641400     17907.8
    641440     17907.1
    641480     17908.2
    641520     17909.5
    641560     17911.3
    641600     17912.2
    641640     17912.8
    641680     17912.7
    641720     17915.2
    641760       17917
    641800     17916.9
    641840     17918.5
    641880     17920.4
    641920     17918.8
    641960     17922.9
    642000     17922.5
    642040     17923.7
    642080     17925.2
    642120     17925.5
    642160     17926.2
    642200     17929.8
    642240     17929.1
    642280     17930.2
    642320     17931.4
    642360     17933.3
    642400     17934.3
    642440     17934.9
    642480     17934.7
    642520     17937.1
    642560     17939.1
    642600     17938.8
    642640     17940.5
    642680     17942.5
    642720     17940.9
    642760     17944.9
    642800     17944.5
    642840     17945.8
    642880     17947.3
    642920     17947.5
    642960     17948.1
    643000     17951.9
    643040     17951.1
    643080     17952.3
    643120     17953.3
    643160     17955.3
    643200     17956.4
    643240     17956.9
    643280     17956.8
    643320     17959.1
    643360     17961.1
    643400     17960.8
    643440     17962.6
    643480     17964.5
    643520     17962.9
    643560       17967
    643600     17966.5
    643640     17967.7
    643680     17969.2
    643720     17969.5
    643760     17970.1
    643800     17973.8
    643840     17973.2
    643880     17974.3
    643920     17975.4
    643960     17977.2
    644000     17978.4
    644040     17978.9
    644080     17978.9
    644120     17981.1
    644160     17983.2
    644200       17983
    644240     17984.7
    644280     17986.6
    644320       17985
    644360       17989
    644400     17988.5
    644440     17989.8
    644480     17991.2
    644520     17991.4
    644560     17992.2
    644600     17995.8
    644640     17995.1
    644680     17996.4
    644720     17997.4
    644760     17999.3
    644800     18000.5
    644840     18000.9
    644880     18000.9
    644920     18003.1
    644960       18005
    645000       18005
    645040     18006.7
    645080     18008.6
    645120       18007
    645160     18011.1
    645200     18010.6
    645240     18011.9
    645280     18013.2
    645320     18013.5
    645360     18014.2
    645400     18017.9
    645440       18017
    645480     18018.3
    645520     18019.3
    645560     18021.3
    645600     18022.5
    645640     18022.9
    645680       18023
    645720     18025.2
    645760     18027.1
    645800       18027
    645840     18028.8
    645880     18030.6
    645920     18029.1
    645960     18033.2
    646000     18032.6
    646040     18033.9
    646080     18035.3
    646120     18035.5
    646160     18036.3
    646200     18039.9
    646240     18039.1
    646280     18040.3
    646320     18041.3
    646360     18043.4
    646400     18044.7
    646440     18045.1
    646480       18045
    646520     18047.3
    646560     18049.1
    646600       18049
    646640     18050.8
    646680     18052.6
    646720     18051.1
    646760     18055.2
    646800     18054.7
    646840     18055.9
    646880     18057.4
    646920     18057.5
    646960     18058.3
    647000     18061.9
    647040     18061.2
    647080     18062.3
    647120     18063.5
    647160     18065.3
    647200     18066.7
    647240     18067.1
    647280       18067
    647320     18069.3
    647360     18071.2
    647400     18071.1
    647440       18073
    647480     18074.5
    647520     18073.2
    647560     18077.3
    647600     18076.7
    647640       18078
    647680     18079.4
    647720     18079.5
    647760     18080.4
    647800       18084
    647840     18083.2
    647880     18084.4
    647920     18085.5
    647960     18087.4
    648000     18088.8
    648040     18089.2
    648080     18089.2
    648120     18091.4
    648160     18093.3
    648200     18093.1
    648240     18095.1
    648280     18096.6
    648320     18095.2
    648360     18099.3
    648400     18098.8
    648440       18100
    648480     18101.5
    648520     18101.7
    648560     18102.7
    648600     18106.2
    648640     18105.4
    648680     18106.4
    648720     18107.6
    648760     18109.6
    648800     18110.8
    648840     18111.2
    648880     18111.3
    648920     18113.5
    648960     18115.3
    649000     18115.2
    649040     18117.2
    649080     18118.7
    649120     18117.4
    649160     18121.5
    649200     18120.8
    649240     18122.2
    649280     18123.7
    649320     18123.8
    649360     18124.8
    649400     18128.3
    649440     18127.4
    649480     18128.5
    649520     18129.8
    649560     18131.8
    649600     18132.9
    649640     18133.4
    649680     18133.4
    649720     18135.7
    649760     18137.5
    649800     18137.3
    649840     18139.4
    649880     18140.9
    649920     18139.5
    649960     18143.6
    650000     18142.9
    650040     18144.3
    650080     18145.8
    650120     18145.9
    650160     18146.9
    650200     18150.4
    650240     18149.4
    650280     18150.6
    650320     18151.9
    650360       18154
    650400       18155
    650440     18155.5
    650480     18155.5
    650520     18157.9
    650560     18159.6
    650600     18159.5
    650640     18161.5
    650680       18163
    650720     18161.6
    650760     18165.7
    650800       18165
    650840     18166.4
    650880     18167.9
    650920       18168
    650960     18169.1
    651000     18172.5
    651040     18171.6
    651080     18172.6
    651120       18174
    651160     18176.1
    651200     18177.1
    651240     18177.6
    651280     18177.6
    651320     18179.9
    651360     18181.7
    651400     18181.6
    651440     18183.7
    651480     18185.1
    651520     18183.6
    651560     18187.8
    651600     18187.1
    651640     18188.5
    651680     18189.9
    651720     18190.1
    651760     18191.2
    651800     18194.6
    651840     18193.8
    651880     18194.8
    651920     18196.2
    651960     18198.2
    652000     18199.3
    652040     18199.7
    652080     18199.7
    652120     18202.1
    652160     18203.8
    652200     18203.7
    652240     18205.8
    652280     18207.4
    652320     18205.8
    652360       18210
    652400     18209.2
    652440     18210.7
    652480     18211.9
    652520     18212.2
    652560     18213.4
    652600     18216.8
    652640     18215.9
    652680     18216.9
    652720     18218.3
    652760     18220.4
    652800     18221.4
    652840     18221.9
    652880     18221.9
    652920     18224.2
    652960     18225.9
    653000     18225.7
    653040     18227.8
    653080     18229.5
    653120     18227.8
    653160       18232
    653200     18231.2
    653240     18232.8
    653280     18234.1
    653320     18234.3
    653360     18235.5
    653400     18238.9
    653440       18238
    653480     18238.9
    653520     18240.5
    653560     18242.5
    653600     18243.5
    653640     18243.8
    653680       18244
    653720     18246.3
    653760       18248
    653800     18247.7
    653840       18250
    653880     18251.6
    653920     18249.9
    653960     18254.1
    654000     18253.3
    654040       18255
    654080     18256.1
    654120     18256.5
    654160     18257.7
    654200       18261
    654240     18260.1
    654280     18261.1
    654320     18262.7
    654360     18264.5
    654400     18265.6
    654440     18265.9
    654480     18266.1
    654520     18268.4
    654560     18270.1
    654600     18269.9
    654640     18272.2
    654680     18273.7
    654720       18272
    654760     18276.1
    654800     18275.4
    654840     18277.2
    654880     18278.2
    654920     18278.6
    654960     18279.7
    655000     18283.2
    655040     18282.1
    655080     18283.2
    655120     18284.9
    655160     18286.7
    655200     18287.6
    655240       18288
    655280     18288.3
    655320     18290.5
    655360     18292.2
    655400     18292.2
    655440     18294.3
    655480     18295.8
    655520       18294
    655560     18298.2
    655600     18297.5
    655640     18299.3
    655680     18300.3
    655720     18300.7
    655760     18301.8
    655800     18305.2
    655840     18304.2
    655880     18305.3
    655920     18307.1
    655960     18308.9
    656000     18309.7
    656040       18310
    656080     18310.4
    656120     18312.6
    656160     18314.3
    656200     18314.2
    656240     18316.2
    656280       18318
    656320     18316.1
    656360     18320.3
    656400     18319.6
    656440     18321.5
    656480     18322.5
    656520     18322.8
    656560     18323.8
    656600     18327.3
    656640     18326.3
    656680     18327.4
    656720     18329.2
    656760       18331
    656800     18331.7
    656840       18332
    656880     18332.5
    656920     18334.8
    656960     18336.4
    657000     18336.2
    657040     18338.3
    657080     18340.1
    657120     18338.2
    657160     18342.4
    657200     18341.7
    657240     18343.7
    657280     18344.7
    657320       18345
    657360     18345.9
    657400     18349.5
    657440     18348.5
    657480     18349.5
    657520     18351.3
    657560       18353
    657600     18353.9
    657640       18354
    657680     18354.5
    657720     18356.8
    657760     18358.5
    657800     18358.2
    657840     18360.4
    657880     18362.2
    657920     18360.3
    657960     18364.5
    658000     18363.8
    658040     18365.9
    658080     18366.8
    658120     18367.1
    658160     18367.9
    658200     18371.6
    658240     18370.6
    658280     18371.5
    658320     18373.2
    658360     18375.1
    658400       18376
    658440     18376.1
    658480     18376.5
    658520     18378.9
    658560     18380.4
    658600     18380.4
    658640     18382.4
    658680     18384.3
    658720     18382.5
    658760     18386.7
    658800       18386
    658840     18387.9
    658880     18388.7
    658920     18389.1
    658960     18389.9
    659000     18393.6
    659040     18392.6
    659080     18393.6
    659120     18395.4
    659160     18397.3
    659200     18398.1
    659240     18398.2
    659280     18398.6
    659320       18401
    659360     18402.5
    659400     18402.5
    659440     18404.6
    659480     18406.3
    659520     18404.5
    659560     18408.9
    659600       18408
    659640       18410
    659680     18410.9
    659720     18411.2
    659760       18412
    659800     18415.7
    659840     18414.6
    659880     18415.6
    659920     18417.5
    659960     18419.4
    660000     18420.2
    660040     18420.2
    660080     18420.7
    660120       18423
    660160     18424.5
    660200     18424.7
    660240     18426.6
    660280     18428.3
    660320     18426.5
    660360       18431
    660400     18430.1
    660440       18432
    660480       18433
    660520     18433.1
    660560     18434.1
    660600     18437.8
    660640     18436.7
    660680     18437.6
    660720     18439.4
    660760     18441.5
    660800     18442.3
    660840     18442.3
    660880     18442.7
    660920       18445
    660960     18446.6
    661000     18446.8
    661040     18448.7
    661080     18450.5
    661120     18448.5
    661160       18453
    661200     18452.2
    661240     18454.2
    661280       18455
    661320     18455.1
    661360     18456.1
    661400     18459.8
    661440     18458.7
    661480     18459.6
    661520     18461.5
    661560     18463.5
    661600     18464.4
    661640     18464.4
    661680     18464.9
    661720     18467.1
    661760     18468.7
    661800     18468.9
    661840     18470.8
    661880     18472.5
    661920     18470.7
    661960       18475
    662000     18474.3
    662040     18476.2
    662080     18477.2
    662120     18477.2
    662160     18478.2
    662200       18482
    662240     18480.7
    662280     18481.6
    662320     18483.6
    662360     18485.6
    662400     18486.5
    662440     18486.4
    662480       18487
    662520     18489.2
    662560     18490.7
    662600     18490.9
    662640       18493
    662680     18494.6
    662720     18492.8
    662760     18497.1
    662800     18496.5
    662840     18498.3
    662880     18499.3
    662920     18499.4
    662960     18500.3
    663000     18504.1
    663040     18502.9
    663080     18503.6
    663120     18505.7
    663160     18507.7
    663200     18508.6
    663240     18508.5
    663280     18509.1
    663320     18511.3
    663360     18512.8
    663400       18513
    663440     18515.1
    663480     18516.6
    663520       18515
    663560     18519.1
    663600     18518.5
    663640     18520.5
    663680     18521.4
    663720     18521.5
    663760     18522.4
    663800     18526.2
    663840     18524.9
    663880     18525.7
    663920     18527.8
    663960     18529.8
    664000     18530.6
    664040     18530.5
    664080     18531.2
    664120     18533.5
    664160     18534.9
    664200     18535.1
    664240     18537.1
    664280     18538.7
    664320       18537
    664360     18541.2
    664400     18540.5
    664440     18542.7
    664480     18543.6
    664520     18543.5
    664560     18544.6
    664600     18548.2
    664640       18547
    664680     18547.8
    664720       18550
    664760     18551.9
    664800     18552.8
    664840     18552.6
    664880     18553.4
    664920     18555.7
    664960       18557
    665000     18557.2
    665040     18559.1
    665080     18560.7
    665120     18559.2
    665160     18563.3
    665200     18562.6
    665240     18564.8
    665280     18565.5
    665320     18565.7
    665360     18566.7
    665400     18570.3
    665440       18569
    665480     18569.8
    665520       18572
    665560     18573.9
    665600     18574.9
    665640     18574.6
    665680     18575.5
    665720     18577.7
    665760     18579.1
    665800     18579.3
    665840     18581.2
    665880     18582.7
    665920     18581.3
    665960     18585.3
    666000     18584.6
    666040     18586.9
    666080     18587.6
    666120     18587.7
    666160     18588.8
    666200     18592.3
    666240     18591.1
    666280     18591.8
    666320     18594.1
    666360       18596
    666400       18597
    666440     18596.7
    666480     18597.6
    666520     18599.7
    666560     18601.3
    666600     18601.4
    666640     18603.2
    666680     18604.8
    666720     18603.4
    666760     18607.4
    666800     18606.6
    666840     18609.1
    666880     18609.7
    666920     18609.8
    666960     18610.8
    667000     18614.4
    667040     18613.1
    667080     18613.9
    667120     18616.3
    667160     18618.1
    667200       18619
    667240     18618.8
    667280     18619.5
    667320     18621.8
    667360     18623.3
    667400     18623.5
    667440     18625.3
    667480     18626.8
    667520     18625.4
    667560     18629.5
    667600     18628.6
    667640     18631.1
    667680     18631.8
    667720     18631.8
    667760     18632.8
    667800     18636.5
    667840     18635.1
    667880     18635.9
    667920     18638.3
    667960     18640.1
    668000       18641
    668040     18640.7
    668080     18641.5
    668120     18643.8
    668160     18645.3
    668200     18645.5
    668240     18647.4
    668280     18648.8
    668320     18647.6
    668360     18651.5
    668400     18650.7
    668440     18653.2
    668480     18653.9
    668520     18653.9
    668560     18654.9
    668600     18658.5
    668640     18657.2
    668680     18657.9
    668720     18660.4
    668760     18662.1
    668800     18663.2
    668840     18662.8
    668880     18663.6
    668920     18665.9
    668960     18667.3
    669000     18667.6
    669040     18669.5
    669080     18670.9
    669120     18669.7
    669160     18673.6
    669200     18672.7
    669240     18675.3
    669280       18676
    669320       18676
    669360       18677
    669400     18680.7
    669440     18679.2
    669480     18679.9
    669520     18682.6
    669560     18684.1
    669600     18685.3
    669640     18684.9
    669680     18685.6
    669720     18687.9
    669760     18689.4
    669800     18689.7
    669840     18691.7
    669880     18692.9
    669920     18691.9
    669960     18695.6
    670000     18694.8
    670040     18697.2
    670080       18698
    670120     18698.1
    670160       18699
    670200     18702.7
    670240     18701.3
    670280       18702
    670320     18704.5
    670360     18706.2
    670400     18707.4
    670440     18706.9
    670480     18707.7
    670520     18709.9
    670560     18711.5
    670600     18711.7
    670640     18713.8
    670680     18714.8
    670720     18713.9
    670760     18717.7
    670800     18716.8
    670840     18719.2
    670880       18720
    670920     18720.2
    670960     18721.1
    671000     18724.6
    671040     18723.3
    671080     18723.9
    671120     18726.6
    671160     18728.2
    671200     18729.4
    671240     18728.9
    671280     18729.8
    671320     18731.9
    671360     18733.6
    671400     18733.8
    671440     18735.8
    671480     18736.9
    671520     18735.9
    671560     18739.8
    671600     18738.9
    671640     18741.2
    671680       18742
    671720     18742.3
    671760     18743.1
    671800     18746.7
    671840     18745.3
    671880     18745.8
    671920     18748.7
    671960     18750.3
    672000     18751.4
    672040     18750.9
    672080     18751.9
    672120     18753.9
    672160     18755.6
    672200     18755.8
    672240     18757.9
    672280       18759
    672320     18757.9
    672360     18761.7
    672400     18760.9
    672440     18763.2
    672480     18764.2
    672520     18764.3
    672560     18765.1
    672600     18768.8
    672640     18767.3
    672680     18767.9
    672720     18770.6
    672760     18772.2
    672800     18773.5
    672840     18772.9
    672880       18774
    672920     18775.9
    672960     18777.6
    673000       18778
    673040       18780
    673080       18781
    673120     18779.9
    673160     18783.8
    673200     18782.8
    673240     18785.3
    673280     18786.4
    673320     18786.3
    673360     18787.2
    673400     18790.9
    673440     18789.4
    673480       18790
    673520     18792.7
    673560     18794.3
    673600     18795.5
    673640     18794.9
    673680     18796.1
    673720       18798
    673760     18799.6
    673800     18800.1
    673840     18802.1
    673880     18803.1
    673920       18802
    673960     18805.9
    674000     18804.9
    674040     18807.5
    674080     18808.4
    674120     18808.5
    674160     18809.3
    674200     18813.1
    674240     18811.5
    674280     18812.1
    674320     18814.9
    674360     18816.3
    674400     18817.9
    674440       18817
    674480     18818.1
    674520     18820.1
    674560     18821.6
    674600     18822.1
    674640     18824.3
    674680     18825.2
    674720       18824
    674760       18828
    674800       18827
    674840     18829.5
    674880     18830.5
    674920     18830.7
    674960     18831.5
    675000     18835.2
    675040     18833.6
    675080     18834.1
    675120     18837.2
    675160     18838.4
    675200     18839.9
    675240     18839.2
    675280     18840.2
    675320     18842.1
    675360     18843.8
    675400     18844.3
    675440     18846.4
    675480     18847.4
    675520     18846.1
    675560     18850.2
    675600     18849.1
    675640     18851.4
    675680     18852.6
    675720     18852.7
    675760     18853.6
    675800     18857.2
    675840     18855.6
    675880     18856.2
    675920     18859.2
    675960     18860.5
    676000       18862
    676040     18861.3
    676080     18862.3
    676120     18864.2
    676160       18866
    676200     18866.5
    676240     18868.6
    676280     18869.6
    676320     18868.2
    676360     18872.3
    676400     18871.3
    676440     18873.6
    676480     18874.8
    676520     18874.9
    676560     18875.8
    676600     18879.3
    676640     18877.7
    676680     18878.3
    676720     18881.2
    676760     18882.7
    676800     18884.2
    676840     18883.5
    676880     18884.4
    676920     18886.3
    676960       18888
    677000     18888.5
    677040     18890.8
    677080     18891.7
    677120     18890.3
    677160     18894.5
    677200     18893.5
    677240     18895.5
    677280     18896.9
    677320       18897
    677360     18897.9
    677400     18901.4
    677440     18899.6
    677480     18900.4
    677520     18903.3
    677560     18904.8
    677600     18906.3
    677640     18905.5
    677680     18906.4
    677720     18908.5
    677760     18910.1
    677800     18910.5
    677840     18912.9
    677880     18913.7
    677920     18912.3
    677960     18916.5
    678000     18915.5
    678040     18917.6
    678080       18919
    678120       18919
    678160       18920
    678200     18923.4
    678240     18921.7
    678280     18922.5
    678320     18925.3
    678360     18926.9
    678400     18928.3
    678440     18927.6
    678480     18928.4
    678520     18930.4
    678560     18932.1
    678600     18932.6
    678640     18934.9
    678680     18935.8
    678720     18934.3
    678760     18938.5
    678800     18937.6
    678840     18939.6
    678880     18941.1
    678920       18941
    678960       18942
    679000     18945.4
    679040     18943.7
    679080     18944.5
    679120     18947.3
    679160     18948.8
    679200     18950.3
    679240     18949.5
    679280     18950.4
    679320     18952.3
    679360     18954.2
    679400     18954.5
    679440     18956.9
    679480     18957.8
    679520     18956.2
    679560     18960.4
    679600     18959.6
    679640     18961.6
    679680       18963
    679720     18962.9
    679760       18964
    679800     18967.2
    679840     18965.6
    679880     18966.5
    679920     18969.4
    679960     18970.7
    680000     18972.3
    680040     18971.5
    680080     18972.4
    680120     18974.3
    680160     18976.2
    680200     18976.5
    680240     18978.7
    680280     18979.9
    680320     18978.2
    680360     18982.5
    680400     18981.6
    680440     18983.6
    680480     18985.1
    680520     18984.9
    680560     18986.1
    680600     18989.1
    680640     18987.6
    680680     18988.5
    680720     18991.4
    680760     18992.7
    680800     18994.4
    680840     18993.5
    680880     18994.5
    680920     18996.4
    680960     18998.2
    681000     18998.4
    681040     19000.7
    681080       19002
    681120     19000.2
    681160     19004.4
    681200     19003.6
    681240     19005.6
    681280     19007.1
    681320       19007
    681360     19007.9
    681400     19011.2
    681440     19009.5
    681480     19010.4
    681520     19013.5
    681560     19014.7
    681600     19016.4
    681640     19015.5
    681680     19016.5
    681720     19018.4
    681760     19020.2
    681800     19020.4
    681840     19022.7
    681880     19023.9
    681920     19022.2
    681960     19026.2
    682000     19025.8
    682040     19027.6
    682080     19029.1
    682120       19029
    682160     19029.8
    682200     19033.2
    682240     19031.5
    682280     19032.4
    682320     19035.5
    682360     19036.6
    682400     19038.4
    682440     19037.5
    682480     19038.5
    682520     19040.3
    682560     19042.3
    682600     19042.4
    682640     19044.7
    682680     19045.9
    682720     19044.2
    682760     19048.2
    682800     19047.8
    682840     19049.5
    682880     19051.1
    682920       19051
    682960     19051.8
    683000     19055.3
    683040     19053.4
    683080     19054.4
    683120     19057.5
    683160     19058.7
    683200     19060.3
    683240     19059.5
    683280     19060.4
    683320     19062.4
    683360     19064.4
    683400     19064.4
    683440     19066.7
    683480     19067.9
    683520     19066.2
    683560     19070.3
    683600     19069.8
    683640     19071.4
    683680     19073.2
    683720       19073
    683760     19073.8
    683800     19077.3
    683840     19075.5
    683880     19076.4
    683920     19079.5
    683960     19080.7
    684000     19082.4
    684040     19081.3
    684080     19082.4
    684120     19084.4
    684160     19086.4
    684200     19086.4
    684240     19088.8
    684280     19089.9
    684320     19088.1
    684360     19092.4
    684400     19091.8
    684440     19093.4
    684480     19095.2
    684520       19095
    684560     19095.8
    684600     19099.2
    684640     19097.6
    684680     19098.5
    684720     19101.6
    684760     19102.7
    684800     19104.4
    684840     19103.4
    684880     19104.4
    684920     19106.4
    684960     19108.3
    685000     19108.4
    685040     19110.8
    685080     19111.8
    685120     19109.9
    685160     19114.4
    685200     19113.8
    685240     19115.3
    685280     19117.1
    685320       19117
    685360     19117.8
    685400     19121.2
    685440     19119.6
    685480     19120.5
    685520     19123.5
    685560     19124.8
    685600     19126.5
    685640     19125.3
    685680     19126.4
    685720     19128.3
    685760     19130.3
    685800     19130.5
    685840     19132.9
    685880     19133.9
    685920     19131.8
    685960     19136.4
    686000     19135.9
    686040     19137.4
    686080     19139.1
    686120     19139.2
    686160     19139.8
    686200     19143.4
    686240     19141.5
    686280     19142.5
    686320     19145.6
    686360     19146.9
    686400     19148.6
    686440     19147.3
    686480     19148.4
    686520     19150.4
    686560     19152.4
    686600     19152.7
    686640     19154.9
    686680     19155.8
    686720     19153.9
    686760     19158.5
    686800     19157.9
    686840     19159.4
    686880     19161.3
    686920     19161.2
    686960     19161.8
    687000     19165.3
    687040     19163.6
    687080     19164.6
    687120     19167.6
    687160       19169
    687200     19170.6
    687240     19169.4
    687280     19170.5
    687320     19172.6
    687360     19174.5
    687400     19174.8
    687440     19176.9
    687480       19178
    687520       19176
    687560     19180.6
    687600       19180
    687640     19181.5
    687680     19183.4
    687720     19183.1
    687760     19183.9
    687800     19187.3
    687840     19185.7
    687880     19186.7
    687920     19189.7
    687960       19191
    688000     19192.7
    688040     19191.5
    688080     19192.7
    688120     19194.6
    688160     19196.7
    688200     19196.8
    688240       19199
    688280       19200
    688320     19198.2
    688360     19202.7
    688400       19202
    688440     19203.6
    688480     19205.4
    688520     19205.1
    688560     19205.9
    688600     19209.4
    688640     19207.7
    688680     19208.8
    688720     19211.8
    688760     19213.1
    688800     19214.8
    688840     19213.6
    688880     19214.9
    688920     19216.8
    688960     19218.7
    689000       19219
    689040     19221.2
    689080     19222.1
    689120     19220.3
    689160     19224.9
    689200     19224.1
    689240     19225.6
    689280     19227.5
    689320     19227.1
    689360     19228.1
    689400     19231.5
    689440     19229.9
    689480     19230.9
    689520     19233.9
    689560     19235.2
    689600     19236.9
    689640     19235.7
    689680       19237
    689720     19238.9
    689760     19240.7
    689800     19241.2
    689840     19243.3
    689880     19244.2
    689920     19242.4
    689960       19247
    690000     19246.2
    690040     19247.6
    690080     19249.6
    690120     19249.2
    690160     19250.2
    690200     19253.5
    690240       19252
    690280     19252.9
    690320     19255.9
    690360     19257.2
    690400     19259.1
    690440     19257.7
    690480     19259.2
    690520     19260.9
    690560     19262.9
    690600     19263.3
    690640     19265.6
    690680     19266.4
    690720     19264.6
    690760     19269.1
    690800     19268.3
    690840     19269.7
    690880     19271.7
    690920     19271.3
    690960     19272.2
    691000     19275.7
    691040       19274
    691080       19275
    691120     19278.1
    691160     19279.2
    691200     19281.2
    691240       19280
    691280     19281.5
    691320     19283.1
    691360       19285
    691400     19285.4
    691440     19287.8
    691480     19288.5
    691520     19286.7
    691560     19291.2
    691600     19290.6
    691640     19291.8
    691680     19293.8
    691720     19293.6
    691760     19294.3
    691800     19297.8
    691840     19296.2
    691880     19297.3
    691920     19300.4
    691960     19301.4
    692000     19303.5
    692040     19302.3
    692080     19303.8
    692120     19305.2
    692160     19307.3
    692200     19307.6
    692240     19310.1
    692280     19310.7
    692320       19309
    692360     19313.4
    692400     19312.8
    692440     19314.1
    692480     19315.9
    692520     19315.8
    692560     19316.4
    692600     19319.9
    692640     19318.5
    692680     19319.5
    692720     19322.6
    692760     19323.7
    692800     19325.8
    692840     19324.5
    692880     19325.9
    692920     19327.5
    692960     19329.5
    693000     19329.8
    693040     19332.4
    693080       19333
    693120     19331.3
    693160     19335.7
    693200       19335
    693240     19336.4
    693280     19338.1
    693320     19338.1
    693360     19338.7
    693400     19342.2
    693440     19340.7
    693480     19341.7
    693520     19344.9
    693560       19346
    693600       19348
    693640     19346.7
    693680     19348.2
    693720     19349.7
    693760     19351.8
    693800       19352
    693840     19354.8
    693880     19355.2
    693920     19353.6
[truncated: 175,997 more chars]
