# Supplementary material for: Comment on 'Valid molecular dynamics simulations of human hemoglobin require a surprisingly large box size'
Source: eLife. 2019 Jun 20;8:e44718. doi: 10.7554/eLife.44718 (PMC6586461; doi:10.7554/eLife.44718)
Supplement: Figure 2—source data 1. — The zip archive contains a README file describing which source files correspond to the different panels. [file elife-44718-fig2-data1.zip › figure2/panel_B/90A/9/msd.xvg]

# This file was created Thu Mar  7 18:50:39 2019
# Created by:
#             :-) GROMACS - gmx msd, 2018.5-dev-20181129-d5972f7 (-:
# 
# Executable:   /usr/local/gromacs/2018/2018.4-impi2017-fftw337-gcc640-cuda91/bin/gmx
# Data prefix:  /usr/local/gromacs/2018/2018.4-impi2017-fftw337-gcc640-cuda91
# Working dir:  /home/vgapsys/project/hemoglobin/hemoglobin/Meuwly/90a-elife/eq9
# Command line:
#   gmx msd -s /netmount/energy/vgapsys/hemoglobin/hemoglobin/raw/90a-elife/topol.tpr -f /netmount/energy/vgapsys/hemoglobin/hemoglobin/raw/90a-elife/8/traj_comp.xtc -trestart 800 -n index.ndx -o msd.xvg
# gmx msd is part of G R O M A C S:
#
# GROningen MAchine for Chemical Simulation
#
@    title "Mean Square Displacement"
@    xaxis  label "Time (ps)"
@    yaxis  label "MSD (nm\S2\N)"
@TYPE xy
# MSD gathered over 1e+06 ps with 1251 restarts
# Diffusion constants fitted from time 100000 to 900000 ps
# D[Water_&_OW] = 4.7053 (+/- 0.0501) (1e-5 cm^2/s)
         0           0
        40     1.23164
        80     2.43421
       120     3.62988
       160       4.814
       200     5.98864
       240     7.16149
       280     8.33035
       320     9.49399
       360     10.6554
       400     11.8129
       440     12.9693
       480     14.1263
       520     15.2771
       560     16.4285
       600     17.5767
       640      18.725
       680     19.8735
       720     21.0164
       760     22.1606
       800     23.3011
       840     24.4409
       880      25.583
       920     26.7195
       960     27.8591
      1000     28.9999
      1040     30.1332
      1080     31.2699
      1120      32.404
      1160     33.5434
      1200     34.6776
      1240     35.8113
      1280     36.9483
      1320     38.0852
      1360     39.2237
      1400     40.3602
      1440     41.4958
      1480     42.6352
      1520     43.7683
      1560     44.9042
      1600     46.0377
      1640      47.172
      1680      48.304
      1720     49.4335
      1760     50.5668
      1800     51.7031
      1840     52.8323
      1880     53.9668
      1920     55.0989
      1960     56.2342
      2000     57.3637
      2040     58.4927
      2080     59.6248
      2120     60.7589
      2160     61.8959
      2200     63.0329
      2240      64.164
      2280     65.3029
      2320     66.4348
      2360     67.5648
      2400     68.6961
      2440     69.8272
      2480     70.9553
      2520     72.0853
      2560     73.2178
      2600     74.3574
      2640     75.4814
      2680     76.6169
      2720     77.7538
      2760     78.8884
      2800     80.0166
      2840     81.1446
      2880     82.2716
      2920     83.4019
      2960      84.538
      3000     85.6713
      3040     86.7998
      3080      87.939
      3120     89.0695
      3160     90.1993
      3200     91.3303
      3240     92.4629
      3280      93.591
      3320     94.7189
      3360     95.8532
      3400     96.9965
      3440     98.1195
      3480     99.2543
      3520     100.387
      3560     101.524
      3600     102.651
      3640     103.777
      3680     104.901
      3720      106.03
      3760     107.168
      3800     108.298
      3840     109.427
      3880     110.567
      3920     111.694
      3960     112.825
      4000     113.953
      4040     115.086
      4080     116.214
      4120     117.341
      4160      118.48
      4200     119.621
      4240     120.741
      4280     121.876
      4320     123.008
      4360     124.143
      4400     125.271
      4440     126.394
      4480     127.518
      4520     128.643
      4560     129.778
      4600     130.913
      4640     132.041
      4680     133.181
      4720     134.311
      4760     135.442
      4800     136.566
      4840     137.705
      4880     138.829
      4920     139.956
      4960     141.097
      5000     142.239
      5040     143.361
      5080     144.496
      5120     145.626
      5160     146.758
      5200     147.887
      5240      149.01
      5280     150.136
      5320     151.263
      5360     152.398
      5400     153.535
      5440     154.664
      5480     155.803
      5520     156.935
      5560     158.065
      5600     159.188
      5640     160.328
      5680     161.448
      5720     162.574
      5760     163.716
      5800     164.862
      5840      165.98
      5880     167.115
      5920     168.246
      5960     169.379
      6000     170.509
      6040      171.63
      6080     172.757
      6120      173.88
      6160     175.017
      6200     176.158
      6240     177.287
      6280     178.428
      6320     179.563
      6360     180.687
      6400     181.812
      6440     182.952
      6480     184.068
      6520     185.194
      6560     186.334
      6600     187.485
      6640     188.603
      6680     189.738
      6720     190.867
      6760     192.003
      6800     193.133
      6840     194.254
      6880     195.381
      6920     196.504
      6960     197.641
      7000     198.785
      7040     199.914
      7080     201.055
      7120     202.194
      7160     203.318
      7200      204.44
      7240     205.579
      7280     206.693
      7320     207.817
      7360     208.959
      7400     210.111
      7440     211.228
      7480     212.363
      7520     213.492
      7560     214.632
      7600      215.76
      7640      216.88
      7680     218.008
      7720     219.129
      7760     220.267
      7800     221.415
      7840     222.544
      7880     223.683
      7920     224.825
      7960     225.948
      8000     227.066
      8040     228.202
      8080     229.314
      8120     230.434
      8160     231.575
      8200     232.727
      8240     233.843
      8280     234.982
      8320     236.114
      8360     237.251
      8400     238.378
      8440     239.499
      8480     240.626
      8520     241.748
      8560     242.887
      8600     244.034
      8640     245.163
      8680     246.303
      8720     247.447
      8760     248.566
      8800     249.683
      8840     250.823
      8880     251.931
      8920     253.048
      8960     254.191
      9000     255.342
      9040     256.457
      9080     257.597
      9120     258.727
      9160     259.866
      9200     260.994
      9240     262.112
      9280     263.238
      9320     264.359
      9360     265.501
      9400     266.648
      9440     267.775
      9480     268.922
      9520     270.068
      9560     271.187
      9600     272.305
      9640     273.448
      9680     274.553
      9720     275.674
      9760     276.818
      9800     277.973
      9840     279.086
      9880     280.228
      9920     281.354
      9960     282.492
     10000      283.62
     10040     284.739
     10080     285.863
     10120     286.981
     10160      288.12
     10200     289.268
     10240     290.391
     10280     291.536
     10320      292.68
     10360     293.798
     10400     294.916
     10440     296.059
     10480     297.162
     10520     298.284
     10560     299.431
     10600     300.589
     10640     301.697
     10680     302.839
     10720      303.96
     10760     305.098
     10800     306.225
     10840     307.344
     10880     308.467
     10920     309.585
     10960     310.726
     11000     311.876
     11040     312.997
     11080     314.141
     11120     315.285
     11160     316.402
     11200     317.526
     11240     318.667
     11280     319.769
     11320     320.891
     11360     322.038
     11400     323.195
     11440     324.301
     11480     325.445
     11520     326.563
     11560     327.704
     11600     328.831
     11640     329.946
     11680     331.069
     11720     332.184
     11760     333.327
     11800     334.477
     11840     335.597
     11880     336.733
     11920     337.878
     11960     338.999
     12000      340.12
     12040     341.261
     12080     342.362
     12120     343.486
     12160     344.634
     12200     345.791
     12240     346.899
     12280     348.046
     12320     349.165
     12360     350.308
     12400     351.436
     12440     352.553
     12480     353.676
     12520     354.787
     12560      355.93
     12600     357.078
     12640     358.199
     12680     359.336
     12720     360.482
     12760     361.601
     12800     362.722
     12840     363.865
     12880     364.964
     12920      366.09
     12960     367.238
     13000     368.398
     13040     369.507
     13080     370.655
     13120     371.772
     13160     372.917
     13200     374.043
     13240      375.16
     13280     376.286
     13320     377.397
     13360      378.54
     13400     379.694
     13440     380.811
     13480     381.949
     13520     383.099
     13560     384.216
     13600     385.337
     13640     386.483
     13680     387.581
     13720     388.706
     13760     389.854
     13800     391.015
     13840     392.122
     13880      393.27
     13920     394.384
     13960      395.53
     14000     396.656
     14040     397.771
     14080       398.9
     14120     400.009
     14160     401.154
     14200      402.31
     14240     403.422
     14280     404.561
     14320     405.711
     14360     406.829
     14400     407.948
     14440     409.094
     14480     410.189
     14520     411.314
     14560     412.464
     14600     413.628
     14640     414.735
     14680     415.884
     14720     416.996
     14760      418.14
     14800     419.267
     14840     420.381
     14880     421.507
     14920     422.616
     14960     423.763
     15000     424.921
     15040     426.035
     15080     427.175
     15120     428.327
     15160     429.444
     15200     430.566
     15240      431.71
     15280     432.809
     15320     433.932
     15360     435.082
     15400     436.246
     15440     437.351
     15480       438.5
     15520     439.611
     15560      440.76
     15600     441.888
     15640     443.001
     15680     444.129
     15720     445.236
     15760     446.386
     15800     447.545
     15840     448.656
     15880     449.799
     15920     450.955
     15960      452.07
     16000     453.189
     16040     454.333
     16080     455.427
     16120     456.551
     16160     457.707
     16200      458.87
     16240     459.975
     16280     461.121
     16320     462.231
     16360      463.38
     16400      464.51
     16440     465.621
     16480     466.746
     16520     467.853
     16560     469.002
     16600     470.166
     16640     471.273
     16680     472.416
     16720      473.57
     16760     474.683
     16800     475.804
     16840     476.947
     16880      478.04
     16920     479.165
     16960     480.318
     17000     481.487
     17040     482.592
     17080     483.743
     17120      484.85
     17160     486.002
     17200     487.134
     17240      488.24
     17280     489.366
     17320      490.47
     17360     491.616
     17400      492.78
     17440     493.881
     17480     495.023
     17520     496.176
     17560      497.29
     17600     498.414
     17640     499.556
     17680     500.647
     17720     501.771
     17760     502.931
     17800     504.099
     17840       505.2
     17880     506.348
     17920     507.457
     17960     508.612
     18000     509.743
     18040     510.852
     18080     511.977
     18120     513.083
     18160      514.23
     18200     515.399
     18240     516.498
     18280     517.638
     18320     518.788
     18360     519.903
     18400     521.026
     18440     522.168
     18480     523.258
     18520     524.382
     18560      525.54
     18600      526.71
     18640     527.809
     18680     528.958
     18720     530.066
     18760     531.224
     18800     532.353
     18840     533.459
     18880     534.586
     18920     535.693
     18960     536.842
     19000     538.008
     19040     539.108
     19080     540.244
     19120     541.396
     19160     542.509
     19200     543.633
     19240     544.775
     19280     545.867
     19320     546.987
     19360     548.145
     19400     549.316
     19440     550.418
     19480     551.566
     19520     552.671
     19560     553.828
     19600     554.963
     19640     556.068
     19680     557.195
     19720     558.301
     19760     559.453
     19800     560.623
     19840     561.721
     19880     562.857
     19920     564.006
     19960     565.117
     20000     566.241
     20040     567.382
     20080     568.473
     20120     569.594
     20160     570.751
     20200     571.926
     20240     573.023
     20280     574.173
     20320     575.277
     20360     576.434
     20400      577.57
     20440     578.676
     20480     579.803
     20520     580.906
     20560     582.065
     20600     583.237
     20640     584.335
     20680     585.469
     20720     586.622
     20760     587.729
     20800     588.852
     20840     589.996
     20880     591.088
     20920     592.206
     20960     593.367
     21000     594.544
     21040     595.641
     21080     596.794
     21120     597.897
     21160     599.057
     21200     600.196
     21240     601.302
     21280      602.43
     21320     603.535
     21360     604.692
     21400     605.867
     21440     606.965
     21480     608.102
     21520      609.26
     21560     610.367
     21600     611.486
     21640     612.627
     21680     613.717
     21720     614.836
     21760     615.997
     21800     617.175
     21840     618.271
     21880     619.423
     21920     620.524
     21960     621.689
     22000     622.834
     22040     623.938
     22080     625.065
     22120     626.169
     22160     627.327
     22200     628.501
     22240     629.598
     22280     630.735
     22320     631.892
     22360     632.998
     22400     634.116
     22440     635.262
     22480     636.346
     22520     637.465
     22560      638.63
     22600     639.804
     22640     640.899
     22680     642.049
     22720     643.149
     22760     644.315
     22800     645.456
     22840     646.563
     22880     647.692
     22920     648.793
     22960     649.951
     23000     651.126
     23040     652.221
     23080     653.355
     23120     654.516
     23160     655.617
     23200     656.737
     23240     657.878
     23280     658.965
     23320     660.083
     23360      661.25
     23400     662.427
     23440      663.52
     23480     664.669
     23520     665.766
     23560     666.932
     23600     668.076
     23640     669.178
     23680     670.307
     23720     671.408
     23760     672.569
     23800     673.742
     23840     674.832
     23880     675.967
     23920     677.128
     23960     678.231
     24000      679.35
     24040     680.489
     24080     681.574
     24120     682.691
     24160     683.859
     24200     685.036
     24240     686.125
     24280     687.274
     24320     688.372
     24360     689.536
     24400     690.679
     24440     691.785
     24480     692.914
     24520      694.01
     24560     695.172
     24600     696.345
     24640     697.436
     24680     698.568
     24720     699.727
     24760     700.833
     24800     701.954
     24840      703.09
     24880     704.173
     24920     705.291
     24960     706.457
     25000     707.641
     25040     708.725
     25080     709.873
     25120     710.969
     25160     712.137
     25200     713.279
     25240     714.384
     25280     715.513
     25320     716.608
     25360     717.771
     25400     718.946
     25440     720.037
     25480     721.166
     25520     722.331
     25560     723.435
     25600     724.556
     25640     725.693
     25680     726.773
     25720     727.891
     25760     729.055
     25800     730.239
     25840     731.322
     25880      732.47
     25920      733.57
     25960     734.733
     26000     735.872
     26040     736.979
     26080     738.108
     26120     739.205
     26160     740.363
     26200     741.545
     26240     742.638
     26280     743.768
     26320     744.935
     26360     746.037
     26400     747.155
     26440     748.295
     26480     749.372
     26520     750.487
     26560     751.656
     26600     752.842
     26640     753.928
     26680     755.075
     26720     756.169
     26760     757.333
     26800     758.473
     26840     759.578
     26880     760.711
     26920     761.803
     26960     762.963
     27000     764.147
     27040     765.239
     27080     766.371
     27120     767.537
     27160     768.637
     27200     769.758
     27240     770.896
     27280     771.973
     27320     773.086
     27360     774.257
     27400     775.447
     27440     776.532
     27480     777.682
     27520     778.771
     27560     779.936
     27600     781.078
     27640     782.183
     27680     783.323
     27720     784.415
     27760     785.577
     27800     786.766
     27840      787.86
     27880     788.989
     27920     790.157
     27960     791.251
     28000     792.374
     28040     793.517
     28080     794.596
     28120     795.705
     28160     796.876
     28200     798.069
     28240     799.153
     28280     800.303
     28320     801.391
     28360      802.55
     28400     803.691
     28440     804.793
     28480     805.933
     28520     807.027
     28560     808.189
     28600     809.377
     28640     810.472
     28680     811.603
     28720     812.765
     28760      813.86
     28800     814.989
     28840      816.13
     28880     817.208
     28920     818.316
     28960     819.486
     29000     820.685
     29040     821.774
     29080     822.923
     29120     824.008
     29160     825.172
     29200     826.314
     29240     827.416
     29280     828.557
     29320     829.646
     29360     830.812
     29400     832.003
     29440     833.095
     29480     834.226
     29520     835.385
     29560     836.479
     29600     837.604
     29640     838.751
     29680     839.828
     29720     840.936
     29760     842.107
     29800     843.304
     29840     844.392
     29880      845.54
     29920     846.621
     29960      847.79
     30000     848.928
     30040     850.028
     30080     851.166
     30120     852.255
     30160     853.418
     30200     854.605
     30240     855.697
     30280     856.829
     30320      857.99
     30360     859.082
     30400     860.206
     30440      861.35
     30480     862.421
     30520     863.523
     30560     864.695
     30600     865.895
     30640     866.981
     30680     868.133
     30720     869.212
     30760     870.384
     30800     871.522
     30840     872.625
     30880      873.76
     30920     874.849
     30960     876.015
     31000     877.202
     31040     878.296
     31080     879.428
     31120     880.589
     31160     881.676
     31200     882.799
     31240     883.946
     31280     885.014
     31320     886.121
     31360     887.293
     31400     888.497
     31440      889.58
     31480     890.729
     31520     891.809
     31560     892.981
     31600     894.122
     31640     895.225
     31680     896.361
     31720      897.45
     31760     898.614
     31800     899.804
     31840     900.896
     31880     902.029
     31920     903.192
     31960      904.28
     32000     905.405
     32040     906.551
     32080     907.621
     32120     908.723
     32160     909.896
     32200     911.103
     32240      912.19
     32280     913.335
     32320     914.415
     32360     915.589
     32400     916.729
     32440     917.826
     32480     918.966
     32520     920.051
     32560     921.217
     32600     922.408
     32640     923.503
     32680     924.638
     32720     925.802
     32760     926.891
     32800     928.019
     32840     929.166
     32880      930.23
     32920      931.33
     32960     932.506
     33000     933.715
     33040     934.803
     33080     935.946
     33120     937.023
     33160     938.203
     33200     939.345
     33240     940.441
     33280     941.582
     33320     942.665
     33360     943.832
     33400     945.025
     33440     946.123
     33480     947.259
     33520     948.426
     33560     949.513
     33600     950.643
     33640     951.794
     33680     952.857
     33720     953.953
     33760     955.127
     33800     956.337
     33840     957.424
     33880     958.569
     33920     959.645
     33960     960.828
     34000     961.965
     34040     963.057
     34080     964.197
     34120     965.279
     34160      966.45
     34200     967.645
     34240     968.739
     34280     969.878
     34320     971.048
     34360     972.138
     34400     973.266
     34440     974.417
     34480      975.48
     34520     976.576
     34560     977.749
     34600     978.963
     34640     980.045
     34680     981.189
     34720     982.264
     34760     983.445
     34800     984.579
     34840      985.67
     34880     986.815
     34920     987.899
     34960     989.068
     35000     990.262
     35040     991.353
     35080     992.492
     35120     993.663
     35160      994.75
     35200     995.879
     35240     997.036
     35280     998.101
     35320     999.196
     35360     1000.37
     35400     1001.58
     35440     1002.66
     35480      1003.8
     35520     1004.88
     35560     1006.06
     35600     1007.19
     35640     1008.29
     35680     1009.43
     35720     1010.52
     35760     1011.69
     35800     1012.88
     35840     1013.97
     35880     1015.11
     35920     1016.29
     35960     1017.37
     36000     1018.51
     36040     1019.67
     36080     1020.73
     36120     1021.83
     36160     1022.99
     36200     1024.22
     36240     1025.29
     36280     1026.43
     36320      1027.5
     36360     1028.69
     36400     1029.83
     36440     1030.92
     36480     1032.07
     36520     1033.16
     36560     1034.32
     36600     1035.52
     36640     1036.61
     36680     1037.74
     36720     1038.92
     36760        1040
     36800     1041.14
     36840      1042.3
     36880     1043.35
     36920     1044.46
     36960     1045.62
     37000     1046.84
     37040     1047.92
     37080     1049.06
     37120     1050.13
     37160     1051.32
     37200     1052.45
     37240     1053.54
     37280     1054.69
     37320     1055.77
     37360     1056.94
     37400     1058.14
     37440     1059.22
     37480     1060.36
     37520     1061.54
     37560     1062.62
     37600     1063.75
     37640     1064.92
     37680     1065.96
     37720     1067.07
     37760     1068.24
     37800     1069.46
     37840     1070.53
     37880     1071.67
     37920     1072.73
     37960     1073.92
     38000     1075.05
     38040     1076.15
     38080     1077.29
     38120     1078.37
     38160     1079.55
     38200     1080.74
     38240     1081.83
     38280     1082.97
     38320     1084.14
     38360     1085.23
     38400     1086.36
     38440     1087.52
     38480     1088.57
     38520     1089.67
     38560     1090.84
     38600     1092.07
     38640     1093.14
     38680     1094.28
     38720     1095.34
     38760     1096.54
     38800     1097.66
     38840     1098.75
     38880      1099.9
     38920     1100.98
     38960     1102.15
     39000     1103.34
     39040     1104.43
     39080     1105.56
     39120     1106.74
     39160     1107.82
     39200     1108.96
     39240     1110.13
     39280     1111.18
     39320     1112.28
     39360     1113.45
     39400     1114.68
     39440     1115.75
     39480     1116.89
     39520     1117.95
     39560     1119.15
     39600     1120.27
     39640     1121.36
     39680     1122.51
     39720     1123.59
     39760     1124.75
     39800     1125.96
     39840     1127.05
     39880     1128.18
     39920     1129.36
     39960     1130.44
     40000     1131.58
     40040     1132.75
     40080      1133.8
     40120     1134.89
     40160     1136.06
     40200     1137.29
     40240     1138.36
     40280      1139.5
     40320     1140.57
     40360     1141.76
     40400     1142.88
     40440     1143.97
     40480     1145.12
     40520      1146.2
     40560     1147.36
     40600     1148.57
     40640     1149.65
     40680      1150.8
     40720     1151.98
     40760     1153.06
     40800     1154.18
     40840     1155.35
     40880      1156.4
     40920      1157.5
     40960     1158.67
     41000     1159.91
     41040     1160.97
     41080     1162.11
     41120     1163.18
     41160     1164.37
     41200      1165.5
     41240     1166.58
     41280     1167.73
     41320     1168.81
     41360     1169.97
     41400     1171.18
     41440     1172.27
     41480     1173.41
     41520     1174.58
     41560     1175.66
     41600     1176.79
     41640     1177.96
     41680     1179.01
     41720     1180.11
     41760     1181.28
     41800     1182.52
     41840     1183.59
     41880     1184.73
     41920      1185.8
     41960     1186.99
     42000     1188.11
     42040     1189.19
     42080     1190.34
     42120     1191.42
     42160     1192.58
     42200      1193.8
     42240     1194.88
     42280     1196.02
     42320      1197.2
     42360     1198.28
     42400      1199.4
     42440     1200.58
     42480     1201.62
     42520     1202.72
     42560      1203.9
     42600     1205.14
     42640      1206.2
     42680     1207.34
     42720     1208.41
     42760      1209.6
     42800     1210.72
     42840      1211.8
     42880     1212.95
     42920     1214.02
     42960     1215.19
     43000      1216.4
     43040     1217.48
     43080     1218.62
     43120      1219.8
     43160     1220.88
     43200     1222.01
     43240     1223.18
     43280     1224.22
     43320     1225.32
     43360      1226.5
     43400     1227.74
     43440      1228.8
     43480     1229.94
     43520     1231.01
     43560     1232.21
     43600     1233.33
     43640     1234.41
     43680     1235.55
     43720     1236.63
     43760      1237.8
     43800     1239.01
     43840     1240.09
     43880     1241.23
     43920     1242.41
     43960     1243.49
     44000     1244.61
     44040     1245.78
     44080     1246.83
     44120     1247.92
     44160      1249.1
     44200     1250.34
     44240      1251.4
     44280     1252.54
     44320     1253.61
     44360     1254.81
     44400     1255.93
     44440     1257.01
     44480     1258.16
     44520     1259.22
     44560     1260.39
     44600     1261.61
     44640     1262.69
     44680     1263.83
     44720     1265.01
     44760     1266.09
     44800     1267.21
     44840     1268.39
     44880     1269.42
     44920     1270.52
     44960      1271.7
     45000     1272.95
     45040     1274.01
     45080     1275.14
     45120     1276.21
     45160      1277.4
     45200     1278.53
     45240     1279.61
     45280     1280.76
     45320     1281.82
     45360     1282.99
     45400     1284.21
     45440      1285.3
     45480     1286.43
     45520     1287.62
     45560     1288.69
     45600     1289.81
     45640     1290.99
     45680     1292.02
     45720     1293.12
     45760      1294.3
     45800     1295.54
     45840      1296.6
     45880     1297.74
     45920     1298.81
     45960        1300
     46000     1301.12
     46040     1302.22
     46080     1303.36
     46120     1304.42
     46160     1305.59
     46200     1306.81
     46240     1307.89
     46280     1309.03
     46320     1310.23
     46360     1311.29
     46400     1312.41
     46440     1313.59
     46480     1314.62
     46520     1315.72
     46560     1316.89
     46600     1318.14
     46640     1319.19
     46680     1320.33
     46720     1321.41
     46760      1322.6
     46800     1323.72
     46840     1324.82
     46880     1325.96
     46920     1327.02
     46960     1328.18
     47000      1329.4
     47040     1330.49
     47080     1331.63
     47120     1332.83
     47160     1333.89
     47200        1335
     47240     1336.19
     47280     1337.21
     47320     1338.31
     47360     1339.48
     47400     1340.73
     47440     1341.78
     47480     1342.92
     47520        1344
     47560     1345.19
     47600     1346.31
     47640      1347.4
     47680     1348.55
     47720     1349.61
     47760     1350.78
     47800        1352
     47840     1353.08
     47880     1354.22
     47920     1355.43
     47960     1356.49
     48000     1357.61
     48040      1358.8
     48080     1359.82
     48120     1360.92
     48160     1362.09
     48200     1363.35
     48240      1364.4
     48280     1365.53
     48320     1366.61
     48360     1367.81
     48400     1368.93
     48440     1370.02
     48480     1371.16
     48520     1372.22
     48560     1373.39
     48600     1374.62
     48640      1375.7
     48680     1376.84
     48720     1378.05
     48760     1379.11
     48800     1380.22
     48840     1381.42
     48880     1382.44
     48920     1383.54
     48960     1384.71
     49000     1385.96
     49040     1387.01
     49080     1388.15
     49120     1389.23
     49160     1390.42
     49200     1391.54
     49240     1392.64
     49280     1393.77
     49320     1394.83
     49360     1396.01
     49400     1397.23
     49440     1398.31
     49480     1399.46
     49520     1400.66
     49560     1401.72
     49600     1402.83
     49640     1404.02
     49680     1405.04
     49720     1406.14
     49760     1407.31
     49800     1408.57
     49840     1409.62
     49880     1410.76
     49920     1411.84
     49960     1413.04
     50000     1414.15
     50040     1415.25
     50080     1416.39
     50120     1417.45
     50160     1418.61
     50200     1419.84
     50240     1420.92
     50280     1422.07
     50320     1423.27
     50360     1424.33
     50400     1425.44
     50440     1426.63
     50480     1427.64
     50520     1428.74
     50560     1429.92
     50600     1431.17
     50640     1432.22
     50680     1433.37
     50720     1434.44
     50760     1435.64
     50800     1436.76
     50840     1437.85
     50880     1438.99
     50920     1440.05
     50960     1441.22
     51000     1442.45
     51040     1443.52
     51080     1444.67
     51120     1445.87
     51160     1446.93
     51200     1448.04
     51240     1449.24
     51280     1450.25
     51320     1451.35
     51360     1452.52
     51400     1453.77
     51440     1454.83
     51480     1455.97
     51520     1457.04
     51560     1458.24
     51600     1459.37
     51640     1460.46
     51680      1461.6
     51720     1462.66
     51760     1463.83
     51800     1465.06
     51840     1466.12
     51880     1467.28
     51920     1468.48
     51960     1469.54
     52000     1470.65
     52040     1471.85
     52080     1472.86
     52120     1473.96
     52160     1475.13
     52200     1476.38
     52240     1477.44
     52280     1478.58
     52320     1479.65
     52360     1480.85
     52400     1481.98
     52440     1483.07
     52480     1484.21
     52520     1485.27
     52560     1486.44
     52600     1487.67
     52640     1488.74
     52680      1489.9
     52720     1491.09
     52760     1492.16
     52800     1493.26
     52840     1494.46
     52880     1495.48
     52920     1496.56
     52960     1497.75
     53000        1499
     53040     1500.06
     53080      1501.2
     53120     1502.26
     53160     1503.47
     53200     1504.61
     53240     1505.69
     53280     1506.83
     53320     1507.89
     53360     1509.06
     53400     1510.29
     53440     1511.37
     53480     1512.53
     53520     1513.72
     53560     1514.78
     53600     1515.89
     53640     1517.09
     53680      1518.1
     53720     1519.18
     53760     1520.37
     53800     1521.63
     53840     1522.69
     53880     1523.83
     53920     1524.89
     53960      1526.1
     54000     1527.23
     54040     1528.32
     54080     1529.45
     54120     1530.51
     54160     1531.68
     54200     1532.92
     54240     1533.99
     54280     1535.15
     54320     1536.34
     54360     1537.41
     54400     1538.51
     54440     1539.72
     54480     1540.72
     54520     1541.81
     54560        1543
     54600     1544.25
     54640     1545.32
     54680     1546.45
     54720     1547.52
     54760     1548.72
     54800     1549.85
     54840     1550.94
     54880     1552.07
     54920     1553.13
     54960      1554.3
     55000     1555.54
     55040     1556.61
     55080     1557.78
     55120     1558.97
     55160     1560.03
     55200     1561.14
     55240     1562.34
     55280     1563.34
     55320     1564.43
     55360     1565.61
     55400     1566.87
     55440     1567.94
     55480     1569.07
     55520     1570.13
     55560     1571.35
     55600     1572.47
     55640     1573.56
     55680     1574.69
     55720     1575.74
     55760     1576.92
     55800     1578.16
     55840     1579.22
     55880     1580.39
     55920     1581.59
     55960     1582.64
     56000     1583.76
     56040     1584.96
     56080     1585.95
     56120     1587.04
     56160     1588.22
     56200     1589.48
     56240     1590.54
     56280     1591.68
     56320     1592.74
     56360     1593.96
     56400     1595.08
     56440     1596.17
     56480      1597.3
     56520     1598.34
     56560     1599.52
     56600     1600.77
     56640     1601.83
     56680        1603
     56720      1604.2
     56760     1605.25
     56800     1606.37
     56840     1607.57
     56880     1608.57
     56920     1609.65
     56960     1610.83
     57000      1612.1
     57040     1613.15
     57080     1614.29
     57120     1615.35
     57160     1616.57
     57200     1617.69
     57240     1618.78
     57280     1619.92
     57320     1620.95
     57360     1622.13
     57400     1623.39
     57440     1624.45
     57480     1625.61
     57520     1626.82
     57560     1627.87
     57600     1628.98
     57640     1630.18
     57680     1631.18
     57720     1632.27
     57760     1633.44
     57800     1634.71
     57840     1635.77
     57880     1636.91
     57920     1637.96
     57960     1639.18
     58000      1640.3
     58040     1641.39
     58080     1642.53
     58120     1643.57
     58160     1644.75
     58200     1646.01
     58240     1647.07
     58280     1648.23
     58320     1649.44
     58360     1650.48
     58400      1651.6
     58440     1652.81
     58480      1653.8
     58520     1654.89
     58560     1656.06
     58600     1657.33
     58640     1658.38
     58680     1659.53
     58720     1660.58
     58760      1661.8
     58800     1662.92
     58840     1664.01
     58880     1665.15
     58920     1666.19
     58960     1667.37
     59000     1668.63
     59040     1669.68
     59080     1670.84
     59120     1672.05
     59160     1673.11
     59200     1674.21
     59240     1675.43
     59280     1676.41
     59320      1677.5
     59360     1678.67
     59400     1679.93
     59440     1680.99
     59480     1682.13
     59520     1683.19
     59560      1684.4
     59600     1685.53
     59640     1686.61
     59680     1687.75
     59720      1688.8
     59760     1689.97
     59800     1691.24
     59840     1692.29
     59880     1693.46
     59920     1694.66
     59960     1695.72
     60000     1696.83
     60040     1698.04
     60080     1699.02
     60120      1700.1
     60160     1701.28
     60200     1702.55
     60240     1703.61
     60280     1704.76
     60320     1705.81
     60360     1707.02
     60400     1708.15
     60440     1709.24
     60480     1710.37
     60520     1711.42
     60560      1712.6
     60600     1713.86
     60640     1714.91
     60680     1716.08
     60720     1717.29
     60760     1718.35
     60800     1719.45
     60840     1720.67
     60880     1721.65
     60920     1722.74
     60960     1723.91
     61000     1725.19
     61040     1726.24
     61080     1727.39
     61120     1728.44
     61160     1729.65
     61200     1730.77
     61240     1731.86
     61280        1733
     61320     1734.04
     61360     1735.22
     61400     1736.49
     61440     1737.55
     61480     1738.72
     61520     1739.92
     61560     1740.99
     61600     1742.09
     61640     1743.31
     61680     1744.29
     61720     1745.37
     61760     1746.55
     61800     1747.82
     61840     1748.87
     61880     1750.02
     61920     1751.06
     61960     1752.29
     62000     1753.41
     62040      1754.5
     62080     1755.63
     62120     1756.68
     62160     1757.85
     62200     1759.12
     62240     1760.18
     62280     1761.35
     62320     1762.56
     62360     1763.62
     62400     1764.73
     62440     1765.95
     62480     1766.92
     62520        1768
     62560     1769.18
     62600     1770.46
     62640     1771.51
     62680     1772.65
     62720      1773.7
     62760     1774.93
     62800     1776.04
     62840     1777.13
     62880     1778.27
     62920     1779.31
     62960     1780.49
     63000     1781.75
     63040     1782.81
     63080     1783.99
     63120      1785.2
     63160     1786.27
     63200     1787.36
     63240     1788.59
     63280     1789.56
     63320     1790.64
     63360     1791.82
     63400     1793.09
     63440     1794.15
     63480      1795.3
     63520     1796.34
     63560     1797.57
     63600     1798.67
     63640     1799.77
     63680      1800.9
     63720     1801.95
     63760     1803.13
     63800     1804.39
     63840     1805.45
     63880     1806.63
     63920     1807.84
     63960      1808.9
     64000        1810
     64040     1811.22
     64080     1812.19
     64120     1813.27
     64160     1814.46
     64200     1815.72
     64240     1816.78
     64280     1817.93
     64320     1818.98
     64360      1820.2
     64400      1821.3
     64440     1822.39
     64480     1823.53
     64520     1824.58
     64560     1825.75
     64600     1827.03
     64640     1828.08
     64680     1829.26
     64720     1830.47
     64760     1831.53
     64800     1832.64
     64840     1833.85
     64880     1834.83
     64920      1835.9
     64960     1837.09
     65000     1838.36
     65040     1839.41
     65080     1840.57
     65120      1841.6
     65160     1842.83
     65200     1843.94
     65240     1845.03
     65280     1846.17
     65320     1847.21
     65360     1848.39
     65400     1849.67
     65440     1850.72
     65480      1851.9
     65520     1853.11
     65560     1854.17
     65600     1855.27
     65640     1856.48
     65680     1857.46
     65720     1858.54
     65760     1859.72
     65800     1860.99
     65840     1862.05
     65880      1863.2
     65920     1864.23
     65960     1865.47
     66000     1866.57
     66040     1867.66
     66080      1868.8
     66120     1869.85
     66160     1871.02
     66200      1872.3
     66240     1873.35
     66280     1874.53
     66320     1875.75
     66360      1876.8
     66400     1877.91
     66440     1879.11
     66480     1880.09
     66520     1881.17
     66560     1882.35
     66600     1883.63
     66640     1884.69
     66680     1885.84
     66720     1886.87
     66760     1888.11
     66800     1889.21
     66840      1890.3
     66880     1891.44
     66920     1892.48
     66960     1893.66
     67000     1894.95
     67040     1895.98
     67080     1897.17
     67120     1898.39
     67160     1899.44
     67200     1900.54
     67240     1901.75
     67280     1902.73
     67320      1903.8
     67360     1904.98
     67400     1906.26
     67440     1907.32
     67480     1908.47
     67520      1909.5
     67560     1910.74
     67600     1911.83
     67640     1912.93
     67680     1914.07
     67720     1915.11
     67760     1916.28
     67800     1917.57
     67840     1918.61
     67880      1919.8
     67920     1921.01
     67960     1922.06
     68000     1923.17
     68040     1924.37
     68080     1925.35
     68120     1926.43
     68160     1927.61
     68200     1928.89
     68240     1929.95
     68280     1931.09
     68320     1932.14
     68360     1933.37
     68400     1934.47
     68440     1935.56
     68480     1936.71
     68520     1937.74
     68560     1938.91
     68600      1940.2
     68640     1941.24
     68680     1942.43
     68720     1943.64
     68760     1944.68
     68800     1945.79
     68840     1946.99
     68880     1947.97
     68920     1949.05
     68960     1950.24
     69000     1951.52
     69040     1952.57
     69080     1953.72
     69120     1954.77
     69160        1956
     69200      1957.1
     69240     1958.19
     69280     1959.35
     69320     1960.38
     69360     1961.55
     69400     1962.84
     69440     1963.88
     69480     1965.06
     69520     1966.28
     69560     1967.32
     69600     1968.42
     69640     1969.63
     69680     1970.61
     69720     1971.68
     69760     1972.87
     69800     1974.16
     69840     1975.21
     69880     1976.36
     69920     1977.41
     69960     1978.64
     70000     1979.74
     70040     1980.83
     70080     1981.98
     70120     1983.01
     70160     1984.19
     70200     1985.49
     70240     1986.52
     70280      1987.7
     70320     1988.92
     70360     1989.97
     70400     1991.06
     70440     1992.27
     70480     1993.24
     70520     1994.32
     70560     1995.51
     70600     1996.79
     70640     1997.85
     70680        1999
     70720     2000.04
     70760     2001.27
     70800     2002.36
     70840     2003.46
     70880     2004.61
     70920     2005.64
     70960     2006.82
     71000     2008.12
     71040     2009.15
     71080     2010.34
     71120     2011.55
     71160      2012.6
     71200      2013.7
     71240     2014.91
     71280     2015.88
     71320     2016.95
     71360     2018.14
     71400     2019.43
     71440     2020.48
     71480     2021.63
     71520     2022.67
     71560     2023.91
     71600        2025
     71640      2026.1
     71680     2027.24
     71720     2028.27
     71760     2029.45
     71800     2030.74
     71840     2031.77
     71880     2032.96
     71920     2034.18
     71960     2035.22
     72000     2036.32
     72040     2037.53
     72080     2038.51
     72120     2039.58
     72160     2040.77
     72200     2042.05
     72240     2043.11
     72280     2044.27
     72320     2045.31
     72360     2046.55
     72400     2047.63
     72440     2048.73
     72480     2049.88
     72520      2050.9
     72560     2052.07
     72600     2053.38
     72640     2054.41
     72680     2055.59
     72720      2056.8
     72760     2057.85
     72800     2058.95
     72840     2060.16
     72880     2061.14
     72920      2062.2
     72960      2063.4
     73000     2064.69
     73040     2065.74
     73080      2066.9
     73120     2067.93
     73160     2069.18
     73200     2070.26
     73240     2071.35
     73280     2072.51
     73320     2073.53
     73360      2074.7
     73400     2076.01
     73440     2077.04
     73480     2078.23
     73520     2079.44
     73560     2080.49
     73600     2081.58
     73640      2082.8
     73680     2083.77
     73720     2084.83
     73760     2086.03
     73800     2087.33
     73840     2088.37
     73880     2089.54
     73920     2090.56
     73960      2091.8
     74000     2092.89
     74040     2093.98
     74080     2095.14
     74120     2096.16
     74160     2097.33
     74200     2098.65
     74240     2099.67
     74280     2100.87
     74320     2102.07
     74360     2103.12
     74400     2104.22
     74440     2105.43
     74480      2106.4
     74520     2107.46
     74560     2108.67
     74600     2109.97
     74640     2111.01
     74680     2112.18
     74720      2113.2
     74760     2114.44
     74800     2115.52
     74840     2116.62
     74880     2117.77
     74920     2118.79
     74960     2119.97
     75000     2121.28
     75040     2122.31
     75080      2123.5
     75120     2124.71
     75160     2125.76
     75200     2126.85
     75240     2128.08
     75280     2129.04
     75320      2130.1
     75360     2131.31
     75400     2132.61
     75440     2133.65
     75480     2134.81
     75520     2135.83
     75560     2137.07
     75600     2138.16
     75640     2139.24
     75680      2140.4
     75720     2141.43
     75760     2142.61
     75800     2143.92
     75840     2144.95
     75880     2146.15
     75920     2147.35
     75960      2148.4
     76000     2149.49
     76040     2150.72
     76080     2151.68
     76120     2152.73
     76160     2153.95
     76200     2155.25
     76240      2156.3
     76280     2157.46
     76320     2158.47
     76360     2159.71
     76400      2160.8
     76440     2161.88
     76480     2163.04
     76520     2164.06
     76560     2165.24
     76600     2166.55
     76640     2167.58
     76680     2168.79
     76720     2169.99
     76760     2171.03
     76800     2172.13
     76840     2173.36
     76880     2174.31
     76920     2175.36
     76960     2176.58
     77000     2177.88
     77040     2178.92
     77080     2180.08
     77120     2181.09
     77160     2182.34
     77200     2183.42
     77240     2184.51
     77280     2185.67
     77320     2186.69
     77360     2187.87
     77400     2189.18
     77440     2190.21
     77480     2191.42
     77520     2192.62
     77560     2193.66
     77600     2194.75
     77640     2195.98
     77680     2196.93
     77720     2197.98
     77760      2199.2
     77800      2200.5
     77840     2201.55
     77880     2202.71
     77920     2203.71
     77960     2204.96
     78000     2206.05
     78040     2207.13
     78080      2208.3
     78120     2209.32
     78160      2210.5
     78200     2211.81
     78240     2212.84
     78280     2214.05
     78320     2215.25
     78360     2216.29
     78400     2217.39
     78440     2218.62
     78480     2219.55
     78520      2220.6
     78560     2221.82
     78600     2223.13
     78640     2224.17
     78680     2225.33
     78720     2226.34
     78760     2227.59
     78800     2228.68
     78840     2229.77
     78880     2230.93
     78920     2231.95
     78960     2233.13
     79000     2234.44
     79040     2235.47
     79080     2236.67
     79120     2237.87
     79160     2238.92
     79200     2240.01
     79240     2241.24
     79280     2242.17
     79320     2243.23
     79360     2244.46
     79400     2245.76
     79440      2246.8
     79480     2247.95
     79520     2248.96
     79560     2250.22
     79600     2251.31
     79640     2252.39
     79680     2253.56
     79720     2254.57
     79760     2255.76
     79800     2257.07
     79840      2258.1
     79880      2259.3
     79920     2260.51
     79960     2261.55
     80000     2262.64
     80040     2263.88
     80080      2264.8
     80120     2265.86
     80160     2267.08
     80200     2268.39
     80240     2269.44
     80280     2270.59
     80320      2271.6
     80360     2272.86
     80400     2273.95
     80440     2275.03
     80480      2276.2
     80520     2277.21
     80560      2278.4
     80600     2279.72
     80640     2280.74
     80680     2281.95
     80720     2283.15
     80760     2284.19
     80800     2285.28
     80840     2286.51
     80880     2287.43
     80920     2288.49
     80960     2289.72
     81000     2291.02
     81040     2292.07
     81080     2293.22
     81120     2294.22
     81160     2295.49
     81200     2296.57
     81240     2297.66
     81280     2298.82
     81320     2299.82
     81360     2301.02
     81400     2302.34
     81440     2303.36
     81480     2304.57
     81520     2305.77
     81560      2306.8
     81600      2307.9
     81640     2309.13
     81680     2310.05
     81720      2311.1
     81760     2312.33
     81800     2313.63
     81840     2314.68
     81880     2315.84
     81920     2316.83
     81960      2318.1
     82000     2319.18
     82040     2320.27
     82080     2321.43
     82120     2322.43
     82160     2323.62
     82200     2324.95
     82240     2325.97
     82280     2327.17
     82320     2328.37
     82360     2329.41
     82400     2330.49
     82440     2331.72
     82480     2332.64
     82520      2333.7
     82560     2334.94
     82600     2336.24
     82640     2337.29
     82680     2338.45
     82720     2339.44
     82760     2340.71
     82800     2341.78
     82840     2342.87
     82880     2344.03
     82920     2345.03
     82960     2346.23
     83000     2347.56
     83040     2348.58
     83080     2349.78
     83120     2350.98
     83160     2352.01
     83200     2353.09
     83240     2354.32
     83280     2355.24
     83320      2356.3
     83360     2357.53
     83400     2358.85
     83440     2359.89
     83480     2361.05
     83520     2362.04
     83560     2363.31
     83600     2364.38
     83640     2365.47
     83680     2366.63
     83720     2367.63
     83760     2368.83
     83800     2370.16
     83840     2371.17
     83880     2372.37
     83920     2373.57
     83960      2374.6
     84000     2375.68
     84040     2376.91
     84080     2377.83
     84120     2378.89
     84160     2380.12
     84200     2381.44
     84240     2382.48
     84280     2383.65
     84320     2384.63
     84360     2385.89
     84400     2386.97
     84440     2388.06
     84480     2389.23
     84520     2390.22
     84560     2391.42
     84600     2392.75
     84640     2393.76
     84680     2394.97
     84720     2396.16
     84760     2397.19
     84800     2398.26
     84840      2399.5
     84880     2400.41
     84920     2401.48
     84960     2402.71
     85000     2404.04
     85040     2405.08
     85080     2406.25
     85120     2407.23
     85160     2408.49
     85200     2409.57
     85240     2410.66
     85280     2411.83
     85320     2412.81
     85360     2414.01
     85400     2415.34
     85440     2416.35
     85480     2417.56
     85520     2418.75
     85560     2419.77
     85600     2420.85
     85640     2422.08
     85680        2423
     85720     2424.06
     85760     2425.28
     85800     2426.62
     85840     2427.64
     85880     2428.83
     85920     2429.81
     85960     2431.07
     86000     2432.16
     86040     2433.24
     86080     2434.42
     86120     2435.39
     86160      2436.6
     86200     2437.92
     86240     2438.93
     86280     2440.13
     86320     2441.33
     86360     2442.34
     86400     2443.42
     86440     2444.66
     86480     2445.56
     86520     2446.62
     86560     2447.84
     86600     2449.19
     86640     2450.22
     86680      2451.4
     86720     2452.37
     86760     2453.63
     86800     2454.73
     86840     2455.81
     86880     2456.99
     86920     2457.96
     86960     2459.17
     87000     2460.49
     87040     2461.51
     87080     2462.71
     87120      2463.9
     87160     2464.91
     87200     2465.99
     87240     2467.23
     87280     2468.14
     87320     2469.19
     87360     2470.42
     87400     2471.76
     87440     2472.78
     87480     2473.97
     87520     2474.95
     87560     2476.22
     87600     2477.32
     87640     2478.39
     87680     2479.58
     87720     2480.54
     87760     2481.75
     87800     2483.08
     87840     2484.09
     87880      2485.3
     87920     2486.49
     87960     2487.49
     88000     2488.58
     88040     2489.82
     88080     2490.73
     88120     2491.78
     88160     2493.01
     88200     2494.35
     88240     2495.37
     88280     2496.56
     88320     2497.54
     88360     2498.81
     88400     2499.91
     88440     2500.98
     88480     2502.16
     88520     2503.13
     88560     2504.34
     88600     2505.67
     88640     2506.68
     88680     2507.89
     88720     2509.08
     88760     2510.09
     88800     2511.17
     88840     2512.41
     88880     2513.32
     88920     2514.37
     88960     2515.61
     89000     2516.94
     89040     2517.96
     89080     2519.17
     89120     2520.13
     89160     2521.41
     89200      2522.5
     89240     2523.58
     89280     2524.75
     89320     2525.73
     89360     2526.94
     89400     2528.26
     89440     2529.27
     89480     2530.49
     89520     2531.68
     89560     2532.67
     89600     2533.76
     89640        2535
     89680     2535.91
     89720     2536.95
     89760     2538.19
     89800     2539.52
     89840     2540.55
     89880     2541.75
     89920     2542.72
     89960        2544
     90000     2545.09
     90040     2546.16
     90080     2547.34
     90120     2548.32
     90160     2549.53
     90200     2550.84
     90240     2551.86
     90280     2553.08
     90320     2554.27
     90360     2555.27
     90400     2556.35
     90440     2557.59
     90480      2558.5
     90520     2559.53
     90560     2560.77
     90600     2562.11
     90640     2563.13
     90680     2564.33
     90720      2565.3
     90760     2566.59
     90800     2567.68
     90840     2568.75
     90880     2569.94
     90920     2570.91
     90960     2572.12
     91000     2573.44
     91040     2574.44
     91080     2575.66
     91120     2576.86
     91160     2577.85
     91200     2578.95
     91240     2580.18
     91280     2581.08
     91320     2582.12
     91360     2583.36
     91400     2584.71
     91440     2585.71
     91480     2586.91
     91520     2587.89
     91560     2589.17
     91600     2590.26
     91640     2591.33
     91680     2592.52
     91720     2593.48
     91760     2594.71
     91800     2596.02
     91840     2597.04
     91880     2598.25
     91920     2599.45
     91960     2600.44
     92000     2601.53
     92040     2602.77
     92080     2603.67
     92120     2604.71
     92160     2605.95
     92200      2607.3
     92240     2608.31
     92280      2609.5
     92320     2610.48
     92360     2611.77
     92400     2612.85
     92440     2613.92
     92480     2615.12
     92520     2616.08
     92560      2617.3
     92600     2618.61
     92640     2619.63
     92680     2620.84
     92720     2622.05
     92760     2623.03
     92800     2624.12
     92840     2625.36
     92880     2626.25
     92920      2627.3
     92960     2628.52
     93000     2629.88
     93040     2630.89
     93080     2632.09
     93120     2633.06
     93160     2634.34
     93200     2635.44
     93240     2636.49
     93280      2637.7
     93320     2638.65
     93360     2639.88
     93400     2641.18
     93440      2642.2
     93480     2643.41
     93520     2644.62
     93560     2645.61
     93600     2646.69
     93640     2647.93
     93680     2648.83
     93720     2649.87
     93760      2651.1
     93800     2652.46
     93840     2653.47
     93880     2654.67
     93920     2655.64
     93960     2656.92
     94000     2658.02
     94040     2659.07
     94080     2660.27
     94120     2661.22
     94160     2662.46
     94200     2663.76
     94240     2664.77
     94280     2665.98
     94320     2667.19
     94360     2668.18
     94400     2669.25
     94440      2670.5
     94480      2671.4
     94520     2672.45
     94560     2673.68
     94600     2675.03
     94640     2676.04
     94680     2677.23
     94720     2678.21
     94760     2679.48
     94800     2680.59
     94840     2681.63
     94880     2682.84
     94920     2683.79
     94960     2685.02
     95000     2686.32
     95040     2687.33
     95080     2688.54
     95120     2689.75
     95160     2690.74
     95200     2691.81
     95240     2693.05
     95280     2693.96
     95320        2695
     95360     2696.23
     95400     2697.58
     95440     2698.59
     95480     2699.79
     95520     2700.76
     95560     2702.02
     95600     2703.13
     95640     2704.18
     95680     2705.39
     95720     2706.33
     95760     2707.56
     95800     2708.88
     95840     2709.88
     95880      2711.1
     95920     2712.31
     95960      2713.3
     96000     2714.37
     96040     2715.61
     96080     2716.51
     96120     2717.56
     96160     2718.79
     96200     2720.14
     96240     2721.14
     96280     2722.34
     96320      2723.3
     96360     2724.59
     96400     2725.68
     96440     2726.74
     96480     2727.95
     96520     2728.89
     96560     2730.13
     96600     2731.45
     96640     2732.45
     96680     2733.66
     96720     2734.89
     96760     2735.87
     96800     2736.93
     96840     2738.18
     96880     2739.08
     96920     2740.13
     96960     2741.36
     97000     2742.72
     97040     2743.73
     97080     2744.91
     97120     2745.88
     97160     2747.17
     97200     2748.26
     97240     2749.32
     97280     2750.52
     97320     2751.47
     97360     2752.71
     97400     2754.03
     97440     2755.04
     97480     2756.24
     97520     2757.47
     97560     2758.46
     97600     2759.52
     97640     2760.76
     97680     2761.66
     97720      2762.7
     97760     2763.95
     97800      2765.3
     97840     2766.32
     97880     2767.49
     97920     2768.46
     97960     2769.75
     98000     2770.84
     98040      2771.9
     98080      2773.1
     98120     2774.05
     98160     2775.29
     98200     2776.61
     98240     2777.63
     98280     2778.83
     98320     2780.06
     98360     2781.05
     98400     2782.11
     98440     2783.35
     98480     2784.25
     98520     2785.29
     98560     2786.54
     98600     2787.91
     98640      2788.9
     98680     2790.09
     98720     2791.05
     98760     2792.34
     98800     2793.44
     98840      2794.5
     98880      2795.7
     98920     2796.64
     98960     2797.88
     99000      2799.2
     99040     2800.22
     99080     2801.42
     99120     2802.65
     99160     2803.64
     99200      2804.7
     99240     2805.94
     99280     2806.84
     99320     2807.88
     99360     2809.12
     99400     2810.49
     99440      2811.5
     99480     2812.68
     99520     2813.64
     99560     2814.92
     99600     2816.02
     99640     2817.08
     99680     2818.28
     99720     2819.22
     99760     2820.47
     99800     2821.78
     99840      2822.8
     99880     2824.01
     99920     2825.22
     99960     2826.22
    100000     2827.27
    100040     2828.52
    100080     2829.42
    100120     2830.46
    100160     2831.71
    100200     2833.09
    100240     2834.08
    100280     2835.26
    100320     2836.22
    100360      2837.5
    100400      2838.6
    100440     2839.65
    100480     2840.85
    100520      2841.8
    100560     2843.05
    100600     2844.37
    100640      2845.4
    100680     2846.59
    100720     2847.81
    100760     2848.81
    100800     2849.87
    100840     2851.11
    100880     2852.01
    100920     2853.05
    100960      2854.3
    101000     2855.67
    101040     2856.67
    101080     2857.86
    101120      2858.8
    101160     2860.09
    101200     2861.19
    101240     2862.25
    101280     2863.44
    101320     2864.38
    101360     2865.64
    101400     2866.95
    101440     2867.98
    101480     2869.18
    101520      2870.4
    101560      2871.4
    101600     2872.45
    101640      2873.7
    101680      2874.6
    101720     2875.64
    101760     2876.89
    101800     2878.27
    101840     2879.26
    101880     2880.44
    101920     2881.39
    101960     2882.67
    102000     2883.77
    102040     2884.84
    102080     2886.03
    102120     2886.96
    102160     2888.22
    102200     2889.54
    102240     2890.57
    102280     2891.76
    102320     2892.98
    102360     2893.98
    102400     2895.03
    102440     2896.29
    102480     2897.19
    102520     2898.22
    102560     2899.47
    102600     2900.86
    102640     2901.85
    102680     2903.02
    102720     2903.96
    102760     2905.25
    102800     2906.35
    102840     2907.41
    102880     2908.61
    102920     2909.54
    102960      2910.8
    103000     2912.11
    103040     2913.13
    103080     2914.33
    103120     2915.55
    103160     2916.56
    103200     2917.61
    103240     2918.86
    103280     2919.76
    103320     2920.79
    103360     2922.05
    103400     2923.43
    103440     2924.42
    103480     2925.59
    103520     2926.53
    103560     2927.82
    103600     2928.92
    103640     2929.97
    103680     2931.17
    103720     2932.09
    103760     2933.36
    103800     2934.68
    103840      2935.7
    103880     2936.89
    103920     2938.12
    103960     2939.11
    104000     2940.16
    104040     2941.42
    104080     2942.31
    104120     2943.35
    104160      2944.6
    104200        2946
    104240     2946.97
    104280     2948.15
    104320     2949.09
    104360     2950.37
    104400     2951.48
    104440     2952.53
    104480     2953.74
    104520     2954.67
    104560     2955.93
    104600     2957.25
    104640     2958.26
    104680     2959.45
    104720     2960.68
    104760     2961.67
    104800     2962.73
    104840     2963.98
    104880     2964.87
    104920     2965.92
    104960     2967.16
    105000     2968.56
    105040     2969.54
    105080     2970.72
    105120     2971.66
    105160     2972.94
    105200     2974.05
    105240     2975.09
    105280      2976.3
    105320     2977.23
    105360     2978.49
    105400     2979.81
    105440     2980.82
    105480     2982.01
    105520     2983.24
    105560     2984.23
    105600     2985.28
    105640     2986.54
    105680     2987.42
    105720     2988.47
    105760     2989.72
    105800     2991.12
    105840      2992.1
    105880     2993.29
    105920     2994.22
    105960      2995.5
    106000     2996.61
    106040     2997.65
    106080     2998.86
    106120     2999.79
    106160     3001.05
    106200     3002.37
    106240     3003.39
    106280     3004.58
    106320     3005.81
    106360     3006.79
    106400     3007.84
    106440     3009.09
    106480     3009.99
    106520     3011.03
    106560     3012.27
    106600     3013.68
    106640     3014.66
    106680     3015.84
    106720     3016.78
    106760     3018.06
    106800     3019.17
    106840     3020.22
    106880     3021.42
    106920     3022.35
    106960     3023.61
    107000     3024.93
    107040     3025.95
    107080     3027.13
    107120     3028.38
    107160     3029.35
    107200     3030.41
    107240     3031.66
    107280     3032.55
    107320     3033.58
    107360     3034.84
    107400     3036.24
    107440      3037.2
    107480      3038.4
    107520     3039.34
    107560     3040.61
    107600     3041.72
    107640     3042.76
    107680     3043.97
    107720     3044.92
    107760     3046.16
    107800     3047.48
    107840      3048.5
    107880      3049.7
    107920     3050.94
    107960     3051.92
    108000     3052.96
    108040     3054.22
    108080      3055.1
    108120     3056.15
    108160     3057.39
    108200      3058.8
    108240     3059.76
    108280     3060.95
    108320      3061.9
    108360     3063.18
    108400     3064.29
    108440     3065.32
    108480     3066.52
    108520     3067.47
    108560     3068.71
    108600     3070.04
    108640     3071.05
    108680     3072.25
    108720     3073.49
    108760     3074.48
    108800     3075.52
    108840     3076.79
    108880     3077.66
    108920      3078.7
    108960     3079.95
    109000     3081.37
    109040     3082.33
    109080     3083.51
    109120     3084.46
    109160     3085.74
    109200     3086.85
    109240     3087.88
    109280     3089.09
    109320     3090.04
    109360     3091.29
    109400     3092.61
    109440     3093.61
    109480     3094.82
    109520     3096.06
    109560     3097.06
    109600     3098.08
    109640     3099.35
    109680     3100.23
    109720     3101.27
    109760     3102.51
    109800     3103.94
    109840      3104.9
    109880     3106.09
    109920     3107.03
    109960     3108.31
    110000     3109.42
    110040     3110.45
    110080     3111.67
    110120     3112.61
    110160     3113.84
    110200     3115.18
    110240     3116.19
    110280     3117.39
    110320     3118.62
    110360     3119.62
    110400     3120.64
    110440     3121.91
    110480     3122.78
    110520     3123.82
    110560     3125.07
    110600     3126.49
    110640     3127.46
    110680     3128.65
    110720     3129.58
    110760     3130.87
    110800     3131.98
    110840     3132.99
    110880     3134.22
    110920     3135.15
    110960     3136.39
    111000     3137.74
    111040     3138.74
    111080     3139.94
    111120     3141.18
    111160     3142.18
    111200     3143.19
    111240     3144.47
    111280     3145.33
    111320     3146.36
    111360     3147.63
    111400     3149.05
    111440     3150.02
    111480     3151.21
    111520     3152.15
    111560     3153.43
    111600     3154.55
    111640     3155.56
    111680     3156.77
    111720     3157.72
    111760     3158.95
    111800      3160.3
    111840     3161.31
    111880     3162.51
    111920     3163.75
    111960     3164.74
    112000     3165.76
    112040     3167.03
    112080     3167.89
    112120     3168.91
    112160     3170.19
    112200     3171.61
    112240     3172.59
    112280     3173.78
    112320     3174.71
    112360        3176
    112400     3177.12
    112440     3178.12
    112480     3179.34
    112520     3180.29
    112560     3181.52
    112600     3182.86
    112640     3183.88
    112680     3185.08
    112720     3186.32
    112760     3187.32
    112800     3188.33
    112840      3189.6
    112880     3190.46
    112920     3191.48
    112960     3192.76
    113000     3194.17
    113040     3195.14
    113080     3196.34
    113120     3197.27
    113160     3198.55
    113200     3199.67
    113240     3200.67
    113280      3201.9
    113320     3202.84
    113360     3204.08
    113400     3205.43
    113440     3206.43
    113480     3207.64
    113520     3208.87
    113560     3209.87
    113600     3210.88
    113640     3212.16
    113680     3213.02
    113720     3214.03
    113760     3215.31
    113800     3216.73
    113840     3217.68
    113880     3218.88
    113920     3219.82
    113960     3221.11
    114000     3222.22
    114040     3223.21
    114080     3224.45
    114120     3225.39
    114160     3226.63
    114200     3227.99
    114240     3228.98
    114280     3230.19
    114320     3231.44
    114360     3232.42
    114400     3233.44
    114440     3234.72
    114480     3235.57
    114520     3236.59
    114560     3237.85
    114600     3239.27
    114640     3240.23
    114680     3241.44
    114720     3242.37
    114760     3243.67
    114800     3244.77
    114840     3245.75
    114880     3246.99
    114920     3247.93
    114960     3249.18
    115000     3250.53
    115040     3251.53
    115080     3252.74
    115120     3253.98
    115160     3254.96
    115200     3255.98
    115240     3257.26
    115280      3258.1
    115320     3259.12
    115360     3260.39
    115400     3261.81
    115440     3262.77
    115480     3263.98
    115520      3264.9
    115560      3266.2
    115600     3267.31
    115640     3268.29
    115680     3269.53
    115720     3270.48
    115760     3271.73
    115800     3273.08
    115840     3274.07
    115880     3275.27
    115920     3276.53
    115960     3277.51
    116000     3278.51
    116040     3279.81
    116080     3280.64
    116120     3281.66
    116160     3282.94
    116200     3284.36
    116240     3285.31
    116280     3286.52
    116320     3287.44
    116360     3288.75
    116400     3289.85
    116440     3290.84
    116480     3292.06
    116520     3293.03
    116560     3294.28
    116600     3295.63
    116640     3296.61
    116680     3297.82
    116720     3299.08
    116760     3300.05
    116800     3301.05
    116840     3302.36
    116880     3303.18
    116920     3304.19
    116960     3305.47
    117000     3306.91
    117040     3307.85
    117080     3309.07
    117120     3309.99
    117160      3311.3
    117200     3312.39
    117240     3313.37
    117280     3314.61
    117320     3315.57
    117360     3316.81
    117400     3318.19
    117440     3319.14
    117480     3320.36
    117520     3321.63
    117560      3322.6
    117600     3323.59
    117640      3324.9
    117680     3325.73
    117720     3326.73
    117760     3328.02
    117800     3329.46
    117840     3330.39
    117880     3331.61
    117920     3332.53
    117960     3333.84
    118000     3334.92
    118040      3335.9
    118080     3337.15
    118120     3338.11
    118160     3339.35
    118200     3340.73
    118240     3341.67
    118280     3342.91
    118320     3344.17
    118360     3345.14
    118400     3346.14
    118440     3347.45
    118480     3348.28
    118520     3349.27
    118560     3350.56
    118600     3352.01
    118640     3352.94
    118680     3354.15
    118720     3355.07
    118760     3356.38
    118800     3357.48
    118840     3358.44
    118880      3359.7
    118920     3360.66
    118960      3361.9
    119000     3363.28
    119040     3364.23
    119080     3365.46
    119120     3366.72
    119160      3367.7
    119200     3368.69
    119240     3370.01
    119280     3370.83
    119320     3371.84
    119360     3373.11
    119400     3374.56
    119440     3375.48
    119480      3376.7
    119520     3377.63
    119560     3378.93
    119600     3380.03
    119640     3380.99
    119680     3382.26
    119720     3383.22
    119760     3384.45
    119800     3385.85
    119840     3386.79
    119880     3388.01
    119920     3389.28
    119960     3390.26
    120000     3391.24
    120040     3392.56
    120080     3393.37
    120120     3394.39
    120160     3395.66
    120200     3397.11
    120240     3398.03
    120280     3399.26
    120320     3400.18
    120360     3401.49
    120400     3402.58
    120440     3403.55
    120480     3404.81
    120520     3405.77
    120560     3406.98
    120600     3408.38
    120640     3409.34
    120680     3410.55
    120720     3411.82
    120760      3412.8
    120800     3413.79
    120840     3415.11
    120880     3415.92
    120920     3416.95
    120960     3418.21
    121000     3419.66
    121040     3420.58
    121080     3421.82
    121120     3422.72
    121160     3424.03
    121200     3425.14
    121240      3426.1
    121280     3427.35
    121320      3428.3
    121360     3429.52
    121400     3430.93
    121440     3431.88
    121480     3433.08
    121520     3434.36
    121560     3435.33
    121600     3436.33
    121640     3437.64
    121680     3438.46
    121720     3439.48
    121760     3440.74
    121800     3442.19
    121840     3443.12
    121880     3444.35
    121920     3445.25
    121960     3446.56
    122000     3447.67
    122040     3448.63
    122080      3449.9
    122120     3450.84
    122160     3452.06
    122200     3453.48
    122240     3454.41
    122280     3455.62
    122320      3456.9
    122360     3457.87
    122400     3458.86
    122440     3460.18
    122480     3460.99
    122520     3462.02
    122560     3463.27
    122600     3464.71
    122640     3465.65
    122680     3466.88
    122720     3467.78
    122760      3469.1
    122800      3470.2
    122840     3471.16
    122880     3472.43
    122920     3473.38
    122960     3474.59
    123000     3476.01
    123040     3476.95
    123080     3478.16
    123120     3479.44
    123160     3480.41
    123200      3481.4
    123240     3482.71
    123280     3483.51
    123320     3484.55
    123360      3485.8
    123400     3487.25
    123440     3488.18
    123480     3489.43
    123520     3490.32
    123560     3491.65
    123600     3492.73
    123640     3493.69
    123680     3494.98
    123720     3495.93
    123760     3497.13
    123800     3498.56
    123840     3499.49
    123880     3500.71
    123920        3502
    123960     3502.96
    124000     3503.95
    124040     3505.26
    124080     3506.06
    124120      3507.1
    124160     3508.36
    124200      3509.8
    124240     3510.74
    124280     3511.97
    124320     3512.87
    124360     3514.21
    124400      3515.3
    124440     3516.25
    124480     3517.55
    124520     3518.49
    124560     3519.69
    124600     3521.12
    124640     3522.05
    124680     3523.27
    124720     3524.57
    124760     3525.53
    124800     3526.53
    124840     3527.83
    124880     3528.63
    124920     3529.67
    124960     3530.93
    125000     3532.37
    125040     3533.31
    125080     3534.55
    125120     3535.44
    125160     3536.77
    125200     3537.86
    125240     3538.81
    125280     3540.12
    125320     3541.05
    125360     3542.26
    125400     3543.69
    125440     3544.62
    125480     3545.83
    125520     3547.14
    125560      3548.1
    125600     3549.09
    125640      3550.4
    125680     3551.21
    125720     3552.24
    125760      3553.5
    125800     3554.94
    125840     3555.88
    125880     3557.12
    125920        3558
    125960     3559.33
    126000     3560.43
    126040     3561.38
    126080     3562.68
    126120      3563.6
    126160     3564.81
    126200     3566.25
    126240     3567.17
    126280     3568.38
    126320     3569.71
    126360     3570.66
    126400     3571.66
    126440     3572.96
    126480     3573.75
    126520     3574.79
    126560     3576.06
    126600      3577.5
    126640     3578.44
    126680     3579.67
    126720     3580.56
    126760     3581.89
    126800     3582.99
    126840     3583.94
    126880     3585.23
    126920     3586.16
    126960     3587.38
    127000      3588.8
    127040     3589.74
    127080     3590.95
    127120     3592.26
    127160     3593.22
    127200     3594.22
    127240     3595.52
    127280     3596.32
    127320     3597.36
    127360     3598.63
    127400     3600.06
    127440        3601
    127480     3602.23
    127520     3603.12
    127560     3604.45
    127600     3605.55
    127640      3606.5
    127680     3607.79
    127720     3608.72
    127760     3609.94
    127800     3611.37
    127840     3612.31
    127880      3613.5
    127920     3614.83
    127960     3615.77
    128000     3616.77
    128040     3618.08
    128080     3618.87
    128120     3619.93
    128160     3621.19
    128200     3622.62
    128240     3623.55
    128280     3624.79
    128320     3625.68
    128360        3627
    128400     3628.11
    128440     3629.06
    128480     3630.34
    128520     3631.28
    128560      3632.5
    128600     3633.93
    128640     3634.87
    128680     3636.06
    128720      3637.4
    128760     3638.33
    128800     3639.34
    128840     3640.64
    128880     3641.43
    128920     3642.48
    128960     3643.75
    129000      3645.2
    129040     3646.12
    129080     3647.36
    129120     3648.25
    129160     3649.56
    129200     3650.67
    129240     3651.63
    129280     3652.92
    129320     3653.84
    129360     3655.06
    129400     3656.48
    129440     3657.42
    129480     3658.62
    129520     3659.95
    129560     3660.89
    129600     3661.88
    129640      3663.2
    129680     3663.99
    129720     3665.04
    129760     3666.31
    129800     3667.75
    129840     3668.69
    129880     3669.92
    129920      3670.8
    129960     3672.11
    130000     3673.23
    130040     3674.18
    130080     3675.48
    130120      3676.4
    130160     3677.62
    130200     3679.03
    130240     3679.99
    130280     3681.18
    130320     3682.52
    130360     3683.46
    130400     3684.44
    130440     3685.75
    130480     3686.55
    130520     3687.59
    130560     3688.85
    130600     3690.31
    130640     3691.25
    130680     3692.47
    130720     3693.34
    130760     3694.67
    130800     3695.78
    130840     3696.73
    130880     3698.03
    130920     3698.94
    130960     3700.17
    131000     3701.59
    131040     3702.55
    131080     3703.74
    131120     3705.07
    131160     3706.01
    131200     3706.99
    131240     3708.29
    131280      3709.1
    131320     3710.14
    131360     3711.41
    131400     3712.87
    131440      3713.8
    131480     3715.02
    131520      3715.9
    131560     3717.22
    131600     3718.33
    131640     3719.29
    131680     3720.58
    131720      3721.5
    131760     3722.73
    131800     3724.15
    131840      3725.1
    131880      3726.3
    131920     3727.64
    131960     3728.57
    132000     3729.55
    132040     3730.86
    132080     3731.65
    132120      3732.7
    132160     3733.97
    132200     3735.43
    132240     3736.37
    132280     3737.58
    132320     3738.47
    132360     3739.78
    132400     3740.88
    132440     3741.85
    132480     3743.14
    132520     3744.06
    132560     3745.29
    132600      3746.7
    132640     3747.65
    132680     3748.86
    132720     3750.19
    132760     3751.13
    132800     3752.11
    132840     3753.41
    132880     3754.22
    132920     3755.26
    132960     3756.52
    133000     3757.98
    133040     3758.93
    133080     3760.13
    133120     3761.02
    133160     3762.34
    133200     3763.44
    133240      3764.4
    133280     3765.69
    133320     3766.61
    133360     3767.84
    133400     3769.26
    133440     3770.19
    133480      3771.4
    133520     3772.74
    133560     3773.69
    133600     3774.66
    133640     3775.96
    133680     3776.78
    133720     3777.81
    133760     3779.08
    133800     3780.54
    133840      3781.5
    133880     3782.69
    133920     3783.58
    133960      3784.9
    134000        3786
    134040     3786.96
    134080     3788.25
    134120     3789.17
    134160      3790.4
    134200     3791.82
    134240     3792.76
    134280     3793.95
    134320     3795.28
    134360     3796.24
    134400      3797.2
    134440     3798.51
    134480     3799.33
    134520     3800.36
    134560     3801.62
    134600      3803.1
    134640     3804.05
    134680     3805.24
    134720     3806.13
    134760     3807.45
    134800     3808.55
    134840     3809.51
    134880     3810.81
    134920     3811.72
    134960     3812.95
    135000     3814.36
    135040      3815.3
    135080      3816.5
    135120     3817.84
    135160     3818.79
    135200     3819.75
    135240     3821.05
    135280     3821.89
    135320      3822.9
    135360     3824.17
    135400     3825.65
    135440     3826.61
    135480     3827.79
    135520     3828.68
    135560        3830
    135600      3831.1
    135640     3832.06
    135680     3833.36
    135720     3834.27
    135760      3835.5
    135800      3836.9
    135840     3837.83
    135880     3839.03
    135920     3840.38
    135960     3841.33
    136000     3842.28
    136040     3843.59
    136080     3844.43
    136120     3845.44
    136160     3846.72
    136200     3848.19
    136240     3849.15
    136280     3850.34
    136320     3851.22
    136360     3852.54
    136400     3853.65
    136440     3854.61
    136480      3855.9
    136520     3856.82
    136560     3858.04
    136600     3859.44
    136640     3860.39
    136680     3861.59
    136720     3862.93
    136760     3863.88
    136800     3864.83
    136840     3866.14
    136880     3866.98
    136920     3867.98
    136960     3869.26
    137000     3870.72
    137040     3871.69
    137080     3872.89
    137120     3873.76
    137160     3875.09
    137200     3876.19
    137240     3877.14
    137280     3878.44
    137320     3879.35
    137360     3880.58
    137400     3881.98
    137440     3882.92
    137480     3884.12
    137520     3885.46
    137560     3886.42
    137600     3887.36
    137640     3888.68
    137680     3889.52
    137720     3890.51
    137760      3891.8
    137800     3893.27
    137840     3894.24
    137880     3895.43
    137920      3896.3
    137960     3897.64
    138000     3898.74
    138040     3899.69
    138080        3901
    138120      3901.9
    138160     3903.12
    138200     3904.53
    138240     3905.47
    138280     3906.67
    138320     3908.01
    138360     3908.97
    138400     3909.91
    138440     3911.22
    138480     3912.06
    138520     3913.05
    138560     3914.34
    138600     3915.81
    138640     3916.78
    138680     3917.97
    138720     3918.86
    138760      3920.2
    138800     3921.29
    138840     3922.24
    138880     3923.55
    138920     3924.45
    138960     3925.67
    139000     3927.07
    139040     3928.02
    139080     3929.22
    139120     3930.56
    139160     3931.52
    139200     3932.46
    139240     3933.76
    139280     3934.61
    139320     3935.59
    139360     3936.87
    139400     3938.36
    139440     3939.33
    139480     3940.53
    139520      3941.4
    139560     3942.76
    139600     3943.84
    139640     3944.79
    139680      3946.1
    139720     3947.01
    139760     3948.22
    139800     3949.63
    139840     3950.58
    139880     3951.78
    139920     3953.12
    139960     3954.08
    140000     3955.02
    140040     3956.34
    140080     3957.16
    140120     3958.15
    140160     3959.44
    140200     3960.93
    140240      3961.9
    140280      3963.1
    140320     3963.98
    140360     3965.33
    140400     3966.42
    140440     3967.36
    140480     3968.67
    140520     3969.58
    140560     3970.79
    140600      3972.2
    140640     3973.15
    140680     3974.35
    140720     3975.69
    140760     3976.65
    140800     3977.59
    140840     3978.91
    140880     3979.74
    140920     3980.73
    140960     3982.01
    141000      3983.5
    141040     3984.47
    141080     3985.67
    141120     3986.55
    141160      3987.9
    141200     3988.98
    141240     3989.91
    141280     3991.23
    141320     3992.13
    141360     3993.34
    141400     3994.75
    141440      3995.7
    141480      3996.9
    141520     3998.25
    141560      3999.2
    141600     4000.12
    141640     4001.46
    141680     4002.28
    141720     4003.28
    141760     4004.55
    141800     4006.06
    141840     4007.02
    141880     4008.21
    141920      4009.1
    141960     4010.45
    142000     4011.53
    142040     4012.45
    142080     4013.77
    142120     4014.67
    142160      4015.9
    142200      4017.3
    142240     4018.25
    142280     4019.44
    142320     4020.78
    142360     4021.73
    142400     4022.65
    142440        4024
    142480     4024.82
    142520     4025.82
    142560     4027.09
    142600      4028.6
    142640     4029.56
    142680     4030.75
    142720     4031.65
    142760     4032.99
    142800     4034.08
    142840     4035.01
    142880     4036.32
    142920     4037.22
    142960     4038.44
    143000     4039.84
    143040     4040.79
    143080     4041.99
    143120     4043.33
    143160     4044.27
    143200     4045.21
    143240     4046.55
    143280     4047.34
    143320     4048.37
    143360     4049.63
    143400     4051.14
    143440      4052.1
    143480      4053.3
    143520     4054.19
    143560     4055.53
    143600     4056.62
    143640     4057.54
    143680     4058.85
    143720     4059.76
    143760     4060.97
    143800     4062.38
    143840     4063.32
    143880     4064.52
    143920     4065.88
    143960     4066.82
    144000     4067.74
    144040     4069.09
    144080     4069.88
    144120     4070.91
    144160     4072.17
    144200     4073.69
    144240     4074.65
    144280     4075.85
    144320     4076.73
    144360     4078.08
    144400     4079.18
    144440     4080.09
    144480     4081.39
    144520     4082.32
    144560     4083.53
    144600     4084.94
    144640     4085.87
    144680     4087.09
    144720     4088.44
    144760     4089.37
    144800     4090.29
    144840     4091.66
    144880     4092.44
    144920     4093.47
    144960     4094.72
    145000     4096.26
    145040     4097.21
    145080     4098.41
    145120     4099.29
    145160     4100.65
    145200     4101.75
    145240     4102.66
    145280     4103.95
    145320     4104.89
    145360     4106.09
    145400     4107.51
    145440     4108.44
    145480     4109.66
    145520     4111.01
    145560     4111.92
    145600     4112.85
    145640     4114.22
    145680     4114.98
    145720     4116.02
    145760     4117.28
    145800     4118.82
    145840     4119.76
    145880     4120.96
    145920     4121.85
    145960     4123.19
    146000      4124.3
    146040     4125.21
    146080     4126.51
    146120     4127.45
    146160     4128.64
    146200     4130.06
    146240     4130.98
    146280     4132.21
    146320     4133.56
    146360     4134.49
    146400     4135.41
    146440     4136.77
    146480     4137.55
    146520      4138.6
    146560     4139.83
    146600     4141.39
    146640     4142.33
    146680     4143.53
    146720     4144.43
    146760     4145.76
    146800     4146.87
    146840     4147.78
    146880     4149.07
    146920        4150
    146960     4151.22
    147000     4152.62
    147040     4153.55
    147080     4154.77
    147120     4156.14
    147160     4157.05
    147200     4157.97
    147240     4159.33
    147280     4160.11
    147320     4161.15
    147360     4162.39
    147400     4163.94
    147440     4164.88
    147480     4166.08
    147520     4166.98
    147560     4168.32
    147600     4169.42
    147640     4170.32
    147680     4171.61
    147720     4172.54
    147760     4173.77
    147800     4175.17
    147840     4176.09
    147880     4177.32
    147920     4178.68
    147960     4179.58
    148000     4180.52
    148040     4181.86
    148080     4182.65
    148120     4183.69
    148160     4184.93
    148200     4186.47
    148240     4187.41
    148280     4188.61
    148320     4189.51
    148360     4190.86
    148400     4191.95
    148440     4192.86
    148480     4194.13
    148520     4195.07
    148560      4196.3
    148600      4197.7
    148640     4198.62
    148680     4199.86
    148720     4201.22
    148760     4202.13
    148800     4203.05
    148840     4204.39
    148880     4205.19
    148920     4206.22
    148960     4207.46
    149000        4209
    149040     4209.95
    149080     4211.15
    149120     4212.04
    149160     4213.38
    149200     4214.48
    149240     4215.39
    149280     4216.66
    149320     4217.58
    149360     4218.83
    149400     4220.22
    149440     4221.15
    149480     4222.38
    149520     4223.74
    149560     4224.66
    149600     4225.57
    149640     4226.91
    149680      4227.7
    149720     4228.74
    149760     4229.99
    149800     4231.52
    149840     4232.47
    149880     4233.67
    149920     4234.56
    149960      4235.9
    150000     4237.02
    150040     4237.92
    150080      4239.2
    150120     4240.11
    150160     4241.38
    150200     4242.77
    150240     4243.69
    150280     4244.92
    150320     4246.28
    150360     4247.21
    150400     4248.11
    150440     4249.45
    150480     4250.25
    150520     4251.28
    150560     4252.53
    150600     4254.07
    150640        4255
    150680     4256.21
    150720      4257.1
    150760     4258.44
    150800     4259.56
    150840     4260.47
    150880     4261.74
    150920     4262.64
    150960     4263.92
    151000     4265.31
    151040     4266.24
    151080     4267.45
    151120     4268.83
    151160     4269.75
    151200     4270.65
    151240     4272.01
    151280      4272.8
    151320     4273.83
    151360      4275.1
    151400     4276.61
    151440     4277.56
    151480     4278.77
    151520     4279.66
    151560     4280.98
    151600     4282.12
    151640     4283.03
    151680     4284.31
    151720     4285.21
    151760     4286.48
    151800     4287.89
    151840     4288.81
    151880     4290.02
    151920      4291.4
    151960     4292.32
    152000     4293.21
    152040     4294.56
    152080     4295.34
    152120     4296.39
    152160     4297.66
    152200     4299.19
    152240     4300.13
    152280     4301.34
    152320     4302.22
    152360     4303.56
    152400     4304.69
    152440      4305.6
    152480     4306.88
    152520      4307.8
    152560     4309.06
    152600     4310.47
    152640     4311.38
    152680      4312.6
    152720     4313.97
    152760     4314.91
    152800     4315.79
    152840     4317.14
    152880     4317.92
    152920     4318.98
    152960     4320.24
    153000     4321.78
    153040     4322.73
    153080     4323.94
    153120     4324.82
    153160     4326.15
    153200     4327.28
    153240     4328.18
    153280     4329.46
    153320     4330.39
    153360     4331.65
    153400     4333.06
    153440     4333.97
    153480      4335.2
    153520     4336.57
    153560      4337.5
    153600     4338.38
    153640     4339.75
    153680     4340.51
    153720     4341.57
    153760     4342.84
    153800     4344.38
    153840     4345.32
    153880     4346.52
    153920      4347.4
    153960     4348.74
    154000     4349.87
    154040     4350.76
    154080     4352.04
    154120     4352.96
    154160     4354.22
    154200     4355.65
    154240     4356.55
    154280     4357.77
    154320     4359.14
    154360     4360.08
    154400     4360.95
    154440     4362.32
    154480     4363.07
    154520     4364.15
    154560     4365.42
    154600     4366.95
    154640     4367.89
    154680     4369.08
    154720     4369.96
    154760     4371.31
    154800     4372.44
    154840     4373.33
    154880     4374.61
    154920     4375.53
    154960      4376.8
    155000     4378.21
    155040     4379.11
    155080     4380.34
    155120     4381.71
    155160     4382.65
    155200     4383.52
    155240      4384.9
    155280     4385.63
    155320     4386.71
    155360     4387.98
    155400     4389.52
    155440     4390.45
    155480     4391.65
    155520     4392.54
    155560     4393.88
    155600     4395.01
    155640     4395.89
    155680     4397.18
    155720      4398.1
    155760     4399.38
    155800     4400.77
    155840     4401.68
    155880     4402.91
    155920     4404.27
    155960     4405.22
    156000     4406.09
    156040     4407.47
    156080      4408.2
    156120     4409.28
    156160     4410.56
    156200     4412.11
    156240     4413.03
    156280     4414.22
    156320      4415.1
    156360     4416.46
    156400     4417.59
    156440     4418.48
    156480     4419.78
    156520     4420.68
    156560     4421.96
    156600     4423.35
    156640     4424.27
    156680      4425.5
    156720     4426.86
    156760      4427.8
    156800     4428.68
    156840     4430.04
    156880     4430.76
    156920     4431.86
    156960     4433.12
    157000     4434.68
    157040      4435.6
    157080     4436.79
    157120     4437.69
    157160     4439.04
    157200     4440.16
    157240     4441.04
    157280     4442.36
    157320     4443.25
    157360     4444.53
    157400     4445.93
    157440     4446.85
    157480     4448.08
    157520     4449.43
    157560     4450.39
    157600     4451.26
    157640     4452.63
    157680     4453.36
    157720     4454.45
    157760     4455.71
    157800     4457.27
    157840     4458.19
    157880     4459.37
    157920     4460.27
    157960     4461.62
    158000     4462.75
    158040     4463.63
    158080     4464.95
    158120     4465.85
    158160     4467.12
    158200     4468.53
    158240     4469.44
    158280     4470.67
    158320     4472.02
    158360     4472.99
    158400     4473.85
    158440     4475.23
    158480     4475.96
    158520     4477.04
    158560      4478.3
    158600     4479.87
    158640      4480.8
    158680     4481.97
    158720     4482.88
    158760     4484.21
    158800     4485.35
    158840     4486.22
    158880     4487.55
    158920     4488.44
    158960      4489.7
    159000     4491.13
    159040     4492.04
    159080     4493.28
    159120     4494.64
    159160     4495.58
    159200     4496.45
    159240     4497.83
    159280     4498.55
    159320     4499.64
    159360      4500.9
    159400     4502.47
    159440     4503.39
    159480     4504.57
    159520     4505.47
    159560     4506.81
    159600     4507.93
    159640     4508.82
    159680     4510.14
    159720     4511.02
    159760     4512.29
    159800     4513.71
    159840     4514.63
    159880     4515.86
    159920     4517.21
    159960     4518.17
    160000     4519.03
    160040      4520.4
    160080     4521.13
    160120      4522.2
    160160     4523.48
    160200     4525.04
    160240     4525.96
    160280     4527.15
    160320     4528.06
    160360     4529.38
    160400      4530.5
    160440     4531.39
    160480      4532.7
    160520     4533.59
    160560     4534.86
    160600     4536.29
    160640     4537.19
    160680     4538.43
    160720     4539.79
    160760     4540.75
    160800     4541.59
    160840     4542.96
    160880     4543.69
    160920     4544.76
    160960     4546.05
    161000      4547.6
    161040     4548.53
    161080     4549.72
    161120     4550.64
    161160     4551.96
    161200     4553.06
    161240     4553.97
    161280     4555.27
    161320     4556.16
    161360     4557.44
    161400     4558.86
    161440     4559.76
    161480        4561
    161520     4562.36
    161560     4563.32
    161600     4564.17
    161640     4565.55
    161680     4566.27
    161720     4567.34
    161760     4568.62
    161800     4570.17
    161840      4571.1
    161880      4572.3
    161920     4573.22
    161960     4574.55
    162000     4575.65
    162040     4576.54
    162080     4577.85
    162120     4578.74
    162160     4580.01
    162200     4581.44
    162240     4582.34
    162280     4583.58
    162320     4584.95
    162360     4585.91
    162400     4586.75
    162440     4588.13
    162480     4588.85
    162520     4589.93
    162560     4591.21
    162600     4592.76
    162640     4593.68
    162680      4594.9
    162720      4595.8
    162760     4597.12
    162800     4598.24
    162840     4599.13
    162880     4600.43
    162920     4601.33
    162960      4602.6
    163000     4604.05
    163040     4604.94
    163080     4606.16
    163120     4607.55
    163160      4608.5
    163200     4609.35
    163240     4610.72
    163280     4611.45
    163320     4612.51
    163360      4613.8
    163400     4615.36
    163440     4616.27
    163480     4617.49
    163520     4618.39
    163560      4619.7
    163600     4620.83
    163640     4621.72
    163680     4623.01
    163720     4623.91
    163760     4625.19
    163800     4626.64
    163840     4627.53
    163880     4628.77
    163920     4630.13
    163960     4631.08
    164000     4631.94
    164040     4633.31
    164080     4634.03
    164120     4635.07
    164160     4636.38
    164200     4637.94
    164240     4638.85
    164280     4640.05
    164320     4640.94
    164360     4642.28
    164400     4643.39
    164440     4644.29
    164480     4645.59
    164520     4646.48
    164560     4647.76
    164600     4649.21
    164640      4650.1
    164680     4651.34
    164720     4652.71
    164760     4653.67
    164800     4654.51
    164840     4655.88
    164880     4656.59
    164920     4657.64
    164960     4658.96
    165000     4660.51
    165040     4661.42
    165080     4662.63
    165120      4663.5
    165160     4664.84
    165200     4665.95
    165240     4666.86
    165280     4668.16
    165320     4669.04
    165360     4670.32
    165400     4671.78
    165440     4672.67
    165480     4673.91
    165520     4675.27
    165560     4676.24
    165600     4677.08
    165640     4678.46
    165680     4679.15
    165720     4680.22
    165760     4681.55
    165800     4683.09
    165840     4683.98
    165880     4685.21
    165920     4686.07
    165960     4687.42
    166000     4688.54
    166040     4689.45
    166080     4690.75
    166120     4691.62
    166160      4692.9
    166200     4694.38
    166240     4695.25
    166280      4696.5
    166320     4697.86
    166360     4698.82
    166400     4699.66
    166440     4701.03
    166480     4701.72
    166520      4702.8
    166560     4704.14
    166600     4705.67
    166640     4706.55
    166680     4707.79
    166720     4708.64
    166760     4709.99
    166800      4711.1
    166840     4712.02
    166880     4713.32
    166920      4714.2
    166960     4715.46
    167000     4716.94
    167040     4717.83
    167080     4719.08
    167120     4720.43
    167160      4721.4
    167200     4722.23
    167240      4723.6
    167280      4724.3
    167320     4725.38
    167360     4726.72
    167400     4728.22
    167440     4729.12
    167480     4730.35
    167520     4731.21
    167560     4732.58
    167600     4733.68
    167640     4734.59
    167680      4735.9
    167720     4736.76
    167760     4738.03
    167800     4739.51
    167840     4740.39
    167880     4741.64
    167920     4742.99
    167960     4743.96
    168000     4744.78
    168040     4746.15
    168080     4746.86
    168120     4747.95
    168160     4749.28
    168200      4750.8
    168240     4751.68
    168280     4752.92
    168320     4753.78
    168360     4755.14
    168400     4756.24
    168440     4757.15
    168480     4758.46
    168520     4759.33
    168560     4760.61
    168600     4762.07
    168640     4762.95
    168680     4764.22
    168720     4765.56
    168760     4766.52
    168800     4767.35
    168840     4768.72
    168880     4769.44
    168920     4770.52
    168960     4771.86
    169000     4773.36
    169040     4774.25
    169080     4775.48
    169120     4776.35
    169160     4777.71
    169200     4778.81
    169240     4779.72
    169280     4781.04
    169320     4781.91
    169360     4783.18
    169400     4784.64
    169440     4785.51
    169480     4786.79
    169520     4788.13
    169560     4789.11
    169600     4789.93
    169640      4791.3
    169680     4792.03
    169720     4793.09
    169760     4794.44
    169800     4795.94
    169840     4796.81
    169880     4798.06
    169920     4798.94
    169960     4800.29
    170000     4801.38
    170040     4802.32
    170080     4803.63
    170120      4804.5
    170160     4805.77
    170200     4807.23
    170240      4808.1
    170280     4809.38
    170320     4810.73
    170360     4811.71
    170400     4812.52
    170440      4813.9
    170480     4814.61
    170520      4815.7
    170560     4817.04
    170600     4818.55
    170640     4819.42
    170680     4820.64
    170720     4821.53
    170760     4822.91
    170800     4823.99
    170840     4824.93
    170880     4826.22
    170920      4827.1
    170960     4828.37
    171000     4829.84
    171040     4830.71
    171080        4832
    171120     4833.34
    171160     4834.32
    171200     4835.12
    171240      4836.5
    171280     4837.21
    171320     4838.31
    171360     4839.64
    171400     4841.17
    171440     4842.04
    171480     4843.25
    171520     4844.15
    171560     4845.52
    171600     4846.61
    171640     4847.54
    171680     4848.84
    171720     4849.71
    171760     4850.97
    171800     4852.43
    171840     4853.33
    171880     4854.62
    171920     4855.96
    171960     4856.93
    172000     4857.73
    172040      4859.1
    172080     4859.82
    172120     4860.92
    172160     4862.27
    172200     4863.79
    172240     4864.64
    172280     4865.87
    172320     4866.77
    172360     4868.16
    172400     4869.23
    172440     4870.16
    172480     4871.43
    172520     4872.32
    172560     4873.59
    172600     4875.06
    172640     4875.95
    172680     4877.24
    172720     4878.59
    172760     4879.55
    172800     4880.34
    172840     4881.72
    172880     4882.43
    172920     4883.55
    172960     4884.89
    173000      4886.4
    173040     4887.27
    173080     4888.49
    173120      4889.4
    173160     4890.79
    173200     4891.86
    173240     4892.79
    173280     4894.06
    173320     4894.94
    173360     4896.23
    173400     4897.68
    173440     4898.58
    173480     4899.85
    173520     4901.22
    173560     4902.18
    173600     4902.96
    173640     4904.35
    173680     4905.04
    173720     4906.18
    173760     4907.52
    173800     4909.03
    173840     4909.89
    173880     4911.11
    173920     4912.02
    173960     4913.42
    174000     4914.48
    174040     4915.41
    174080     4916.68
    174120     4917.57
    174160     4918.85
    174200      4920.3
    174240      4921.2
    174280     4922.47
    174320     4923.84
    174360      4924.8
    174400     4925.58
    174440     4926.97
    174480     4927.69
    174520     4928.81
    174560     4930.14
    174600     4931.64
    174640     4932.52
    174680     4933.73
    174720     4934.65
    174760     4936.03
    174800      4937.1
    174840     4938.01
    174880     4939.29
    174920     4940.17
    174960     4941.45
    175000     4942.91
    175040     4943.83
    175080     4945.09
    175120     4946.45
    175160     4947.42
    175200     4948.21
    175240      4949.6
    175280      4950.3
    175320     4951.42
    175360     4952.75
    175400     4954.26
    175440     4955.14
    175480     4956.34
    175520     4957.27
    175560     4958.64
    175600     4959.72
    175640     4960.64
    175680     4961.92
    175720      4962.8
    175760     4964.07
    175800     4965.54
    175840     4966.44
    175880      4967.7
    175920     4969.08
    175960     4970.05
    176000     4970.83
    176040     4972.23
    176080     4972.93
    176120     4974.04
    176160     4975.35
    176200     4976.88
    176240     4977.76
    176280     4978.97
    176320     4979.88
    176360     4981.26
    176400     4982.33
    176440     4983.26
    176480     4984.53
    176520     4985.42
    176560      4986.7
    176600     4988.17
    176640     4989.06
    176680     4990.33
    176720     4991.71
    176760     4992.68
    176800     4993.46
    176840     4994.85
    176880     4995.55
    176920     4996.67
    176960     4997.97
    177000     4999.51
    177040     5000.37
    177080     5001.59
    177120     5002.52
    177160      5003.9
    177200     5004.97
    177240     5005.91
    177280     5007.16
    177320     5008.04
    177360     5009.33
    177400     5010.82
    177440     5011.68
    177480     5012.95
    177520     5014.34
    177560     5015.31
    177600     5016.09
    177640     5017.49
    177680     5018.18
    177720      5019.3
    177760      5020.6
    177800     5022.15
    177840     5023.04
    177880     5024.23
    177920     5025.16
    177960     5026.54
    178000     5027.62
    178040     5028.54
    178080     5029.81
    178120     5030.67
    178160     5031.98
    178200     5033.48
    178240     5034.34
    178280      5035.6
    178320        5037
    178360     5037.95
    178400     5038.74
    178440     5040.14
    178480     5040.83
    178520     5041.95
    178560     5043.25
    178600      5044.8
    178640     5045.68
    178680     5046.87
    178720     5047.79
    178760     5049.19
    178800     5050.26
    178840     5051.18
    178880     5052.45
    178920     5053.32
    178960     5054.63
    179000     5056.12
    179040     5056.98
    179080     5058.23
    179120     5059.65
    179160      5060.6
    179200     5061.39
    179240     5062.78
    179280     5063.45
    179320     5064.56
    179360     5065.87
    179400     5067.42
    179440      5068.3
    179480      5069.5
    179520     5070.41
    179560     5071.82
    179600     5072.89
    179640      5073.8
    179680     5075.07
    179720     5075.95
    179760     5077.24
    179800     5078.74
    179840      5079.6
    179880     5080.84
    179920     5082.25
    179960     5083.21
    180000        5084
    180040     5085.39
    180080     5086.04
    180120     5087.17
    180160     5088.49
    180200     5090.03
    180240     5090.92
    180280     5092.12
    180320     5093.03
    180360     5094.44
    180400      5095.5
    180440     5096.43
    180480     5097.68
    180520     5098.56
    180560     5099.86
    180600     5101.35
    180640     5102.21
    180680     5103.46
    180720     5104.88
    180760     5105.82
    180800     5106.61
    180840        5108
    180880     5108.66
    180920      5109.8
    180960     5111.12
    181000     5112.66
    181040     5113.54
    181080     5114.72
    181120     5115.66
    181160     5117.05
    181200     5118.13
    181240     5119.04
    181280      5120.3
    181320     5121.18
    181360     5122.49
    181400        5124
    181440     5124.81
    181480     5126.07
    181520     5127.48
    181560     5128.42
    181600     5129.23
    181640     5130.62
    181680     5131.25
    181720     5132.42
    181760     5133.73
    181800     5135.29
    181840     5136.16
    181880     5137.34
    181920     5138.28
    181960     5139.66
    182000     5140.73
    182040     5141.64
    182080      5142.9
    182120     5143.78
    182160     5145.11
    182200     5146.61
    182240     5147.41
    182280     5148.69
    182320     5150.07
    182360     5151.03
    182400     5151.85
    182440     5153.21
    182480     5153.87
    182520     5155.02
    182560     5156.34
    182600      5157.9
    182640     5158.77
    182680     5159.95
    182720     5160.88
    182760     5162.28
    182800     5163.37
    182840     5164.26
    182880     5165.51
    182920     5166.39
    182960     5167.71
    183000     5169.21
    183040     5170.03
    183080     5171.29
    183120     5172.69
    183160     5173.64
    183200     5174.46
    183240     5175.83
    183280     5176.48
    183320     5177.63
    183360     5178.96
    183400      5180.5
    183440     5181.38
    183480     5182.56
    183520      5183.5
    183560     5184.88
    183600     5185.98
    183640     5186.87
    183680     5188.13
    183720     5189.03
    183760     5190.33
    183800     5191.84
    183840     5192.65
    183880     5193.91
    183920     5195.32
    183960     5196.26
    184000     5197.09
    184040     5198.43
    184080     5199.11
    184120     5200.25
    184160     5201.59
    184200     5203.12
    184240        5204
    184280     5205.18
    184320     5206.11
    184360     5207.52
    184400      5208.6
    184440     5209.49
    184480     5210.77
    184520     5211.66
    184560     5212.96
    184600     5214.48
    184640     5215.28
    184680     5216.53
    184720     5217.94
    184760     5218.89
    184800     5219.72
    184840     5221.07
    184880     5221.73
    184920     5222.88
    184960     5224.21
    185000     5225.75
    185040     5226.64
    185080     5227.81
    185120     5228.73
    185160     5230.14
    185200     5231.22
    185240     5232.13
    185280      5233.4
    185320     5234.29
    185360     5235.58
    185400      5237.1
    185440     5237.91
    185480     5239.16
    185520     5240.59
    185560     5241.53
    185600     5242.35
    185640      5243.7
    185680     5244.38
    185720     5245.52
    185760     5246.85
    185800      5248.4
    185840     5249.27
    185880     5250.46
    185920     5251.38
    185960     5252.81
    186000     5253.87
    186040     5254.76
    186080     5256.05
    186120     5256.92
    186160     5258.23
    186200     5259.73
    186240     5260.54
    186280     5261.79
    186320     5263.24
    186360     5264.18
    186400     5264.98
    186440     5266.33
    186480     5267.02
    186520     5268.17
    186560     5269.48
    186600     5271.03
    186640     5271.91
    186680     5273.09
    186720     5274.02
    186760     5275.44
    186800     5276.51
    186840     5277.41
    186880     5278.67
    186920     5279.55
    186960     5280.86
    187000     5282.36
    187040     5283.18
    187080     5284.44
    187120     5285.87
    187160     5286.82
    187200     5287.63
    187240     5288.97
    187280     5289.66
    187320      5290.8
    187360     5292.13
    187400     5293.66
    187440     5294.54
    187480     5295.74
    187520     5296.67
    187560     5298.08
    187600     5299.15
    187640     5300.06
    187680     5301.32
    187720     5302.18
    187760     5303.51
    187800     5305.01
    187840     5305.82
    187880     5307.09
    187920     5308.51
    187960     5309.45
    188000     5310.27
    188040     5311.61
    188080     5312.29
    188120     5313.44
    188160     5314.78
    188200      5316.3
    188240     5317.17
    188280     5318.39
    188320      5319.3
    188360     5320.73
    188400     5321.79
    188440      5322.7
    188480     5323.96
    188520     5324.82
    188560     5326.15
    188600     5327.65
    188640     5328.48
    188680     5329.75
    188720     5331.16
    188760     5332.09
    188800     5332.93
    188840     5334.27
    188880     5334.95
    188920      5336.1
    188960     5337.43
    189000     5338.97
    189040     5339.84
    189080     5341.05
    189120     5341.97
    189160      5343.4
    189200     5344.45
    189240     5345.37
    189280     5346.62
    189320     5347.47
    189360     5348.81
    189400      5350.3
    189440     5351.12
    189480     5352.41
    189520     5353.84
    189560     5354.76
    189600     5355.58
    189640     5356.93
    189680     5357.59
    189720     5358.77
    189760     5360.09
    189800     5361.62
    189840     5362.49
    189880     5363.69
    189920     5364.61
    189960     5366.06
    190000      5367.1
    190040     5368.03
    190080     5369.27
    190120     5370.13
    190160     5371.46
    190200     5372.97
    190240     5373.78
    190280     5375.06
    190320     5376.51
    190360     5377.41
    190400     5378.23
    190440     5379.61
    190480     5380.26
    190520     5381.44
    190560     5382.76
    190600     5384.29
    190640     5385.15
    190680     5386.38
    190720     5387.29
    190760     5388.74
    190800     5389.78
    190840      5390.7
    190880     5391.94
    190920      5392.8
    190960     5394.12
    191000     5395.64
    191040     5396.44
    191080     5397.72
    191120     5399.17
    191160     5400.07
    191200      5400.9
    191240     5402.26
    191280     5402.91
    191320      5404.1
    191360     5405.41
    191400     5406.95
    191440     5407.81
    191480     5409.02
    191520     5409.94
    191560     5411.39
    191600      5412.4
    191640     5413.33
    191680     5414.59
    191720     5415.45
    191760     5416.75
    191800     5418.28
    191840     5419.07
    191880     5420.36
    191920     5421.81
    191960     5422.71
    192000     5423.54
    192040     5424.92
    192080     5425.56
    192120     5426.72
    192160     5428.06
    192200     5429.61
    192240     5430.45
    192280     5431.65
    192320     5432.58
    192360     5434.04
    192400     5435.04
    192440     5435.97
    192480     5437.24
    192520     5438.11
    192560     5439.42
    192600     5440.94
    192640     5441.73
    192680     5443.01
    192720     5444.46
    192760     5445.37
    192800     5446.17
    192840     5447.55
    192880      5448.2
    192920     5449.36
    192960      5450.7
    193000     5452.24
    193040     5453.09
    193080      5454.3
    193120     5455.21
    193160     5456.69
    193200     5457.68
    193240      5458.6
    193280     5459.88
    193320     5460.73
    193360     5462.03
    193400     5463.56
    193440     5464.36
    193480     5465.64
    193520     5467.09
    193560     5467.99
    193600     5468.79
    193640     5470.19
    193680     5470.83
    193720     5471.99
    193760     5473.32
    193800     5474.86
    193840     5475.72
    193880     5476.93
    193920     5477.84
    193960      5479.3
    194000     5480.31
    194040     5481.21
    194080     5482.51
    194120     5483.35
    194160     5484.64
    194200     5486.17
    194240     5486.98
    194280     5488.26
    194320     5489.68
    194360     5490.59
    194400      5491.4
    194440     5492.81
    194480     5493.45
    194520      5494.6
    194560     5495.94
    194600     5497.48
    194640     5498.32
    194680     5499.54
    194720     5500.44
    194760     5501.93
    194800     5502.93
    194840     5503.82
    194880     5505.12
    194920     5505.97
    194960     5507.26
    195000     5508.78
    195040     5509.58
    195080     5510.86
    195120      5512.3
    195160     5513.21
    195200     5514.03
    195240     5515.42
    195280     5516.05
    195320     5517.23
    195360     5518.56
    195400      5520.1
    195440     5520.93
    195480     5522.16
    195520     5523.07
    195560     5524.53
    195600     5525.54
    195640     5526.44
    195680     5527.74
    195720     5528.59
    195760     5529.88
    195800     5531.39
    195840     5532.21
    195880     5533.45
    195920     5534.91
    195960     5535.83
    196000     5536.64
    196040     5538.04
    196080     5538.65
    196120     5539.83
    196160     5541.16
    196200     5542.71
    196240     5543.53
    196280     5544.76
    196320      5545.7
    196360     5547.13
    196400     5548.14
    196440     5549.05
    196480     5550.35
    196520      5551.2
    196560     5552.49
    196600     5554.01
    196640     5554.81
    196680     5556.06
    196720     5557.53
    196760     5558.43
    196800     5559.25
    196840     5560.65
    196880     5561.26
    196920     5562.43
    196960     5563.79
    197000     5565.35
    197040     5566.15
    197080     5567.38
    197120     5568.31
    197160     5569.76
    197200     5570.76
    197240     5571.67
    197280     5572.98
    197320     5573.82
    197360      5575.1
    197400     5576.63
    197440     5577.42
    197480     5578.66
    197520     5580.15
    197560     5581.05
    197600     5581.87
    197640     5583.26
    197680     5583.89
    197720     5585.04
    197760      5586.4
    197800     5587.98
    197840     5588.77
    197880     5590.01
    197920     5590.95
    197960     5592.39
    198000     5593.38
    198040     5594.29
    198080     5595.61
    198120     5596.43
    198160     5597.71
    198200     5599.24
    198240     5600.04
    198280      5601.3
    198320     5602.78
    198360     5603.66
    198400      5604.5
    198440     5605.88
    198480     5606.51
    198520     5607.65
    198560     5609.01
    198600     5610.62
    198640     5611.41
    198680     5612.64
    198720     5613.57
    198760     5615.03
    198800     5616.01
    198840     5616.91
    198880     5618.24
    198920     5619.07
    198960     5620.35
    199000     5621.87
    199040     5622.67
    199080     5623.93
    199120     5625.41
    199160     5626.27
    199200     5627.12
    199240      5628.5
    199280     5629.13
    199320     5630.27
    199360     5631.66
    199400     5633.25
    199440     5634.03
    199480     5635.27
    199520      5636.2
    199560     5637.66
    199600     5638.65
    199640     5639.53
    199680     5640.88
    199720      5641.7
    199760     5642.97
    199800      5644.5
    199840      5645.3
    199880     5646.57
    199920     5648.04
    199960      5648.9
    200000     5649.75
    200040     5651.14
    200080     5651.76
    200120      5652.9
    200160     5654.29
    200200     5655.88
    200240     5656.65
    200280     5657.89
    200320     5658.82
    200360     5660.29
    200400     5661.29
    200440     5662.15
    200480      5663.5
    200520     5664.32
    200560      5665.6
    200600     5667.14
    200640     5667.93
    200680      5669.2
    200720     5670.66
    200760     5671.51
    200800     5672.37
    200840     5673.75
    200880     5674.37
    200920     5675.51
    200960     5676.92
    201000     5678.52
    201040     5679.26
    201080     5680.53
    201120     5681.44
    201160     5682.91
    201200     5683.92
    201240     5684.76
    201280     5686.12
    201320     5686.95
    201360     5688.23
    201400     5689.76
    201440     5690.56
    201480     5691.83
    201520     5693.29
    201560     5694.14
    201600     5695.01
    201640     5696.38
    201680        5697
    201720     5698.15
    201760     5699.57
    201800     5701.16
    201840      5701.9
    201880     5703.18
    201920     5704.09
    201960     5705.56
    202000     5706.57
    202040     5707.41
    202080     5708.76
    202120     5709.59
    202160     5710.86
    202200     5712.39
    202240      5713.2
    202280     5714.48
    202320     5715.93
    202360     5716.79
    202400     5717.65
    202440     5718.99
    202480     5719.64
    202520     5720.77
    202560     5722.19
    202600     5723.78
    202640     5724.52
    202680     5725.82
    202720     5726.73
    202760      5728.2
    202800     5729.21
    202840     5730.04
    202880      5731.4
    202920     5732.23
    202960     5733.48
    203000     5735.04
    203040     5735.83
    203080     5737.12
    203120     5738.56
    203160     5739.43
    203200     5740.28
    203240     5741.62
    203280     5742.26
    203320      5743.4
    203360     5744.83
    203400      5746.4
    203440     5747.14
    203480     5748.45
    203520     5749.36
    203560     5750.82
    203600     5751.83
    203640     5752.67
    203680     5754.03
    203720     5754.84
    203760     5756.09
    203800     5757.65
    203840     5758.44
    203880     5759.73
    203920     5761.18
    203960     5762.04
    204000      5762.9
    204040     5764.25
    204080     5764.86
    204120        5766
    204160     5767.45
    204200     5769.01
    204240     5769.75
    204280     5771.08
    204320     5771.96
    204360     5773.41
    204400     5774.45
    204440     5775.29
    204480     5776.65
    204520     5777.45
    204560     5778.73
    204600     5780.28
    204640     5781.06
    204680     5782.36
    204720     5783.81
    204760     5784.67
    204800     5785.52
    204840     5786.87
    204880     5787.48
    204920     5788.63
    204960     5790.08
    205000     5791.64
    205040     5792.37
    205080     5793.72
    205120     5794.57
    205160     5796.04
    205200     5797.08
    205240     5797.91
    205280     5799.28
    205320     5800.08
    205360     5801.36
    205400     5802.91
    205440      5803.7
    205480     5804.99
    205520     5806.44
    205560     5807.28
    205600     5808.13
    205640      5809.5
    205680     5810.11
    205720     5811.24
    205760     5812.71
    205800     5814.28
    205840     5814.99
    205880     5816.33
    205920      5817.2
    205960     5818.67
    206000     5819.69
    206040     5820.52
    206080      5821.9
    206120      5822.7
    206160     5823.98
    206200     5825.51
    206240     5826.34
    206280      5827.6
    206320     5829.05
    206360      5829.9
    206400     5830.76
    206440     5832.11
    206480     5832.72
    206520     5833.86
    206560     5835.33
    206600     5836.88
    206640      5837.6
    206680     5838.97
    206720     5839.82
    206760     5841.28
    206800     5842.31
    206840     5843.15
    206880     5844.54
    206920     5845.32
    206960     5846.58
    207000     5848.12
    207040     5848.98
    207080     5850.22
    207120     5851.67
    207160     5852.53
    207200     5853.37
    207240     5854.74
    207280     5855.35
    207320      5856.5
    207360     5857.96
    207400     5859.52
    207440     5860.22
    207480     5861.61
    207520     5862.45
    207560     5863.92
    207600     5864.95
    207640     5865.79
    207680     5867.17
    207720     5867.95
    207760     5869.23
    207800     5870.75
    207840     5871.61
    207880     5872.85
    207920     5874.32
    207960     5875.16
    208000        5876
    208040     5877.37
    208080        5878
    208120     5879.13
    208160      5880.6
    208200     5882.17
    208240     5882.87
    208280     5884.23
    208320     5885.07
    208360     5886.55
    208400     5887.61
    208440     5888.43
    208480     5889.81
    208520     5890.59
    208560     5891.86
    208600     5893.39
    208640     5894.25
    208680     5895.48
    208720     5896.97
    208760     5897.81
    208800     5898.64
    208840     5899.99
    208880     5900.64
    208920     5901.77
    208960     5903.24
    209000     5904.81
    209040      5905.5
    209080     5906.85
    209120     5907.71
    209160     5909.18
    209200     5910.25
    209240     5911.07
    209280     5912.44
    209320     5913.24
    209360      5914.5
    209400     5916.04
    209440     5916.89
    209480     5918.13
    209520      5919.6
    209560     5920.46
    209600     5921.28
    209640     5922.62
    209680     5923.27
    209720      5924.4
    209760     5925.86
    209800     5927.46
    209840     5928.12
    209880      5929.5
    209920     5930.34
    209960     5931.83
    210000     5932.89
    210040     5933.71
    210080     5935.07
    210120     5935.87
    210160     5937.13
    210200     5938.68
    210240     5939.54
    210280     5940.77
    210320     5942.24
    210360     5943.11
    210400      5943.9
    210440     5945.24
    210480     5945.91
    210520     5947.04
    210560     5948.51
    210600     5950.11
    210640     5950.73
    210680     5952.15
    210720     5952.96
    210760     5954.45
    210800      5955.5
    210840     5956.35
    210880     5957.69
    210920     5958.48
    210960     5959.76
    211000     5961.31
    211040     5962.18
    211080     5963.41
    211120     5964.88
    211160     5965.75
    211200     5966.53
    211240     5967.86
    211280     5968.55
    211320     5969.68
    211360     5971.14
    211400     5972.75
    211440     5973.37
    211480     5974.77
    211520     5975.59
    211560     5977.08
    211600     5978.14
    211640     5978.99
    211680     5980.31
    211720     5981.12
    211760     5982.39
    211800     5983.95
    211840      5984.8
    211880     5986.03
    211920     5987.51
    211960     5988.39
    212000     5989.16
    212040      5990.5
    212080     5991.19
    212120     5992.33
    212160     5993.76
    212200     5995.37
    212240     5995.99
    212280     5997.41
    212320     5998.21
    212360     5999.71
    212400     6000.75
    212440     6001.61
    212480     6002.95
    212520     6003.74
    212560        6005
    212600     6006.57
    212640     6007.42
    212680     6008.66
    212720     6010.13
    212760     6011.02
    212800     6011.79
    212840     6013.13
    212880      6013.8
    212920     6014.96
    212960      6016.4
    213000        6018
    213040     6018.63
    213080     6020.03
    213120     6020.86
    213160     6022.35
    213200     6023.39
    213240     6024.25
    213280     6025.59
    213320     6026.37
    213360     6027.63
    213400      6029.2
    213440     6030.05
    213480     6031.28
    213520     6032.77
    213560     6033.65
    213600     6034.42
    213640     6035.76
    213680     6036.46
    213720      6037.6
    213760     6039.03
    213800     6040.64
    213840     6041.28
    213880     6042.66
    213920     6043.49
    213960     6044.98
    214000     6046.01
    214040     6046.88
    214080     6048.22
    214120        6049
    214160     6050.25
    214200     6051.83
    214240     6052.68
    214280     6053.91
    214320     6055.43
    214360     6056.29
    214400     6057.06
    214440     6058.42
    214480     6059.08
    214520     6060.25
    214560     6061.67
    214600     6063.27
    214640     6063.92
    214680     6065.29
    214720     6066.13
    214760     6067.62
    214800     6068.67
    214840     6069.52
    214880     6070.86
    214920     6071.64
    214960     6072.88
    215000     6074.47
    215040     6075.32
    215080     6076.54
    215120     6078.07
    215160     6078.92
    215200      6079.7
    215240     6081.06
    215280     6081.74
    215320      6082.9
    215360     6084.32
    215400     6085.93
    215440     6086.57
    215480     6087.94
    215520     6088.78
    215560     6090.25
    215600     6091.33
    215640     6092.18
    215680      6093.5
    215720     6094.28
    215760     6095.56
    215800      6097.1
    215840     6097.97
    215880     6099.18
    215920     6100.73
    215960     6101.59
    216000     6102.37
    216040     6103.73
    216080     6104.38
    216120     6105.54
    216160     6106.97
    216200     6108.57
    216240     6109.23
    216280     6110.59
    216320     6111.44
    216360      6112.9
    216400        6114
    216440     6114.82
    216480     6116.14
    216520     6116.95
    216560     6118.21
    216600     6119.76
    216640     6120.62
    216680     6121.85
    216720     6123.38
    216760     6124.26
    216800     6125.03
    216840      6126.4
    216880     6127.04
    216920      6128.2
    216960     6129.65
    217000     6131.24
    217040     6131.88
    217080     6133.25
    217120     6134.09
    217160     6135.56
    217200     6136.66
    217240     6137.48
    217280     6138.81
    217320      6139.6
    217360     6140.86
    217400     6142.41
    217440      6143.3
    217480     6144.52
    217520     6146.04
    217560      6146.9
    217600     6147.66
    217640     6149.05
    217680      6149.7
    217720     6150.88
    217760     6152.31
    217800     6153.91
    217840     6154.52
    217880     6155.91
    217920     6156.76
    217960     6158.22
    218000     6159.32
    218040     6160.13
    218080     6161.49
    218120     6162.28
    218160     6163.53
    218200     6165.07
    218240     6165.96
    218280     6167.17
    218320     6168.71
    218360     6169.57
    218400     6170.32
    218440      6171.7
    218480     6172.36
    218520     6173.53
    218560     6174.98
    218600     6176.57
    218640     6177.19
    218680     6178.57
    218720     6179.42
    218760     6180.87
    218800     6181.97
    218840     6182.79
    218880     6184.15
    218920     6184.94
    218960      6186.2
    219000     6187.73
    219040     6188.61
    219080     6189.83
    219120     6191.39
    219160     6192.23
    219200     6193.01
    219240     6194.37
    219280        6195
    219320     6196.19
    219360     6197.64
    219400     6199.23
    219440     6199.86
    219480     6201.24
    219520     6202.09
    219560     6203.52
    219600     6204.63
    219640     6205.45
    219680     6206.82
    219720     6207.61
    219760     6208.87
    219800      6210.4
    219840     6211.29
    219880     6212.49
    219920     6214.08
    219960      6214.9
    220000     6215.68
    220040     6217.06
    220080     6217.68
    220120     6218.87
    220160     6220.34
    220200      6221.9
    220240     6222.56
    220280     6223.92
    220320     6224.79
    220360      6226.2
    220400     6227.31
    220440     6228.15
    220480     6229.52
    220520      6230.3
    220560     6231.57
    220600      6233.1
    220640     6233.98
    220680     6235.19
    220720     6236.77
    220760      6237.6
    220800     6238.39
    220840     6239.74
    220880     6240.37
    220920     6241.57
    220960     6243.03
    221000     6244.59
    221040     6245.26
    221080     6246.62
    221120     6247.46
    221160     6248.89
    221200     6250.01
    221240     6250.83
    221280     6252.21
    221320     6252.99
    221360     6254.26
    221400     6255.77
    221440     6256.68
    221480     6257.87
    221520     6259.46
    221560      6260.3
    221600     6261.07
    221640     6262.42
    221680     6263.07
    221720     6264.26
    221760     6265.72
    221800     6267.28
    221840     6267.93
    221880      6269.3
    221920     6270.14
    221960     6271.59
    222000     6272.69
    222040      6273.5
    222080     6274.91
    222120     6275.68
    222160     6276.96
    222200     6278.48
    222240     6279.38
    222280     6280.56
    222320     6282.16
    222360     6282.99
    222400     6283.78
    222440     6285.14
    222480     6285.77
    222520     6286.98
    222560      6288.4
    222600     6289.98
    222640     6290.62
    222680     6292.02
    222720     6292.86
    222760      6294.3
    222800     6295.39
    222840      6296.2
    222880     6297.63
    222920     6298.39
    222960     6299.69
    223000      6301.2
    223040     6302.13
    223080     6303.29
    223120     6304.88
    223160     6305.71
    223200      6306.5
    223240     6307.85
    223280     6308.48
    223320      6309.7
    223360     6311.11
    223400     6312.69
    223440     6313.35
    223480     6314.74
    223520     6315.58
    223560     6317.02
    223600     6318.11
    223640     6318.91
    223680     6320.34
    223720      6321.1
    223760      6322.4
    223800     6323.91
    223840     6324.84
    223880     6326.01
    223920      6327.6
    223960     6328.43
    224000      6329.2
    224040     6330.59
    224080     6331.19
    224120     6332.42
    224160     6333.82
    224200     6335.39
    224240     6336.06
    224280     6337.47
    224320     6338.29
    224360     6339.76
    224400     6340.83
    224440     6341.63
    224480     6343.06
    224520     6343.82
    224560     6345.13
    224600     6346.64
    224640     6347.56
    224680     6348.72
    224720     6350.33
    224760     6351.16
    224800     6351.93
    224840     6353.32
    224880     6353.92
    224920     6355.16
    224960     6356.55
    225000     6358.12
    225040     6358.79
    225080     6360.21
    225120     6361.03
    225160     6362.49
    225200     6363.55
    225240     6364.34
    225280     6365.79
    225320     6366.54
    225360     6367.86
    225400     6369.36
    225440     6370.28
    225480     6371.45
    225520     6373.06
    225560     6373.88
    225600     6374.65
    225640     6376.05
    225680     6376.65
    225720     6377.88
    225760     6379.29
    225800     6380.83
    225840     6381.51
    225880     6382.93
    225920     6383.76
    225960     6385.19
    226000     6386.27
    226040     6387.07
    226080     6388.52
    226120     6389.26
    226160     6390.59
    226200     6392.08
    226240     6392.99
    226280     6394.15
    226320     6395.78
    226360      6396.6
    226400     6397.34
    226440     6398.76
    226480     6399.37
    226520     6400.58
    226560        6402
    226600     6403.54
    226640     6404.22
    226680     6405.63
    226720     6406.45
    226760     6407.92
    226800     6408.97
    226840     6409.76
    226880     6411.21
    226920     6411.95
    226960     6413.28
    227000     6414.79
    227040     6415.69
    227080     6416.85
    227120     6418.48
    227160     6419.29
    227200     6420.05
    227240     6421.48
    227280     6422.07
    227320      6423.3
    227360      6424.7
    227400     6426.24
    227440     6426.94
    227480     6428.33
    227520     6429.12
    227560     6430.62
    227600     6431.65
    227640     6432.48
    227680     6433.91
    227720     6434.66
    227760     6435.99
    227800     6437.49
    227840     6438.37
    227880     6439.55
    227920     6441.17
    227960     6441.99
    228000     6442.75
    228040     6444.19
    228080     6444.76
    228120     6445.99
    228160     6447.41
    228200     6448.98
    228240     6449.63
    228280     6451.04
    228320     6451.85
    228360      6453.3
    228400     6454.37
    228440     6455.19
    228480     6456.62
    228520     6457.36
    228560     6458.69
    228600     6460.21
    228640     6461.08
    228680     6462.25
    228720     6463.88
    228760      6464.7
    228800     6465.46
    228840     6466.85
    228880     6467.48
    228920      6468.7
    228960     6470.11
    229000     6471.69
    229040     6472.36
    229080     6473.74
    229120     6474.56
    229160     6476.03
    229200      6477.1
    229240      6477.9
    229280     6479.34
    229320     6480.03
    229360     6481.43
    229400     6482.91
    229440     6483.79
    229480     6484.96
    229520     6486.56
    229560     6487.42
    229600     6488.17
    229640     6489.56
    229680     6490.19
    229720     6491.42
    229760     6492.83
    229800     6494.39
    229840     6495.09
    229880     6496.45
    229920     6497.29
    229960     6498.74
    230000      6499.8
    230040      6500.6
    230080     6502.07
    230120     6502.74
    230160     6504.14
    230200     6505.63
    230240      6506.5
    230280     6507.67
    230320     6509.28
    230360     6510.13
    230400      6510.9
    230440     6512.27
    230480      6512.9
    230520     6514.12
    230560     6515.53
    230600     6517.11
    230640     6517.79
    230680     6519.14
    230720        6520
    230760     6521.45
    230800     6522.52
    230840     6523.32
    230880     6524.78
    230920     6525.44
    230960     6526.86
    231000     6528.32
    231040     6529.22
    231080     6530.38
    231120     6531.99
    231160     6532.85
    231200     6533.62
    231240     6534.95
    231280      6535.6
    231320     6536.83
    231360     6538.21
    231400      6539.8
    231440     6540.47
    231480     6541.85
    231520     6542.69
    231560     6544.15
    231600     6545.22
    231640     6546.02
    231680     6547.48
    231720     6548.14
    231760     6549.57
    231800        6551
    231840     6551.92
    231880     6553.09
    231920     6554.69
    231960     6555.55
    232000     6556.31
    232040     6557.65
    232080     6558.29
    232120     6559.54
    232160     6560.92
    232200     6562.47
    232240     6563.17
    232280     6564.57
    232320     6565.41
    232360     6566.86
    232400     6567.93
    232440     6568.73
    232480     6570.17
    232520     6570.86
    232560     6572.29
    232600     6573.72
    232640     6574.62
    232680     6575.81
    232720     6577.42
    232760     6578.27
    232800     6579.02
    232840     6580.37
    232880        6581
    232920     6582.25
    232960     6583.63
    233000      6585.2
    233040     6585.89
    233080      6587.3
    233120     6588.12
    233160     6589.59
    233200     6590.64
    233240     6591.45
    233280      6592.9
    233320     6593.58
    233360     6595.04
    233400     6596.43
    233440     6597.35
    233480     6598.53
    233520     6600.14
    233560     6600.99
    233600     6601.74
    233640     6603.11
    233680     6603.74
    233720     6604.99
    233760     6606.39
    233800     6607.94
    233840     6608.65
    233880     6610.05
    233920     6610.86
    233960     6612.34
    234000     6613.38
    234040      6614.2
    234080     6615.66
    234120     6616.32
    234160     6617.78
    234200     6619.19
    234240     6620.11
    234280     6621.31
    234320      6622.9
    234360     6623.75
    234400     6624.49
    234440     6625.87
    234480      6626.5
    234520     6627.73
    234560     6629.14
    234600      6630.7
    234640      6631.4
    234680      6632.8
    234720     6633.61
    234760     6635.09
    234800     6636.14
    234840     6636.93
    234880     6638.43
    234920     6639.07
    234960     6640.51
    235000     6641.94
    235040     6642.86
    235080     6644.03
    235120     6645.64
    235160     6646.51
    235200     6647.21
    235240     6648.61
    235280     6649.24
    235320     6650.48
    235360     6651.88
    235400     6653.43
    235440     6654.13
    235480     6655.55
    235520     6656.35
    235560     6657.86
    235600      6658.9
    235640     6659.68
    235680     6661.17
    235720     6661.81
    235760     6663.25
    235800     6664.68
    235840     6665.61
    235880      6666.8
    235920     6668.41
    235960     6669.24
    236000     6669.95
    236040     6671.38
    236080     6671.96
    236120      6673.2
    236160     6674.64
    236200      6676.2
    236240     6676.89
    236280     6678.31
    236320     6679.08
    236360     6680.59
    236400     6681.65
    236440     6682.41
    236480     6683.91
    236520     6684.56
    236560     6686.01
    236600     6687.45
    236640     6688.34
    236680     6689.54
    236720     6691.16
    236760        6692
    236800     6692.71
    236840      6694.1
    236880     6694.69
    236920     6695.94
    236960     6697.38
    237000     6698.95
    237040     6699.64
    237080     6701.05
    237120     6701.82
    237160     6703.33
    237200     6704.41
    237240     6705.18
    237280     6706.67
    237320     6707.32
    237360     6708.74
    237400     6710.19
    237440     6711.09
    237480     6712.27
    237520     6713.91
    237560     6714.74
    237600     6715.45
    237640     6716.85
    237680     6717.44
    237720      6718.7
    237760     6720.13
    237800     6721.71
    237840     6722.38
    237880      6723.8
    237920     6724.56
    237960     6726.07
    238000     6727.17
    238040     6727.94
    238080     6729.41
    238120     6730.08
    238160      6731.5
    238200     6732.96
    238240     6733.84
    238280     6735.03
    238320     6736.66
    238360     6737.49
    238400     6738.21
    238440     6739.61
    238480     6740.18
    238520     6741.45
    238560     6742.87
    238600     6744.46
    238640     6745.12
    238680     6746.53
    238720     6747.29
    238760     6748.82
    238800     6749.92
    238840     6750.69
    238880     6752.15
    238920      6752.8
    238960     6754.23
    239000     6755.71
    239040     6756.61
    239080      6757.8
    239120     6759.38
    239160     6760.23
    239200     6760.95
    239240     6762.36
    239280     6762.92
    239320     6764.22
    239360     6765.62
    239400     6767.21
    239440     6767.88
    239480     6769.31
    239520     6770.06
    239560     6771.59
    239600      6772.7
    239640     6773.45
    239680     6774.92
    239720     6775.54
    239760     6776.99
    239800     6778.45
    239840     6779.38
    239880     6780.55
    239920     6782.13
    239960     6782.96
    240000     6783.69
    240040     6785.11
    240080     6785.67
    240120     6786.98
    240160     6788.37
    240200     6789.98
    240240     6790.63
    240280     6792.05
    240320      6792.8
    240360     6794.35
    240400     6795.45
    240440      6796.2
    240480     6797.67
    240520     6798.29
    240560     6799.73
    240600     6801.19
    240640     6802.14
    240680      6803.3
    240720     6804.87
    240760     6805.69
    240800     6806.43
    240840     6807.84
    240880     6808.41
    240920     6809.74
    240960     6811.11
    241000     6812.71
    241040     6813.37
    241080     6814.79
    241120     6815.55
    241160     6817.09
    241200     6818.19
    241240     6818.92
    241280      6820.4
    241320     6821.02
    241360     6822.48
    241400     6823.92
    241440     6824.87
    241480     6826.04
    241520     6827.61
    241560     6828.41
    241600     6829.15
    241640     6830.56
    241680     6831.13
    241720     6832.46
    241760     6833.84
    241800     6835.43
    241840     6836.09
    241880     6837.52
    241920     6838.28
    241960      6839.8
    242000     6840.91
    242040     6841.63
    242080     6843.14
    242120     6843.74
    242160     6845.22
    242200     6846.66
    242240     6847.59
    242280     6848.78
    242320     6850.35
    242360     6851.14
    242400     6851.88
    242440      6853.3
    242480     6853.88
    242520     6855.17
    242560     6856.56
    242600     6858.17
    242640     6858.83
    242680     6860.26
    242720     6861.01
    242760     6862.52
    242800     6863.66
    242840     6864.37
    242880     6865.87
    242920     6866.46
    242960     6867.94
    243000     6869.38
    243040     6870.32
    243080     6871.51
    243120     6873.06
    243160     6873.87
    243200     6874.62
    243240     6876.02
    243280     6876.61
    243320     6877.88
    243360     6879.28
    243400     6880.89
    243440     6881.54
    243480     6882.97
    243520     6883.71
    243560     6885.25
    243600     6886.38
    243640     6887.07
    243680     6888.57
    243720     6889.17
    243760     6890.66
    243800      6892.1
    243840     6893.06
    243880     6894.23
    243920     6895.79
    243960     6896.58
    244000     6897.33
    244040     6898.72
    244080      6899.3
    244120     6900.58
    244160     6901.98
    244200     6903.62
    244240     6904.25
    244280     6905.68
    244320     6906.42
    244360     6907.96
    244400     6909.08
    244440     6909.77
    244480     6911.29
    244520     6911.89
    244560     6913.35
    244600     6914.79
    244640     6915.77
    244680     6916.94
    244720      6918.5
    244760     6919.28
    244800     6920.03
    244840     6921.42
    244880     6922.01
    244920     6923.29
    244960     6924.69
    245000     6926.34
    245040     6926.94
    245080     6928.36
    245120     6929.12
    245160     6930.65
    245200     6931.78
    245240     6932.45
    245280     6933.99
    245320     6934.58
    245360     6936.04
    245400     6937.48
    245440     6938.44
    245480     6939.65
    245520     6941.19
    245560     6941.98
    245600     6942.72
    245640     6944.13
    245680      6944.7
    245720     6945.99
    245760      6947.4
    245800     6949.04
    245840     6949.62
    245880     6951.03
    245920     6951.81
    245960     6953.35
    246000     6954.45
    246040     6955.13
    246080     6956.69
    246120     6957.27
    246160     6958.72
    246200     6960.17
    246240     6961.14
    246280     6962.33
    246320     6963.88
    246360     6964.69
    246400     6965.41
    246440     6966.81
    246480     6967.38
    246520      6968.7
    246560      6970.1
    246600     6971.73
    246640     6972.32
    246680     6973.73
    246720     6974.49
    246760     6976.04
    246800     6977.15
    246840     6977.81
    246880     6979.41
    246920     6979.98
    246960     6981.43
    247000     6982.87
    247040     6983.84
    247080     6985.01
    247120     6986.57
    247160     6987.38
    247200      6988.1
    247240     6989.49
    247280     6990.06
    247320     6991.36
    247360     6992.76
    247400      6994.4
    247440     6994.98
    247480     6996.39
    247520     6997.15
    247560     6998.69
    247600     6999.82
    247640     7000.49
    247680     7002.07
    247720     7002.63
    247760      7004.1
    247800     7005.54
    247840     7006.51
    247880     7007.67
    247920     7009.23
    247960     7010.05
    248000     7010.77
    248040     7012.15
    248080     7012.72
    248120     7014.04
    248160     7015.43
    248200     7017.06
    248240     7017.64
    248280     7019.06
    248320     7019.79
    248360     7021.34
    248400     7022.49
    248440     7023.15
    248480     7024.73
    248520     7025.29
    248560     7026.76
    248600      7028.2
    248640     7029.17
    248680     7030.34
    248720     7031.91
    248760     7032.71
    248800     7033.42
    248840     7034.81
    248880     7035.39
    248920     7036.72
    248960     7038.09
    249000     7039.71
    249040     7040.29
    249080     7041.73
    249120     7042.46
    249160        7044
    249200     7045.16
    249240     7045.83
    249280     7047.38
    249320     7047.93
    249360      7049.4
    249400     7050.84
    249440     7051.83
    249480        7053
    249520     7054.58
    249560     7055.38
    249600     7056.08
    249640     7057.46
    249680     7058.05
    249720     7059.37
    249760     7060.77
    249800     7062.37
    249840     7062.97
    249880     7064.41
    249920     7065.12
    249960     7066.66
    250000     7067.81
    250040     7068.48
    250080     7070.05
    250120      7070.6
    250160     7072.08
    250200     7073.51
    250240     7074.51
    250280     7075.69
    250320     7077.24
    250360     7078.04
    250400     7078.74
    250440     7080.14
    250480     7080.73
    250520     7082.06
    250560     7083.45
    250600     7085.04
    250640     7085.65
    250680     7087.09
    250720     7087.81
    250760     7089.34
    250800     7090.49
    250840     7091.14
    250880     7092.73
    250920     7093.27
    250960     7094.75
    251000     7096.17
    251040     7097.18
    251080     7098.38
    251120     7099.94
    251160     7100.73
    251200     7101.42
    251240     7102.82
    251280     7103.41
    251320     7104.75
    251360     7106.11
    251400     7107.72
    251440     7108.34
    251480     7109.78
    251520     7110.49
    251560     7112.02
    251600     7113.16
    251640      7113.8
    251680     7115.42
    251720     7115.94
    251760     7117.39
    251800     7118.84
    251840     7119.86
    251880     7121.06
    251920     7122.61
    251960     7123.41
    252000     7124.09
    252040     7125.48
    252080     7126.07
    252120     7127.41
    252160     7128.76
    252200     7130.37
    252240     7130.99
    252280     7132.43
    252320     7133.15
    252360     7134.67
    252400     7135.82
    252440     7136.47
    252480     7138.07
    252520     7138.59
    252560     7140.05
    252600      7141.5
    252640     7142.52
    252680     7143.73
    252720     7145.27
    252760     7146.07
    252800     7146.74
    252840     7148.13
    252880     7148.72
    252920     7150.05
    252960     7151.41
    253000     7153.01
    253040     7153.62
    253080     7155.08
    253120      7155.8
    253160     7157.29
    253200     7158.47
    253240     7159.11
    253280      7160.7
    253320     7161.24
    253360     7162.69
    253400     7164.11
    253440     7165.16
    253480     7166.38
    253520     7167.89
    253560     7168.69
    253600     7169.36
    253640     7170.73
    253680     7171.31
    253720     7172.68
    253760     7174.01
    253800     7175.61
    253840     7176.24
    253880     7177.68
    253920     7178.42
    253960     7179.89
    254000     7181.09
    254040     7181.71
    254080     7183.33
    254120     7183.83
    254160     7185.31
    254200      7186.7
    254240     7187.77
    254280     7188.97
    254320      7190.5
    254360     7191.29
    254400     7191.95
    254440     7193.36
    254480     7193.95
    254520     7195.29
    254560     7196.65
    254600     7198.24
    254640     7198.86
    254680     7200.31
    254720     7201.04
    254760     7202.51
    254800     7203.71
    254840     7204.33
    254880     7205.94
    254920     7206.45
    254960     7207.94
    255000     7209.32
    255040     7210.41
    255080     7211.58
    255120     7213.11
    255160     7213.93
    255200     7214.58
    255240     7216.02
    255280     7216.57
    255320     7217.91
    255360     7219.26
    255400     7220.86
    255440      7221.5
    255480     7222.93
    255520     7223.67
    255560     7225.14
    255600     7226.35
    255640     7226.96
    255680     7228.59
    255720     7229.06
    255760     7230.57
    255800     7231.97
    255840     7233.04
    255880      7234.2
    255920     7235.74
    255960     7236.57
    256000     7237.21
    256040     7238.67
    256080      7239.2
    256120     7240.54
    256160      7241.9
    256200     7243.49
    256240     7244.14
    256280     7245.55
    256320     7246.32
    256360     7247.78
    256400     7248.99
    256440     7249.61
    256480     7251.23
    256520     7251.71
    256560     7253.18
    256600      7254.6
    256640     7255.68
    256680     7256.83
    256720     7258.37
    256760      7259.2
    256800     7259.84
    256840     7261.28
    256880     7261.84
    256920     7263.15
    256960     7264.55
    257000     7266.11
    257040     7266.78
    257080      7268.2
    257120     7268.95
    257160      7270.4
    257200     7271.64
    257240     7272.24
    257280     7273.85
    257320     7274.34
    257360     7275.82
    257400     7277.24
    257440     7278.32
    257480     7279.45
    257520     7281.03
    257560     7281.82
    257600     7282.49
    257640     7283.94
    257680     7284.49
    257720     7285.79
    257760     7287.19
    257800     7288.75
    257840     7289.43
    257880     7290.86
    257920     7291.59
    257960     7293.06
    258000     7294.31
    258040      7294.9
    258080     7296.51
    258120        7297
    258160     7298.47
    258200      7299.9
    258240     7300.95
    258280     7302.11
    258320     7303.67
    258360      7304.5
    258400     7305.13
    258440     7306.61
    258480     7307.14
    258520     7308.42
    258560     7309.85
    258600     7311.41
    258640      7312.1
    258680     7313.51
    258720     7314.21
    258760     7315.73
    258800     7316.96
    258840     7317.56
    258880      7319.2
    258920     7319.68
    258960     7321.13
    259000     7322.57
    259040     7323.62
    259080     7324.78
    259120     7326.37
    259160     7327.16
    259200      7327.8
    259240     7329.28
    259280     7329.83
    259320      7331.1
    259360     7332.53
    259400     7334.08
    259440     7334.77
    259480     7336.18
    259520      7336.9
    259560     7338.42
    259600     7339.64
    259640     7340.24
    259680     7341.87
    259720     7342.37
    259760     7343.83
    259800     7345.24
    259840     7346.31
    259880     7347.49
    259920     7349.03
    259960     7349.85
    260000     7350.46
    260040     7351.96
    260080     7352.52
    260120     7353.76
    260160      7355.2
    260200     7356.77
    260240     7357.45
    260280     7358.85
    260320     7359.56
    260360     7361.14
    260400     7362.31
    260440     7362.91
    260480     7364.54
    260520     7365.04
    260560      7366.5
    260600     7367.91
    260640        7369
    260680     7370.15
    260720     7371.71
    260760     7372.53
    260800     7373.15
    260840     7374.64
    260880     7375.21
    260920     7376.45
    260960     7377.89
    261000     7379.46
    261040     7380.13
    261080     7381.53
    261120     7382.25
    261160     7383.83
    261200     7384.98
    261240      7385.6
    261280     7387.22
    261320      7387.7
    261360     7389.19
    261400     7390.59
    261440     7391.69
    261480     7392.84
    261520      7394.4
    261560     7395.22
    261600     7395.86
    261640     7397.35
    261680     7397.92
    261720     7399.15
    261760     7400.59
    261800     7402.18
    261840     7402.83
    261880     7404.24
    261920     7404.94
    261960     7406.53
    262000     7407.69
    262040     7408.32
    262080     7409.94
    262120     7410.41
    262160     7411.87
    262200      7413.3
    262240      7414.4
    262280     7415.55
    262320     7417.09
    262360     7417.92
    262400     7418.54
    262440     7420.04
    262480     7420.64
    262520     7421.85
    262560     7423.29
    262600     7424.87
    262640     7425.53
    262680     7426.93
    262720     7427.67
    262760      7429.2
    262800     7430.36
    262840        7431
    262880     7432.62
    262920     7433.08
    262960     7434.58
    263000        7436
    263040     7437.08
    263080     7438.24
    263120     7439.81
    263160      7440.6
    263200     7441.22
    263240     7442.72
    263280     7443.32
    263320     7444.52
    263360     7445.97
    263400     7447.54
    263440     7448.22
    263480     7449.63
    263520     7450.35
    263560     7451.88
    263600     7453.04
    263640     7453.68
    263680     7455.31
    263720     7455.75
    263760     7457.28
    263800     7458.69
    263840     7459.75
    263880     7460.92
    263920     7462.47
    263960     7463.33
    264000     7463.91
    264040     7465.41
    264080     7466.02
    264120     7467.23
    264160     7468.65
    264200     7470.22
    264240     7470.91
    264280     7472.33
    264320     7473.05
    264360     7474.59
    264400     7475.73
    264440     7476.36
    264480     7478.01
    264520     7478.44
    264560     7479.96
    264600     7481.37
    264640     7482.46
    264680     7483.61
    264720     7485.16
    264760     7486.01
    264800     7486.62
    264840     7488.09
    264880     7488.72
    264920     7489.93
    264960     7491.34
    265000     7492.92
    265040     7493.59
    265080     7495.01
    265120     7495.73
    265160     7497.28
    265200     7498.42
    265240     7499.06
    265280      7500.7
    265320     7501.13
    265360     7502.64
    265400     7504.03
    265440     7505.14
    265480     7506.29
    265520     7507.85
    265560     7508.68
    265600     7509.29
    265640     7510.77
    265680     7511.41
    265720     7512.59
    265760     7514.03
    265800     7515.62
    265840     7516.28
    265880     7517.69
    265920     7518.41
    265960     7519.98
    266000     7521.13
    266040     7521.76
    266080     7523.39
    266120     7523.84
    266160     7525.33
    266200     7526.76
    266240     7527.84
    266280     7528.99
    266320     7530.57
    266360     7531.39
    266400        7532
    266440     7533.46
    266480     7534.09
    266520     7535.29
    266560     7536.73
    266600     7538.31
    266640     7538.98
    266680     7540.38
    266720     7541.12
    266760     7542.66
    266800     7543.84
    266840     7544.44
    266880     7546.08
    266920     7546.52
    266960     7548.05
    267000     7549.45
    267040     7550.52
    267080     7551.69
    267120     7553.25
    267160     7554.08
    267200      7554.7
    267240     7556.17
    267280      7556.8
    267320        7558
    267360     7559.41
    267400     7561.02
    267440     7561.68
    267480     7563.06
    267520     7563.84
    267560     7565.37
    267600     7566.55
    267640     7567.14
    267680     7568.77
    267720     7569.22
    267760     7570.74
    267800     7572.13
    267840      7573.2
    267880     7574.36
    267920     7575.91
    267960     7576.76
    268000     7577.38
    268040     7578.85
    268080     7579.48
    268120     7580.62
    268160     7582.09
    268200     7583.69
    268240     7584.36
    268280     7585.72
    268320      7586.5
    268360     7588.07
    268400     7589.23
    268440     7589.82
    268480     7591.47
    268520     7591.92
    268560     7593.46
    268600     7594.84
    268640     7595.89
    268680     7597.05
    268720      7598.6
    268760     7599.44
    268800     7600.03
    268840     7601.53
    268880     7602.14
    268920     7603.28
    268960     7604.78
    269000     7606.39
    269040     7607.04
    269080      7608.4
    269120     7609.21
    269160     7610.74
    269200     7611.93
    269240     7612.51
    269280     7614.17
    269320     7614.61
    269360     7616.14
    269400     7617.51
    269440     7618.58
    269480     7619.72
    269520     7621.27
    269560     7622.11
    269600     7622.71
    269640     7624.22
    269680     7624.81
    269720     7625.95
    269760     7627.46
    269800     7629.07
    269840     7629.72
    269880     7631.08
    269920     7631.88
    269960     7633.39
    270000      7634.6
    270040     7635.19
    270080     7636.84
    270120      7637.3
    270160     7638.85
    270200     7640.21
    270240     7641.27
    270280     7642.41
    270320     7643.94
    270360     7644.81
    270400      7645.4
    270440     7646.91
    270480      7647.5
    270520     7648.66
    270560     7650.17
    270600     7651.78
    270640      7652.4
    270680     7653.76
    270720     7654.56
    270760     7656.08
    270800     7657.29
    270840     7657.86
    270880     7659.51
    270920     7659.98
    270960     7661.57
    271000     7662.91
    271040     7663.96
    271080     7665.12
    271120     7666.64
    271160     7667.52
    271200     7668.08
    271240     7669.61
    271280      7670.2
    271320     7671.35
    271360     7672.84
    271400     7674.46
    271440      7675.1
    271480     7676.43
    271520     7677.28
    271560     7678.78
    271600     7679.99
    271640     7680.57
    271680     7682.21
    271720     7682.67
    271760     7684.26
    271800      7685.6
    271840     7686.66
    271880     7687.82
    271920     7689.34
    271960     7690.22
    272000     7690.77
    272040     7692.33
    272080     7692.92
    272120     7694.07
    272160     7695.59
    272200     7697.15
    272240     7697.81
    272280     7699.14
    272320     7699.95
    272360     7701.49
    272400      7702.7
    272440     7703.26
    272480     7704.92
    272520     7705.36
    272560     7706.96
    272600     7708.29
    272640     7709.36
    272680     7710.49
    272720     7712.05
    272760      7712.9
    272800     7713.49
    272840     7715.01
    272880      7715.6
    272920     7716.73
    272960     7718.27
    273000     7719.83
    273040     7720.53
    273080     7721.84
    273120     7722.67
    273160     7724.19
    273200     7725.42
    273240     7725.94
    273280     7727.61
    273320     7728.06
    273360     7729.67
    273400        7731
    273440     7732.04
    273480     7733.17
    273520     7734.79
    273560     7735.61
    273600     7736.18
    273640     7737.71
    273680     7738.29
    273720     7739.42
    273760     7740.97
    273800     7742.54
    273840     7743.22
    273880     7744.54
    273920     7745.37
    273960     7746.91
    274000     7748.11
    274040     7748.66
    274080     7750.33
    274120     7750.75
    274160     7752.38
    274200     7753.69
    274240     7754.76
    274280     7755.88
    274320     7757.47
    274360     7758.32
    274400      7758.9
    274440     7760.43
    274480     7761.01
    274520      7762.1
    274560     7763.65
    274600     7765.26
    274640     7765.93
    274680     7767.27
    274720     7768.05
    274760     7769.62
    274800     7770.84
    274840     7771.35
    274880     7773.04
    274920     7773.46
    274960      7775.1
    275000     7776.39
    275040     7777.45
    275080     7778.57
    275120     7780.18
    275160     7781.03
    275200     7781.59
    275240     7783.13
    275280      7783.7
    275320     7784.79
    275360     7786.32
    275400     7787.98
    275440     7788.64
    275480     7789.97
    275520     7790.76
    275560     7792.31
    275600     7793.58
    275640     7794.05
    275680     7795.77
    275720     7796.18
    275760     7797.84
    275800      7799.1
    275840     7800.17
    275880     7801.29
    275920     7802.89
    275960     7803.77
    276000     7804.32
    276040     7805.87
    276080     7806.42
    276120     7807.52
    276160     7809.03
    276200     7810.69
    276240     7811.36
    276280     7812.67
    276320     7813.47
    276360     7815.05
    276400     7816.33
    276440     7816.77
    276480     7818.51
    276520      7818.9
    276560     7820.54
    276600     7821.85
    276640     7822.91
    276680     7824.04
    276720     7825.61
    276760     7826.52
    276800     7827.08
    276840     7828.61
    276880     7829.17
    276920     7830.25
    276960     7831.75
    277000     7833.44
    277040      7834.1
    277080     7835.42
    277120     7836.21
    277160     7837.79
    277200     7839.05
    277240     7839.48
    277280     7841.24
    277320     7841.61
    277360     7843.29
    277400      7844.6
    277440     7845.65
    277480     7846.75
    277520     7848.34
    277560     7849.25
    277600      7849.8
    277640     7851.34
    277680     7851.93
    277720     7852.97
    277760     7854.47
    277800     7856.15
    277840     7856.82
    277880     7858.14
    277920     7858.95
    277960     7860.52
    278000     7861.77
    278040     7862.21
    278080     7863.97
    278120     7864.33
    278160     7866.02
    278200     7867.35
    278240     7868.35
    278280     7869.48
    278320     7871.06
    278360     7871.97
    278400     7872.53
    278440     7874.05
    278480     7874.64
    278520     7875.69
    278560     7877.18
    278600     7878.86
    278640     7879.54
    278680     7880.84
    278720     7881.67
    278760     7883.23
    278800      7884.5
    278840     7884.94
    278880     7886.66
    278920     7887.07
    278960     7888.75
    279000     7890.06
    279040      7891.1
    279080      7892.2
    279120      7893.8
    279160      7894.7
    279200     7895.26
    279240      7896.8
    279280     7897.38
    279320     7898.41
    279360     7899.92
    279400     7901.57
    279440     7902.28
    279480     7903.58
    279520      7904.4
    279560     7905.97
    279600     7907.22
    279640     7907.67
    279680     7909.41
    279720      7909.8
    279760     7911.48
    279800      7912.8
    279840     7913.85
    279880     7914.95
    279920     7916.54
    279960     7917.45
    280000     7917.99
    280040     7919.53
    280080     7920.14
    280120     7921.14
    280160     7922.65
    280200      7924.3
    280240     7924.99
    280280     7926.28
    280320     7927.12
    280360     7928.72
    280400     7929.95
    280440     7930.41
    280480     7932.14
    280520     7932.53
    280560     7934.21
    280600     7935.53
    280640     7936.57
    280680     7937.69
    280720     7939.26
    280760     7940.17
    280800     7940.72
    280840     7942.26
    280880     7942.88
    280920     7943.85
    280960     7945.36
    281000     7947.05
    281040     7947.72
    281080     7949.01
    281120     7949.84
    281160     7951.45
    281200     7952.68
    281240     7953.15
    281280     7954.87
    281320      7955.3
    281360     7956.96
    281400     7958.27
    281440      7959.3
    281480     7960.42
    281520        7962
    281560     7962.92
    281600     7963.46
    281640     7965.02
    281680     7965.64
    281720     7966.63
    281760     7968.12
    281800     7969.79
    281840     7970.47
    281880     7971.75
    281920     7972.61
    281960     7974.21
    282000     7975.43
    282040     7975.92
    282080     7977.64
    282120     7978.06
    282160     7979.71
    282200     7981.03
    282240     7982.06
    282280     7983.17
    282320     7984.73
    282360     7985.71
    282400     7986.21
    282440     7987.76
    282480      7988.4
    282520     7989.39
    282560     7990.88
    282600     7992.57
    282640     7993.24
    282680     7994.51
    282720     7995.39
    282760     7996.96
    282800     7998.16
    282840     7998.68
    282880     8000.39
    282920      8000.8
    282960     8002.46
    283000     8003.76
    283040      8004.8
    283080     8005.94
    283120     8007.47
    283160     8008.43
    283200     8008.95
    283240     8010.49
    283280     8011.15
    283320     8012.11
    283360     8013.59
    283400     8015.33
    283440     8015.98
    283480     8017.23
    283520     8018.15
    283560      8019.7
    283600     8020.89
    283640     8021.43
    283680     8023.14
    283720     8023.55
    283760     8025.24
    283800     8026.52
    283840     8027.55
    283880     8028.68
    283920     8030.21
    283960     8031.18
    284000     8031.71
    284040     8033.24
    284080      8033.9
    284120     8034.88
    284160     8036.34
    284200     8038.12
    284240     8038.73
    284280        8040
    284320     8040.89
    284360     8042.45
    284400     8043.67
    284440     8044.19
    284480      8045.9
    284520     8046.29
    284560        8048
    284600     8049.26
    284640     8050.29
    284680     8051.44
    284720     8052.95
    284760     8053.92
    284800     8054.44
    284840        8056
    284880     8056.63
    284920     8057.61
    284960     8059.08
    285000      8060.9
    285040      8061.5
    285080     8062.71
    285120     8063.63
    285160     8065.23
    285200     8066.42
    285240     8066.92
    285280     8068.65
    285320     8069.06
    285360     8070.76
    285400     8072.01
    285440     8073.03
    285480     8074.19
    285520      8075.7
    285560     8076.68
    285600     8077.19
    285640     8078.76
    285680     8079.41
    285720     8080.37
    285760     8081.85
    285800     8083.65
    285840     8084.26
    285880     8085.47
    285920      8086.4
    285960     8088.01
    286000     8089.19
    286040      8089.7
    286080     8091.42
    286120     8091.81
    286160     8093.52
    286200     8094.77
    286240      8095.8
    286280     8096.96
    286320     8098.48
    286360     8099.46
    286400     8099.96
    286440      8101.5
    286480     8102.17
    286520     8103.12
    286560     8104.59
    286600     8106.37
    286640     8107.03
    286680     8108.23
    286720     8109.17
    286760     8110.76
    286800     8111.95
    286840     8112.44
    286880     8114.15
    286920     8114.55
    286960     8116.27
    287000     8117.54
    287040     8118.54
    287080     8119.73
    287120     8121.21
    287160     8122.23
    287200     8122.72
    287240     8124.24
    287280     8124.92
    287320     8125.89
    287360     8127.35
    287400     8129.15
    287440     8129.74
    287480     8130.99
    287520     8131.91
    287560      8133.5
    287600     8134.68
    287640     8135.17
    287680     8136.89
    287720     8137.29
    287760        8139
    287800     8140.29
    287840     8141.27
    287880     8142.45
    287920     8143.96
    287960     8144.96
    288000     8145.45
    288040     8146.98
    288080     8147.65
    288120     8148.64
    288160     8150.08
    288200     8151.89
    288240     8152.48
    288280     8153.71
    288320     8154.66
    288360     8156.26
    288400     8157.45
    288440     8157.92
    288480     8159.62
    288520     8160.03
    288560     8161.73
    288600     8163.02
    288640     8164.02
    288680     8165.17
    288720     8166.72
    288760     8167.71
    288800      8168.2
    288840     8169.72
    288880     8170.41
    288920      8171.4
    288960     8172.83
    289000     8174.65
    289040     8175.24
    289080     8176.46
    289120     8177.41
    289160     8179.01
    289200     8180.19
    289240     8180.65
    289280     8182.39
    289320     8182.77
    289360     8184.46
    289400     8185.78
    289440     8186.76
    289480     8187.93
    289520     8189.47
    289560     8190.47
    289600     8190.94
    289640     8192.48
    289680     8193.16
    289720     8194.14
    289760     8195.61
    289800     8197.39
    289840     8197.98
    289880     8199.21
    289920     8200.17
    289960     8201.76
    290000     8202.94
    290040     8203.41
    290080     8205.12
    290120     8205.49
    290160      8207.2
    290200     8208.53
    290240     8209.52
    290280      8210.7
    290320     8212.22
    290360     8213.25
    290400     8213.71
    290440     8215.21
    290480     8215.92
    290520     8216.89
    290560     8218.37
    290600     8220.14
    290640     8220.74
    290680     8221.96
    290720     8222.94
    290760     8224.51
    290800      8225.7
    290840     8226.17
    290880      8227.9
    290920     8228.25
    290960     8229.96
    291000     8231.28
    291040     8232.27
    291080     8233.47
    291120        8235
    291160     8236.02
    291200      8236.5
    291240     8237.98
    291280     8238.69
    291320     8239.63
    291360     8241.14
    291400     8242.89
    291440     8243.49
    291480     8244.71
    291520     8245.71
    291560     8247.28
    291600     8248.49
    291640     8248.96
    291680     8250.65
    291720     8251.05
    291760     8252.71
    291800     8254.06
    291840     8255.04
    291880     8256.25
    291920     8257.77
    291960     8258.79
    292000     8259.25
    292040     8260.75
    292080     8261.47
    292120     8262.43
    292160      8263.9
    292200     8265.65
    292240     8266.27
    292280     8267.48
    292320     8268.48
    292360     8270.06
    292400     8271.27
    292440     8271.72
    292480     8273.42
    292520     8273.82
    292560     8275.48
    292600     8276.82
    292640     8277.82
    292680        8279
    292720     8280.56
    292760     8281.55
    292800     8282.04
    292840     8283.52
    292880     8284.24
    292920      8285.2
    292960     8286.67
    293000     8288.42
    293040     8289.04
    293080     8290.26
    293120     8291.26
    293160     8292.85
    293200     8294.03
    293240     8294.46
    293280      8296.2
    293320     8296.55
    293360     8298.25
    293400     8299.58
    293440     8300.57
    293480     8301.79
    293520     8303.33
    293560     8304.33
    293600     8304.83
    293640     8306.28
    293680     8307.01
    293720     8307.99
    293760     8309.47
    293800     8311.23
    293840     8311.83
    293880     8313.04
    293920     8314.04
    293960     8315.65
    294000     8316.81
    294040     8317.25
    294080     8318.98
    294120     8319.33
    294160     8321.05
    294200     8322.37
    294240     8323.34
    294280     8324.58
    294320     8326.11
    294360     8327.12
    294400     8327.59
    294440     8329.08
    294480     8329.77
    294520     8330.78
    294560     8332.24
    294600     8334.01
    294640      8334.6
    294680     8335.81
    294720     8336.82
    294760     8338.43
    294800      8339.6
    294840     8340.03
    294880     8341.79
    294920     8342.11
    294960     8343.83
    295000     8345.15
    295040     8346.11
    295080     8347.35
    295120     8348.88
    295160     8349.92
    295200     8350.35
    295240     8351.85
    295280     8352.56
    295320     8353.56
    295360     8355.06
    295400      8356.8
    295440     8357.42
    295480      8358.6
    295520     8359.59
    295560     8361.26
    295600      8362.4
    295640     8362.78
    295680     8364.57
    295720      8364.9
    295760     8366.61
    295800     8367.94
    295840     8368.89
    295880     8370.15
    295920     8371.66
    295960     8372.69
    296000     8373.13
    296040     8374.65
    296080     8375.34
    296120     8376.33
    296160     8377.84
    296200     8379.61
    296240     8380.19
    296280     8381.34
    296320     8382.38
    296360        8384
    296400     8385.16
    296440     8385.55
    296480     8387.34
    296520     8387.66
    296560     8389.38
    296600     8390.73
    296640     8391.65
    296680     8392.94
    296720     8394.42
    296760     8395.47
    296800      8395.9
    296840     8397.38
    296880     8398.15
    296920     8399.08
    296960     8400.59
    297000     8402.36
    297040     8402.93
    297080     8404.09
    297120     8405.13
    297160     8406.75
    297200      8407.9
    297240     8408.28
    297280     8410.09
    297320      8410.4
    297360     8412.09
    297400     8413.46
    297440     8414.38
    297480     8415.67
    297520     8417.13
    297560      8418.2
    297600     8418.65
    297640     8420.11
    297680      8420.9
    297720     8421.81
    297760      8423.3
    297800     8425.08
    297840     8425.66
    297880     8426.83
    297920     8427.87
    297960     8429.48
    298000     8430.63
    298040     8431.01
    298080     8432.83
    298120     8433.14
    298160     8434.81
    298200     8436.18
    298240     8437.11
    298280     8438.38
    298320     8439.87
    298360     8440.92
    298400     8441.36
    298440     8442.85
    298480     8443.63
    298520     8444.55
    298560     8446.04
    298600      8447.8
    298640     8448.36
    298680     8449.56
    298720     8450.62
    298760      8452.2
    298800     8453.37
    298840     8453.75
    298880     8455.55
    298920     8455.83
    298960     8457.52
    299000     8458.91
    299040     8459.81
    299080     8461.11
    299120      8462.6
    299160     8463.63
    299200     8464.07
    299240     8465.56
    299280     8466.35
    299320     8467.27
    299360     8468.78
    299400     8470.55
    299440     8471.11
    299480     8472.32
    299520     8473.34
    299560     8474.93
    299600     8476.11
    299640     8476.46
    299680     8478.31
    299720     8478.55
    299760     8480.26
    299800     8481.65
    299840     8482.53
    299880     8483.83
    299920     8485.33
    299960     8486.36
    300000      8486.8
    300040     8488.29
    300080     8489.09
    300120     8489.99
    300160      8491.5
    300200     8493.27
    300240     8493.83
    300280     8495.06
    300320     8496.07
    300360     8497.68
    300400     8498.83
    300440     8499.21
    300480     8501.05
    300520     8501.28
    300560     8502.98
    300600     8504.37
    300640     8505.28
    300680     8506.57
    300720     8508.08
    300760     8509.12
    300800     8509.54
    300840     8511.04
    300880     8511.84
    300920     8512.74
    300960     8514.23
    301000     8516.02
    301040     8516.54
    301080      8517.8
    301120      8518.8
    301160      8520.4
    301200     8521.58
    301240     8521.93
    301280     8523.77
    301320     8524.01
    301360     8525.72
    301400      8527.1
    301440     8527.99
    301480     8529.31
    301520      8530.8
    301560     8531.87
    301600     8532.26
    301640     8533.75
    301680     8534.58
    301720     8535.46
    301760     8536.93
    301800     8538.74
    301840     8539.27
    301880     8540.53
    301920     8541.52
    301960     8543.12
    302000     8544.31
    302040     8544.65
    302080     8546.52
    302120     8546.74
    302160     8548.45
    302200     8549.79
    302240     8550.72
    302280     8552.03
    302320     8553.54
    302360     8554.59
    302400     8554.96
    302440     8556.47
    302480     8557.29
    302520     8558.16
    302560     8559.64
    302600     8561.45
    302640     8561.99
    302680     8563.22
    302720     8564.22
    302760     8565.83
    302800     8567.04
    302840     8567.36
    302880     8569.23
    302920     8569.44
    302960     8571.16
    303000      8572.5
    303040     8573.46
    303080     8574.76
    303120     8576.27
    303160     8577.31
    303200     8577.68
    303240     8579.17
    303280     8580.01
    303320     8580.85
    303360     8582.38
    303400     8584.18
    303440     8584.71
    303480     8585.95
    303520     8586.94
    303560     8588.56
    303600     8589.73
    303640     8590.06
    303680     8591.92
    303720     8592.15
    303760     8593.85
    303800      8595.2
    303840     8596.15
    303880     8597.44
    303920        8599
    303960     8600.02
    304000     8600.38
    304040     8601.87
    304080     8602.74
    304120     8603.57
    304160     8605.06
    304200     8606.91
    304240     8607.41
    304280     8608.66
    304320     8609.63
    304360     8611.26
    304400     8612.44
    304440     8612.75
    304480     8614.62
    304520     8614.87
    304560     8616.54
    304600      8617.9
    304640     8618.86
    304680     8620.15
    304720     8621.72
    304760     8622.75
    304800     8623.08
    304840     8624.59
    304880     8625.44
    304920     8626.28
    304960     8627.76
    305000     8629.61
    305040     8630.11
    305080     8631.34
    305120     8632.33
    305160     8633.95
    305200     8635.14
    305240     8635.46
    305280     8637.34
    305320     8637.53
    305360     8639.25
    305400      8640.6
    305440     8641.56
    305480     8642.82
    305520     8644.43
    305560     8645.44
    305600     8645.79
    305640     8647.27
    305680     8648.17
    305720     8648.95
    305760     8650.48
    305800     8652.31
    305840     8652.82
    305880     8654.03
    305920     8655.03
    305960     8656.66
    306000     8657.85
    306040     8658.15
    306080     8660.07
    306120      8660.2
    306160     8661.96
    306200     8663.29
    306240     8664.25
    306280      8665.5
    306320     8667.12
    306360     8668.13
    306400     8668.48
    306440     8669.95
    306480     8670.87
    306520     8671.68
    306560     8673.16
    306600     8674.99
    306640      8675.5
    306680     8676.75
    306720     8677.74
    306760     8679.36
    306800     8680.56
    306840     8680.83
    306880     8682.79
    306920     8682.93
    306960     8684.64
    307000     8686.01
    307040     8686.96
    307080     8688.21
    307120     8689.84
    307160     8690.84
    307200     8691.19
    307240     8692.67
    307280     8693.58
    307320     8694.37
    307360     8695.85
    307400      8697.7
    307440     8698.22
    307480     8699.43
    307520     8700.45
    307560     8702.06
    307600     8703.27
    307640     8703.52
    307680     8705.48
    307720     8705.61
    307760     8707.35
    307800     8708.75
    307840     8709.67
    307880     8710.92
    307920     8712.57
    307960     8713.56
    308000     8713.89
    308040      8715.4
    308080     8716.31
    308120     8717.08
    308160     8718.56
    308200     8720.42
    308240     8720.94
    308280     8722.11
    308320     8723.18
    308360     8724.78
    308400     8725.97
    308440     8726.22
    308480     8728.18
    308520     8728.32
    308560     8730.07
    308600     8731.45
    308640     8732.38
    308680     8733.64
    308720      8735.3
    308760     8736.27
    308800      8736.6
    308840      8738.1
    308880        8739
    308920      8739.8
    308960     8741.27
    309000     8743.14
    309040     8743.65
    309080     8744.82
    309120     8745.88
    309160     8747.47
    309200     8748.71
    309240     8748.91
    309280     8750.88
    309320     8750.98
    309360     8752.76
    309400     8754.15
    309440     8755.09
    309480     8756.35
    309520     8758.01
    309560     8758.99
    309600     8759.31
    309640     8760.79
    309680      8761.7
    309720     8762.51
    309760        8764
    309800     8765.86
    309840     8766.37
    309880     8767.54
    309920     8768.59
    309960      8770.2
    310000      8771.4
    310040     8771.59
    310080     8773.61
    310120     8773.67
    310160     8775.45
    310200     8776.87
    310240      8777.8
    310280     8779.04
    310320     8780.73
    310360     8781.69
    310400        8782
    310440     8783.51
    310480     8784.42
    310520     8785.24
    310560     8786.69
    310600     8788.57
    310640     8789.05
    310680     8790.23
    310720     8791.27
    310760     8792.87
    310800     8794.07
    310840      8794.3
    310880      8796.3
    310920     8796.35
    310960     8798.15
    311000     8799.57
    311040     8800.48
    311080     8801.74
    311120     8803.43
    311160     8804.38
    311200     8804.71
    311240     8806.18
    311280     8807.11
    311320     8807.96
    311360     8809.38
    311400     8811.27
    311440     8811.73
    311480     8812.91
    311520     8813.98
    311560     8815.52
    311600     8816.75
    311640     8817.01
    311680        8819
    311720     8819.02
    311760     8820.86
    311800     8822.27
    311840     8823.15
    311880     8824.41
    311920     8826.13
    311960     8827.07
    312000     8827.39
    312040     8828.88
    312080      8829.8
    312120     8830.67
    312160     8832.07
    312200     8833.97
    312240     8834.42
    312280     8835.61
    312320     8836.67
    312360      8838.2
    312400     8839.41
    312440     8839.68
    312480     8841.69
    312520     8841.69
    312560     8843.55
    312600     8844.96
    312640     8845.84
    312680     8847.13
    312720     8848.82
    312760     8849.78
    312800     8850.06
    312840     8851.57
    312880     8852.47
    312920     8853.36
    312960     8854.75
    313000     8856.62
    313040     8857.09
    313080     8858.29
    313120     8859.35
    313160      8860.9
    313200     8862.12
    313240     8862.37
    313280     8864.37
    313320     8864.39
    313360     8866.22
    313400     8867.66
    313440     8868.53
    313480     8869.84
    313520      8871.5
    313560     8872.46
    313600     8872.75
    313640     8874.25
    313680     8875.16
    313720     8876.04
    313760     8877.44
    313800     8879.33
    313840     8879.74
    313880     8880.99
    313920     8882.05
    313960     8883.57
    314000     8884.83
    314040     8885.04
    314080     8887.03
    314120     8887.06
    314160     8888.92
    314200     8890.34
    314240     8891.21
    314280     8892.54
    314320     8894.23
    314360     8895.17
    314400     8895.48
    314440     8896.96
    314480     8897.88
    314520     8898.75
    314560     8900.15
    314600     8902.02
    314640     8902.45
    314680     8903.67
    314720     8904.74
    314760     8906.28
    314800     8907.49
    314840      8907.7
    314880      8909.7
    314920     8909.73
    314960     8911.61
    315000     8913.01
    315040      8913.9
    315080     8915.24
    315120     8916.89
    315160     8917.86
    315200     8918.18
    315240     8919.64
    315280     8920.58
    315320     8921.47
    315360     8922.85
    315400     8924.71
    315440     8925.17
    315480     8926.35
    315520     8927.43
    315560     8928.95
    315600     8930.16
    315640      8930.4
    315680     8932.41
    315720     8932.44
    315760     8934.28
    315800     8935.68
    315840     8936.59
    315880     8937.92
    315920     8939.59
    315960     8940.55
    316000     8940.86
    316040     8942.35
    316080     8943.26
    316120     8944.15
    316160     8945.56
    316200      8947.4
    316240     8947.85
    316280     8949.06
    316320     8950.12
    316360     8951.62
    316400     8952.86
    316440     8953.09
    316480     8955.08
    316520     8955.15
    316560     8956.97
    316600     8958.36
    316640     8959.25
    316680     8960.58
    316720     8962.27
    316760     8963.26
    316800     8963.57
    316840     8965.03
    316880     8965.95
    316920     8966.86
    316960     8968.26
    317000     8970.09
    317040     8970.52
    317080     8971.75
    317120     8972.79
    317160      8974.3
    317200     8975.55
    317240     8975.76
    317280     8977.76
    317320     8977.82
    317360     8979.64
    317400     8981.06
    317440     8981.91
    317480     8983.25
    317520     8984.95
    317560     8985.94
    317600     8986.22
    317640     8987.71
    317680     8988.64
    317720     8989.57
    317760     8990.93
    317800     8992.78
    317840     8993.18
    317880     8994.39
    317920     8995.41
    317960     8996.96
    318000     8998.21
    318040     8998.39
    318080     9000.42
    318120     9000.46
    318160     9002.28
    318200     9003.72
    318240     9004.53
    318280     9005.92
    318320     9007.62
    318360      9008.6
    318400     9008.88
    318440     9010.38
    318480     9011.29
    318520      9012.2
    318560     9013.59
    318600     9015.43
    318640     9015.85
    318680     9017.07
    318720     9018.06
    318760     9019.62
    318800     9020.85
    318840     9021.06
    318880     9023.06
    318920     9023.09
    318960     9024.93
    319000     9026.37
    319040     9027.16
    319080     9028.57
    319120     9030.25
    319160     9031.23
    319200     9031.54
    319240     9033.04
    319280     9033.94
    319320     9034.84
    319360     9036.21
    319400     9038.07
    319440     9038.47
    319480     9039.71
    319520     9040.73
    319560     9042.28
    319600     9043.52
    319640     9043.73
    319680     9045.73
    319720     9045.74
    319760      9047.6
    319800     9049.03
    319840     9049.79
    319880     9051.21
    319920     9052.89
    319960     9053.88
    320000     9054.21
    320040     9055.69
    320080      9056.6
    320120      9057.5
    320160     9058.86
    320200     9060.71
    320240     9061.14
    320280     9062.39
    320320      9063.4
    320360     9064.93
    320400     9066.16
    320440      9066.4
    320480     9068.39
    320520     9068.38
    320560     9070.26
    320600     9071.71
    320640     9072.43
    320680     9073.87
    320720     9075.56
    320760     9076.55
    320800     9076.88
    320840     9078.36
    320880     9079.23
    320920     9080.18
    320960     9081.54
    321000     9083.36
    321040      9083.8
    321080     9085.04
    321120     9086.05
    321160     9087.58
    321200     9088.81
    321240     9089.06
    321280     9091.05
    321320     9091.04
    321360     9092.91
    321400     9094.38
    321440     9095.09
    321480     9096.51
    321520     9098.22
    321560     9099.23
    321600     9099.55
    321640     9101.02
    321680      9101.9
    321720     9102.84
    321760      9104.2
    321800     9106.02
    321840     9106.48
    321880      9107.7
    321920     9108.72
    321960     9110.27
    322000     9111.48
    322040     9111.73
    322080     9113.72
    322120     9113.66
    322160     9115.56
    322200     9117.05
    322240     9117.74
    322280     9119.17
    322320     9120.85
    322360     9121.88
    322400      9122.2
    322440      9123.7
    322480     9124.54
    322520     9125.49
    322560     9126.87
    322600     9128.71
    322640     9129.15
    322680     9130.36
    322720     9131.37
    322760     9132.94
    322800     9134.13
    322840     9134.39
    322880     9136.35
    322920     9136.29
    322960     9138.21
    323000      9139.7
    323040     9140.38
    323080     9141.81
    323120      9143.5
    323160     9144.55
    323200     9144.86
    323240     9146.36
    323280      9147.2
    323320     9148.12
    323360     9149.49
    323400     9151.35
    323440     9151.79
    323480     9153.02
    323520        9154
    323560     9155.56
    323600     9156.77
    323640     9157.01
    323680     9158.99
    323720     9158.91
    323760     9160.83
    323800     9162.35
    323840     9162.99
    323880     9164.45
    323920     9166.16
    323960     9167.18
    324000     9167.49
    324040     9169.01
    324080     9169.83
    324120     9170.78
    324160      9172.1
    324200     9173.97
    324240     9174.42
    324280     9175.68
    324320     9176.64
    324360      9178.2
    324400     9179.39
    324440     9179.67
    324480     9181.62
    324520     9181.57
    324560     9183.46
    324600        9185
    324640     9185.67
    324680      9187.1
    324720      9188.8
    324760     9189.83
    324800     9190.15
    324840     9191.69
    324880     9192.48
    324920     9193.45
    324960     9194.77
    325000     9196.62
    325040     9197.08
    325080     9198.33
    325120     9199.28
    325160     9200.83
    325200     9202.04
    325240     9202.32
    325280      9204.3
    325320     9204.22
    325360     9206.14
    325400     9207.65
    325440     9208.33
    325480     9209.78
    325520     9211.44
    325560     9212.52
    325600     9212.82
    325640     9214.33
    325680     9215.15
    325720     9216.12
    325760     9217.45
    325800     9219.26
    325840     9219.78
    325880        9221
    325920     9221.95
    325960     9223.51
    326000      9224.7
    326040     9224.97
    326080     9226.96
    326120     9226.89
    326160     9228.82
    326200     9230.31
    326240     9230.98
    326280     9232.48
    326320     9234.11
    326360     9235.18
    326400      9235.5
    326440     9237.02
    326480     9237.84
    326520      9238.8
    326560     9240.14
    326600     9241.93
    326640     9242.43
    326680     9243.68
    326720     9244.59
    326760      9246.2
    326800     9247.38
    326840     9247.66
    326880     9249.64
    326920     9249.59
    326960     9251.51
    327000     9252.98
    327040     9253.66
    327080     9255.17
    327120     9256.78
    327160     9257.87
    327200     9258.18
    327240      9259.7
    327280     9260.53
    327320     9261.49
    327360      9262.8
    327400     9264.61
    327440     9265.12
    327480     9266.33
    327520     9267.27
    327560     9268.85
    327600     9270.04
    327640      9270.3
    327680     9272.34
    327720     9272.28
    327760     9274.16
    327800     9275.65
    327840      9276.3
    327880     9277.86
    327920     9279.47
    327960     9280.53
    328000     9280.87
    328040     9282.39
    328080     9283.21
    328120     9284.19
    328160     9285.47
    328200     9287.31
    328240     9287.83
    328280     9289.02
    328320     9289.98
    328360     9291.54
    328400     9292.75
    328440        9293
    328480     9295.01
    328520     9294.95
    328560     9296.85
    328600     9298.31
    328640     9298.99
    328680     9300.54
    328720     9302.15
    328760     9303.19
    328800     9303.53
    328840     9305.06
    328880     9305.89
    328920     9306.87
    328960     9308.15
    329000     9309.97
    329040     9310.48
    329080     9311.67
    329120     9312.63
    329160     9314.21
    329200     9315.43
    329240     9315.67
    329280      9317.7
    329320     9317.65
    329360     9319.54
    329400     9320.98
    329440     9321.67
    329480     9323.23
    329520     9324.81
    329560     9325.87
    329600     9326.21
    329640     9327.74
    329680     9328.54
    329720     9329.52
    329760     9330.84
    329800     9332.66
    329840     9333.13
    329880     9334.35
    329920     9335.29
    329960     9336.88
    330000     9338.12
    330040     9338.31
    330080     9340.35
    330120     9340.32
    330160     9342.23
    330200     9343.61
    330240     9344.35
    330280     9345.88
    330320     9347.47
    330360     9348.53
    330400     9348.85
    330440     9350.44
    330480     9351.21
    330520     9352.19
    330560     9353.51
    330600     9355.31
    330640     9355.81
    330680     9357.01
    330720     9357.94
    330760     9359.53
    330800     9360.81
    330840     9360.94
    330880     9363.02
    330920     9363.01
    330960     9364.91
    331000     9366.26
    331040     9367.01
    331080     9368.53
    331120     9370.17
    331160     9371.17
    331200     9371.52
    331240     9373.07
    331280     9373.88
    331320     9374.87
    331360     9376.17
    331400     9377.96
    331440     9378.46
    331480     9379.68
    331520     9380.58
    331560     9382.19
    331600     9383.47
    331640     9383.57
    331680     9385.67
    331720     9385.67
    331760     9387.54
    331800     9388.89
    331840     9389.66
    331880     9391.21
    331920     9392.85
    331960     9393.81
    332000     9394.15
    332040      9395.7
    332080     9396.56
    332120     9397.56
    332160     9398.85
    332200     9400.62
    332240     9401.11
    332280     9402.34
    332320     9403.25
    332360     9404.85
    332400     9406.12
    332440     9406.23
    332480     9408.34
    332520     9408.32
    332560     9410.19
    332600     9411.53
    332640     9412.34
    332680     9413.86
    332720     9415.46
    332760     9416.46
    332800     9416.79
    332840     9418.36
    332880     9419.22
    332920     9420.23
    332960     9421.54
    333000     9423.31
    333040     9423.78
    333080     9425.01
    333120     9425.91
    333160     9427.53
    333200     9428.81
    333240     9428.91
    333280     9431.02
    333320     9431.04
    333360     9432.88
    333400     9434.22
    333440     9435.04
    333480     9436.56
    333520     9438.15
    333560     9439.17
    333600     9439.49
    333640     9441.06
    333680     9441.96
    333720     9442.97
    333760     9444.29
    333800     9446.01
    333840      9446.5
    333880     9447.71
    333920     9448.62
    333960     9450.26
    334000      9451.5
    334040     9451.62
    334080     9453.73
    334120     9453.75
    334160     9455.61
    334200     9456.93
    334240     9457.79
    334280     9459.26
    334320     9460.87
    334360     9461.89
    334400     9462.19
    334440     9463.78
    334480     9464.67
    334520     9465.69
    334560     9467.03
    334600     9468.74
    334640     9469.22
    334680     9470.42
    334720     9471.31
    334760     9472.96
    334800      9474.2
    334840     9474.34
    334880     9476.45
    334920     9476.48
    334960     9478.37
    335000     9479.64
    335040     9480.49
    335080     9481.96
    335120     9483.58
    335160     9484.58
    335200     9484.91
    335240     9486.49
    335280     9487.38
    335320     9488.41
    335360     9489.75
    335400     9491.46
    335440     9491.95
    335480     9493.16
    335520     9494.03
    335560     9495.67
    335600     9496.93
    335640     9497.04
    335680     9499.19
    335720     9499.18
    335760     9501.07
    335800     9502.36
    335840      9503.2
    335880     9504.68
    335920     9506.31
    335960     9507.32
    336000     9507.62
    336040      9509.2
    336080     9510.12
    336120      9511.1
    336160     9512.47
    336200     9514.14
    336240     9514.64
    336280     9515.88
    336320     9516.73
    336360     9518.36
    336400     9519.65
    336440      9519.7
    336480     9521.91
    336520     9521.89
    336560     9523.76
    336600     9525.05
    336640     9525.89
    336680      9527.4
    336720     9529.01
    336760     9530.03
    336800     9530.34
    336840      9531.9
    336880     9532.81
    336920      9533.8
    336960     9535.17
    337000     9536.86
    337040     9537.34
    337080     9538.58
    337120     9539.44
    337160     9541.07
    337200     9542.34
    337240      9542.4
    337280     9544.62
    337320     9544.61
    337360     9546.45
    337400     9547.76
    337440     9548.57
    337480      9550.1
    337520     9551.72
    337560     9552.74
    337600     9553.04
    337640     9554.61
    337680     9555.53
    337720     9556.51
    337760     9557.84
    337800     9559.57
    337840     9560.03
    337880     9561.29
    337920     9562.16
    337960     9563.78
    338000     9565.05
    338040      9565.1
    338080     9567.36
    338120     9567.33
    338160     9569.17
    338200     9570.46
    338240      9571.3
    338280     9572.82
    338320     9574.47
    338360     9575.46
    338400     9575.76
    338440     9577.32
    338480     9578.25
    338520     9579.23
    338560     9580.55
    338600      9582.3
    338640     9582.72
    338680     9584.02
    338720     9584.89
    338760      9586.5
    338800     9587.76
    338840     9587.81
    338880     9590.08
    338920     9590.03
    338960     9591.91
    339000     9593.16
    339040     9593.99
    339080     9595.57
    339120     9597.16
    339160      9598.2
    339200     9598.48
    339240     9600.02
    339280     9600.95
    339320     9601.92
    339360     9603.27
    339400     9604.99
    339440     9605.43
    339480      9606.7
    339520     9607.62
    339560      9609.2
    339600     9610.46
    339640     9610.52
    339680     9612.79
    339720     9612.75
    339760     9614.61
    339800     9615.86
    339840      9616.7
    339880     9618.28
    339920     9619.92
    339960     9620.91
    340000     9621.19
    340040     9622.74
    340080     9623.69
    340120     9624.65
    340160        9626
    340200     9627.71
    340240     9628.17
    340280     9629.43
    340320     9630.33
    340360     9631.93
    340400     9633.21
    340440     9633.25
    340480     9635.51
    340520     9635.48
    340560     9637.33
    340600     9638.56
    340640     9639.45
    340680        9641
    340720     9642.64
    340760     9643.62
    340800     9643.95
    340840     9645.45
    340880     9646.42
    340920      9647.4
    340960     9648.71
    341000     9650.45
    341040     9650.88
    341080     9652.14
    341120     9653.05
    341160     9654.63
    341200     9655.92
    341240     9655.96
    341280     9658.19
    341320     9658.15
    341360     9660.06
    341400     9661.24
    341440     9662.13
    341480     9663.73
    341520     9665.34
    341560     9666.31
    341600     9666.64
    341640     9668.14
    341680     9669.12
    341720     9670.06
    341760     9671.39
    341800     9673.16
    341840     9673.54
    341880     9674.83
    341920     9675.72
    341960     9677.33
    342000     9678.61
    342040     9678.69
    342080     9680.93
    342120     9680.86
    342160     9682.73
    342200     9683.94
    342240     9684.84
    342280      9686.4
    342320     9688.01
    342360     9688.99
    342400     9689.32
    342440     9690.84
    342480     9691.81
    342520     9692.72
    342560     9694.09
    342600     9695.84
    342640     9696.25
    342680     9697.56
    342720     9698.44
    342760     9700.03
    342800     9701.29
    342840     9701.37
    342880     9703.63
    342920     9703.57
    342960     9705.44
    343000     9706.64
    343040     9707.52
    343080     9709.12
    343120     9710.71
    343160     9711.68
    343200     9711.97
    343240     9713.55
    343280     9714.53
    343320     9715.43
    343360      9716.8
    343400     9718.55
    343440     9718.98
    343480     9720.25
    343520     9721.13
    343560     9722.73
    343600     9723.98
    343640     9724.05
    343680     9726.37
    343720     9726.27
    343760     9728.19
    343800     9729.38
    343840     9730.26
    343880     9731.85
    343920     9733.41
    343960     9734.43
    344000     9734.71
    344040     9736.27
    344080     9737.26
    344120     9738.13
    344160     9739.51
    344200     9741.28
    344240     9741.68
    344280     9742.99
    344320     9743.88
    344360     9745.44
    344400     9746.69
    344440      9746.8
    344480     9749.09
    344520     9748.99
    344560     9750.91
    344600     9752.12
    344640     9752.96
    344680     9754.57
    344720     9756.15
    344760     9757.16
    344800     9757.44
    344840     9759.01
    344880     9759.97
    344920     9760.87
    344960     9762.23
    345000     9763.99
    345040     9764.41
    345080     9765.71
    345120     9766.58
    345160     9768.15
    345200     9769.41
    345240     9769.52
    345280     9771.81
    345320      9771.7
    345360      9773.6
    345400     9774.86
    345440     9775.69
    345480     9777.29
    345520     9778.84
    345560     9779.85
    345600     9780.15
    345640     9781.73
    345680     9782.69
    345720      9783.6
    345760     9784.91
    345800     9786.71
    345840     9787.08
    345880     9788.39
    345920     9789.29
    345960     9790.86
    346000      9792.1
    346040     9792.23
    346080     9794.51
    346120     9794.39
    346160     9796.29
    346200     9797.58
    346240     9798.42
    346280     9800.01
    346320     9801.55
    346360     9802.52
    346400     9802.84
    346440     9804.45
    346480     9805.39
    346520      9806.3
    346560     9807.65
    346600     9809.43
    346640      9809.8
    346680     9811.09
    346720     9811.99
    346760      9813.6
    346800     9814.83
    346840     9814.94
    346880     9817.23
    346920     9817.09
    346960     9819.04
    347000     9820.33
    347040     9821.16
    347080     9822.72
    347120     9824.27
    347160     9825.22
    347200     9825.56
    347240     9827.19
    347280     9828.12
    347320        9829
    347360     9830.36
    347400     9832.17
    347440     9832.49
    347480     9833.83
    347520     9834.72
    347560     9836.28
    347600     9837.57
    347640     9837.68
    347680     9839.97
    347720     9839.81
    347760     9841.78
    347800     9843.09
    347840     9843.89
    347880     9845.47
    347920     9847.03
    347960     9847.95
    348000     9848.32
    348040     9849.87
    348080     9850.85
    348120     9851.75
    348160      9853.1
    348200     9854.87
    348240     9855.21
    348280     9856.57
    348320     9857.45
    348360     9859.03
    348400     9860.28
    348440     9860.43
    348480      9862.7
    348520     9862.55
    348560     9864.49
    348600     9865.87
    348640      9866.6
    348680     9868.17
    348720     9869.75
    348760      9870.7
    348800     9871.04
    348840     9872.57
    348880     9873.54
    348920     9874.44
    348960     9875.79
    349000     9877.56
    349040     9877.87
    349080     9879.24
    349120     9880.11
    349160     9881.74
    349200     9882.97
    349240      9883.1
    349280     9885.39
    349320     9885.22
    349360     9887.21
    349400     9888.54
    349440     9889.28
    349480     9890.88
    349520     9892.46
    349560     9893.37
    349600     9893.74
    349640     9895.26
    349680     9896.25
    349720     9897.14
    349760     9898.49
    349800     9900.26
    349840     9900.57
    349880      9901.9
    349920     9902.74
    349960     9904.42
    350000     9905.66
    350040     9905.79
    350080     9908.09
    350120     9907.91
    350160      9909.9
    350200      9911.2
    350240     9911.98
    350280     9913.57
    350320     9915.15
    350360     9916.02
    350400      9916.4
    350440     9917.92
    350480     9918.89
    350520     9919.81
    350560     9921.15
    350600      9922.9
    350640     9923.22
    350680     9924.58
    350720     9925.41
    350760     9927.08
    350800      9928.3
    350840     9928.43
    350880     9930.73
    350920     9930.55
    350960     9932.54
    351000     9933.83
    351040     9934.65
    351080     9936.23
    351120     9937.77
    351160     9938.68
    351200     9939.08
    351240     9940.55
    351280     9941.56
    351320     9942.45
    351360      9943.8
    351400     9945.54
    351440     9945.89
    351480     9947.21
    351520     9948.07
    351560     9949.74
    351600     9950.96
    351640     9951.07
    351680     9953.38
    351720     9953.24
    351760     9955.21
    351800     9956.46
    351840     9957.33
    351880      9958.9
    351920      9960.4
    351960     9961.33
    352000     9961.72
    352040     9963.21
    352080      9964.2
    352120     9965.08
    352160     9966.44
    352200      9968.2
    352240     9968.54
    352280     9969.85
    352320     9970.71
    352360     9972.38
    352400     9973.65
    352440     9973.72
    352480     9976.04
    352520     9975.86
    352560     9977.86
    352600     9979.08
    352640     9979.96
    352680     9981.54
    352720     9983.01
    352760     9983.99
    352800     9984.36
    352840     9985.86
    352880     9986.82
    352920     9987.71
    352960     9989.09
    353000     9990.84
    353040     9991.16
    353080     9992.46
    353120     9993.35
    353160     9995.04
    353200     9996.26
    353240     9996.33
    353280     9998.67
    353320     9998.48
    353360     10000.5
    353400     10001.7
    353440     10002.6
    353480     10004.2
    353520     10005.6
    353560     10006.6
    353600       10007
    353640     10008.5
    353680     10009.4
    353720     10010.4
    353760     10011.8
    353800     10013.5
    353840     10013.8
    353880     10015.1
    353920       10016
    353960     10017.7
    354000     10018.9
    354040       10019
    354080     10021.4
    354120     10021.1
    354160     10023.2
    354200     10024.4
    354240     10025.3
    354280     10026.9
    354320     10028.3
    354360     10029.3
    354400     10029.7
    354440     10031.2
    354480     10032.1
    354520     10033.1
    354560     10034.4
    354600     10036.2
    354640     10036.5
    354680     10037.8
    354720     10038.7
    354760     10040.3
    354800     10041.6
    354840     10041.7
    354880       10044
    354920     10043.8
    354960     10045.8
    355000     10047.1
    355040       10048
    355080     10049.6
    355120       10051
    355160       10052
    355200     10052.4
    355240     10053.9
    355280     10054.8
    355320     10055.7
    355360     10057.1
    355400     10058.9
    355440     10059.1
    355480     10060.5
    355520     10061.3
    355560       10063
    355600     10064.3
    355640     10064.4
    355680     10066.7
    355720     10066.4
    355760     10068.5
    355800     10069.7
    355840     10070.7
    355880     10072.2
    355920     10073.7
    355960     10074.7
    356000       10075
    356040     10076.5
    356080     10077.5
    356120     10078.4
    356160     10079.8
    356200     10081.5
    356240     10081.8
    356280     10083.2
    356320       10084
    356360     10085.7
    356400       10087
    356440       10087
    356480     10089.4
    356520     10089.1
    356560     10091.1
    356600     10092.4
    356640     10093.3
    356680     10094.9
    356720     10096.3
    356760     10097.3
    356800     10097.7
    356840     10099.2
    356880     10100.2
    356920     10101.1
    356960     10102.5
    357000     10104.2
    357040     10104.4
    357080     10105.8
    357120     10106.7
    357160     10108.4
    357200     10109.6
    357240     10109.7
    357280     10112.1
    357320     10111.8
    357360     10113.8
    357400     10115.1
    357440       10116
    357480     10117.6
    357520       10119
    357560       10120
    357600     10120.4
    357640     10121.9
    357680     10122.8
    357720     10123.7
    357760     10125.2
    357800     10126.9
    357840     10127.1
    357880     10128.5
    357920     10129.3
    357960       10131
    358000     10132.3
    358040     10132.4
    358080     10134.7
    358120     10134.4
    358160     10136.4
    358200     10137.8
    358240     10138.6
    358280     10140.2
    358320     10141.7
    358360     10142.7
    358400       10143
    358440     10144.5
    358480     10145.5
    358520     10146.4
    358560     10147.8
    358600     10149.5
    358640     10149.7
    358680     10151.1
    358720       10152
    358760     10153.7
    358800     10154.9
    358840     10155.1
    358880     10157.4
    358920     10157.1
    358960     10159.1
    359000     10160.4
    359040     10161.2
    359080     10162.9
    359120     10164.3
    359160     10165.3
    359200     10165.6
    359240     10167.1
    359280     10168.1
    359320       10169
    359360     10170.4
    359400     10172.1
    359440     10172.4
    359480     10173.7
    359520     10174.6
    359560     10176.3
    359600     10177.6
    359640     10177.7
    359680       10180
    359720     10179.8
    359760     10181.7
    359800       10183
    359840     10183.9
    359880     10185.5
    359920     10186.9
    359960       10188
    360000     10188.3
    360040     10189.8
    360080     10190.7
    360120     10191.7
    360160     10193.1
    360200     10194.8
    360240     10195.1
    360280     10196.4
    360320     10197.3
    360360     10198.9
    360400     10200.2
    360440     10200.3
    360480     10202.7
    360520     10202.4
    360560     10204.4
    360600     10205.7
    360640     10206.6
    360680     10208.1
    360720     10209.6
    360760     10210.6
    360800     10210.9
    360840     10212.5
    360880     10213.3
    360920     10214.3
    360960     10215.7
    361000     10217.4
    361040     10217.7
    361080       10219
    361120     10219.9
    361160     10221.6
    361200     10222.8
    361240       10223
    361280     10225.3
    361320       10225
    361360       10227
    361400     10228.3
    361440     10229.2
    361480     10230.8
    361520     10232.2
    361560     10233.3
    361600     10233.5
    361640     10235.1
    361680       10236
    361720       10237
    361760     10238.3
    361800     10240.1
    361840     10240.3
    361880     10241.6
    361920     10242.5
    361960     10244.2
    362000     10245.4
    362040     10245.6
    362080       10248
    362120     10247.7
    362160     10249.6
    362200     10250.9
    362240     10251.9
    362280     10253.4
    362320     10254.9
    362360     10255.9
    362400     10256.2
    362440     10257.8
    362480     10258.6
    362520     10259.7
    362560       10261
    362600     10262.7
    362640       10263
    362680     10264.3
    362720     10265.2
    362760     10266.8
    362800     10268.1
    362840     10268.3
    362880     10270.6
    362920     10270.3
    362960     10272.3
    363000     10273.6
    363040     10274.5
    363080     10276.1
    363120     10277.6
    363160     10278.6
    363200     10278.8
    363240     10280.4
    363280     10281.3
    363320     10282.4
    363360     10283.7
    363400     10285.4
    363440     10285.7
    363480     10286.9
    363520     10287.9
    363560     10289.5
    363600     10290.8
    363640     10290.9
    363680     10293.3
    363720       10293
    363760       10295
    363800     10296.3
    363840     10297.2
    363880     10298.8
    363920     10300.2
    363960     10301.2
    364000     10301.5
    364040     10303.1
    364080       10304
    364120       10305
    364160     10306.3
    364200     10308.1
    364240     10308.3
    364280     10309.6
    364320     10310.5
    364360     10312.1
    364400     10313.4
    364440     10313.5
    364480     10315.9
    364520     10315.6
    364560     10317.7
    364600     10318.9
    364640     10319.9
    364680     10321.4
    364720     10322.9
    364760     10323.9
    364800     10324.2
    364840     10325.7
    364880     10326.6
    364920     10327.7
    364960     10328.9
    365000     10330.7
    365040       10331
    365080     10332.2
    365120     10333.2
    365160     10334.8
    365200     10336.1
    365240     10336.2
    365280     10338.5
    365320     10338.3
    365360     10340.3
    365400     10341.6
    365440     10342.5
    365480       10344
    365520     10345.5
    365560     10346.6
    365600     10346.8
    365640     10348.4
    365680     10349.2
    365720     10350.3
    365760     10351.5
    365800     10353.3
    365840     10353.7
    365880     10354.9
    365920     10355.8
    365960     10357.4
    366000     10358.7
    366040     10358.8
    366080     10361.2
    366120     10360.9
    366160     10362.9
    366200     10364.2
    366240     10365.1
    366280     10366.6
    366320     10368.2
    366360     10369.2
    366400     10369.4
    366440     10371.1
    366480     10371.8
    366520     10372.9
    366560     10374.2
    366600       10376
    366640     10376.3
    366680     10377.5
    366720     10378.5
    366760       10380
    366800     10381.3
    366840     10381.4
    366880     10383.8
    366920     10383.5
    366960     10385.5
    367000     10386.9
    367040     10387.7
    367080     10389.2
    367120     10390.8
    367160     10391.8
    367200       10392
    367240     10393.7
    367280     10394.4
    367320     10395.5
    367360     10396.8
    367400     10398.6
    367440       10399
    367480     10400.1
    367520     10401.1
    367560     10402.6
    367600       10404
    367640       10404
    367680     10406.5
    367720     10406.1
    367760     10408.1
    367800     10409.5
    367840     10410.3
    367880     10411.8
    367920     10413.4
    367960     10414.5
    368000     10414.6
    368040     10416.3
    368080     10417.1
    368120     10418.2
    368160     10419.4
    368200     10421.2
    368240     10421.6
    368280     10422.8
    368320     10423.8
    368360     10425.3
    368400     10426.6
    368440     10426.7
    368480     10429.1
    368520     10428.8
    368560     10430.8
    368600     10432.1
    368640       10433
    368680     10434.5
    368720     10436.1
    368760     10437.1
    368800     10437.3
    368840     10438.9
    368880     10439.7
    368920     10440.8
    368960     10442.1
    369000     10443.8
    369040     10444.3
    369080     10445.5
    369120     10446.4
    369160     10447.9
    369200     10449.2
    369240     10449.3
    369280     10451.8
    369320     10451.5
    369360     10453.4
    369400     10454.7
    369440     10455.7
    369480     10457.1
    369520     10458.8
    369560     10459.8
    369600     10459.9
    369640     10461.6
    369680     10462.4
    369720     10463.5
    369760     10464.7
    369800     10466.5
    369840     10466.9
    369880     10468.1
    369920     10469.1
    369960     10470.5
    370000     10471.9
    370040       10472
    370080     10474.5
    370120     10474.2
    370160     10476.1
    370200     10477.4
    370240     10478.3
    370280     10479.8
    370320     10481.4
    370360     10482.4
    370400     10482.6
    370440     10484.3
    370480       10485
    370520     10486.1
    370560     10487.4
    370600     10489.2
    370640     10489.6
    370680     10490.8
    370720     10491.8
    370760     10493.2
    370800     10494.5
    370840     10494.6
    370880     10497.1
    370920     10496.8
    370960     10498.8
    371000     10500.1
    371040       10501
    371080     10502.5
    371120     10504.1
    371160     10505.1
    371200     10505.2
    371240     10506.9
    371280     10507.7
    371320     10508.8
    371360     10510.1
    371400     10511.9
    371440     10512.3
    371480     10513.4
    371520     10514.5
    371560     10515.8
    371600     10517.2
    371640     10517.3
    371680     10519.8
    371720     10519.5
    371760     10521.4
    371800     10522.7
    371840     10523.7
    371880     10525.2
    371920     10526.8
    371960     10527.7
    372000     10527.9
    372040     10529.6
    372080     10530.4
    372120     10531.5
    372160     10532.8
    372200     10534.5
    372240       10535
    372280     10536.1
    372320     10537.1
    372360     10538.5
    372400     10539.9
    372440       10540
    372480     10542.5
    372520     10542.2
    372560     10544.1
    372600     10545.4
    372640     10546.3
    372680     10547.9
    372720     10549.5
    372760     10550.4
    372800     10550.6
    372840     10552.3
    372880     10553.1
    372920     10554.1
    372960     10555.5
    373000     10557.2
    373040     10557.6
    373080     10558.8
    373120     10559.9
    373160     10561.2
    373200     10562.5
    373240     10562.6
    373280     10565.2
    373320     10564.9
    373360     10566.8
    373400     10568.1
    373440       10569
    373480     10570.6
    373520     10572.2
    373560     10573.1
    373600     10573.3
    373640       10575
    373680     10575.8
    373720     10576.8
    373760     10578.2
    373800     10579.9
    373840     10580.3
    373880     10581.5
    373920     10582.5
    373960     10583.8
    374000     10585.2
    374040     10585.3
    374080     10587.9
    374120     10587.5
    374160     10589.5
    374200     10590.7
    374240     10591.6
    374280     10593.3
    374320     10594.9
    374360     10595.8
    374400     10595.9
    374440     10597.6
    374480     10598.5
    374520     10599.5
    374560     10600.8
    374600     10602.6
    374640       10603
    374680     10604.2
    374720     10605.2
    374760     10606.5
    374800     10607.9
    374840       10608
    374880     10610.6
    374920     10610.2
    374960     10612.2
    375000     10613.5
    375040     10614.3
    375080       10616
    375120     10617.5
    375160     10618.5
    375200     10618.6
    375240     10620.3
    375280     10621.1
    375320     10622.1
    375360     10623.5
    375400     10625.3
    375440     10625.7
    375480     10626.9
    375520     10627.9
    375560     10629.2
    375600     10630.6
    375640     10630.7
    375680     10633.3
    375720     10632.9
    375760     10634.9
    375800     10636.2
    375840       10637
    375880     10638.6
    375920     10640.2
    375960     10641.1
    376000     10641.3
    376040       10643
    376080     10643.8
    376120     10644.8
    376160     10646.2
    376200     10647.9
    376240     10648.3
    376280     10649.5
    376320     10650.6
    376360     10651.9
    376400     10653.3
    376440     10653.4
    376480     10655.9
    376520     10655.5
    376560     10657.5
    376600     10658.8
    376640     10659.7
    376680     10661.3
    376720     10662.8
    376760     10663.8
    376800       10664
    376840     10665.7
    376880     10666.4
    376920     10667.5
    376960     10668.8
    377000     10670.6
    377040       10671
    377080     10672.2
    377120     10673.2
    377160     10674.6
    377200     10675.9
    377240     10676.1
    377280     10678.5
    377320     10678.2
    377360     10680.1
    377400     10681.4
    377440     10682.3
    377480     10683.9
    377520     10685.5
    377560     10686.4
    377600     10686.6
    377640     10688.3
    377680     10689.1
    377720     10690.1
    377760     10691.5
    377800     10693.3
    377840     10693.7
    377880     10694.8
    377920     10695.9
    377960     10697.2
    378000     10698.6
    378040     10698.7
    378080     10701.2
    378120     10700.8
    378160     10702.8
    378200     10704.1
    378240       10705
    378280     10706.6
    378320     10708.2
    378360     10709.1
    378400     10709.3
    378440       10711
    378480     10711.7
    378520     10712.8
    378560     10714.2
    378600       10716
    378640     10716.3
    378680     10717.4
    378720     10718.6
    378760     10719.9
    378800     10721.2
    378840     10721.3
    378880     10723.9
    378920     10723.5
    378960     10725.4
    379000     10726.7
    379040     10727.6
    379080     10729.2
    379120     10730.8
    379160     10731.8
    379200     10731.9
    379240     10733.6
    379280     10734.4
    379320     10735.5
    379360     10736.8
    379400     10738.6
    379440     10738.9
    379480     10740.1
    379520     10741.2
    379560     10742.5
    379600     10743.9
    379640       10744
    379680     10746.5
    379720     10746.2
    379760     10748.1
    379800     10749.4
    379840     10750.3
    379880     10751.9
    379920     10753.4
    379960     10754.4
    380000     10754.6
    380040     10756.3
    380080       10757
    380120     10758.1
    380160     10759.4
    380200     10761.3
    380240     10761.6
    380280     10762.7
    380320     10763.9
    380360     10765.2
    380400     10766.5
    380440     10766.6
    380480     10769.2
    380520     10768.8
    380560     10770.7
    380600       10772
    380640     10772.9
    380680     10774.5
    380720     10776.1
    380760       10777
    380800     10777.2
    380840     10778.9
    380880     10779.7
    380920     10780.8
    380960     10782.1
    381000     10783.9
    381040     10784.2
    381080     10785.4
    381120     10786.5
    381160     10787.8
    381200     10789.1
    381240     10789.2
    381280     10791.9
    381320     10791.5
    381360     10793.4
    381400     10794.7
    381440     10795.6
    381480     10797.2
    381520     10798.8
    381560     10799.7
    381600     10799.8
    381640     10801.6
    381680     10802.3
    381720     10803.4
    381760     10804.8
    381800     10806.6
    381840     10806.9
    381880     10808.1
    381920     10809.2
    381960     10810.4
    382000     10811.8
    382040     10811.9
    382080     10814.6
    382120     10814.1
    382160       10816
    382200     10817.3
    382240     10818.2
    382280     10819.8
    382320     10821.4
    382360     10822.3
    382400     10822.5
    382440     10824.2
    382480       10825
    382520     10826.1
    382560     10827.4
    382600     10829.3
    382640     10829.5
    382680     10830.7
    382720     10831.8
    382760     10833.1
    382800     10834.5
    382840     10834.6
    382880     10837.2
    382920     10836.8
    382960     10838.7
    383000       10840
    383040     10840.9
    383080     10842.5
    383120       10844
    383160       10845
    383200     10845.1
    383240     10846.9
    383280     10847.6
    383320     10848.7
    383360       10850
    383400       10852
    383440     10852.2
    383480     10853.4
    383520     10854.5
    383560     10855.7
    383600     10857.2
    383640     10857.2
    383680     10859.9
    383720     10859.4
    383760     10861.4
    383800     10862.6
    383840     10863.6
    383880     10865.1
    383920     10866.7
    383960     10867.7
    384000     10867.8
    384040     10869.6
    384080     10870.3
    384120     10871.4
    384160     10872.7
    384200     10874.6
    384240     10874.8
    384280       10876
    384320     10877.1
    384360     10878.3
    384400     10879.8
    384440     10879.9
    384480     10882.5
    384520     10882.1
    384560       10884
    384600     10885.3
    384640     10886.2
    384680     10887.8
    384720     10889.3
    384760     10890.3
    384800     10890.4
    384840     10892.3
    384880     10892.9
    384920       10894
    384960     10895.3
    385000     10897.2
    385040     10897.5
    385080     10898.7
    385120     10899.8
    385160       10901
    385200     10902.4
    385240     10902.5
    385280     10905.2
    385320     10904.7
    385360     10906.6
    385400     10907.9
    385440     10908.9
    385480     10910.4
    385520     10911.9
    385560     10912.9
    385600       10913
    385640     10914.8
    385680     10915.6
    385720     10916.6
    385760     10917.9
    385800     10919.8
    385840     10920.1
    385880     10921.2
    385920     10922.4
    385960     10923.6
    386000     10925.1
    386040     10925.2
    386080     10927.8
    386120     10927.3
    386160     10929.2
    386200     10930.5
    386240     10931.5
    386280       10933
    386320     10934.5
    386360     10935.5
    386400     10935.6
    386440     10937.5
    386480     10938.1
    386520     10939.3
    386560     10940.5
    386600     10942.4
    386640     10942.7
    386680     10943.9
    386720       10945
    386760     10946.3
    386800     10947.7
    386840     10947.8
    386880     10950.5
    386920       10950
    386960     10951.9
    387000     10953.1
    387040     10954.1
    387080     10955.7
    387120     10957.2
    387160     10958.1
    387200     10958.3
    387240     10960.1
    387280     10960.8
    387320     10961.9
    387360     10963.1
    387400     10965.1
    387440     10965.3
    387480     10966.5
    387520     10967.6
    387560     10968.9
    387600     10970.3
    387640     10970.4
    387680     10973.1
    387720     10972.6
    387760     10974.5
    387800     10975.7
    387840     10976.7
    387880     10978.4
    387920     10979.8
    387960     10980.8
    388000     10980.9
    388040     10982.7
    388080     10983.4
    388120     10984.5
    388160     10985.8
    388200     10987.7
    388240       10988
    388280     10989.1
    388320     10990.3
    388360     10991.6
    388400       10993
    388440     10993.1
    388480     10995.7
    388520     10995.2
    388560     10997.2
    388600     10998.4
    388640     10999.4
    388680       11001
    388720     11002.4
    388760     11003.4
    388800     11003.5
    388840     11005.3
    388880       11006
    388920     11007.2
    388960     11008.4
    389000     11010.3
    389040     11010.6
    389080     11011.8
    389120     11012.9
    389160     11014.2
    389200     11015.6
    389240     11015.7
    389280     11018.4
    389320     11017.8
    389360     11019.8
    389400     11021.1
    389440       11022
    389480     11023.7
    389520     11025.1
    389560       11026
    389600     11026.2
    389640       11028
    389680     11028.6
    389720     11029.8
    389760     11031.1
    389800       11033
    389840     11033.3
    389880     11034.4
    389920     11035.6
    389960     11036.9
    390000     11038.3
    390040     11038.3
    390080       11041
    390120     11040.5
    390160     11042.4
    390200     11043.7
    390240     11044.7
    390280     11046.3
    390320     11047.7
    390360     11048.7
    390400     11048.8
    390440     11050.7
    390480     11051.3
    390520     11052.5
    390560     11053.7
    390600     11055.6
    390640     11055.9
    390680     11057.1
    390720     11058.2
    390760     11059.6
    390800     11060.9
    390840       11061
    390880     11063.6
    390920     11063.2
    390960       11065
    391000     11066.4
    391040     11067.3
    391080       11069
    391120     11070.4
    391160     11071.3
    391200     11071.5
    391240     11073.3
    391280     11073.9
    391320     11075.2
    391360     11076.4
    391400     11078.3
    391440     11078.6
    391480     11079.7
    391520     11080.8
    391560     11082.3
    391600     11083.6
    391640     11083.7
    391680     11086.3
    391720     11085.8
    391760     11087.7
    391800       11089
    391840       11090
    391880     11091.6
    391920     11093.1
    391960     11093.9
    392000     11094.1
    392040       11096
    392080     11096.5
    392120     11097.8
    392160       11099
    392200     11100.9
    392240     11101.2
    392280     11102.3
    392320     11103.4
    392360     11104.9
    392400     11106.2
    392440     11106.3
    392480     11108.9
    392520     11108.5
    392560     11110.3
    392600     11111.6
    392640     11112.6
    392680     11114.2
    392720     11115.7
    392760     11116.6
    392800     11116.7
    392840     11118.5
    392880     11119.2
    392920     11120.4
    392960     11121.7
    393000     11123.5
    393040     11123.9
    393080     11124.9
    393120     11126.1
    393160     11127.5
    393200     11128.8
    393240     11128.9
    393280     11131.5
    393320       11131
    393360       11133
    393400     11134.3
    393440     11135.2
    393480     11136.9
    393520     11138.3
    393560     11139.2
    393600     11139.3
    393640     11141.2
    393680     11141.9
    393720       11143
    393760     11144.3
    393800     11146.2
    393840     11146.5
    393880     11147.6
    393920     11148.7
    393960     11150.1
    394000     11151.4
    394040     11151.5
    394080     11154.2
    394120     11153.7
    394160     11155.6
    394200     11156.8
    394240     11157.8
    394280     11159.4
    394320     11160.9
    394360     11161.8
    394400     11161.9
    394440     11163.8
    394480     11164.5
    394520     11165.6
    394560     11166.9
    394600     11168.8
    394640     11169.1
    394680     11170.2
    394720     11171.3
    394760     11172.7
    394800       11174
    394840       11174
    394880     11176.7
    394920     11176.3
    394960     11178.2
    395000     11179.5
    395040     11180.4
    395080       11182
    395120     11183.5
    395160     11184.4
    395200     11184.5
    395240     11186.3
    395280     11187.1
    395320     11188.2
    395360     11189.5
    395400     11191.4
    395440     11191.7
    395480     11192.8
    395520     11193.9
    395560     11195.3
    395600     11196.6
    395640     11196.6
    395680     11199.4
    395720     11198.9
    395760     11200.8
    395800       11202
    395840       11203
    395880     11204.7
    395920     11206.1
    395960       11207
    396000     11207.1
    396040     11208.9
    396080     11209.6
    396120     11210.8
    396160     11212.1
    396200       11214
    396240     11214.2
    396280     11215.4
    396320     11216.5
    396360     11217.9
    396400     11219.2
    396440     11219.2
    396480     11221.9
    396520     11221.4
    396560     11223.4
    396600     11224.6
    396640     11225.6
    396680     11227.2
    396720     11228.7
    396760     11229.6
    396800     11229.7
    396840     11231.5
    396880     11232.2
    396920     11233.3
    396960     11234.7
    397000     11236.6
    397040     11236.8
    397080     11237.9
    397120     11239.1
    397160     11240.5
    397200     11241.8
    397240     11241.8
    397280     11244.5
    397320       11244
    397360       11246
    397400     11247.2
    397440     11248.2
    397480     11249.9
    397520     11251.3
    397560     11252.2
    397600     11252.2
    397640     11254.1
    397680     11254.8
    397720     11255.9
    397760     11257.3
    397800     11259.2
    397840     11259.4
    397880     11260.5
    397920     11261.7
    397960       11263
    398000     11264.4
    398040     11264.4
    398080     11267.1
    398120     11266.6
    398160     11268.6
    398200     11269.8
    398240     11270.8
    398280     11272.5
    398320     11273.8
    398360     11274.8
    398400     11274.8
    398440     11276.7
    398480     11277.4
    398520     11278.5
    398560     11279.9
    398600     11281.8
    398640       11282
    398680     11283.1
    398720     11284.3
    398760     11285.6
    398800       11287
    398840       11287
    398880     11289.7
    398920     11289.2
    398960     11291.1
    399000     11292.4
    399040     11293.4
    399080     11295.1
    399120     11296.5
    399160     11297.4
    399200     11297.5
    399240     11299.2
    399280     11300.1
    399320     11301.2
    399360     11302.5
    399400     11304.4
    399440     11304.6
    399480     11305.7
    399520     11306.9
    399560     11308.2
    399600     11309.6
    399640     11309.6
    399680     11312.3
    399720     11311.8
    399760     11313.7
    399800       11315
    399840       11316
    399880     11317.7
    399920     11319.1
    399960       11320
    400000       11320
    400040     11321.8
    400080     11322.7
    400120     11323.7
    400160     11325.1
    400200       11327
    400240     11327.2
    400280     11328.3
    400320     11329.5
    400360     11330.8
    400400     11332.3
    400440     11332.2
    400480     11334.8
    400520     11334.4
    400560     11336.3
    400600     11337.6
    400640     11338.6
    400680     11340.3
    400720     11341.7
    400760     11342.5
    400800     11342.7
    400840     11344.4
    400880     11345.2
    400920     11346.3
    400960     11347.6
    401000     11349.6
    401040     11349.8
    401080     11350.9
    401120     11352.1
    401160     11353.4
    401200     11354.9
    401240     11354.8
    401280     11357.4
    401320       11357
    401360     11358.9
    401400     11360.3
    401440     11361.2
    401480     11362.9
    401520     11364.4
    401560     11365.1
    401600     11365.2
    401640       11367
    401680     11367.8
    401720     11368.9
    401760     11370.2
    401800     11372.2
    401840     11372.4
    401880     11373.5
    401920     11374.7
    401960       11376
    402000     11377.4
    402040     11377.5
    402080       11380
    402120     11379.6
    402160     11381.5
    402200     11382.9
    402240     11383.7
    402280     11385.5
    402320       11387
    402360     11387.7
    402400     11387.8
    402440     11389.6
    402480     11390.4
    402520     11391.5
    402560     11392.8
    402600     11394.8
    402640     11394.9
    402680     11396.1
    402720     11397.3
    402760     11398.6
    402800     11400.1
    402840       11400
    402880     11402.6
    402920     11402.2
    402960     11404.1
    403000     11405.5
    403040     11406.3
    403080     11408.1
    403120     11409.6
    403160     11410.3
    403200     11410.3
    403240     11412.2
    403280       11413
    403320     11414.1
    403360     11415.4
    403400     11417.4
    403440     11417.5
    403480     11418.7
    403520     11419.9
    403560     11421.2
    403600     11422.7
    403640     11422.6
    403680     11425.2
    403720     11424.8
    403760     11426.8
    403800     11428.1
    403840       11429
    403880     11430.7
    403920     11432.2
    403960     11432.9
    404000       11433
    404040     11434.8
    404080     11435.6
    404120     11436.7
    404160     11438.1
    404200     11439.9
    404240     11440.2
    404280     11441.3
    404320     11442.5
    404360     11443.8
    404400     11445.3
    404440     11445.2
    404480     11447.8
    404520     11447.4
    404560     11449.3
    404600     11450.6
    404640     11451.6
    404680     11453.3
    404720     11454.8
    404760     11455.5
    404800     11455.6
    404840     11457.3
    404880     11458.2
    404920     11459.3
    404960     11460.6
    405000     11462.6
    405040     11462.7
    405080     11463.9
    405120     11465.1
    405160     11466.3
    405200     11467.9
    405240     11467.8
    405280     11470.4
    405320       11470
    405360     11471.9
    405400     11473.2
    405440     11474.2
    405480     11475.8
    405520     11477.4
    405560     11478.1
    405600     11478.1
    405640       11480
    405680     11480.8
    405720     11481.9
    405760     11483.3
    405800     11485.2
    405840     11485.4
    405880     11486.5
    405920     11487.7
    405960       11489
    406000     11490.5
    406040     11490.4
    406080       11493
    406120     11492.6
    406160     11494.5
    406200     11495.8
    406240     11496.8
    406280     11498.4
    406320       11500
    406360     11500.7
    406400     11500.7
    406440     11502.6
    406480     11503.4
    406520     11504.5
    406560     11505.9
    406600     11507.8
    406640       11508
    406680     11509.1
    406720     11510.3
    406760     11511.6
    406800     11513.1
    406840       11513
    406880     11515.6
    406920     11515.1
    406960     11517.2
    407000     11518.4
    407040     11519.4
    407080       11521
    407120     11522.6
    407160     11523.3
    407200     11523.3
    407240     11525.1
    407280       11526
    407320     11527.1
    407360     11528.4
    407400     11530.4
    407440     11530.6
    407480     11531.7
    407520     11532.9
    407560     11534.2
    407600     11535.7
    407640     11535.6
    407680     11538.3
    407720     11537.7
    407760     11539.8
    407800       11541
    407840       11542
    407880     11543.6
    407920     11545.2
    407960     11545.9
    408000     11545.9
    408040     11547.7
    408080     11548.6
    408120     11549.8
    408160     11551.1
    408200       11553
    408240     11553.2
    408280     11554.3
    408320     11555.5
    408360     11556.8
    408400     11558.3
    408440     11558.2
    408480     11560.9
    408520     11560.3
    408560     11562.4
    408600     11563.6
    408640     11564.6
    408680     11566.2
    408720     11567.7
    408760     11568.5
    408800     11568.5
    408840     11570.3
    408880     11571.2
    408920     11572.4
    408960     11573.7
    409000     11575.6
    409040     11575.7
    409080     11576.9
    409120     11578.1
    409160     11579.4
    409200     11580.9
    409240     11580.8
    409280     11583.5
    409320     11582.9
    409360       11585
    409400     11586.2
    409440     11587.2
    409480     11588.8
    409520     11590.3
    409560     11591.1
    409600     11591.1
    409640     11592.9
    409680     11593.8
    409720     11594.9
    409760     11596.3
    409800     11598.2
    409840     11598.3
    409880     11599.5
    409920     11600.7
    409960     11601.9
    410000     11603.5
    410040     11603.4
    410080     11606.1
    410120     11605.5
    410160     11607.5
    410200     11608.8
    410240     11609.8
    410280     11611.4
    410320     11612.9
    410360     11613.6
    410400     11613.7
    410440     11615.5
    410480     11616.4
    410520     11617.5
    410560     11618.9
    410600     11620.7
    410640     11620.9
    410680     11622.1
    410720     11623.3
    410760     11624.6
    410800     11626.1
    410840       11626
    410880     11628.8
    410920     11628.1
    410960     11630.1
    411000     11631.4
    411040     11632.4
    411080     11634.1
    411120     11635.6
    411160     11636.2
    411200     11636.3
    411240     11638.1
    411280     11638.9
    411320     11640.2
    411360     11641.5
    411400     11643.3
    411440     11643.5
    411480     11644.7
    411520     11645.9
    411560     11647.2
    411600     11648.7
    411640     11648.6
    411680     11651.4
    411720     11650.8
    411760     11652.8
    411800       11654
    411840       11655
    411880     11656.7
    411920     11658.2
    411960     11658.8
    412000       11659
    412040     11660.8
    412080     11661.5
    412120     11662.8
    412160     11664.1
    412200       11666
    412240     11666.1
    412280     11667.3
    412320     11668.6
    412360     11669.8
    412400     11671.3
    412440     11671.2
    412480       11674
    412520     11673.4
    412560     11675.4
    412600     11676.6
    412640     11677.6
    412680     11679.2
    412720     11680.8
    412760     11681.4
    412800     11681.6
    412840     11683.4
    412880     11684.2
    412920     11685.4
    412960     11686.6
    413000     11688.6
    413040     11688.8
    413080     11689.8
    413120     11691.2
    413160     11692.4
    413200     11693.9
    413240     11693.8
    413280     11696.6
    413320     11695.9
    413360       11698
    413400     11699.2
    413440     11700.2
    413480     11701.8
    413520     11703.4
    413560     11704.1
    413600     11704.2
    413640       11706
    413680     11706.7
    413720       11708
    413760     11709.2
    413800     11711.2
    413840     11711.3
    413880     11712.4
    413920     11713.8
    413960     11714.9
    414000     11716.5
    414040     11716.3
    414080     11719.2
    414120     11718.6
    414160     11720.5
    414200     11721.7
    414240     11722.7
    414280     11724.4
    414320       11726
    414360     11726.6
    414400     11726.7
    414440     11728.6
    414480     11729.3
    414520     11730.6
    414560     11731.8
    414600     11733.7
    414640     11733.9
    414680       11735
    414720     11736.3
    414760     11737.5
    414800       11739
    414840     11738.9
    414880     11741.8
    414920     11741.1
    414960     11743.1
    415000     11744.3
    415040     11745.3
    415080       11747
    415120     11748.5
    415160     11749.2
    415200     11749.3
    415240     11751.2
    415280     11751.8
    415320     11753.1
    415360     11754.3
    415400     11756.3
    415440     11756.4
    415480     11757.6
    415520     11758.9
    415560     11760.1
    415600     11761.6
    415640     11761.4
    415680     11764.3
    415720     11763.6
    415760     11765.6
    415800     11766.9
    415840     11767.8
    415880     11769.6
    415920     11771.1
    415960     11771.8
    416000     11771.8
    416040     11773.7
    416080     11774.4
    416120     11775.7
    416160     11776.9
    416200     11778.9
    416240       11779
    416280     11780.1
    416320     11781.5
    416360     11782.6
    416400     11784.2
    416440       11784
    416480     11786.9
    416520     11786.2
    416560     11788.1
    416600     11789.4
    416640     11790.4
    416680     11792.1
    416720     11793.7
    416760     11794.3
    416800     11794.4
    416840     11796.3
    416880       11797
    416920     11798.3
    416960     11799.5
    417000     11801.4
    417040     11801.5
    417080     11802.7
    417120       11804
    417160     11805.2
    417200     11806.7
    417240     11806.5
    417280     11809.5
    417320     11808.7
    417360     11810.7
    417400       11812
    417440       11813
    417480     11814.7
    417520     11816.2
    417560     11816.9
    417600       11817
    417640     11818.9
    417680     11819.6
    417720     11820.9
    417760     11822.1
    417800       11824
    417840     11824.1
    417880     11825.3
    417920     11826.6
    417960     11827.8
    418000     11829.3
    418040     11829.1
    418080     11832.1
    418120     11831.3
    418160     11833.3
    418200     11834.6
    418240     11835.5
    418280     11837.3
    418320     11838.8
    418360     11839.5
    418400     11839.5
    418440     11841.4
    418480     11842.2
    418520     11843.5
    418560     11844.6
    418600     11846.6
    418640     11846.7
    418680     11847.9
    418720     11849.2
    418760     11850.4
    418800       11852
    418840     11851.7
    418880     11854.7
    418920     11853.8
    418960     11855.8
    419000     11857.2
    419040     11858.1
    419080     11859.9
    419120     11861.3
    419160       11862
    419200     11862.1
    419240       11864
    419280     11864.8
    419320     11866.1
    419360     11867.2
    419400     11869.2
    419440     11869.3
    419480     11870.5
    419520     11871.7
    419560     11873.1
    419600     11874.6
    419640     11874.3
    419680     11877.3
    419720     11876.4
    419760     11878.4
    419800     11879.8
    419840     11880.7
    419880     11882.5
    419920     11883.9
    419960     11884.6
    420000     11884.7
    420040     11886.6
    420080     11887.4
    420120     11888.6
    420160     11889.8
    420200     11891.7
    420240     11891.9
    420280     11893.1
    420320     11894.3
    420360     11895.6
    420400     11897.1
    420440     11896.8
    420480     11899.9
    420520       11899
    420560       11901
    420600     11902.3
    420640     11903.2
    420680       11905
    420720     11906.5
    420760     11907.2
    420800     11907.3
    420840     11909.2
    420880       11910
    420920     11911.2
    420960     11912.4
    421000     11914.3
    421040     11914.5
    421080     11915.7
    421120     11916.9
    421160     11918.2
    421200     11919.7
    421240     11919.5
    421280     11922.5
    421320     11921.6
    421360     11923.5
    421400     11924.9
    421440     11925.8
    421480     11927.6
    421520     11929.1
    421560     11929.8
    421600     11929.9
    421640     11931.8
    421680     11932.6
    421720     11933.8
    421760       11935
    421800     11936.9
    421840     11937.1
    421880     11938.2
    421920     11939.5
    421960     11940.8
    422000     11942.2
    422040     11942.1
    422080       11945
    422120     11944.2
    422160     11946.1
    422200     11947.5
    422240     11948.4
    422280     11950.2
    422320     11951.7
    422360     11952.4
    422400     11952.4
    422440     11954.4
    422480     11955.2
    422520     11956.4
    422560     11957.6
    422600     11959.5
    422640     11959.7
    422680     11960.8
    422720     11962.1
    422760     11963.4
    422800     11964.9
    422840     11964.6
    422880     11967.7
    422920     11966.8
    422960     11968.7
    423000     11970.1
    423040       11971
    423080     11972.9
    423120     11974.3
    423160       11975
    423200       11975
    423240       11977
    423280     11977.8
    423320       11979
    423360     11980.2
    423400     11982.2
    423440     11982.3
    423480     11983.4
    423520     11984.7
    423560       11986
    423600     11987.5
    423640     11987.2
    423680     11990.3
    423720     11989.4
    423760     11991.3
    423800     11992.7
    423840     11993.6
    423880     11995.4
    423920     11996.9
    423960     11997.6
    424000     11997.6
    424040     11999.6
    424080     12000.3
    424120     12001.7
    424160     12002.8
    424200     12004.7
    424240       12005
    424280       12006
    424320     12007.3
    424360     12008.6
    424400     12010.1
    424440     12009.8
    424480     12012.9
    424520       12012
    424560     12013.9
    424600     12015.2
    424640     12016.2
    424680       12018
    424720     12019.5
    424760     12020.2
    424800     12020.2
    424840     12022.2
    424880     12022.9
    424920     12024.2
    424960     12025.4
    425000     12027.3
    425040     12027.6
    425080     12028.6
    425120     12029.9
    425160     12031.2
    425200     12032.7
    425240     12032.4
    425280     12035.5
    425320     12034.6
    425360     12036.5
    425400     12037.8
    425440     12038.8
    425480     12040.6
    425520       12042
    425560     12042.8
    425600     12042.8
    425640     12044.8
    425680     12045.5
    425720     12046.8
    425760       12048
    425800     12049.9
    425840     12050.2
    425880     12051.1
    425920     12052.5
    425960     12053.7
    426000     12055.3
    426040       12055
    426080     12058.1
    426120     12057.1
    426160     12059.1
    426200     12060.4
    426240     12061.4
    426280     12063.2
    426320     12064.6
    426360     12065.3
    426400     12065.4
    426440     12067.4
    426480       12068
    426520     12069.3
    426560     12070.6
    426600     12072.5
    426640     12072.7
    426680     12073.7
    426720       12075
    426760     12076.3
    426800     12077.9
    426840     12077.6
    426880     12080.7
    426920     12079.7
    426960     12081.6
    427000       12083
    427040     12083.9
    427080     12085.7
    427120     12087.1
    427160     12087.8
    427200     12087.9
    427240     12089.9
    427280     12090.6
    427320     12091.9
    427360     12093.1
    427400       12095
    427440     12095.2
    427480     12096.3
    427520     12097.6
    427560     12098.9
    427600     12100.4
    427640     12100.1
    427680     12103.2
    427720     12102.3
    427760     12104.2
    427800     12105.6
    427840     12106.5
    427880     12108.3
    427920     12109.6
    427960     12110.4
    428000     12110.5
    428040     12112.5
    428080     12113.1
    428120     12114.4
    428160     12115.7
    428200     12117.7
    428240     12117.8
    428280     12118.8
    428320     12120.1
    428360     12121.4
    428400       12123
    428440     12122.7
    428480     12125.7
    428520     12124.8
    428560     12126.7
    428600     12128.1
    428640       12129
    428680     12130.9
    428720     12132.2
    428760     12132.9
    428800       12133
    428840       12135
    428880     12135.6
    428920       12137
    428960     12138.2
    429000     12140.2
    429040     12140.4
    429080     12141.4
    429120     12142.6
    429160       12144
    429200     12145.5
    429240     12145.2
    429280     12148.3
    429320     12147.3
    429360     12149.3
    429400     12150.7
    429440     12151.5
    429480     12153.4
    429520     12154.8
    429560     12155.5
    429600     12155.5
    429640     12157.5
    429680     12158.2
    429720     12159.5
    429760     12160.8
    429800     12162.8
    429840     12162.8
    429880     12163.9
    429920     12165.2
    429960     12166.6
    430000     12168.1
    430040     12167.8
    430080     12170.9
    430120     12169.9
    430160     12171.8
    430200     12173.3
    430240     12174.1
    430280       12176
    430320     12177.3
    430360     12178.1
    430400     12178.1
    430440     12180.2
    430480     12180.7
    430520     12182.1
    430560     12183.3
    430600     12185.3
    430640     12185.4
    430680     12186.5
    430720     12187.8
    430760     12189.1
    430800     12190.6
    430840     12190.3
    430880     12193.5
    430920     12192.5
    430960     12194.4
    431000     12195.8
    431040     12196.7
    431080     12198.6
    431120     12199.9
    431160     12200.6
    431200     12200.7
    431240     12202.7
    431280     12203.3
    431320     12204.7
    431360     12205.9
    431400     12207.9
    431440       12208
    431480     12209.2
    431520     12210.3
    431560     12211.7
    431600     12213.2
    431640     12212.9
    431680     12216.1
    431720     12215.1
    431760     12216.9
    431800     12218.4
    431840     12219.2
    431880     12221.2
    431920     12222.5
    431960     12223.3
    432000     12223.3
    432040     12225.4
    432080     12225.9
    432120     12227.3
    432160     12228.4
    432200     12230.6
    432240     12230.6
    432280     12231.7
    432320     12232.9
    432360     12234.4
    432400     12235.8
    432440     12235.5
    432480     12238.6
    432520     12237.7
    432560     12239.5
    432600       12241
    432640     12241.8
    432680     12243.8
    432720     12245.1
    432760     12245.9
    432800     12245.9
    432840     12247.9
    432880     12248.5
    432920     12249.9
    432960     12251.1
    433000     12253.1
    433040     12253.3
    433080     12254.3
    433120     12255.6
    433160     12256.9
    433200     12258.4
    433240       12258
    433280     12261.3
    433320     12260.2
    433360     12262.1
    433400     12263.6
    433440     12264.5
    433480     12266.3
    433520     12267.7
    433560     12268.4
    433600     12268.5
    433640     12270.5
    433680     12271.1
    433720     12272.6
    433760     12273.7
    433800     12275.8
    433840     12275.9
    433880       12277
    433920     12278.1
    433960     12279.5
    434000       12281
    434040     12280.7
    434080     12283.8
    434120     12282.9
    434160     12284.8
    434200     12286.3
    434240     12287.1
    434280       12289
    434320     12290.3
    434360     12291.1
    434400     12291.2
    434440     12293.2
    434480     12293.8
    434520     12295.2
    434560     12296.4
    434600     12298.5
    434640     12298.5
    434680     12299.6
    434720     12300.8
    434760     12302.1
    434800     12303.7
    434840     12303.3
    434880     12306.5
    434920     12305.5
    434960     12307.4
    435000     12308.9
    435040     12309.7
    435080     12311.6
    435120       12313
    435160     12313.7
    435200     12313.8
    435240     12315.8
    435280     12316.5
    435320     12317.9
    435360       12319
    435400     12321.1
    435440     12321.1
    435480     12322.2
    435520     12323.4
    435560     12324.7
    435600     12326.3
    435640     12325.9
    435680     12329.2
    435720     12328.2
    435760       12330
    435800     12331.5
    435840     12332.3
    435880     12334.2
    435920     12335.6
    435960     12336.3
    436000     12336.4
    436040     12338.4
    436080     12339.2
    436120     12340.5
    436160     12341.6
    436200     12343.7
    436240     12343.8
    436280     12344.9
    436320       12346
    436360     12347.3
    436400     12348.9
    436440     12348.5
    436480     12351.8
    436520     12350.8
    436560     12352.6
    436600     12354.2
    436640       12355
    436680     12356.9
    436720     12358.2
    436760     12358.9
    436800       12359
    436840     12361.1
    436880     12361.8
    436920     12363.1
    436960     12364.2
    437000     12366.4
    437040     12366.4
    437080     12367.5
    437120     12368.7
    437160       12370
    437200     12371.6
    437240     12371.1
    437280     12374.4
    437320     12373.5
    437360     12375.2
    437400     12376.8
    437440     12377.5
    437480     12379.5
    437520     12380.8
    437560     12381.5
    437600     12381.6
    437640     12383.6
    437680     12384.4
    437720     12385.7
    437760     12386.8
    437800       12389
    437840       12389
    437880     12390.1
    437920     12391.3
    437960     12392.6
    438000     12394.2
    438040     12393.8
    438080       12397
    438120     12396.1
    438160     12397.9
    438200     12399.4
    438240     12400.1
    438280     12402.1
    438320     12403.4
    438360     12404.1
    438400     12404.2
    438440     12406.2
    438480     12407.1
    438520     12408.3
    438560     12409.4
    438600     12411.6
    438640     12411.6
    438680     12412.7
    438720     12413.9
    438760     12415.2
    438800     12416.8
    438840     12416.4
    438880     12419.6
    438920     12418.7
    438960     12420.4
    439000       12422
    439040     12422.7
    439080     12424.8
    439120     12426.1
    439160     12426.8
    439200     12426.8
    439240     12428.9
    439280     12429.7
    439320       12431
    439360       12432
    439400     12434.3
    439440     12434.2
    439480     12435.3
    439520     12436.6
    439560     12437.9
    439600     12439.4
    439640       12439
    439680     12442.2
    439720     12441.3
    439760       12443
    439800     12444.6
    439840     12445.4
    439880     12447.3
    439920     12448.6
    439960     12449.4
    440000     12449.4
    440040     12451.4
    440080     12452.3
    440120     12453.6
    440160     12454.6
    440200     12456.9
    440240     12456.8
    440280     12457.9
    440320     12459.1
    440360     12460.4
    440400       12462
    440440     12461.6
    440480     12464.8
    440520     12463.9
    440560     12465.6
    440600     12467.2
    440640       12468
    440680     12469.9
    440720     12471.2
    440760     12471.9
    440800       12472
    440840       12474
    440880     12474.8
    440920     12476.2
    440960     12477.2
    441000     12479.4
    441040     12479.4
    441080     12480.5
    441120     12481.8
    441160     12483.1
    441200     12484.6
    441240     12484.2
    441280     12487.4
    441320     12486.5
    441360     12488.2
    441400     12489.8
    441440     12490.5
    441480     12492.5
    441520     12493.8
    441560     12494.4
    441600     12494.6
    441640     12496.6
    441680     12497.4
    441720     12498.8
    441760     12499.8
    441800       12502
    441840       12502
    441880       12503
    441920     12504.4
    441960     12505.7
    442000     12507.2
    442040     12506.8
    442080     12509.9
    442120       12509
    442160     12510.8
    442200     12512.5
    442240     12513.2
    442280     12515.2
    442320     12516.3
    442360       12517
    442400     12517.2
    442440     12519.2
    442480       12520
    442520     12521.4
    442560     12522.3
    442600     12524.6
    442640     12524.5
    442680     12525.6
    442720       12527
    442760     12528.3
    442800     12529.8
    442840     12529.4
    442880     12532.5
    442920     12531.7
    442960     12533.4
    443000     12535.1
    443040     12535.7
    443080     12537.7
    443120     12538.9
    443160     12539.7
    443200     12539.8
    443240     12541.9
    443280     12542.7
    443320       12544
    443360       12545
    443400     12547.3
    443440     12547.1
    443480     12548.2
    443520     12549.6
    443560     12550.9
    443600     12552.4
    443640       12552
    443680     12555.1
    443720     12554.2
    443760       12556
    443800     12557.6
    443840     12558.3
    443880     12560.3
    443920     12561.5
    443960     12562.2
    444000     12562.4
    444040     12564.4
    444080     12565.3
    444120     12566.6
    444160     12567.6
    444200     12569.9
    444240     12569.7
    444280     12570.8
    444320     12572.2
    444360     12573.6
    444400       12575
    444440     12574.6
    444480     12577.8
    444520     12576.8
    444560     12578.6
    444600     12580.3
    444640     12580.9
    444680       12583
    444720     12584.1
    444760     12584.8
    444800       12585
    444840     12587.1
    444880     12587.8
    444920     12589.2
    444960     12590.2
    445000     12592.5
    445040     12592.3
    445080     12593.5
    445120     12594.8
    445160     12596.2
    445200     12597.6
    445240     12597.2
    445280     12600.4
    445320     12599.4
    445360     12601.2
    445400     12602.8
    445440     12603.5
    445480     12605.6
    445520     12606.7
    445560     12607.4
    445600     12607.5
    445640     12609.6
    445680     12610.4
    445720     12611.8
    445760     12612.8
    445800       12615
    445840     12614.9
    445880       12616
    445920     12617.4
    445960     12618.7
    446000     12620.2
    446040     12619.8
    446080       12623
    446120       12622
    446160     12623.8
    446200     12625.5
    446240     12626.1
    446280     12628.2
    446320     12629.3
    446360       12630
    446400     12630.2
    446440     12632.2
    446480       12633
    446520     12634.3
    446560     12635.4
    446600     12637.6
    446640     12637.5
    446680     12638.7
    446720     12639.9
    446760     12641.4
    446800     12642.9
    446840     12642.4
    446880     12645.6
    446920     12644.6
    446960     12646.4
    447000     12648.1
    447040     12648.8
    447080     12650.8
    447120     12651.9
    447160     12652.6
    447200     12652.8
    447240     12654.9
    447280     12655.7
    447320     12656.9
    447360       12658
    447400     12660.2
    447440     12660.1
    447480     12661.2
    447520     12662.5
    447560     12663.9
    447600     12665.5
    447640       12665
    447680     12668.2
    447720     12667.2
    447760       12669
    447800     12670.7
    447840     12671.4
    447880     12673.4
    447920     12674.5
    447960     12675.2
    448000     12675.3
    448040     12677.4
    448080     12678.3
    448120     12679.5
    448160     12680.6
    448200     12682.8
    448240     12682.7
    448280     12683.8
    448320     12685.1
    448360     12686.5
    448400     12688.1
    448440     12687.5
    448480     12690.8
    448520     12689.7
    448560     12691.6
    448600     12693.3
    448640       12694
    448680       12696
    448720     12697.1
    448760     12697.8
    448800       12698
    448840       12700
    448880     12700.8
    448920     12702.1
    448960     12703.2
    449000     12705.5
    449040     12705.3
    449080     12706.4
    449120     12707.7
    449160     12709.1
    449200     12710.7
    449240     12710.1
    449280     12713.4
    449320     12712.3
    449360     12714.2
    449400     12715.9
    449440     12716.6
    449480     12718.6
    449520     12719.7
    449560     12720.4
    449600     12720.6
    449640     12722.6
    449680     12723.4
    449720     12724.7
    449760     12725.8
    449800     12728.1
    449840     12727.9
    449880       12729
    449920     12730.3
    449960     12731.8
    450000     12733.2
    450040     12732.7
    450080       12736
    450120     12734.9
    450160     12736.8
    450200     12738.5
    450240     12739.3
    450280     12741.2
    450320     12742.3
    450360       12743
    450400     12743.2
    450440     12745.2
    450480       12746
    450520     12747.3
    450560     12748.4
    450600     12750.7
    450640     12750.5
    450680     12751.6
    450720     12752.9
    450760     12754.4
    450800     12755.8
    450840     12755.3
    450880     12758.6
    450920     12757.5
    450960     12759.4
    451000     12761.1
    451040     12761.8
    451080     12763.8
    451120     12764.9
    451160     12765.6
    451200     12765.8
    451240     12767.9
    451280     12768.7
    451320     12769.9
    451360       12771
    451400     12773.3
    451440     12773.1
    451480     12774.2
    451520     12775.5
    451560       12777
    451600     12778.4
    451640     12777.9
    451680     12781.2
    451720     12780.1
    451760       12782
    451800     12783.7
    451840     12784.4
    451880     12786.4
    451920     12787.5
    451960     12788.2
    452000     12788.4
    452040     12790.4
    452080     12791.2
    452120     12792.5
    452160     12793.5
    452200     12795.9
    452240     12795.7
    452280     12796.8
    452320     12798.1
    452360     12799.6
    452400       12801
    452440     12800.5
    452480     12803.7
    452520     12802.8
    452560     12804.6
    452600     12806.3
    452640     12807.1
    452680     12808.9
    452720     12810.2
    452760     12810.8
    452800       12811
    452840       12813
    452880     12813.9
    452920       12815
    452960     12816.2
    453000     12818.5
    453040     12818.3
    453080     12819.4
    453120     12820.8
    453160     12822.2
    453200     12823.6
    453240     12823.2
    453280     12826.3
    453320     12825.4
    453360     12827.2
    453400       12829
    453440     12829.7
    453480     12831.6
    453520     12832.7
    453560     12833.5
    453600     12833.6
    453640     12835.6
    453680     12836.5
    453720     12837.7
    453760     12838.8
    453800     12841.1
    453840     12840.9
    453880       12842
    453920     12843.4
    453960     12844.9
    454000     12846.2
    454040     12845.8
    454080     12848.9
    454120       12848
    454160     12849.9
    454200     12851.7
    454240     12852.4
    454280     12854.2
    454320     12855.4
    454360     12856.1
    454400     12856.2
    454440     12858.2
    454480     12859.1
    454520     12860.4
    454560     12861.5
    454600     12863.8
    454640     12863.5
    454680     12864.6
    454720       12866
    454760     12867.5
    454800     12868.8
    454840     12868.5
    454880     12871.6
    454920     12870.7
    454960     12872.5
    455000     12874.3
    455040       12875
    455080     12876.8
    455120       12878
    455160     12878.8
    455200     12878.9
    455240     12880.9
    455280     12881.8
    455320       12883
    455360     12884.1
    455400     12886.4
    455440     12886.2
    455480     12887.3
    455520     12888.7
    455560     12890.2
    455600     12891.5
    455640     12891.2
    455680     12894.3
    455720     12893.4
    455760     12895.2
    455800     12896.9
    455840     12897.6
    455880     12899.5
    455920     12900.7
    455960     12901.4
    456000     12901.5
    456040     12903.5
    456080     12904.4
    456120     12905.6
    456160     12906.8
    456200       12909
    456240     12908.8
    456280     12909.9
    456320     12911.4
    456360     12912.8
    456400     12914.1
    456440     12913.8
    456480       12917
    456520       12916
    456560     12917.9
    456600     12919.6
    456640     12920.3
    456680     12922.1
    456720     12923.4
    456760     12924.1
    456800     12924.2
    456840     12926.2
    456880       12927
    456920     12928.3
    456960     12929.4
    457000     12931.7
    457040     12931.5
    457080     12932.6
    457120     12934.1
    457160     12935.5
    457200     12936.7
    457240     12936.5
    457280     12939.6
    457320     12938.7
    457360     12940.5
    457400     12942.2
    457440       12943
    457480     12944.8
    457520     12946.1
    457560     12946.7
    457600     12946.8
    457640     12948.8
    457680     12949.7
    457720       12951
    457760     12952.1
    457800     12954.4
    457840     12954.2
    457880     12955.3
    457920     12956.8
    457960     12958.2
    458000     12959.4
    458040     12959.1
    458080     12962.4
    458120     12961.4
    458160     12963.3
    458200     12964.9
    458240     12965.6
    458280     12967.5
    458320     12968.7
    458360     12969.5
    458400     12969.5
    458440     12971.6
    458480     12972.5
    458520     12973.7
    458560     12974.8
    458600       12977
    458640     12976.9
    458680       12978
    458720     12979.6
    458760     12980.9
    458800     12982.1
    458840     12981.9
    458880     12985.1
    458920     12984.1
    458960     12985.9
    459000     12987.6
    459040     12988.3
    459080     12990.2
    459120     12991.4
    459160     12992.2
    459200     12992.2
    459240     12994.3
    459280     12995.2
    459320     12996.4
    459360     12997.5
    459400     12999.8
    459440     12999.6
    459480     13000.6
    459520     13002.3
    459560     13003.6
    459600     13004.8
    459640     13004.6
    459680     13007.8
    459720     13006.8
    459760     13008.7
    459800     13010.3
    459840     13011.1
    459880     13012.9
    459920     13014.1
    459960     13014.9
    460000     13014.9
    460040       13017
    460080     13017.9
    460120     13019.1
    460160     13020.2
    460200     13022.5
    460240     13022.4
    460280     13023.4
    460320       13025
    460360     13026.4
    460400     13027.6
    460440     13027.3
    460480     13030.5
    460520     13029.5
    460560     13031.4
    460600     13033.1
    460640     13033.8
    460680     13035.7
    460720     13036.9
    460760     13037.7
    460800     13037.7
    460840     13039.7
    460880     13040.6
    460920     13041.9
    460960     13042.9
    461000     13045.2
    461040     13045.2
    461080     13046.1
    461120     13047.8
    461160     13049.1
    461200     13050.3
    461240       13050
    461280     13053.2
    461320     13052.2
    461360     13054.1
    461400     13055.8
    461440     13056.6
    461480     13058.4
    461520     13059.6
    461560     13060.4
    461600     13060.4
    461640     13062.5
    461680     13063.3
    461720     13064.5
    461760     13065.6
    461800     13067.8
    461840       13068
    461880     13068.8
    461920     13070.5
    461960     13071.9
    462000       13073
    462040     13072.7
    462080     13075.9
    462120       13075
    462160     13076.9
    462200     13078.5
    462240     13079.3
    462280     13081.1
    462320     13082.4
    462360       13083
    462400     13083.2
    462440     13085.2
    462480       13086
    462520     13087.2
    462560     13088.4
    462600     13090.6
    462640     13090.7
    462680     13091.6
    462720     13093.2
    462760     13094.6
    462800     13095.8
    462840     13095.5
    462880     13098.7
    462920     13097.7
    462960     13099.6
    463000     13101.2
    463040       13102
    463080     13103.9
    463120     13105.1
    463160     13105.7
    463200     13105.9
    463240     13107.9
    463280     13108.8
    463320       13110
    463360     13111.1
    463400     13113.3
    463440     13113.5
    463480     13114.3
    463520       13116
    463560     13117.3
    463600     13118.4
    463640     13118.2
    463680     13121.4
    463720     13120.4
    463760     13122.4
    463800       13124
    463840     13124.8
    463880     13126.6
    463920     13127.9
    463960     13128.5
    464000     13128.6
    464040     13130.6
    464080     13131.5
    464120     13132.7
    464160     13133.8
    464200       13136
    464240     13136.2
    464280     13137.1
    464320     13138.7
    464360       13140
    464400     13141.2
    464440       13141
    464480     13144.1
    464520     13143.1
    464560     13145.1
    464600     13146.7
    464640     13147.5
    464680     13149.3
    464720     13150.6
    464760     13151.3
    464800     13151.3
    464840     13153.4
    464880     13154.2
    464920     13155.5
    464960     13156.5
    465000     13158.7
    465040     13158.9
    465080     13159.8
    465120     13161.4
    465160     13162.7
    465200     13163.9
    465240     13163.7
    465280     13166.8
    465320     13165.8
    465360     13167.8
    465400     13169.4
    465440     13170.2
    465480       13172
    465520     13173.4
    465560       13174
    465600       13174
    465640     13176.1
    465680       13177
    465720     13178.2
    465760     13179.3
    465800     13181.5
    465840     13181.7
    465880     13182.6
    465920     13184.2
    465960     13185.5
    466000     13186.6
    466040     13186.5
    466080     13189.5
    466120     13188.6
    466160     13190.5
    466200     13192.2
    466240     13192.9
    466280     13194.8
    466320     13196.1
    466360     13196.8
    466400     13196.8
    466440     13198.8
    466480     13199.7
    466520     13200.9
    466560       13202
    466600     13204.2
    466640     13204.5
    466680     13205.3
    466720       13207
    466760     13208.3
    466800     13209.4
    466840     13209.2
    466880     13212.3
    466920     13211.3
    466960     13213.3
    467000       13215
    467040     13215.7
    467080     13217.5
    467120     13218.9
    467160     13219.6
    467200     13219.5
    467240     13221.6
    467280     13222.5
    467320     13223.7
    467360     13224.8
    467400     13226.9
    467440     13227.2
    467480     13228.1
    467520     13229.8
    467560     13231.1
    467600     13232.1
    467640       13232
    467680     13235.1
    467720     13234.1
    467760       13236
    467800     13237.7
    467840     13238.5
    467880     13240.2
    467920     13241.7
    467960     13242.3
    468000     13242.2
    468040     13244.3
    468080     13245.3
    468120     13246.4
    468160     13247.5
    468200     13249.6
    468240     13249.9
    468280     13250.8
    468320     13252.5
    468360     13253.8
    468400     13254.9
    468440     13254.7
    468480     13257.8
    468520     13256.8
    468560     13258.7
    468600     13260.5
    468640     13261.2
    468680       13263
    468720     13264.4
    468760       13265
    468800       13265
    468840     13267.1
    468880       13268
    468920     13269.1
    468960     13270.3
    469000     13272.4
    469040     13272.6
    469080     13273.6
    469120     13275.3
    469160     13276.5
    469200     13277.6
    469240     13277.5
    469280     13280.5
    469320     13279.4
    469360     13281.4
    469400     13283.2
    469440       13284
    469480     13285.7
    469520     13287.1
    469560     13287.7
    469600     13287.6
    469640     13289.8
    469680     13290.7
    469720     13291.9
    469760       13293
    469800     13295.1
    469840     13295.4
    469880     13296.3
    469920       13298
    469960     13299.2
    470000     13300.3
    470040     13300.2
    470080     13303.2
    470120     13302.1
    470160     13304.2
    470200     13305.9
    470240     13306.7
    470280     13308.4
    470320       13310
    470360     13310.5
    470400     13310.4
    470440     13312.6
    470480     13313.5
    470520     13314.6
    470560     13315.8
    470600     13317.9
    470640     13318.1
    470680       13319
    470720     13320.7
    470760       13322
    470800       13323
    470840     13322.9
    470880     13325.9
    470920     13324.8
    470960     13326.9
    471000     13328.6
    471040     13329.5
    471080     13331.2
    471120     13332.7
    471160     13333.2
    471200     13333.1
    471240     13335.3
    471280     13336.2
    471320     13337.3
    471360     13338.5
    471400     13340.6
    471440     13340.8
    471480     13341.8
    471520     13343.5
    471560     13344.7
    471600     13345.8
    471640     13345.7
    471680     13348.7
    471720     13347.5
    471760     13349.6
    471800     13351.3
    471840     13352.2
    471880     13353.9
    471920     13355.5
    471960     13355.9
    472000     13355.8
    472040       13358
    472080     13358.9
    472120     13360.1
    472160     13361.3
    472200     13363.4
    472240     13363.6
    472280     13364.6
    472320     13366.2
    472360     13367.4
    472400     13368.6
    472440     13368.4
    472480     13371.4
    472520     13370.2
    472560     13372.3
    472600       13374
    472640     13374.9
    472680     13376.7
    472720     13378.1
    472760     13378.7
    472800     13378.6
    472840     13380.7
    472880     13381.5
    472920     13382.7
    472960       13384
    473000     13386.1
    473040     13386.3
    473080     13387.3
    473120     13388.9
    473160     13390.1
    473200     13391.3
    473240     13391.1
    473280     13394.1
    473320     13392.9
    473360       13395
    473400     13396.8
    473440     13397.6
    473480     13399.5
    473520     13400.9
    473560     13401.4
    473600     13401.3
    473640     13403.5
    473680     13404.2
    473720     13405.5
    473760     13406.7
    473800     13408.8
    473840       13409
    473880       13410
    473920     13411.6
    473960     13412.9
    474000       13414
    474040     13413.8
    474080     13416.8
    474120     13415.6
    474160     13417.7
    474200     13419.4
    474240     13420.3
    474280     13422.2
    474320     13423.6
    474360       13424
    474400       13424
    474440     13426.2
    474480     13426.9
    474520     13428.2
    474560     13429.4
    474600     13431.5
    474640     13431.8
    474680     13432.7
    474720     13434.4
    474760     13435.6
    474800     13436.7
    474840     13436.5
    474880     13439.6
    474920     13438.4
    474960     13440.4
    475000     13442.2
    475040       13443
    475080     13444.9
    475120     13446.3
    475160     13446.7
    475200     13446.8
    475240     13448.9
    475280     13449.7
    475320     13450.9
    475360     13452.2
    475400     13454.3
    475440     13454.5
    475480     13455.4
    475520     13457.2
    475560     13458.4
    475600     13459.5
    475640     13459.3
    475680     13462.4
    475720     13461.2
    475760     13463.2
    475800     13464.9
    475840     13465.8
    475880     13467.7
    475920     13469.1
    475960     13469.5
    476000     13469.5
    476040     13471.7
    476080     13472.4
    476120     13473.7
    476160       13475
    476200       13477
    476240     13477.3
    476280     13478.2
    476320     13479.9
    476360     13481.1
    476400     13482.2
    476440       13482
    476480     13485.2
    476520     13483.9
    476560     13485.9
    476600     13487.7
    476640     13488.6
    476680     13490.5
    476720     13491.8
    476760     13492.4
    476800     13492.2
    476840     13494.4
    476880     13495.2
    476920     13496.5
    476960     13497.8
    477000     13499.8
    477040     13500.1
    477080     13500.9
    477120     13502.6
    477160     13503.9
    477200       13505
    477240     13504.8
    477280     13507.9
    477320     13506.7
    477360     13508.7
    477400     13510.5
    477440     13511.4
    477480     13513.2
    477520     13514.6
    477560     13515.1
    477600       13515
    477640     13517.2
    477680     13517.9
    477720     13519.3
    477760     13520.5
    477800     13522.5
    477840     13522.8
    477880     13523.6
    477920     13525.4
    477960     13526.7
    478000     13527.8
    478040     13527.6
    478080     13530.7
    478120     13529.5
    478160     13531.4
    478200     13533.3
    478240     13534.2
    478280       13536
    478320     13537.3
    478360     13537.9
    478400     13537.8
    478440     13539.9
    478480     13540.7
    478520       13542
    478560     13543.2
    478600     13545.2
    478640     13545.6
    478680     13546.3
    478720     13548.2
    478760     13549.5
    478800     13550.5
    478840     13550.3
    478880     13553.4
    478920     13552.2
    478960     13554.2
    479000       13556
    479040     13556.9
    479080     13558.7
    479120     13560.1
    479160     13560.6
    479200     13560.5
    479240     13562.7
    479280     13563.4
    479320     13564.8
    479360     13565.9
    479400     13567.9
    479440     13568.3
    479480     13569.1
    479520     13570.9
    479560     13572.2
    479600     13573.3
    479640       13573
    479680     13576.2
    479720       13575
    479760     13576.9
    479800     13578.7
    479840     13579.6
    479880     13581.4
    479920     13582.8
    479960     13583.3
    480000     13583.1
    480040     13585.4
    480080     13586.2
    480120     13587.5
    480160     13588.5
    480200     13590.6
    480240     13591.1
    480280     13591.8
    480320     13593.7
    480360       13595
    480400       13596
    480440     13595.8
    480480     13598.9
    480520     13597.7
    480560     13599.7
    480600     13601.4
    480640     13602.3
    480680     13604.1
    480720     13605.6
    480760     13606.1
    480800     13605.8
    480840     13608.2
    480880     13608.9
    480920     13610.2
    480960     13611.3
    481000     13613.4
    481040     13613.8
    481080     13614.5
    481120     13616.3
    481160     13617.7
    481200     13618.7
    481240     13618.5
    481280     13621.6
    481320     13620.5
    481360     13622.4
    481400     13624.1
    481440     13625.1
    481480     13626.9
    481520     13628.4
    481560     13628.8
    481600     13628.6
    481640     13630.9
    481680     13631.6
    481720       13633
    481760       13634
    481800       13636
    481840     13636.5
    481880     13637.2
    481920     13639.1
    481960     13640.5
    482000     13641.4
    482040     13641.2
    482080     13644.4
    482120     13643.2
    482160     13645.1
    482200     13646.9
    482240     13647.8
    482280     13649.7
    482320     13651.1
    482360     13651.6
    482400     13651.4
    482440     13653.7
    482480     13654.4
    482520     13655.8
    482560     13656.8
    482600     13658.8
    482640     13659.3
    482680       13660
    482720     13661.9
    482760     13663.4
    482800     13664.2
    482840       13664
    482880     13667.2
    482920       13666
    482960     13667.9
    483000     13669.7
    483040     13670.6
    483080     13672.5
    483120     13673.9
    483160     13674.4
    483200     13674.1
    483240     13676.5
    483280     13677.2
    483320     13678.5
    483360     13679.6
    483400     13681.6
    483440     13682.1
    483480     13682.8
    483520     13684.6
    483560     13686.1
    483600       13687
    483640     13686.8
    483680       13690
    483720     13688.8
    483760     13690.7
    483800     13692.5
    483840     13693.3
    483880     13695.2
    483920     13696.7
    483960     13697.1
    484000     13696.8
    484040     13699.3
    484080     13699.9
    484120     13701.3
    484160     13702.3
    484200     13704.3
    484240     13704.9
    484280     13705.6
    484320     13707.4
    484360     13708.9
    484400     13709.7
    484440     13709.6
    484480     13712.7
    484520     13711.5
    484560     13713.4
    484600     13715.3
    484640     13716.1
    484680       13718
    484720     13719.4
    484760     13719.9
    484800     13719.6
    484840       13722
    484880     13722.8
    484920       13724
    484960     13725.1
    485000     13727.1
    485040     13727.6
    485080     13728.4
    485120     13730.1
    485160     13731.7
    485200     13732.5
    485240     13732.4
    485280     13735.5
    485320     13734.3
    485360     13736.1
    485400       13738
    485440     13738.9
    485480     13740.7
    485520     13742.2
    485560     13742.8
    485600     13742.4
    485640     13744.8
    485680     13745.5
    485720     13746.8
    485760     13747.8
    485800     13749.9
    485840     13750.3
    485880     13751.1
    485920     13752.9
    485960     13754.5
    486000     13755.2
    486040     13755.2
    486080     13758.2
    486120     13757.1
    486160     13758.9
    486200     13760.8
    486240     13761.6
    486280     13763.5
    486320       13765
    486360     13765.5
    486400     13765.2
    486440     13767.5
    486480     13768.3
    486520     13769.6
    486560     13770.6
    486600     13772.7
    486640     13773.1
    486680     13773.9
    486720     13775.6
    486760     13777.2
    486800       13778
    486840     13777.9
    486880     13780.9
    486920     13779.8
    486960     13781.6
    487000     13783.6
    487040     13784.4
    487080     13786.2
    487120     13787.7
    487160     13788.3
    487200     13787.9
    487240     13790.2
    487280       13791
    487320     13792.3
    487360     13793.3
    487400     13795.4
    487440     13795.9
    487480     13796.6
    487520     13798.3
    487560     13799.9
    487600     13800.8
    487640     13800.6
    487680     13803.6
    487720     13802.5
    487760     13804.4
    487800     13806.3
    487840     13807.1
    487880     13808.9
    487920     13810.4
    487960       13811
    488000     13810.6
    488040     13812.9
    488080     13813.7
    488120       13815
    488160       13816
    488200     13818.1
    488240     13818.6
    488280     13819.4
    488320       13821
    488360     13822.6
    488400     13823.4
    488440     13823.4
    488480     13826.2
    488520     13825.3
    488560     13827.1
    488600     13829.1
    488640     13829.8
    488680     13831.7
    488720     13833.2
    488760     13833.8
    488800     13833.4
    488840     13835.6
    488880     13836.4
    488920     13837.7
    488960     13838.8
    489000     13840.8
    489040     13841.3
    489080     13842.1
    489120     13843.7
    489160     13845.4
    489200     13846.2
    489240     13846.2
    489280       13849
    489320       13848
    489360     13849.8
    489400     13851.8
    489440     13852.5
    489480     13854.4
    489520     13855.9
    489560     13856.5
    489600     13856.1
    489640     13858.3
    489680     13859.1
    489720     13860.5
    489760     13861.4
    489800     13863.5
    489840     13864.1
    489880     13864.8
    489920     13866.4
    489960     13868.1
    490000     13868.9
    490040     13868.9
    490080     13871.7
    490120     13870.7
    490160     13872.5
    490200     13874.6
    490240     13875.1
    490280     13877.1
    490320     13878.6
    490360     13879.2
    490400     13878.8
    490440     13880.9
    490480     13881.9
    490520     13883.2
    490560     13884.1
    490600     13886.2
    490640     13886.8
    490680     13887.5
    490720     13889.1
    490760     13890.8
    490800     13891.6
    490840     13891.6
    490880     13894.4
    490920     13893.4
    490960     13895.2
    491000     13897.2
    491040     13897.9
    491080     13899.8
    491120     13901.4
    491160     13901.9
    491200     13901.6
    491240     13903.6
    491280     13904.6
    491320       13906
    491360       13907
    491400     13908.9
    491440     13909.5
    491480     13910.2
    491520     13911.9
    491560     13913.5
    491600     13914.3
    491640     13914.3
    491680     13917.1
    491720     13916.2
    491760     13917.9
    491800       13920
    491840     13920.6
    491880     13922.5
    491920       13924
    491960     13924.5
    492000     13924.3
    492040     13926.3
    492080     13927.3
    492120     13928.6
    492160     13929.6
    492200     13931.6
    492240     13932.1
    492280     13932.8
    492320     13934.6
    492360     13936.2
    492400     13936.9
    492440       13937
    492480     13939.8
    492520     13938.8
    492560     13940.6
    492600     13942.6
    492640     13943.3
    492680     13945.2
    492720     13946.6
    492760     13947.2
    492800       13947
    492840       13949
    492880     13949.9
    492920     13951.3
    492960     13952.3
    493000     13954.2
    493040     13954.8
    493080     13955.5
    493120     13957.3
    493160     13958.9
    493200     13959.6
    493240     13959.7
    493280     13962.4
    493320     13961.4
    493360     13963.3
    493400     13965.3
    493440     13965.9
    493480     13967.9
    493520     13969.3
    493560     13969.9
    493600     13969.7
    493640     13971.7
    493680     13972.6
    493720     13973.9
    493760       13975
    493800       13977
    493840     13977.5
    493880     13978.2
    493920     13979.9
    493960     13981.5
    494000     13982.3
    494040     13982.4
    494080     13985.1
    494120     13984.1
    494160       13986
    494200     13987.9
    494240     13988.6
    494280     13990.6
    494320     13991.9
    494360     13992.6
    494400     13992.4
    494440     13994.3
    494480     13995.3
    494520     13996.6
    494560     13997.6
    494600     13999.6
    494640     14000.1
    494680     14000.8
    494720     14002.5
    494760     14004.2
    494800       14005
    494840       14005
    494880     14007.8
    494920     14006.8
    494960     14008.7
    495000     14010.6
    495040     14011.2
    495080     14013.3
    495120     14014.6
    495160     14015.2
    495200       14015
    495240     14016.9
    495280       14018
    495320     14019.3
    495360     14020.3
    495400     14022.3
    495440     14022.8
    495480     14023.5
    495520     14025.3
    495560     14026.9
    495600     14027.7
    495640     14027.7
    495680     14030.4
    495720     14029.5
    495760     14031.4
    495800     14033.3
    495840     14033.9
    495880       14036
    495920     14037.3
    495960       14038
    496000     14037.7
    496040     14039.6
    496080     14040.7
    496120       14042
    496160       14043
    496200       14045
    496240     14045.5
    496280     14046.1
    496320       14048
    496360     14049.6
    496400     14050.4
    496440     14050.4
    496480     14053.1
    496520     14052.1
    496560       14054
    496600     14055.9
    496640     14056.6
    496680     14058.7
    496720       14060
    496760     14060.7
    496800     14060.3
    496840     14062.3
    496880     14063.3
    496920     14064.6
    496960     14065.7
    497000     14067.7
    497040     14068.1
    497080     14068.7
    497120     14070.6
    497160     14072.3
    497200     14073.1
    497240       14073
    497280     14075.8
    497320     14074.8
    497360     14076.7
    497400     14078.6
    497440     14079.3
    497480     14081.4
    497520     14082.7
    497560     14083.4
    497600     14083.1
    497640       14085
    497680       14086
    497720     14087.3
    497760     14088.4
    497800     14090.4
    497840     14090.9
    497880     14091.3
    497920     14093.2
    497960       14095
    498000     14095.8
    498040     14095.7
    498080     14098.5
    498120     14097.5
    498160     14099.4
    498200     14101.3
    498240     14101.9
    498280       14104
    498320     14105.4
    498360     14106.1
    498400     14105.7
    498440     14107.6
    498480     14108.7
    498520       14110
    498560     14111.1
    498600       14113
    498640     14113.6
    498680       14114
    498720     14115.9
    498760     14117.6
    498800     14118.5
    498840     14118.4
    498880     14121.1
    498920     14120.1
    498960       14122
    499000       14124
    499040     14124.6
    499080     14126.7
    499120     14128.1
    499160     14128.7
    499200     14128.4
    499240     14130.4
    499280     14131.4
    499320     14132.7
    499360     14133.7
    499400     14135.7
    499440     14136.3
    499480     14136.6
    499520     14138.6
    499560     14140.3
    499600     14141.1
    499640       14141
    499680     14143.8
    499720     14142.8
    499760     14144.7
    499800     14146.6
    499840     14147.3
    499880     14149.3
    499920     14150.7
    499960     14151.4
    500000     14151.1
    500040       14153
    500080     14154.1
    500120     14155.3
    500160     14156.4
    500200     14158.4
    500240     14158.9
    500280     14159.3
    500320     14161.2
    500360     14162.9
    500400     14163.8
    500440     14163.7
    500480     14166.4
    500520     14165.4
    500560     14167.4
    500600     14169.3
    500640     14169.9
    500680       14172
    500720     14173.4
    500760       14174
    500800     14173.8
    500840     14175.7
    500880     14176.7
    500920     14178.1
    500960       14179
    501000     14181.1
    501040     14181.6
    501080       14182
    501120     14183.9
    501160     14185.5
    501200     14186.3
    501240     14186.3
    501280     14189.1
    501320     14188.1
    501360       14190
    501400     14191.9
    501440     14192.5
    501480     14194.7
    501520     14196.1
    501560     14196.7
    501600     14196.4
    501640     14198.3
    501680     14199.4
    501720     14200.7
    501760     14201.6
    501800     14203.8
    501840     14204.3
    501880     14204.7
    501920     14206.6
    501960     14208.2
    502000       14209
    502040       14209
    502080     14211.8
    502120     14210.8
    502160     14212.7
    502200     14214.6
    502240     14215.2
    502280     14217.3
    502320     14218.8
    502360     14219.4
    502400     14219.1
    502440       14221
    502480     14222.1
    502520     14223.4
    502560     14224.2
    502600     14226.4
    502640     14226.9
    502680     14227.4
    502720     14229.3
    502760     14230.8
    502800     14231.7
    502840     14231.7
    502880     14234.4
    502920     14233.4
    502960     14235.3
    503000     14237.3
    503040     14237.9
    503080       14240
    503120     14241.4
    503160       14242
    503200     14241.7
    503240     14243.7
    503280     14244.8
    503320       14246
    503360     14246.9
    503400       14249
    503440     14249.6
    503480       14250
    503520     14251.9
    503560     14253.5
    503600     14254.3
    503640     14254.4
    503680     14257.1
    503720       14256
    503760       14258
    503800       14260
    503840     14260.5
    503880     14262.6
    503920       14264
    503960     14264.7
    504000     14264.4
    504040     14266.3
    504080     14267.5
    504120     14268.6
    504160     14269.5
    504200     14271.7
    504240     14272.2
    504280     14272.7
    504320     14274.6
    504360     14276.2
    504400       14277
    504440     14277.1
    504480     14279.8
    504520     14278.6
    504560     14280.6
    504600     14282.6
    504640     14283.2
    504680     14285.2
    504720     14286.7
    504760     14287.4
    504800       14287
    504840       14289
    504880     14290.1
    504920     14291.3
    504960     14292.2
    505000     14294.4
    505040     14294.9
    505080     14295.3
    505120     14297.3
    505160     14298.9
    505200     14299.7
    505240     14299.8
    505280     14302.5
    505320     14301.3
    505360     14303.3
    505400     14305.3
    505440     14305.8
    505480     14307.9
    505520     14309.5
    505560     14310.2
    505600     14309.7
    505640     14311.6
    505680     14312.8
    505720     14313.9
    505760     14314.9
    505800       14317
    505840     14317.6
    505880       14318
    505920     14319.9
    505960     14321.6
    506000     14322.3
    506040     14322.5
    506080     14325.1
    506120       14324
    506160       14326
    506200       14328
    506240     14328.5
    506280     14330.6
    506320     14332.1
    506360     14332.8
    506400     14332.4
    506440     14334.3
    506480     14335.4
    506520     14336.7
    506560     14337.6
    506600     14339.7
    506640     14340.4
    506680     14340.7
    506720     14342.6
    506760     14344.3
    506800     14345.1
    506840     14345.3
    506880     14347.9
    506920     14346.6
    506960     14348.7
    507000     14350.7
    507040     14351.1
    507080     14353.3
    507120     14354.8
    507160     14355.5
    507200     14355.2
    507240     14356.9
    507280     14358.1
    507320     14359.4
    507360     14360.3
    507400     14362.4
    507440       14363
    507480     14363.4
    507520     14365.4
    507560       14367
    507600     14367.8
    507640     14367.9
    507680     14370.6
    507720     14369.3
    507760     14371.4
    507800     14373.3
    507840     14373.8
    507880       14376
    507920     14377.5
    507960     14378.2
    508000     14377.9
    508040     14379.6
    508080     14380.8
    508120     14382.1
    508160       14383
    508200       14385
    508240     14385.6
    508280       14386
    508320     14388.1
    508360     14389.7
    508400     14390.5
    508440     14390.6
    508480     14393.2
    508520       14392
    508560       14394
    508600       14396
    508640     14396.5
    508680     14398.7
    508720     14400.1
    508760     14400.8
    508800     14400.6
    508840     14402.3
    508880     14403.5
    508920     14404.7
    508960     14405.6
    509000     14407.8
    509040     14408.3
    509080     14408.7
    509120     14410.7
    509160     14412.3
    509200     14413.1
    509240     14413.2
    509280     14415.9
    509320     14414.6
    509360     14416.6
    509400     14418.7
    509440     14419.1
    509480     14421.4
    509520     14422.8
    509560     14423.4
    509600     14423.3
    509640       14425
    509680     14426.1
    509720     14427.3
    509760     14428.2
    509800     14430.4
    509840       14431
    509880     14431.4
    509920     14433.4
    509960     14434.9
    510000     14435.7
    510040     14435.8
    510080     14438.5
    510120     14437.2
    510160     14439.2
    510200     14441.3
    510240     14441.7
    510280       14444
    510320     14445.4
    510360     14446.1
    510400     14445.9
    510440     14447.6
    510480     14448.8
    510520     14449.9
    510560       14451
    510600       14453
    510640     14453.6
    510680     14454.1
    510720       14456
    510760     14457.5
    510800     14458.3
    510840     14458.5
    510880     14461.2
    510920     14459.8
    510960     14461.9
    511000       14464
    511040     14464.4
    511080     14466.7
    511120     14468.1
    511160     14468.8
    511200     14468.6
    511240     14470.3
    511280     14471.5
    511320     14472.6
    511360     14473.6
    511400     14475.7
    511440     14476.2
    511480     14476.7
    511520     14478.7
    511560     14480.1
    511600     14480.9
    511640     14481.1
    511680     14483.9
    511720     14482.5
    511760     14484.5
    511800     14486.6
    511840       14487
    511880     14489.3
    511920     14490.7
    511960     14491.3
    512000     14491.3
    512040     14492.9
    512080     14494.2
    512120     14495.3
    512160     14496.2
    512200     14498.3
    512240     14498.9
    512280     14499.4
    512320     14501.3
    512360     14502.8
    512400     14503.6
    512440     14503.8
    512480     14506.5
    512520     14505.1
    512560     14507.1
    512600     14509.2
    512640     14509.6
    512680       14512
    512720     14513.3
    512760       14514
    512800     14513.9
    512840     14515.5
    512880     14516.8
    512920     14517.9
    512960     14518.9
    513000       14521
    513040     14521.6
    513080     14522.1
    513120       14524
    513160     14525.5
    513200     14526.2
    513240     14526.5
    513280     14529.2
    513320     14527.8
    513360     14529.7
    513400     14531.8
    513440     14532.3
    513480     14534.6
    513520       14536
    513560     14536.6
    513600     14536.6
    513640     14538.2
    513680     14539.5
    513720     14540.6
    513760     14541.6
    513800     14543.7
    513840     14544.2
    513880     14544.7
    513920     14546.6
    513960     14548.1
    514000     14548.8
    514040     14549.2
    514080     14551.8
    514120     14550.5
    514160     14552.4
    514200     14554.4
    514240     14554.9
    514280     14557.3
    514320     14558.7
    514360     14559.3
    514400     14559.2
    514440     14560.8
    514480     14562.2
    514520     14563.2
    514560     14564.3
    514600     14566.4
    514640     14566.9
    514680     14567.4
    514720     14569.3
    514760     14570.7
    514800     14571.5
    514840     14571.8
    514880     14574.4
    514920     14573.1
    514960       14575
    515000     14577.1
    515040     14577.6
    515080     14579.9
    515120     14581.3
    515160       14582
    515200     14581.9
    515240     14583.5
    515280     14584.9
    515320     14585.8
    515360       14587
    515400     14589.1
    515440     14589.5
    515480       14590
    515520     14591.8
    515560     14593.4
    515600     14594.1
    515640     14594.5
    515680     14597.1
    515720     14595.7
    515760     14597.7
    515800     14599.8
    515840     14600.3
    515880     14602.5
    515920       14604
    515960     14604.6
    516000     14604.6
    516040     14606.1
    516080     14607.4
    516120     14608.5
    516160     14609.6
    516200     14611.7
    516240     14612.2
    516280     14612.7
    516320     14614.4
    516360       14616
    516400     14616.7
    516440     14617.1
    516480     14619.6
    516520     14618.3
    516560     14620.3
    516600     14622.3
    516640     14622.9
    516680     14625.1
    516720     14626.5
    516760     14627.2
    516800     14627.1
    516840     14628.7
    516880       14630
    516920     14631.1
    516960     14632.2
    517000     14634.3
    517040     14634.8
    517080     14635.2
    517120       14637
    517160     14638.5
    517200     14639.4
    517240     14639.7
    517280     14642.2
    517320     14640.8
    517360       14643
    517400     14644.9
    517440     14645.5
    517480     14647.7
    517520     14649.1
    517560     14649.8
    517600     14649.7
    517640     14651.3
    517680     14652.6
    517720     14653.8
    517760     14654.9
    517800     14656.8
    517840     14657.4
    517880     14657.8
    517920     14659.6
    517960     14661.2
    518000       14662
    518040     14662.2
    518080     14664.7
    518120     14663.5
    518160     14665.6
    518200     14667.5
    518240       14668
    518280     14670.2
    518320     14671.7
    518360     14672.4
    518400     14672.3
    518440     14673.9
    518480     14675.2
    518520     14676.4
    518560     14677.4
    518600     14679.4
    518640       14680
    518680     14680.4
    518720     14682.2
    518760     14683.7
    518800     14684.5
    518840     14684.8
    518880     14687.3
    518920     14686.1
    518960     14688.1
    519000       14690
    519040     14690.6
    519080     14692.8
    519120     14694.3
    519160     14694.9
    519200     14694.9
    519240     14696.4
    519280     14697.8
    519320     14698.9
    519360       14700
    519400       14702
    519440     14702.5
    519480       14703
    519520     14704.7
    519560     14706.3
    519600       14707
    519640     14707.3
    519680     14709.9
    519720     14708.6
    519760     14710.7
    519800     14712.6
    519840     14713.2
    519880     14715.4
    519920       14717
    519960     14717.5
    520000     14717.5
    520040       14719
    520080     14720.3
    520120     14721.5
    520160     14722.5
    520200     14724.6
    520240     14725.1
    520280     14725.6
    520320     14727.3
    520360     14728.9
    520400     14729.7
    520440     14729.9
    520480     14732.4
    520520     14731.2
    520560     14733.3
    520600     14735.2
    520640     14735.8
    520680     14737.9
    520720     14739.5
    520760     14740.1
    520800     14740.1
    520840     14741.5
    520880     14742.9
    520920     14744.1
    520960     14745.1
    521000     14747.1
    521040     14747.7
    521080     14748.1
    521120     14749.8
    521160     14751.5
    521200     14752.3
    521240     14752.4
    521280       14755
    521320     14753.8
    521360     14755.8
    521400     14757.8
    521440     14758.3
    521480     14760.5
    521520     14762.1
    521560     14762.6
    521600     14762.6
    521640     14764.1
    521680     14765.5
    521720     14766.6
    521760     14767.7
    521800     14769.7
    521840     14770.3
    521880     14770.7
    521920     14772.3
    521960       14774
    522000     14774.9
    522040       14775
    522080     14777.6
    522120     14776.4
    522160     14778.4
    522200     14780.3
    522240     14780.8
    522280       14783
    522320     14784.6
    522360     14785.2
    522400     14785.3
    522440     14786.6
    522480       14788
    522520     14789.2
    522560     14790.3
    522600     14792.3
    522640     14792.9
    522680     14793.3
    522720     14794.8
    522760     14796.6
    522800     14797.5
    522840     14797.6
    522880     14800.1
    522920       14799
    522960     14800.9
    523000     14802.9
    523040     14803.4
    523080     14805.6
    523120     14807.2
    523160     14807.9
    523200     14807.9
    523240     14809.3
    523280     14810.6
    523320     14811.8
    523360     14812.8
    523400     14814.9
    523440     14815.5
    523480     14815.9
    523520     14817.4
    523560     14819.2
    523600       14820
    523640     14820.2
    523680     14822.6
    523720     14821.5
    523760     14823.5
    523800     14825.5
    523840     14825.9
    523880     14828.2
    523920     14829.8
    523960     14830.4
    524000     14830.4
    524040     14831.9
    524080     14833.1
    524120     14834.3
    524160     14835.4
    524200     14837.4
    524240     14838.1
    524280     14838.4
    524320       14840
    524360     14841.8
    524400     14842.6
    524440     14842.8
    524480     14845.2
    524520     14844.1
    524560     14846.1
    524600       14848
    524640     14848.5
    524680     14850.7
    524720     14852.4
    524760       14853
    524800       14853
    524840     14854.5
    524880     14855.7
    524920     14856.9
    524960       14858
    525000       14860
    525040     14860.7
    525080       14861
    525120     14862.6
    525160     14864.5
    525200     14865.2
    525240     14865.4
    525280     14867.8
    525320     14866.7
    525360     14868.7
    525400     14870.6
    525440     14871.1
    525480     14873.3
    525520       14875
    525560     14875.6
    525600     14875.7
    525640     14877.1
    525680     14878.3
    525720     14879.5
    525760     14880.6
    525800     14882.6
    525840     14883.3
    525880     14883.7
    525920     14885.1
    525960     14887.1
    526000     14887.8
    526040       14888
    526080     14890.4
    526120     14889.3
    526160     14891.2
    526200     14893.2
    526240     14893.7
    526280     14895.9
    526320     14897.6
    526360     14898.3
    526400     14898.3
    526440     14899.7
    526480     14900.9
    526520     14902.1
    526560     14903.2
    526600     14905.2
    526640     14905.9
    526680     14906.2
    526720     14907.7
    526760     14909.7
    526800     14910.4
    526840     14910.6
    526880       14913
    526920     14911.9
    526960     14913.8
    527000     14915.8
    527040     14916.3
    527080     14918.5
    527120     14920.3
    527160     14920.9
    527200     14920.9
    527240     14922.2
    527280     14923.4
    527320     14924.7
    527360     14925.8
    527400     14927.8
    527440     14928.5
    527480     14928.7
    527520     14930.3
    527560     14932.2
    527600       14933
    527640     14933.2
    527680     14935.6
    527720     14934.5
    527760     14936.4
    527800     14938.3
    527840     14938.9
    527880       14941
    527920     14942.8
    527960     14943.5
    528000     14943.4
    528040     14944.8
    528080       14946
    528120     14947.2
    528160     14948.4
    528200     14950.3
    528240     14951.1
    528280     14951.4
    528320     14952.8
    528360     14954.9
    528400     14955.5
    528440     14955.8
    528480     14958.2
    528520     14957.1
    528560       14959
    528600       14961
    528640     14961.5
    528680     14963.6
    528720     14965.4
    528760     14966.1
    528800       14966
    528840     14967.4
    528880     14968.6
    528920     14969.8
    528960       14971
    529000     14972.9
    529040     14973.7
    529080     14973.9
    529120     14975.5
    529160     14977.5
    529200     14978.2
    529240     14978.4
    529280     14980.7
    529320     14979.6
    529360     14981.6
    529400     14983.5
    529440       14984
    529480     14986.2
    529520       14988
    529560     14988.7
    529600     14988.6
    529640       14990
    529680     14991.3
    529720     14992.4
    529760     14993.6
    529800     14995.5
    529840     14996.2
    529880     14996.5
    529920     14998.1
    529960     15000.1
    530000     15000.8
    530040       15001
    530080     15003.4
    530120     15002.2
    530160     15004.2
    530200     15006.1
    530240     15006.6
    530280     15008.8
    530320     15010.6
    530360     15011.2
    530400     15011.2
    530440     15012.7
    530480     15013.9
    530520     15014.9
    530560     15016.1
    530600     15018.1
    530640     15018.7
    530680     15019.1
    530720     15020.6
    530760     15022.7
    530800     15023.4
    530840     15023.7
    530880       15026
    530920     15024.7
    530960     15026.8
    531000     15028.7
    531040     15029.2
    531080     15031.4
    531120     15033.1
    531160     15033.8
    531200     15033.8
    531240     15035.3
    531280     15036.5
    531320     15037.5
    531360     15038.7
    531400     15040.7
    531440     15041.3
    531480     15041.8
    531520     15043.2
    531560     15045.3
    531600       15046
    531640     15046.3
    531680     15048.5
    531720     15047.3
    531760     15049.3
    531800     15051.4
    531840     15051.8
    531880       15054
    531920     15055.8
    531960     15056.4
    532000     15056.4
    532040     15057.8
    532080     15059.1
    532120       15060
    532160     15061.3
    532200     15063.4
    532240       15064
    532280     15064.3
    532320     15065.9
    532360     15067.9
    532400     15068.6
    532440     15068.7
    532480     15071.1
    532520     15069.9
    532560     15071.9
    532600       15074
    532640     15074.3
    532680     15076.6
    532720     15078.4
    532760       15079
    532800       15079
    532840     15080.4
    532880     15081.7
    532920     15082.5
    532960     15083.9
    533000       15086
    533040     15086.6
    533080     15086.9
    533120     15088.5
    533160     15090.5
    533200     15091.1
    533240     15091.4
    533280     15093.7
    533320     15092.5
    533360     15094.5
    533400     15096.5
    533440       15097
    533480     15099.2
    533520       15101
    533560     15101.6
    533600     15101.6
    533640       15103
    533680     15104.3
    533720     15105.1
    533760     15106.5
    533800     15108.6
    533840     15109.2
    533880     15109.5
    533920     15111.1
    533960     15113.1
    534000     15113.7
    534040       15114
    534080     15116.4
    534120       15115
    534160     15117.1
    534200       15119
    534240     15119.7
    534280     15121.7
    534320     15123.5
    534360     15124.2
    534400     15124.2
    534440     15125.7
    534480       15127
    534520     15127.7
    534560     15129.1
    534600     15131.2
    534640     15131.8
    534680     15132.2
    534720     15133.8
    534760     15135.7
    534800     15136.3
    534840     15136.6
    534880       15139
    534920     15137.7
    534960     15139.7
    535000     15141.6
    535040     15142.3
    535080     15144.3
    535120     15146.1
    535160     15146.8
    535200     15146.8
    535240     15148.3
    535280     15149.6
    535320     15150.3
    535360     15151.7
    535400     15153.8
    535440     15154.4
    535480     15154.8
    535520     15156.4
    535560     15158.3
    535600     15158.9
    535640     15159.2
    535680     15161.6
    535720     15160.2
    535760     15162.2
    535800     15164.2
    535840     15164.8
    535880     15166.9
    535920     15168.7
    535960     15169.4
    536000     15169.4
    536040     15170.9
    536080     15172.2
    536120     15172.9
    536160     15174.3
    536200     15176.3
    536240       15177
    536280     15177.3
    536320       15179
    536360     15180.9
    536400     15181.5
    536440     15181.8
    536480     15184.2
    536520     15182.8
    536560     15184.8
    536600     15186.8
    536640     15187.4
    536680     15189.5
    536720     15191.3
    536760     15191.9
    536800       15192
    536840     15193.5
    536880     15194.8
    536920     15195.5
    536960     15196.9
    537000     15198.9
    537040     15199.5
    537080     15199.8
    537120     15201.5
    537160     15203.5
    537200     15204.1
    537240     15204.3
    537280     15206.8
    537320     15205.3
    537360     15207.4
    537400     15209.4
    537440     15209.9
    537480       15212
    537520     15213.9
    537560     15214.6
    537600     15214.6
    537640     15216.1
    537680     15217.3
    537720       15218
    537760     15219.5
    537800     15221.4
    537840     15222.1
    537880     15222.4
    537920       15224
    537960       15226
    538000     15226.6
    538040     15226.8
    538080     15229.3
    538120     15227.8
    538160       15230
    538200     15231.9
    538240     15232.5
    538280     15234.5
    538320     15236.4
    538360     15237.1
    538400     15237.1
    538440     15238.7
    538480     15239.9
    538520     15240.6
    538560       15242
    538600       15244
    538640     15244.6
    538680     15244.9
    538720     15246.6
    538760     15248.6
    538800     15249.3
    538840     15249.4
    538880     15251.9
    538920     15250.4
    538960     15252.5
    539000     15254.5
    539040     15255.1
    539080     15257.1
    539120     15258.9
    539160     15259.7
    539200     15259.7
    539240     15261.4
    539280     15262.5
    539320     15263.2
    539360     15264.6
    539400     15266.5
    539440     15267.2
    539480     15267.5
    539520     15269.2
    539560     15271.3
    539600     15271.9
    539640     15272.1
    539680     15274.5
    539720       15273
    539760     15275.1
    539800       15277
    539840     15277.8
    539880     15279.8
    539920     15281.5
    539960     15282.3
    540000     15282.3
    540040       15284
    540080     15285.1
    540120     15285.9
    540160     15287.3
    540200     15289.2
    540240       15290
    540280     15290.2
    540320     15291.8
    540360       15294
    540400     15294.5
    540440     15294.8
    540480     15297.1
    540520     15295.6
    540560     15297.8
    540600     15299.8
    540640     15300.4
    540680     15302.4
    540720     15304.2
    540760       15305
    540800       15305
    540840     15306.6
    540880     15307.7
    540920     15308.5
    540960       15310
    541000     15311.9
    541040     15312.7
    541080     15312.9
    541120     15314.5
    541160     15316.6
    541200     15317.2
    541240     15317.4
    541280     15319.9
    541320     15318.3
    541360     15320.5
    541400     15322.3
    541440       15323
    541480       15325
    541520     15326.9
    541560     15327.7
    541600     15327.6
    541640     15329.2
    541680     15330.4
    541720     15331.2
    541760     15332.6
    541800     15334.5
    541840     15335.3
    541880     15335.6
    541920     15337.1
    541960     15339.3
    542000     15339.9
    542040       15340
    542080     15342.5
    542120     15340.9
    542160     15343.2
    542200       15345
    542240     15345.6
    542280     15347.6
    542320     15349.5
    542360     15350.3
    542400     15350.2
    542440     15351.8
    542480     15353.1
    542520     15353.8
    542560     15355.2
    542600     15357.2
    542640     15357.9
    542680     15358.3
    542720     15359.7
    542760     15361.9
    542800     15362.5
    542840     15362.6
    542880     15365.1
    542920     15363.5
    542960     15365.8
    543000     15367.6
    543040     15368.3
    543080     15370.3
    543120     15372.2
    543160     15372.9
    543200     15372.8
    543240     15374.5
    543280     15375.7
    543320     15376.4
    543360     15377.8
    543400     15379.8
    543440     15380.5
    543480     15380.9
    543520     15382.2
    543560     15384.6
    543600     15385.1
    543640     15385.3
    543680     15387.8
    543720     15386.1
    543760     15388.4
    543800     15390.2
    543840     15390.9
    543880       15393
    543920     15394.8
    543960     15395.5
    544000     15395.5
    544040       15397
    544080     15398.4
    544120     15399.1
    544160     15400.4
    544200     15402.4
    544240     15403.1
    544280     15403.5
    544320     15404.8
    544360     15407.2
    544400     15407.7
    544440     15407.9
    544480     15410.4
    544520     15408.8
    544560     15411.1
    544600     15412.8
    544640     15413.5
    544680     15415.6
    544720     15417.5
    544760     15418.1
    544800     15418.2
    544840     15419.6
    544880       15421
    544920     15421.7
    544960     15423.1
    545000     15425.2
    545040     15425.7
    545080     15426.2
    545120     15427.5
    545160     15429.8
    545200     15430.4
    545240     15430.5
    545280       15433
    545320     15431.5
    545360     15433.7
    545400     15435.3
    545440     15436.1
    545480     15438.3
    545520     15440.1
    545560     15440.8
    545600     15440.8
    545640     15442.3
    545680     15443.7
    545720     15444.4
    545760     15445.7
    545800     15447.8
    545840     15448.3
    545880     15448.8
    545920     15450.2
    545960     15452.4
    546000       15453
    546040       15453
    546080     15455.7
    546120     15454.1
    546160     15456.3
    546200       15458
    546240     15458.8
    546280     15460.9
    546320     15462.7
    546360     15463.4
    546400     15463.5
    546440     15464.9
    546480     15466.4
    546520     15467.1
    546560     15468.4
    546600     15470.5
    546640       15471
    546680     15471.5
    546720     15472.8
    546760       15475
    546800     15475.7
    546840     15475.6
    546880     15478.4
    546920     15476.8
    546960     15478.9
    547000     15480.5
    547040     15481.4
    547080     15483.5
    547120     15485.3
    547160       15486
    547200     15486.2
    547240     15487.6
    547280       15489
    547320     15489.6
    547360       15491
    547400     15493.1
    547440     15493.7
    547480     15494.1
    547520     15495.4
    547560     15497.6
    547600     15498.3
    547640     15498.3
    547680     15501.1
    547720     15499.4
    547760     15501.5
    547800     15503.1
    547840     15504.1
    547880     15506.2
    547920     15507.9
    547960     15508.7
    548000     15508.7
    548040     15510.2
    548080     15511.6
    548120     15512.2
    548160     15513.5
    548200     15515.7
    548240     15516.3
    548280     15516.8
    548320       15518
    548360     15520.2
    548400       15521
    548440     15520.9
    548480     15523.8
    548520       15522
    548560       15524
    548600     15525.6
    548640     15526.7
    548680     15528.7
    548720     15530.5
    548760     15531.2
    548800     15531.4
    548840     15532.9
    548880     15534.3
    548920     15534.9
    548960     15536.2
    549000     15538.4
    549040       15539
    549080     15539.4
    549120     15540.7
    549160     15542.9
    549200     15543.6
    549240     15543.6
    549280     15546.4
    549320     15544.6
    549360     15546.7
    549400     15548.3
    549440     15549.3
    549480     15551.4
    549520     15553.2
    549560     15553.9
    549600       15554
    549640     15555.5
    549680       15557
    549720     15557.5
    549760     15558.9
    549800     15561.1
    549840     15561.6
    549880     15562.1
    549920     15563.3
    549960     15565.5
    550000     15566.3
    550040     15566.1
    550080       15569
    550120     15567.1
    550160     15569.3
    550200     15570.9
    550240       15572
    550280       15574
    550320     15575.8
    550360     15576.6
    550400     15576.6
    550440     15578.1
    550480     15579.7
    550520     15580.2
    550560     15581.5
    550600     15583.7
    550640     15584.2
    550680     15584.8
    550720       15586
    550760     15588.2
    550800     15588.9
    550840     15588.9
    550880     15591.7
    550920     15589.8
    550960       15592
    551000     15593.5
    551040     15594.6
    551080     15596.7
    551120     15598.4
    551160     15599.2
    551200     15599.3
    551240     15600.8
    551280     15602.3
    551320     15602.8
    551360     15604.1
    551400     15606.4
    551440     15606.8
    551480     15607.4
    551520     15608.7
    551560     15610.8
    551600     15611.5
    551640     15611.5
    551680     15614.3
    551720     15612.3
    551760     15614.6
    551800     15616.2
    551840     15617.3
    551880     15619.3
    551920       15621
    551960     15621.9
    552000     15621.9
    552040     15623.5
    552080       15625
    552120     15625.5
    552160     15626.8
    552200       15629
    552240     15629.5
    552280     15630.1
    552320     15631.3
    552360     15633.5
    552400     15634.1
    552440     15634.2
    552480     15636.9
    552520       15635
    552560     15637.3
    552600     15638.8
    552640     15639.9
    552680       15642
    552720     15643.6
    552760     15644.5
    552800     15644.6
    552840     15646.2
    552880     15647.6
    552920     15648.1
    552960     15649.5
    553000     15651.5
    553040     15652.1
    553080     15652.7
    553120     15653.9
    553160     15656.2
    553200     15656.8
    553240     15656.9
    553280     15659.6
    553320     15657.7
    553360     15659.9
    553400     15661.6
    553440     15662.5
    553480     15664.6
    553520     15666.2
    553560     15667.1
    553600     15667.2
    553640     15668.9
    553680     15670.3
    553720     15670.8
    553760     15672.1
    553800     15674.2
    553840     15674.7
    553880     15675.4
    553920     15676.6
    553960     15678.9
    554000     15679.5
    554040     15679.5
    554080     15682.3
    554120     15680.4
    554160     15682.6
    554200     15684.3
    554240     15685.3
    554280     15687.4
    554320       15689
    554360     15689.9
    554400     15689.9
    554440     15691.6
    554480     15693.1
    554520     15693.5
    554560     15694.8
    554600     15696.9
    554640     15697.4
    554680     15698.2
    554720     15699.3
    554760     15701.6
    554800     15702.1
    554840     15702.2
    554880     15704.9
    554920     15703.1
    554960     15705.3
    555000       15707
    555040       15708
    555080     15710.1
    555120     15711.5
    555160     15712.5
    555200     15712.6
    555240     15714.3
    555280     15715.7
    555320     15716.2
    555360     15717.5
    555400     15719.5
    555440     15720.1
    555480     15720.9
    555520       15722
    555560     15724.2
    555600     15724.7
    555640     15724.9
    555680     15727.6
    555720     15725.7
    555760       15728
    555800     15729.7
    555840     15730.7
    555880     15732.8
    555920     15734.1
    555960     15735.2
    556000     15735.3
    556040     15736.9
    556080     15738.4
    556120     15738.9
    556160     15740.1
    556200     15742.1
    556240     15742.8
    556280     15743.5
    556320     15744.6
    556360     15746.8
    556400     15747.4
    556440     15747.6
    556480     15750.2
    556520     15748.4
    556560     15750.7
    556600     15752.4
    556640     15753.4
    556680     15755.5
    556720     15756.8
    556760     15757.9
    556800     15757.9
    556840     15759.7
    556880     15761.1
    556920     15761.5
    556960     15762.7
    557000     15764.8
    557040     15765.4
    557080     15766.2
    557120     15767.3
    557160     15769.5
    557200     15770.2
    557240     15770.3
    557280     15772.9
    557320     15771.1
    557360     15773.3
    557400     15775.2
    557440     15776.1
    557480     15778.2
    557520     15779.6
    557560     15780.6
    557600     15780.7
    557640     15782.4
    557680     15783.8
    557720     15784.2
    557760     15785.5
    557800     15787.5
    557840     15788.2
    557880     15788.9
    557920       15790
    557960     15792.1
    558000     15792.9
    558040       15793
    558080     15795.6
    558120     15793.7
    558160     15796.1
    558200     15797.8
    558240     15798.8
    558280     15800.9
    558320     15802.3
    558360     15803.3
    558400     15803.4
    558440     15805.1
    558480     15806.6
    558520       15807
    558560     15808.2
    558600     15810.1
    558640     15810.9
    558680     15811.7
    558720     15812.8
    558760     15814.9
    558800     15815.7
    558840     15815.8
    558880     15818.4
    558920     15816.5
    558960     15818.9
    559000     15820.5
    559040     15821.5
    559080     15823.6
    559120     15825.1
    559160       15826
    559200     15826.1
    559240     15827.8
    559280     15829.3
    559320     15829.7
    559360     15830.9
    559400     15832.9
    559440     15833.5
    559480     15834.4
    559520     15835.4
    559560     15837.5
    559600     15838.4
    559640     15838.5
    559680     15841.1
    559720     15839.3
    559760     15841.6
    559800     15843.3
    559840     15844.2
    559880     15846.4
    559920     15847.8
    559960     15848.7
    560000     15848.9
    560040     15850.5
    560080     15852.1
    560120     15852.4
    560160     15853.7
    560200     15855.6
    560240     15856.3
    560280     15857.2
    560320     15858.2
    560360     15860.2
    560400     15861.2
    560440     15861.3
    560480     15863.8
    560520       15862
    560560     15864.3
    560600     15866.1
    560640       15867
    560680     15869.2
    560720     15870.5
    560760     15871.5
    560800     15871.7
    560840     15873.3
    560880     15874.8
    560920     15875.2
    560960     15876.4
    561000     15878.4
    561040       15879
    561080     15879.8
    561120     15880.9
    561160     15882.9
    561200     15883.9
    561240       15884
    561280     15886.6
    561320     15884.7
    561360     15887.2
    561400     15888.9
    561440     15889.7
    561480     15891.9
    561520     15893.2
    561560     15894.2
    561600     15894.4
    561640     15896.1
    561680     15897.6
    561720     15897.8
    561760     15899.2
    561800     15901.1
    561840     15901.7
    561880     15902.5
    561920     15903.7
    561960     15905.6
    562000     15906.6
    562040     15906.7
    562080     15909.3
    562120     15907.4
    562160     15909.8
    562200     15911.6
    562240     15912.5
    562280     15914.6
    562320     15915.9
    562360       15917
    562400     15917.1
    562440     15918.8
    562480     15920.3
    562520     15920.7
    562560     15921.9
    562600     15923.8
    562640     15924.4
    562680     15925.3
    562720     15926.4
    562760     15928.3
    562800     15929.3
    562840     15929.4
    562880     15932.1
    562920     15930.1
    562960     15932.4
    563000     15934.3
    563040     15935.2
    563080     15937.3
    563120     15938.7
    563160     15939.7
    563200     15939.9
    563240     15941.5
    563280       15943
    563320     15943.4
    563360     15944.6
    563400     15946.5
    563440     15947.1
    563480     15948.1
    563520     15949.1
    563560     15951.1
    563600       15952
    563640     15952.2
    563680     15954.8
    563720     15952.8
    563760     15955.2
    563800     15957.1
    563840       15958
    563880       15960
    563920     15961.4
    563960     15962.5
    564000     15962.7
    564040     15964.2
    564080     15965.6
    564120     15966.1
    564160     15967.3
    564200     15969.3
    564240     15969.8
    564280     15970.8
    564320     15971.7
    564360     15973.9
    564400     15974.8
    564440     15974.9
    564480     15977.4
    564520     15975.5
    564560     15977.9
    564600     15979.8
    564640     15980.6
    564680     15982.7
    564720     15984.1
    564760     15985.2
    564800     15985.4
    564840     15986.9
    564880     15988.4
    564920     15988.8
    564960     15990.1
    565000     15991.9
    565040     15992.4
    565080     15993.5
    565120     15994.5
    565160     15996.7
    565200     15997.5
    565240     15997.6
    565280     16000.1
    565320     15998.2
    565360     16000.6
    565400     16002.4
    565440     16003.2
    565480     16005.4
    565520     16006.7
    565560     16007.8
    565600     16008.1
    565640     16009.5
    565680     16011.1
    565720     16011.5
    565760     16012.8
    565800     16014.6
    565840     16015.1
    565880     16016.2
    565920     16017.2
    565960     16019.4
    566000     16020.2
    566040     16020.3
    566080     16022.8
    566120     16020.9
    566160     16023.2
    566200     16025.1
    566240     16025.9
    566280     16028.1
    566320     16029.4
    566360     16030.5
    566400     16030.9
    566440     16032.2
    566480     16033.8
    566520     16034.3
    566560     16035.5
    566600     16037.4
    566640     16037.9
    566680     16038.8
    566720     16039.9
    566760       16042
    566800     16042.9
    566840       16043
    566880     16045.5
    566920     16043.6
    566960     16045.9
    567000     16047.8
    567040     16048.5
    567080     16050.7
    567120     16052.1
    567160     16053.1
    567200     16053.6
    567240     16054.8
    567280     16056.4
    567320       16057
    567360     16058.2
    567400       16060
    567440     16060.6
    567480     16061.5
    567520     16062.7
    567560     16064.7
    567600     16065.6
    567640     16065.6
    567680     16068.2
    567720     16066.3
    567760     16068.7
    567800     16070.6
    567840     16071.3
    567880     16073.5
    567920     16074.9
    567960     16075.9
    568000     16076.3
    568040     16077.5
    568080     16079.1
    568120     16079.7
    568160     16080.9
    568200     16082.7
    568240     16083.3
    568280     16084.2
    568320     16085.3
    568360     16087.5
    568400     16088.3
    568440     16088.4
    568480       16091
    568520     16089.1
    568560     16091.4
    568600     16093.3
    568640     16093.9
    568680     16096.1
    568720     16097.6
    568760     16098.5
    568800       16099
    568840     16100.2
    568880     16101.8
    568920     16102.4
    568960     16103.6
    569000     16105.5
    569040     16106.1
    569080     16106.9
    569120     16107.9
    569160     16110.1
    569200     16111.1
    569240       16111
    569280     16113.7
    569320     16111.8
    569360     16114.1
    569400       16116
    569440     16116.7
    569480     16118.8
    569520     16120.3
    569560     16121.2
    569600     16121.7
    569640     16122.9
    569680     16124.5
    569720     16125.2
    569760     16126.3
    569800     16128.2
    569840     16128.8
    569880     16129.5
    569920     16130.6
    569960     16132.8
    570000     16133.8
    570040     16133.7
    570080     16136.3
    570120     16134.5
    570160     16136.7
    570200     16138.7
    570240     16139.4
    570280     16141.5
    570320       16143
    570360     16143.9
    570400     16144.4
    570440     16145.6
    570480     16147.3
    570520     16147.8
    570560     16148.9
    570600     16150.8
    570640     16151.4
    570680     16152.2
    570720     16153.2
    570760     16155.5
    570800     16156.4
    570840     16156.4
    570880     16158.9
    570920     16157.2
    570960     16159.3
    571000     16161.4
    571040       16162
    571080     16164.2
    571120     16165.6
    571160     16166.6
    571200     16167.1
    571240     16168.2
    571280     16169.9
    571320     16170.5
    571360     16171.7
    571400     16173.6
    571440     16174.1
    571480     16174.9
    571520     16175.9
    571560     16178.2
    571600     16179.1
    571640     16179.2
    571680     16181.7
    571720       16180
    571760       16182
    571800     16184.1
    571840     16184.7
    571880     16186.8
    571920     16188.3
    571960     16189.2
    572000     16189.8
    572040       16191
    572080     16192.6
    572120     16193.1
    572160     16194.4
    572200     16196.2
    572240     16196.9
    572280     16197.6
    572320     16198.6
    572360     16200.9
    572400     16201.8
    572440     16201.9
    572480     16204.4
    572520     16202.7
    572560     16204.7
    572600     16206.8
    572640     16207.5
    572680     16209.5
    572720       16211
    572760     16211.9
    572800     16212.5
    572840     16213.7
    572880     16215.2
    572920     16215.8
    572960     16217.2
    573000     16218.9
    573040     16219.6
    573080     16220.3
    573120     16221.3
    573160     16223.6
    573200     16224.6
    573240     16224.7
    573280       16227
    573320     16225.4
    573360     16227.4
    573400     16229.4
    573440     16230.2
    573480     16232.2
    573520     16233.8
    573560     16234.6
    573600     16235.2
    573640     16236.4
    573680     16237.9
    573720     16238.5
    573760     16239.9
    573800     16241.6
    573840     16242.3
    573880     16243.1
    573920     16243.9
    573960     16246.3
    574000     16247.3
    574040     16247.3
    574080     16249.8
    574120     16248.1
    574160     16250.1
    574200     16252.1
    574240     16252.9
    574280       16255
    574320     16256.5
    574360     16257.3
    574400     16257.9
    574440     16259.1
    574480     16260.6
    574520     16261.2
    574560     16262.6
    574600     16264.4
    574640     16264.9
    574680     16265.8
    574720     16266.7
    574760       16269
    574800       16270
    574840     16270.1
    574880     16272.6
    574920     16270.7
    574960     16272.9
    575000     16274.8
    575040     16275.7
    575080     16277.7
    575120     16279.3
    575160     16280.1
    575200     16280.6
    575240     16281.8
    575280     16283.3
    575320       16284
    575360     16285.3
    575400     16287.1
    575440     16287.6
    575480     16288.5
    575520     16289.3
    575560     16291.7
    575600     16292.7
    575640     16292.8
    575680     16295.3
    575720     16293.4
    575760     16295.5
    575800     16297.5
    575840     16298.4
    575880     16300.4
    575920       16302
    575960     16302.8
    576000     16303.3
    576040     16304.6
    576080       16306
    576120     16306.8
    576160       16308
    576200     16309.9
    576240     16310.3
    576280     16311.3
    576320     16312.1
    576360     16314.4
    576400     16315.4
    576440     16315.5
    576480     16317.9
    576520     16316.1
    576560     16318.2
    576600     16320.2
    576640     16321.1
    576680     16323.1
    576720     16324.8
    576760     16325.5
    576800       16326
    576840     16327.3
    576880     16328.7
    576920     16329.5
    576960     16330.7
    577000     16332.7
    577040     16333.1
    577080       16334
    577120     16334.8
    577160     16337.1
    577200     16338.1
    577240     16338.2
    577280     16340.6
    577320     16338.9
    577360       16341
    577400       16343
    577440     16343.8
    577480     16345.8
    577520     16347.5
    577560     16348.2
    577600     16348.8
    577640       16350
    577680     16351.5
    577720     16352.3
    577760     16353.4
    577800     16355.4
    577840     16355.8
    577880     16356.7
    577920     16357.4
    577960     16359.8
    578000     16360.8
    578040     16360.9
    578080     16363.2
    578120     16361.6
    578160     16363.7
    578200     16365.7
    578240     16366.6
    578280     16368.6
    578320     16370.2
    578360       16371
    578400     16371.6
    578440     16372.8
    578480     16374.2
    578520       16375
    578560     16376.1
    578600     16378.2
    578640     16378.5
    578680     16379.5
    578720     16380.1
    578760     16382.5
    578800     16383.5
    578840     16383.6
    578880     16385.9
    578920     16384.2
    578960     16386.4
    579000     16388.3
    579040     16389.3
    579080     16391.3
    579120       16393
    579160     16393.6
    579200     16394.3
    579240     16395.5
    579280     16396.9
    579320     16397.7
    579360     16398.8
    579400     16400.8
    579440     16401.1
    579480     16402.3
    579520     16402.9
    579560     16405.2
    579600     16406.1
    579640     16406.3
    579680     16408.6
    579720       16407
    579760     16409.2
    579800     16411.1
    579840     16412.1
    579880       16414
    579920     16415.7
    579960     16416.3
    580000       16417
    580040     16418.2
    580080     16419.6
    580120     16420.4
    580160     16421.5
    580200     16423.5
    580240     16423.8
    580280       16425
    580320     16425.5
    580360     16427.9
    580400     16428.8
    580440       16429
    580480     16431.4
    580520     16429.7
    580560     16431.9
    580600     16433.9
    580640     16434.8
    580680     16436.8
    580720     16438.5
    580760     16439.1
    580800     16439.7
    580840     16440.9
    580880     16442.4
    580920     16443.1
    580960     16444.3
    581000     16446.2
    581040     16446.6
    581080     16447.8
    581120     16448.3
    581160     16450.7
    581200     16451.6
    581240     16451.9
    581280     16454.1
    581320     16452.4
    581360     16454.6
    581400     16456.6
    581440     16457.5
    581480     16459.5
    581520     16461.1
    581560     16461.8
    581600     16462.6
    581640     16463.6
    581680     16465.1
    581720     16465.9
    581760     16467.1
    581800       16469
    581840     16469.3
    581880     16470.6
    581920     16471.1
    581960     16473.4
    582000     16474.3
    582040     16474.6
    582080     16476.7
    582120     16475.1
    582160     16477.3
    582200     16479.4
    582240     16480.4
    582280     16482.3
    582320     16483.8
    582360     16484.6
    582400     16485.3
    582440     16486.3
    582480     16487.8
    582520     16488.6
    582560     16489.8
    582600     16491.8
    582640     16492.1
    582680     16493.3
    582720     16493.8
    582760     16496.1
    582800     16497.1
    582840     16497.3
    582880     16499.4
    582920     16497.8
    582960       16500
    583000     16502.2
    583040       16503
    583080     16505.1
    583120     16506.6
    583160     16507.4
    583200     16508.1
    583240       16509
    583280     16510.6
    583320     16511.3
    583360     16512.7
    583400     16514.5
    583440     16514.8
    583480       16516
    583520     16516.4
    583560     16518.8
    583600     16519.8
    583640     16520.1
    583680     16522.1
    583720     16520.6
    583760     16522.7
    583800     16524.9
    583840     16525.8
    583880     16527.8
    583920     16529.3
    583960     16530.2
    584000     16530.9
    584040     16531.8
    584080     16533.3
    584120       16534
    584160     16535.4
    584200     16537.2
    584240     16537.6
    584280     16538.7
    584320       16539
    584360     16541.5
    584400     16542.6
    584440     16542.8
    584480     16544.9
    584520     16543.4
    584560     16545.5
    584600     16547.7
    584640     16548.5
    584680     16550.6
    584720     16552.1
    584760     16552.9
    584800     16553.6
    584840     16554.5
    584880     16556.1
    584920     16556.7
    584960     16558.1
    585000     16560.1
    585040     16560.4
    585080     16561.5
    585120     16561.9
    585160     16564.3
    585200     16565.3
    585240     16565.6
    585280     16567.6
    585320     16566.2
    585360     16568.3
    585400     16570.4
    585440     16571.3
    585480     16573.4
    585520     16574.8
    585560     16575.7
    585600     16576.4
    585640     16577.3
    585680     16578.9
    585720     16579.5
    585760     16580.8
    585800     16582.9
    585840     16583.3
    585880     16584.2
    585920     16584.6
    585960     16587.1
    586000     16588.1
    586040     16588.4
    586080     16590.4
    586120     16588.9
    586160     16591.1
    586200     16593.2
    586240     16594.1
    586280     16596.1
    586320     16597.6
    586360     16598.5
    586400     16599.3
    586440       16600
    586480     16601.6
    586520     16602.3
    586560     16603.6
    586600     16605.7
    586640       16606
    586680     16606.9
    586720     16607.4
    586760     16609.9
    586800     16610.9
    586840     16611.1
    586880     16613.1
    586920     16611.7
    586960     16613.9
    587000       16616
    587040     16616.9
    587080     16618.8
    587120     16620.3
    587160     16621.2
    587200       16622
    587240     16622.7
    587280     16624.3
    587320       16625
    587360     16626.3
    587400     16628.5
    587440     16628.7
    587480     16629.6
    587520     16630.2
    587560     16632.6
    587600     16633.6
    587640     16633.9
    587680     16635.9
    587720     16634.4
    587760     16636.7
    587800     16638.7
    587840     16639.7
    587880     16641.6
    587920     16643.1
    587960       16644
    588000     16644.7
    588040     16645.5
    588080     16647.2
    588120     16647.8
    588160     16649.1
    588200     16651.3
    588240     16651.5
    588280     16652.4
    588320     16652.9
    588360     16655.2
    588400     16656.4
    588440     16656.7
    588480     16658.7
    588520     16657.2
    588560     16659.5
    588600     16661.5
    588640     16662.5
    588680     16664.3
    588720     16665.9
    588760     16666.8
    588800     16667.5
    588840     16668.3
    588880     16669.9
    588920     16670.5
    588960     16671.8
    589000     16674.1
    589040     16674.3
    589080     16675.2
    589120     16675.8
    589160     16678.1
    589200     16679.1
    589240     16679.5
    589280     16681.5
    589320       16680
    589360     16682.3
    589400     16684.3
    589440     16685.3
    589480     16687.2
    589520     16688.7
    589560     16689.5
    589600     16690.3
    589640     16691.1
    589680     16692.6
    589720     16693.1
    589760     16694.7
    589800     16696.8
    589840       16697
    589880       16698
    589920     16698.6
    589960     16700.8
    590000     16701.9
    590040     16702.3
    590080     16704.2
    590120     16702.8
    590160     16704.9
    590200     16706.9
    590240       16708
    590280       16710
    590320     16711.4
    590360     16712.3
    590400     16713.1
    590440     16713.8
    590480     16715.5
    590520     16715.9
    590560     16717.4
    590600     16719.5
    590640     16719.8
    590680     16720.8
    590720     16721.3
    590760     16723.6
    590800     16724.7
    590840       16725
    590880     16726.9
    590920     16725.6
    590960     16727.6
    591000     16729.6
    591040     16730.7
    591080     16732.6
    591120     16734.1
    591160       16735
    591200     16735.8
    591240     16736.4
    591280     16738.2
    591320     16738.6
    591360     16740.1
    591400     16742.3
    591440     16742.6
    591480     16743.6
    591520     16744.1
    591560     16746.3
    591600     16747.3
    591640     16747.7
    591680     16749.7
    591720     16748.4
    591760     16750.3
    591800     16752.3
    591840     16753.5
    591880     16755.3
    591920     16756.9
    591960     16757.7
    592000     16758.6
    592040     16759.2
    592080     16760.9
    592120     16761.3
    592160     16762.9
    592200     16764.9
    592240     16765.3
    592280     16766.4
    592320     16766.8
    592360       16769
    592400     16770.1
    592440     16770.4
    592480     16772.4
    592520     16771.1
    592560     16773.2
    592600       16775
    592640     16776.3
    592680       16778
    592720     16779.6
    592760     16780.5
    592800     16781.3
    592840     16781.9
    592880     16783.7
    592920       16784
    592960     16785.7
    593000     16787.7
    593040     16788.1
    593080     16789.2
    593120     16789.6
    593160     16791.9
    593200     16792.9
    593240     16793.2
    593280     16795.2
    593320       16794
    593360     16795.9
    593400     16797.8
    593440     16799.1
    593480     16800.8
    593520     16802.4
    593560     16803.4
    593600     16804.1
    593640     16804.6
    593680     16806.4
    593720     16806.7
    593760     16808.4
    593800     16810.4
    593840     16810.8
    593880       16812
    593920     16812.4
    593960     16814.7
    594000     16815.6
    594040     16815.9
    594080       16818
    594120     16816.6
    594160     16818.7
    594200     16820.5
    594240     16821.8
    594280     16823.5
    594320     16825.1
    594360     16826.1
    594400     16826.7
    594440     16827.4
    594480     16829.2
    594520     16829.4
    594560     16831.1
    594600     16833.2
    594640     16833.5
    594680     16834.7
    594720       16835
    594760     16837.5
    594800     16838.3
    594840     16838.6
    594880     16840.7
    594920     16839.3
    594960     16841.5
    595000     16843.3
    595040     16844.5
    595080     16846.2
    595120     16847.8
    595160     16848.8
    595200     16849.4
    595240     16850.1
    595280     16851.8
    595320     16852.1
    595360     16853.8
    595400     16855.8
    595440     16856.2
    595480     16857.5
    595520     16857.7
    595560     16860.2
    595600       16861
    595640     16861.3
    595680     16863.3
    595720       16862
    595760     16864.2
    595800       16866
    595840     16867.3
    595880     16868.9
    595920     16870.6
    595960     16871.6
    596000     16872.2
    596040     16872.8
    596080     16874.6
    596120     16874.8
    596160     16876.5
    596200     16878.5
    596240     16878.8
    596280     16880.2
    596320     16880.4
    596360     16882.9
    596400     16883.7
    596440     16883.9
    596480       16886
    596520     16884.6
    596560       16887
    596600     16888.6
    596640       16890
    596680     16891.6
    596720     16893.2
    596760     16894.2
    596800     16894.8
    596840     16895.4
    596880     16897.3
    596920     16897.5
    596960     16899.2
    597000     16901.2
    597040     16901.5
    597080     16902.9
    597120       16903
    597160     16905.5
    597200     16906.4
    597240     16906.6
    597280     16908.6
    597320     16907.3
    597360     16909.7
    597400     16911.2
    597440     16912.7
    597480     16914.3
    597520     16915.9
    597560     16916.9
    597600     16917.6
    597640     16918.1
    597680       16920
    597720     16920.2
    597760     16921.8
    597800     16923.9
    597840     16924.2
    597880     16925.7
    597920     16925.8
    597960     16928.2
    598000     16929.1
    598040     16929.3
    598080     16931.4
    598120       16930
    598160     16932.3
    598200       16934
    598240     16935.3
    598280       16937
    598320     16938.5
    598360     16939.6
    598400     16940.3
    598440     16940.8
    598480     16942.6
    598520     16942.9
    598560     16944.5
    598600     16946.6
    598640     16946.9
    598680     16948.5
    598720     16948.4
    598760     16950.9
    598800     16951.8
    598840     16952.1
    598880     16954.1
    598920     16952.7
    598960       16955
    599000     16956.7
    599040     16957.9
    599080     16959.7
    599120     16961.2
    599160     16962.3
    599200       16963
    599240     16963.5
    599280     16965.3
    599320     16965.5
    599360     16967.1
    599400     16969.4
    599440     16969.6
    599480     16971.2
    599520     16971.1
    599560     16973.6
    599600     16974.5
    599640     16974.8
    599680     16976.7
    599720     16975.4
    599760     16977.6
    599800     16979.4
    599840     16980.7
    599880     16982.3
    599920     16983.8
    599960     16984.8
    600000     16985.7
    600040     16986.2
    600080       16988
    600120     16988.1
    600160     16989.8
    600200       16992
    600240     16992.2
    600280     16993.9
    600320     16993.7
    600360     16996.3
    600400       16997
    600440     16997.4
    600480     16999.4
    600520     16998.1
    600560     17000.3
    600600       17002
    600640     17003.3
    600680     17005.1
    600720     17006.5
    600760     17007.5
    600800     17008.3
    600840     17008.9
    600880     17010.7
    600920     17010.8
    600960     17012.4
    601000     17014.6
    601040     17014.7
    601080     17016.5
    601120     17016.2
    601160     17018.9
    601200     17019.8
    601240     17020.2
    601280     17022.1
    601320     17020.7
    601360     17023.1
    601400     17024.7
    601440       17026
    601480     17027.7
    601520     17029.2
    601560       17030
    601600     17030.9
    601640     17031.6
    601680     17033.4
    601720     17033.4
    601760       17035
    601800     17037.3
    601840     17037.4
    601880     17039.2
    601920     17038.9
    601960     17041.7
    602000     17042.6
    602040     17042.9
    602080     17044.9
    602120     17043.5
    602160     17045.8
    602200     17047.5
    602240     17048.7
    602280     17050.4
    602320     17051.8
    602360     17052.8
    602400     17053.7
    602440     17054.4
    602480     17056.1
    602520     17056.1
    602560     17057.8
    602600     17060.2
    602640     17060.1
    602680     17061.9
    602720     17061.7
    602760     17064.3
    602800     17065.3
    602840     17065.6
    602880     17067.6
    602920     17066.2
    602960     17068.6
    603000     17070.2
    603040     17071.4
    603080     17073.1
    603120     17074.6
    603160     17075.5
    603200     17076.4
    603240     17077.2
    603280     17078.8
    603320     17078.8
    603360     17080.4
    603400     17082.9
    603440     17082.8
    603480     17084.6
    603520     17084.4
    603560       17087
    603600     17088.1
    603640     17088.3
    603680     17090.3
    603720       17089
    603760     17091.3
    603800     17092.9
    603840     17094.1
    603880     17095.8
    603920     17097.2
    603960     17098.2
    604000     17099.1
    604040     17099.8
    604080     17101.6
    604120     17101.5
    604160     17103.2
    604200     17105.6
    604240     17105.5
    604280     17107.3
    604320     17107.2
    604360     17109.7
    604400     17110.7
    604440     17111.1
    604480       17113
    604520     17111.7
    604560       17114
    604600     17115.6
    604640     17116.9
    604680     17118.5
    604720     17119.9
    604760     17120.9
    604800     17121.8
    604840     17122.5
    604880     17124.4
    604920     17124.2
    604960       17126
    605000     17128.3
    605040     17128.2
    605080     17129.9
    605120     17129.9
    605160     17132.3
    605200     17133.4
    605240     17133.7
    605280     17135.6
    605320     17134.3
    605360     17136.6
    605400     17138.2
    605440     17139.6
    605480     17141.2
    605520     17142.5
    605560     17143.5
    605600     17144.5
    605640     17145.2
    605680       17147
    605720     17146.9
    605760     17148.7
    605800       17151
    605840     17150.9
    605880     17152.6
    605920     17152.5
    605960     17154.9
    606000       17156
    606040     17156.3
    606080     17158.3
    606120     17156.9
    606160     17159.1
    606200     17160.9
    606240     17162.2
    606280     17163.8
    606320     17165.1
    606360     17166.2
    606400     17167.1
    606440     17167.8
    606480     17169.5
    606520     17169.5
    606560     17171.3
    606600     17173.6
    606640     17173.5
    606680     17175.2
    606720     17175.2
    606760     17177.6
    606800     17178.7
    606840       17179
    606880       17181
    606920     17179.6
    606960     17181.8
    607000     17183.5
    607040     17184.9
    607080     17186.5
    607120     17187.7
    607160     17188.8
    607200     17189.8
    607240     17190.4
    607280       17192
    607320     17192.2
    607360     17193.9
    607400     17196.2
    607440       17196
    607480     17197.8
    607520     17197.8
    607560     17200.2
    607600     17201.2
    607640     17201.6
    607680     17203.6
    607720     17202.3
    607760     17204.4
    607800     17206.1
    607840     17207.5
    607880     17209.1
    607920     17210.3
    607960     17211.3
    608000     17212.3
    608040     17212.9
    608080     17214.6
    608120     17214.8
    608160     17216.3
    608200     17218.8
    608240     17218.7
    608280     17220.4
    608320     17220.3
    608360     17222.8
    608400     17223.7
    608440     17224.1
    608480     17226.1
    608520     17224.9
    608560       17227
    608600     17228.7
    608640     17230.1
    608680     17231.7
    608720     17232.9
    608760       17234
    608800       17235
    608840     17235.5
    608880     17237.2
    608920     17237.3
    608960     17238.9
    609000     17241.5
    609040     17241.3
    609080       17243
    609120     17242.9
    609160     17245.3
    609200     17246.4
    609240     17246.8
    609280     17248.8
    609320     17247.5
    609360     17249.7
    609400     17251.3
    609440     17252.7
    609480     17254.4
    609520     17255.6
    609560     17256.6
    609600     17257.5
    609640       17258
    609680     17259.8
    609720     17259.9
    609760     17261.6
    609800       17264
    609840     17263.9
    609880     17265.7
    609920     17265.4
    609960       17268
    610000       17269
    610040     17269.4
    610080     17271.4
    610120     17270.1
    610160     17272.3
    610200       17274
    610240     17275.3
    610280       17277
    610320     17278.2
    610360     17279.2
    610400     17280.2
    610440     17280.7
    610480     17282.4
    610520     17282.6
    610560     17284.2
    610600     17286.6
    610640     17286.6
    610680     17288.2
    610720     17288.1
    610760     17290.6
    610800     17291.7
    610840       17292
    610880       17294
    610920     17292.8
    610960     17294.9
    611000     17296.6
    611040     17297.9
    611080     17299.6
    611120     17300.8
    611160     17301.8
    611200     17302.9
    611240     17303.3
    611280       17305
    611320     17305.2
    611360     17306.7
    611400     17309.3
    611440     17309.2
    611480     17310.8
    611520     17310.7
    611560     17313.2
    611600     17314.2
    611640     17314.7
    611680     17316.6
    611720     17315.3
    611760     17317.4
    611800     17319.2
    611840     17320.4
    611880     17322.2
    611920     17323.4
    611960     17324.5
    612000     17325.5
    612040     17325.9
    612080     17327.7
    612120     17327.8
    612160     17329.3
    612200     17331.9
    612240     17331.9
    612280     17333.4
    612320     17333.3
    612360     17335.8
    612400     17336.8
    612440     17337.4
    612480     17339.2
    612520     17337.9
    612560     17340.1
    612600     17341.8
    612640       17343
    612680     17344.8
    612720       17346
    612760     17347.2
    612800     17348.2
    612840     17348.5
    612880     17350.3
    612920     17350.4
    612960     17351.9
    613000     17354.4
    613040     17354.5
    613080       17356
    613120       17356
    613160     17358.5
    613200     17359.5
    613240       17360
    613280     17361.8
    613320     17360.6
    613360     17362.6
    613400     17364.5
    613440     17365.6
    613480     17367.4
    613520     17368.6
    613560     17369.7
    613600     17370.8
    613640     17371.1
    613680       17373
    613720     17373.1
    613760     17374.5
    613800       17377
    613840     17377.1
    613880     17378.5
    613920     17378.6
    613960     17381.1
    614000     17382.1
    614040     17382.5
    614080     17384.4
    614120     17383.2
    614160     17385.3
    614200     17387.1
    614240     17388.2
    614280       17390
    614320     17391.2
    614360     17392.3
    614400     17393.4
    614440     17393.6
    614480     17395.5
    614520     17395.6
    614560     17397.1
    614600     17399.7
    614640     17399.6
    614680     17401.1
    614720     17401.2
    614760     17403.6
    614800     17404.6
    614840     17405.1
    614880     17406.9
    614920     17405.7
    614960     17407.8
    615000     17409.6
    615040     17410.7
    615080     17412.6
    615120     17413.7
    615160     17414.8
    615200     17415.9
    615240     17416.1
    615280     17418.1
    615320     17418.2
    615360     17419.6
    615400     17422.3
    615440     17422.1
    615480     17423.6
    615520     17423.7
    615560     17426.1
    615600     17427.2
    615640     17427.6
    615680     17429.5
    615720     17428.3
    615760     17430.3
    615800     17432.1
    615840     17433.4
    615880     17435.1
    615920     17436.3
    615960     17437.4
    616000     17438.5
    616040     17438.7
    616080     17440.7
    616120     17440.8
    616160       17442
    616200     17444.7
    616240     17444.6
    616280     17446.1
    616320     17446.3
    616360     17448.6
    616400     17449.7
    616440     17450.1
    616480     17451.9
    616520     17450.7
    616560     17452.7
    616600     17454.7
    616640     17455.8
    616680     17457.6
    616720     17458.8
    616760     17459.9
    616800     17460.9
    616840     17461.3
    616880     17463.2
    616920     17463.3
    616960     17464.6
    617000     17467.3
    617040     17467.2
    617080     17468.6
    617120     17468.8
    617160     17471.1
    617200     17472.3
    617240     17472.7
    617280     17474.5
    617320     17473.4
    617360     17475.3
    617400     17477.2
    617440     17478.4
    617480     17480.1
    617520     17481.3
    617560     17482.5
    617600     17483.6
    617640     17483.8
    617680     17485.8
    617720     17485.8
    617760     17487.2
    617800     17489.8
    617840     17489.7
    617880     17491.2
    617920     17491.5
    617960     17493.7
    618000     17494.8
    618040     17495.2
    618080       17497
    618120     17495.8
    618160     17497.9
    618200     17499.8
    618240       17501
    618280     17502.7
    618320     17503.9
    618360       17505
    618400     17506.2
    618440     17506.4
    618480     17508.3
    618520     17508.3
    618560     17509.8
    618600     17512.3
    618640     17512.2
    618680     17513.8
    618720       17514
    618760     17516.3
    618800     17517.4
    618840     17517.7
    618880     17519.7
    618920     17518.4
    618960     17520.6
    619000     17522.4
    619040     17523.5
    619080     17525.3
    619120     17526.5
    619160     17527.6
    619200     17528.8
    619240       17529
    619280       17531
    619320       17531
    619360     17532.5
    619400       17535
    619440     17534.8
    619480     17536.5
    619520     17536.7
    619560     17538.9
    619600     17540.1
    619640     17540.4
    619680     17542.3
    619720       17541
    619760     17543.2
    619800       17545
    619840     17546.2
    619880       17548
    619920     17549.1
    619960     17550.2
    620000     17551.5
    620040     17551.6
    620080     17553.6
    620120     17553.6
    620160     17555.1
    620200     17557.6
    620240     17557.4
    620280     17559.2
    620320     17559.4
    620360     17561.7
    620400     17562.7
    620440     17562.9
    620480     17564.9
    620520     17563.7
    620560     17565.9
    620600     17567.7
    620640     17568.9
    620680     17570.6
    620720     17571.8
    620760     17572.9
    620800     17574.1
    620840     17574.2
    620880     17576.2
    620920     17576.3
    620960     17577.8
    621000     17580.3
    621040       17580
    621080     17581.9
    621120     17582.1
    621160     17584.3
    621200     17585.4
    621240     17585.6
    621280     17587.6
    621320     17586.3
    621360     17588.4
    621400     17590.2
    621440     17591.5
    621480     17593.2
    621520     17594.4
    621560     17595.5
    621600     17596.9
    621640     17596.7
    621680     17598.8
    621720       17599
    621760     17600.3
    621800     17602.8
    621840     17602.6
    621880     17604.5
    621920     17604.7
    621960       17607
    622000       17608
    622040     17608.2
    622080     17610.1
    622120     17608.8
    622160       17611
    622200     17612.8
    622240     17614.2
    622280     17615.8
    622320       17617
    622360     17618.1
    622400     17619.3
    622440     17619.3
    622480     17621.5
    622520     17621.5
    622560       17623
    622600     17625.4
    622640     17625.2
    622680     17627.1
    622720     17627.4
    622760     17629.5
    622800     17630.6
    622840     17630.9
    622880     17632.8
    622920     17631.4
    622960     17633.7
    623000     17635.4
    623040     17636.8
    623080     17638.4
    623120     17639.7
    623160     17640.7
    623200       17642
    623240       17642
    623280     17644.2
    623320     17644.3
    623360     17645.6
    623400       17648
    623440     17647.8
    623480     17649.8
    623520       17650
    623560     17652.1
    623600     17653.2
    623640     17653.6
    623680     17655.4
    623720       17654
    623760     17656.5
    623800     17658.1
    623840     17659.5
    623880     17661.2
    623920     17662.4
    623960     17663.4
    624000     17664.6
    624040     17664.6
    624080     17666.9
    624120       17667
    624160     17668.3
    624200     17670.7
    624240     17670.4
    624280     17672.4
    624320     17672.7
    624360     17674.7
    624400     17675.8
    624440     17676.3
    624480     17678.2
    624520     17676.7
    624560     17679.1
    624600     17680.7
    624640     17682.1
    624680     17683.8
    624720     17685.1
    624760       17686
    624800     17687.2
    624840     17687.2
    624880     17689.5
    624920     17689.7
    624960     17690.9
    625000     17693.3
    625040       17693
    625080       17695
    625120     17695.4
    625160     17697.4
    625200     17698.6
    625240     17698.8
    625280     17700.9
    625320     17699.4
    625360     17701.8
    625400     17703.4
    625440     17704.8
    625480     17706.4
    625520     17707.7
    625560     17708.7
    625600     17709.9
    625640     17709.9
    625680     17712.2
    625720     17712.4
    625760     17713.7
    625800       17716
    625840     17715.7
    625880     17717.6
    625920       17718
    625960     17719.9
    626000     17721.3
    626040     17721.5
    626080     17723.6
    626120       17722
    626160     17724.5
    626200       17726
    626240     17727.4
    626280     17729.1
    626320     17730.3
    626360     17731.3
    626400     17732.8
    626440     17732.5
    626480     17734.9
    626520     17735.1
    626560     17736.3
    626600     17738.7
    626640     17738.3
    626680     17740.3
    626720     17740.7
    626760     17742.6
    626800       17744
    626840     17744.2
    626880     17746.2
    626920     17744.7
    626960     17747.2
    627000     17748.7
    627040     17750.2
    627080     17751.7
    627120     17752.9
    627160     17753.9
    627200     17755.4
    627240     17755.2
    627280     17757.5
    627320     17757.6
    627360       17759
    627400     17761.3
    627440       17761
    627480     17762.9
    627520     17763.4
    627560     17765.3
    627600     17766.7
    627640     17766.9
    627680     17768.8
    627720     17767.3
    627760     17769.8
    627800     17771.2
    627840     17772.7
    627880     17774.5
    627920     17775.6
    627960     17776.6
    628000       17778
    628040     17777.8
    628080     17780.2
    628120     17780.3
    628160     17781.6
    628200       17784
    628240     17783.7
    628280     17785.5
    628320     17786.2
    628360     17787.9
    628400     17789.3
    628440     17789.6
    628480     17791.4
    628520       17790
    628560     17792.3
    628600     17793.8
    628640     17795.5
    628680     17797.2
    628720     17798.3
    628760     17799.3
    628800     17800.7
    628840     17800.5
    628880     17802.9
    628920       17803
    628960     17804.2
    629000     17806.7
    629040     17806.3
    629080     17808.2
    629120     17808.9
    629160     17810.6
    629200       17812
    629240     17812.3
    629280     17814.1
    629320     17812.6
    629360     17814.9
    629400     17816.4
    629440     17818.1
    629480     17819.8
    629520     17820.9
    629560     17821.9
    629600     17823.3
    629640     17823.1
    629680     17825.5
    629720     17825.6
    629760     17826.9
    629800     17829.3
    629840       17829
    629880     17830.9
    629920     17831.5
    629960     17833.2
    630000     17834.7
    630040       17835
    630080     17836.8
    630120     17835.2
    630160     17837.5
    630200       17839
    630240     17840.8
    630280     17842.5
    630320     17843.6
    630360     17844.7
    630400     17845.9
    630440     17845.7
    630480     17848.1
    630520     17848.3
    630560     17849.6
    630600       17852
    630640     17851.8
    630680     17853.6
    630720     17854.2
    630760       17856
    630800     17857.3
    630840     17857.7
    630880     17859.5
    630920     17857.9
    630960     17860.2
    631000     17861.7
    631040     17863.4
    631080     17865.1
    631120     17866.2
    631160     17867.3
    631200     17868.5
    631240     17868.4
    631280     17870.8
    631320       17871
    631360     17872.2
    631400     17874.6
    631440     17874.4
    631480     17876.2
    631520     17876.9
    631560     17878.6
    631600     17879.9
    631640     17880.4
    631680     17882.1
    631720     17880.5
    631760     17882.9
    631800     17884.4
    631840     17886.1
    631880     17887.9
    631920     17888.8
    631960     17889.9
    632000     17891.2
    632040       17891
    632080     17893.5
    632120     17893.7
    632160     17894.9
    632200     17897.4
    632240     17897.1
    632280     17898.8
    632320     17899.6
    632360     17901.3
    632400     17902.6
    632440     17903.2
    632480     17904.8
    632520     17903.1
    632560     17905.7
    632600     17907.1
    632640     17908.8
    632680     17910.6
    632720     17911.5
    632760     17912.6
    632800     17913.9
    632840     17913.6
    632880     17916.4
    632920     17916.3
    632960     17917.6
    633000     17920.1
    633040     17919.7
    633080     17921.5
    633120     17922.2
    633160     17923.9
    633200     17925.3
    633240     17925.8
    633280     17927.4
    633320     17925.8
    633360     17928.4
    633400     17929.8
    633440     17931.6
    633480     17933.3
    633520     17934.2
    633560     17935.2
    633600     17936.5
    633640     17936.3
    633680       17939
    633720       17939
    633760     17940.3
    633800     17942.8
    633840     17942.3
    633880     17944.1
    633920     17944.9
    633960     17946.7
    634000       17948
    634040     17948.4
    634080       17950
    634120     17948.5
    634160       17951
    634200     17952.5
    634240     17954.3
    634280     17955.9
    634320     17956.8
    634360     17957.9
    634400     17959.2
    634440     17958.9
    634480     17961.8
    634520     17961.7
    634560       17963
    634600     17965.5
    634640       17965
    634680     17966.8
    634720     17967.6
    634760     17969.3
    634800     17970.6
    634840     17971.1
    634880     17972.7
    634920     17971.2
    634960     17973.7
    635000     17975.3
    635040       17977
    635080     17978.7
    635120     17979.4
    635160     17980.7
    635200     17981.9
    635240     17981.5
    635280     17984.5
    635320     17984.4
    635360     17985.6
    635400     17988.2
    635440     17987.6
    635480     17989.5
    635520     17990.2
    635560     17991.9
    635600     17993.2
    635640     17993.7
    635680     17995.4
    635720     17993.9
    635760     17996.3
    635800     17998.1
    635840     17999.7
    635880     18001.4
    635920     18002.2
    635960     18003.3
    636000     18004.6
    636040     18004.2
    636080     18007.2
    636120     18007.1
    636160     18008.3
    636200     18010.8
    636240     18010.4
    636280     18012.1
    636320     18012.9
    636360     18014.6
    636400     18015.9
    636440     18016.4
    636480     18018.2
    636520     18016.6
    636560       18019
    636600     18020.7
    636640     18022.4
    636680     18024.1
    636720     18024.9
    636760       18026
    636800     18027.3
    636840       18027
    636880       18030
    636920     18029.9
    636960     18030.9
    637000     18033.5
    637040       18033
    637080       18035
    637120     18035.6
    637160     18037.3
    637200     18038.5
    637240     18039.1
    637280     18040.9
    637320     18039.3
    637360     18041.7
    637400     18043.4
    637440     18045.2
    637480     18046.9
    637520     18047.5
    637560     18048.7
    637600       18050
    637640     18049.7
    637680     18052.6
    637720     18052.5
    637760     18053.6
    637800     18056.2
    637840     18055.8
    637880     18057.8
    637920     18058.4
    637960     18059.9
    638000     18061.2
    638040     18061.9
    638080     18063.6
    638120       18062
    638160     18064.4
    638200     18066.2
    638240     18067.9
    638280     18069.6
    638320     18070.2
    638360     18071.4
    638400     18072.8
    638440     18072.4
    638480     18075.3
    638520     18075.2
    638560     18076.4
    638600       18079
    638640     18078.5
    638680     18080.5
    638720     18081.1
    638760     18082.7
    638800       18084
    638840     18084.6
    638880     18086.5
    638920     18084.6
    638960     18087.1
    639000     18088.8
    639040     18090.6
    639080     18092.4
    639120     18092.9
    639160       18094
    639200     18095.6
    639240     18095.2
    639280     18098.1
    639320     18097.9
    639360     18099.1
    639400     18101.7
    639440     18101.2
    639480     18103.3
    639520     18103.9
    639560     18105.3
    639600     18106.8
    639640     18107.4
    639680     18109.2
    639720     18107.3
    639760     18109.8
    639800     18111.7
    639840     18113.4
    639880     18115.1
    639920     18115.7
    639960     18116.7
    640000     18118.4
    640040     18118.1
    640080     18120.9
    640120     18120.7
    640160     18121.9
    640200     18124.6
    640240       18124
    640280       18126
    640320     18126.7
    640360     18128.1
    640400     18129.6
    640440     18130.4
    640480     18132.1
    640520     18130.1
    640560     18132.7
    640600     18134.5
    640640     18136.1
    640680       18138
    640720     18138.5
    640760     18139.4
    640800     18141.2
    640840     18140.9
    640880     18143.7
    640920     18143.5
    640960     18144.6
    641000     18147.3
    641040     18146.8
    641080     18148.7
    641120     18149.6
    641160     18150.9
    641200     18152.3
    641240     18153.1
    641280       18155
    641320     18152.9
    641360     18155.5
    641400     18157.2
    641440     18158.9
    641480     18160.8
    641520     18161.3
    641560     18162.2
    641600     18163.9
    641640     18163.7
    641680     18166.4
    641720     18166.3
    641760     18167.4
    641800     18170.2
    641840     18169.6
    641880     18171.5
    641920     18172.4
    641960     18173.6
    642000     18175.1
    642040     18175.9
    642080     18177.7
    642120     18175.8
    642160     18178.2
    642200       18180
    642240     18181.6
    642280     18183.6
    642320       18184
    642360     18184.9
    642400     18186.7
    642440     18186.5
    642480     18189.1
    642520     18188.9
    642560     18190.1
    642600     18192.8
    642640     18192.2
    642680     18194.2
    642720       18195
    642760     18196.4
    642800     18197.8
    642840     18198.5
    642880     18200.4
    642920     18198.4
    642960     18200.9
    643000     18202.7
    643040     18204.3
    643080     18206.2
    643120     18206.6
    643160     18207.7
    643200     18209.4
    643240     18209.1
    643280     18211.8
    643320     18211.6
    643360     18212.8
    643400     18215.6
    643440     18214.9
    643480     18216.8
    643520     18217.8
    643560     18219.1
    643600     18220.5
    643640     18221.2
    643680     18223.1
    643720       18221
    643760     18223.6
    643800     18225.5
    643840       18227
    643880       18229
    643920     18229.3
    643960     18230.3
    644000     18232.2
    644040     18231.7
    644080     18234.4
    644120     18234.3
    644160     18235.4
    644200     18238.3
    644240     18237.5
    644280     18239.6
    644320     18240.4
    644360     18241.5
    644400     18243.1
    644440     18243.9
    644480     18245.8
    644520     18243.7
    644560     18246.4
    644600     18248.1
    644640     18249.7
    644680     18251.7
    644720       18252
    644760       18253
    644800     18254.9
    644840     18254.5
    644880       18257
    644920       18257
    644960     18258.1
    645000       18261
    645040     18260.1
    645080     18262.3
    645120       18263
    645160     18264.2
    645200     18265.8
    645240     18266.6
    645280     18268.6
    645320     18266.3
    645360     18269.1
    645400     18270.8
    645440     18272.5
    645480     18274.5
    645520     18274.8
    645560     18275.6
    645600     18277.4
    645640     18277.2
    645680     18279.7
    645720     18279.7
    645760     18280.7
    645800     18283.7
    645840     18282.7
    645880       18285
    645920     18285.6
    645960     18286.8
    646000     18288.4
    646040     18289.2
    646080     18291.3
    646120     18288.9
    646160     18291.7
    646200     18293.4
    646240     18295.3
    646280     18297.2
    646320     18297.6
    646360     18298.3
    646400     18300.1
    646440       18300
    646480     18302.4
    646520     18302.5
    646560     18303.6
    646600     18306.4
    646640     18305.5
    646680     18307.7
    646720     18308.4
    646760     18309.7
    646800     18311.1
    646840     18311.9
    646880     18314.1
    646920     18311.7
    646960     18314.4
    647000     18316.1
    647040       18318
    647080     18319.9
    647120     18320.3
    647160     18321.1
    647200     18322.8
    647240     18322.6
    647280     18325.2
    647320     18325.3
    647360     18326.2
    647400     18329.1
    647440     18328.2
    647480     18330.5
    647520     18331.2
    647560     18332.3
    647600     18333.7
    647640     18334.5
    647680     18336.8
    647720     18334.5
    647760     18337.1
    647800     18338.8
    647840     18340.7
    647880     18342.6
    647920       18343
    647960     18343.8
    648000     18345.5
    648040     18345.4
    648080     18347.9
    648120     18347.9
    648160     18349.1
    648200     18351.9
    648240       18351
    648280     18353.3
    648320     18353.9
    648360     18355.1
    648400     18356.5
    648440     18357.1
    648480     18359.5
    648520     18357.2
    648560     18359.8
    648600     18361.5
    648640     18363.5
    648680     18365.4
    648720     18365.7
    648760     18366.6
    648800     18368.2
    648840       18368
    648880     18370.6
    648920     18370.7
    648960     18371.8
    649000     18374.6
    649040     18373.5
    649080       18376
    649120     18376.5
    649160     18377.8
    649200     18379.1
    649240     18379.8
    649280     18382.2
    649320       18380
    649360     18382.5
    649400     18384.3
    649440     18386.3
    649480     18388.1
    649520     18388.4
    649560     18389.2
    649600       18391
    649640     18390.6
    649680     18393.5
    649720     18393.4
    649760     18394.6
    649800     18397.3
    649840     18396.2
    649880     18398.7
    649920     18399.2
    649960     18400.6
    650000     18401.7
    650040     18402.5
    650080     18404.9
    650120     18402.6
    650160     18405.3
    650200       18407
    650240       18409
    650280     18410.7
    650320     18411.1
    650360     18411.9
    650400     18413.7
    650440     18413.3
    650480     18416.1
    650520       18416
    650560     18417.2
    650600     18419.9
    650640     18418.9
    650680     18421.3
    650720     18421.8
    650760     18423.2
    650800     18424.4
    650840     18425.1
    650880     18427.5
    650920     18425.2
    650960     18427.9
    651000     18429.7
    651040     18431.6
    651080     18433.4
    651120     18433.7
    651160     18434.6
    651200     18436.2
    651240     18435.8
    651280     18438.7
    651320     18438.6
    651360     18439.7
    651400     18442.5
    651440     18441.5
    651480     18443.9
    651520     18444.3
    651560     18445.8
    651600     18446.9
    651640     18447.8
    651680     18450.1
    651720     18447.8
    651760     18450.6
    651800     18452.4
    651840     18454.3
    651880       18456
    651920     18456.2
    651960     18457.2
    652000     18458.8
    652040     18458.3
    652080     18461.3
    652120     18461.2
    652160     18462.2
    652200       18465
    652240     18464.1
    652280     18466.5
    652320     18466.8
    652360     18468.4
    652400     18469.5
    652440     18470.4
    652480     18472.7
    652520     18470.3
    652560     18473.2
    652600       18475
    652640       18477
    652680     18478.5
    652720     18478.8
    652760     18479.8
    652800     18481.4
    652840     18480.9
    652880     18483.9
    652920     18483.8
    652960     18484.8
    653000     18487.6
    653040     18486.7
    653080     18489.1
    653120     18489.4
    653160     18490.9
    653200     18492.1
    653240     18492.9
    653280     18495.3
    653320     18492.9
    653360     18495.9
    653400     18497.7
    653440     18499.5
    653480     18501.1
    653520     18501.5
    653560     18502.4
    653600     18504.1
    653640     18503.6
    653680     18506.6
    653720     18506.3
    653760     18507.5
    653800     18510.2
    653840     18509.4
    653880     18511.8
    653920       18512
    653960     18513.5
    654000     18514.7
    654040     18515.6
    654080     18517.9
    654120     18515.5
    654160     18518.7
    654200     18520.3
    654240     18522.2
    654280     18523.7
    654320     18524.2
    654360     18525.1
    654400     18526.7
    654440     18526.2
    654480     18529.2
    654520       18529
    654560     18530.1
    654600     18532.9
    654640       18532
    654680     18534.4
    654720     18534.6
    654760     18536.1
    654800     18537.5
    654840     18538.2
    654880     18540.5
    654920     18538.1
    654960     18541.3
    655000       18543
    655040     18544.8
    655080     18546.4
    655120     18546.7
    655160     18547.7
    655200     18549.4
    655240     18548.9
    655280     18551.9
    655320     18551.7
    655360     18552.7
    655400     18555.6
    655440     18554.6
    655480       18557
    655520     18557.3
    655560     18558.8
    655600       18560
    655640     18560.9
    655680     18563.1
    655720     18560.7
    655760     18563.9
    655800     18565.6
    655840     18567.4
    655880       18569
    655920     18569.4
    655960     18570.4
    656000     18571.9
    656040     18571.5
    656080     18574.6
    656120     18574.4
    656160     18575.4
    656200     18578.3
    656240     18577.2
    656280     18579.6
    656320     18579.8
    656360     18581.4
    656400     18582.6
    656440     18583.4
    656480     18585.8
    656520     18583.3
    656560     18586.5
    656600     18588.2
    656640     18589.9
    656680     18591.7
    656720       18592
    656760       18593
    656800     18594.5
    656840     18594.2
    656880     18597.1
    656920     18596.9
    656960       18598
    657000     18600.9
    657040     18599.9
    657080     18602.2
    657120     18602.3
    657160       18604
    657200     18605.1
    657240     18605.9
    657280     18608.3
    657320     18605.9
    657360     18608.9
    657400     18610.9
    657440     18612.6
    657480     18614.2
    657520     18614.6
    657560     18615.6
    657600     18617.1
    657640     18616.9
    657680     18619.7
    657720     18619.4
    657760     18620.7
    657800     18623.5
    657840     18622.5
    657880     18624.9
    657920     18624.9
    657960     18626.6
    658000     18627.8
    658040     18628.6
    658080     18630.9
    658120     18628.4
    658160     18631.5
    658200     18633.4
    658240     18635.2
    658280     18636.8
    658320     18637.1
    658360     18638.2
    658400     18639.5
    658440     18639.4
    658480     18642.3
    658520       18642
    658560     18643.2
    658600       18646
    658640     18644.9
    658680     18647.4
    658720     18647.4
    658760     18649.1
    658800     18650.3
    658840     18651.2
    658880     18653.4
    658920       18651
    658960     18653.9
    659000       18656
    659040     18657.7
    659080     18659.3
    659120     18659.5
    659160     18660.7
    659200       18662
    659240     18661.9
    659280     18664.7
    659320     18664.5
    659360     18665.6
    659400     18668.6
    659440     18667.4
    659480     18669.9
    659520     18669.8
    659560     18671.5
    659600     18672.7
    659640     18673.7
    659680     18675.9
    659720     18673.5
    659760     18676.4
    659800     18678.5
    659840     18680.2
    659880     18681.8
    659920       18682
    659960     18683.3
    660000     18684.6
    660040     18684.5
    660080     18687.3
    660120       18687
    660160     18688.1
    660200     18691.1
    660240     18690.1
    660280     18692.3
    660320     18692.4
    660360     18694.1
    660400     18695.2
    660440     18696.1
    660480     18698.4
    660520       18696
    660560     18698.9
    660600     18701.1
    660640     18702.8
    660680     18704.2
    660720     18704.5
    660760     18705.8
    660800     18707.1
    660840       18707
    660880     18709.9
    660920     18709.4
    660960     18710.7
    661000     18713.7
    661040     18712.5
    661080     18714.8
    661120     18714.9
    661160     18716.8
    661200     18717.7
    661240     18718.6
    661280       18721
    661320     18718.6
    661360     18721.4
    661400     18723.6
    661440     18725.3
    661480     18726.7
    661520       18727
    661560     18728.3
    661600     18729.7
    661640     18729.6
    661680     18732.3
    661720     18732.1
    661760     18733.3
    661800     18736.1
    661840     18734.9
    661880     18737.3
    661920     18737.4
    661960     18739.3
    662000     18740.3
    662040     18741.2
    662080     18743.4
    662120     18741.1
    662160     18743.9
    662200     18746.2
    662240     18747.8
    662280     18749.3
    662320     18749.5
    662360     18750.7
    662400     18752.3
    662440     18752.2
    662480     18754.8
    662520     18754.6
    662560     18755.9
    662600     18758.6
    662640     18757.5
    662680     18759.8
    662720       18760
    662760     18761.9
    662800     18762.8
    662840     18763.6
    662880       18766
    662920     18763.6
    662960     18766.4
    663000     18768.7
    663040     18770.3
    663080     18771.9
    663120     18772.1
    663160     18773.4
    663200     18774.8
    663240     18774.8
    663280     18777.4
    663320       18777
    663360     18778.5
    663400     18781.1
    663440       18780
    663480     18782.3
    663520     18782.6
    663560     18784.4
    663600     18785.4
    663640     18786.2
    663680     18788.6
    663720     18786.2
    663760       18789
    663800     18791.3
    663840     18792.9
    663880     18794.5
    663920     18794.7
    663960     18795.9
    664000     18797.4
    664040     18797.1
    664080       18800
    664120     18799.6
    664160     18801.2
    664200     18803.6
    664240     18802.5
    664280     18804.9
    664320     18805.1
    664360     18806.9
    664400       18808
    664440     18808.7
    664480     18811.3
    664520     18808.8
    664560     18811.5
    664600     18813.8
    664640     18815.4
    664680       18817
    664720     18817.3
    664760     18818.5
    664800     18819.9
    664840     18819.8
    664880     18822.6
    664920     18822.3
    664960     18823.7
    665000     18826.3
    665040     18825.1
    665080     18827.5
    665120     18827.7
    665160     18829.4
    665200     18830.5
    665240     18831.2
    665280     18833.9
    665320     18831.4
    665360     18834.1
    665400     18836.4
    665440     18837.9
    665480     18839.5
    665520     18839.8
    665560       18841
    665600     18842.5
    665640     18842.2
    665680     18845.1
    665720     18844.8
    665760     18846.3
    665800     18848.8
    665840     18847.6
    665880     18849.9
    665920     18850.3
    665960     18852.1
    666000     18853.1
    666040     18853.7
    666080     18856.5
    666120     18853.8
    666160     18856.6
    666200     18858.9
    666240     18860.5
    666280     18861.9
    666320     18862.3
    666360     18863.6
    666400     18864.9
    666440     18864.7
    666480     18867.7
    666520     18867.3
    666560     18868.8
    666600     18871.4
    666640       18870
    666680     18872.5
    666720     18872.8
    666760     18874.6
    666800     18875.4
    666840     18876.2
    666880       18879
    666920     18876.3
    666960     18879.3
    667000     18881.3
    667040       18883
    667080     18884.4
    667120     18884.9
    667160       18886
    667200     18887.5
    667240     18887.2
    667280     18890.1
    667320     18889.8
    667360     18891.3
    667400       18894
    667440     18892.6
    667480       18895
    667520     18895.3
    667560     18897.1
    667600       18898
    667640     18898.7
    667680     18901.4
    667720     18898.9
    667760     18901.7
    667800     18903.9
    667840     18905.3
    667880     18906.9
    667920     18907.4
    667960     18908.6
    668000       18910
    668040     18909.7
    668080     18912.5
    668120     18912.4
    668160     18913.8
    668200     18916.6
    668240     18915.1
    668280     18917.5
    668320     18917.8
    668360     18919.7
    668400     18920.6
    668440     18921.3
    668480       18924
    668520     18921.3
    668560     18924.2
    668600     18926.4
    668640     18927.8
    668680     18929.4
    668720     18929.9
    668760     18931.1
    668800     18932.6
    668840     18932.4
    668880       18935
    668920     18934.8
    668960     18936.4
    669000     18939.1
    669040     18937.6
    669080     18940.1
    669120     18940.3
    669160     18942.1
    669200       18943
    669240     18943.8
    669280     18946.5
    669320       18944
    669360     18946.8
    669400     18948.9
    669440     18950.2
    669480     18951.9
    669520     18952.4
    669560     18953.6
    669600     18955.2
    669640     18954.9
    669680     18957.5
    669720     18957.3
    669760     18958.9
    669800     18961.7
    669840     18960.2
    669880     18962.6
    669920       18963
    669960     18964.7
    670000     18965.6
    670040     18966.3
    670080       18969
    670120     18966.6
    670160     18969.2
    670200     18971.3
    670240     18972.6
    670280     18974.3
    670320     18974.9
    670360     18976.1
    670400     18977.6
    670440     18977.4
    670480       18980
    670520     18979.8
    670560     18981.4
    670600     18984.3
    670640     18982.5
    670680       18985
    670720     18985.4
    670760       18987
    670800     18988.1
    670840     18988.7
    670880     18991.4
    670920       18989
    670960     18991.7
    671000     18993.7
    671040       18995
    671080     18996.7
    671120     18997.5
    671160     18998.5
    671200     19000.1
    671240     18999.9
    671280     19002.5
    671320     19002.3
    671360     19003.9
    671400     19006.9
    671440       19005
    671480     19007.5
    671520     19007.7
    671560     19009.5
    671600     19010.6
    671640     19011.2
    671680     19013.8
    671720     19011.4
    671760     19014.2
    671800     19016.1
    671840     19017.5
    671880       19019
    671920     19019.9
    671960     19020.9
    672000     19022.4
    672040     19022.2
    672080       19025
    672120     19024.9
    672160     19026.4
    672200     19029.5
    672240     19027.5
    672280       19030
    672320       19030
    672360       19032
    672400     19032.9
    672440     19033.7
    672480     19036.2
    672520     19033.8
    672560     19036.6
    672600     19038.4
    672640     19039.9
    672680     19041.5
    672720     19042.4
    672760     19043.4
    672800     19044.8
    672840     19044.7
    672880     19047.4
    672920     19047.3
    672960     19048.9
    673000       19052
    673040     19049.9
    673080     19052.5
    673120     19052.5
    673160     19054.3
    673200     19055.4
    673240     19056.2
    673280     19058.7
    673320     19056.4
    673360     19059.2
    673400     19060.9
    673440     19062.4
    673480     19063.9
    673520     19064.9
    673560     19065.9
    673600     19067.4
    673640     19067.2
    673680     19069.9
    673720     19069.8
    673760     19071.3
    673800     19074.5
    673840     19072.3
    673880     19075.1
    673920     19075.1
    673960     19076.9
    674000     19077.9
    674040     19078.6
    674080     19081.2
    674120     19078.9
    674160     19081.8
    674200     19083.5
    674240     19084.7
    674280     19086.2
    674320     19087.4
    674360     19088.4
    674400     19089.8
    674440     19089.7
    674480     19092.4
    674520     19092.3
    674560     19093.9
    674600     19096.9
    674640     19094.8
    674680     19097.6
    674720     19097.6
    674760     19099.3
    674800     19100.4
    674840       19101
    674880     19103.7
    674920     19101.2
    674960     19104.1
    675000     19105.9
    675040     19107.3
    675080     19108.7
    675120     19109.8
    675160     19110.9
    675200     19112.4
    675240     19112.2
    675280     19114.9
    675320     19114.8
    675360     19116.4
    675400     19119.2
    675440     19117.3
    675480     19120.1
    675520       19120
    675560     19121.8
    675600     19122.9
    675640     19123.6
    675680     19126.1
    675720     19123.7
    675760     19126.6
    675800     19128.4
    675840     19129.9
    675880     19131.3
    675920     19132.2
    675960     19133.5
    676000     19134.8
    676040     19134.8
    676080     19137.3
    676120     19137.2
    676160       19139
    676200     19141.8
    676240     19139.8
    676280     19142.7
    676320     19142.4
    676360     19144.3
    676400     19145.5
    676440     19146.1
    676480     19148.5
    676520     19146.1
    676560       19149
    676600       19151
    676640     19152.3
    676680     19153.7
    676720     19154.7
    676760     19155.9
    676800     19157.3
    676840     19157.2
    676880     19159.8
    676920     19159.6
    676960     19161.3
    677000     19164.2
    677040     19162.2
    677080     19165.1
    677120     19164.8
    677160     19166.8
    677200       19168
    677240     19168.6
    677280     19170.9
    677320     19168.7
    677360     19171.6
    677400     19173.5
    677440     19174.9
    677480     19176.2
    677520       19177
    677560     19178.4
    677600     19179.7
    677640     19179.8
    677680     19182.2
    677720     19182.1
    677760     19183.7
    677800     19186.7
    677840     19184.8
    677880     19187.7
    677920     19187.4
    677960     19189.3
    678000     19190.6
    678040     19191.1
    678080     19193.5
    678120     19191.2
    678160       19194
    678200     19196.1
    678240     19197.4
    678280     19198.7
    678320     19199.5
    678360       19201
    678400     19202.2
    678440     19202.5
    678480     19204.7
    678520     19204.6
    678560     19206.3
    678600     19209.3
    678640     19207.4
    678680     19210.3
    678720       19210
    678760     19211.8
    678800       19213
    678840     19213.6
    678880       19216
    678920     19213.7
    678960     19216.5
    679000     19218.7
    679040     19219.9
    679080     19221.2
    679120       19222
    679160     19223.4
    679200     19224.7
    679240     19224.9
    679280     19227.2
    679320     19227.4
    679360       19229
    679400     19231.8
    679440     19229.9
    679480     19232.7
    679520     19232.5
    679560     19234.2
    679600     19235.6
    679640     19236.2
    679680     19238.6
    679720     19236.2
    679760       19239
    679800     19241.3
    679840     19242.5
    679880     19243.5
    679920     19244.6
    679960       19246
    680000     19247.2
    680040     19247.3
    680080     19249.6
    680120     19249.9
    680160     19251.6
    680200     19254.4
    680240     19252.4
    680280     19255.2
    680320     19255.1
    680360     19256.6
    680400     19258.1
    680440     19258.8
    680480     19261.2
    680520     19258.7
    680560     19261.6
    680600     19263.9
    680640     19264.9
    680680     19266.1
    680720     19267.1
    680760     19268.5
    680800     19269.7
    680840     19269.8
    680880     19272.2
    680920     19272.4
    680960     19274.2
    681000     19276.9
    681040       19275
    681080     19277.7
    681120     19277.6
    681160     19279.1
    681200     19280.8
    681240     19281.4
    681280     19283.7
    681320     19281.3
    681360     19284.2
    681400     19286.4
    681440     19287.4
    681480     19288.7
    681520     19289.7
    681560     19291.2
    681600     19292.2
    681640     19292.4
    681680     19294.8
    681720     19294.9
    681760     19296.8
    681800     19299.4
    681840     19297.5
    681880     19300.3
    681920     19300.1
    681960     19301.6
    682000     19303.4
    682040       19304
    682080     19306.3
    682120     19303.9
    682160     19306.7
    682200       19309
    682240       19310
    682280     19311.3
    682320     19312.3
    682360     19313.8
    682400     19314.8
    682440       19315
    682480     19317.4
    682520     19317.4
    682560     19319.3
    682600       19322
    682640       19320
    682680     19322.8
    682720     19322.6
    682760     19324.2
    682800     19325.9
    682840     19326.6
    682880     19328.9
    682920     19326.5
    682960     19329.3
    683000     19331.7
    683040     19332.7
    683080       19334
    683120       19335
    683160     19336.4
    683200     19337.3
    683240     19337.7
    683280       19340
    683320       19340
    683360     19341.8
    683400     19344.6
    683440     19342.5
    683480     19345.4
    683520     19345.1
    683560     19346.7
    683600     19348.4
    683640     19349.1
    683680     19351.4
    683720       19349
    683760     19351.8
    683800     19354.1
    683840     19355.3
    683880     19356.6
    683920     19357.5
    683960     19358.9
    684000       19360
    684040     19360.3
    684080     19362.6
    684120     19362.6
    684160     19364.5
    684200     19367.4
    684240     19365.2
    684280       19368
    684320       19368
    684360     19369.3
    684400       19371
    684440     19371.9
    684480     19373.9
    684520     19371.5
    684560     19374.4
    684600     19376.8
    684640     19377.9
    684680     19379.2
    684720     19380.2
    684760     19381.4
    684800     19382.6
    684840     19382.9
    684880     19385.3
    684920     19385.3
    684960     19387.2
    685000       19390
    685040     19387.9
    685080     19390.5
    685120     19390.6
    685160     19391.9
    685200     19393.6
    685240     19394.5
    685280     19396.4
    685320     19394.1
    685360       19397
    685400     19399.4
    685440     19400.5
    685480     19401.7
    685520     19402.8
    685560       19404
    685600     19405.3
    685640     19405.4
    685680     19407.8
    685720     19407.9
    685760     19409.7
    685800     19412.4
    685840     19410.6
    685880       19413
    685920     19413.2
    685960     19414.4
    686000     19416.1
    686040     19417.1
    686080     19418.9
    686120     19416.5
    686160     19419.7
    686200       19422
    686240       19423
    686280     19424.3
    686320     19425.3
    686360     19426.5
    686400     19427.8
    686440       19428
    686480     19430.4
    686520     19430.4
    686560     19432.2
    686600     19434.9
    686640       19433
    686680     19435.5
    686720     19435.8
    686760       19437
    686800     19438.6
    686840     19439.7
    686880     19441.6
    686920       19439
    686960     19442.1
    687000     19444.4
    687040     19445.5
    687080     19446.7
    687120     19447.8
    687160       19449
    687200     19450.3
    687240     19450.5
    687280       19453
    687320     19452.8
    687360     19454.7
    687400     19457.4
    687440     19455.7
    687480     19458.1
    687520     19458.3
    687560     19459.5
    687600     19461.2
    687640     19462.2
    687680     19464.2
    687720     19461.7
    687760     19464.7
    687800       19467
    687840     19468.2
    687880     19469.2
    687920     19470.4
    687960     19471.5
    688000     19472.8
    688040     19473.1
    688080     19475.6
    688120     19475.4
    688160     19477.4
    688200     19479.9
    688240     19478.5
    688280     19480.6
    688320     19480.9
    688360     19482.1
    688400     19483.8
    688440     19484.8
    688480     19486.9
    688520     19484.2
    688560     19487.4
    688600     19489.7
    688640     19490.9
    688680     19491.8
    688720     19493.1
    688760     19494.3
    688800     19495.5
    688840     19495.8
    688880     19498.2
    688920       19498
    688960       19500
    689000     19502.6
    689040     19501.2
    689080     19503.2
    689120     19503.6
    689160     19504.7
    689200     19506.4
    689240     19507.4
    689280     19509.7
    689320       19507
    689360       19510
    689400     19512.3
    689440     19513.5
    689480     19514.5
    689520     19515.7
    689560     19516.9
    689600     19518.1
    689640     19518.6
    689680       19521
    689720     19520.7
    689760     19522.7
    689800     19525.2
    689840     19523.8
    689880     19525.9
    689920     19526.2
    689960     19527.5
    690000     19529.1
    690040     19530.1
    690080     19532.2
    690120     19529.7
    690160     19532.6
    690200     19535.1
    690240     19536.1
    690280     19537.2
    690320     19538.4
    690360     19539.6
    690400     19540.9
    690440     19541.2
    690480     19543.7
    690520     19543.5
    690560     19545.3
    690600     19548.1
    690640     19546.5
    690680     19548.6
    690720     19548.9
    690760     19550.2
    690800     19551.7
    690840     19552.8
    690880     19554.9
    690920     19552.3
    690960     19555.3
    691000     19557.8
    691040       19559
    691080     19559.8
    691120     19561.1
    691160     19562.3
    691200     19563.7
    691240     19563.9
    691280     19566.3
    691320     19566.2
    691360       19568
    691400     19570.8
    691440     19569.1
    691480     19571.3
    691520     19571.5
    691560     19572.8
    691600     19574.5
    691640     19575.4
    691680     19577.4
    691720     19574.9
    691760     19577.9
    691800     19580.5
    691840     19581.7
    691880     19582.5
    691920     19583.7
    691960     19584.8
    692000     19586.4
    692040     19586.4
    692080     19588.9
    692120     19588.9
    692160     19590.7
    692200     19593.4
    692240     19591.7
    692280       19594
    692320     19594.3
    692360     19595.3
    692400     19597.1
    692440       19598
    692480     19600.1
    692520     19597.6
    692560     19600.5
    692600     19603.2
    692640     19604.3
    692680     19605.2
    692720     19606.5
    692760     19607.5
    692800       19609
    692840     19609.1
    692880     19611.5
    692920     19611.5
    692960     19613.4
    693000       19616
    693040     19614.6
    693080     19616.7
    693120       19617
    693160     19617.9
    693200     19619.8
    693240     19620.7
    693280     19622.7
    693320     19620.3
    693360     19623.1
    693400     19625.7
    693440     19626.9
    693480     19627.8
    693520     19629.1
    693560     19630.2
    693600     19631.5
    693640     19631.7
    693680     19634.1
    693720     19634.2
    693760     19635.9
    693800     19638.5
    693840     19637.2
    693880     19639.2
    693920     19639.6
[truncated: 175,997 more chars]
