# Supplementary material for: Comment on 'Valid molecular dynamics simulations of human hemoglobin require a surprisingly large box size'
Source: eLife. 2019 Jun 20;8:e44718. doi: 10.7554/eLife.44718 (PMC6586461; doi:10.7554/eLife.44718)
Supplement: Figure 2—source data 1. — The zip archive contains a README file describing which source files correspond to the different panels. [file elife-44718-fig2-data1.zip › figure2/panel_B/90A/j/msd.xvg]

# This file was created Thu Mar  7 23:58:52 2019
# Created by:
#             :-) GROMACS - gmx msd, 2018.5-dev-20181129-d5972f7 (-:
# 
# Executable:   /usr/local/gromacs/2018/2018.4-impi2017-fftw337-gcc640-cuda91/bin/gmx
# Data prefix:  /usr/local/gromacs/2018/2018.4-impi2017-fftw337-gcc640-cuda91
# Working dir:  /home/vgapsys/project/hemoglobin/hemoglobin/Meuwly/90a-elife/eqj
# Command line:
#   gmx msd -s /netmount/energy/vgapsys/hemoglobin/hemoglobin/raw/90a-elife/topol.tpr -f /netmount/energy/vgapsys/hemoglobin/hemoglobin/raw/90a-elife/j/traj_comp.xtc -trestart 800 -n index.ndx -o msd.xvg
# gmx msd is part of G R O M A C S:
#
# GRowing Old MAkes el Chrono Sweat
#
@    title "Mean Square Displacement"
@    xaxis  label "Time (ps)"
@    yaxis  label "MSD (nm\S2\N)"
@TYPE xy
# MSD gathered over 1e+06 ps with 1251 restarts
# Diffusion constants fitted from time 100000 to 900000 ps
# D[Water_&_OW] = 4.6835 (+/- 0.0697) (1e-5 cm^2/s)
         0           0
        40     1.23242
        80     2.43775
       120     3.63139
       160     4.81686
       200     6.00123
       240      7.1768
       280     8.34699
       320     9.51239
       360     10.6789
       400       11.84
       440     12.9998
       480      14.155
       520     15.3082
       560     16.4633
       600     17.6126
       640     18.7626
       680     19.9089
       720     21.0514
       760     22.1994
       800      23.341
       840     24.4848
       880     25.6227
       920     26.7628
       960     27.9005
      1000     29.0441
      1040     30.1867
      1080     31.3276
      1120     32.4618
      1160     33.6055
      1200     34.7429
      1240     35.8852
      1280     37.0234
      1320      38.158
      1360     39.2973
      1400     40.4335
      1440     41.5743
      1480     42.7093
      1520     43.8373
      1560     44.9779
      1600      46.111
      1640      47.248
      1680     48.3808
      1720     49.5112
      1760     50.6425
      1800     51.7856
      1840       52.92
      1880     54.0564
      1920     55.1853
      1960     56.3266
      2000     57.4596
      2040     58.5993
      2080     59.7331
      2120      60.868
      2160     62.0047
      2200     63.1395
      2240     64.2809
      2280     65.4132
      2320     66.5399
      2360     67.6796
      2400     68.8095
      2440     69.9501
      2480     71.0834
      2520     72.2123
      2560     73.3449
      2600     74.4858
      2640     75.6214
      2680     76.7595
      2720     77.8852
      2760     79.0301
      2800      80.163
      2840     81.3056
      2880     82.4367
      2920     83.5707
      2960      84.712
      3000     85.8435
      3040     86.9845
      3080     88.1128
      3120     89.2362
      3160     90.3769
      3200     91.5026
      3240     92.6425
      3280     93.7757
      3320     94.9033
      3360     96.0401
      3400     97.1846
      3440     98.3207
      3480     99.4596
      3520     100.587
      3560     101.735
      3600     102.864
      3640     104.009
      3680     105.143
      3720     106.275
      3760     107.416
      3800     108.549
      3840     109.688
      3880     110.817
      3920     111.941
      3960     113.085
      4000     114.209
      4040     115.348
      4080     116.481
      4120     117.607
      4160     118.742
      4200     119.888
      4240     121.022
      4280     122.159
      4320     123.289
      4360     124.436
      4400     125.559
      4440     126.704
      4480     127.837
      4520     128.967
      4560     130.109
      4600     131.243
      4640      132.38
      4680     133.511
      4720     134.636
      4760     135.783
      4800     136.909
      4840     138.045
      4880     139.181
      4920       140.3
      4960     141.435
      5000     142.582
      5040     143.717
      5080     144.853
      5120     145.985
      5160     147.133
      5200     148.254
      5240     149.398
      5280     150.532
      5320     151.663
      5360     152.805
      5400     153.937
      5440     155.077
      5480     156.204
      5520     157.329
      5560     158.477
      5600     159.599
      5640     160.737
      5680     161.868
      5720     162.989
      5760     164.126
      5800     165.277
      5840     166.414
      5880     167.547
      5920     168.679
      5960     169.827
      6000     170.942
      6040     172.086
      6080     173.225
      6120     174.352
      6160     175.495
      6200     176.625
      6240     177.768
      6280     178.895
      6320     180.021
      6360     181.171
      6400     182.294
      6440     183.431
      6480     184.561
      6520     185.678
      6560     186.815
      6600     187.971
      6640      189.11
      6680     190.243
      6720     191.376
      6760     192.525
      6800     193.641
      6840     194.788
      6880     195.926
      6920      197.05
      6960     198.193
      7000     199.324
      7040     200.469
      7080     201.593
      7120     202.718
      7160      203.87
      7200     204.995
      7240     206.134
      7280     207.261
      7320     208.376
      7360     209.512
      7400     210.667
      7440     211.804
      7480     212.935
      7520     214.067
      7560     215.214
      7600     216.328
      7640     217.477
      7680     218.613
      7720     219.736
      7760      220.88
      7800     222.008
      7840     223.153
      7880     224.277
      7920     225.402
      7960     226.555
      8000     227.681
      8040     228.822
      8080     229.951
      8120     231.066
      8160     232.201
      8200     233.358
      8240     234.495
      8280     235.625
      8320     236.757
      8360     237.906
      8400     239.014
      8440     240.163
      8480     241.299
      8520     242.415
      8560     243.558
      8600     244.688
      8640     245.832
      8680     246.954
      8720     248.075
      8760     249.231
      8800     250.353
      8840     251.493
      8880     252.622
      8920     253.735
      8960     254.874
      9000     256.032
      9040      257.17
      9080     258.294
      9120     259.428
      9160     260.579
      9200     261.687
      9240     262.839
      9280     263.972
      9320     265.088
      9360     266.236
      9400     267.365
      9440      268.51
      9480     269.636
      9520     270.754
      9560     271.911
      9600     273.028
      9640     274.168
      9680     275.296
      9720      276.41
      9760     277.551
      9800     278.716
      9840     279.856
      9880     280.978
      9920     282.112
      9960     283.265
     10000     284.371
     10040     285.523
     10080     286.658
     10120     287.773
     10160     288.921
     10200     290.047
     10240     291.194
     10280     292.321
     10320     293.438
     10360     294.598
     10400     295.714
     10440      296.86
     10480      297.99
     10520     299.102
     10560     300.243
     10600     301.407
     10640     302.547
     10680     303.669
     10720     304.798
     10760     305.952
     10800     307.056
     10840     308.208
     10880     309.342
     10920     310.455
     10960     311.601
     11000      312.73
     11040     313.874
     11080     315.003
     11120     316.118
     11160     317.281
     11200     318.396
     11240     319.546
     11280     320.677
     11320     321.787
     11360     322.929
     11400     324.096
     11440     325.233
     11480     326.358
     11520     327.484
     11560     328.638
     11600     329.738
     11640     330.894
     11680     332.026
     11720     333.139
     11760     334.288
     11800     335.416
     11840     336.564
     11880     337.694
     11920     338.806
     11960     339.967
     12000     341.079
     12040     342.229
     12080      343.36
     12120     344.472
     12160     345.613
     12200     346.779
     12240     347.917
     12280     349.038
     12320     350.163
     12360     351.318
     12400     352.416
     12440     353.572
     12480       354.7
     12520     355.813
     12560     356.964
     12600     358.092
     12640     359.243
     12680      360.37
     12720     361.479
     12760     362.643
     12800     363.755
     12840     364.905
     12880     366.035
     12920     367.145
     12960     368.289
     13000     369.456
     13040     370.592
     13080     371.711
     13120     372.834
     13160     373.994
     13200     375.088
     13240     376.248
     13280     377.376
     13320     378.488
     13360     379.638
     13400     380.767
     13440      381.92
     13480     383.051
     13520     384.161
     13560     385.325
     13600     386.439
     13640     387.591
     13680      388.72
     13720     389.827
     13760     390.971
     13800     392.139
     13840     393.273
     13880     394.389
     13920     395.511
     13960     396.672
     14000     397.764
     14040     398.925
     14080     400.051
     14120     401.162
     14160     402.313
     14200     403.438
     14240     404.588
     14280      405.72
     14320      406.83
     14360     407.996
     14400     409.109
     14440      410.26
     14480      411.39
     14520     412.497
     14560     413.635
     14600     414.808
     14640     415.942
     14680     417.056
     14720     418.181
     14760     419.343
     14800     420.433
     14840     421.591
     14880     422.717
     14920     423.827
     14960     424.977
     15000     426.101
     15040     427.252
     15080     428.383
     15120      429.49
     15160     430.653
     15200     431.766
     15240     432.919
     15280     434.046
     15320     435.151
     15360      436.29
     15400     437.465
     15440     438.598
     15480     439.716
     15520     440.839
     15560     442.002
     15600     443.088
     15640     444.246
     15680     445.373
     15720     446.482
     15760     447.635
     15800      448.76
     15840     449.914
     15880     451.044
     15920     452.153
     15960     453.315
     16000     454.429
     16040     455.582
     16080     456.708
     16120     457.815
     16160     458.956
     16200     460.133
     16240     461.267
     16280     462.383
     16320     463.507
     16360     464.672
     16400     465.758
     16440     466.917
     16480     468.043
     16520     469.149
     16560     470.301
     16600     471.423
     16640     472.575
     16680     473.706
     16720     474.813
     16760     475.975
     16800     477.089
     16840     478.241
     16880     479.364
     16920     480.466
     16960     481.607
     17000     482.786
     17040     483.919
     17080     485.033
     17120     486.155
     17160     487.322
     17200     488.406
     17240     489.568
     17280     490.696
     17320     491.801
     17360      492.95
     17400     494.069
     17440     495.222
     17480     496.353
     17520      497.46
     17560     498.623
     17600     499.737
     17640     500.892
     17680     502.016
     17720      503.12
     17760     504.265
     17800     505.446
     17840     506.581
     17880     507.694
     17920     508.818
     17960     509.984
     18000     511.068
     18040     512.232
     18080     513.357
     18120     514.459
     18160      515.61
     18200     516.728
     18240     517.879
     18280     519.009
     18320     520.112
     18360      521.28
     18400     522.391
     18440     523.546
     18480      524.67
     18520     525.772
     18560     526.917
     18600     528.101
     18640     529.233
     18680     530.348
     18720     531.469
     18760     532.641
     18800     533.721
     18840     534.888
     18880     536.017
     18920     537.118
     18960     538.268
     19000     539.384
     19040     540.534
     19080     541.662
     19120     542.769
     19160     543.937
     19200     545.044
     19240     546.204
     19280     547.326
     19320     548.427
     19360     549.573
     19400     550.754
     19440     551.886
     19480     552.996
     19520     554.115
     19560      555.29
     19600     556.366
     19640     557.536
     19680     558.665
     19720     559.765
     19760     560.915
     19800     562.029
     19840     563.178
     19880     564.302
     19920     565.408
     19960     566.579
     20000     567.681
     20040     568.843
     20080     569.963
     20120     571.067
     20160     572.212
     20200     573.396
     20240      574.53
     20280     575.641
     20320      576.76
     20360     577.934
     20400     579.008
     20440      580.18
     20480      581.31
     20520     582.411
     20560     583.564
     20600     584.674
     20640      585.82
     20680     586.947
     20720     588.049
     20760     589.223
     20800     590.324
     20840      591.49
     20880      592.61
     20920      593.71
     20960     594.857
     21000     596.043
     21040      597.18
     21080      598.29
     21120     599.412
     21160     600.588
     21200     601.659
     21240     602.837
     21280     603.965
     21320     605.064
     21360      606.22
     21400     607.332
     21440     608.474
     21480     609.597
     21520     610.701
     21560     611.874
     21600     612.973
     21640     614.145
     21680     615.263
     21720     616.361
     21760     617.511
     21800     618.696
     21840     619.833
     21880     620.943
     21920     622.065
     21960      623.24
     22000     624.312
     22040     625.491
     22080     626.619
     22120     627.715
     22160      628.87
     22200      629.98
     22240     631.125
     22280     632.249
     22320     633.352
     22360     634.527
     22400     635.623
     22440     636.804
     22480     637.921
     22520     639.017
     22560     640.167
     22600     641.353
     22640      642.49
     22680     643.595
     22720     644.718
     22760     645.894
     22800     646.963
     22840     648.146
     22880     649.272
     22920     650.369
     22960     651.519
     23000     652.631
     23040     653.775
     23080     654.899
     23120     656.002
     23160      657.18
     23200     658.276
     23240     659.459
     23280     660.581
     23320     661.673
     23360     662.827
     23400     664.013
     23440     665.148
     23480     666.251
     23520     667.375
     23560      668.55
     23600     669.619
     23640       670.8
     23680     671.926
     23720     673.024
     23760     674.174
     23800     675.287
     23840     676.435
     23880      677.56
     23920     678.659
     23960     679.837
     24000     680.933
     24040     682.119
     24080      683.24
     24120     684.327
     24160     685.484
     24200     686.673
     24240     687.806
     24280      688.91
     24320     690.035
     24360     691.214
     24400     692.276
     24440     693.459
     24480     694.587
     24520     695.677
     24560     696.833
     24600     697.944
     24640     699.095
     24680     700.223
     24720     701.322
     24760     702.497
     24800     703.596
     24840     704.788
     24880     705.907
     24920     706.991
     24960     708.145
     25000     709.335
     25040     710.465
     25080      711.57
     25120     712.694
     25160     713.874
     25200     714.929
     25240     716.118
     25280     717.247
     25320     718.335
     25360     719.491
     25400     720.603
     25440     721.753
     25480     722.882
     25520     723.982
     25560     725.162
     25600     726.259
     25640     727.455
     25680     728.574
     25720     729.655
     25760     730.811
     25800     732.005
     25840     733.135
     25880     734.237
     25920     735.364
     25960     736.546
     26000     737.601
     26040     738.786
     26080     739.918
     26120      741.01
     26160     742.158
     26200     743.273
     26240     744.418
     26280     745.553
     26320     746.648
     26360     747.831
     26400     748.929
     26440     750.129
     26480     751.248
     26520     752.329
     26560     753.484
     26600      754.68
     26640     755.809
     26680      756.91
     26720     758.036
     26760      759.22
     26800     760.277
     26840     761.459
     26880     762.591
     26920     763.678
     26960     764.831
     27000     765.944
     27040     767.092
     27080     768.227
     27120     769.324
     27160     770.504
     27200     771.599
     27240     772.799
     27280     773.918
     27320     774.996
     27360     776.151
     27400     777.348
     27440     778.475
     27480     779.577
     27520     780.705
     27560     781.888
     27600     782.943
     27640     784.127
     27680     785.262
     27720     786.349
     27760     787.502
     27800     788.613
     27840     789.764
     27880     790.897
     27920         792
     27960     793.178
     28000     794.273
     28040     795.476
     28080     796.597
     28120     797.675
     28160     798.829
     28200     800.029
     28240     801.155
     28280      802.26
     28320     803.388
     28360     804.575
     28400     805.631
     28440     806.816
     28480     807.954
     28520     809.039
     28560     810.196
     28600     811.309
     28640     812.462
     28680     813.598
     28720     814.703
     28760     815.885
     28800     816.976
     28840     818.182
     28880       819.3
     28920     820.374
     28960     821.525
     29000     822.727
     29040     823.856
     29080     824.957
     29120     826.083
     29160     827.271
     29200     828.326
     29240     829.513
     29280     830.646
     29320     831.732
     29360     832.896
     29400     834.008
     29440     835.158
     29480     836.293
     29520     837.396
     29560     838.578
     29600     839.668
     29640     840.878
     29680         842
     29720     843.075
     29760     844.226
     29800     845.429
     29840     846.558
     29880     847.657
     29920     848.784
     29960     849.976
     30000     851.029
     30040     852.216
     30080     853.351
     30120     854.435
     30160     855.601
     30200     856.715
     30240     857.868
     30280     859.006
     30320     860.105
     30360     861.287
     30400     862.377
     30440      863.59
     30480     864.706
     30520     865.779
     30560      866.93
     30600     868.135
     30640     869.268
     30680     870.365
     30720     871.493
     30760     872.685
     30800     873.738
     30840     874.926
     30880     876.057
     30920     877.142
     30960     878.307
     31000     879.417
     31040     880.569
     31080     881.706
     31120     882.809
     31160     883.989
     31200     885.076
     31240     886.287
     31280     887.398
     31320     888.472
     31360     889.623
     31400     890.831
     31440     891.967
     31480     893.062
     31520     894.191
     31560     895.385
     31600     896.434
     31640     897.622
     31680     898.751
     31720     899.838
     31760         901
     31800     902.114
     31840     903.264
     31880     904.403
     31920       905.5
     31960     906.684
     32000     907.772
     32040     908.975
     32080     910.088
     32120      911.16
     32160     912.308
     32200     913.519
     32240     914.653
     32280     915.749
     32320     916.873
     32360     918.065
     32400     919.111
     32440     920.299
     32480     921.427
     32520     922.514
     32560     923.678
     32600     924.791
     32640     925.939
     32680     927.081
     32720     928.181
     32760     929.365
     32800     930.455
     32840     931.657
     32880     932.768
     32920     933.843
     32960     934.994
     33000     936.204
     33040     937.339
     33080     938.439
     33120     939.561
     33160     940.753
     33200     941.793
     33240     942.983
     33280     944.112
     33320     945.201
     33360     946.365
     33400     947.474
     33440     948.622
     33480     949.763
     33520     950.864
     33560     952.049
     33600     953.139
     33640     954.343
     33680     955.457
     33720     956.529
     33760     957.681
     33800     958.893
     33840      960.03
     33880     961.132
     33920     962.248
     33960     963.447
     34000     964.484
     34040     965.675
     34080     966.802
     34120     967.893
     34160     969.052
     34200     970.162
     34240     971.311
     34280     972.454
     34320     973.553
     34360     974.739
     34400     975.834
     34440     977.038
     34480     978.153
     34520     979.224
     34560     980.371
     34600     981.583
     34640     982.721
     34680     983.825
     34720     984.943
     34760     986.143
     34800     987.183
     34840     988.374
     34880     989.498
     34920     990.593
     34960     991.748
     35000      992.86
     35040      994.01
     35080     995.154
     35120     996.253
     35160     997.438
     35200     998.534
     35240     999.735
     35280     1000.85
     35320     1001.92
     35360     1003.07
     35400     1004.28
     35440     1005.42
     35480     1006.53
     35520     1007.64
     35560     1008.85
     35600     1009.88
     35640     1011.07
     35680      1012.2
     35720      1013.3
     35760     1014.45
     35800     1015.56
     35840     1016.71
     35880     1017.86
     35920     1018.95
     35960     1020.14
     36000     1021.23
     36040     1022.43
     36080     1023.55
     36120     1024.62
     36160     1025.78
     36200     1026.99
     36240     1028.13
     36280     1029.23
     36320     1030.35
     36360     1031.55
     36400     1032.58
     36440     1033.78
     36480      1034.9
     36520     1036.01
     36560     1037.16
     36600     1038.26
     36640     1039.41
     36680     1040.56
     36720     1041.65
     36760     1042.84
     36800     1043.92
     36840     1045.12
     36880     1046.24
     36920     1047.31
     36960     1048.46
     37000     1049.68
     37040     1050.82
     37080     1051.92
     37120     1053.03
     37160     1054.24
     37200     1055.27
     37240     1056.47
     37280     1057.59
     37320     1058.69
     37360     1059.84
     37400     1060.94
     37440      1062.1
     37480     1063.24
     37520     1064.34
     37560     1065.53
     37600     1066.61
     37640     1067.81
     37680     1068.93
     37720        1070
     37760     1071.15
     37800     1072.36
     37840      1073.5
     37880      1074.6
     37920     1075.71
     37960     1076.92
     38000     1077.95
     38040     1079.15
     38080     1080.27
     38120     1081.37
     38160     1082.52
     38200     1083.62
     38240     1084.78
     38280     1085.92
     38320     1087.02
     38360     1088.21
     38400     1089.29
     38440     1090.49
     38480     1091.61
     38520     1092.67
     38560     1093.82
     38600     1095.04
     38640     1096.18
     38680     1097.27
     38720     1098.39
     38760      1099.6
     38800     1100.63
     38840     1101.83
     38880     1102.95
     38920     1104.06
     38960      1105.2
     39000      1106.3
     39040     1107.46
     39080      1108.6
     39120      1109.7
     39160     1110.89
     39200     1111.97
     39240     1113.17
     39280     1114.29
     39320     1115.36
     39360     1116.51
     39400     1117.73
     39440     1118.87
     39480     1119.96
     39520     1121.08
     39560     1122.29
     39600     1123.32
     39640     1124.53
     39680     1125.64
     39720     1126.75
     39760      1127.9
     39800     1128.99
     39840     1130.15
     39880     1131.29
     39920     1132.39
     39960     1133.58
     40000     1134.66
     40040     1135.86
     40080     1136.98
     40120     1138.04
     40160     1139.19
     40200     1140.41
     40240     1141.55
     40280     1142.63
     40320     1143.75
     40360     1144.97
     40400        1146
     40440      1147.2
     40480     1148.32
     40520     1149.42
     40560     1150.57
     40600     1151.66
     40640     1152.83
     40680     1153.97
     40720     1155.06
     40760     1156.25
     40800     1157.33
     40840     1158.53
     40880     1159.65
     40920     1160.71
     40960     1161.86
     41000     1163.08
     41040     1164.22
     41080      1165.3
     41120     1166.42
     41160     1167.64
     41200     1168.67
     41240     1169.87
     41280     1170.98
     41320     1172.08
     41360     1173.23
     41400     1174.33
     41440      1175.5
     41480     1176.64
     41520     1177.73
     41560     1178.92
     41600        1180
     41640      1181.2
     41680     1182.32
     41720     1183.37
     41760     1184.52
     41800     1185.75
     41840     1186.88
     41880     1187.97
     41920     1189.09
     41960     1190.31
     42000     1191.33
     42040     1192.54
     42080     1193.65
     42120     1194.75
     42160     1195.89
     42200     1196.99
     42240     1198.16
     42280      1199.3
     42320      1200.4
     42360     1201.59
     42400     1202.67
     42440     1203.87
     42480     1204.98
     42520     1206.03
     42560     1207.18
     42600     1208.41
     42640     1209.54
     42680     1210.63
     42720     1211.75
     42760     1212.97
     42800        1214
     42840     1215.21
     42880     1216.31
     42920     1217.41
     42960     1218.55
     43000     1219.66
     43040     1220.82
     43080     1221.96
     43120     1223.06
     43160     1224.25
     43200     1225.32
     43240     1226.53
     43280     1227.64
     43320     1228.69
     43360     1229.83
     43400     1231.06
     43440      1232.2
     43480     1233.29
     43520      1234.4
     43560     1235.63
     43600     1236.66
     43640     1237.87
     43680     1238.97
     43720     1240.07
     43760     1241.21
     43800     1242.32
     43840     1243.48
     43880     1244.63
     43920     1245.72
     43960     1246.91
     44000     1247.98
     44040      1249.2
     44080     1250.31
     44120     1251.35
     44160      1252.5
     44200     1253.73
     44240     1254.86
     44280     1255.95
     44320     1257.07
     44360      1258.3
     44400     1259.32
     44440     1260.53
     44480     1261.63
     44520     1262.73
     44560     1263.87
     44600     1264.98
     44640     1266.14
     44680     1267.28
     44720     1268.37
     44760     1269.56
     44800     1270.63
     44840     1271.85
     44880     1272.95
     44920        1274
     44960     1275.15
     45000     1276.38
     45040     1277.51
     45080      1278.6
     45120     1279.71
     45160     1280.95
     45200     1281.96
     45240     1283.18
     45280     1284.28
     45320     1285.38
     45360     1286.52
     45400     1287.63
     45440     1288.79
     45480     1289.93
     45520     1291.01
     45560     1292.21
     45600     1293.28
     45640     1294.49
     45680      1295.6
     45720     1296.64
     45760     1297.79
     45800     1299.03
     45840     1300.15
     45880     1301.24
     45920     1302.35
     45960     1303.59
     46000      1304.6
     46040     1305.82
     46080     1306.92
     46120     1308.02
     46160     1309.16
     46200     1310.27
     46240     1311.44
     46280     1312.57
     46320     1313.65
     46360     1314.85
     46400     1315.92
     46440     1317.14
     46480     1318.25
     46520     1319.29
     46560     1320.44
     46600     1321.68
     46640      1322.8
     46680     1323.88
     46720        1325
     46760     1326.23
     46800     1327.25
     46840     1328.48
     46880     1329.57
     46920     1330.67
     46960     1331.81
     47000     1332.92
     47040     1334.09
     47080     1335.22
     47120     1336.29
     47160     1337.49
     47200     1338.56
     47240     1339.78
     47280     1340.89
     47320     1341.93
     47360     1343.08
     47400     1344.33
     47440     1345.44
     47480     1346.53
     47520     1347.64
     47560     1348.89
     47600      1349.9
     47640     1351.13
     47680     1352.22
     47720     1353.32
     47760     1354.46
     47800     1355.57
     47840     1356.74
     47880     1357.86
     47920     1358.94
     47960     1360.14
     48000     1361.21
     48040     1362.43
     48080     1363.54
     48120     1364.58
     48160     1365.73
     48200     1366.97
     48240     1368.09
     48280     1369.18
     48320     1370.29
     48360     1371.53
     48400     1372.55
     48440     1373.78
     48480     1374.86
     48520     1375.95
     48560      1377.1
     48600     1378.21
     48640     1379.38
     48680      1380.5
     48720     1381.58
     48760     1382.77
     48800     1383.84
     48840     1385.08
     48880     1386.18
     48920     1387.22
     48960     1388.38
     49000     1389.62
     49040     1390.74
     49080     1391.83
     49120     1392.94
     49160     1394.19
     49200      1395.2
     49240     1396.43
     49280     1397.51
     49320      1398.6
     49360     1399.74
     49400     1400.86
     49440     1402.03
     49480     1403.16
     49520     1404.24
     49560     1405.43
     49600      1406.5
     49640     1407.73
     49680     1408.83
     49720     1409.87
     49760     1411.02
     49800     1412.28
     49840      1413.4
     49880     1414.49
     49920      1415.6
     49960     1416.85
     50000     1417.86
     50040     1419.09
     50080     1420.17
     50120     1421.26
     50160     1422.41
     50200     1423.52
     50240     1424.69
     50280     1425.82
     50320      1426.9
     50360     1428.09
     50400     1429.16
     50440     1430.38
     50480     1431.49
     50520     1432.53
     50560     1433.68
     50600     1434.94
     50640     1436.05
     50680     1437.14
     50720     1438.25
     50760      1439.5
     50800     1440.51
     50840     1441.74
     50880     1442.83
     50920     1443.91
     50960     1445.07
     51000     1446.17
     51040     1447.35
     51080     1448.48
     51120     1449.55
     51160     1450.75
     51200     1451.82
     51240     1453.04
     51280     1454.14
     51320     1455.18
     51360     1456.33
     51400     1457.59
     51440      1458.7
     51480     1459.79
     51520     1460.89
     51560     1462.15
     51600     1463.16
     51640     1464.39
     51680     1465.47
     51720     1466.56
     51760     1467.71
     51800     1468.82
     51840        1470
     51880     1471.13
     51920     1472.21
     51960     1473.41
     52000     1474.47
     52040      1475.7
     52080      1476.8
     52120     1477.83
     52160     1478.98
     52200     1480.25
     52240     1481.36
     52280     1482.45
     52320     1483.55
     52360     1484.81
     52400     1485.82
     52440     1487.05
     52480     1488.13
     52520     1489.21
     52560     1490.37
     52600     1491.48
     52640     1492.65
     52680     1493.78
     52720     1494.87
     52760     1496.07
     52800     1497.13
     52840     1498.36
     52880     1499.46
     52920      1500.5
     52960     1501.65
     53000     1502.91
     53040     1504.02
     53080     1505.11
     53120     1506.22
     53160     1507.48
     53200     1508.48
     53240     1509.72
     53280     1510.79
     53320     1511.87
     53360     1513.03
     53400     1514.14
     53440     1515.32
     53480     1516.44
     53520     1517.53
     53560     1518.73
     53600     1519.79
     53640     1521.02
     53680     1522.12
     53720     1523.16
     53760     1524.31
     53800     1525.57
     53840     1526.68
     53880     1527.77
     53920     1528.88
     53960     1530.14
     54000     1531.14
     54040     1532.39
     54080     1533.46
     54120     1534.54
     54160     1535.69
     54200      1536.8
     54240     1537.97
     54280      1539.1
     54320     1540.19
     54360     1541.39
     54400     1542.45
     54440     1543.68
     54480     1544.78
     54520     1545.82
     54560     1546.97
     54600     1548.23
     54640     1549.34
     54680     1550.43
     54720     1551.54
     54760      1552.8
     54800      1553.8
     54840     1555.05
     54880     1556.13
     54920      1557.2
     54960     1558.36
     55000     1559.46
     55040     1560.63
     55080     1561.77
     55120     1562.85
     55160     1564.06
     55200     1565.12
     55240     1566.35
     55280     1567.45
     55320     1568.48
     55360     1569.64
     55400     1570.91
     55440     1572.02
     55480     1573.09
     55520     1574.21
     55560     1575.48
     55600     1576.47
     55640     1577.73
     55680      1578.8
     55720     1579.87
     55760     1581.03
     55800     1582.13
     55840     1583.31
     55880     1584.44
     55920     1585.53
     55960     1586.74
     56000      1587.8
     56040     1589.03
     56080     1590.12
     56120     1591.16
     56160     1592.31
     56200     1593.58
     56240     1594.69
     56280     1595.77
     56320     1596.88
     56360     1598.15
     56400     1599.14
     56440     1600.39
     56480     1601.47
     56520     1602.54
     56560      1603.7
     56600      1604.8
     56640     1605.98
     56680     1607.11
     56720     1608.19
     56760      1609.4
     56800     1610.46
     56840     1611.68
     56880     1612.79
     56920     1613.81
     56960     1614.97
     57000     1616.24
     57040     1617.35
     57080     1618.42
     57120     1619.53
     57160      1620.8
     57200     1621.79
     57240     1623.05
     57280     1624.12
     57320     1625.19
     57360     1626.34
     57400     1627.45
     57440     1628.63
     57480     1629.76
     57520     1630.83
     57560     1632.04
     57600      1633.1
     57640     1634.32
     57680     1635.43
     57720     1636.45
     57760     1637.61
     57800     1638.88
     57840     1639.98
     57880     1641.06
     57920     1642.17
     57960     1643.44
     58000     1644.42
     58040     1645.68
     58080     1646.75
     58120     1647.81
     58160     1648.97
     58200     1650.08
     58240     1651.26
     58280     1652.39
     58320     1653.46
     58360     1654.68
     58400     1655.74
     58440     1656.96
     58480     1658.06
     58520     1659.08
     58560     1660.24
     58600     1661.51
     58640     1662.61
     58680     1663.69
     58720      1664.8
     58760     1666.07
     58800     1667.06
     58840     1668.32
     58880     1669.39
     58920     1670.45
     58960     1671.61
     59000     1672.73
     59040      1673.9
     59080     1675.02
     59120      1676.1
     59160     1677.32
     59200     1678.37
     59240     1679.59
     59280     1680.69
     59320     1681.72
     59360     1682.88
     59400     1684.15
     59440     1685.25
     59480     1686.32
     59520     1687.43
     59560     1688.71
     59600     1689.69
     59640     1690.95
     59680     1692.02
     59720     1693.09
     59760     1694.25
     59800     1695.37
     59840     1696.54
     59880     1697.67
     59920     1698.74
     59960     1699.96
     60000     1701.02
     60040     1702.24
     60080     1703.33
     60120     1704.36
     60160     1705.52
     60200      1706.8
     60240      1707.9
     60280     1708.97
     60320     1710.08
     60360     1711.35
     60400     1712.34
     60440      1713.6
     60480     1714.68
     60520     1715.74
     60560     1716.91
     60600     1718.02
     60640     1719.19
     60680     1720.32
     60720     1721.39
     60760     1722.62
     60800     1723.67
     60840      1724.9
     60880     1725.98
     60920        1727
     60960     1728.16
     61000     1729.43
     61040     1730.54
     61080     1731.61
     61120     1732.71
     61160     1733.99
     61200     1734.97
     61240     1736.24
     61280     1737.31
     61320     1738.37
     61360     1739.54
     61400     1740.66
     61440     1741.83
     61480     1742.96
     61520     1744.03
     61560     1745.25
     61600     1746.31
     61640     1747.54
     61680     1748.61
     61720     1749.64
     61760      1750.8
     61800     1752.07
     61840     1753.17
     61880     1754.25
     61920     1755.35
     61960     1756.62
     62000      1757.6
     62040     1758.87
     62080     1759.94
     62120        1761
     62160     1762.17
     62200     1763.28
     62240     1764.45
     62280     1765.59
     62320     1766.65
     62360     1767.88
     62400     1768.94
     62440     1770.16
     62480     1771.24
     62520     1772.27
     62560     1773.43
     62600      1774.7
     62640      1775.8
     62680     1776.88
     62720     1777.98
     62760     1779.25
     62800     1780.23
     62840      1781.5
     62880     1782.57
     62920     1783.62
     62960     1784.79
     63000      1785.9
     63040     1787.06
     63080     1788.21
     63120     1789.27
     63160     1790.49
     63200     1791.55
     63240     1792.78
     63280     1793.86
     63320     1794.88
     63360     1796.05
     63400     1797.32
     63440     1798.43
     63480      1799.5
     63520      1800.6
     63560     1801.87
     63600     1802.85
     63640     1804.11
     63680     1805.19
     63720     1806.24
     63760     1807.41
     63800     1808.52
     63840     1809.68
     63880     1810.82
     63920     1811.88
     63960      1813.1
     64000     1814.17
     64040     1815.39
     64080     1816.47
     64120     1817.49
     64160     1818.67
     64200     1819.93
     64240     1821.03
     64280     1822.11
     64320      1823.2
     64360     1824.48
     64400     1825.46
     64440     1826.71
     64480      1827.8
     64520     1828.85
     64560     1830.01
     64600     1831.12
     64640     1832.27
     64680     1833.42
     64720     1834.49
     64760     1835.71
     64800     1836.77
     64840        1838
     64880     1839.08
     64920      1840.1
     64960     1841.27
     65000     1842.53
     65040     1843.64
     65080     1844.72
     65120     1845.81
     65160      1847.1
     65200     1848.07
     65240     1849.33
     65280     1850.41
     65320     1851.45
     65360     1852.62
     65400     1853.73
     65440     1854.88
     65480     1856.03
     65520     1857.09
     65560     1858.32
     65600     1859.38
     65640     1860.61
     65680     1861.69
     65720     1862.71
     65760     1863.88
     65800     1865.15
     65840     1866.25
     65880     1867.33
     65920     1868.43
     65960     1869.71
     66000     1870.69
     66040     1871.94
     66080     1873.02
     66120     1874.07
     66160     1875.24
     66200     1876.35
     66240     1877.49
     66280     1878.64
     66320      1879.7
     66360     1880.93
     66400     1881.99
     66440     1883.22
     66480      1884.3
     66520     1885.32
     66560     1886.49
     66600     1887.76
     66640     1888.86
     66680     1889.94
     66720     1891.03
     66760     1892.32
     66800      1893.3
     66840     1894.56
     66880     1895.64
     66920     1896.68
     66960     1897.85
     67000     1898.95
     67040     1900.11
     67080     1901.26
     67120     1902.32
     67160     1903.54
     67200      1904.6
     67240     1905.83
     67280     1906.91
     67320     1907.93
     67360      1909.1
     67400     1910.37
     67440     1911.47
     67480     1912.55
     67520     1913.64
     67560     1914.93
     67600      1915.9
     67640     1917.16
     67680     1918.23
     67720     1919.27
     67760     1920.45
     67800     1921.54
     67840      1922.7
     67880     1923.85
     67920      1924.9
     67960     1926.13
     68000     1927.18
     68040     1928.42
     68080      1929.5
     68120     1930.52
     68160      1931.7
     68200     1932.97
     68240     1934.06
     68280     1935.14
     68320     1936.23
     68360     1937.53
     68400      1938.5
     68440     1939.76
     68480     1940.84
     68520     1941.88
     68560     1943.05
     68600     1944.15
     68640      1945.3
     68680     1946.46
     68720     1947.51
     68760     1948.75
     68800      1949.8
     68840     1951.03
     68880     1952.11
     68920     1953.13
     68960      1954.3
     69000     1955.57
     69040     1956.67
     69080     1957.74
     69120     1958.84
     69160     1960.14
     69200     1961.11
     69240     1962.37
     69280     1963.45
     69320     1964.48
     69360     1965.66
     69400     1966.75
     69440      1967.9
     69480     1969.06
     69520     1970.11
     69560     1971.35
     69600     1972.39
     69640     1973.63
     69680     1974.72
     69720     1975.73
     69760     1976.91
     69800     1978.17
     69840     1979.27
     69880     1980.34
     69920     1981.43
     69960     1982.74
     70000     1983.71
     70040     1984.97
     70080     1986.06
     70120     1987.09
     70160     1988.27
     70200     1989.36
     70240     1990.51
     70280     1991.66
     70320     1992.72
     70360     1993.96
     70400     1995.01
     70440     1996.24
     70480     1997.33
     70520     1998.34
     70560     1999.52
     70600     2000.79
     70640      2001.9
     70680     2002.96
     70720     2004.05
     70760     2005.37
     70800     2006.33
     70840     2007.61
     70880     2008.69
     70920     2009.71
     70960     2010.88
     71000     2011.99
     71040     2013.14
     71080     2014.29
     71120     2015.35
     71160     2016.59
     71200     2017.63
     71240     2018.87
     71280     2019.95
     71320     2020.97
     71360     2022.15
     71400     2023.42
     71440     2024.52
     71480     2025.58
     71520     2026.68
     71560     2027.99
     71600     2028.96
     71640     2030.23
     71680      2031.3
     71720     2032.33
     71760      2033.5
     71800      2034.6
     71840     2035.75
     71880     2036.91
     71920     2037.96
     71960      2039.2
     72000     2040.24
     72040     2041.48
     72080     2042.56
     72120     2043.58
     72160     2044.75
     72200     2046.03
     72240     2047.13
     72280     2048.19
     72320     2049.28
     72360     2050.59
     72400     2051.55
     72440     2052.83
     72480      2053.9
     72520     2054.93
     72560      2056.1
     72600      2057.2
     72640     2058.36
     72680     2059.51
     72720     2060.56
     72760      2061.8
     72800     2062.85
     72840      2064.1
     72880     2065.18
     72920     2066.18
     72960     2067.36
     73000     2068.64
     73040     2069.74
     73080      2070.8
     73120     2071.89
     73160     2073.21
     73200     2074.17
     73240     2075.45
     73280     2076.52
     73320     2077.55
     73360     2078.71
     73400     2079.81
     73440     2080.97
     73480     2082.13
     73520     2083.18
     73560     2084.42
     73600     2085.47
     73640     2086.72
     73680      2087.8
     73720      2088.8
     73760     2089.98
     73800     2091.26
     73840     2092.36
     73880     2093.41
     73920     2094.52
     73960     2095.84
     74000     2096.79
     74040     2098.07
     74080     2099.14
     74120     2100.15
     74160     2101.32
     74200     2102.42
     74240     2103.59
     74280     2104.75
     74320     2105.79
     74360     2107.04
     74400     2108.08
     74440     2109.34
     74480     2110.42
     74520     2111.41
     74560     2112.59
     74600     2113.87
     74640     2114.97
     74680     2116.03
     74720     2117.13
     74760     2118.45
     74800     2119.41
     74840     2120.68
     74880     2121.75
     74920     2122.76
     74960     2123.93
     75000     2125.02
     75040     2126.18
     75080     2127.35
     75120     2128.38
     75160     2129.64
     75200     2130.69
     75240     2131.95
     75280     2133.01
     75320        2134
     75360     2135.19
     75400     2136.47
     75440     2137.58
     75480     2138.62
     75520     2139.73
     75560     2141.05
     75600     2142.01
     75640     2143.28
     75680     2144.35
     75720     2145.36
     75760     2146.53
     75800     2147.61
     75840     2148.79
     75880     2149.95
     75920     2150.99
     75960     2152.24
     76000     2153.29
     76040     2154.55
     76080     2155.61
     76120      2156.6
     76160     2157.79
     76200     2159.07
     76240     2160.18
     76280     2161.23
     76320     2162.34
     76360     2163.66
     76400     2164.61
     76440     2165.88
     76480     2166.96
     76520     2167.97
     76560     2169.13
     76600     2170.22
     76640      2171.4
     76680     2172.57
     76720      2173.6
     76760     2174.86
     76800      2175.9
     76840     2177.18
     76880     2178.24
     76920     2179.23
     76960     2180.42
     77000      2181.7
     77040     2182.82
     77080     2183.86
     77120     2184.97
     77160     2186.29
     77200     2187.24
     77240     2188.51
     77280     2189.59
     77320      2190.6
     77360     2191.76
     77400     2192.84
     77440     2194.03
     77480      2195.2
     77520     2196.23
     77560     2197.49
     77600     2198.54
     77640      2199.8
     77680     2200.87
     77720     2201.85
     77760     2203.03
     77800     2204.33
     77840     2205.44
     77880     2206.49
     77920      2207.6
     77960     2208.91
     78000     2209.87
     78040     2211.14
     78080     2212.22
     78120     2213.22
     78160     2214.38
     78200     2215.47
     78240     2216.65
     78280     2217.82
     78320     2218.85
     78360     2220.11
     78400     2221.16
     78440     2222.42
     78480      2223.5
     78520     2224.47
     78560     2225.66
     78600     2226.95
     78640     2228.06
     78680     2229.12
     78720     2230.22
     78760     2231.54
     78800      2232.5
     78840     2233.77
     78880     2234.84
     78920     2235.84
     78960        2237
     79000     2238.09
     79040     2239.28
     79080     2240.45
     79120     2241.47
     79160     2242.73
     79200     2243.78
     79240     2245.04
     79280      2246.1
     79320     2247.09
     79360     2248.27
     79400     2249.58
     79440     2250.68
     79480     2251.73
     79520     2252.84
     79560     2254.15
     79600     2255.11
     79640     2256.39
     79680     2257.46
     79720     2258.46
     79760     2259.62
     79800     2260.71
     79840      2261.9
     79880     2263.07
     79920     2264.08
     79960     2265.35
     80000      2266.4
     80040     2267.66
     80080     2268.72
     80120     2269.71
     80160     2270.89
     80200     2272.19
     80240     2273.31
     80280     2274.35
     80320     2275.46
     80360     2276.77
     80400     2277.72
     80440        2279
     80480     2280.08
     80520     2281.08
     80560     2282.24
     80600     2283.32
     80640     2284.51
     80680     2285.68
     80720      2286.7
     80760     2287.97
     80800     2289.02
     80840     2290.29
     80880     2291.34
     80920     2292.33
     80960     2293.51
     81000     2294.81
     81040     2295.92
     81080     2296.96
     81120     2298.06
     81160     2299.39
     81200     2300.34
     81240     2301.62
     81280      2302.7
     81320     2303.69
     81360     2304.86
     81400     2305.94
     81440     2307.13
     81480     2308.29
     81520     2309.31
     81560     2310.57
     81600     2311.63
     81640      2312.9
     81680     2313.96
     81720     2314.94
     81760     2316.12
     81800     2317.42
     81840     2318.53
     81880     2319.57
     81920     2320.67
     81960        2322
     82000     2322.95
     82040     2324.24
     82080     2325.31
     82120      2326.3
     82160     2327.48
     82200     2328.56
     82240     2329.75
     82280     2330.92
     82320     2331.92
     82360      2333.2
     82400     2334.25
     82440     2335.53
     82480     2336.57
     82520     2337.55
     82560     2338.73
     82600     2340.03
     82640     2341.14
     82680     2342.19
     82720     2343.29
     82760     2344.62
     82800     2345.57
     82840     2346.86
     82880     2347.94
     82920     2348.93
     82960     2350.12
     83000      2351.2
     83040     2352.39
     83080     2353.55
     83120     2354.56
     83160     2355.83
     83200     2356.89
     83240     2358.16
     83280     2359.21
     83320     2360.19
     83360     2361.36
     83400     2362.66
     83440     2363.77
     83480     2364.82
     83520     2365.92
     83560     2367.26
     83600     2368.21
     83640     2369.49
     83680     2370.57
     83720     2371.55
     83760     2372.74
     83800     2373.82
     83840     2375.02
     83880     2376.18
     83920     2377.19
     83960     2378.47
     84000     2379.53
     84040     2380.79
     84080     2381.84
     84120     2382.81
     84160     2383.98
     84200     2385.29
     84240      2386.4
     84280     2387.44
     84320     2388.54
     84360      2389.9
     84400     2390.84
     84440     2392.12
     84480      2393.2
     84520     2394.18
     84560     2395.38
     84600     2396.45
     84640     2397.65
     84680      2398.8
     84720     2399.81
     84760     2401.09
     84800     2402.15
     84840     2403.42
     84880     2404.46
     84920     2405.44
     84960     2406.61
     85000     2407.92
     85040     2409.03
     85080     2410.07
     85120     2411.17
     85160     2412.53
     85200     2413.47
     85240     2414.75
     85280     2415.83
     85320     2416.81
     85360     2418.02
     85400     2419.08
     85440     2420.28
     85480     2421.42
     85520     2422.44
     85560     2423.72
     85600     2424.79
     85640     2426.05
     85680      2427.1
     85720     2428.08
     85760     2429.25
     85800     2430.55
     85840     2431.66
     85880      2432.7
     85920     2433.81
     85960     2435.16
     86000     2436.11
     86040     2437.38
     86080     2438.47
     86120     2439.45
     86160     2440.65
     86200     2441.72
     86240     2442.91
     86280     2444.05
     86320     2445.07
     86360     2446.36
     86400     2447.43
     86440     2448.69
     86480     2449.74
     86520     2450.71
     86560     2451.88
     86600     2453.19
     86640     2454.29
     86680     2455.35
     86720     2456.45
     86760      2457.8
     86800     2458.75
     86840     2460.02
     86880      2461.1
     86920     2462.07
     86960     2463.28
     87000     2464.35
     87040     2465.55
     87080     2466.69
     87120      2467.7
     87160     2468.99
     87200     2470.06
     87240     2471.32
     87280     2472.36
     87320     2473.33
     87360     2474.51
     87400     2475.82
     87440     2476.92
     87480     2477.97
     87520     2479.07
     87560     2480.43
     87600     2481.38
     87640     2482.65
     87680     2483.73
     87720     2484.68
     87760      2485.9
     87800     2486.98
     87840     2488.17
     87880     2489.31
     87920     2490.32
     87960     2491.61
     88000     2492.68
     88040     2493.95
     88080     2494.99
     88120     2495.96
     88160     2497.14
     88200     2498.45
     88240     2499.54
     88280     2500.59
     88320     2501.69
     88360     2503.06
     88400        2504
     88440     2505.28
     88480     2506.36
     88520     2507.31
     88560     2508.53
     88600     2509.62
     88640      2510.8
     88680     2511.94
     88720     2512.95
     88760     2514.24
     88800      2515.3
     88840     2516.57
     88880      2517.6
     88920     2518.57
     88960     2519.75
     89000     2521.07
     89040     2522.16
     89080      2523.2
     89120      2524.3
     89160     2525.66
     89200      2526.6
     89240     2527.89
     89280     2528.96
     89320     2529.91
     89360     2531.14
     89400     2532.23
     89440     2533.41
     89480     2534.55
     89520     2535.56
     89560     2536.84
     89600     2537.91
     89640     2539.18
     89680     2540.21
     89720     2541.18
     89760     2542.35
     89800     2543.68
     89840     2544.77
     89880      2545.8
     89920      2546.9
     89960     2548.27
     90000      2549.2
     90040     2550.49
     90080     2551.56
     90120     2552.51
     90160     2553.73
     90200     2554.83
     90240     2556.01
     90280     2557.15
     90320     2558.17
     90360     2559.45
     90400     2560.52
     90440      2561.8
     90480     2562.83
     90520     2563.78
     90560     2564.96
     90600     2566.29
     90640     2567.38
     90680     2568.41
     90720      2569.5
     90760     2570.88
     90800     2571.82
     90840     2573.11
     90880     2574.17
     90920     2575.12
     90960     2576.34
     91000     2577.43
     91040     2578.62
     91080     2579.76
     91120     2580.77
     91160     2582.06
     91200     2583.12
     91240     2584.41
     91280     2585.43
     91320     2586.38
     91360     2587.56
     91400     2588.89
     91440     2589.98
     91480     2590.99
     91520     2592.09
     91560     2593.47
     91600     2594.41
     91640      2595.7
     91680     2596.77
     91720     2597.71
     91760     2598.94
     91800     2600.02
     91840     2601.22
     91880     2602.36
     91920     2603.36
     91960     2604.66
     92000     2605.72
     92040        2607
     92080     2608.03
     92120     2608.96
     92160     2610.15
     92200     2611.48
     92240     2612.57
     92280     2613.58
     92320     2614.68
     92360     2616.07
     92400        2617
     92440     2618.29
     92480     2619.36
     92520      2620.3
     92560     2621.53
     92600     2622.61
     92640     2623.82
     92680     2624.95
     92720     2625.96
     92760     2627.24
     92800     2628.31
     92840     2629.59
     92880     2630.61
     92920     2631.55
     92960     2632.74
     93000     2634.07
     93040     2635.16
     93080     2636.16
     93120     2637.27
     93160     2638.65
     93200     2639.59
     93240     2640.88
     93280     2641.96
     93320     2642.89
     93360      2644.1
     93400      2645.2
     93440      2646.4
     93480     2647.53
     93520     2648.53
     93560     2649.82
     93600     2650.89
     93640     2652.16
     93680      2653.2
     93720     2654.14
     93760     2655.33
     93800     2656.64
     93840     2657.74
     93880     2658.74
     93920     2659.85
     93960     2661.23
     94000     2662.16
     94040     2663.46
     94080     2664.53
     94120     2665.46
     94160     2666.69
     94200     2667.77
     94240     2668.98
     94280      2670.1
     94320      2671.1
     94360      2672.4
     94400     2673.47
     94440     2674.75
     94480     2675.79
     94520     2676.72
     94560     2677.91
     94600     2679.23
     94640     2680.32
     94680     2681.32
     94720     2682.43
     94760     2683.82
     94800     2684.75
     94840     2686.04
     94880     2687.12
     94920     2688.05
     94960     2689.26
     95000     2690.35
     95040     2691.56
     95080     2692.69
     95120     2693.69
     95160     2694.99
     95200     2696.06
     95240     2697.35
     95280     2698.38
     95320     2699.31
     95360      2700.5
     95400     2701.82
     95440     2702.91
     95480     2703.92
     95520     2705.02
     95560     2706.41
     95600     2707.33
     95640     2708.63
     95680     2709.71
     95720     2710.65
     95760     2711.86
     95800     2712.95
     95840     2714.15
     95880     2715.28
     95920     2716.28
     95960     2717.57
     96000     2718.66
     96040     2719.94
     96080     2720.96
     96120      2721.9
     96160     2723.08
     96200     2724.41
     96240      2725.5
     96280      2726.5
     96320      2727.6
     96360        2729
     96400     2729.92
     96440     2731.22
     96480      2732.3
     96520     2733.23
     96560     2734.45
     96600     2735.54
     96640     2736.74
     96680     2737.87
     96720     2738.85
     96760     2740.17
     96800     2741.25
     96840     2742.54
     96880     2743.56
     96920     2744.49
     96960     2745.67
     97000        2747
     97040     2748.08
     97080     2749.09
     97120     2750.19
     97160     2751.59
     97200     2752.52
     97240     2753.82
     97280     2754.89
     97320     2755.82
     97360     2757.04
     97400     2758.13
     97440     2759.33
     97480     2760.46
     97520     2761.45
     97560     2762.77
     97600     2763.84
     97640     2765.12
     97680     2766.14
     97720     2767.08
     97760     2768.26
     97800      2769.6
     97840     2770.68
     97880     2771.68
     97920     2772.78
     97960     2774.19
     98000     2775.11
     98040     2776.41
     98080     2777.48
     98120     2778.41
     98160     2779.63
     98200     2780.72
     98240     2781.93
     98280     2783.05
     98320     2784.04
     98360     2785.36
     98400     2786.44
     98440     2787.71
     98480     2788.74
     98520     2789.68
     98560     2790.86
     98600     2792.19
     98640     2793.27
     98680     2794.27
     98720     2795.37
     98760     2796.78
     98800      2797.7
     98840     2799.01
     98880     2800.07
     98920     2801.01
     98960     2802.22
     99000     2803.31
     99040     2804.53
     99080     2805.64
     99120     2806.62
     99160     2807.94
     99200     2809.03
     99240      2810.3
     99280     2811.31
     99320     2812.26
     99360     2813.43
     99400     2814.77
     99440     2815.85
     99480     2816.84
     99520     2817.95
     99560     2819.36
     99600     2820.28
     99640     2821.59
     99680     2822.65
     99720     2823.58
     99760     2824.79
     99800     2825.89
     99840      2827.1
     99880     2828.22
     99920      2829.2
     99960     2830.52
    100000     2831.61
    100040     2832.88
    100080      2833.9
    100120     2834.83
    100160     2836.01
    100200     2837.36
    100240     2838.43
    100280     2839.42
    100320     2840.52
    100360     2841.94
    100400     2842.87
    100440     2844.17
    100480     2845.24
    100520     2846.16
    100560     2847.37
    100600     2848.46
    100640     2849.69
    100680      2850.8
    100720     2851.78
    100760      2853.1
    100800     2854.18
    100840     2855.45
    100880     2856.48
    100920     2857.42
    100960     2858.59
    101000     2859.93
    101040        2861
    101080        2862
    101120     2863.11
    101160     2864.51
    101200     2865.45
    101240     2866.75
    101280     2867.81
    101320     2868.74
    101360     2869.94
    101400     2871.05
    101440     2872.26
    101480     2873.37
    101520     2874.35
    101560     2875.67
    101600     2876.76
    101640     2878.04
    101680     2879.06
    101720        2880
    101760     2881.18
    101800     2882.52
    101840     2883.59
    101880     2884.59
    101920     2885.69
    101960      2887.1
    102000     2888.04
    102040     2889.34
    102080      2890.4
    102120     2891.32
    102160     2892.52
    102200     2893.63
    102240     2894.84
    102280     2895.95
    102320     2896.92
    102360     2898.25
    102400     2899.34
    102440     2900.63
    102480     2901.65
    102520     2902.58
    102560     2903.76
    102600     2905.11
    102640     2906.18
    102680     2907.18
    102720     2908.28
    102760     2909.68
    102800     2910.63
    102840     2911.92
    102880     2912.99
    102920      2913.9
    102960      2915.1
    103000     2916.21
    103040     2917.43
    103080     2918.54
    103120      2919.5
    103160     2920.83
    103200     2921.93
    103240     2923.21
    103280     2924.24
    103320     2925.15
    103360     2926.33
    103400     2927.68
    103440     2928.75
    103480     2929.77
    103520     2930.86
    103560     2932.26
    103600      2933.2
    103640      2934.5
    103680     2935.58
    103720     2936.49
    103760     2937.69
    103800     2938.79
    103840     2940.01
    103880     2941.13
    103920     2942.09
    103960     2943.42
    104000     2944.51
    104040      2945.8
    104080     2946.83
    104120     2947.74
    104160     2948.92
    104200     2950.28
    104240     2951.35
    104280     2952.35
    104320     2953.44
    104360     2954.86
    104400     2955.79
    104440      2957.1
    104480     2958.17
    104520     2959.08
    104560     2960.28
    104600     2961.38
    104640      2962.6
    104680     2963.72
    104720     2964.67
    104760     2966.01
    104800     2967.11
    104840     2968.39
    104880     2969.42
    104920     2970.34
    104960     2971.51
    105000     2972.87
    105040     2973.94
    105080     2974.94
    105120     2976.03
    105160     2977.45
    105200     2978.38
    105240     2979.69
    105280     2980.77
    105320     2981.67
    105360     2982.88
    105400     2983.98
    105440      2985.2
    105480     2986.32
    105520     2987.27
    105560      2988.6
    105600      2989.7
    105640     2990.99
    105680     2992.02
    105720     2992.94
    105760     2994.11
    105800     2995.48
    105840     2996.53
    105880     2997.54
    105920     2998.64
    105960     3000.06
    106000     3000.99
    106040      3002.3
    106080     3003.37
    106120     3004.29
    106160     3005.49
    106200     3006.59
    106240     3007.81
    106280     3008.92
    106320     3009.86
    106360     3011.21
    106400     3012.31
    106440     3013.61
    106480     3014.63
    106520     3015.54
    106560     3016.72
    106600     3018.09
    106640     3019.15
    106680     3020.16
    106720     3021.25
    106760     3022.67
    106800      3023.6
    106840     3024.92
    106880     3025.99
    106920     3026.89
    106960      3028.1
    107000      3029.2
    107040     3030.42
    107080     3031.53
    107120     3032.48
    107160     3033.82
    107200     3034.91
    107240     3036.22
    107280     3037.23
    107320     3038.15
    107360     3039.33
    107400     3040.71
    107440     3041.76
    107480     3042.77
    107520     3043.87
    107560     3045.28
    107600     3046.21
    107640     3047.53
    107680     3048.61
    107720      3049.5
    107760     3050.71
    107800     3051.81
    107840     3053.03
    107880     3054.13
    107920     3055.08
    107960     3056.44
    108000     3057.52
    108040     3058.82
    108080     3059.84
    108120     3060.76
    108160     3061.93
    108200     3063.33
    108240     3064.37
    108280     3065.38
    108320     3066.47
    108360     3067.89
    108400     3068.83
    108440     3070.14
    108480     3071.22
    108520     3072.12
    108560     3073.33
    108600     3074.42
    108640     3075.66
    108680     3076.77
    108720      3077.7
    108760     3079.05
    108800     3080.15
    108840     3081.44
    108880     3082.47
    108920     3083.38
    108960     3084.57
    109000     3085.96
    109040        3087
    109080     3088.01
    109120     3089.11
    109160     3090.53
    109200     3091.47
    109240     3092.77
    109280     3093.86
    109320     3094.75
    109360     3095.96
    109400     3097.06
    109440     3098.29
    109480     3099.41
    109520     3100.34
    109560     3101.69
    109600     3102.79
    109640     3104.08
    109680      3105.1
    109720        3106
    109760      3107.2
    109800      3108.6
    109840     3109.64
    109880     3110.65
    109920     3111.74
    109960     3113.16
    110000      3114.1
    110040      3115.4
    110080     3116.48
    110120     3117.38
    110160     3118.59
    110200     3119.68
    110240     3120.92
    110280     3122.03
    110320     3122.98
    110360     3124.33
    110400     3125.42
    110440     3126.71
    110480     3127.74
    110520     3128.63
    110560     3129.84
    110600     3131.23
    110640     3132.27
    110680     3133.28
    110720     3134.37
    110760     3135.79
    110800     3136.74
    110840     3138.04
    110880     3139.13
    110920     3140.01
    110960     3141.22
    111000     3142.32
    111040     3143.55
    111080     3144.67
    111120     3145.61
    111160     3146.96
    111200     3148.05
    111240     3149.35
    111280     3150.38
    111320     3151.26
    111360     3152.46
    111400     3153.86
    111440      3154.9
    111480     3155.91
    111520     3156.99
    111560     3158.42
    111600     3159.36
    111640     3160.66
    111680     3161.75
    111720     3162.63
    111760     3163.85
    111800     3164.95
    111840     3166.18
    111880     3167.31
    111920     3168.25
    111960      3169.6
    112000     3170.69
    112040     3171.99
    112080        3173
    112120     3173.89
    112160      3175.1
    112200     3176.49
    112240     3177.54
    112280     3178.55
    112320     3179.63
    112360     3181.06
    112400     3181.99
    112440      3183.3
    112480      3184.4
    112520     3185.27
    112560     3186.49
    112600     3187.58
    112640     3188.81
    112680     3189.93
    112720     3190.88
    112760     3192.22
    112800     3193.31
    112840     3194.61
    112880     3195.63
    112920      3196.5
    112960     3197.72
    113000     3199.11
    113040     3200.16
    113080     3201.16
    113120     3202.24
    113160     3203.68
    113200     3204.61
    113240     3205.92
    113280     3207.02
    113320      3207.9
    113360     3209.11
    113400     3210.21
    113440     3211.44
    113480     3212.56
    113520      3213.5
    113560     3214.85
    113600     3215.93
    113640     3217.24
    113680     3218.26
    113720     3219.13
    113760     3220.35
    113800     3221.74
    113840     3222.77
    113880     3223.78
    113920     3224.86
    113960      3226.3
    114000     3227.22
    114040     3228.54
    114080     3229.64
    114120     3230.51
    114160     3231.72
    114200     3232.82
    114240     3234.04
    114280     3235.16
    114320     3236.11
    114360     3237.45
    114400     3238.53
    114440     3239.85
    114480     3240.86
    114520     3241.73
    114560     3242.95
    114600     3244.33
    114640     3245.37
    114680     3246.38
    114720     3247.46
    114760     3248.89
    114800     3249.81
    114840     3251.14
    114880     3252.22
    114920      3253.1
    114960     3254.31
    115000     3255.42
    115040     3256.63
    115080     3257.76
    115120      3258.7
    115160     3260.05
    115200     3261.12
    115240     3262.45
    115280     3263.46
    115320     3264.34
    115360     3265.56
    115400     3266.94
    115440     3267.97
    115480     3268.97
    115520     3270.06
    115560      3271.5
    115600     3272.42
    115640     3273.73
    115680     3274.83
    115720      3275.7
    115760     3276.91
    115800     3278.01
    115840     3279.22
    115880     3280.35
    115920     3281.29
    115960     3282.64
    116000     3283.72
    116040     3285.04
    116080     3286.05
    116120     3286.91
    116160     3288.13
    116200     3289.51
    116240     3290.56
    116280     3291.55
    116320     3292.64
    116360     3294.08
    116400     3294.99
    116440     3296.31
    116480     3297.41
    116520     3298.28
    116560     3299.48
    116600     3300.59
    116640      3301.8
    116680     3302.92
    116720     3303.87
    116760      3305.2
    116800     3306.29
    116840     3307.61
    116880     3308.62
    116920     3309.47
    116960      3310.7
    117000     3312.08
    117040     3313.13
    117080     3314.13
    117120     3315.21
    117160     3316.64
    117200     3317.56
    117240     3318.87
    117280     3319.97
    117320     3320.84
    117360     3322.04
    117400     3323.16
    117440     3324.36
    117480     3325.49
    117520     3326.43
    117560     3327.76
    117600     3328.85
    117640     3330.17
    117680     3331.18
    117720     3332.02
    117760     3333.27
    117800     3334.65
    117840     3335.69
    117880     3336.69
    117920     3337.77
    117960      3339.2
    118000     3340.13
    118040     3341.44
    118080     3342.53
    118120     3343.38
    118160      3344.6
    118200     3345.73
    118240     3346.92
    118280     3348.06
    118320     3348.99
    118360     3350.33
    118400     3351.42
    118440     3352.73
    118480     3353.75
    118520     3354.59
    118560     3355.83
    118600     3357.22
    118640     3358.26
    118680     3359.27
    118720     3360.32
    118760     3361.78
    118800     3362.69
    118840        3364
    118880     3365.09
    118920     3365.95
    118960     3367.17
    119000     3368.29
    119040     3369.48
    119080     3370.62
    119120     3371.56
    119160     3372.89
    119200     3373.98
    119240     3375.29
    119280      3376.3
    119320     3377.14
    119360     3378.38
    119400     3379.76
    119440      3380.8
    119480     3381.81
    119520     3382.86
    119560     3384.31
    119600     3385.23
    119640     3386.53
    119680     3387.63
    119720     3388.49
    119760     3389.71
    119800     3390.83
    119840     3392.03
    119880     3393.16
    119920      3394.1
    119960     3395.43
    120000     3396.54
    120040     3397.84
    120080     3398.85
    120120      3399.7
    120160     3400.93
    120200     3402.31
    120240     3403.36
    120280     3404.36
    120320      3405.4
    120360     3406.86
    120400     3407.78
    120440     3409.08
    120480     3410.18
    120520     3411.03
    120560     3412.25
    120600     3413.37
    120640     3414.56
    120680     3415.69
    120720     3416.63
    120760     3417.96
    120800     3419.07
    120840     3420.38
    120880     3421.38
    120920     3422.24
    120960     3423.47
    121000     3424.84
    121040     3425.89
    121080     3426.88
    121120     3427.94
    121160     3429.39
    121200     3430.31
    121240     3431.61
    121280      3432.7
    121320     3433.55
    121360     3434.76
    121400     3435.89
    121440      3437.1
    121480     3438.22
    121520     3439.15
    121560     3440.49
    121600     3441.61
    121640      3442.9
    121680     3443.92
    121720     3444.76
    121760        3446
    121800     3447.37
    121840     3448.42
    121880     3449.41
    121920     3450.47
    121960     3451.92
    122000     3452.84
    122040     3454.14
    122080     3455.24
    122120     3456.07
    122160     3457.28
    122200     3458.42
    122240     3459.64
    122280     3460.75
    122320     3461.69
    122360     3463.04
    122400     3464.16
    122440     3465.42
    122480     3466.45
    122520     3467.29
    122560     3468.53
    122600     3469.91
    122640     3470.95
    122680     3471.95
    122720        3473
    122760     3474.45
    122800     3475.36
    122840     3476.67
    122880     3477.77
    122920     3478.61
    122960      3479.8
    123000     3480.96
    123040     3482.18
    123080     3483.28
    123120     3484.22
    123160     3485.56
    123200     3486.68
    123240     3487.95
    123280     3488.99
    123320     3489.82
    123360     3491.07
    123400     3492.44
    123440     3493.49
    123480     3494.48
    123520     3495.54
    123560     3496.99
    123600      3497.9
    123640     3499.21
    123680     3500.31
    123720     3501.15
    123760     3502.34
    123800      3503.5
    123840     3504.72
    123880     3505.81
    123920     3506.75
    123960     3508.09
    124000     3509.21
    124040     3510.49
    124080     3511.53
    124120     3512.35
    124160      3513.6
    124200     3514.99
    124240     3516.03
    124280     3517.02
    124320     3518.08
    124360     3519.54
    124400     3520.44
    124440     3521.75
    124480     3522.86
    124520     3523.68
    124560     3524.88
    124600     3526.03
    124640     3527.25
    124680     3528.36
    124720     3529.28
    124760     3530.62
    124800     3531.75
    124840     3533.03
    124880     3534.06
    124920     3534.89
    124960     3536.13
    125000     3537.52
    125040     3538.57
    125080     3539.55
    125120      3540.6
    125160     3542.05
    125200     3542.97
    125240     3544.28
    125280     3545.39
    125320      3546.2
    125360      3547.4
    125400     3548.55
    125440     3549.77
    125480     3550.89
    125520     3551.82
    125560     3553.14
    125600     3554.27
    125640     3555.54
    125680     3556.57
    125720     3557.39
    125760     3558.65
    125800     3560.03
    125840     3561.08
    125880     3562.05
    125920     3563.11
    125960     3564.56
    126000     3565.48
    126040     3566.79
    126080      3567.9
    126120     3568.71
    126160     3569.91
    126200     3571.05
    126240     3572.26
    126280     3573.39
    126320     3574.31
    126360     3575.65
    126400     3576.76
    126440     3578.04
    126480     3579.06
    126520     3579.88
    126560     3581.14
    126600     3582.52
    126640     3583.57
    126680     3584.55
    126720      3585.6
    126760     3587.06
    126800     3587.97
    126840     3589.28
    126880      3590.4
    126920     3591.21
    126960      3592.4
    127000     3593.55
    127040     3594.76
    127080     3595.87
    127120      3596.8
    127160     3598.15
    127200     3599.26
    127240     3600.54
    127280     3601.56
    127320     3602.38
    127360     3603.63
    127400     3605.02
    127440     3606.07
    127480     3607.03
    127520     3608.09
    127560     3609.56
    127600     3610.47
    127640     3611.77
    127680     3612.89
    127720     3613.69
    127760     3614.89
    127800     3616.03
    127840     3617.24
    127880     3618.36
    127920     3619.28
    127960     3620.64
    128000     3621.74
    128040     3623.04
    128080     3624.05
    128120     3624.87
    128160     3626.12
    128200     3627.52
    128240     3628.56
    128280     3629.53
    128320     3630.59
    128360     3632.06
    128400     3632.98
    128440     3634.27
    128480     3635.39
    128520      3636.2
    128560     3637.39
    128600     3638.53
    128640     3639.75
    128680     3640.87
    128720     3641.77
    128760     3643.14
    128800     3644.24
    128840     3645.54
    128880     3646.55
    128920     3647.36
    128960     3648.61
    129000     3650.01
    129040     3651.05
    129080     3652.03
    129120     3653.08
    129160     3654.55
    129200     3655.47
    129240     3656.77
    129280     3657.89
    129320      3658.7
    129360     3659.87
    129400     3661.03
    129440     3662.25
    129480     3663.38
    129520     3664.27
    129560     3665.63
    129600     3666.73
    129640     3668.03
    129680     3669.04
    129720     3669.86
    129760      3671.1
    129800     3672.51
    129840     3673.54
    129880     3674.52
    129920     3675.58
    129960     3677.06
    130000     3677.96
    130040     3679.25
    130080     3680.39
    130120     3681.18
    130160     3682.36
    130200     3683.53
    130240     3684.75
    130280     3685.87
    130320     3686.76
    130360     3688.13
    130400     3689.22
    130440     3690.53
    130480     3691.52
    130520     3692.35
    130560      3693.6
    130600     3695.01
    130640     3696.05
    130680     3697.03
    130720      3698.1
    130760     3699.57
    130800     3700.47
    130840     3701.76
    130880      3702.9
    130920     3703.69
    130960     3704.87
    131000     3706.04
    131040     3707.27
    131080     3708.38
    131120     3709.26
    131160     3710.64
    131200     3711.74
    131240     3713.03
    131280     3714.02
    131320     3714.85
    131360      3716.1
    131400     3717.52
    131440     3718.56
    131480     3719.54
    131520      3720.6
    131560     3722.08
    131600     3722.99
    131640     3724.28
    131680     3725.41
    131720      3726.2
    131760     3727.38
    131800     3728.55
    131840     3729.76
    131880     3730.89
    131920     3731.76
    131960     3733.15
    132000     3734.25
    132040     3735.53
    132080     3736.53
    132120     3737.36
    132160     3738.62
    132200     3740.03
    132240     3741.07
    132280     3742.06
    132320     3743.12
    132360      3744.6
    132400      3745.5
    132440     3746.79
    132480     3747.93
    132520     3748.72
    132560     3749.91
    132600     3751.07
    132640     3752.29
    132680     3753.41
    132720     3754.28
    132760     3755.68
    132800     3756.78
    132840     3758.07
    132880     3759.05
    132920     3759.88
    132960     3761.14
    133000     3762.56
    133040     3763.59
    133080     3764.58
    133120     3765.64
    133160     3767.12
    133200     3768.02
    133240     3769.31
    133280     3770.46
    133320     3771.23
    133360     3772.43
    133400     3773.59
    133440     3774.81
    133480     3775.93
    133520      3776.8
    133560      3778.2
    133600      3779.3
    133640     3780.59
    133680     3781.57
    133720      3782.4
    133760     3783.65
    133800     3785.09
    133840     3786.13
    133880     3787.11
    133920     3788.17
    133960     3789.65
    134000     3790.55
    134040     3791.84
    134080     3792.99
    134120     3793.76
    134160     3794.96
    134200     3796.11
    134240     3797.33
    134280     3798.46
    134320     3799.33
    134360     3800.72
    134400     3801.83
    134440     3803.11
    134480      3804.1
    134520     3804.92
    134560     3806.18
    134600     3807.61
    134640     3808.64
    134680     3809.63
    134720     3810.68
    134760     3812.18
    134800     3813.08
    134840     3814.36
    134880     3815.52
    134920     3816.28
    134960     3817.49
    135000     3818.63
    135040     3819.85
    135080     3820.98
    135120     3821.85
    135160     3823.25
    135200     3824.36
    135240     3825.65
    135280     3826.63
    135320     3827.45
    135360     3828.69
    135400     3830.15
    135440     3831.18
    135480     3832.17
    135520     3833.21
    135560     3834.71
    135600     3835.61
    135640     3836.89
    135680     3838.04
    135720     3838.81
    135760     3840.01
    135800     3841.15
    135840     3842.38
    135880     3843.51
    135920     3844.37
    135960     3845.76
    136000     3846.88
    136040     3848.17
    136080     3849.14
    136120     3849.97
    136160     3851.21
    136200     3852.66
    136240     3853.71
    136280     3854.68
    136320     3855.73
    136360     3857.24
    136400     3858.13
    136440     3859.41
    136480     3860.55
    136520     3861.32
    136560     3862.52
    136600     3863.67
    136640     3864.89
    136680     3866.02
    136720     3866.88
    136760     3868.28
    136800     3869.39
    136840     3870.68
    136880     3871.65
    136920     3872.47
    136960     3873.73
    137000     3875.17
    137040     3876.23
    137080     3877.21
    137120     3878.25
    137160     3879.76
    137200     3880.65
    137240     3881.92
    137280     3883.06
    137320     3883.82
    137360     3885.03
    137400     3886.18
    137440     3887.39
    137480     3888.54
    137520     3889.39
    137560      3890.8
    137600     3891.91
    137640     3893.18
    137680     3894.14
    137720     3894.98
    137760     3896.23
    137800     3897.67
    137840     3898.73
    137880     3899.71
    137920     3900.75
    137960     3902.26
    138000     3903.15
    138040     3904.43
    138080     3905.57
    138120     3906.32
    138160     3907.54
    138200     3908.69
    138240     3909.89
    138280     3911.04
    138320     3911.89
    138360     3913.29
    138400      3914.4
    138440     3915.68
    138480     3916.64
    138520     3917.48
    138560     3918.72
    138600     3920.16
    138640     3921.23
    138680      3922.2
    138720     3923.24
    138760     3924.76
    138800     3925.65
    138840     3926.93
    138880     3928.07
    138920     3928.83
    138960     3930.04
    139000     3931.18
    139040     3932.39
    139080     3933.55
    139120     3934.38
    139160      3935.8
    139200      3936.9
    139240     3938.18
    139280     3939.13
    139320     3939.97
    139360     3941.23
    139400     3942.65
    139440     3943.72
    139480      3944.7
    139520     3945.73
    139560     3947.25
    139600     3948.16
    139640     3949.43
    139680     3950.57
    139720     3951.32
    139760     3952.54
    139800     3953.67
    139840     3954.88
    139880     3956.04
    139920     3956.87
    139960      3958.3
    140000     3959.38
    140040     3960.67
    140080     3961.61
    140120     3962.46
    140160     3963.73
    140200     3965.14
    140240      3966.2
    140280     3967.19
    140320     3968.23
    140360     3969.74
    140400     3970.66
    140440     3971.91
    140480     3973.05
    140520      3973.8
    140560     3975.04
    140600     3976.16
    140640     3977.36
    140680     3978.55
    140720     3979.36
    140760     3980.78
    140800     3981.88
    140840     3983.16
    140880     3984.11
    140920     3984.95
    140960     3986.23
    141000     3987.63
    141040     3988.69
    141080     3989.68
    141120     3990.72
    141160     3992.23
    141200     3993.14
    141240      3994.4
    141280     3995.54
    141320      3996.3
    141360     3997.53
    141400     3998.65
    141440     3999.87
    141480     4001.04
    141520     4001.85
    141560     4003.27
    141600     4004.37
    141640     4005.65
    141680     4006.58
    141720     4007.42
    141760     4008.69
    141800     4010.11
    141840     4011.17
    141880     4012.15
    141920     4013.18
    141960     4014.72
    142000     4015.59
    142040     4016.87
    142080     4018.01
    142120     4018.77
    142160        4020
    142200     4021.12
    142240     4022.34
    142280     4023.51
    142320     4024.31
    142360     4025.74
    142400     4026.83
    142440     4028.11
    142480     4029.04
    142520      4029.9
    142560     4031.16
    142600     4032.58
    142640     4033.64
    142680      4034.6
    142720     4035.64
    142760     4037.19
    142800     4038.06
    142840     4039.34
    142880     4040.48
    142920     4041.23
    142960     4042.47
    143000     4043.59
    143040     4044.82
    143080     4045.97
    143120     4046.77
    143160     4048.21
    143200      4049.3
    143240     4050.58
    143280     4051.51
    143320     4052.36
    143360     4053.62
    143400     4055.03
    143440      4056.1
    143480     4057.06
    143520     4058.11
    143560     4059.64
    143600     4060.51
    143640      4061.8
    143680     4062.93
    143720     4063.69
    143760     4064.93
    143800     4066.04
    143840     4067.27
    143880     4068.43
    143920     4069.22
    143960     4070.66
    144000     4071.76
    144040     4073.04
    144080     4073.96
    144120     4074.81
    144160     4076.06
    144200     4077.48
    144240     4078.56
    144280     4079.52
    144320     4080.56
    144360     4082.11
    144400     4082.97
    144440     4084.26
    144480     4085.38
    144520     4086.16
    144560     4087.38
    144600      4088.5
    144640     4089.73
    144680     4090.89
    144720     4091.68
    144760     4093.12
    144800     4094.21
    144840     4095.49
    144880     4096.42
    144920     4097.26
    144960     4098.52
    145000     4099.94
    145040     4101.03
    145080     4101.98
    145120     4103.03
    145160     4104.57
    145200     4105.42
    145240     4106.72
    145280     4107.83
    145320     4108.61
    145360     4109.83
    145400     4110.96
    145440     4112.17
    145480     4113.34
    145520     4114.13
    145560     4115.57
    145600     4116.67
    145640     4117.95
    145680     4118.87
    145720     4119.71
    145760     4120.96
    145800     4122.39
    145840     4123.46
    145880     4124.41
    145920     4125.47
    145960     4127.01
    146000     4127.88
    146040     4129.15
    146080     4130.28
    146120     4131.05
    146160     4132.27
    146200      4133.4
    146240     4134.61
    146280     4135.78
    146320     4136.57
    146360     4138.01
    146400      4139.1
    146440     4140.38
    146480     4141.32
    146520     4142.15
    146560     4143.42
    146600     4144.85
    146640     4145.92
    146680     4146.87
    146720     4147.93
    146760     4149.45
    146800     4150.32
    146840     4151.59
    146880     4152.72
    146920      4153.5
    146960     4154.71
    147000     4155.84
    147040     4157.07
    147080     4158.25
    147120     4159.01
    147160     4160.44
    147200     4161.56
    147240     4162.83
    147280     4163.77
    147320      4164.6
    147360     4165.87
    147400     4167.31
    147440     4168.38
    147480     4169.34
    147520     4170.38
    147560     4171.91
    147600     4172.78
    147640     4174.05
    147680     4175.17
    147720     4175.95
    147760     4177.17
    147800      4178.3
    147840     4179.53
    147880      4180.7
    147920     4181.47
    147960     4182.91
    148000     4184.01
    148040     4185.28
    148080     4186.22
    148120     4187.05
    148160     4188.34
    148200     4189.77
    148240     4190.83
    148280      4191.8
    148320     4192.82
    148360     4194.38
    148400     4195.25
    148440     4196.51
    148480     4197.64
    148520      4198.4
    148560     4199.62
    148600     4200.75
    148640     4201.99
    148680     4203.17
    148720     4203.94
    148760     4205.36
    148800     4206.47
    148840     4207.73
    148880     4208.67
    148920      4209.5
    148960      4210.8
    149000     4212.23
    149040     4213.27
    149080     4214.25
    149120     4215.27
    149160     4216.83
    149200     4217.69
    149240     4218.96
    149280     4220.09
    149320     4220.83
    149360     4222.06
    149400     4223.19
    149440     4224.44
    149480      4225.6
    149520     4226.36
    149560      4227.8
    149600     4228.91
    149640     4230.15
    149680      4231.1
    149720     4231.93
    149760     4233.24
    149800     4234.67
    149840     4235.71
    149880     4236.69
    149920     4237.71
    149960     4239.28
    150000     4240.14
    150040      4241.4
    150080     4242.53
    150120     4243.28
    150160      4244.5
    150200     4245.63
    150240     4246.87
    150280     4248.04
    150320      4248.8
    150360     4250.23
    150400     4251.34
    150440     4252.59
    150480     4253.53
    150520     4254.36
    150560     4255.68
    150600      4257.1
    150640     4258.16
    150680     4259.12
    150720     4260.16
    150760     4261.72
    150800     4262.58
    150840     4263.84
    150880     4264.97
    150920     4265.72
    150960     4266.94
    151000     4268.07
    151040     4269.31
    151080     4270.48
    151120     4271.23
    151160     4272.68
    151200     4273.79
    151240     4275.03
    151280     4275.97
    151320      4276.8
    151360     4278.11
    151400     4279.53
    151440     4280.61
    151480     4281.56
    151520      4282.6
    151560     4284.16
    151600     4285.05
    151640     4286.29
    151680     4287.42
    151720     4288.16
    151760     4289.39
    151800     4290.52
    151840     4291.76
    151880     4292.94
    151920     4293.67
    151960     4295.12
    152000     4296.23
    152040     4297.48
    152080     4298.41
    152120     4299.25
    152160     4300.56
    152200     4301.99
    152240     4303.06
    152280     4304.01
    152320     4305.05
    152360     4306.61
    152400     4307.51
    152440     4308.75
    152480     4309.88
    152520     4310.62
    152560     4311.84
    152600     4312.97
    152640     4314.21
    152680     4315.38
    152720     4316.12
    152760     4317.58
    152800     4318.69
    152840     4319.94
    152880     4320.87
    152920     4321.71
    152960     4323.03
    153000     4324.45
    153040     4325.52
    153080     4326.47
    153120     4327.52
    153160     4329.07
    153200     4329.95
    153240     4331.21
    153280     4332.34
    153320     4333.08
    153360     4334.29
    153400     4335.42
    153440     4336.67
    153480     4337.82
    153520     4338.58
    153560     4340.03
    153600     4341.13
    153640     4342.39
    153680     4343.32
    153720     4344.16
    153760     4345.48
    153800     4346.91
    153840     4347.98
    153880     4348.92
    153920     4349.98
    153960     4351.53
    154000      4352.4
    154040     4353.66
    154080     4354.78
    154120     4355.51
    154160     4356.75
    154200     4357.87
    154240     4359.11
    154280     4360.26
    154320     4361.02
    154360     4362.46
    154400     4363.57
    154440     4364.83
    154480     4365.77
    154520     4366.61
    154560     4367.92
    154600     4369.36
    154640     4370.43
    154680     4371.36
    154720     4372.43
    154760     4373.98
    154800     4374.85
    154840     4376.11
    154880     4377.24
    154920     4377.98
    154960     4379.21
    155000     4380.33
    155040     4381.56
    155080     4382.72
    155120     4383.47
    155160     4384.93
    155200     4386.03
    155240     4387.27
    155280     4388.21
    155320     4389.05
    155360     4390.37
    155400     4391.82
    155440     4392.88
    155480     4393.82
    155520     4394.87
    155560     4396.44
    155600     4397.31
    155640     4398.57
    155680      4399.7
    155720     4400.44
    155760     4401.66
    155800     4402.79
    155840     4404.02
    155880     4405.17
    155920     4405.94
    155960     4407.39
    156000     4408.48
    156040     4409.74
    156080     4410.67
    156120     4411.52
    156160     4412.83
    156200     4414.28
    156240     4415.35
    156280     4416.28
    156320     4417.33
    156360     4418.91
    156400     4419.77
    156440     4421.03
    156480     4422.17
    156520     4422.89
    156560     4424.14
    156600     4425.24
    156640     4426.49
    156680     4427.64
    156720     4428.39
    156760     4429.85
    156800     4430.94
    156840      4432.2
    156880     4433.14
    156920     4433.98
    156960     4435.31
    157000     4436.74
    157040     4437.83
    157080     4438.75
    157120      4439.8
    157160     4441.38
    157200     4442.23
    157240     4443.49
    157280     4444.64
    157320     4445.36
    157360      4446.6
    157400      4447.7
    157440     4448.95
    157480     4450.09
    157520     4450.83
    157560     4452.31
    157600      4453.4
    157640     4454.66
    157680      4455.6
    157720     4456.44
    157760     4457.76
    157800     4459.21
    157840     4460.28
    157880     4461.21
    157920     4462.27
    157960     4463.84
    158000     4464.69
    158040     4465.95
    158080     4467.11
    158120     4467.83
    158160     4469.06
    158200     4470.17
    158240     4471.43
    158280     4472.55
    158320     4473.29
    158360     4474.77
    158400     4475.88
    158440     4477.13
    158480     4478.08
    158520      4478.9
    158560     4480.22
    158600     4481.67
    158640     4482.75
    158680     4483.68
    158720     4484.74
    158760      4486.3
    158800     4487.15
    158840     4488.42
    158880     4489.58
    158920     4490.28
    158960     4491.52
    159000     4492.62
    159040     4493.89
    159080     4495.02
    159120     4495.76
    159160     4497.24
    159200     4498.33
    159240     4499.59
    159280     4500.53
    159320     4501.36
    159360     4502.69
    159400     4504.12
    159440     4505.23
    159480     4506.14
    159520     4507.21
    159560     4508.76
    159600     4509.61
    159640     4510.87
    159680     4512.04
    159720     4512.73
    159760     4513.97
    159800     4515.07
    159840     4516.35
    159880     4517.47
    159920      4518.2
    159960     4519.68
    160000     4520.77
    160040     4522.03
    160080     4522.99
    160120      4523.8
    160160     4525.14
    160200     4526.57
    160240     4527.68
    160280      4528.6
    160320     4529.67
    160360     4531.23
    160400     4532.06
    160440     4533.32
    160480      4534.5
    160520     4535.19
    160560     4536.43
    160600     4537.54
    160640      4538.8
    160680     4539.93
    160720     4540.65
    160760     4542.14
    160800     4543.22
    160840     4544.47
    160880     4545.44
    160920     4546.26
    160960      4547.6
    161000     4549.04
    161040     4550.14
    161080     4551.08
    161120     4552.12
    161160     4553.69
    161200     4554.54
    161240     4555.79
    161280     4556.96
    161320     4557.65
    161360     4558.89
    161400        4560
    161440     4561.26
    161480     4562.38
    161520     4563.11
    161560     4564.61
    161600     4565.67
    161640     4566.93
    161680     4567.91
    161720     4568.72
    161760     4570.06
    161800     4571.49
    161840     4572.59
    161880     4573.53
    161920     4574.58
    161960     4576.15
    162000     4576.99
    162040     4578.24
    162080     4579.41
    162120      4580.1
    162160     4581.33
    162200     4582.45
    162240     4583.73
    162280     4584.86
    162320     4585.57
    162360     4587.07
    162400     4588.13
    162440      4589.4
    162480     4590.36
    162520     4591.18
    162560     4592.52
    162600     4593.96
    162640     4595.05
    162680     4596.01
    162720     4597.04
    162760     4598.61
    162800     4599.45
    162840     4600.71
    162880     4601.87
    162920     4602.57
    162960     4603.79
    163000     4604.91
    163040      4606.2
    163080     4607.31
    163120     4608.03
    163160     4609.54
    163200     4610.58
    163240     4611.87
    163280     4612.81
    163320     4613.64
    163360     4614.98
    163400     4616.41
    163440      4617.5
    163480     4618.47
    163520      4619.5
    163560     4621.08
    163600     4621.91
    163640     4623.17
    163680     4624.34
    163720     4625.03
    163760     4626.25
    163800     4627.38
    163840     4628.67
    163880     4629.77
    163920     4630.51
    163960     4632.01
    164000     4633.06
    164040     4634.32
    164080     4635.25
    164120     4636.08
    164160     4637.44
    164200     4638.88
    164240     4639.95
    164280     4640.91
    164320     4641.95
    164360     4643.51
    164400     4644.36
    164440     4645.62
    164480     4646.81
    164520     4647.48
    164560      4648.7
    164600     4649.83
    164640     4651.12
    164680     4652.22
    164720     4652.95
    164760     4654.46
    164800      4655.5
    164840     4656.77
    164880     4657.71
    164920     4658.52
    164960     4659.89
    165000     4661.34
    165040     4662.41
    165080     4663.37
    165120     4664.39
    165160     4665.98
    165200     4666.81
    165240     4668.08
    165280     4669.26
    165320     4669.93
    165360     4671.17
    165400     4672.29
    165440     4673.58
    165480     4674.68
    165520     4675.39
    165560     4676.92
    165600     4677.96
    165640     4679.24
    165680     4680.18
    165720        4681
    165760     4682.36
    165800     4683.82
    165840     4684.87
    165880     4685.83
    165920     4686.85
    165960     4688.45
    166000     4689.28
    166040     4690.54
    166080     4691.73
    166120     4692.39
    166160     4693.63
    166200     4694.75
    166240     4696.05
    166280     4697.16
    166320     4697.86
    166360      4699.4
    166400     4700.42
    166440     4701.71
    166480     4702.65
    166520     4703.46
    166560     4704.84
    166600     4706.28
    166640     4707.35
    166680      4708.3
    166720     4709.32
    166760      4710.9
    166800     4711.74
    166840        4713
    166880     4714.19
    166920     4714.84
    166960     4716.08
    167000     4717.21
    167040     4718.51
    167080     4719.61
    167120     4720.31
    167160     4721.86
    167200     4722.86
    167240     4724.16
    167280     4725.11
    167320     4725.92
    167360     4727.29
    167400     4728.74
    167440     4729.81
    167480     4730.75
    167520     4731.77
    167560     4733.36
    167600     4734.19
    167640     4735.45
    167680     4736.65
    167720     4737.29
    167760     4738.53
    167800     4739.66
    167840     4740.96
    167880     4742.09
    167920     4742.75
    167960      4744.3
    168000     4745.34
    168040     4746.61
    168080     4747.56
    168120     4748.37
    168160     4749.74
    168200      4751.2
    168240     4752.25
    168280      4753.2
    168320     4754.23
    168360     4755.81
    168400     4756.64
    168440     4757.91
    168480      4759.1
    168520     4759.75
    168560     4760.99
    168600     4762.12
    168640     4763.42
    168680     4764.56
    168720      4765.2
    168760     4766.76
    168800     4767.78
    168840     4769.07
    168880     4770.02
    168920     4770.82
    168960     4772.21
    169000     4773.67
    169040     4774.72
    169080     4775.66
    169120     4776.68
    169160     4778.28
    169200     4779.11
    169240     4780.38
    169280     4781.57
    169320     4782.22
    169360     4783.46
    169400     4784.58
    169440     4785.88
    169480     4787.03
    169520     4787.66
    169560     4789.23
    169600     4790.25
    169640     4791.55
    169680     4792.48
    169720     4793.28
    169760     4794.68
    169800     4796.14
    169840     4797.19
    169880     4798.13
    169920     4799.17
    169960     4800.75
    170000     4801.58
    170040     4802.84
    170080     4804.03
    170120     4804.68
    170160     4805.91
    170200     4807.05
    170240     4808.33
    170280      4809.5
    170320     4810.13
    170360     4811.69
    170400      4812.7
    170440     4814.02
    170480     4814.94
    170520     4815.75
    170560     4817.15
    170600      4818.6
    170640     4819.67
    170680      4820.6
    170720     4821.64
    170760     4823.22
    170800     4824.06
    170840     4825.32
    170880     4826.51
    170920     4827.15
    170960     4828.37
    171000     4829.53
    171040      4830.8
    171080     4831.98
    171120     4832.61
    171160     4834.17
    171200     4835.18
    171240     4836.51
    171280     4837.41
    171320      4838.2
    171360     4839.62
    171400     4841.07
    171440     4842.14
    171480     4843.07
    171520     4844.11
    171560     4845.68
    171600     4846.51
    171640     4847.79
    171680     4848.97
    171720     4849.61
    171760     4850.82
    171800     4851.98
    171840     4853.25
    171880     4854.43
    171920     4855.07
    171960     4856.62
    172000     4857.64
    172040     4858.98
    172080     4859.87
    172120     4860.66
    172160     4862.09
    172200     4863.54
    172240     4864.59
    172280     4865.53
    172320     4866.57
    172360     4868.15
    172400     4868.96
    172440     4870.24
    172480     4871.44
    172520     4872.07
    172560     4873.28
    172600     4874.44
    172640     4875.71
    172680     4876.89
    172720     4877.52
    172760     4879.07
    172800     4880.09
    172840     4881.42
    172880     4882.31
    172920     4883.11
    172960     4884.54
    173000     4885.98
    173040     4887.04
    173080     4887.96
    173120        4889
    173160     4890.58
    173200     4891.41
    173240     4892.67
    173280     4893.89
    173320      4894.5
    173360     4895.71
    173400     4896.88
    173440     4898.14
    173480     4899.32
    173520     4899.95
    173560      4901.5
    173600     4902.54
    173640     4903.88
    173680     4904.75
    173720     4905.55
    173760     4906.98
    173800     4908.42
    173840     4909.48
    173880      4910.4
    173920     4911.46
    173960     4913.01
    174000     4913.84
    174040     4915.09
    174080     4916.33
    174120     4916.95
    174160     4918.13
    174200     4919.33
    174240     4920.58
    174280     4921.76
    174320     4922.39
    174360     4923.94
    174400     4924.98
    174440     4926.31
    174480     4927.18
    174520     4927.98
    174560     4929.41
    174600     4930.87
    174640     4931.93
    174680     4932.84
    174720      4933.9
    174760     4935.46
    174800     4936.27
    174840     4937.53
    174880     4938.76
    174920     4939.38
    174960     4940.57
    175000     4941.76
    175040     4943.02
    175080      4944.2
    175120     4944.83
    175160     4946.37
    175200     4947.43
    175240     4948.75
    175280     4949.61
    175320     4950.43
    175360     4951.85
    175400     4953.31
    175440     4954.38
    175480     4955.29
    175520     4956.34
    175560     4957.91
    175600     4958.71
    175640     4959.96
    175680     4961.21
    175720     4961.81
    175760     4963.01
    175800     4964.19
    175840     4965.47
    175880     4966.64
    175920     4967.25
    175960     4968.82
    176000     4969.85
    176040     4971.18
    176080     4972.06
    176120     4972.87
    176160     4974.29
    176200     4975.74
    176240     4976.81
    176280      4977.7
    176320     4978.76
    176360     4980.33
    176400     4981.14
    176440     4982.38
    176480     4983.63
    176520     4984.22
    176560     4985.44
    176600     4986.62
    176640     4987.89
    176680     4989.06
    176720     4989.68
    176760     4991.25
    176800     4992.27
    176840     4993.61
    176880      4994.5
    176920     4995.28
    176960     4996.71
    177000     4998.18
    177040     4999.23
    177080     5000.12
    177120     5001.19
    177160     5002.76
    177200     5003.56
    177240      5004.8
    177280     5006.04
    177320     5006.64
    177360     5007.85
    177400     5009.04
    177440     5010.31
    177480     5011.47
    177520     5012.11
    177560     5013.67
    177600     5014.71
    177640     5016.04
    177680     5016.93
    177720     5017.71
    177760     5019.14
    177800     5020.61
    177840     5021.67
    177880     5022.54
    177920     5023.61
    177960     5025.18
    178000     5025.99
    178040     5027.23
    178080     5028.47
    178120     5029.07
    178160     5030.28
    178200     5031.47
    178240     5032.75
    178280     5033.91
    178320     5034.53
    178360     5036.09
    178400     5037.15
    178440     5038.49
    178480     5039.38
    178520     5040.15
    178560     5041.58
    178600     5043.05
    178640     5044.11
    178680     5044.99
    178720     5046.07
    178760     5047.63
    178800     5048.45
    178840     5049.69
    178880     5050.93
    178920     5051.51
    178960     5052.74
    179000     5053.93
    179040     5055.21
    179080     5056.38
    179120        5057
    179160     5058.56
    179200     5059.61
    179240     5060.95
    179280     5061.82
    179320     5062.61
    179360     5064.04
    179400     5065.53
    179440     5066.56
    179480     5067.45
    179520     5068.52
    179560     5070.09
    179600     5070.91
    179640     5072.15
    179680     5073.39
    179720     5073.97
    179760      5075.2
    179800     5076.39
    179840     5077.69
    179880     5078.84
    179920     5079.46
    179960     5081.03
    180000     5082.07
    180040     5083.45
    180080      5084.3
    180120     5085.09
    180160     5086.52
    180200        5088
    180240     5089.04
    180280     5089.93
    180320        5091
    180360     5092.57
    180400     5093.38
    180440     5094.63
    180480     5095.88
    180520     5096.46
    180560     5097.69
    180600     5098.88
    180640     5100.18
    180680     5101.33
    180720     5101.95
    180760     5103.52
    180800     5104.58
    180840     5105.94
    180880      5106.8
    180920      5107.6
    180960     5109.02
    181000      5110.5
    181040     5111.53
    181080     5112.42
    181120      5113.5
    181160     5115.06
    181200     5115.86
    181240     5117.13
    181280     5118.37
    181320     5118.96
    181360      5120.2
    181400     5121.37
    181440     5122.66
    181480     5123.82
    181520     5124.44
    181560     5126.02
    181600     5127.08
    181640     5128.43
    181680     5129.29
    181720     5130.11
    181760     5131.51
    181800        5133
    181840     5134.01
    181880     5134.92
    181920     5135.99
    181960     5137.57
    182000     5138.37
    182040     5139.64
    182080     5140.88
    182120     5141.47
    182160     5142.69
    182200     5143.87
    182240     5145.16
    182280     5146.32
    182320     5146.95
    182360     5148.53
    182400     5149.58
    182440     5150.94
    182480      5151.8
    182520      5152.6
    182560     5154.01
    182600     5155.51
    182640     5156.53
    182680     5157.42
    182720     5158.49
    182760     5160.08
    182800     5160.87
    182840     5162.13
    182880      5163.4
    182920     5163.98
    182960     5165.21
    183000     5166.38
    183040     5167.66
    183080     5168.84
    183120     5169.46
    183160     5171.04
    183200     5172.08
    183240     5173.44
    183280     5174.31
    183320     5175.11
    183360     5176.52
    183400        5178
    183440     5179.03
    183480     5179.92
    183520     5181.02
    183560     5182.59
    183600      5183.4
    183640     5184.66
    183680     5185.92
    183720      5186.5
    183760     5187.72
    183800      5188.9
    183840     5190.18
    183880     5191.34
    183920     5191.97
    183960     5193.54
    184000     5194.59
    184040     5195.96
    184080     5196.83
    184120     5197.63
    184160     5199.05
    184200     5200.51
    184240     5201.52
    184280     5202.44
    184320     5203.53
    184360      5205.1
    184400     5205.91
    184440     5207.17
    184480     5208.42
    184520     5209.01
    184560     5210.23
    184600     5211.42
    184640     5212.67
    184680     5213.85
    184720     5214.46
    184760     5216.05
    184800      5217.1
    184840     5218.46
    184880     5219.33
    184920     5220.12
    184960     5221.56
    185000     5223.01
    185040     5224.03
    185080     5224.94
    185120     5226.04
    185160     5227.61
    185200     5228.42
    185240     5229.68
    185280     5230.94
    185320     5231.54
    185360     5232.74
    185400     5233.93
    185440     5235.19
    185480     5236.37
    185520     5236.98
    185560     5238.55
    185600      5239.6
    185640     5240.98
    185680     5241.85
    185720     5242.64
    185760     5244.07
    185800     5245.51
    185840     5246.52
    185880     5247.44
    185920     5248.56
    185960     5250.11
    186000     5250.93
    186040     5252.19
    186080     5253.46
    186120     5254.05
    186160     5255.26
    186200     5256.46
    186240     5257.69
    186280     5258.87
    186320     5259.48
    186360     5261.07
    186400     5262.13
    186440      5263.5
    186480     5264.37
    186520     5265.14
    186560     5266.58
    186600     5268.01
    186640     5269.04
    186680     5269.96
    186720     5271.07
    186760     5272.63
    186800     5273.42
    186840      5274.7
    186880     5275.97
    186920     5276.54
    186960     5277.76
    187000     5278.96
    187040     5280.19
    187080     5281.37
    187120     5281.96
    187160     5283.55
    187200     5284.62
    187240        5286
    187280     5286.86
    187320     5287.62
    187360     5289.07
    187400     5290.49
    187440     5291.53
    187480     5292.45
    187520     5293.56
    187560     5295.12
    187600     5295.92
    187640      5297.2
    187680     5298.48
    187720     5299.04
    187760     5300.26
    187800     5301.46
    187840     5302.71
    187880     5303.88
    187920     5304.46
    187960     5306.07
    188000     5307.14
    188040     5308.51
    188080     5309.37
    188120     5310.13
    188160     5311.58
    188200     5313.01
    188240     5314.05
    188280     5314.97
    188320     5316.07
    188360     5317.64
    188400     5318.43
    188440     5319.72
    188480        5321
    188520     5321.55
    188560     5322.77
    188600     5323.97
    188640     5325.23
    188680     5326.41
    188720     5326.98
    188760      5328.6
    188800     5329.66
    188840     5331.04
    188880     5331.88
    188920     5332.65
    188960     5334.08
    189000     5335.53
    189040     5336.54
    189080     5337.48
    189120     5338.57
    189160     5340.16
    189200     5340.92
    189240     5342.24
    189280     5343.51
    189320     5344.06
    189360     5345.28
    189400     5346.48
    189440     5347.76
    189480     5348.94
    189520      5349.5
    189560     5351.12
    189600     5352.16
    189640     5353.54
    189680     5354.41
    189720     5355.15
    189760     5356.61
    189800     5358.05
    189840     5359.06
    189880        5360
    189920     5361.09
    189960      5362.7
    190000     5363.44
    190040     5364.76
    190080     5366.04
    190120     5366.57
    190160     5367.79
    190200     5369.01
    190240     5370.27
    190280     5371.45
    190320     5372.02
    190360     5373.64
    190400     5374.68
    190440     5376.07
    190480     5376.93
    190520     5377.66
    190560     5379.13
    190600     5380.57
    190640     5381.56
    190680     5382.52
    190720     5383.61
    190760     5385.22
    190800     5385.94
    190840     5387.28
    190880     5388.55
    190920     5389.08
    190960     5390.29
    191000     5391.52
    191040     5392.79
    191080     5393.97
    191120     5394.52
    191160     5396.14
    191200      5397.2
    191240     5398.59
    191280     5399.44
    191320     5400.17
    191360     5401.65
    191400     5403.08
    191440     5404.07
    191480     5405.03
    191520     5406.12
    191560     5407.74
    191600     5408.46
    191640     5409.77
    191680     5411.07
    191720     5411.56
    191760      5412.8
    191800     5414.01
    191840     5415.28
    191880     5416.47
    191920     5417.03
    191960     5418.63
    192000      5419.7
    192040     5421.09
    192080     5421.94
    192120     5422.67
    192160     5424.15
    192200     5425.58
    192240     5426.58
    192280     5427.52
    192320      5428.6
    192360     5430.24
    192400     5430.95
    192440     5432.28
    192480     5433.56
    192520     5434.06
    192560     5435.31
    192600      5436.5
    192640     5437.78
    192680     5438.97
    192720     5439.52
    192760     5441.15
    192800      5442.2
    192840      5443.6
    192880     5444.44
    192920     5445.17
    192960     5446.66
    193000     5448.07
    193040     5449.08
    193080     5450.03
    193120     5451.09
    193160     5452.73
    193200     5453.45
    193240     5454.77
    193280     5456.04
    193320     5456.54
    193360     5457.81
    193400     5459.01
    193440     5460.29
    193480     5461.48
    193520     5462.03
    193560     5463.66
    193600     5464.73
    193640     5466.11
    193680     5466.93
    193720      5467.7
    193760     5469.16
    193800     5470.57
    193840     5471.59
    193880     5472.53
    193920     5473.59
    193960     5475.25
    194000     5475.95
    194040     5477.27
    194080     5478.53
    194120     5479.03
    194160     5480.29
    194200     5481.51
    194240     5482.77
    194280     5483.97
    194320     5484.54
    194360     5486.17
    194400     5487.22
    194440     5488.62
    194480     5489.44
    194520      5490.2
    194560     5491.65
    194600      5493.1
    194640     5494.11
    194680     5495.03
    194720     5496.11
    194760     5497.75
    194800     5498.47
    194840     5499.79
    194880     5501.06
    194920     5501.54
    194960     5502.79
    195000     5504.01
    195040     5505.28
    195080      5506.5
    195120     5507.04
    195160     5508.68
    195200     5509.71
    195240     5511.12
    195280     5511.95
    195320     5512.72
    195360     5514.16
    195400     5515.61
    195440     5516.62
    195480     5517.54
    195520     5518.63
    195560     5520.25
    195600     5520.98
    195640     5522.29
    195680     5523.57
    195720     5524.05
    195760     5525.31
    195800     5526.53
    195840      5527.8
    195880        5529
    195920     5529.55
    195960     5531.19
    196000     5532.21
    196040     5533.63
    196080     5534.48
    196120     5535.25
    196160     5536.68
    196200     5538.12
    196240     5539.13
    196280     5540.05
    196320     5541.14
    196360     5542.78
    196400     5543.47
    196440     5544.82
    196480     5546.07
    196520     5546.55
    196560      5547.8
    196600     5549.03
    196640     5550.29
    196680     5551.51
    196720     5552.03
    196760     5553.69
    196800     5554.71
    196840     5556.14
    196880     5556.99
    196920     5557.74
    196960     5559.18
    197000     5560.61
    197040     5561.64
    197080     5562.55
    197120     5563.66
    197160     5565.28
    197200     5565.98
    197240     5567.32
    197280     5568.58
    197320     5569.05
    197360      5570.3
    197400     5571.52
    197440     5572.79
    197480     5574.02
    197520     5574.55
    197560     5576.19
    197600     5577.22
    197640     5578.64
    197680     5579.47
    197720     5580.22
    197760     5581.66
    197800      5583.1
    197840     5584.13
    197880     5585.04
    197920     5586.14
    197960     5587.75
    198000     5588.47
    198040     5589.81
    198080     5591.06
    198120     5591.52
    198160     5592.77
    198200     5594.01
    198240     5595.27
    198280      5596.5
    198320     5597.04
    198360     5598.65
    198400      5599.7
    198440      5601.1
    198480     5601.94
    198520     5602.68
    198560     5604.12
    198600     5605.58
    198640      5606.6
    198680     5607.51
    198720     5608.61
    198760     5610.23
    198800     5610.93
    198840     5612.28
    198880     5613.53
    198920     5613.99
    198960     5615.26
    199000     5616.48
    199040     5617.73
    199080     5618.99
    199120     5619.49
    199160     5621.12
    199200     5622.16
    199240     5623.57
    199280     5624.41
    199320     5625.16
    199360      5626.6
    199400     5628.05
    199440     5629.06
    199480     5629.98
    199520     5631.07
    199560      5632.7
    199600      5633.4
    199640     5634.76
    199680     5636.03
    199720     5636.47
    199760     5637.74
    199800     5638.95
    199840     5640.22
    199880     5641.47
    199920     5641.98
    199960     5643.61
    200000     5644.63
    200040     5646.06
    200080     5646.89
    200120     5647.63
    200160     5649.07
    200200     5650.54
    200240     5651.56
    200280     5652.46
    200320     5653.56
    200360     5655.21
    200400     5655.89
    200440     5657.23
    200480     5658.51
    200520     5658.94
    200560     5660.22
    200600     5661.45
    200640     5662.68
    200680     5663.95
    200720     5664.46
    200760     5666.08
    200800     5667.12
    200840     5668.56
    200880     5669.38
    200920     5670.13
    200960     5671.56
    201000     5673.02
    201040     5674.07
    201080     5674.95
    201120     5676.07
    201160     5677.71
    201200     5678.41
    201240     5679.74
    201280     5681.01
    201320     5681.42
    201360     5682.72
    201400     5683.94
    201440     5685.18
    201480     5686.44
    201520     5686.95
    201560     5688.57
    201600     5689.62
    201640     5691.06
    201680     5691.88
    201720     5692.62
    201760     5694.07
    201800     5695.53
    201840      5696.6
    201880     5697.45
    201920     5698.59
    201960     5700.21
    202000     5700.92
    202040     5702.25
    202080     5703.53
    202120     5703.93
    202160     5705.24
    202200     5706.46
    202240     5707.68
    202280     5708.96
    202320     5709.46
    202360     5711.08
    202400     5712.13
    202440     5713.59
    202480     5714.39
    202520     5715.13
    202560     5716.59
    202600     5718.05
    202640     5719.12
    202680     5719.98
    202720     5721.12
    202760     5722.75
    202800     5723.44
    202840     5724.77
    202880     5726.05
    202920     5726.43
    202960     5727.76
    203000     5728.98
    203040      5730.2
    203080     5731.51
    203120     5731.97
    203160     5733.58
    203200     5734.65
    203240     5736.13
    203280     5736.91
    203320     5737.64
    203360     5739.12
    203400     5740.58
    203440     5741.63
    203480      5742.5
    203520     5743.63
    203560     5745.26
    203600     5745.96
    203640     5747.28
    203680     5748.58
    203720     5748.96
    203760     5750.26
    203800      5751.5
    203840     5752.69
    203880     5754.02
    203920     5754.47
    203960     5756.09
    204000     5757.17
    204040     5758.64
    204080     5759.41
    204120     5760.17
    204160     5761.63
    204200      5763.1
    204240     5764.15
    204280     5765.02
    204320     5766.16
    204360     5767.78
    204400     5768.46
    204440     5769.81
    204480     5771.09
    204520     5771.46
    204560     5772.78
    204600     5774.01
    204640     5775.19
    204680     5776.54
    204720        5777
    204760     5778.62
    204800     5779.68
    204840     5781.16
    204880     5781.94
    204920     5782.69
    204960     5784.15
    205000     5785.64
    205040     5786.67
    205080     5787.54
    205120     5788.69
    205160     5790.31
    205200     5790.99
    205240     5792.35
    205280     5793.63
    205320     5793.98
    205360      5795.3
    205400     5796.56
    205440     5797.72
    205480     5799.06
    205520      5799.5
    205560     5801.14
    205600     5802.19
    205640     5803.64
    205680     5804.44
    205720     5805.19
    205760     5806.66
    205800     5808.15
    205840     5809.17
    205880     5810.03
    205920     5811.18
    205960      5812.8
    206000     5813.48
    206040     5814.85
    206080     5816.13
    206120     5816.47
    206160     5817.78
    206200     5819.06
    206240     5820.21
    206280     5821.56
    206320     5821.99
    206360     5823.64
    206400     5824.68
    206440     5826.14
    206480     5826.93
    206520      5827.7
    206560     5829.15
    206600     5830.64
    206640     5831.67
    206680     5832.54
    206720     5833.67
    206760     5835.31
    206800     5835.98
    206840     5837.33
    206880     5838.62
    206920     5838.97
    206960     5840.28
    207000     5841.55
    207040      5842.7
    207080     5844.06
    207120     5844.49
    207160     5846.15
    207200     5847.16
    207240     5848.61
    207280     5849.43
    207320     5850.17
    207360     5851.62
    207400     5853.13
    207440     5854.15
    207480        5855
    207520     5856.13
    207560      5857.8
    207600     5858.45
    207640     5859.82
    207680      5861.1
    207720     5861.44
    207760     5862.76
    207800     5864.03
    207840     5865.18
    207880     5866.55
    207920     5866.98
    207960     5868.64
    208000     5869.66
    208040      5871.1
    208080     5871.92
    208120     5872.66
    208160     5874.11
    208200     5875.62
    208240     5876.65
    208280      5877.5
    208320     5878.63
    208360     5880.28
    208400     5880.94
    208440     5882.31
    208480     5883.59
    208520     5883.91
    208560     5885.24
    208600     5886.53
    208640     5887.66
    208680     5889.01
    208720     5889.49
    208760     5891.12
    208800     5892.15
    208840      5893.6
    208880     5894.42
    208920     5895.15
    208960     5896.61
    209000     5898.11
    209040     5899.13
    209080     5899.98
    209120     5901.12
    209160     5902.76
    209200     5903.41
    209240     5904.79
    209280     5906.07
    209320     5906.39
    209360     5907.73
    209400     5909.01
    209440     5910.14
    209480     5911.49
    209520     5911.97
    209560     5913.61
    209600     5914.64
    209640     5916.08
    209680      5916.9
    209720     5917.64
    209760      5919.1
    209800      5920.6
    209840     5921.63
    209880     5922.46
    209920     5923.62
    209960     5925.26
    210000      5925.9
    210040     5927.29
    210080     5928.56
    210120      5928.9
    210160     5930.22
    210200     5931.53
    210240     5932.63
    210280     5933.99
    210320     5934.47
    210360     5936.11
    210400     5937.15
    210440      5938.6
    210480     5939.42
    210520     5940.15
    210560      5941.6
    210600     5943.12
    210640     5944.16
    210680     5944.99
    210720     5946.15
    210760      5947.8
    210800     5948.42
    210840     5949.81
    210880      5951.1
    210920     5951.43
    210960     5952.73
    211000     5954.07
    211040     5955.15
    211080     5956.51
    211120     5957.01
    211160     5958.64
    211200     5959.68
    211240     5961.14
    211280     5961.96
    211320     5962.68
    211360     5964.13
    211400     5965.66
    211440     5966.69
    211480     5967.52
    211520     5968.68
    211560     5970.32
    211600     5970.96
    211640     5972.33
    211680     5973.62
    211720     5973.95
    211760     5975.24
    211800     5976.57
    211840     5977.68
    211880     5979.04
    211920     5979.51
    211960     5981.14
    212000     5982.19
    212040     5983.66
    212080     5984.49
    212120     5985.21
    212160     5986.65
    212200      5988.2
    212240     5989.21
    212280     5990.04
    212320      5991.2
    212360     5992.84
    212400     5993.49
    212440     5994.87
    212480     5996.15
    212520     5996.46
    212560     5997.76
    212600      5999.1
    212640     6000.21
    212680     6001.57
    212720     6002.04
    212760     6003.67
    212800     6004.74
    212840     6006.21
    212880     6007.03
    212920     6007.75
    212960     6009.19
    213000     6010.73
    213040     6011.75
    213080     6012.58
    213120     6013.75
    213160     6015.38
    213200     6016.03
    213240     6017.41
    213280     6018.69
    213320        6019
    213360     6020.31
    213400     6021.63
    213440     6022.78
    213480     6024.13
    213520     6024.59
    213560     6026.23
    213600      6027.3
    213640     6028.76
    213680     6029.58
    213720      6030.3
    213760     6031.74
    213800     6033.29
    213840      6034.3
    213880     6035.12
    213920     6036.28
    213960     6037.94
    214000     6038.58
    214040     6039.98
    214080     6041.23
    214120     6041.54
    214160     6042.87
    214200     6044.18
    214240     6045.36
    214280     6046.65
    214320     6047.16
    214360     6048.75
    214400     6049.86
    214440     6051.32
    214480     6052.14
    214520     6052.86
    214560     6054.29
    214600     6055.84
    214640     6056.85
    214680     6057.69
    214720     6058.84
    214760      6060.5
    214800     6061.14
    214840     6062.53
    214880     6063.78
    214920     6064.11
    214960     6065.43
    215000     6066.77
    215040     6067.92
    215080     6069.21
    215120     6069.72
    215160     6071.32
    215200     6072.43
    215240     6073.87
    215280      6074.7
    215320     6075.42
    215360     6076.85
    215400      6078.4
    215440     6079.42
    215480     6080.24
    215520     6081.42
    215560     6083.06
    215600     6083.69
    215640      6085.1
    215680     6086.34
    215720     6086.68
    215760     6087.99
    215800     6089.35
    215840      6090.5
    215880     6091.78
    215920     6092.31
    215960      6093.9
    216000        6095
    216040     6096.44
    216080     6097.26
    216120     6097.98
    216160     6099.44
    216200     6100.97
    216240        6102
    216280     6102.82
    216320        6104
    216360     6105.65
    216400     6106.27
    216440     6107.67
    216480     6108.92
    216520     6109.26
    216560     6110.57
    216600     6111.93
    216640     6113.08
    216680     6114.35
    216720     6114.87
    216760     6116.46
    216800     6117.57
    216840     6119.03
    216880     6119.87
    216920     6120.56
    216960     6122.03
    217000     6123.57
    217040     6124.59
    217080      6125.4
    217120     6126.58
    217160     6128.25
    217200     6128.87
    217240     6130.26
    217280     6131.51
    217320     6131.84
    217360     6133.18
    217400     6134.51
    217440     6135.66
    217480     6136.93
    217520     6137.45
    217560     6139.04
    217600     6140.16
    217640      6141.6
    217680     6142.43
    217720     6143.14
    217760     6144.62
    217800     6146.15
    217840     6147.16
    217880     6147.97
    217920     6149.15
    217960     6150.85
    218000     6151.43
    218040     6152.82
    218080     6154.07
    218120      6154.4
    218160     6155.72
    218200     6157.07
    218240     6158.21
    218280     6159.48
    218320        6160
    218360      6161.6
    218400     6162.72
    218440     6164.17
    218480        6165
    218520      6165.7
    218560     6167.17
    218600      6168.7
    218640     6169.72
    218680     6170.53
    218720      6171.7
    218760     6173.42
    218800     6174.01
    218840      6175.4
    218880     6176.66
    218920     6176.97
    218960     6178.28
    219000     6179.64
    219040     6180.78
    219080     6182.05
    219120     6182.59
    219160     6184.17
    219200     6185.31
    219240     6186.73
    219280     6187.57
    219320     6188.26
    219360     6189.76
    219400      6191.3
    219440     6192.31
    219480     6193.12
    219520     6194.28
    219560     6195.98
    219600     6196.58
    219640     6197.97
    219680     6199.22
    219720     6199.54
    219760     6200.84
    219800     6202.22
    219840     6203.35
    219880     6204.63
    219920     6205.17
    219960     6206.75
    220000     6207.89
    220040     6209.29
    220080     6210.15
    220120     6210.85
    220160     6212.33
    220200     6213.86
    220240     6214.87
    220280      6215.7
    220320     6216.86
    220360     6218.56
    220400     6219.15
    220440     6220.55
    220480     6221.78
    220520      6222.1
    220560     6223.42
    220600     6224.79
    220640     6225.93
    220680      6227.2
    220720     6227.75
    220760     6229.33
    220800     6230.48
    220840     6231.88
    220880     6232.73
    220920     6233.43
    220960     6234.92
    221000     6236.44
    221040     6237.46
    221080     6238.28
    221120     6239.43
    221160     6241.13
    221200     6241.74
    221240     6243.15
    221280     6244.37
    221320     6244.69
    221360        6246
    221400     6247.38
    221440     6248.52
    221480     6249.78
    221520     6250.32
    221560     6251.94
    221600     6253.07
    221640     6254.47
    221680     6255.34
    221720        6256
    221760      6257.5
    221800     6259.04
    221840     6260.03
    221880     6260.84
    221920     6262.01
    221960      6263.7
    222000     6264.35
    222040     6265.73
    222080     6266.95
    222120     6267.27
    222160     6268.57
    222200     6269.95
    222240     6271.08
    222280     6272.36
    222320     6272.89
    222360     6274.51
    222400     6275.62
    222440     6277.04
    222480      6277.9
    222520     6278.58
    222560     6280.07
    222600     6281.59
    222640      6282.6
    222680      6283.4
    222720     6284.58
    222760     6286.27
    222800     6286.91
    222840     6288.29
    222880     6289.52
    222920     6289.84
    222960     6291.12
    223000     6292.49
    223040     6293.66
    223080     6294.91
    223120     6295.46
    223160     6297.09
    223200     6298.18
    223240      6299.6
    223280     6300.46
    223320     6301.14
    223360     6302.63
    223400     6304.16
    223440     6305.17
    223480     6305.97
    223520     6307.16
    223560     6308.84
    223600     6309.47
    223640     6310.86
    223680     6312.09
    223720      6312.4
    223760     6313.69
    223800     6315.05
    223840     6316.22
    223880     6317.47
    223920     6318.01
    223960     6319.64
    224000     6320.75
    224040     6322.16
    224080     6323.02
    224120     6323.72
    224160     6325.21
    224200     6326.73
    224240     6327.74
    224280     6328.53
    224320     6329.74
    224360      6331.4
    224400     6332.03
    224440     6333.43
    224480     6334.67
    224520     6334.99
    224560     6336.28
    224600     6337.62
    224640     6338.78
    224680     6340.03
    224720     6340.58
    224760     6342.21
    224800     6343.32
    224840     6344.75
    224880     6345.58
    224920     6346.28
    224960     6347.77
    225000     6349.31
    225040     6350.31
    225080     6351.09
    225120     6352.29
    225160     6353.97
    225200     6354.59
    225240     6355.97
    225280     6357.23
    225320     6357.54
    225360     6358.81
    225400     6360.16
    225440     6361.33
    225480     6362.58
    225520     6363.12
    225560     6364.77
    225600     6365.85
    225640      6367.3
    225680     6368.11
    225720     6368.83
    225760     6370.31
    225800     6371.85
    225840     6372.86
    225880     6373.63
    225920     6374.83
    225960     6376.51
    226000     6377.14
    226040     6378.52
    226080     6379.77
    226120     6380.08
    226160     6381.33
    226200     6382.71
    226240     6383.88
    226280     6385.12
    226320     6385.66
    226360      6387.3
    226400      6388.4
    226440     6389.85
    226480     6390.66
    226520     6391.38
    226560     6392.86
    226600      6394.4
    226640     6395.42
    226680     6396.15
    226720     6397.38
    226760     6399.07
    226800     6399.67
    226840     6401.07
    226880      6402.3
    226920     6402.64
    226960     6403.88
    227000     6405.24
    227040     6406.42
    227080     6407.67
    227120     6408.22
    227160     6409.85
    227200     6410.95
    227240     6412.38
    227280      6413.2
    227320     6413.89
    227360     6415.38
    227400     6416.91
    227440     6417.95
    227480     6418.68
    227520      6419.9
    227560     6421.59
    227600     6422.19
    227640     6423.61
    227680     6424.82
    227720     6425.14
    227760      6426.4
    227800     6427.75
    227840     6428.94
    227880     6430.18
    227920     6430.73
    227960     6432.36
    228000     6433.48
    228040     6434.88
    228080      6435.7
    228120      6436.4
    228160     6437.89
    228200     6439.42
    228240     6440.45
    228280     6441.19
    228320     6442.43
    228360      6444.1
    228400     6444.69
    228440     6446.15
    228480     6447.31
    228520     6447.64
    228560     6448.91
    228600     6450.27
    228640     6451.45
    228680     6452.69
    228720     6453.25
    228760     6454.86
    228800     6456.03
    228840     6457.42
    228880     6458.23
    228920     6458.93
    228960     6460.42
    229000     6461.95
    229040     6462.97
    229080     6463.73
    229120     6464.96
    229160     6466.65
    229200     6467.22
    229240     6468.69
    229280     6469.85
    229320     6470.17
    229360     6471.45
    229400     6472.81
    229440     6473.99
    229480     6475.24
    229520     6475.79
    229560      6477.4
    229600     6478.56
    229640     6479.94
    229680     6480.76
    229720     6481.46
    229760     6482.95
    229800     6484.46
    229840     6485.51
    229880     6486.25
    229920     6487.47
    229960     6489.17
    230000     6489.75
    230040     6491.21
    230080     6492.37
    230120     6492.68
    230160     6493.97
    230200     6495.32
    230240     6496.51
    230280     6497.76
    230320     6498.32
    230360     6499.93
    230400     6501.08
    230440     6502.48
    230480     6503.28
    230520     6503.97
    230560     6505.49
    230600     6506.98
    230640     6508.03
    230680     6508.79
    230720        6510
    230760     6511.68
    230800     6512.26
    230840     6513.72
    230880     6514.89
    230920     6515.19
    230960     6516.49
    231000     6517.84
    231040     6519.02
    231080     6520.28
    231120     6520.82
    231160     6522.42
    231200      6523.6
    231240        6525
    231280     6525.81
    231320     6526.49
    231360     6527.99
    231400     6529.48
    231440     6530.55
    231480     6531.31
    231520     6532.52
    231560     6534.19
    231600     6534.77
    231640     6536.26
    231680     6537.42
    231720     6537.69
    231760        6539
    231800     6540.36
    231840     6541.54
    231880     6542.81
    231920     6543.36
    231960     6544.95
    232000     6546.14
    232040     6547.52
    232080     6548.33
    232120     6549.02
    232160     6550.51
    232200     6552.04
    232240     6553.08
    232280     6553.86
    232320     6555.05
    232360     6556.72
    232400     6557.29
    232440     6558.79
    232480     6559.91
    232520     6560.22
    232560     6561.54
    232600     6562.88
    232640     6564.08
    232680     6565.37
    232720      6565.9
    232760     6567.48
    232800     6568.67
    232840     6570.06
    232880     6570.87
    232920     6571.54
    232960     6573.04
    233000     6574.57
    233040     6575.62
    233080     6576.39
    233120     6577.57
    233160     6579.26
    233200     6579.82
    233240     6581.32
    233280     6582.43
    233320     6582.74
    233360     6584.05
    233400     6585.42
    233440     6586.62
    233480      6587.9
    233520     6588.43
    233560     6590.03
    233600      6591.2
    233640      6592.6
    233680     6593.38
    233720     6594.05
    233760     6595.56
    233800     6597.12
    233840     6598.15
    233880     6598.91
    233920     6600.07
    233960     6601.77
    234000     6602.32
    234040     6603.86
    234080     6604.95
    234120     6605.26
    234160     6606.57
    234200      6607.9
    234240     6609.12
    234280     6610.43
    234320     6610.93
    234360     6612.53
    234400     6613.73
    234440     6615.13
    234480     6615.92
    234520     6616.58
    234560     6618.08
    234600     6619.65
    234640     6620.67
    234680     6621.43
    234720      6622.6
    234760     6624.31
    234800     6624.84
    234840     6626.39
    234880      6627.5
    234920      6627.8
    234960      6629.1
    235000     6630.46
    235040     6631.67
    235080     6632.96
    235120     6633.48
    235160     6635.09
    235200      6636.3
    235240     6637.67
    235280     6638.48
    235320     6639.13
    235360     6640.62
    235400     6642.19
    235440     6643.22
    235480        6644
    235520     6645.15
    235560     6646.87
    235600      6647.4
    235640     6648.96
    235680     6650.05
    235720     6650.36
    235760     6651.66
    235800     6653.02
    235840     6654.23
    235880      6655.5
    235920     6656.04
    235960     6657.65
    236000     6658.83
    236040     6660.22
    236080     6661.04
    236120     6661.68
    236160     6663.17
    236200     6664.76
    236240     6665.76
    236280     6666.55
    236320     6667.71
    236360     6669.42
    236400     6669.96
    236440     6671.53
    236480     6672.61
    236520     6672.95
    236560     6674.22
    236600     6675.58
    236640     6676.81
    236680      6678.1
    236720     6678.62
    236760     6680.23
    236800      6681.4
    236840     6682.79
    236880     6683.62
    236920     6684.25
    236960     6685.75
    237000     6687.33
    237040     6688.34
    237080     6689.14
    237120     6690.27
    237160        6692
    237200     6692.54
    237240     6694.09
    237280      6695.2
    237320      6695.5
    237360      6696.8
    237400     6698.16
    237440      6699.4
    237480     6700.68
    237520     6701.22
    237560     6702.82
    237600     6703.99
    237640     6705.35
    237680     6706.19
    237720     6706.84
    237760      6708.3
    237800     6709.91
    237840     6710.92
    237880     6711.73
    237920     6712.86
    237960     6714.58
    238000     6715.12
    238040     6716.68
    238080      6717.8
    238120     6718.08
    238160     6719.37
    238200     6720.73
    238240     6721.98
    238280     6723.26
    238320      6723.8
    238360     6725.39
    238400     6726.57
    238440     6727.94
    238480     6728.77
    238520     6729.41
    238560     6730.89
    238600     6732.52
    238640     6733.51
    238680     6734.34
    238720     6735.46
    238760     6737.17
    238800     6737.71
    238840     6739.27
    238880      6740.4
    238920     6740.68
    238960     6741.97
    239000     6743.31
    239040     6744.58
    239080     6745.87
    239120     6746.39
    239160     6747.98
    239200     6749.17
    239240     6750.52
    239280     6751.39
    239320        6752
    239360     6753.49
    239400     6755.12
    239440      6756.1
    239480     6756.96
    239520     6758.07
    239560     6759.78
    239600      6760.3
    239640     6761.87
    239680     6763.01
    239720     6763.27
    239760     6764.57
    239800     6765.92
    239840     6767.16
    239880     6768.46
    239920        6769
    239960      6770.6
    240000     6771.78
    240040     6773.14
    240080        6774
    240120     6774.62
    240160      6776.1
    240200     6777.72
    240240      6778.7
    240280     6779.55
    240320     6780.68
    240360     6782.39
    240400     6782.89
    240440     6784.46
    240480     6785.61
    240520     6785.86
    240560     6787.17
    240600      6788.5
    240640     6789.77
    240680     6791.07
    240720     6791.61
    240760      6793.2
    240800     6794.34
    240840     6795.73
    240880     6796.58
    240920     6797.19
    240960     6798.69
    241000     6800.28
    241040     6801.28
    241080     6802.12
    241120     6803.25
    241160     6804.97
    241200     6805.46
    241240     6807.02
    241280     6808.19
    241320     6808.44
    241360     6809.75
    241400     6811.08
    241440     6812.34
    241480     6813.66
    241520     6814.18
    241560     6815.79
    241600     6816.92
    241640     6818.31
    241680     6819.15
    241720     6819.77
    241760     6821.28
    241800     6822.87
    241840     6823.86
    241880     6824.71
    241920     6825.84
    241960     6827.57
    242000     6828.04
    242040      6829.6
    242080     6830.79
    242120     6831.02
    242160     6832.32
    242200     6833.67
    242240      6834.9
    242280     6836.23
    242320     6836.74
    242360     6838.36
    242400      6839.5
    242440     6840.91
    242480     6841.73
    242520     6842.33
    242560     6843.85
    242600     6845.45
    242640     6846.44
    242680      6847.3
    242720     6848.41
    242760     6850.15
    242800     6850.61
    242840     6852.17
    242880     6853.36
    242920      6853.6
    242960     6854.87
    243000     6856.24
    243040     6857.48
    243080     6858.79
    243120     6859.33
    243160     6860.93
    243200     6862.06
    243240      6863.5
    243280     6864.33
    243320     6864.91
    243360     6866.42
    243400     6868.05
    243440     6869.03
    243480     6869.88
    243520        6871
    243560     6872.74
    243600     6873.18
    243640     6874.75
    243680     6875.95
    243720     6876.18
    243760     6877.47
    243800     6878.82
    243840     6880.09
    243880     6881.39
    243920     6881.93
    243960     6883.54
    244000     6884.64
    244040     6886.08
    244080     6886.92
    244120      6887.5
    244160     6889.02
    244200     6890.64
    244240     6891.62
    244280     6892.47
    244320     6893.61
    244360     6895.34
    244400     6895.78
    244440     6897.33
    244480     6898.53
    244520     6898.77
    244560     6900.05
    244600     6901.39
    244640     6902.66
    244680     6903.99
    244720     6904.54
    244760     6906.12
    244800     6907.21
    244840     6908.68
    244880      6909.5
    244920     6910.08
    244960     6911.61
    245000     6913.23
    245040     6914.21
    245080     6915.04
    245120      6916.2
    245160     6917.89
    245200     6918.36
    245240     6919.91
    245280     6921.11
    245320     6921.33
    245360     6922.63
    245400     6923.97
    245440     6925.21
    245480     6926.56
    245520      6927.1
    245560     6928.68
    245600     6929.78
    245640     6931.26
    245680     6932.09
    245720     6932.64
    245760     6934.16
    245800     6935.81
    245840     6936.78
    245880     6937.62
    245920     6938.77
    245960     6940.46
    246000     6940.95
    246040     6942.48
    246080     6943.68
    246120     6943.93
    246160      6945.2
    246200     6946.56
    246240     6947.77
    246280     6949.14
    246320     6949.69
    246360     6951.24
    246400     6952.35
    246440     6953.82
    246480     6954.66
    246520     6955.21
    246560     6956.73
    246600     6958.36
    246640     6959.34
    246680     6960.19
    246720     6961.32
    246760     6963.04
    246800     6963.53
    246840     6965.05
    246880     6966.25
    246920     6966.51
    246960     6967.79
    247000     6969.15
    247040     6970.35
    247080     6971.72
    247120     6972.23
    247160     6973.82
    247200     6974.92
    247240      6976.4
    247280     6977.21
    247320     6977.76
    247360      6979.3
    247400     6980.92
    247440      6981.9
    247480     6982.76
    247520     6983.88
    247560     6985.59
    247600      6986.1
    247640     6987.62
    247680     6988.83
    247720     6989.07
    247760     6990.35
    247800     6991.72
    247840     6992.92
    247880     6994.32
    247920      6994.8
    247960      6996.4
    248000     6997.47
    248040     6998.98
    248080     6999.79
    248120     7000.34
    248160     7001.86
    248200      7003.5
    248240     7004.48
    248280     7005.34
    248320     7006.45
    248360     7008.17
    248400     7008.66
    248440     7010.21
    248480     7011.42
    248520     7011.62
    248560     7012.92
    248600     7014.29
    248640      7015.5
    248680     7016.87
    248720     7017.35
    248760     7018.97
    248800     7020.04
    248840     7021.55
    248880     7022.36
    248920     7022.92
    248960     7024.43
    249000     7026.06
    249040     7027.05
    249080     7027.89
    249120        7029
    249160     7030.75
    249200     7031.23
    249240     7032.79
    249280        7034
    249320     7034.17
    249360     7035.47
    249400     7036.87
    249440     7038.06
    249480     7039.43
    249520     7039.91
    249560     7041.55
    249600     7042.59
    249640     7044.12
    249680     7044.92
    249720     7045.47
    249760     7046.99
    249800     7048.62
    249840      7049.6
    249880     7050.46
    249920     7051.55
    249960     7053.28
    250000      7053.8
    250040     7055.36
    250080     7056.55
    250120     7056.74
    250160     7058.02
    250200     7059.44
    250240     7060.61
    250280     7061.99
    250320     7062.46
    250360      7064.1
    250400     7065.15
    250440     7066.67
    250480     7067.48
    250520     7067.98
    250560     7069.54
    250600     7071.18
    250640     7072.17
    250680     7072.99
    250720     7074.11
    250760     7075.82
    250800     7076.35
    250840     7077.89
    250880     7079.09
    250920     7079.27
    250960     7080.56
    251000     7081.97
    251040     7083.17
    251080     7084.55
    251120     7084.99
    251160     7086.64
    251200     7087.67
    251240     7089.24
    251280     7090.04
    251320     7090.52
    251360      7092.1
    251400     7093.73
    251440     7094.73
    251480     7095.55
    251520     7096.66
    251560     7098.36
    251600      7098.9
    251640     7100.45
    251680     7101.65
    251720     7101.83
    251760     7103.11
    251800     7104.53
    251840     7105.69
    251880      7107.1
    251920     7107.56
    251960      7109.2
    252000     7110.25
    252040      7111.8
    252080     7112.58
    252120     7113.06
    252160     7114.65
    252200     7116.27
    252240     7117.28
    252280     7118.12
    252320     7119.21
    252360     7120.91
    252400     7121.46
    252440     7123.01
    252480     7124.21
    252520     7124.37
    252560     7125.68
    252600     7127.04
    252640     7128.26
    252680     7129.67
    252720     7130.11
    252760     7131.73
    252800     7132.78
    252840     7134.37
    252880     7135.13
    252920     7135.61
    252960     7137.18
    253000     7138.81
    253040     7139.82
    253080     7140.66
    253120     7141.75
    253160     7143.44
    253200     7144.01
    253240     7145.56
    253280     7146.77
    253320     7146.92
    253360     7148.22
    253400     7149.58
    253440     7150.79
    253480     7152.22
    253520     7152.68
    253560     7154.28
    253600      7155.3
    253640     7156.93
    253680      7157.7
    253720      7158.2
    253760     7159.74
    253800     7161.37
    253840     7162.37
    253880     7163.23
    253920     7164.29
    253960        7166
    254000     7166.59
    254040     7168.11
    254080     7169.34
    254120     7169.48
    254160     7170.78
    254200     7172.15
    254240     7173.37
    254280     7174.77
    254320     7175.22
    254360     7176.83
    254400     7177.85
    254440     7179.47
    254480     7180.27
    254520     7180.76
    254560     7182.29
    254600     7183.93
    254640     7184.95
    254680     7185.81
    254720     7186.88
    254760     7188.58
    254800     7189.16
    254840     7190.69
    254880     7191.88
    254920     7192.03
    254960     7193.34
    255000      7194.7
    255040     7195.95
    255080     7197.35
    255120     7197.79
    255160     7199.41
    255200     7200.43
    255240     7202.05
    255280     7202.84
    255320     7203.33
    255360     7204.84
    255400     7206.51
    255440      7207.5
    255480     7208.36
    255520     7209.45
    255560     7211.16
    255600     7211.72
    255640     7213.27
    255680     7214.45
    255720      7214.6
    255760      7215.9
    255800     7217.26
    255840     7218.51
    255880     7219.92
    255920     7220.35
    255960     7221.98
    256000     7222.97
    256040     7224.63
    256080     7225.41
    256120     7225.92
    256160     7227.42
    256200     7229.07
    256240     7230.07
    256280     7230.94
    256320     7232.02
    256360     7233.73
    256400     7234.28
    256440     7235.86
    256480     7237.02
    256520     7237.18
    256560     7238.46
    256600     7239.84
    256640      7241.1
    256680     7242.49
    256720     7242.94
    256760     7244.55
    256800     7245.55
    256840      7247.2
    256880     7247.97
    256920     7248.49
    256960     7249.99
    257000     7251.63
    257040     7252.63
    257080     7253.49
    257120     7254.56
    257160      7256.3
    257200     7256.84
    257240     7258.43
    257280     7259.59
    257320     7259.73
    257360     7261.04
    257400     7262.41
    257440     7263.66
    257480     7265.08
    257520     7265.48
    257560     7267.11
    257600     7268.14
    257640     7269.77
    257680     7270.57
    257720     7271.04
    257760     7272.56
    257800     7274.19
    257840     7275.19
    257880     7276.06
    257920     7277.13
    257960     7278.87
    258000     7279.38
    258040     7280.99
    258080     7282.15
    258120     7282.27
    258160     7283.61
    258200     7284.95
    258240     7286.21
    258280     7287.62
    258320     7288.02
    258360     7289.68
    258400     7290.68
    258440     7292.33
    258480     7293.12
    258520     7293.59
    258560      7295.1
    258600     7296.73
    258640     7297.74
    258680      7298.6
    258720     7299.65
    258760     7301.43
    258800     7301.94
    258840     7303.56
    258880     7304.71
    258920     7304.81
    258960     7306.16
    259000     7307.49
    259040     7308.78
    259080     7310.17
    259120     7310.55
    259160      7312.2
    259200     7313.22
    259240     7314.87
    259280     7315.68
    259320     7316.14
    259360     7317.65
    259400     7319.27
    259440     7320.28
    259480     7321.14
    259520     7322.18
    259560     7323.97
    259600      7324.5
    259640     7326.11
    259680     7327.28
    259720     7327.35
    259760      7328.7
    259800     7330.04
    259840     7331.31
    259880     7332.72
    259920     7333.08
    259960     7334.74
    260000     7335.75
    260040     7337.42
    260080     7338.24
    260120     7338.71
    260160     7340.21
    260200     7341.82
    260240     7342.82
    260280     7343.69
    260320     7344.72
    260360     7346.54
    260400     7347.04
    260440     7348.66
    260480     7349.83
    260520     7349.88
    260560     7351.24
    260600     7352.57
    260640     7353.85
    260680     7355.28
    260720     7355.64
    260760     7357.29
    260800     7358.28
    260840     7359.97
    260880     7360.79
    260920     7361.22
    260960     7362.76
    261000     7364.36
    261040     7365.37
    261080     7366.23
    261120     7367.26
    261160     7369.11
    261200     7369.56
    261240     7371.18
    261280     7372.34
    261320      7372.4
    261360     7373.76
    261400     7375.09
    261440     7376.38
    261480     7377.82
    261520     7378.16
    261560     7379.82
    261600     7380.81
    261640     7382.48
    261680     7383.33
    261720     7383.74
    261760     7385.28
    261800      7386.9
    261840     7387.91
    261880     7388.78
    261920     7389.81
    261960     7391.65
    262000     7392.13
    262040     7393.73
    262080     7394.88
    262120     7394.96
    262160     7396.31
    262200     7397.64
    262240     7398.94
    262280     7400.39
    262320     7400.74
    262360     7402.41
    262400     7403.37
    262440     7405.06
    262480     7405.91
    262520     7406.32
    262560     7407.85
    262600     7409.48
    262640      7410.5
    262680     7411.36
    262720      7412.4
    262760     7414.22
    262800     7414.73
    262840     7416.32
    262880     7417.48
    262920     7417.55
    262960     7418.88
    263000     7420.24
    263040     7421.53
    263080        7423
    263120     7423.35
    263160        7425
    263200     7425.96
    263240     7427.65
    263280      7428.5
    263320     7428.92
    263360     7430.41
    263400     7432.06
    263440     7433.09
    263480     7433.94
    263520     7434.97
    263560      7436.8
    263600     7437.31
    263640      7438.9
    263680     7440.07
    263720      7440.1
    263760     7441.47
    263800     7442.82
    263840     7444.11
    263880      7445.6
    263920     7445.91
    263960     7447.59
    264000     7448.54
    264040     7450.22
    264080     7451.08
    264120     7451.51
    264160     7452.97
    264200     7454.65
    264240     7455.69
    264280     7456.51
    264320     7457.56
    264360     7459.38
    264400     7459.88
    264440     7461.48
    264480     7462.65
    264520     7462.69
    264560     7464.03
    264600     7465.38
    264640     7466.67
    264680     7468.19
    264720      7468.5
    264760      7470.2
    264800     7471.13
    264840     7472.81
    264880     7473.66
    264920      7474.1
    264960     7475.57
    265000     7477.25
    265040     7478.29
    265080      7479.1
    265120     7480.15
    265160        7482
    265200     7482.48
    265240     7484.06
    265280     7485.23
    265320     7485.26
    265360     7486.62
    265400     7487.97
    265440     7489.25
    265480     7490.77
    265520     7491.06
    265560     7492.76
    265600     7493.72
    265640      7495.4
    265680     7496.25
    265720     7496.68
    265760     7498.15
    265800     7499.82
    265840     7500.88
    265880     7501.66
    265920     7502.73
    265960     7504.57
    266000     7505.06
    266040     7506.65
    266080     7507.82
    266120     7507.87
    266160     7509.21
    266200     7510.55
    266240     7511.85
    266280     7513.35
    266320     7513.62
    266360     7515.34
    266400     7516.31
    266440     7517.96
    266480     7518.83
    266520     7519.26
    266560     7520.72
    266600      7522.4
    266640     7523.44
    266680     7524.23
    266720     7525.33
    266760     7527.15
    266800     7527.65
    266840     7529.21
    266880     7530.39
    266920     7530.42
    266960     7531.79
    267000     7533.13
    267040     7534.42
    267080     7535.93
    267120     7536.17
    267160      7537.9
    267200     7538.88
    267240     7540.54
    267280     7541.41
    267320     7541.85
    267360     7543.29
    267400     7544.98
    267440     7546.03
    267480     7546.81
    267520     7547.91
    267560     7549.75
    267600     7550.23
    267640      7551.8
    267680     7552.96
    267720     7552.99
    267760     7554.36
    267800     7555.71
    267840     7557.01
    267880     7558.51
    267920     7558.75
    267960     7560.49
    268000     7561.45
    268040     7563.12
    268080        7564
    268120     7564.41
    268160     7565.87
    268200     7567.56
    268240     7568.59
    268280     7569.38
    268320     7570.49
    268360     7572.33
    268400     7572.78
    268440     7574.35
    268480     7575.52
    268520     7575.56
    268560     7576.95
    268600     7578.31
    268640     7579.58
    268680     7581.06
    268720     7581.34
    268760     7583.07
    268800     7584.06
    268840     7585.69
    268880     7586.58
    268920     7586.99
    268960     7588.47
    269000     7590.18
    269040     7591.22
    269080     7591.98
    269120     7593.09
    269160     7594.95
    269200     7595.38
    269240     7596.94
    269280     7598.12
    269320     7598.15
    269360     7599.58
    269400     7600.92
    269440     7602.21
    269480     7603.68
    269520     7603.96
    269560     7605.67
    269600     7606.67
    269640     7608.29
    269680     7609.18
    269720     7609.59
    269760     7611.06
    269800     7612.76
    269840     7613.82
    269880     7614.55
    269920     7615.66
    269960     7617.53
    270000     7617.94
    270040     7619.51
    270080     7620.68
    270120     7620.74
    270160     7622.16
    270200     7623.49
    270240     7624.76
    270280     7626.23
    270320     7626.55
    270360     7628.26
    270400     7629.25
    270440     7630.88
    270480     7631.77
    270520     7632.16
    270560     7633.64
    270600     7635.37
    270640     7636.41
    270680     7637.11
    270720     7638.24
    270760      7640.1
    270800      7640.5
    270840     7642.09
    270880     7643.28
    270920     7643.33
    270960     7644.74
    271000     7646.08
    271040     7647.38
    271080     7648.81
    271120     7649.14
    271160     7650.84
    271200     7651.86
    271240     7653.47
    271280     7654.37
    271320     7654.78
    271360     7656.23
    271400     7657.99
    271440     7659.01
    271480     7659.71
    271520     7660.85
    271560     7662.69
    271600     7663.12
    271640     7664.73
    271680     7665.89
    271720     7665.94
    271760     7667.35
    271800     7668.69
    271840     7669.95
    271880     7671.43
    271920     7671.71
    271960     7673.45
    272000     7674.46
    272040     7676.08
    272080     7676.97
    272120     7677.38
    272160     7678.84
    272200     7680.59
    272240     7681.62
    272280      7682.3
    272320     7683.46
    272360     7685.29
    272400     7685.72
    272440     7687.33
    272480      7688.5
    272520     7688.54
    272560     7689.97
    272600      7691.3
    272640     7692.57
    272680     7694.07
    272720     7694.32
    272760     7696.03
    272800     7697.09
    272840      7698.7
    272880     7699.59
    272920     7699.99
    272960     7701.44
    273000     7703.22
    273040     7704.22
    273080     7704.91
    273120     7706.03
    273160      7707.9
    273200     7708.33
    273240     7709.92
    273280     7711.08
    273320     7711.13
    273360     7712.59
    273400     7713.91
    273440     7715.17
    273480     7716.66
    273520     7716.96
    273560     7718.64
    273600     7719.68
    273640     7721.28
    273680     7722.19
    273720      7722.6
    273760     7724.06
    273800     7725.83
    273840     7726.82
    273880     7727.54
    273920     7728.66
    273960     7730.51
    274000     7730.96
    274040     7732.53
    274080     7733.69
    274120     7733.76
    274160      7735.2
    274200     7736.51
    274240     7737.78
    274280     7739.28
    274320     7739.57
    274360     7741.26
    274400     7742.27
    274440     7743.91
    274480     7744.84
    274520      7745.2
    274560     7746.67
    274600     7748.48
    274640     7749.43
    274680     7750.14
    274720     7751.25
    274760     7753.13
    274800     7753.56
    274840     7755.13
    274880     7756.31
    274920     7756.36
    274960     7757.81
    275000     7759.12
    275040     7760.41
    275080     7761.91
    275120     7762.18
    275160     7763.88
    275200     7764.91
    275240     7766.54
    275280     7767.47
    275320      7767.8
    275360      7769.3
    275400     7771.11
    275440     7772.05
    275480     7772.78
    275520     7773.88
    275560     7775.75
    275600      7776.2
    275640     7777.76
    275680     7778.94
    275720     7778.97
    275760     7780.41
    275800     7781.73
    275840     7783.01
    275880     7784.52
    275920      7784.8
    275960     7786.49
    276000     7787.51
    276040     7789.15
    276080     7790.08
    276120     7790.42
    276160     7791.91
    276200     7793.73
    276240     7794.69
    276280      7795.4
    276320      7796.5
    276360     7798.38
    276400      7798.8
    276440     7800.37
    276480     7801.54
    276520     7801.59
    276560     7802.99
    276600     7804.36
    276640     7805.63
    276680     7807.12
    276720     7807.39
    276760     7809.12
    276800     7810.11
    276840     7811.75
    276880     7812.71
    276920     7813.03
    276960     7814.53
    277000     7816.34
    277040     7817.28
    277080     7818.02
    277120     7819.12
    277160        7821
    277200     7821.45
    277240     7823.01
    277280     7824.16
    277320      7824.2
    277360     7825.59
    277400     7826.98
    277440     7828.25
    277480     7829.76
    277520     7830.01
    277560     7831.72
    277600     7832.73
    277640     7834.39
    277680     7835.35
    277720     7835.69
    277760     7837.18
    277800     7838.99
    277840     7839.93
    277880     7840.67
    277920     7841.76
    277960     7843.63
    278000     7844.07
    278040     7845.65
    278080     7846.79
    278120     7846.83
    278160     7848.25
    278200     7849.62
    278240     7850.88
    278280     7852.38
    278320     7852.67
    278360     7854.37
    278400     7855.39
    278440     7857.02
    278480     7857.98
    278520      7858.3
    278560     7859.83
    278600     7861.65
    278640      7862.6
    278680     7863.29
    278720      7864.4
    278760     7866.28
    278800     7866.73
    278840     7868.28
    278880     7869.42
    278920     7869.46
    278960     7870.85
    279000     7872.25
    279040     7873.52
    279080     7875.01
    279120     7875.27
    279160     7876.99
    279200     7878.02
    279240     7879.64
    279280     7880.63
    279320     7880.93
    279360     7882.45
    279400     7884.27
    279440     7885.22
    279480     7885.91
    279520     7887.01
    279560     7888.92
    279600     7889.36
    279640      7890.9
    279680     7892.04
    279720     7892.06
    279760     7893.46
    279800     7894.88
    279840     7896.14
    279880     7897.63
    279920      7897.9
    279960     7899.61
    280000     7900.64
    280040     7902.26
    280080     7903.27
    280120     7903.57
    280160      7905.1
    280200     7906.92
    280240     7907.87
    280280     7908.53
    280320     7909.65
    280360     7911.57
    280400        7912
    280440     7913.54
    280480     7914.68
    280520      7914.7
    280560     7916.11
    280600     7917.53
    280640     7918.81
    280680     7920.29
    280720     7920.58
    280760     7922.24
    280800     7923.32
    280840      7924.9
    280880     7925.92
    280920     7926.22
    280960     7927.74
    281000     7929.53
    281040     7930.51
    281080     7931.16
    281120     7932.29
    281160      7934.2
    281200     7934.63
    281240     7936.18
    281280     7937.34
    281320     7937.35
    281360     7938.74
    281400     7940.19
    281440     7941.47
    281480     7942.95
    281520     7943.23
    281560     7944.89
    281600     7945.96
    281640     7947.54
    281680     7948.55
    281720     7948.85
    281760     7950.39
    281800     7952.17
    281840     7953.16
    281880     7953.81
    281920     7954.93
    281960     7956.85
    282000     7957.28
    282040     7958.84
    282080     7959.97
    282120     7960.03
    282160     7961.39
    282200     7962.81
    282240     7964.11
    282280      7965.6
    282320     7965.88
    282360     7967.53
    282400     7968.62
    282440     7970.19
    282480     7971.21
    282520     7971.49
    282560     7973.01
    282600     7974.82
    282640     7975.78
    282680     7976.47
    282720     7977.57
    282760      7979.5
    282800     7979.92
    282840     7981.49
    282880     7982.59
    282920     7982.66
    282960     7984.02
    283000     7985.43
    283040     7986.75
    283080     7988.23
    283120     7988.53
    283160     7990.16
    283200     7991.27
    283240     7992.82
    283280     7993.85
    283320     7994.13
    283360     7995.65
    283400     7997.46
    283440     7998.45
    283480     7999.12
    283520     8000.21
    283560     8002.14
    283600     8002.56
    283640     8004.13
    283680     8005.24
    283720     8005.33
    283760     8006.68
    283800     8008.09
    283840     8009.39
    283880     8010.87
    283920     8011.17
    283960     8012.82
    284000     8013.94
    284040      8015.5
    284080      8016.5
    284120     8016.78
    284160     8018.31
    284200     8020.12
    284240     8021.11
    284280     8021.76
    284320     8022.89
    284360     8024.81
    284400     8025.23
    284440     8026.83
    284480     8027.92
    284520     8027.97
    284560     8029.34
    284600     8030.79
    284640     8032.07
    284680     8033.53
    284720     8033.84
    284760     8035.45
    284800      8036.6
    284840     8038.19
    284880     8039.19
    284920     8039.48
    284960        8041
    285000     8042.79
    285040     8043.79
    285080     8044.45
    285120     8045.54
    285160      8047.5
    285200     8047.91
    285240     8049.51
    285280      8050.6
    285320     8050.65
    285360     8052.02
    285400     8053.46
    285440     8054.74
    285480     8056.23
    285520     8056.52
    285560     8058.13
    285600     8059.28
    285640     8060.84
    285680     8061.83
    285720     8062.16
    285760      8063.7
    285800     8065.47
    285840     8066.44
    285880     8067.11
    285920      8068.2
    285960     8070.18
    286000     8070.58
    286040     8072.18
    286080     8073.28
    286120     8073.34
    286160      8074.7
    286200     8076.13
    286240     8077.42
    286280     8078.91
    286320     8079.19
    286360     8080.81
    286400     8081.96
    286440     8083.53
    286480     8084.53
    286520     8084.84
    286560     8086.37
    286600     8088.17
    286640     8089.11
    286680     8089.76
    286720     8090.86
    286760     8092.86
    286800     8093.25
    286840     8094.87
    286880     8095.97
    286920     8096.02
    286960     8097.41
    287000     8098.83
    287040      8100.1
    287080     8101.59
    287120     8101.88
    287160     8103.48
    287200     8104.65
    287240     8106.24
    287280     8107.23
    287320     8107.53
    287360     8109.07
    287400     8110.83
    287440     8111.79
    287480     8112.44
    287520     8113.56
    287560     8115.54
    287600     8115.94
    287640     8117.54
    287680     8118.64
    287720     8118.71
    287760      8120.1
    287800     8121.48
    287840     8122.76
    287880     8124.26
    287920     8124.56
    287960     8126.17
    288000     8127.35
    288040     8128.95
    288080     8129.89
    288120     8130.22
    288160     8131.76
    288200     8133.51
    288240     8134.47
    288280     8135.12
    288320     8136.25
    288360     8138.21
    288400     8138.61
    288440     8140.22
    288480     8141.34
    288520     8141.39
    288560     8142.79
    288600     8144.15
    288640     8145.45
    288680     8146.96
    288720     8147.25
    288760     8148.88
    288800        8150
    288840     8151.61
    288880     8152.58
    288920     8152.88
    288960     8154.43
    289000     8156.17
    289040     8157.17
    289080     8157.81
    289120     8158.94
    289160     8160.86
    289200     8161.27
    289240     8162.91
    289280     8164.02
    289320     8164.09
    289360     8165.48
    289400     8166.86
    289440     8168.16
    289480     8169.64
    289520     8169.94
    289560     8171.59
    289600     8172.69
    289640     8174.34
    289680     8175.28
    289720     8175.57
    289760     8177.12
    289800     8178.88
    289840     8179.89
    289880      8180.5
    289920     8181.63
    289960     8183.57
    290000     8183.97
    290040     8185.62
    290080     8186.76
    290120      8186.8
    290160     8188.22
    290200     8189.58
    290240     8190.86
    290280     8192.35
    290320     8192.62
    290360     8194.31
    290400      8195.4
    290440     8197.03
    290480     8197.98
    290520     8198.26
    290560     8199.84
    290600     8201.59
    290640      8202.6
    290680      8203.2
    290720     8204.35
    290760     8206.28
    290800     8206.71
    290840     8208.33
    290880     8209.49
    290920     8209.52
    290960     8210.87
    291000     8212.28
    291040     8213.55
    291080     8215.06
    291120     8215.31
    291160        8217
    291200      8218.1
    291240     8219.72
    291280     8220.66
    291320     8220.96
    291360     8222.53
    291400     8224.27
    291440     8225.31
    291480     8225.92
    291520     8227.05
    291560     8228.96
    291600     8229.42
    291640     8231.02
    291680     8232.16
    291720     8232.18
    291760     8233.57
    291800        8235
    291840     8236.23
    291880     8237.73
    291920     8237.99
    291960      8239.7
    292000     8240.79
    292040     8242.41
    292080     8243.34
    292120     8243.62
    292160     8245.22
    292200     8246.99
    292240        8248
    292280      8248.6
    292320     8249.76
    292360     8251.65
    292400     8252.12
    292440     8253.71
    292480     8254.85
    292520     8254.87
    292560     8256.24
    292600     8257.68
    292640     8258.95
    292680     8260.44
    292720     8260.69
    292760     8262.38
    292800     8263.51
    292840     8265.11
    292880     8266.05
    292920     8266.33
    292960     8267.91
    293000      8269.7
    293040     8270.71
    293080      8271.3
    293120     8272.42
    293160     8274.36
    293200     8274.83
    293240     8276.39
    293280     8277.53
    293320     8277.55
    293360     8278.93
    293400     8280.38
    293440     8281.63
    293480     8283.13
    293520     8283.32
    293560     8285.07
    293600      8286.2
    293640     8287.82
    293680     8288.74
    293720     8289.02
    293760      8290.6
    293800     8292.38
    293840     8293.43
    293880     8293.98
    293920     8295.11
    293960     8297.04
    294000     8297.49
    294040     8299.08
    294080     8300.22
    294120     8300.24
    294160      8301.6
    294200     8303.07
    294240     8304.31
    294280     8305.82
    294320        8306
    294360     8307.76
    294400     8308.91
    294440     8310.51
    294480     8311.46
    294520     8311.72
    294560     8313.31
    294600     8315.06
    294640     8316.12
    294680     8316.65
    294720     8317.78
    294760     8319.71
    294800     8320.17
    294840     8321.77
    294880     8322.91
    294920     8322.93
    294960     8324.29
    295000     8325.75
    295040     8326.99
    295080     8328.51
    295120     8328.69
    295160     8330.46
    295200     8331.58
    295240     8333.17
    295280      8334.1
    295320      8334.4
    295360        8336
    295400     8337.74
    295440      8338.8
    295480     8339.29
    295520     8340.45
    295560     8342.38
    295600     8342.85
    295640     8344.43
    295680     8345.62
    295720     8345.61
    295760     8346.96
    295800     8348.45
    295840     8349.67
    295880     8351.18
    295920     8351.39
    295960     8353.13
    296000     8354.25
    296040     8355.86
    296080     8356.75
    296120     8357.05
    296160     8358.67
    296200     8360.37
    296240     8361.44
    296280     8361.93
    296320     8363.09
    296360     8365.03
    296400     8365.52
    296440     8367.09
    296480     8368.28
    296520     8368.28
    296560     8369.61
    296600      8371.1
    296640     8372.32
    296680     8373.84
    296720     8374.05
    296760     8375.78
    296800     8376.91
    296840     8378.55
    296880     8379.43
    296920     8379.73
    296960     8381.37
    297000     8383.03
    297040     8384.12
    297080     8384.59
    297120     8385.79
    297160     8387.68
    297200      8388.2
    297240     8389.76
    297280     8390.97
    297320     8390.99
    297360     8392.29
    297400      8393.8
    297440     8395.01
    297480     8396.51
    297520     8396.74
    297560     8398.47
    297600     8399.58
    297640     8401.22
    297680     8402.11
    297720     8402.41
    297760     8404.04
    297800     8405.73
    297840     8406.78
    297880     8407.26
    297920     8408.48
    297960     8410.37
    298000     8410.89
    298040     8412.48
    298080     8413.66
    298120     8413.68
    298160     8414.98
    298200     8416.48
    298240     8417.69
    298280     8419.19
    298320     8419.42
    298360     8421.16
    298400     8422.28
    298440     8423.89
    298480      8424.8
    298520     8425.11
    298560     8426.71
    298600     8428.39
    298640     8429.45
    298680     8429.95
    298720     8431.18
    298760     8433.04
    298800     8433.55
    298840     8435.19
    298880     8436.38
    298920     8436.38
    298960     8437.65
    299000     8439.19
    299040      8440.4
    299080     8441.88
    299120     8442.12
    299160     8443.86
    299200     8444.96
    299240     8446.59
    299280     8447.46
    299320     8447.83
    299360     8449.38
    299400     8451.09
    299440     8452.13
    299480     8452.63
    299520     8453.89
    299560     8455.73
    299600     8456.24
    299640      8457.9
    299680     8459.05
    299720     8459.09
    299760     8460.32
    299800     8461.89
    299840     8463.07
    299880     8464.54
    299920     8464.82
    299960     8466.52
    300000     8467.64
    300040     8469.29
    300080     8470.15
    300120     8470.53
    300160      8472.1
    300200     8473.78
    300240     8474.82
    300280     8475.34
    300320     8476.59
    300360     8478.43
    300400     8478.97
    300440     8480.62
    300480     8481.74
    300520     8481.81
    300560     8483.05
    300600     8484.59
    300640     8485.79
    300680     8487.28
    300720     8487.55
    300760     8489.24
    300800     8490.36
    300840     8491.99
    300880     8492.85
    300920     8493.23
    300960     8494.82
    301000     8496.49
    301040     8497.55
    301080     8498.05
    301120     8499.33
    301160     8501.11
    301200     8501.69
    301240     8503.35
    301280     8504.45
    301320     8504.51
    301360     8505.76
    301400     8507.34
    301440     8508.52
    301480     8509.99
    301520     8510.24
    301560     8511.96
    301600     8513.11
    301640      8514.7
    301680     8515.57
    301720     8515.93
    301760     8517.53
    301800     8519.21
    301840     8520.28
    301880     8520.76
    301920     8522.03
    301960     8523.85
    302000     8524.42
    302040     8526.05
    302080     8527.16
    302120     8527.21
    302160     8528.47
    302200     8530.05
    302240     8531.26
    302280     8532.71
    302320     8532.97
    302360     8534.66
    302400     8535.83
    302440      8537.4
    302480     8538.29
    302520     8538.65
    302560     8540.27
    302600     8541.94
    302640     8543.02
    302680     8543.45
    302720     8544.76
    302760     8546.56
    302800     8547.14
    302840     8548.78
    302880      8549.9
    302920     8549.95
    302960     8551.21
    303000     8552.74
    303040        8554
    303080     8555.43
    303120      8555.7
    303160     8557.39
    303200     8558.57
    303240     8560.11
    303280        8561
    303320     8561.37
    303360     8563.01
    303400     8564.68
    303440     8565.75
    303480     8566.16
    303520     8567.49
    303560     8569.28
    303600     8569.83
    303640     8571.51
    303680     8572.64
    303720     8572.67
    303760     8573.92
    303800     8575.45
    303840      8576.7
    303880     8578.15
    303920     8578.41
    303960     8580.12
    304000     8581.28
    304040     8582.84
    304080     8583.72
    304120     8584.09
    304160     8585.72
    304200     8587.37
    304240     8588.46
    304280     8588.88
    304320     8590.17
    304360     8591.97
    304400     8592.52
    304440     8594.23
    304480     8595.36
    304520     8595.37
    304560     8596.63
    304600     8598.14
    304640     8599.37
    304680     8600.86
    304720     8601.11
    304760     8602.83
    304800        8604
    304840     8605.56
    304880     8606.43
    304920     8606.81
    304960     8608.42
    305000     8610.08
    305040     8611.16
    305080     8611.55
    305120     8612.88
    305160      8614.7
    305200     8615.22
    305240     8616.93
    305280     8618.07
    305320     8618.09
    305360     8619.34
    305400     8620.85
    305440      8622.1
    305480     8623.58
    305520     8623.82
    305560     8625.55
    305600     8626.73
    305640     8628.24
    305680     8629.16
    305720      8629.5
    305760     8631.11
    305800     8632.78
    305840     8633.85
    305880     8634.24
    305920     8635.58
    305960     8637.37
    306000     8637.92
    306040     8639.64
    306080     8640.78
    306120     8640.79
    306160     8642.05
    306200     8643.56
    306240      8644.8
    306280     8646.26
    306320     8646.53
    306360     8648.26
    306400     8649.41
    306440     8650.92
    306480     8651.85
    306520      8652.2
    306560     8653.81
    306600     8655.46
    306640     8656.54
    306680      8656.9
    306720     8658.25
    306760     8660.04
    306800     8660.61
    306840     8662.34
    306880     8663.46
    306920     8663.49
    306960     8664.72
    307000     8666.26
    307040      8667.5
    307080     8668.92
    307120      8669.2
    307160     8670.95
    307200     8672.08
    307240      8673.6
    307280     8674.54
    307320     8674.91
    307360     8676.51
    307400     8678.18
    307440     8679.22
    307480      8679.6
    307520     8680.93
    307560     8682.74
    307600     8683.29
    307640     8685.03
    307680     8686.12
    307720     8686.16
    307760      8687.4
    307800     8688.97
    307840     8690.19
    307880     8691.62
    307920     8691.88
    307960     8693.61
    308000     8694.77
    308040      8696.3
    308080     8697.25
    308120     8697.62
    308160     8699.21
    308200     8700.87
    308240     8701.97
    308280     8702.28
    308320     8703.65
    308360     8705.46
    308400        8706
    308440     8707.73
    308480     8708.83
    308520     8708.89
    308560     8710.11
    308600     8711.67
    308640     8712.88
    308680     8714.35
    308720     8714.59
    308760     8716.35
    308800     8717.48
    308840     8718.99
    308880     8719.96
    308920     8720.31
    308960     8721.89
    309000     8723.58
    309040     8724.65
    309080     8724.97
    309120     8726.36
    309160     8728.17
    309200     8728.71
    309240     8730.42
    309280     8731.55
    309320     8731.58
    309360     8732.79
    309400     8734.38
    309440     8735.57
    309480     8737.05
    309520     8737.28
    309560     8739.04
    309600     8740.19
    309640     8741.71
    309680     8742.67
    309720        8743
    309760     8744.57
    309800     8746.28
    309840     8747.36
    309880     8747.67
    309920     8749.04
    309960     8750.89
    310000     8751.41
    310040     8753.12
    310080     8754.24
    310120     8754.29
    310160     8755.49
    310200     8757.08
    310240     8758.27
    310280     8759.76
    310320     8759.98
    310360     8761.76
    310400     8762.88
    310440     8764.38
    310480     8765.35
    310520     8765.67
    310560     8767.26
    310600     8768.98
    310640     8770.05
    310680     8770.37
    310720     8771.73
    310760     8773.58
    310800     8774.11
    310840     8775.83
    310880     8776.94
    310920     8776.98
    310960     8778.18
    311000     8779.76
    311040     8780.94
    311080     8782.46
    311120     8782.65
    311160     8784.46
    311200     8785.57
    311240     8787.09
    311280     8788.05
    311320     8788.39
    311360     8789.96
    311400     8791.71
    311440     8792.75
    311480     8793.08
    311520     8794.45
    311560     8796.31
    311600     8796.82
    311640     8798.56
    311680     8799.62
    311720      8799.7
    311760     8800.89
    311800     8802.48
    311840     8803.65
    311880     8805.19
    311920     8805.39
    311960     8807.18
    312000     8808.32
    312040     8809.76
    312080     8810.74
    312120      8811.1
    312160     8812.68
    312200      8814.4
    312240     8815.48
    312280     8815.81
    312320     8817.17
    312360     8819.03
    312400     8819.54
    312440     8821.31
    312480     8822.33
    312520     8822.42
    312560      8823.6
    312600     8825.17
    312640      8826.4
    312680     8827.93
    312720      8828.1
    312760     8829.88
    312800     8831.04
    312840     8832.47
    312880     8833.47
    312920     8833.83
    312960      8835.4
    313000     8837.12
    313040     8838.17
    313080     8838.56
    313120     8839.88
    313160     8841.76
    313200     8842.25
    313240     8844.02
    313280     8845.04
    313320     8845.13
    313360     8846.32
    313400     8847.87
    313440     8849.11
    313480      8850.6
    313520     8850.78
    313560     8852.57
    313600     8853.71
    313640     8855.15
    313680     8856.13
    313720     8856.53
    313760     8858.09
    313800      8859.8
    313840     8860.86
    313880     8861.24
    313920     8862.61
    313960     8864.47
    314000     8864.94
    314040     8866.73
    314080     8867.74
    314120     8867.84
    314160        8869
    314200     8870.57
    314240     8871.81
    314280     8873.29
    314320     8873.52
    314360     8875.29
    314400     8876.45
    314440     8877.89
    314480     8878.85
    314520     8879.26
    314560     8880.77
    314600      8882.5
    314640     8883.57
    314680     8883.98
    314720     8885.34
    314760     8887.22
    314800     8887.65
    314840     8889.43
    314880     8890.46
    314920     8890.55
    314960     8891.73
    315000     8893.28
    315040     8894.53
    315080        8896
    315120     8896.21
    315160     8897.98
    315200     8899.16
    315240     8900.58
    315280     8901.56
    315320     8901.96
    315360     8903.49
    315400      8905.2
    315440     8906.27
    315480     8906.69
    315520     8908.07
    315560     8909.94
    315600     8910.39
    315640     8912.18
    315680     8913.19
    315720     8913.25
    315760     8914.42
    315800     8915.99
    315840     8917.26
    315880     8918.73
    315920     8918.89
    315960     8920.69
    316000     8921.88
    316040     8923.25
    316080     8924.27
    316120     8924.67
    316160      8926.2
    316200      8927.9
    316240     8928.99
    316280      8929.4
    316320     8930.83
    316360     8932.64
    316400     8933.07
    316440     8934.88
    316480     8935.91
    316520     8935.96
    316560     8937.13
    316600     8938.69
    316640      8939.9
    316680      8941.4
    316720     8941.54
    316760     8943.39
    316800     8944.57
    316840     8945.95
    316880     8946.96
    316920     8947.37
    316960     8948.89
    317000     8950.59
    317040     8951.69
    317080     8952.08
    317120     8953.52
    317160     8955.34
    317200     8955.79
    317240     8957.58
    317280     8958.62
    317320     8958.65
    317360     8959.83
    317400     8961.38
    317440     8962.58
    317480     8964.11
    317520     8964.28
    317560      8966.1
    317600     8967.25
    317640     8968.68
    317680     8969.64
    317720     8970.07
    317760     8971.57
    317800      8973.3
    317840     8974.41
    317880     8974.79
    317920     8976.22
    317960     8978.04
    318000     8978.49
    318040     8980.29
    318080     8981.32
    318120     8981.35
    318160     8982.56
    318200     8984.09
    318240     8985.27
    318280     8986.82
    318320     8986.98
    318360     8988.81
    318400     8989.96
    318440     8991.37
    318480     8992.35
    318520     8992.76
    318560     8994.29
    318600     8995.99
    318640     8997.09
    318680     8997.46
    318720     8998.93
    318760     9000.74
    318800     9001.22
    318840     9003.02
    318880     9004.02
    318920     9004.05
    318960     9005.25
    319000     9006.79
    319040     9007.96
    319080     9009.52
    319120     9009.66
    319160     9011.51
    319200     9012.66
    319240     9014.05
    319280     9015.06
    319320     9015.45
    319360     9016.97
    319400     9018.68
    319440     9019.79
    319480     9020.16
    319520     9021.63
    319560     9023.44
    319600      9023.9
    319640     9025.74
    319680     9026.71
    319720     9026.72
    319760     9027.95
    319800      9029.5
    319840     9030.63
    319880     9032.22
    319920     9032.34
    319960     9034.22
    320000     9035.35
    320040     9036.74
    320080     9037.74
    320120     9038.13
    320160     9039.67
    320200     9041.36
    320240     9042.47
    320280     9042.84
    320320     9044.34
    320360     9046.13
    320400     9046.59
    320440     9048.43
    320480     9049.41
    320520     9049.41
    320560     9050.66
    320600     9052.23
    320640     9053.33
    320680     9054.91
    320720     9055.05
    320760     9056.91
    320800     9058.03
    320840      9059.4
    320880     9060.41
    320920      9060.8
    320960     9062.34
    321000     9064.01
    321040     9065.13
    321080     9065.47
    321120     9067.01
    321160     9068.78
    321200     9069.23
    321240     9071.08
    321280     9072.07
    321320     9072.11
    321360     9073.33
    321400     9074.91
    321440     9075.99
    321480      9077.6
    321520     9077.76
    321560     9079.57
    321600     9080.71
    321640     9082.06
    321680     9083.08
    321720     9083.47
    321760     9084.99
    321800     9086.68
    321840     9087.82
    321880     9088.16
    321920     9089.68
    321960     9091.46
    322000     9091.85
    322040     9093.75
    322080     9094.73
    322120     9094.76
    322160     9096.01
    322200     9097.58
    322240     9098.66
    322280     9100.29
    322320     9100.43
    322360     9102.23
    322400     9103.37
    322440     9104.74
    322480     9105.71
    322520     9106.15
    322560     9107.67
    322600     9109.35
    322640     9110.51
    322680     9110.84
    322720     9112.35
    322760     9114.16
    322800     9114.54
    322840     9116.44
    322880     9117.39
    322920     9117.45
    322960     9118.68
    323000     9120.26
    323040     9121.36
    323080     9122.96
    323120     9123.12
    323160     9124.93
    323200     9126.05
    323240     9127.43
    323280     9128.37
    323320     9128.78
    323360     9130.33
    323400     9132.01
    323440      9133.2
    323480     9133.55
    323520        9135
    323560     9136.83
    323600     9137.22
    323640      9139.1
    323680     9140.07
    323720     9140.12
    323760     9141.36
    323800     9142.94
    323840     9144.04
    323880     9145.65
    323920     9145.75
    323960     9147.61
    324000     9148.72
    324040      9150.1
    324080     9151.06
    324120     9151.45
    324160     9153.02
    324200      9154.7
    324240     9155.91
    324280     9156.26
    324320      9157.7
    324360     9159.53
    324400      9159.9
    324440     9161.78
    324480     9162.76
    324520     9162.79
    324560     9164.06
    324600     9165.63
    324640     9166.69
    324680     9168.35
    324720     9168.46
    324760     9170.32
    324800     9171.41
    324840      9172.8
    324880     9173.74
    324920     9174.16
    324960     9175.74
    325000      9177.4
    325040      9178.6
    325080     9178.97
    325120     9180.41
    325160     9182.26
    325200     9182.58
    325240     9184.49
    325280     9185.46
    325320     9185.51
    325360     9186.74
    325400     9188.34
    325440     9189.39
    325480     9191.06
    325520     9191.17
    325560     9192.98
    325600     9194.13
    325640     9195.53
    325680     9196.44
    325720     9196.87
    325760     9198.42
    325800     9200.12
    325840     9201.26
    325880     9201.66
    325920     9203.09
    325960     9204.97
    326000     9205.31
    326040     9207.16
    326080     9208.15
    326120     9208.21
    326160     9209.45
    326200     9211.02
    326240      9212.1
    326280     9213.73
    326320     9213.85
    326360     9215.67
    326400     9216.81
    326440     9218.25
    326480     9219.13
    326520     9219.57
    326560     9221.14
    326600      9222.8
    326640     9223.99
    326680     9224.38
    326720      9225.8
    326760      9227.7
    326800     9228.03
    326840     9229.88
    326880     9230.85
    326920      9230.9
    326960     9232.13
    327000     9233.73
    327040     9234.79
    327080     9236.44
    327120     9236.54
    327160     9238.38
    327200     9239.53
    327240     9240.96
    327280     9241.84
    327320     9242.25
    327360     9243.82
    327400      9245.5
    327440     9246.68
    327480     9247.07
    327520     9248.51
    327560     9250.42
    327600     9250.72
    327640     9252.59
    327680     9253.56
    327720     9253.58
    327760     9254.82
    327800     9256.42
    327840     9257.47
    327880     9259.12
    327920     9259.19
    327960     9261.09
    328000     9262.22
    328040     9263.64
    328080     9264.49
    328120     9264.91
    328160     9266.51
    328200     9268.19
    328240     9269.36
    328280     9269.75
    328320     9271.22
    328360     9273.12
    328400     9273.42
    328440      9275.3
    328480     9276.26
    328520     9276.28
    328560     9277.49
    328600     9279.11
    328640     9280.18
    328680     9281.81
    328720     9281.88
    328760     9283.78
    328800     9284.92
    328840     9286.31
    328880     9287.17
    328920     9287.62
    328960     9289.21
    329000      9290.9
    329040     9292.07
    329080     9292.43
    329120     9293.93
    329160     9295.84
    329200     9296.13
    329240        9298
    329280     9298.99
    329320        9299
    329360     9300.17
    329400     9301.83
    329440     9302.88
    329480     9304.48
    329520     9304.58
    329560     9306.47
    329600     9307.62
    329640     9309.01
    329680     9309.89
    329720     9310.33
    329760      9311.9
    329800     9313.59
    329840     9314.77
    329880     9315.17
    329920     9316.64
    329960     9318.54
    330000     9318.86
    330040      9320.7
    330080     9321.69
    330120     9321.68
    330160     9322.87
    330200     9324.51
    330240     9325.58
    330280     9327.18
    330320     9327.24
    330360     9329.14
    330400      9330.3
    330440      9331.7
    330480     9332.58
    330520     9333.01
    330560      9334.6
    330600     9336.28
    330640     9337.46
    330680     9337.85
    330720     9339.37
    330760     9341.24
    330800     9341.54
    330840     9343.38
    330880     9344.38
    330920     9344.36
    330960     9345.56
    331000     9347.19
    331040     9348.27
    331080     9349.87
    331120     9349.92
    331160     9351.84
    331200     9352.98
    331240     9354.35
    331280     9355.24
    331320      9355.7
    331360     9357.28
    331400     9358.96
    331440     9360.15
    331480     9360.54
    331520     9362.04
    331560     9363.87
    331600     9364.19
    331640     9366.07
    331680     9367.04
    331720     9367.04
    331760     9368.22
    331800     9369.85
    331840     9370.93
    331880     9372.57
    331920     9372.59
    331960     9374.51
    332000     9375.62
    332040     9377.05
    332080     9377.89
    332120     9378.34
    332160     9379.95
    332200     9381.65
    332240     9382.85
    332280     9383.21
    332320     9384.69
    332360     9386.52
    332400     9386.84
    332440     9388.73
    332480      9389.7
    332520     9389.71
    332560     9390.88
    332600     9392.51
    332640     9393.61
    332680      9395.2
    332720     9395.24
    332760     9397.13
    332800     9398.27
    332840      9399.7
    332880     9400.54
    332920     9400.98
    332960      9402.6
    333000     9404.32
    333040     9405.51
    333080      9405.9
    333120     9407.34
    333160     9409.16
    333200     9409.48
    333240     9411.37
    333280     9412.35
    333320     9412.34
    333360     9413.49
    333400      9415.2
    333440     9416.24
    333480     9417.82
    333520     9417.88
    333560     9419.77
    333600     9420.87
    333640     9422.33
    333680     9423.14
    333720     9423.61
    333760     9425.24
    333800     9426.93
    333840     9428.12
    333880      9428.5
    333920     9429.94
    333960     9431.79
    334000     9432.08
    334040     9434.01
    334080     9434.97
    334120     9434.99
    334160     9436.13
    334200     9437.85
    334240      9438.9
    334280     9440.45
    334320     9440.49
    334360      9442.4
    334400     9443.48
    334440     9444.95
    334480     9445.77
    334520     9446.24
    334560     9447.85
    334600     9449.54
    334640     9450.76
    334680     9451.14
    334720     9452.57
    334760      9454.4
    334800     9454.73
    334840     9456.63
    334880     9457.58
    334920     9457.62
    334960     9458.77
    335000      9460.5
    335040     9461.54
    335080     9463.09
    335120     9463.13
    335160     9464.99
    335200     9466.11
    335240     9467.58
    335280     9468.37
    335320     9468.82
    335360     9470.44
    335400     9472.15
    335440     9473.41
    335480     9473.78
    335520      9475.2
    335560     9477.07
    335600     9477.35
    335640     9479.29
    335680     9480.19
    335720     9480.25
    335760     9481.39
    335800     9483.13
    335840     9484.19
    335880     9485.69
    335920     9485.77
    335960     9487.63
    336000     9488.72
    336040     9490.24
    336080     9490.99
    336120     9491.45
    336160     9493.06
    336200     9494.76
    336240     9496.05
    336280     9496.38
    336320     9497.82
    336360     9499.68
    336400     9499.96
    336440     9501.91
    336480      9502.8
    336520     9502.87
    336560     9504.01
    336600     9505.75
    336640     9506.81
    336680     9508.31
    336720     9508.35
    336760     9510.25
    336800     9511.34
    336840     9512.84
    336880     9513.63
    336920      9514.1
    336960      9515.7
    337000     9517.37
    337040     9518.69
    337080        9519
    337120     9520.43
    337160     9522.31
    337200     9522.57
    337240     9524.52
    337280     9525.42
    337320     9525.51
    337360     9526.69
    337400     9528.37
    337440     9529.43
    337480     9530.98
    337520     9530.97
    337560     9532.88
    337600        9534
    337640      9535.5
    337680     9536.27
    337720     9536.72
    337760     9538.33
    337800     9539.99
    337840     9541.31
    337880     9541.61
    337920     9543.04
    337960     9544.95
    338000     9545.23
    338040     9547.13
    338080     9548.07
    338120     9548.12
    338160      9549.3
    338200        9551
    338240     9552.05
    338280     9553.64
    338320     9553.64
    338360     9555.53
    338400     9556.66
    338440     9558.12
    338480     9558.92
    338520      9559.4
    338560     9560.97
    338600     9562.65
    338640     9563.97
    338680     9564.25
    338720     9565.69
    338760     9567.62
    338800     9567.88
    338840      9569.8
    338880     9570.73
    338920      9570.8
    338960     9571.97
    339000     9573.67
    339040     9574.68
    339080      9576.3
    339120     9576.28
    339160      9578.2
    339200     9579.33
    339240     9580.77
    339280     9581.58
    339320     9582.03
    339360     9583.68
    339400     9585.29
    339440     9586.63
    339480     9586.89
    339520     9588.33
    339560     9590.25
    339600     9590.53
    339640     9592.45
    339680     9593.36
    339720     9593.41
    339760     9594.61
    339800     9596.29
    339840     9597.32
    339880     9598.93
    339920     9598.91
    339960     9600.84
    340000     9601.94
    340040      9603.4
    340080      9604.2
    340120     9604.61
    340160     9606.27
    340200     9607.91
    340240     9609.29
    340280     9609.53
    340320     9610.95
    340360     9612.88
    340400     9613.16
    340440     9615.07
    340480        9616
    340520     9616.02
    340560     9617.24
    340600     9618.94
    340640     9619.96
    340680     9621.56
    340720     9621.56
    340760     9623.49
    340800     9624.56
    340840     9626.03
    340880     9626.83
    340920     9627.27
    340960     9628.92
    341000     9630.55
    341040     9631.93
    341080     9632.17
    341120     9633.61
    341160      9635.5
    341200     9635.82
    341240     9637.69
    341280     9638.61
    341320     9638.65
    341360     9639.89
    341400     9641.54
    341440     9642.59
    341480     9644.23
    341520     9644.19
    341560     9646.15
    341600      9647.2
    341640     9648.66
    341680     9649.48
    341720     9649.89
    341760     9651.59
    341800     9653.17
    341840     9654.57
    341880     9654.83
    341920     9656.26
    341960     9658.15
    342000     9658.46
    342040     9660.35
    342080     9661.28
    342120      9661.3
    342160     9662.52
    342200     9664.16
    342240     9665.23
    342280     9666.87
    342320     9666.83
    342360     9668.81
    342400     9669.86
    342440     9671.29
    342480     9672.14
    342520     9672.53
    342560     9674.27
    342600     9675.78
    342640     9677.22
    342680     9677.49
    342720      9678.9
    342760     9680.79
    342800     9681.11
    342840     9682.98
    342880     9683.91
    342920     9683.96
    342960     9685.14
    343000     9686.79
    343040     9687.86
    343080     9689.52
    343120     9689.46
    343160     9691.46
    343200     9692.48
    343240     9693.96
    343280     9694.79
    343320     9695.19
    343360     9696.88
    343400     9698.39
    343440     9699.85
    343480     9700.13
    343520     9701.54
    343560     9703.45
    343600     9703.74
    343640      9705.6
    343680     9706.56
    343720     9706.58
    343760      9707.8
    343800     9709.41
    343840      9710.5
    343880     9712.18
    343920     9712.09
    343960     9714.09
    344000     9715.15
    344040      9716.6
    344080     9717.45
    344120     9717.83
    344160     9719.57
    344200     9721.09
    344240     9722.52
    344280     9722.76
    344320     9724.18
    344360     9726.11
    344400     9726.39
    344440     9728.29
    344480     9729.19
    344520     9729.22
    344560     9730.44
    344600     9732.05
    344640     9733.14
    344680     9734.85
    344720     9734.74
    344760     9736.76
    344800     9737.82
    344840     9739.26
    344880      9740.1
    344920     9740.52
    344960     9742.22
    345000     9743.74
    345040     9745.16
    345080     9745.41
    345120     9746.84
    345160     9748.78
    345200     9749.04
    345240     9750.94
    345280     9751.79
    345320     9751.88
    345360      9753.1
    345400     9754.72
    345440     9755.79
    345480      9757.5
    345520     9757.39
    345560     9759.41
    345600     9760.48
    345640     9761.89
    345680     9762.75
    345720     9763.13
    345760     9764.86
    345800     9766.38
    345840     9767.79
    345880     9768.07
    345920     9769.48
    345960     9771.44
    346000     9771.72
    346040     9773.57
    346080     9774.43
    346120     9774.53
    346160     9775.74
    346200     9777.38
    346240     9778.42
    346280     9780.16
    346320     9780.01
    346360     9782.08
    346400     9783.14
    346440     9784.51
    346480     9785.39
    346520     9785.77
    346560     9787.49
    346600     9789.03
    346640     9790.43
    346680      9790.7
    346720     9792.09
    346760     9794.08
    346800     9794.35
    346840     9796.21
    346880     9797.06
    346920     9797.18
    346960     9798.41
    347000        9800
    347040     9801.05
    347080     9802.81
    347120     9802.65
    347160      9804.7
    347200     9805.78
    347240     9807.17
    347280     9808.01
    347320     9808.42
    347360     9810.13
    347400     9811.68
    347440     9813.07
    347480     9813.37
    347520     9814.73
    347560     9816.73
    347600     9817.01
    347640     9818.88
    347680     9819.72
    347720     9819.84
    347760     9821.04
    347800     9822.64
    347840     9823.73
    347880     9825.47
    347920      9825.3
    347960     9827.33
    348000     9828.46
    348040     9829.85
    348080     9830.64
    348120     9831.08
    348160     9832.77
    348200     9834.33
    348240      9835.7
    348280     9836.01
    348320     9837.38
    348360     9839.38
    348400     9839.67
    348440     9841.51
    348480     9842.38
    348520     9842.46
    348560     9843.73
    348600     9845.37
    348640     9846.38
    348680     9848.14
    348720     9847.95
    348760     9850.02
    348800     9851.14
    348840     9852.51
    348880     9853.28
    348920     9853.73
    348960     9855.45
    349000     9856.96
    349040     9858.39
    349080     9858.65
    349120     9860.02
    349160     9862.02
    349200      9862.3
    349240     9864.13
    349280     9865.02
    349320     9865.13
    349360      9866.4
    349400     9868.06
    349440     9869.04
    349480      9870.8
    349520     9870.63
    349560     9872.67
    349600     9873.81
    349640     9875.17
    349680     9875.96
    349720     9876.38
    349760     9878.14
    349800     9879.64
    349840     9881.04
    349880     9881.32
    349920     9882.67
    349960     9884.68
    350000     9884.96
    350040      9886.8
    350080     9887.69
    350120     9887.79
    350160      9889.1
    350200      9890.7
    350240     9891.75
    350280     9893.49
    350320     9893.29
    350360     9895.32
    350400     9896.46
    350440     9897.84
    350480     9898.63
    350520     9899.06
    350560      9900.8
    350600     9902.32
    350640     9903.66
    350680     9903.96
    350720     9905.36
    350760     9907.32
    350800     9907.62
    350840     9909.45
    350880     9910.35
    350920     9910.45
    350960     9911.78
    351000     9913.33
    351040     9914.41
    351080     9916.17
    351120     9915.94
    351160     9917.97
    351200     9919.12
    351240     9920.49
    351280      9921.3
    351320      9921.7
    351360     9923.43
    351400     9924.97
    351440     9926.31
    351480     9926.58
    351520        9928
    351560     9929.95
    351600     9930.25
    351640     9932.13
    351680     9932.96
    351720     9933.11
    351760      9934.4
    351800        9936
    351840     9937.02
    351880     9938.82
    351920     9938.55
    351960      9940.6
    352000     9941.76
    352040      9943.1
    352080     9943.92
    352120     9944.31
    352160     9946.06
    352200     9947.61
    352240      9948.9
    352280     9949.23
    352320     9950.63
    352360     9952.58
    352400      9952.9
    352440     9954.75
    352480     9955.59
    352520     9955.71
    352560     9957.02
    352600     9958.62
    352640     9959.63
    352680     9961.43
    352720     9961.18
    352760     9963.23
    352800      9964.4
    352840     9965.73
    352880     9966.57
    352920     9966.91
    352960     9968.67
    353000     9970.25
    353040     9971.53
    353080     9971.85
    353120     9973.27
    353160     9975.23
    353200     9975.52
    353240     9977.34
    353280     9978.23
    353320     9978.31
    353360     9979.64
    353400     9981.28
    353440      9982.3
    353480     9984.07
    353520     9983.81
    353560     9985.87
    353600     9987.04
    353640     9988.32
    353680     9989.22
    353720     9989.59
    353760      9991.3
    353800     9992.91
    353840     9994.17
    353880      9994.5
    353920     9995.89
    353960     9997.86
    354000     9998.19
    354040     9999.98
    354080     10000.9
    354120       10001
    354160     10002.3
    354200     10003.9
    354240       10005
    354280     10006.7
    354320     10006.4
    354360     10008.5
    354400     10009.7
    354440       10011
    354480     10011.9
    354520     10012.2
    354560       10014
    354600     10015.6
    354640     10016.8
    354680     10017.1
    354720     10018.6
    354760     10020.5
    354800     10020.8
    354840     10022.7
    354880     10023.5
    354920     10023.6
    354960       10025
    355000     10026.6
    355040     10027.6
    355080     10029.4
    355120     10029.1
    355160     10031.2
    355200     10032.3
    355240     10033.6
    355280     10034.5
    355320     10034.9
    355360     10036.6
    355400     10038.2
    355440     10039.5
    355480     10039.8
    355520     10041.2
    355560     10043.1
    355600     10043.5
    355640     10045.3
    355680     10046.1
    355720     10046.3
    355760     10047.6
    355800     10049.2
    355840     10050.2
    355880     10052.1
    355920     10051.7
    355960     10053.8
    356000     10054.9
    356040     10056.3
    356080     10057.1
    356120     10057.5
    356160     10059.2
    356200     10060.8
    356240     10062.1
    356280     10062.4
    356320     10063.8
    356360     10065.8
    356400     10066.1
    356440     10067.9
    356480     10068.8
    356520     10068.9
    356560     10070.2
    356600     10071.8
    356640     10072.9
    356680     10074.7
    356720     10074.3
    356760     10076.4
    356800     10077.6
    356840     10078.9
    356880     10079.7
    356920     10080.1
    356960     10081.8
    357000     10083.5
    357040     10084.7
    357080       10085
    357120     10086.4
    357160     10088.4
    357200     10088.7
    357240     10090.5
    357280     10091.4
    357320     10091.5
    357360     10092.8
    357400     10094.5
    357440     10095.5
    357480     10097.3
    357520       10097
    357560       10099
    357600     10100.2
    357640     10101.5
    357680     10102.3
    357720     10102.7
    357760     10104.5
    357800     10106.1
    357840     10107.3
    357880     10107.6
    357920       10109
    357960       10111
    358000     10111.3
    358040     10113.1
    358080       10114
    358120     10114.1
    358160     10115.5
    358200     10117.1
    358240     10118.1
    358280     10119.9
    358320     10119.5
    358360     10121.6
    358400     10122.8
    358440     10124.1
    358480     10124.9
    358520     10125.3
    358560     10127.1
    358600     10128.7
    358640       10130
    358680     10130.2
    358720     10131.6
    358760     10133.6
    358800     10133.9
    358840     10135.7
    358880     10136.6
    358920     10136.7
    358960     10138.1
    359000     10139.7
    359040     10140.7
    359080     10142.5
    359120     10142.1
    359160     10144.2
    359200     10145.4
    359240     10146.7
    359280     10147.5
    359320     10147.9
    359360     10149.7
    359400     10151.3
    359440     10152.5
    359480     10152.9
    359520     10154.3
    359560     10156.2
    359600     10156.5
    359640     10158.3
    359680     10159.1
    359720     10159.3
    359760     10160.7
    359800     10162.2
    359840     10163.3
    359880     10165.1
    359920     10164.8
    359960     10166.8
    360000     10168.1
    360040     10169.3
    360080     10170.1
    360120     10170.5
    360160     10172.3
    360200     10173.9
    360240     10175.1
    360280     10175.5
    360320     10176.8
    360360     10178.8
    360400     10179.1
    360440     10180.9
    360480     10181.8
    360520     10181.9
    360560     10183.2
    360600     10184.8
    360640     10185.9
    360680     10187.8
    360720     10187.4
    360760     10189.4
    360800     10190.7
    360840     10191.9
    360880     10192.7
    360920     10193.1
    360960     10194.9
    361000     10196.5
    361040     10197.7
    361080       10198
    361120     10199.4
    361160     10201.4
    361200     10201.6
    361240     10203.5
    361280     10204.4
    361320     10204.5
    361360     10205.8
    361400     10207.4
    361440     10208.5
    361480     10210.4
    361520       10210
    361560       10212
    361600     10213.2
    361640     10214.5
    361680     10215.2
    361720     10215.7
    361760     10217.5
    361800     10219.1
    361840     10220.3
    361880     10220.7
    361920       10222
    361960       10224
    362000     10224.2
    362040     10226.1
    362080       10227
    362120     10227.1
    362160     10228.4
    362200       10230
    362240     10231.1
    362280       10233
    362320     10232.5
    362360     10234.6
    362400     10235.8
    362440     10237.1
    362480     10237.8
    362520     10238.2
    362560       10240
    362600     10241.7
    362640     10242.9
    362680     10243.3
    362720     10244.6
    362760     10246.5
    362800     10246.8
    362840     10248.7
    362880     10249.5
    362920     10249.7
    362960       10251
    363000     10252.6
    363040     10253.7
    363080     10255.6
    363120     10255.1
    363160     10257.2
    363200     10258.4
    363240     10259.6
    363280     10260.4
    363320     10260.8
    363360     10262.6
    363400     10264.3
    363440     10265.5
    363480     10265.8
    363520     10267.2
    363560     10269.1
    363600     10269.4
    363640     10271.3
    363680     10272.1
    363720     10272.2
    363760     10273.6
    363800     10275.2
    363840     10276.3
    363880     10278.1
    363920     10277.7
    363960     10279.8
    364000       10281
    364040     10282.2
    364080       10283
    364120     10283.4
    364160     10285.2
    364200     10286.9
    364240     10288.1
    364280     10288.4
    364320     10289.8
    364360     10291.7
    364400       10292
    364440     10293.9
    364480     10294.7
    364520     10294.8
    364560     10296.1
    364600     10297.8
    364640     10298.8
    364680     10300.7
    364720     10300.3
    364760     10302.3
    364800     10303.6
    364840     10304.8
    364880     10305.6
    364920       10306
    364960     10307.8
    365000     10309.5
    365040     10310.7
    365080       10311
    365120     10312.4
    365160     10314.3
    365200     10314.6
    365240     10316.5
    365280     10317.3
    365320     10317.4
    365360     10318.7
    365400     10320.3
    365440     10321.4
    365480     10323.3
    365520     10322.8
    365560       10325
    365600     10326.1
    365640     10327.4
    365680     10328.2
    365720     10328.6
    365760     10330.3
    365800     10332.2
    365840     10333.3
    365880     10333.6
    365920       10335
    365960     10336.9
    366000     10337.2
    366040     10339.1
    366080     10339.9
    366120       10340
    366160     10341.4
    366200       10343
    366240       10344
    366280     10345.9
    366320     10345.5
    366360     10347.6
    366400     10348.7
    366440       10350
    366480     10350.8
    366520     10351.3
    366560     10352.9
    366600     10354.8
    366640       10356
    366680     10356.2
    366720     10357.6
    366760     10359.5
    366800     10359.8
    366840     10361.7
    366880     10362.6
    366920     10362.6
    366960     10363.9
    367000     10365.6
    367040     10366.6
    367080     10368.5
    367120     10368.1
    367160     10370.2
    367200     10371.4
    367240     10372.6
    367280     10373.4
    367320     10373.9
    367360     10375.5
    367400     10377.4
    367440     10378.6
    367480     10378.9
    367520     10380.3
    367560     10382.1
    367600     10382.5
    367640     10384.3
    367680     10385.2
    367720     10385.2
    367760     10386.5
    367800     10388.2
    367840     10389.2
    367880     10391.2
    367920     10390.8
    367960     10392.9
    368000       10394
    368040     10395.3
    368080       10396
    368120     10396.5
    368160     10398.2
    368200       10400
    368240     10401.2
    368280     10401.5
    368320     10402.9
    368360     10404.7
    368400     10405.1
    368440       10407
    368480     10407.8
    368520     10407.9
    368560     10409.1
    368600     10410.8
    368640     10411.9
    368680     10413.8
    368720     10413.4
    368760     10415.5
    368800     10416.6
    368840     10417.9
    368880     10418.6
    368920     10419.1
    368960     10420.8
    369000     10422.6
    369040     10423.9
    369080     10424.1
    369120     10425.5
    369160     10427.3
    369200     10427.7
    369240     10429.6
    369280     10430.4
    369320     10430.5
    369360     10431.7
    369400     10433.4
    369440     10434.5
    369480     10436.4
    369520       10436
    369560     10438.1
    369600     10439.2
    369640     10440.5
    369680     10441.2
    369720     10441.7
    369760     10443.4
    369800     10445.2
    369840     10446.5
    369880     10446.7
    369920     10448.1
    369960       10450
    370000     10450.4
    370040     10452.3
    370080     10453.1
    370120     10453.1
    370160     10454.4
    370200     10456.1
    370240     10457.1
    370280       10459
    370320     10458.6
    370360     10460.7
    370400     10461.8
    370440     10463.1
    370480     10463.8
    370520     10464.3
    370560       10466
    370600     10467.9
    370640     10469.1
    370680     10469.4
    370720     10470.7
    370760     10472.6
    370800       10473
    370840     10474.9
    370880     10475.7
    370920     10475.8
    370960       10477
    371000     10478.7
    371040     10479.7
    371080     10481.7
    371120     10481.2
    371160     10483.3
    371200     10484.4
    371240     10485.7
    371280     10486.4
    371320     10486.9
    371360     10488.6
    371400     10490.5
    371440     10491.7
    371480       10492
    371520     10493.4
    371560     10495.2
    371600     10495.6
    371640     10497.5
    371680     10498.3
    371720     10498.4
    371760     10499.6
    371800     10501.3
    371840     10502.3
    371880     10504.2
    371920     10503.8
    371960     10505.9
    372000       10507
    372040     10508.4
    372080     10509.1
    372120     10509.5
    372160     10511.2
    372200     10513.1
    372240     10514.3
    372280     10514.7
    372320       10516
    372360     10517.7
    372400     10518.2
    372440     10520.1
    372480       10521
    372520       10521
    372560     10522.2
    372600     10523.9
    372640     10524.9
    372680     10526.8
    372720     10526.3
    372760     10528.5
    372800     10529.6
    372840     10530.9
    372880     10531.7
    372920     10532.1
    372960     10533.9
    373000     10535.7
    373040     10536.9
    373080     10537.3
    373120     10538.6
    373160     10540.3
    373200     10540.8
    373240     10542.7
    373280     10543.6
    373320     10543.6
    373360     10544.8
    373400     10546.6
    373440     10547.5
    373480     10549.5
    373520     10548.9
    373560       10551
    373600     10552.2
    373640     10553.5
    373680     10554.3
    373720     10554.7
    373760     10556.4
    373800     10558.3
    373840     10559.4
    373880     10559.9
    373920     10561.2
    373960       10563
    374000     10563.4
    374040     10565.3
    374080     10566.2
    374120     10566.2
    374160     10567.4
    374200     10569.1
    374240     10570.1
    374280     10572.1
    374320     10571.5
    374360     10573.6
    374400     10574.7
    374440     10576.1
    374480     10576.9
    374520     10577.3
    374560       10579
    374600     10580.9
    374640       10582
    374680     10582.5
    374720     10583.8
    374760     10585.5
    374800       10586
    374840     10587.8
    374880     10588.8
    374920     10588.7
    374960       10590
    375000     10591.7
    375040     10592.7
    375080     10594.6
    375120     10594.1
    375160     10596.2
    375200     10597.3
    375240     10598.7
    375280     10599.4
    375320     10599.9
    375360     10601.6
    375400     10603.5
    375440     10604.6
    375480       10605
    375520     10606.4
    375560     10608.2
    375600     10608.5
    375640     10610.4
    375680     10611.3
    375720     10611.3
    375760     10612.6
    375800     10614.3
    375840     10615.3
    375880     10617.2
    375920     10616.7
    375960     10618.8
    376000     10619.9
    376040     10621.3
    376080     10622.1
    376120     10622.5
    376160     10624.2
    376200     10626.1
    376240     10627.2
    376280     10627.6
    376320       10629
    376360     10630.8
    376400     10631.1
    376440       10633
    376480       10634
    376520     10633.9
    376560     10635.2
    376600     10636.9
    376640     10637.9
    376680     10639.8
    376720     10639.3
    376760     10641.4
    376800     10642.5
    376840       10644
    376880     10644.6
    376920     10645.1
    376960     10646.8
    377000     10648.7
    377040     10649.8
    377080     10650.2
    377120     10651.6
    377160     10653.4
    377200     10653.7
    377240     10655.6
    377280     10656.6
    377320     10656.5
    377360     10657.8
    377400     10659.5
    377440     10660.5
    377480     10662.4
    377520     10661.9
    377560     10663.9
    377600     10665.1
    377640     10666.6
    377680     10667.2
    377720     10667.7
    377760     10669.4
    377800     10671.3
    377840     10672.5
    377880     10672.8
    377920     10674.2
    377960       10676
    378000     10676.3
    378040     10678.2
    378080     10679.2
    378120       10679
    378160     10680.4
    378200     10682.1
    378240     10683.1
    378280       10685
    378320     10684.5
    378360     10686.5
    378400     10687.7
    378440     10689.2
    378480     10689.8
    378520     10690.3
    378560       10692
    378600     10693.9
    378640       10695
    378680     10695.4
    378720     10696.8
    378760     10698.5
    378800     10698.9
    378840     10700.8
    378880     10701.8
    378920     10701.6
    378960     10702.9
    379000     10704.7
    379040     10705.7
    379080     10707.6
    379120     10707.1
    379160     10709.1
    379200     10710.3
    379240     10711.8
    379280     10712.4
    379320     10712.9
    379360     10714.6
    379400     10716.5
    379440     10717.6
    379480       10718
    379520     10719.4
    379560     10721.1
    379600     10721.5
    379640     10723.3
    379680     10724.3
    379720     10724.2
    379760     10725.6
    379800     10727.3
    379840     10728.3
    379880     10730.2
    379920     10729.6
    379960     10731.7
    380000     10732.9
    380040     10734.4
    380080     10734.9
    380120     10735.5
    380160     10737.2
    380200     10739.1
    380240     10740.1
    380280     10740.6
    380320     10741.9
    380360     10743.7
    380400     10744.1
    380440     10745.9
    380480     10746.9
    380520     10746.8
    380560     10748.1
    380600     10749.9
    380640     10750.9
    380680     10752.8
    380720     10752.2
    380760     10754.2
    380800     10755.4
    380840       10757
    380880     10757.5
    380920     10758.1
    380960     10759.8
    381000     10761.7
    381040     10762.7
    381080     10763.1
    381120     10764.5
    381160     10766.2
    381200     10766.7
    381240     10768.5
    381280     10769.5
    381320     10769.4
    381360     10770.8
    381400     10772.4
    381440     10773.5
    381480     10775.4
    381520     10774.8
    381560     10776.8
    381600       10778
    381640     10779.6
    381680     10780.1
    381720     10780.7
    381760     10782.3
    381800     10784.3
    381840     10785.3
    381880     10785.7
    381920     10787.1
    381960     10788.9
    382000     10789.3
    382040     10791.1
    382080     10792.1
    382120       10792
    382160     10793.3
    382200       10795
    382240     10796.1
    382280       10798
    382320     10797.4
    382360     10799.4
    382400     10800.6
    382440     10802.2
    382480     10802.7
    382520     10803.2
    382560     10804.9
    382600     10806.9
    382640     10807.9
    382680     10808.2
    382720     10809.7
    382760     10811.5
    382800     10811.8
    382840     10813.7
    382880     10814.7
    382920     10814.5
    382960     10815.9
    383000     10817.6
    383040     10818.7
    383080     10820.6
    383120     10819.9
    383160       10822
    383200     10823.1
    383240     10824.8
    383280     10825.3
    383320     10825.8
    383360     10827.5
    383400     10829.5
    383440     10830.5
    383480     10830.8
    383520     10832.3
    383560       10834
    383600     10834.4
    383640     10836.3
    383680     10837.2
    383720     10837.1
    383760     10838.5
    383800     10840.2
    383840     10841.3
    383880     10843.1
    383920     10842.5
    383960     10844.6
    384000     10845.7
    384040     10847.3
    384080     10847.8
    384120     10848.4
    384160       10850
    384200     10852.1
    384240     10853.1
    384280     10853.3
    384320     10854.8
    384360     10856.6
    384400       10857
    384440     10858.9
    384480     10859.8
    384520     10859.7
    384560     10861.1
    384600     10862.7
    384640     10863.8
    384680     10865.7
    384720     10865.1
    384760     10867.2
    384800     10868.3
    384840     10869.9
    384880     10870.4
    384920     10870.9
    384960     10872.6
    385000     10874.7
    385040     10875.7
    385080     10875.9
    385120     10877.4
    385160     10879.2
    385200     10879.6
    385240     10881.5
    385280     10882.4
    385320     10882.2
    385360     10883.7
    385400     10885.3
    385440     10886.4
    385480     10888.3
    385520     10887.7
    385560     10889.7
    385600     10890.9
    385640     10892.5
    385680       10893
    385720     10893.5
    385760     10895.2
    385800     10897.3
    385840     10898.3
    385880     10898.5
    385920     10900.1
    385960     10901.7
    386000     10902.2
    386040     10904.1
    386080       10905
    386120     10904.8
    386160     10906.3
    386200       10908
    386240       10909
    386280     10910.9
    386320     10910.3
    386360     10912.4
    386400     10913.5
    386440     10915.1
    386480     10915.6
    386520     10916.1
    386560     10917.8
    386600     10919.9
    386640     10920.9
    386680     10921.1
    386720     10922.7
    386760     10924.4
    386800     10924.8
    386840     10926.7
    386880     10927.6
    386920     10927.4
    386960     10928.9
    387000     10930.6
    387040     10931.6
    387080     10933.6
    387120     10932.9
    387160       10935
    387200     10936.1
    387240     10937.7
    387280     10938.2
    387320     10938.7
    387360     10940.4
    387400     10942.5
    387440     10943.6
    387480     10943.7
    387520     10945.3
    387560       10947
    387600     10947.5
    387640     10949.3
    387680     10950.2
    387720     10950.1
    387760     10951.5
    387800     10953.2
    387840     10954.2
    387880     10956.2
    387920     10955.6
    387960     10957.7
    388000     10958.8
    388040     10960.4
    388080     10960.8
    388120     10961.4
    388160     10963.1
    388200     10965.1
    388240     10966.2
    388280     10966.4
    388320       10968
    388360     10969.6
    388400     10970.1
    388440       10972
    388480     10972.9
    388520     10972.7
    388560     10974.2
    388600     10975.9
    388640     10976.9
    388680     10978.9
    388720     10978.2
    388760     10980.3
    388800     10981.4
    388840       10983
    388880     10983.5
    388920       10984
    388960     10985.7
    389000     10987.8
    389040     10988.9
    389080       10989
    389120     10990.7
    389160     10992.2
    389200     10992.8
    389240     10994.6
    389280     10995.6
    389320     10995.3
    389360     10996.8
    389400     10998.5
    389440     10999.5
    389480     11001.5
    389520     11000.9
    389560       11003
    389600     11004.1
    389640     11005.7
    389680     11006.1
    389720     11006.6
    389760     11008.4
    389800     11010.4
    389840     11011.5
    389880     11011.7
    389920     11013.3
    389960     11014.9
    390000     11015.5
    390040     11017.2
    390080     11018.2
    390120       11018
    390160     11019.5
    390200     11021.2
    390240     11022.2
    390280     11024.2
    390320     11023.5
    390360     11025.7
    390400     11026.7
    390440     11028.3
    390480     11028.8
    390520     11029.3
    390560       11031
    390600     11033.1
    390640     11034.2
    390680     11034.4
    390720     11035.9
    390760     11037.5
    390800     11038.1
    390840     11039.9
    390880     11040.8
    390920     11040.7
    390960     11042.1
    391000     11043.8
    391040     11044.8
    391080     11046.8
    391120     11046.2
    391160     11048.3
    391200     11049.4
    391240     11050.9
    391280     11051.4
    391320       11052
    391360     11053.7
    391400     11055.8
    391440     11056.8
    391480       11057
    391520     11058.6
    391560     11060.2
    391600     11060.7
    391640     11062.5
    391680     11063.5
    391720     11063.4
    391760     11064.7
    391800     11066.4
    391840     11067.5
    391880     11069.4
    391920     11068.8
    391960     11070.9
    392000       11072
    392040     11073.6
    392080       11074
    392120     11074.5
    392160     11076.3
    392200     11078.4
    392240     11079.5
    392280     11079.6
    392320     11081.2
    392360     11082.8
    392400     11083.4
    392440     11085.2
    392480     11086.1
    392520       11086
    392560     11087.4
    392600     11089.1
    392640     11090.1
    392680       11092
    392720     11091.5
    392760     11093.6
    392800     11094.6
    392840     11096.2
    392880     11096.7
    392920     11097.2
    392960     11098.9
    393000     11101.1
    393040     11102.1
    393080     11102.3
    393120     11103.9
    393160     11105.4
    393200       11106
    393240     11107.8
    393280     11108.8
    393320     11108.6
    393360       11110
    393400     11111.7
    393440     11112.7
    393480     11114.8
    393520     11114.1
    393560     11116.2
    393600     11117.3
    393640     11118.8
    393680     11119.3
    393720     11119.8
    393760     11121.6
    393800     11123.7
    393840     11124.7
    393880     11124.9
    393920     11126.5
    393960     11128.1
    394000     11128.7
    394040     11130.4
    394080     11131.4
    394120     11131.2
    394160     11132.6
    394200     11134.4
    394240     11135.3
    394280     11137.4
    394320     11136.8
    394360     11138.8
    394400     11139.9
    394440     11141.5
    394480       11142
    394520     11142.4
    394560     11144.2
    394600     11146.3
    394640     11147.4
    394680     11147.6
    394720     11149.2
    394760     11150.7
    394800     11151.3
    394840     11153.1
    394880     11154.1
    394920     11153.9
    394960     11155.3
    395000       11157
    395040       11158
    395080       11160
    395120     11159.4
    395160     11161.5
    395200     11162.6
    395240     11164.1
    395280     11164.6
    395320     11165.1
    395360     11166.8
    395400       11169
    395440       11170
    395480     11170.2
    395520     11171.9
    395560     11173.4
    395600     11173.9
    395640     11175.8
    395680     11176.7
    395720     11176.5
    395760       11178
    395800     11179.7
    395840     11180.6
    395880     11182.7
    395920       11182
    395960     11184.1
    396000     11185.2
    396040     11186.8
    396080     11187.2
    396120     11187.7
    396160     11189.5
    396200     11191.6
    396240     11192.6
    396280     11192.8
    396320     11194.5
    396360       11196
    396400     11196.6
    396440     11198.4
    396480     11199.3
    396520     11199.1
    396560     11200.6
    396600     11202.3
    396640     11203.3
    396680     11205.3
    396720     11204.7
    396760     11206.8
    396800     11207.8
    396840     11209.4
    396880     11209.9
    396920     11210.3
    396960     11212.1
    397000     11214.2
    397040     11215.3
    397080     11215.4
    397120     11217.1
    397160     11218.6
    397200     11219.2
    397240     11221.1
    397280       11222
    397320     11221.7
    397360     11223.2
    397400     11224.9
    397440     11225.9
    397480     11227.9
    397520     11227.3
    397560     11229.4
    397600     11230.4
    397640       11232
    397680     11232.5
    397720       11233
    397760     11234.7
    397800     11236.9
    397840     11237.9
    397880       11238
    397920     11239.7
    397960     11241.3
    398000     11241.8
    398040     11243.7
    398080     11244.7
    398120     11244.3
    398160     11245.8
    398200     11247.5
    398240     11248.5
    398280     11250.6
    398320     11249.9
    398360       11252
    398400     11253.1
    398440     11254.7
    398480     11255.2
    398520     11255.6
    398560     11257.4
    398600     11259.5
    398640     11260.5
    398680     11260.6
    398720     11262.3
    398760     11263.9
    398800     11264.4
    398840     11266.3
    398880     11267.3
    398920       11267
    398960     11268.5
    399000     11270.1
    399040     11271.1
    399080     11273.2
    399120     11272.5
    399160     11274.6
    399200     11275.7
    399240     11277.2
    399280     11277.9
    399320     11278.2
    399360       11280
    399400     11282.1
    399440     11283.1
    399480     11283.2
    399520     11284.9
    399560     11286.5
    399600       11287
    399640     11288.9
    399680     11289.9
    399720     11289.6
    399760     11291.1
    399800     11292.7
    399840     11293.7
    399880     11295.8
    399920     11295.1
    399960     11297.2
    400000     11298.3
    400040     11299.9
    400080     11300.5
    400120     11300.8
    400160     11302.6
    400200     11304.7
    400240     11305.7
    400280     11305.8
    400320     11307.5
    400360     11309.1
    400400     11309.6
    400440     11311.5
    400480     11312.5
    400520     11312.1
    400560     11313.7
    400600     11315.3
    400640     11316.3
    400680     11318.4
    400720     11317.6
    400760     11319.8
    400800     11320.9
    400840     11322.5
    400880     11323.1
    400920     11323.4
    400960     11325.2
    401000     11327.3
    401040     11328.4
    401080     11328.4
    401120     11330.1
    401160     11331.7
    401200     11332.3
    401240     11334.1
    401280     11335.1
    401320     11334.7
    401360     11336.4
    401400     11337.9
    401440     11338.9
    401480       11341
    401520     11340.3
    401560     11342.5
    401600     11343.5
    401640     11345.1
    401680     11345.7
    401720       11346
    401760     11347.8
    401800     11349.9
    401840       11351
    401880       11351
    401920     11352.7
    401960     11354.3
    402000     11354.9
    402040     11356.7
    402080     11357.7
    402120     11357.4
    402160       11359
    402200     11360.6
    402240     11361.5
    402280     11363.6
    402320     11362.9
    402360     11365.1
    402400     11366.1
    402440     11367.7
    402480     11368.4
    402520     11368.7
    402560     11370.4
    402600     11372.5
    402640     11373.6
    402680     11373.6
    402720     11375.3
    402760     11376.9
    402800     11377.5
    402840     11379.3
    402880     11380.4
    402920       11380
    402960     11381.6
    403000     11383.2
    403040     11384.1
    403080     11386.3
    403120     11385.5
    403160     11387.7
    403200     11388.7
    403240     11390.4
    403280       11391
    403320     11391.3
    403360       11393
    403400     11395.1
    403440     11396.2
    403480     11396.2
    403520       11398
    403560     11399.6
    403600     11400.1
    403640     11401.9
    403680       11403
    403720     11402.6
    403760     11404.2
    403800     11405.8
    403840     11406.7
    403880     11408.9
    403920     11408.2
    403960     11410.3
    404000     11411.4
    404040       11413
    404080     11413.6
    404120     11413.9
    404160     11415.7
    404200     11417.8
    404240     11418.8
    404280     11418.9
    404320     11420.5
    404360     11422.2
    404400     11422.7
    404440     11424.5
    404480     11425.6
    404520     11425.2
    404560     11426.9
    404600     11428.4
    404640     11429.3
    404680     11431.5
    404720     11430.8
    404760       11433
    404800       11434
    404840     11435.6
    404880     11436.2
    404920     11436.6
    404960     11438.4
    405000     11440.4
    405040     11441.4
    405080     11441.5
    405120     11443.2
    405160     11444.8
    405200     11445.4
    405240     11447.1
    405280     11448.3
    405320     11447.9
    405360     11449.5
    405400     11451.1
    405440       11452
    405480     11454.1
    405520     11453.4
    405560     11455.6
    405600     11456.6
    405640     11458.3
    405680     11458.8
    405720     11459.2
    405760       11461
    405800       11463
    405840       11464
    405880     11464.2
    405920     11465.8
    405960     11467.5
    406000       11468
    406040     11469.8
    406080     11470.9
    406120     11470.5
    406160     11472.1
    406200     11473.7
    406240     11474.7
    406280     11476.8
    406320     11476.1
    406360     11478.2
    406400     11479.2
    406440       11481
    406480     11481.5
    406520     11481.9
    406560     11483.7
    406600     11485.7
    406640     11486.6
    406680     11486.8
    406720     11488.5
    406760     11490.1
    406800     11490.7
    406840     11492.5
    406880     11493.6
    406920     11493.2
    406960     11494.8
    407000     11496.4
    407040     11497.3
    407080     11499.5
    407120     11498.7
    407160     11500.9
    407200     11501.9
    407240     11503.7
    407280     11504.1
    407320     11504.5
    407360     11506.3
    407400     11508.3
    407440     11509.3
    407480     11509.5
    407520     11511.1
    407560     11512.8
    407600     11513.4
    407640     11515.2
    407680     11516.3
    407720     11515.8
    407760     11517.4
    407800       11519
    407840     11519.9
    407880     11522.1
    407920     11521.3
    407960     11523.5
    408000     11524.5
    408040     11526.3
    408080     11526.8
    408120     11527.2
    408160     11528.9
    408200       11531
    408240       11532
    408280     11532.1
    408320     11533.8
    408360     11535.4
    408400       11536
    408440     11537.8
    408480     11538.9
    408520     11538.5
    408560     11540.1
    408600     11541.6
    408640     11542.5
    408680     11544.7
    408720     11543.9
    408760     11546.2
    408800     11547.2
    408840       11549
    408880     11549.4
    408920     11549.8
    408960     11551.6
    409000     11553.6
    409040     11554.6
    409080     11554.7
    409120     11556.4
    409160       11558
    409200     11558.6
    409240     11560.4
    409280     11561.5
    409320     11561.1
    409360     11562.7
    409400     11564.3
    409440     11565.1
    409480     11567.3
    409520     11566.5
    409560     11568.8
    409600     11569.8
    409640     11571.5
    409680       11572
    409720     11572.5
    409760     11574.2
    409800     11576.2
    409840     11577.2
    409880     11577.3
    409920       11579
    409960     11580.6
    410000     11581.2
    410040     11582.9
    410080     11584.1
    410120     11583.6
    410160     11585.3
    410200     11586.9
    410240     11587.7
    410280     11589.9
    410320     11589.1
    410360     11591.4
    410400     11592.4
    410440     11594.2
    410480     11594.6
    410520     11595.1
    410560     11596.8
    410600     11598.8
    410640     11599.8
    410680     11599.9
    410720     11601.6
    410760     11603.2
    410800     11603.8
    410840     11605.6
    410880     11606.7
    410920     11606.2
    410960     11607.9
    411000     11609.5
    411040     11610.3
    411080     11612.5
    411120     11611.7
    411160       11614
    411200       11615
    411240     11616.8
    411280     11617.2
    411320     11617.7
    411360     11619.5
    411400     11621.5
    411440     11622.4
    411480     11622.6
    411520     11624.2
    411560     11625.9
    411600     11626.5
    411640     11628.2
    411680     11629.3
    411720     11628.8
    411760     11630.5
    411800     11632.1
    411840     11632.9
    411880     11635.2
    411920     11634.3
    411960     11636.7
    412000     11637.7
    412040     11639.5
    412080     11639.8
    412120     11640.4
    412160     11642.1
    412200     11644.1
    412240     11645.1
    412280     11645.2
    412320     11646.8
    412360     11648.5
    412400     11649.1
    412440     11650.8
    412480     11651.9
    412520     11651.4
    412560     11653.1
    412600     11654.8
    412640     11655.6
    412680     11657.8
    412720       11657
    412760     11659.3
    412800     11660.4
    412840     11662.1
    412880     11662.4
    412920       11663
    412960     11664.7
    413000     11666.7
    413040     11667.7
    413080     11667.8
    413120     11669.4
    413160     11671.1
    413200     11671.7
    413240     11673.5
    413280     11674.5
    413320     11674.1
    413360     11675.7
    413400     11677.4
    413440     11678.2
    413480     11680.4
    413520     11679.6
    413560     11681.9
    413600       11683
    413640     11684.7
    413680       11685
    413720     11685.6
    413760     11687.3
    413800     11689.3
    413840     11690.3
    413880     11690.4
    413920       11692
    413960     11693.7
    414000     11694.3
    414040     11696.1
    414080     11697.1
    414120     11696.7
    414160     11698.3
    414200       11700
    414240     11700.8
    414280       11703
    414320     11702.2
    414360     11704.4
    414400     11705.6
    414440     11707.3
    414480     11707.6
    414520     11708.2
    414560     11709.9
    414600     11711.9
    414640       11713
    414680       11713
    414720     11714.6
    414760     11716.3
    414800     11716.9
    414840     11718.7
    414880     11719.7
    414920     11719.3
    414960     11720.9
    415000     11722.6
    415040     11723.4
    415080     11725.6
    415120     11724.8
    415160       11727
    415200     11728.2
    415240       11730
    415280     11730.1
    415320     11730.7
    415360     11732.5
    415400     11734.5
    415440     11735.6
    415480     11735.6
    415520     11737.2
    415560     11738.9
    415600     11739.5
    415640     11741.3
    415680     11742.3
    415720     11741.9
    415760     11743.5
    415800     11745.2
    415840       11746
    415880     11748.2
    415920     11747.4
    415960     11749.6
    416000     11750.8
    416040     11752.6
    416080     11752.7
    416120     11753.3
    416160     11755.1
    416200     11757.1
    416240     11758.2
    416280     11758.2
    416320     11759.8
    416360     11761.5
    416400     11762.1
    416440     11763.9
    416480     11764.9
    416520     11764.5
    416560     11766.1
    416600     11767.7
    416640     11768.6
    416680     11770.8
    416720       11770
    416760     11772.2
    416800     11773.4
    416840     11775.2
    416880     11775.3
    416920     11775.9
    416960     11777.7
    417000     11779.7
    417040     11780.8
    417080     11780.8
    417120     11782.4
    417160     11784.1
    417200     11784.7
    417240     11786.5
    417280     11787.6
    417320     11787.1
    417360     11788.7
    417400     11790.4
    417440     11791.2
    417480     11793.3
    417520     11792.5
    417560     11794.8
    417600       11796
    417640     11797.8
    417680       11798
    417720     11798.5
    417760     11800.3
    417800     11802.4
    417840     11803.4
    417880     11803.4
    417920       11805
    417960     11806.7
    418000     11807.3
    418040     11809.1
    418080     11810.2
    418120     11809.7
    418160     11811.3
    418200       11813
    418240     11813.8
    418280       11816
    418320     11815.1
    418360     11817.3
    418400     11818.6
    418440     11820.4
    418480     11820.6
    418520     11821.1
    418560       11823
    418600       11825
    418640       11826
    418680       11826
    418720     11827.6
    418760     11829.4
    418800     11829.9
    418840     11831.7
    418880     11832.8
    418920     11832.3
    418960     11833.9
    419000     11835.6
    419040     11836.4
    419080     11838.6
    419120     11837.7
    419160     11839.9
    419200     11841.2
    419240       11843
    419280     11843.2
    419320     11843.7
    419360     11845.6
    419400     11847.6
    419440     11848.6
    419480     11848.7
    419520     11850.2
    419560       11852
    419600     11852.5
    419640     11854.4
    419680     11855.4
    419720     11854.9
    419760     11856.5
    419800     11858.2
    419840     11858.9
    419880     11861.2
    419920     11860.3
    419960     11862.5
    420000     11863.8
    420040     11865.6
    420080     11865.8
    420120     11866.3
    420160     11868.1
    420200     11870.2
    420240     11871.2
    420280     11871.3
    420320     11872.8
    420360     11874.6
    420400     11875.1
    420440     11876.9
    420480       11878
    420520     11877.5
    420560     11879.1
    420600     11880.8
    420640     11881.5
    420680     11883.8
    420720     11882.9
    420760     11885.1
    420800     11886.5
    420840     11888.2
    420880     11888.4
    420920     11888.9
    420960     11890.8
    421000     11892.8
    421040     11893.8
    421080     11893.9
    421120     11895.4
    421160     11897.2
    421200     11897.8
    421240     11899.6
    421280     11900.7
    421320     11900.1
    421360     11901.7
    421400     11903.5
    421440     11904.1
    421480     11906.4
    421520     11905.6
    421560     11907.7
    421600     11909.1
    421640     11910.8
    421680       11911
    421720     11911.6
    421760     11913.5
    421800     11915.5
    421840     11916.4
    421880     11916.5
    421920       11918
    421960     11919.9
    422000     11920.4
    422040     11922.3
    422080     11923.3
    422120     11922.7
    422160     11924.4
    422200     11926.2
    422240     11926.8
    422280       11929
    422320     11928.2
    422360     11930.3
    422400     11931.8
    422440     11933.5
    422480     11933.6
    422520     11934.2
    422560     11936.1
    422600     11938.1
    422640     11939.1
    422680     11939.2
    422720     11940.7
    422760     11942.5
    422800       11943
    422840     11944.9
    422880     11945.9
    422920     11945.3
    422960       11947
    423000     11948.8
    423040     11949.4
    423080     11951.6
    423120     11950.9
    423160       11953
    423200     11954.4
    423240     11956.1
    423280     11956.2
    423320     11956.8
    423360     11958.7
    423400     11960.8
    423440     11961.6
    423480     11961.9
    423520     11963.3
    423560     11965.1
    423600     11965.6
    423640     11967.5
    423680     11968.6
    423720       11968
    423760     11969.7
    423800     11971.4
    423840       11972
    423880     11974.3
    423920     11973.5
    423960     11975.6
    424000       11977
    424040     11978.7
    424080     11978.9
    424120     11979.5
    424160     11981.4
    424200     11983.4
    424240     11984.3
    424280     11984.6
    424320     11985.9
    424360     11987.9
    424400     11988.3
    424440     11990.2
    424480     11991.3
    424520     11990.7
    424560     11992.4
    424600     11994.1
    424640     11994.7
    424680     11996.9
    424720     11996.1
    424760     11998.3
    424800     11999.7
    424840     12001.4
    424880     12001.5
    424920     12002.1
    424960       12004
    425000     12006.1
    425040       12007
    425080     12007.2
    425120     12008.6
    425160     12010.5
    425200       12011
    425240     12012.8
    425280       12014
    425320     12013.3
    425360       12015
    425400     12016.7
    425440     12017.3
    425480     12019.6
    425520     12018.8
    425560     12020.9
    425600     12022.4
    425640       12024
    425680     12024.2
    425720     12024.8
    425760     12026.7
    425800     12028.7
    425840     12029.6
    425880     12029.8
    425920     12031.2
    425960     12033.1
    426000     12033.7
    426040     12035.4
    426080     12036.6
    426120       12036
    426160     12037.6
    426200     12039.4
    426240       12040
    426280     12042.2
    426320     12041.4
    426360     12043.6
    426400       12045
    426440     12046.7
    426480     12046.8
    426520     12047.4
    426560     12049.3
    426600     12051.4
    426640     12052.3
    426680     12052.5
    426720     12053.9
    426760     12055.8
    426800     12056.3
    426840       12058
    426880     12059.2
    426920     12058.6
    426960     12060.3
    427000       12062
    427040     12062.6
    427080     12064.9
    427120     12064.1
    427160     12066.2
    427200     12067.7
    427240     12069.3
    427280     12069.4
    427320       12070
    427360       12072
    427400     12074.1
    427440     12074.9
    427480     12075.1
    427520     12076.5
    427560     12078.4
    427600     12078.9
    427640     12080.7
    427680     12081.9
    427720     12081.3
    427760       12083
    427800     12084.7
    427840     12085.2
    427880     12087.6
    427920     12086.7
    427960     12088.9
    428000     12090.3
    428040       12092
    428080     12092.1
    428120     12092.7
    428160     12094.6
    428200     12096.7
    428240     12097.5
    428280     12097.8
    428320     12099.2
    428360     12101.1
    428400     12101.6
    428440     12103.3
    428480     12104.5
    428520     12103.9
    428560     12105.6
    428600     12107.3
    428640     12107.9
    428680     12110.2
    428720     12109.3
    428760     12111.5
    428800     12112.9
    428840     12114.6
    428880     12114.8
    428920     12115.3
    428960     12117.3
    429000     12119.4
    429040     12120.2
    429080     12120.4
    429120     12121.9
    429160     12123.8
    429200     12124.3
    429240       12126
    429280     12127.2
    429320     12126.6
    429360     12128.3
    429400     12129.9
    429440     12130.5
    429480     12132.8
    429520       12132
    429560     12134.2
    429600     12135.6
    429640     12137.3
    429680     12137.4
    429720       12138
    429760       12140
    429800     12142.1
    429840     12142.9
    429880     12143.1
    429920     12144.5
    429960     12146.5
    430000     12146.9
    430040     12148.7
    430080     12149.8
    430120     12149.2
    430160       12151
    430200     12152.6
    430240     12153.2
    430280     12155.5
    430320     12154.6
    430360     12156.9
    430400     12158.3
    430440       12160
    430480     12160.1
    430520     12160.6
    430560     12162.7
    430600     12164.8
    430640     12165.6
    430680     12165.8
    430720     12167.2
    430760     12169.2
    430800     12169.6
    430840     12171.4
    430880     12172.5
    430920     12171.9
    430960     12173.7
    431000     12175.3
    431040     12175.9
    431080     12178.2
    431120     12177.3
    431160     12179.6
    431200       12181
    431240     12182.7
    431280     12182.8
    431320     12183.2
    431360     12185.4
    431400     12187.5
    431440     12188.3
    431480     12188.5
    431520       12190
    431560     12191.9
    431600     12192.3
    431640     12194.1
    431680     12195.2
    431720     12194.5
    431760     12196.4
    431800       12198
    431840     12198.6
    431880     12200.9
    431920     12199.9
    431960     12202.3
    432000     12203.6
    432040     12205.4
    432080     12205.5
    432120       12206
    432160     12208.2
    432200     12210.2
    432240     12211.1
    432280     12211.2
    432320     12212.6
    432360     12214.6
    432400       12215
    432440     12216.8
    432480     12217.9
    432520     12217.2
    432560     12219.1
    432600     12220.6
    432640     12221.3
    432680     12223.5
    432720     12222.6
    432760       12225
    432800     12226.3
    432840     12228.1
    432880     12228.2
    432920     12228.6
    432960     12230.8
    433000     12232.8
    433040     12233.7
    433080     12233.8
    433120     12235.3
    433160     12237.3
    433200     12237.7
    433240     12239.5
    433280     12240.6
    433320     12239.9
    433360     12241.8
    433400     12243.3
    433440     12244.1
    433480     12246.2
    433520     12245.3
    433560     12247.6
    433600     12248.9
    433640     12250.8
    433680     12250.9
    433720     12251.2
    433760     12253.5
    433800     12255.5
    433840     12256.4
    433880     12256.5
    433920       12258
    433960       12260
    434000     12260.4
    434040     12262.1
    434080     12263.3
    434120     12262.7
    434160     12264.4
    434200       12266
    434240     12266.7
    434280     12268.8
    434320     12267.9
    434360     12270.3
    434400     12271.6
    434440     12273.4
    434480     12273.6
    434520     12273.9
    434560     12276.1
    434600     12278.2
    434640       12279
    434680     12279.1
    434720     12280.7
    434760     12282.6
    434800       12283
    434840     12284.8
    434880       12286
    434920     12285.3
    434960       12287
    435000     12288.6
    435040     12289.4
    435080     12291.4
    435120     12290.6
    435160       12293
    435200     12294.3
    435240     12296.1
    435280     12296.3
    435320     12296.6
    435360     12298.8
    435400     12300.8
    435440     12301.6
    435480     12301.8
    435520     12303.3
    435560     12305.3
    435600     12305.7
    435640     12307.5
    435680     12308.7
    435720       12308
    435760     12309.7
    435800     12311.3
    435840     12312.1
    435880     12314.1
    435920     12313.2
    435960     12315.7
    436000     12316.9
    436040     12318.8
    436080       12319
    436120     12319.2
    436160     12321.5
    436200     12323.5
    436240     12324.3
    436280     12324.5
    436320       12326
    436360       12328
    436400     12328.4
    436440     12330.1
    436480     12331.4
    436520     12330.7
    436560     12332.4
    436600     12333.9
    436640     12334.8
    436680     12336.9
    436720     12335.9
    436760     12338.3
    436800     12339.6
    436840     12341.4
    436880     12341.7
    436920     12341.8
    436960     12344.2
    437000     12346.2
    437040       12347
    437080     12347.2
    437120     12348.7
    437160     12350.7
    437200     12351.1
    437240     12352.8
    437280     12354.1
    437320     12353.4
    437360       12355
    437400     12356.6
    437440     12357.4
    437480     12359.6
    437520     12358.6
    437560       12361
    437600     12362.3
    437640     12364.1
    437680     12364.4
    437720     12364.5
    437760     12366.9
    437800     12368.9
    437840     12369.7
    437880     12369.8
    437920     12371.3
    437960     12373.4
    438000     12373.7
    438040     12375.4
    438080     12376.8
    438120       12376
    438160     12377.7
    438200     12379.3
    438240     12380.1
    438280     12382.2
    438320     12381.3
    438360     12383.7
    438400       12385
    438440     12386.8
    438480       12387
    438520     12387.1
    438560     12389.5
    438600     12391.6
    438640     12392.4
    438680     12392.5
    438720       12394
    438760       12396
    438800     12396.4
    438840     12398.1
    438880     12399.4
    438920     12398.7
    438960     12400.4
    439000     12401.9
    439040     12402.8
    439080     12404.9
    439120       12404
    439160     12406.4
    439200     12407.7
    439240     12409.4
    439280     12409.7
    439320     12409.8
    439360     12412.2
    439400     12414.3
    439440     12415.1
    439480     12415.2
    439520     12416.7
    439560     12418.7
    439600       12419
    439640     12420.8
    439680     12422.1
    439720     12421.4
    439760       12423
    439800     12424.6
    439840     12425.5
    439880     12427.6
    439920     12426.6
    439960     12429.1
    440000     12430.3
    440040     12432.2
    440080     12432.4
    440120     12432.5
    440160     12434.9
    440200       12437
    440240     12437.8
    440280     12437.8
    440320     12439.4
    440360     12441.4
    440400     12441.7
    440440     12443.5
    440480     12444.8
    440520     12444.1
    440560     12445.7
    440600     12447.3
    440640     12448.2
    440680     12450.3
    440720     12449.3
    440760     12451.8
    440800       12453
    440840     12454.9
    440880       12455
    440920     12455.2
    440960     12457.5
    441000     12459.7
    441040     12460.5
    441080     12460.5
    441120     12462.1
    441160       12464
    441200     12464.4
    441240     12466.2
    441280     12467.5
    441320     12466.8
    441360     12468.4
    441400     12469.9
    441440     12470.9
    441480       12473
    441520       12472
    441560     12474.4
    441600     12475.7
    441640     12477.5
    441680     12477.7
    441720     12477.9
    441760     12480.2
    441800     12482.4
    441840     12483.1
    441880     12483.1
    441920     12484.8
    441960     12486.6
    442000     12487.1
    442040     12488.8
    442080     12490.1
    442120     12489.5
    442160       12491
    442200     12492.6
    442240     12493.6
    442280     12495.7
    442320     12494.7
    442360     12497.1
    442400     12498.3
    442440     12500.2
    442480     12500.3
    442520     12500.5
    442560     12502.9
    442600       12505
    442640     12505.7
    442680     12505.8
    442720     12507.4
    442760     12509.2
    442800     12509.7
    442840     12511.4
    442880     12512.8
    442920     12512.1
    442960     12513.6
    443000     12515.3
    443040     12516.2
    443080     12518.3
    443120     12517.3
    443160     12519.7
    443200       12521
    443240     12522.9
    443280     12522.9
    443320     12523.1
    443360     12525.5
    443400     12527.6
    443440     12528.4
    443480     12528.4
    443520     12530.1
    443560     12531.8
    443600     12532.4
    443640       12534
    443680     12535.4
    443720     12534.7
    443760     12536.3
    443800     12537.9
    443840     12538.8
    443880     12540.9
    443920     12539.9
    443960     12542.4
    444000     12543.6
    444040     12545.5
    444080     12545.6
    444120     12545.7
    444160     12548.2
    444200     12550.3
    444240     12551.1
    444280       12551
    444320     12552.7
    444360     12554.5
    444400     12555.1
    444440     12556.7
    444480     12558.1
    444520     12557.3
    444560       12559
    444600     12560.5
    444640     12561.5
    444680     12563.6
    444720     12562.6
    444760     12565.1
    444800     12566.3
    444840     12568.2
    444880     12568.2
    444920     12568.4
    444960     12570.8
    445000     12572.9
    445040     12573.8
    445080     12573.7
    445120     12575.4
    445160     12577.1
    445200     12577.8
    445240     12579.4
    445280     12580.8
    445320       12580
    445360     12581.7
    445400     12583.1
    445440     12584.1
    445480     12586.3
    445520     12585.3
    445560     12587.7
    445600     12588.9
    445640     12590.9
    445680     12590.8
    445720     12591.1
    445760     12593.5
    445800     12595.5
    445840     12596.5
    445880     12596.4
    445920     12598.1
    445960     12599.8
    446000     12600.5
    446040       12602
    446080     12603.4
    446120     12602.6
    446160     12604.4
    446200     12605.8
    446240     12606.8
    446280     12608.9
    446320     12607.9
    446360     12610.3
    446400     12611.6
    446440     12613.6
    446480     12613.6
    446520     12613.8
    446560     12616.1
    446600     12618.2
    446640     12619.2
    446680     12619.1
    446720     12620.8
    446760     12622.5
    446800     12623.1
    446840     12624.8
    446880     12626.1
    446920     12625.4
    446960     12627.1
    447000     12628.6
    447040     12629.4
    447080     12631.7
    447120     12630.6
    447160       12633
    447200     12634.2
    447240     12636.2
    447280     12636.3
    447320     12636.4
    447360     12638.8
    447400     12640.9
    447440     12641.8
    447480     12641.8
    447520     12643.5
    447560     12645.2
    447600     12645.8
    447640     12647.5
    447680     12648.8
    447720     12648.1
    447760     12649.8
    447800     12651.2
    447840     12652.1
    447880     12654.3
    447920     12653.3
    447960     12655.7
    448000     12656.9
    448040     12658.9
    448080     12658.9
    448120     12659.1
    448160     12661.5
    448200     12663.6
    448240     12664.5
    448280     12664.4
    448320     12666.2
    448360     12667.9
    448400     12668.5
    448440     12670.1
    448480     12671.5
    448520     12670.8
    448560     12672.5
    448600     12673.9
    448640     12674.8
    448680       12677
    448720       12676
    448760     12678.4
    448800     12679.6
    448840     12681.6
    448880     12681.6
    448920     12681.7
    448960     12684.2
    449000     12686.3
    449040     12687.2
    449080     12687.1
    449120     12688.8
    449160     12690.5
    449200     12691.1
    449240     12692.8
    449280     12694.1
    449320     12693.5
    449360     12695.1
    449400     12696.6
    449440     12697.4
    449480     12699.6
    449520     12698.7
    449560     12701.1
    449600     12702.3
    449640     12704.3
    449680     12704.2
    449720     12704.4
    449760     12706.8
    449800       12709
    449840     12709.8
    449880     12709.8
    449920     12711.5
    449960     12713.2
    450000     12713.8
    450040     12715.5
    450080     12716.8
    450120     12716.2
    450160     12717.7
    450200     12719.2
    450240     12720.1
    450280     12722.3
    450320     12721.3
    450360     12723.8
    450400     12724.9
    450440     12726.9
    450480     12726.9
    450520     12727.1
    450560     12729.5
    450600     12731.6
    450640     12732.5
    450680     12732.5
    450720     12734.2
    450760     12735.8
    450800     12736.5
    450840     12738.2
    450880     12739.5
    450920     12738.9
    450960     12740.4
    451000     12741.9
    451040     12742.8
    451080       12745
    451120       12744
    451160     12746.5
    451200     12747.6
    451240     12749.7
    451280     12749.6
    451320     12749.8
    451360     12752.2
    451400     12754.3
    451440     12755.3
    451480     12755.2
    451520     12756.8
    451560     12758.5
    451600     12759.2
    451640     12760.8
    451680     12762.3
    451720     12761.6
    451760     12763.1
    451800     12764.5
    451840     12765.5
    451880     12767.7
    451920     12766.7
    451960     12769.2
    452000     12770.4
    452040     12772.3
    452080     12772.3
    452120     12772.4
    452160     12774.9
    452200     12777.1
    452240       12778
    452280     12777.9
    452320     12779.6
    452360     12781.2
    452400     12781.9
    452440     12783.6
    452480       12785
    452520     12784.2
    452560     12785.8
    452600     12787.2
    452640     12788.2
    452680     12790.3
    452720     12789.4
    452760     12791.9
    452800     12793.1
    452840       12795
    452880       12795
    452920     12795.1
    452960     12797.6
    453000     12799.7
    453040     12800.6
    453080     12800.6
    453120     12802.2
    453160     12803.9
    453200     12804.6
    453240     12806.2
    453280     12807.6
    453320       12807
    453360     12808.5
    453400     12809.9
    453440     12810.9
    453480       12813
    453520     12812.1
    453560     12814.5
    453600     12815.7
    453640     12817.7
    453680     12817.7
    453720     12817.8
    453760     12820.3
    453800     12822.4
    453840     12823.3
    453880     12823.2
    453920     12824.9
    453960     12826.6
    454000     12827.2
    454040     12828.9
    454080     12830.3
    454120     12829.6
    454160     12831.1
    454200     12832.6
    454240     12833.5
    454280     12835.6
    454320     12834.7
    454360     12837.1
    454400     12838.3
    454440     12840.3
    454480     12840.3
    454520     12840.4
    454560     12842.9
    454600       12845
    454640     12845.9
    454680     12845.8
    454720     12847.4
    454760     12849.2
    454800     12849.9
    454840     12851.6
    454880     12852.9
    454920     12852.2
    454960     12853.7
    455000     12855.2
    455040     12856.2
    455080     12858.2
    455120     12857.3
    455160     12859.7
    455200     12860.9
    455240     12862.9
    455280     12862.9
    455320     12863.1
    455360     12865.6
    455400     12867.7
    455440     12868.5
    455480     12868.5
    455520     12870.1
    455560     12871.9
    455600     12872.5
    455640     12874.2
    455680     12875.6
    455720     12874.9
    455760     12876.3
    455800     12877.8
    455840     12878.8
    455880     12880.8
    455920       12880
    455960     12882.4
    456000     12883.6
    456040     12885.6
    456080     12885.6
    456120     12885.8
    456160     12888.2
    456200     12890.4
    456240     12891.2
    456280     12891.1
    456320     12892.8
    456360     12894.6
    456400     12895.2
    456440     12896.9
    456480     12898.2
    456520     12897.5
    456560       12899
    456600     12900.5
    456640     12901.5
    456680     12903.5
    456720     12902.6
    456760     12905.1
    456800     12906.3
    456840     12908.2
    456880     12908.2
    456920     12908.4
    456960     12910.9
    457000       12913
    457040     12913.9
    457080     12913.9
    457120     12915.4
    457160     12917.2
    457200     12917.9
    457240     12919.5
    457280     12920.9
    457320     12920.2
    457360     12921.6
    457400     12923.2
    457440     12924.1
    457480     12926.2
    457520     12925.2
    457560     12927.8
    457600       12929
    457640     12930.9
    457680     12930.9
    457720     12931.1
    457760     12933.5
    457800     12935.6
    457840     12936.5
    457880     12936.6
    457920     12938.1
    457960     12939.9
    458000     12940.5
    458040     12942.2
    458080     12943.6
    458120     12942.9
    458160     12944.3
    458200     12945.9
    458240     12946.8
    458280     12948.9
    458320     12947.9
    458360     12950.4
    458400     12951.7
    458440     12953.6
    458480     12953.6
    458520     12953.7
    458560     12956.2
    458600     12958.3
    458640     12959.3
    458680     12959.2
    458720     12960.7
    458760     12962.6
    458800     12963.1
    458840     12964.9
    458880     12966.2
    458920     12965.6
    458960       12967
    459000     12968.5
    459040     12969.5
    459080     12971.5
    459120     12970.6
    459160     12973.1
    459200     12974.4
    459240     12976.2
    459280     12976.2
    459320     12976.3
    459360     12978.9
    459400     12980.9
    459440     12981.9
    459480     12981.8
    459520     12983.4
    459560     12985.1
    459600     12985.8
    459640     12987.5
    459680     12988.8
    459720     12988.2
    459760     12989.6
    459800     12991.2
    459840     12992.1
    459880     12994.1
    459920     12993.2
    459960     12995.7
    460000       12997
    460040     12998.9
    460080     12998.8
    460120       12999
    460160     13001.6
    460200     13003.5
    460240     13004.5
    460280     13004.4
    460320     13006.1
    460360     13007.8
    460400     13008.4
    460440     13010.1
    460480     13011.4
    460520     13010.9
    460560     13012.2
    460600     13013.8
    460640     13014.7
    460680     13016.8
    460720     13015.8
    460760     13018.3
    460800     13019.6
    460840     13021.5
    460880     13021.5
    460920     13021.6
    460960     13024.2
    461000     13026.1
    461040     13027.1
    461080       13027
    461120     13028.7
    461160     13030.4
    461200       13031
    461240     13032.7
    461280       13034
    461320     13033.4
    461360     13034.8
    461400     13036.4
    461440     13037.3
    461480     13039.3
    461520     13038.4
    461560     13040.9
    461600     13042.2
    461640     13044.1
    461680     13044.1
    461720     13044.2
    461760     13046.7
    461800     13048.6
    461840     13049.7
    461880     13049.7
    461920     13051.2
    461960       13053
    462000     13053.6
    462040     13055.3
    462080     13056.6
    462120       13056
    462160     13057.4
    462200       13059
    462240     13059.9
    462280     13061.9
    462320       13061
    462360     13063.5
    462400     13064.8
    462440     13066.8
    462480     13066.7
    462520     13066.8
    462560     13069.3
    462600     13071.2
    462640     13072.3
    462680     13072.3
    462720     13073.8
    462760     13075.6
    462800     13076.3
    462840     13077.8
    462880     13079.2
    462920     13078.6
    462960       13080
    463000     13081.5
    463040     13082.4
    463080     13084.4
    463120     13083.5
    463160     13086.1
    463200     13087.4
    463240     13089.4
    463280     13089.3
    463320     13089.4
    463360     13091.9
    463400     13093.8
    463440     13094.8
    463480     13094.9
    463520     13096.3
    463560     13098.2
    463600     13098.8
    463640     13100.4
    463680     13101.8
    463720     13101.2
    463760     13102.5
    463800     13104.1
    463840       13105
    463880       13107
    463920     13106.1
    463960     13108.7
    464000       13110
    464040       13112
    464080     13111.8
    464120       13112
    464160     13114.5
    464200     13116.3
    464240     13117.5
    464280     13117.4
    464320     13118.9
    464360     13120.8
    464400     13121.4
    464440     13123.1
    464480     13124.4
    464520     13123.8
    464560     13125.1
    464600     13126.7
    464640     13127.7
    464680     13129.6
    464720     13128.7
    464760     13131.3
    464800     13132.6
    464840     13134.6
    464880     13134.5
    464920     13134.6
    464960     13137.1
    465000       13139
    465040     13140.1
    465080     13140.1
    465120     13141.5
    465160     13143.5
    465200       13144
    465240     13145.7
    465280       13147
    465320     13146.3
    465360     13147.7
    465400     13149.4
    465440     13150.3
    465480     13152.2
    465520     13151.3
    465560     13153.9
    465600     13155.1
    465640     13157.2
    465680     13157.1
    465720     13157.1
    465760     13159.8
    465800     13161.5
    465840     13162.7
    465880     13162.7
    465920       13164
    465960     13166.1
    466000     13166.6
    466040     13168.2
    466080     13169.6
    466120       13169
    466160     13170.3
    466200       13172
    466240     13172.8
    466280     13174.9
    466320     13173.9
    466360     13176.6
    466400     13177.8
    466440     13179.8
    466480     13179.7
    466520     13179.8
    466560     13182.4
    466600     13184.2
    466640     13185.4
    466680     13185.4
    466720     13186.7
    466760     13188.8
    466800     13189.2
    466840     13190.9
    466880     13192.3
    466920     13191.6
    466960     13192.9
    467000     13194.6
    467040     13195.5
    467080     13197.5
    467120     13196.6
    467160     13199.2
    467200     13200.3
    467240     13202.5
    467280     13202.3
    467320     13202.4
    467360       13205
    467400     13206.8
    467440       13208
    467480       13208
    467520     13209.3
    467560     13211.4
    467600     13211.8
    467640     13213.5
    467680     13214.9
    467720     13214.2
    467760     13215.6
    467800     13217.3
    467840     13218.1
    467880     13220.1
    467920     13219.2
    467960     13221.8
    468000       13223
    468040     13225.1
    468080       13225
    468120       13225
    468160     13227.6
    468200     13229.4
    468240     13230.6
    468280     13230.6
    468320       13232
    468360     13234.1
    468400     13234.5
    468440     13236.1
    468480     13237.5
    468520     13236.9
    468560     13238.2
    468600     13239.9
    468640     13240.7
    468680     13242.7
    468720     13241.8
    468760     13244.4
    468800     13245.6
    468840     13247.7
    468880     13247.6
    468920     13247.7
    468960     13250.3
    469000     13252.1
    469040     13253.3
    469080     13253.3
    469120     13254.7
    469160     13256.7
    469200     13257.1
    469240     13258.7
    469280     13260.1
    469320     13259.5
    469360     13260.9
    469400     13262.6
    469440     13263.4
    469480     13265.4
    469520     13264.5
    469560     13267.1
    469600     13268.2
    469640     13270.4
    469680     13270.2
    469720     13270.3
    469760     13272.9
    469800     13274.8
    469840       13276
    469880     13275.9
    469920     13277.3
    469960     13279.4
    470000     13279.8
    470040     13281.4
    470080     13282.8
    470120     13282.1
    470160     13283.5
    470200     13285.2
    470240     13286.1
    470280       13288
    470320     13287.1
    470360     13289.6
    470400     13290.8
    470440       13293
    470480     13292.8
    470520     13292.9
    470560     13295.5
    470600     13297.4
    470640     13298.6
    470680     13298.5
    470720       13300
    470760       13302
    470800     13302.4
    470840       13304
    470880     13305.5
    470920     13304.8
    470960     13306.1
    471000     13307.8
    471040     13308.7
    471080     13310.6
    471120     13309.8
    471160     13312.3
    471200     13313.5
    471240     13315.6
    471280     13315.5
    471320     13315.5
    471360     13318.1
    471400     13320.1
    471440     13321.2
    471480     13321.2
    471520     13322.7
    471560     13324.6
    471600       13325
    471640     13326.6
    471680     13328.1
    471720     13327.4
    471760     13328.8
    471800     13330.5
    471840     13331.3
    471880     13333.3
    471920     13332.5
    471960       13335
    472000     13336.1
    472040     13338.3
    472080     13338.2
    472120     13338.2
    472160     13340.8
    472200     13342.8
    472240       13344
    472280     13343.8
    472320     13345.3
    472360     13347.3
    472400     13347.7
    472440     13349.3
    472480     13350.8
    472520     13350.1
    472560     13351.5
    472600     13353.1
    472640       13354
    472680     13355.9
    472720     13355.1
    472760     13357.7
    472800     13358.8
    472840       13361
    472880     13360.8
    472920     13360.9
    472960     13363.4
    473000     13365.5
    473040     13366.6
    473080     13366.5
    473120     13367.9
    473160       13370
    473200     13370.4
    473240       13372
    473280     13373.4
    473320     13372.7
    473360     13374.2
    473400     13375.8
    473440     13376.6
    473480     13378.6
    473520     13377.7
    473560     13380.3
    473600     13381.5
    473640     13383.7
    473680     13383.5
    473720     13383.5
    473760     13386.1
    473800     13388.1
    473840     13389.3
    473880     13389.2
    473920     13390.6
    473960     13392.7
    474000     13393.1
    474040     13394.7
    474080     13396.1
    474120     13395.3
    474160     13396.9
    474200     13398.5
    474240     13399.3
    474280     13401.3
    474320     13400.4
    474360       13403
    474400     13404.2
    474440     13406.4
    474480     13406.1
    474520     13406.2
    474560     13408.8
    474600     13410.8
    474640       13412
    474680     13411.9
    474720     13413.3
    474760     13415.3
    474800     13415.7
    474840     13417.3
    474880     13418.7
    474920       13418
    474960     13419.6
    475000     13421.2
    475040       13422
    475080       13424
    475120     13423.1
    475160     13425.7
    475200     13426.8
    475240       13429
    475280     13428.8
    475320       13429
    475360     13431.5
    475400     13433.6
    475440     13434.7
    475480     13434.5
    475520       13436
    475560       13438
    475600     13438.4
    475640     13439.9
    475680     13441.4
    475720     13440.6
    475760     13442.3
    475800     13443.9
    475840     13444.7
    475880     13446.6
    475920     13445.8
    475960     13448.5
    476000     13449.5
    476040     13451.7
    476080     13451.5
    476120     13451.7
    476160     13454.1
    476200     13456.3
    476240     13457.4
    476280     13457.2
    476320     13458.7
    476360     13460.7
    476400     13461.2
    476440     13462.6
    476480     13464.1
    476520     13463.3
    476560     13464.9
    476600     13466.6
    476640     13467.4
    476680     13469.3
    476720     13468.4
    476760     13471.2
    476800     13472.2
    476840     13474.4
    476880     13474.1
    476920     13474.3
    476960     13476.8
    477000       13479
    477040     13480.1
    477080     13479.8
    477120     13481.3
    477160     13483.4
    477200     13483.8
    477240     13485.3
    477280     13486.7
    477320     13485.9
    477360     13487.5
    477400     13489.1
    477440       13490
    477480       13492
    477520     13491.1
    477560     13493.7
    477600     13494.8
    477640       13497
    477680     13496.8
    477720     13496.9
    477760     13499.4
    477800     13501.6
    477840     13502.7
    477880     13502.4
    477920       13504
    477960       13506
    478000     13506.4
    478040     13507.9
    478080     13509.3
    478120     13508.5
    478160     13510.2
    478200     13511.7
    478240     13512.6
    478280     13514.5
    478320     13513.7
    478360     13516.4
    478400     13517.4
    478440     13519.6
    478480     13519.4
    478520     13519.5
    478560       13522
    478600     13524.2
    478640     13525.3
    478680       13525
    478720     13526.5
    478760     13528.6
    478800     13528.9
    478840     13530.5
    478880     13531.9
    478920     13531.1
    478960     13532.7
    479000     13534.3
    479040     13535.2
    479080     13537.1
    479120     13536.3
    479160     13538.9
    479200     13539.9
    479240     13542.1
    479280       13542
    479320     13542.2
    479360     13544.6
    479400     13546.8
    479440     13547.9
    479480     13547.7
    479520     13549.1
    479560     13551.2
    479600     13551.6
    479640     13553.1
    479680     13554.4
    479720     13553.7
    479760     13555.3
    479800     13556.9
    479840     13557.7
    479880     13559.8
    479920     13558.9
    479960     13561.5
    480000     13562.6
    480040     13564.7
    480080     13564.6
    480120     13564.8
    480160     13567.2
    480200     13569.3
    480240     13570.5
    480280     13570.3
    480320     13571.6
    480360     13573.8
    480400     13574.2
    480440     13575.7
    480480       13577
    480520     13576.2
    480560     13577.9
    480600     13579.5
    480640     13580.3
    480680     13582.3
    480720     13581.5
    480760     13584.1
    480800     13585.1
    480840     13587.3
    480880     13587.1
    480920     13587.3
    480960     13589.8
    481000     13591.9
    481040       13593
    481080     13592.9
    481120     13594.2
    481160     13596.3
    481200     13596.8
    481240     13598.2
    481280     13599.6
    481320     13598.8
    481360     13600.4
    481400       13602
    481440     13602.8
    481480     13604.9
    481520       13604
    481560     13606.7
    481600     13607.7
    481640     13609.9
    481680     13609.7
    481720     13609.9
    481760     13612.4
    481800     13614.5
    481840     13615.6
    481880     13615.4
    481920     13616.8
    481960     13618.9
    482000     13619.4
    482040     13620.8
    482080     13622.2
    482120     13621.4
    482160       13623
    482200     13624.6
    482240     13625.4
    482280     13627.4
    482320     13626.6
    482360     13629.3
    482400     13630.2
    482440     13632.5
    482480     13632.2
    482520     13632.5
    482560     13634.9
    482600       13637
    482640     13638.2
    482680       13638
    482720     13639.4
    482760     13641.5
    482800     13641.9
    482840     13643.3
    482880     13644.8
    482920     13643.9
    482960     13645.5
    483000     13647.2
    483040     13647.9
    483080       13650
    483120     13649.2
    483160     13651.8
    483200     13652.8
    483240       13655
    483280     13654.8
    483320       13655
    483360     13657.5
    483400     13659.6
    483440     13660.8
    483480     13660.6
    483520     13661.9
    483560     13664.1
    483600     13664.5
    483640     13665.9
    483680     13667.3
    483720     13666.4
    483760     13668.1
    483800     13669.8
    483840     13670.5
    483880     13672.5
    483920     13671.7
    483960     13674.4
    484000     13675.4
    484040     13677.6
    484080     13677.3
    484120     13677.5
    484160     13680.1
    484200     13682.2
    484240     13683.3
    484280     13683.1
    484320     13684.5
    484360     13686.7
    484400     13687.1
    484440     13688.4
    484480     13689.8
    484520       13689
    484560     13690.6
    484600     13692.3
    484640     13693.1
    484680     13695.1
    484720     13694.3
    484760     13696.9
    484800     13697.9
    484840     13700.1
    484880     13699.9
    484920       13700
    484960     13702.6
    485000     13704.7
    485040     13705.9
    485080     13705.6
    485120       13707
    485160     13709.2
    485200     13709.6
    485240     13710.9
    485280     13712.3
    485320     13711.6
    485360     13713.1
    485400     13714.8
    485440     13715.6
    485480     13717.7
    485520     13716.8
    485560     13719.4
    485600     13720.4
    485640     13722.6
    485680     13722.3
    485720     13722.5
    485760     13725.1
    485800     13727.3
    485840     13728.4
    485880     13728.1
    485920     13729.5
    485960     13731.7
    486000     13732.1
    486040     13733.5
    486080     13734.8
    486120     13734.1
    486160     13735.7
    486200     13737.3
    486240     13738.1
    486280     13740.2
    486320     13739.3
    486360     13741.9
    486400       13743
    486440     13745.1
    486480     13744.8
    486520     13745.1
    486560     13747.6
    486600     13749.8
    486640     13750.9
    486680     13750.7
    486720       13752
    486760     13754.3
    486800     13754.6
    486840     13755.9
    486880     13757.3
    486920     13756.6
    486960     13758.2
    487000     13759.8
    487040     13760.6
    487080     13762.7
    487120     13761.8
    487160     13764.5
    487200     13765.5
    487240     13767.6
    487280     13767.3
    487320     13767.6
    487360     13770.1
    487400     13772.3
    487440     13773.5
    487480     13773.2
    487520     13774.4
    487560     13776.8
    487600     13777.1
    487640     13778.4
    487680     13779.8
    487720     13779.1
    487760     13780.7
    487800     13782.3
    487840     13783.1
    487880     13785.2
    487920     13784.3
    487960       13787
    488000       13788
    488040     13790.1
    488080     13789.8
    488120       13790
    488160     13792.7
    488200     13794.8
    488240     13795.9
    488280     13795.7
    488320     13796.8
    488360     13799.2
    488400     13799.6
    488440     13800.8
    488480     13802.2
    488520     13801.5
    488560     13803.2
    488600     13804.8
    488640     13805.5
    488680     13807.7
    488720     13806.7
    488760     13809.4
    488800     13810.5
    488840     13812.5
    488880     13812.3
    488920     13812.5
    488960     13815.1
    489000     13817.3
    489040     13818.4
    489080     13818.2
    489120     13819.4
    489160     13821.7
    489200     13822.1
    489240     13823.4
    489280     13824.8
    489320     13824.1
    489360     13825.6
    489400     13827.2
    489440       13828
    489480     13830.2
    489520     13829.2
    489560     13831.9
    489600       13833
    489640       13835
    489680     13834.9
    489720       13835
    489760     13837.7
    489800     13839.8
    489840       13841
    489880     13840.8
    489920     13841.8
    489960     13844.2
    490000     13844.7
    490040     13845.9
    490080     13847.3
    490120     13846.6
    490160     13848.1
    490200     13849.7
    490240     13850.6
    490280     13852.7
    490320     13851.7
    490360     13854.4
    490400     13855.6
    490440     13857.5
    490480     13857.4
    490520     13857.6
    490560     13860.2
    490600     13862.3
    490640     13863.4
    490680     13863.3
    490720     13864.4
    490760     13866.7
    490800     13867.2
    490840     13868.4
    490880     13869.9
    490920     13869.1
    490960     13870.6
    491000     13872.2
    491040     13873.1
    491080     13875.3
    491120     13874.2
    491160       13877
    491200     13878.1
    491240       13880
    491280     13879.9
    491320     13880.1
    491360     13882.7
    491400     13884.7
    491440     13885.9
    491480     13885.8
    491520     13886.8
    491560     13889.2
    491600     13889.7
    491640     13890.9
    491680     13892.4
    491720     13891.6
    491760     13893.1
    491800     13894.7
    491840     13895.6
    491880     13897.8
    491920     13896.7
    491960     13899.5
    492000     13900.6
    492040     13902.6
    492080     13902.4
    492120     13902.6
    492160     13905.2
    492200     13907.3
    492240     13908.5
    492280     13908.3
    492320     13909.4
    492360     13911.7
    492400     13912.3
    492440     13913.5
    492480     13914.9
    492520     13914.1
    492560     13915.6
    492600     13917.3
    492640     13918.2
    492680     13920.3
    492720     13919.3
    492760     13921.9
    492800     13923.2
    492840     13925.1
    492880     13924.9
    492920     13925.1
    492960     13927.8
    493000     13929.8
    493040       13931
    493080     13930.8
    493120     13931.9
    493160     13934.2
    493200     13934.8
    493240     13935.9
    493280     13937.4
    493320     13936.6
    493360     13938.1
    493400     13939.8
    493440     13940.7
    493480     13942.8
    493520     13941.8
    493560     13944.5
    493600     13945.8
    493640     13947.6
    493680     13947.4
    493720     13947.6
    493760     13950.4
    493800     13952.4
    493840     13953.5
    493880     13953.3
    493920     13954.4
    493960     13956.8
    494000     13957.4
    494040     13958.5
    494080     13959.9
    494120     13959.3
    494160     13960.6
    494200     13962.4
    494240     13963.3
    494280     13965.4
    494320     13964.4
    494360       13967
    494400     13968.3
    494440     13970.2
    494480     13970.1
    494520     13970.2
    494560     13972.9
    494600     13974.9
    494640     13976.1
    494680     13975.8
    494720       13977
    494760     13979.4
    494800     13979.9
    494840     13981.1
    494880     13982.5
    494920     13981.8
    494960     13983.1
    495000     13984.9
    495040     13985.8
    495080     13987.8
    495120     13986.9
    495160     13989.6
    495200     13990.8
    495240     13992.7
    495280     13992.6
    495320     13992.7
    495360     13995.4
    495400     13997.4
    495440     13998.6
    495480     13998.4
    495520     13999.5
    495560     14001.9
    495600     14002.5
    495640     14003.6
    495680       14005
    495720     14004.3
    495760     14005.7
    495800     14007.4
    495840     14008.4
    495880     14010.4
    495920     14009.5
    495960     14012.1
    496000     14013.3
    496040     14015.2
    496080     14015.1
    496120     14015.3
    496160     14017.9
    496200       14020
    496240     14021.1
    496280     14020.9
    496320       14022
    496360     14024.5
    496400       14025
    496440     14026.2
    496480     14027.6
    496520     14026.9
    496560     14028.2
    496600       14030
    496640     14030.9
    496680     14032.9
    496720       14032
    496760     14034.7
    496800     14035.9
    496840     14037.8
    496880     14037.6
    496920     14037.8
    496960     14040.4
    497000     14042.6
    497040     14043.7
    497080     14043.5
    497120     14044.6
    497160       14047
    497200     14047.6
    497240     14048.8
    497280     14050.2
    497320     14049.5
    497360     14050.8
    497400     14052.6
    497440     14053.5
    497480     14055.5
    497520     14054.6
    497560     14057.3
    497600     14058.5
    497640     14060.3
    497680     14060.2
    497720     14060.3
    497760       14063
    497800     14065.1
    497840     14066.3
    497880       14066
    497920     14067.2
    497960     14069.6
    498000     14070.2
    498040     14071.3
    498080     14072.7
    498120       14072
    498160     14073.4
    498200     14075.1
    498240       14076
    498280       14078
    498320     14077.2
    498360     14079.8
    498400       14081
    498440     14082.8
    498480     14082.8
    498520     14082.9
    498560     14085.5
    498600     14087.6
    498640     14088.8
    498680     14088.5
    498720     14089.7
    498760     14092.2
    498800     14092.8
    498840     14093.9
    498880     14095.2
    498920     14094.5
    498960     14095.9
    499000     14097.6
    499040     14098.6
    499080     14100.6
    499120     14099.6
    499160     14102.3
    499200     14103.6
    499240     14105.3
    499280     14105.3
    499320     14105.3
    499360     14108.1
    499400     14110.2
    499440     14111.3
    499480       14111
    499520     14112.2
    499560     14114.6
    499600     14115.3
    499640     14116.4
    499680     14117.7
    499720       14117
    499760     14118.4
    499800     14120.1
    499840     14121.1
    499880     14123.1
    499920     14122.1
    499960     14124.8
    500000     14126.1
    500040     14127.9
    500080     14127.8
    500120     14127.9
    500160     14130.6
    500200     14132.8
    500240     14133.8
    500280     14133.5
    500320     14134.7
    500360     14137.2
    500400     14137.8
    500440     14138.9
    500480     14140.2
    500520     14139.6
    500560     14140.9
    500600     14142.6
    500640     14143.6
    500680     14145.5
    500720     14144.6
    500760     14147.3
    500800     14148.6
    500840     14150.4
    500880     14150.3
    500920     14150.4
    500960     14153.1
    501000     14155.3
    501040     14156.3
    501080       14156
    501120     14157.2
    501160     14159.6
    501200     14160.3
    501240     14161.4
    501280     14162.7
    501320       14162
    501360     14163.4
    501400     14165.1
    501440     14166.2
    501480     14168.1
    501520     14167.1
    501560     14169.8
    501600     14171.1
    501640     14172.9
    501680     14172.7
    501720     14172.8
    501760     14175.5
    501800     14177.7
    501840     14178.8
    501880     14178.5
    501920     14179.7
    501960     14182.1
    502000     14182.8
    502040     14183.8
    502080     14185.2
    502120     14184.5
    502160     14185.8
    502200     14187.6
    502240     14188.7
    502280     14190.6
    502320     14189.6
    502360     14192.3
    502400     14193.6
    502440     14195.3
    502480     14195.2
    502520     14195.4
    502560       14198
    502600     14200.1
    502640     14201.3
    502680       14201
    502720     14202.2
    502760     14204.6
    502800     14205.3
    502840     14206.4
    502880     14207.7
    502920       14207
    502960     14208.3
    503000       14210
    503040     14211.2
    503080       14213
    503120     14212.1
    503160     14214.8
    503200     14216.1
    503240     14217.8
    503280     14217.7
    503320     14217.8
    503360     14220.5
    503400     14222.6
    503440     14223.8
    503480     14223.5
    503520     14224.6
    503560     14227.1
    503600     14227.8
    503640     14228.9
    503680     14230.3
    503720     14229.5
    503760     14230.8
    503800     14232.6
    503840     14233.7
    503880     14235.5
    503920     14234.6
    503960     14237.3
    504000     14238.7
    504040     14240.3
    504080     14240.3
    504120     14240.3
    504160     14243.1
    504200     14245.2
    504240     14246.3
    504280       14246
    504320     14247.1
    504360     14249.6
    504400     14250.4
    504440     14251.4
    504480     14252.8
    504520       14252
    504560     14253.4
    504600     14255.1
    504640     14256.2
    504680     14258.1
    504720     14257.1
    504760     14259.8
    504800     14261.1
    504840     14262.8
    504880     14262.8
    504920     14262.8
    504960     14265.6
    505000     14267.7
    505040       14269
    505080     14268.5
    505120     14269.6
    505160     14272.1
    505200     14272.9
    505240       14274
    505280     14275.3
    505320     14274.5
    505360     14275.9
    505400     14277.7
    505440     14278.7
    505480     14280.6
    505520     14279.6
    505560     14282.3
    505600     14283.7
    505640     14285.3
    505680     14285.3
    505720     14285.4
    505760     14288.2
    505800     14290.2
    505840     14291.5
    505880       14291
    505920     14292.2
    505960     14294.6
    506000     14295.4
    506040     14296.5
    506080     14297.8
    506120     14297.1
    506160     14298.5
    506200     14300.3
    506240     14301.3
    506280     14303.2
    506320     14302.2
    506360     14304.8
    506400     14306.2
    506440     14307.9
    506480     14307.8
    506520     14307.9
    506560     14310.7
    506600     14312.7
    506640     14314.2
    506680     14313.5
    506720     14314.7
    506760     14317.1
    506800       14318
    506840       14319
    506880     14320.4
    506920     14319.6
    506960       14321
    507000     14322.8
    507040     14323.8
    507080     14325.7
    507120     14324.7
    507160     14327.4
    507200     14328.7
    507240     14330.4
    507280     14330.4
    507320     14330.4
    507360     14333.2
    507400     14335.3
    507440     14336.7
    507480     14336.1
    507520     14337.3
    507560     14339.7
    507600     14340.5
    507640     14341.6
    507680     14342.9
    507720     14342.2
    507760     14343.6
    507800     14345.4
    507840     14346.4
    507880     14348.1
    507920     14347.3
    507960     14349.9
    508000     14351.2
    508040     14352.9
    508080     14352.9
    508120     14352.9
    508160     14355.8
    508200     14357.8
    508240     14359.2
    508280     14358.6
    508320     14359.8
    508360     14362.2
    508400       14363
    508440     14364.2
    508480     14365.4
    508520     14364.7
    508560     14366.1
    508600     14367.9
    508640     14368.9
    508680     14370.7
    508720     14369.8
    508760     14372.4
    508800     14373.7
    508840     14375.4
    508880     14375.5
    508920     14375.4
    508960     14378.3
    509000     14380.3
    509040     14381.7
    509080       14381
    509120     14382.3
    509160     14384.6
    509200     14385.5
    509240     14386.7
    509280       14388
    509320     14387.2
    509360     14388.6
    509400     14390.5
    509440     14391.4
    509480     14393.1
    509520     14392.2
    509560     14394.9
    509600     14396.2
    509640     14397.9
    509680       14398
    509720       14398
    509760     14400.7
    509800     14402.8
    509840     14404.3
    509880     14403.5
    509920     14404.8
    509960     14407.2
    510000       14408
    510040     14409.2
    510080     14410.4
    510120     14409.6
    510160     14411.1
    510200     14412.9
    510240     14413.8
    510280     14415.6
    510320     14414.7
    510360     14417.4
    510400     14418.6
    510440     14420.4
    510480     14420.4
    510520     14420.5
    510560     14423.3
    510600     14425.3
    510640     14426.7
    510680       14426
    510720     14427.3
    510760     14429.6
    510800     14430.4
    510840     14431.6
    510880     14432.9
    510920     14432.1
    510960     14433.6
    511000     14435.3
    511040     14436.3
    511080     14438.1
    511120     14437.2
    511160     14439.8
    511200     14441.1
    511240     14442.9
    511280     14442.9
    511320       14443
    511360     14445.7
    511400     14447.8
    511440     14449.2
    511480     14448.4
    511520     14449.8
    511560     14452.1
    511600     14452.9
    511640       14454
    511680     14455.4
    511720     14454.6
    511760       14456
    511800     14457.8
    511840     14458.8
    511880     14460.6
    511920     14459.6
    511960     14462.2
    512000     14463.6
    512040     14465.3
    512080     14465.3
    512120     14465.4
    512160     14468.2
    512200     14470.2
    512240     14471.7
    512280     14470.9
    512320     14472.2
    512360     14474.6
    512400     14475.3
    512440     14476.4
    512480     14477.9
    512520     14477.1
    512560     14478.5
    512600     14480.2
    512640     14481.3
    512680       14483
    512720     14482.2
    512760     14484.8
    512800       14486
    512840     14487.8
    512880     14487.8
    512920     14487.8
    512960     14490.7
    513000     14492.6
    513040     14494.1
    513080     14493.4
    513120     14494.7
    513160       14497
    513200     14497.7
    513240     14498.9
    513280     14500.4
    513320     14499.6
    513360     14500.9
    513400     14502.7
    513440     14503.7
    513480     14505.5
    513520     14504.6
    513560     14507.3
    513600     14508.6
    513640     14510.3
    513680     14510.2
    513720     14510.3
    513760     14513.2
    513800     14515.1
    513840     14516.6
    513880     14515.8
    513920     14517.2
    513960     14519.5
    514000     14520.2
    514040     14521.4
    514080     14522.8
    514120     14522.1
    514160     14523.5
    514200     14525.3
    514240     14526.3
    514280       14528
    514320     14527.2
    514360     14529.9
    514400     14531.1
    514440     14532.9
    514480     14532.7
    514520     14532.8
    514560     14535.7
    514600     14537.7
    514640     14539.1
    514680     14538.4
    514720     14539.7
    514760       14542
    514800     14542.7
    514840     14543.9
    514880     14545.3
    514920     14544.5
    514960       14546
    515000     14547.8
    515040     14548.8
    515080     14550.5
    515120     14549.7
    515160     14552.4
    515200     14553.6
    515240     14555.5
    515280     14555.2
    515320     14555.3
    515360     14558.2
    515400     14560.2
    515440     14561.5
    515480     14560.9
    515520     14562.2
    515560     14564.6
    515600     14565.2
    515640     14566.5
    515680     14567.9
    515720     14567.1
    515760     14568.5
    515800     14570.3
    515840     14571.3
    515880       14573
    515920     14572.3
    515960     14574.9
    516000     14576.1
    516040       14578
    516080     14577.8
    516120     14577.9
    516160     14580.7
    516200     14582.8
    516240       14584
    516280     14583.4
    516320     14584.7
    516360     14587.1
    516400     14587.7
    516440     14589.1
    516480     14590.4
    516520     14589.6
    516560       14591
    516600     14592.8
    516640     14593.8
    516680     14595.5
    516720     14594.8
    516760     14597.4
    516800     14598.6
    516840     14600.5
    516880     14600.3
    516920     14600.5
    516960     14603.3
    517000     14605.3
    517040     14606.6
    517080     14605.9
    517120     14607.2
    517160     14609.6
    517200     14610.2
    517240     14611.6
    517280     14612.9
    517320     14612.1
    517360     14613.5
    517400     14615.4
    517440     14616.4
    517480     14618.1
    517520     14617.3
    517560     14619.9
    517600     14621.1
    517640     14623.1
    517680     14622.8
    517720       14623
    517760     14625.9
    517800     14627.8
    517840     14629.1
    517880     14628.4
    517920     14629.7
    517960     14632.2
    518000     14632.7
    518040     14634.1
    518080     14635.5
    518120     14634.7
    518160     14636.1
    518200     14637.9
    518240       14639
    518280     14640.7
    518320     14639.8
    518360     14642.5
    518400     14643.7
    518440     14645.6
    518480     14645.4
    518520     14645.5
    518560     14648.4
    518600     14650.4
    518640     14651.6
    518680     14650.9
    518720     14652.3
    518760     14654.7
    518800     14655.2
    518840     14656.7
    518880       14658
    518920     14657.2
    518960     14658.6
    519000     14660.5
    519040     14661.5
    519080     14663.3
    519120     14662.5
    519160       14665
    519200     14666.2
    519240     14668.2
    519280     14667.9
    519320     14668.1
    519360       14671
    519400       14673
    519440     14674.2
    519480     14673.5
    519520     14674.9
    519560     14677.3
    519600     14677.8
    519640     14679.2
    519680     14680.6
    519720     14679.8
    519760     14681.2
    519800     14682.9
    519840       14684
    519880     14685.9
    519920     14685.1
    519960     14687.5
    520000     14688.7
    520040     14690.7
    520080     14690.5
    520120     14690.6
    520160     14693.5
    520200     14695.5
    520240     14696.7
    520280       14696
    520320     14697.3
    520360     14699.8
    520400     14700.3
    520440     14701.7
    520480     14703.2
    520520     14702.3
    520560     14703.7
    520600     14705.5
    520640     14706.6
    520680     14708.3
    520720     14707.6
    520760     14710.1
    520800     14711.3
    520840     14713.2
    520880     14713.1
    520920     14713.2
    520960       14716
    521000     14718.1
    521040     14719.3
    521080     14718.5
    521120     14719.8
    521160     14722.4
    521200     14722.9
    521240     14724.3
    521280     14725.7
    521320     14724.8
    521360     14726.2
    521400       14728
    521440     14729.1
    521480       14731
    521520     14730.1
    521560     14732.6
    521600     14733.8
    521640     14735.8
    521680     14735.6
    521720     14735.7
    521760     14738.6
    521800     14740.6
    521840     14741.8
    521880     14741.1
    521920     14742.3
    521960     14744.9
    522000     14745.4
    522040     14746.8
    522080     14748.2
    522120     14747.4
    522160     14748.8
    522200     14750.6
    522240     14751.6
    522280     14753.5
    522320     14752.6
    522360     14755.2
    522400     14756.4
    522440     14758.3
    522480     14758.2
    522520     14758.3
    522560     14761.1
    522600     14763.3
    522640     14764.3
    522680     14763.6
    522720     14764.9
    522760     14767.4
    522800       14768
    522840     14769.4
    522880     14770.8
    522920       14770
    522960     14771.4
    523000     14773.2
    523040     14774.2
    523080     14776.2
    523120     14775.2
    523160     14777.7
    523200       14779
    523240     14780.9
    523280     14780.8
    523320     14780.9
    523360     14783.7
    523400     14785.9
    523440       14787
    523480     14786.2
    523520     14787.5
    523560       14790
    523600     14790.6
    523640       14792
    523680     14793.5
    523720     14792.6
    523760       14794
    523800     14795.8
    523840     14796.7
    523880     14798.7
    523920     14797.8
    523960     14800.3
    524000     14801.5
    524040     14803.5
    524080     14803.4
    524120     14803.5
    524160     14806.3
    524200     14808.4
    524240     14809.6
    524280     14808.9
    524320     14810.1
    524360     14812.6
    524400     14813.2
    524440     14814.6
    524480       14816
    524520     14815.1
    524560     14816.6
    524600     14818.4
    524640     14819.3
    524680     14821.3
    524720     14820.5
    524760     14822.9
    524800     14824.1
    524840     14826.1
    524880     14826.1
    524920     14826.2
    524960       14829
    525000     14831.1
    525040     14832.2
    525080     14831.5
    525120     14832.8
    525160     14835.2
    525200     14835.8
    525240     14837.2
    525280     14838.6
    525320     14837.8
    525360     14839.2
    525400       14841
    525440       14842
    525480       14844
    525520     14843.1
    525560     14845.5
    525600     14846.7
    525640     14848.7
    525680     14848.7
    525720     14848.7
    525760     14851.6
    525800     14853.7
    525840     14854.8
    525880     14854.2
    525920     14855.4
    525960     14857.8
    526000     14858.4
    526040     14859.8
    526080     14861.3
    526120     14860.4
    526160     14861.8
    526200     14863.6
    526240     14864.6
    526280     14866.6
    526320     14865.7
    526360     14868.2
    526400     14869.3
    526440     14871.3
    526480     14871.3
    526520     14871.4
    526560     14874.2
    526600     14876.3
    526640     14877.4
    526680     14876.8
    526720       14878
    526760     14880.4
    526800       14881
    526840     14882.4
    526880     14883.9
    526920       14883
    526960     14884.4
    527000     14886.2
    527040     14887.2
    527080     14889.2
    527120     14888.2
    527160     14890.8
    527200     14891.9
    527240       14894
    527280     14893.9
    527320       14894
    527360     14896.8
    527400     14898.9
    527440       14900
    527480     14899.4
    527520     14900.6
    527560       14903
    527600     14903.6
    527640     14904.9
    527680     14906.5
    527720     14905.6
    527760       14907
    527800     14908.8
    527840     14909.8
    527880     14911.7
    527920     14910.8
    527960     14913.3
    528000     14914.5
    528040     14916.5
    528080     14916.4
    528120     14916.5
    528160     14919.4
    528200     14921.5
    528240     14922.6
    528280     14921.9
    528320     14923.1
    528360     14925.6
    528400     14926.2
    528440     14927.5
    528480       14929
    528520     14928.2
    528560     14929.5
    528600     14931.3
    528640     14932.3
    528680     14934.3
    528720     14933.3
    528760     14935.9
    528800       14937
    528840       14939
    528880       14939
    528920     14939.1
    528960     14941.9
    529000       14944
    529040     14945.2
    529080     14944.5
    529120     14945.7
    529160     14948.1
    529200     14948.7
    529240       14950
    529280     14951.5
    529320     14950.7
    529360     14952.1
    529400     14953.9
    529440     14954.8
    529480     14956.8
    529520     14955.8
    529560     14958.4
    529600     14959.6
    529640     14961.6
    529680     14961.5
    529720     14961.6
    529760     14964.5
    529800     14966.6
    529840     14967.7
    529880       14967
    529920     14968.1
    529960     14970.7
    530000     14971.2
    530040     14972.4
    530080     14973.9
    530120     14973.3
    530160     14974.6
    530200     14976.5
    530240     14977.4
    530280     14979.3
    530320     14978.3
    530360     14980.9
    530400     14982.1
    530440       14984
    530480       14984
    530520     14984.1
    530560       14987
    530600     14989.1
    530640     14990.1
    530680     14989.5
    530720     14990.6
    530760     14993.3
    530800     14993.7
    530840     14994.9
    530880     14996.4
    530920     14995.8
    530960     14997.1
    531000     14998.9
    531040     14999.8
    531080     15001.9
    531120     15000.8
    531160     15003.4
    531200     15004.7
    531240     15006.6
    531280     15006.6
    531320     15006.7
    531360     15009.5
    531400     15011.7
    531440     15012.7
    531480       15012
    531520     15013.2
    531560     15015.8
    531600     15016.2
    531640     15017.5
    531680     15018.8
    531720     15018.3
    531760     15019.6
    531800     15021.5
    531840     15022.3
    531880     15024.4
    531920     15023.3
    531960       15026
    532000     15027.1
    532040     15029.1
    532080     15029.1
    532120     15029.2
    532160       15032
    532200     15034.2
    532240     15035.3
    532280     15034.5
    532320     15035.7
    532360     15038.3
    532400     15038.7
    532440     15039.9
    532480     15041.3
    532520     15040.8
    532560     15042.1
    532600     15043.9
    532640     15044.8
    532680     15046.9
    532720     15045.8
    532760     15048.5
    532800     15049.7
    532840     15051.6
    532880     15051.6
    532920     15051.7
    532960     15054.4
    533000     15056.7
    533040     15057.8
    533080       15057
    533120     15058.2
    533160     15060.8
    533200     15061.2
    533240     15062.4
    533280     15063.8
    533320     15063.3
    533360     15064.6
    533400     15066.4
    533440     15067.3
    533480     15069.4
    533520     15068.3
    533560       15071
    533600     15072.3
    533640     15074.1
    533680     15074.1
    533720     15074.2
    533760     15076.9
    533800     15079.2
    533840     15080.3
    533880     15079.5
    533920     15080.6
    533960     15083.4
    534000     15083.8
    534040     15084.9
    534080     15086.4
    534120     15085.8
    534160     15087.1
    534200     15088.9
    534240     15089.8
    534280       15092
    534320     15090.8
    534360     15093.5
    534400     15094.7
    534440     15096.6
    534480     15096.5
    534520     15096.7
    534560     15099.4
    534600     15101.7
    534640     15102.8
    534680     15102.1
    534720     15103.2
    534760     15105.9
    534800     15106.3
    534840     15107.3
    534880     15108.9
    534920     15108.3
    534960     15109.6
    535000     15111.4
    535040     15112.3
    535080     15114.5
    535120     15113.3
    535160       15116
    535200     15117.3
    535240     15119.1
    535280       15119
    535320     15119.2
    535360     15121.9
    535400     15124.2
    535440     15125.2
    535480     15124.6
    535520     15125.7
    535560     15128.4
    535600     15128.7
    535640     15129.8
    535680     15131.4
    535720     15130.8
    535760     15132.1
    535800     15133.9
    535840     15134.7
    535880     15136.9
    535920     15135.8
    535960     15138.5
    536000     15139.8
    536040     15141.6
    536080     15141.5
    536120     15141.6
    536160     15144.4
    536200     15146.7
    536240     15147.7
    536280       15147
    536320     15148.3
    536360       15151
    536400     15151.2
    536440     15152.2
    536480     15153.9
    536520     15153.3
    536560     15154.6
    536600     15156.4
    536640     15157.2
    536680     15159.4
    536720     15158.2
    536760       15161
    536800     15162.2
    536840     15164.1
    536880       15164
    536920     15164.1
    536960     15166.9
    537000     15169.2
    537040     15170.2
    537080     15169.5
    537120     15170.7
    537160     15173.5
    537200     15173.8
    537240     15174.7
    537280     15176.4
    537320     15175.8
    537360     15177.1
    537400     15178.9
    537440     15179.6
    537480     15181.9
    537520     15180.7
    537560     15183.5
    537600     15184.7
    537640     15186.5
    537680     15186.5
    537720     15186.6
    537760     15189.4
    537800     15191.7
    537840     15192.7
    537880       15192
    537920     15193.2
    537960       15196
    538000     15196.3
    538040     15197.1
    538080     15198.8
    538120     15198.2
    538160     15199.6
    538200     15201.4
    538240     15202.1
    538280     15204.4
    538320     15203.2
    538360       15206
    538400     15207.1
    538440     15209.1
    538480     15208.9
    538520     15209.1
    538560     15211.9
    538600     15214.2
    538640     15215.2
    538680     15214.5
    538720     15215.6
    538760     15218.5
    538800     15218.8
    538840     15219.6
    538880     15221.3
    538920     15220.8
    538960     15222.1
    539000     15223.8
    539040     15224.6
    539080     15226.9
    539120     15225.6
    539160     15228.5
    539200     15229.6
    539240     15231.5
    539280     15231.4
    539320     15231.5
    539360     15234.5
    539400     15236.7
    539440     15237.7
    539480       15237
    539520       15238
    539560       15241
    539600     15241.3
    539640     15242.2
    539680     15243.8
    539720     15243.3
    539760     15244.6
    539800     15246.4
    539840     15247.1
    539880     15249.4
    539920     15248.1
    539960     15251.1
    540000     15252.1
    540040     15254.1
    540080       15254
    540120       15254
    540160       15257
    540200     15259.3
    540240     15260.2
    540280     15259.6
    540320     15260.6
    540360     15263.6
    540400     15263.8
    540440     15264.8
    540480     15266.3
    540520     15265.9
    540560     15267.2
    540600       15269
    540640     15269.6
    540680       15272
    540720     15270.7
    540760     15273.7
    540800     15274.6
    540840     15276.6
    540880     15276.5
    540920     15276.5
    540960     15279.6
    541000     15281.9
    541040     15282.8
    541080     15282.1
    541120     15283.1
    541160     15286.1
    541200     15286.4
    541240     15287.3
    541280     15288.9
    541320     15288.4
    541360     15289.7
    541400     15291.5
    541440     15292.1
    541480     15294.6
    541520     15293.3
    541560     15296.3
    541600     15297.2
    541640     15299.2
    541680       15299
    541720     15299.1
    541760     15302.1
    541800     15304.4
    541840     15305.4
    541880     15304.7
    541920     15305.6
    541960     15308.7
    542000     15308.9
    542040     15309.7
    542080     15311.4
    542120       15311
    542160     15312.3
    542200     15314.1
    542240     15314.6
    542280     15317.1
    542320     15315.8
    542360     15318.8
    542400     15319.7
    542440     15321.7
    542480     15321.7
    542520     15321.6
    542560     15324.7
    542600       15327
    542640     15327.9
    542680     15327.2
    542720     15328.2
    542760     15331.2
    542800     15331.5
    542840     15332.3
    542880     15333.9
    542920     15333.5
    542960     15334.8
    543000     15336.6
    543040     15337.2
    543080     15339.6
    543120     15338.4
    543160     15341.3
    543200     15342.3
    543240     15344.2
    543280     15344.2
    543320     15344.2
    543360     15347.2
    543400     15349.6
    543440     15350.5
    543480     15349.8
    543520     15350.7
    543560     15353.8
    543600     15354.2
    543640     15354.8
    543680     15356.5
    543720       15356
    543760     15357.3
    543800     15359.2
    543840     15359.8
    543880     15362.1
    543920     15360.9
    543960     15363.9
    544000     15364.8
    544040     15366.8
    544080     15366.7
    544120     15366.7
    544160     15369.7
    544200     15372.1
    544240       15373
    544280     15372.3
    544320     15373.2
    544360     15376.3
    544400     15376.7
    544440     15377.3
    544480       15379
    544520     15378.5
    544560     15379.8
    544600     15381.8
    544640     15382.4
    544680     15384.6
    544720     15383.4
    544760     15386.4
    544800     15387.3
    544840     15389.2
    544880     15389.2
    544920     15389.2
    544960     15392.2
    545000     15394.7
    545040     15395.5
    545080     15394.8
    545120     15395.7
    545160     15398.8
    545200     15399.2
    545240     15399.8
    545280     15401.5
    545320       15401
    545360     15402.3
    545400     15404.3
    545440     15404.9
    545480     15407.2
    545520       15406
    545560     15408.9
    545600     15409.8
    545640     15411.7
    545680     15411.7
    545720     15411.7
    545760     15414.7
    545800     15417.2
    545840       15418
    545880     15417.3
    545920     15418.3
    545960     15421.4
    546000     15421.8
    546040     15422.3
    546080     15424.1
    546120     15423.6
    546160     15424.9
    546200     15426.9
    546240     15427.4
    546280     15429.8
    546320     15428.5
    546360     15431.4
    546400     15432.3
    546440     15434.2
    546480     15434.3
    546520     15434.2
    546560     15437.3
    546600     15439.7
    546640     15440.5
    546680     15439.8
    546720     15440.8
    546760     15443.9
    546800     15444.3
    546840     15444.8
    546880     15446.7
    546920     15446.1
    546960     15447.4
    547000     15449.3
    547040     15449.9
    547080     15452.3
    547120     15450.9
    547160     15453.9
    547200     15454.8
    547240     15456.7
    547280     15456.8
    547320     15456.6
    547360     15459.6
    547400     15462.2
    547440     15462.9
    547480     15462.2
    547520     15463.3
    547560     15466.4
    547600     15466.8
    547640     15467.3
    547680     15469.1
    547720     15468.6
    547760     15469.9
    547800     15471.8
    547840     15472.4
    547880     15474.8
    547920     15473.5
    547960     15476.4
    548000     15477.3
    548040     15479.2
    548080     15479.2
    548120     15479.1
    548160     15482.1
    548200     15484.7
    548240     15485.4
    548280     15484.7
    548320     15485.8
    548360     15488.9
    548400     15489.2
    548440     15489.7
    548480     15491.6
    548520     15491.1
    548560     15492.4
    548600     15494.2
    548640     15494.9
    548680     15497.3
    548720     15495.9
    548760     15498.8
    548800     15499.9
    548840     15501.7
    548880     15501.7
    548920     15501.6
    548960     15504.7
    549000     15507.2
    549040       15508
    549080     15507.2
    549120     15508.3
    549160     15511.4
    549200     15511.7
    549240     15512.2
    549280     15514.1
    549320     15513.6
    549360     15514.9
    549400     15516.7
    549440     15517.4
    549480     15519.8
    549520     15518.4
    549560     15521.4
    549600     15522.3
    549640     15524.3
    549680     15524.2
    549720     15524.2
    549760     15527.2
    549800     15529.7
    549840     15530.5
    549880     15529.8
    549920     15530.9
    549960     15533.9
    550000     15534.3
    550040     15534.9
    550080     15536.7
    550120     15536.1
    550160     15537.4
    550200     15539.3
    550240       15540
    550280     15542.3
    550320       15541
    550360     15543.9
    550400     15544.8
    550440     15546.8
    550480     15546.8
    550520     15546.8
    550560     15549.8
    550600     15552.3
    550640     15553.1
    550680     15552.4
    550720     15553.4
    550760     15556.5
    550800     15556.8
    550840     15557.4
    550880     15559.3
    550920     15558.7
    550960     15559.9
    551000     15561.8
    551040     15562.5
    551080     15564.9
    551120     15563.5
    551160     15566.5
    551200     15567.3
    551240     15569.4
    551280     15569.3
    551320     15569.3
    551360     15572.3
    551400     15574.9
    551440     15575.6
    551480     15574.9
    551520       15576
    551560       15579
    551600     15579.3
    551640       15580
    551680     15581.8
    551720     15581.2
    551760     15582.6
    551800     15584.4
    551840       15585
    551880     15587.4
    551920     15586.1
    551960       15589
    552000     15589.8
    552040     15591.9
    552080     15591.9
    552120     15591.9
    552160     15594.8
    552200     15597.5
    552240     15598.2
    552280     15597.4
    552320     15598.6
    552360     15601.6
    552400     15601.9
    552440     15602.6
    552480     15604.3
    552520     15603.8
    552560     15605.1
    552600       15607
    552640     15607.6
    552680       15610
    552720     15608.8
    552760     15611.5
    552800     15612.3
    552840     15614.5
    552880     15614.4
    552920     15614.4
    552960     15617.4
    553000       15620
    553040     15620.7
    553080       15620
    553120     15621.1
    553160     15624.2
    553200     15624.4
    553240     15625.2
    553280     15626.9
    553320     15626.3
    553360     15627.7
    553400     15629.5
    553440     15630.2
    553480     15632.6
    553520     15631.3
    553560       15634
    553600     15634.9
    553640     15637.1
    553680       15637
    553720     15636.9
    553760     15639.9
    553800     15642.6
    553840     15643.2
    553880     15642.5
    553920     15643.6
    553960     15646.7
    554000       15647
    554040     15647.7
    554080     15649.5
    554120     15648.8
    554160     15650.2
    554200     15652.1
    554240     15652.7
    554280     15655.1
    554320     15653.9
    554360     15656.5
    554400     15657.5
    554440     15659.7
    554480     15659.6
    554520     15659.5
    554560     15662.4
    554600     15665.1
    554640     15665.7
    554680     15665.2
    554720     15666.1
    554760     15669.2
    554800     15669.5
    554840     15670.2
    554880     15672.1
    554920     15671.3
    554960     15672.8
    555000     15674.6
    555040     15675.2
    555080     15677.8
    555120     15676.4
    555160       15679
    555200     15680.1
    555240     15682.2
    555280       15682
    555320       15682
    555360       15685
    555400     15687.6
    555440     15688.2
    555480     15687.8
    555520     15688.6
    555560     15691.7
    555600       15692
    555640     15692.7
    555680     15694.6
    555720     15693.8
    555760     15695.3
    555800     15697.1
    555840     15697.7
    555880     15700.2
    555920     15698.8
    555960     15701.6
    556000     15702.6
    556040     15704.7
    556080     15704.6
    556120     15704.5
    556160     15707.5
    556200     15710.1
    556240     15710.8
    556280     15710.2
    556320     15711.1
    556360     15714.1
    556400     15714.5
    556440     15715.1
    556480     15717.1
    556520     15716.2
    556560     15717.8
    556600     15719.6
    556640     15720.2
    556680     15722.8
    556720     15721.4
    556760     15724.1
    556800     15725.1
    556840     15727.2
    556880     15727.1
    556920     15727.1
    556960     15729.9
    557000     15732.5
    557040     15733.3
    557080     15732.8
    557120     15733.7
    557160     15736.6
    557200       15737
    557240     15737.6
    557280     15739.6
    557320     15738.7
    557360     15740.2
    557400     15742.1
    557440     15742.8
    557480     15745.2
    557520     15743.9
    557560     15746.6
    557600     15747.5
    557640     15749.6
    557680     15749.6
    557720     15749.5
    557760     15752.4
    557800       15755
    557840     15755.7
    557880     15755.3
    557920     15756.2
    557960     15759.1
    558000     15759.5
    558040       15760
    558080       15762
    558120     15761.1
    558160     15762.7
    558200     15764.6
    558240     15765.1
    558280     15767.6
    558320     15766.3
    558360     15769.1
    558400       15770
    558440     15772.1
    558480     15772.2
    558520       15772
    558560     15774.9
    558600     15777.4
    558640     15778.2
    558680     15777.8
    558720     15778.6
    558760     15781.6
    558800     15781.9
    558840     15782.5
    558880     15784.4
    558920     15783.6
    558960     15785.1
    559000       15787
    559040     15787.5
    559080     15790.1
    559120     15788.7
    559160     15791.6
    559200     15792.4
    559240     15794.6
    559280     15794.6
    559320     15794.5
    559360     15797.5
    559400     15799.9
    559440     15800.7
    559480     15800.3
    559520     15801.1
    559560     15804.1
    559600     15804.3
    559640     15804.9
    559680     15806.9
    559720       15806
    559760     15807.6
    559800     15809.5
    559840       15810
    559880     15812.6
    559920     15811.2
    559960     15814.1
    560000     15814.9
    560040     15817.1
    560080     15817.1
    560120     15816.9
    560160     15819.9
    560200     15822.3
    560240     15823.1
    560280     15822.8
    560320     15823.5
    560360     15826.6
    560400     15826.7
    560440     15827.3
    560480     15829.3
    560520     15828.4
    560560       15830
    560600       15832
    560640     15832.4
    560680       15835
    560720     15833.6
    560760     15836.5
    560800     15837.3
    560840     15839.6
    560880     15839.5
    560920     15839.3
    560960     15842.4
    561000     15844.9
    561040     15845.6
    561080     15845.3
    561120       15846
    561160     15849.1
    561200     15849.2
    561240     15849.8
    561280     15851.8
    561320     15850.9
    561360     15852.5
    561400     15854.3
    561440     15854.9
    561480     15857.5
    561520     15856.1
    561560       15859
    561600     15859.8
    561640       15862
    561680       15862
    561720     15861.8
    561760     15864.8
    561800     15867.4
    561840       15868
    561880     15867.7
    561920     15868.5
    561960     15871.5
    562000     15871.6
    562040     15872.2
    562080     15874.3
    562120     15873.2
    562160       15875
    562200     15876.8
    562240     15877.3
    562280     15879.9
    562320     15878.5
    562360     15881.3
    562400     15882.2
    562440     15884.5
    562480     15884.4
    562520     15884.2
    562560     15887.3
    562600     15889.8
    562640     15890.4
    562680     15890.1
    562720     15890.9
    562760       15894
    562800       15894
    562840     15894.6
    562880     15896.8
    562920     15895.7
    562960     15897.4
    563000     15899.2
    563040     15899.7
    563080     15902.4
    563120     15900.9
    563160     15903.8
    563200     15904.6
    563240     15906.8
    563280     15906.8
    563320     15906.7
    563360     15909.7
    563400     15912.2
    563440     15912.8
    563480     15912.5
    563520     15913.3
    563560     15916.4
    563600     15916.4
    563640     15917.1
    563680     15919.3
    563720       15918
    563760     15919.9
    563800     15921.6
    563840     15922.2
    563880     15924.7
    563920     15923.4
    563960     15926.2
    564000     15926.9
    564040     15929.2
    564080     15929.2
    564120     15928.9
    564160     15931.9
    564200     15934.5
    564240     15935.3
    564280     15934.9
    564320     15935.6
    564360     15938.8
    564400     15938.9
    564440     15939.5
    564480     15941.7
    564520     15940.4
    564560     15942.3
    564600     15944.1
    564640     15944.6
    564680     15947.1
    564720     15945.8
    564760     15948.7
    564800     15949.3
    564840     15951.6
    564880     15951.6
    564920     15951.4
    564960     15954.5
    565000       15957
    565040     15957.6
    565080     15957.3
    565120     15958.1
    565160     15961.2
    565200     15961.3
    565240     15962.1
    565280     15964.3
    565320     15962.9
    565360     15964.8
    565400     15966.5
    565440     15967.1
    565480     15969.6
    565520     15968.3
    565560     15971.2
    565600     15971.7
    565640     15974.1
    565680     15974.1
    565720     15973.9
    565760       15977
    565800     15979.4
    565840     15980.1
    565880     15979.7
    565920     15980.6
    565960     15983.9
    566000     15983.8
    566040     15984.5
    566080     15986.8
    566120     15985.4
    566160     15987.3
    566200       15989
    566240     15989.5
    566280       15992
    566320     15990.7
    566360     15993.7
    566400     15994.2
    566440     15996.6
    566480     15996.4
    566520     15996.4
    566560     15999.5
    566600     16001.9
    566640     16002.6
    566680     16002.2
    566720     16003.1
    566760     16006.4
    566800     16006.3
    566840       16007
    566880     16009.3
    566920     16007.9
    566960     16009.8
    567000     16011.4
    567040     16011.9
    567080     16014.5
    567120     16013.2
    567160     16016.2
    567200     16016.8
    567240     16019.2
    567280       16019
    567320     16018.9
    567360     16022.1
    567400     16024.4
    567440     16025.1
    567480     16024.7
    567520     16025.6
    567560     16028.9
    567600     16028.8
    567640     16029.5
    567680     16031.8
    567720     16030.3
    567760     16032.3
    567800     16033.9
    567840     16034.4
    567880       16037
    567920     16035.6
    567960     16038.7
    568000     16039.2
    568040     16041.7
    568080     16041.6
    568120     16041.4
    568160     16044.5
    568200     16046.9
    568240     16047.5
    568280     16047.2
    568320     16048.1
    568360     16051.4
    568400     16051.3
    568440       16052
    568480     16054.3
    568520     16052.8
    568560     16054.8
    568600     16056.4
    568640     16056.9
    568680     16059.6
    568720     16058.2
    568760     16061.3
    568800     16061.8
    568840     16064.2
    568880     16064.1
    568920     16063.9
    568960     16067.1
    569000     16069.5
    569040     16070.1
    569080     16069.8
    569120     16070.7
    569160       16074
    569200       16074
    569240     16074.6
    569280     16076.9
    569320     16075.3
    569360     16077.4
    569400       16079
    569440     16079.6
    569480     16082.1
    569520     16080.8
    569560     16083.9
    569600     16084.4
    569640     16086.8
    569680     16086.7
    569720     16086.5
    569760     16089.6
    569800     16092.1
    569840     16092.7
    569880     16092.3
    569920     16093.3
    569960     16096.6
    570000     16096.5
    570040     16097.3
    570080     16099.6
    570120     16097.9
    570160       16100
    570200     16101.5
    570240     16102.1
    570280     16104.8
    570320     16103.4
    570360     16106.5
    570400     16106.9
    570440     16109.4
    570480     16109.3
    570520     16109.2
    570560     16112.2
    570600     16114.7
    570640     16115.2
    570680     16114.9
    570720     16115.9
    570760     16119.2
    570800     16119.1
    570840     16119.9
    570880     16122.1
    570920     16120.5
    570960     16122.5
    571000     16124.1
    571040     16124.7
    571080     16127.3
    571120     16125.9
    571160     16129.1
    571200     16129.5
    571240       16132
    571280     16131.9
    571320     16131.7
    571360     16134.8
    571400     16137.2
    571440     16137.8
    571480     16137.5
    571520     16138.5
    571560     16141.8
    571600     16141.6
    571640     16142.4
    571680     16144.8
    571720     16143.1
    571760     16145.1
    571800     16146.7
    571840     16147.2
    571880     16149.8
    571920     16148.5
    571960     16151.7
    572000     16152.1
    572040     16154.6
    572080     16154.4
    572120     16154.3
    572160     16157.4
    572200     16159.8
    572240     16160.4
    572280       16160
    572320     16161.1
    572360     16164.3
    572400     16164.2
    572440       16165
    572480     16167.3
    572520     16165.7
    572560     16167.7
    572600     16169.3
    572640     16169.8
    572680     16172.4
    572720       16171
    572760     16174.3
    572800     16174.7
    572840     16177.3
    572880       16177
    572920     16176.8
    572960       16180
    573000     16182.3
    573040       16183
    573080     16182.6
    573120     16183.7
    573160     16186.9
    573200     16186.8
    573240     16187.7
    573280     16189.8
    573320     16188.3
    573360     16190.3
    573400     16191.9
    573440     16192.3
    573480       16195
    573520     16193.6
    573560     16196.8
    573600     16197.2
    573640     16199.8
    573680     16199.6
    573720     16199.4
    573760     16202.6
    573800     16204.9
    573840     16205.5
    573880     16205.2
    573920     16206.3
    573960     16209.5
    574000     16209.4
    574040     16210.4
    574080     16212.5
    574120     16210.8
    574160       16213
    574200     16214.5
    574240       16215
    574280     16217.6
    574320     16216.2
    574360     16219.4
    574400     16219.8
    574440     16222.4
    574480     16222.3
    574520       16222
    574560     16225.1
    574600     16227.5
    574640     16228.2
    574680     16227.8
    574720     16228.9
    574760     16232.1
    574800     16232.1
    574840       16233
    574880     16235.1
    574920     16233.5
    574960     16235.6
    575000     16237.1
    575040     16237.6
    575080     16240.2
    575120     16238.9
    575160       16242
    575200     16242.4
    575240       16245
    575280     16244.8
    575320     16244.6
    575360     16247.7
    575400       16250
    575440     16250.7
    575480     16250.3
    575520     16251.5
    575560     16254.6
    575600     16254.7
    575640     16255.6
    575680     16257.7
    575720       16256
    575760     16258.2
    575800     16259.7
    575840     16260.2
    575880     16262.9
    575920     16261.5
    575960     16264.6
    576000       16265
    576040     16267.5
    576080     16267.4
    576120     16267.1
    576160     16270.3
    576200     16272.6
    576240     16273.3
    576280     16272.8
    576320       16274
    576360     16277.2
    576400     16277.3
    576440     16278.1
    576480     16280.2
    576520     16278.5
    576560     16280.7
    576600     16282.2
    576640     16282.6
    576680     16285.4
    576720     16284.1
    576760     16287.1
    576800     16287.6
    576840     16290.1
    576880     16289.9
    576920     16289.8
    576960     16292.8
    577000     16295.1
    577040     16295.9
    577080     16295.4
    577120     16296.6
    577160     16299.9
    577200     16299.9
    577240     16300.7
    577280     16302.8
    577320     16301.1
    577360     16303.4
    577400     16304.8
    577440     16305.1
    577480       16308
    577520     16306.7
    577560     16309.7
    577600     16310.2
    577640     16312.7
    577680     16312.5
    577720     16312.3
    577760     16315.4
    577800     16317.7
    577840     16318.4
    577880       16318
    577920     16319.2
    577960     16322.4
    578000     16322.5
    578040     16323.4
    578080     16325.4
    578120     16323.7
    578160       16326
    578200     16327.4
    578240     16327.8
    578280     16330.7
    578320     16329.2
    578360     16332.2
    578400     16332.7
    578440     16335.3
    578480     16335.1
    578520     16334.9
    578560     16337.9
    578600     16340.2
    578640       16341
    578680     16340.6
    578720     16341.8
    578760       16345
    578800     16345.2
    578840       16346
    578880     16348.1
    578920     16346.3
    578960     16348.6
    579000     16349.9
    579040     16350.4
    579080     16353.3
    579120     16351.7
    579160     16354.9
    579200     16355.3
    579240     16357.8
    579280     16357.6
    579320     16357.5
    579360     16360.4
    579400     16362.7
    579440     16363.5
    579480       16363
    579520     16364.4
    579560     16367.6
    579600     16367.7
    579640     16368.5
    579680     16370.6
    579720     16368.8
    579760     16371.2
    579800     16372.4
    579840     16372.9
    579880     16375.9
    579920     16374.2
    579960     16377.4
    580000     16377.8
    580040     16380.3
    580080     16380.2
    580120       16380
    580160     16382.9
    580200     16385.3
    580240     16386.2
    580280     16385.6
    580320       16387
    580360     16390.1
    580400     16390.2
    580440     16391.1
    580480     16393.2
    580520     16391.3
    580560     16393.7
    580600     16394.9
    580640     16395.4
    580680     16398.5
    580720     16396.7
    580760     16399.9
    580800     16400.3
    580840     16402.9
    580880     16402.6
    580920     16402.5
    580960     16405.5
    581000     16407.8
    581040     16408.8
    581080     16408.2
    581120     16409.5
    581160     16412.7
    581200     16412.7
    581240     16413.7
    581280     16415.8
    581320     16413.9
    581360     16416.3
    581400     16417.4
    581440     16417.9
    581480     16420.9
    581520     16419.2
    581560     16422.5
    581600     16422.9
    581640     16425.5
    581680     16425.2
    581720       16425
    581760       16428
    581800     16430.3
    581840     16431.3
    581880     16430.7
    581920     16432.1
    581960     16435.3
    582000     16435.3
    582040     16436.3
    582080     16438.4
    582120     16436.4
    582160     16438.9
    582200       16440
    582240     16440.4
    582280     16443.6
    582320     16441.8
    582360       16445
    582400     16445.4
    582440       16448
    582480     16447.8
    582520     16447.6
    582560     16450.5
    582600     16452.8
    582640     16453.9
    582680     16453.2
    582720     16454.6
    582760     16457.8
    582800     16457.8
    582840     16458.9
    582880     16460.9
    582920       16459
    582960     16461.5
    583000     16462.5
    583040       16463
    583080     16466.3
    583120     16464.3
    583160     16467.5
    583200     16468.1
    583240     16470.5
    583280     16470.4
    583320     16470.2
    583360     16473.1
    583400     16475.5
    583440     16476.5
    583480     16475.8
    583520     16477.2
    583560     16480.4
    583600     16480.3
    583640     16481.5
    583680     16483.5
    583720     16481.6
    583760     16484.1
    583800     16485.1
    583840     16485.6
    583880     16488.8
    583920     16486.9
    583960     16490.1
    584000     16490.6
    584040       16493
    584080     16492.9
    584120     16492.7
    584160     16495.6
    584200       16498
    584240       16499
    584280     16498.3
    584320     16499.8
    584360       16503
    584400     16502.9
    584440     16504.1
    584480     16506.1
    584520     16504.1
    584560     16506.6
    584600     16507.6
    584640     16508.1
    584680     16511.4
    584720     16509.5
    584760     16512.7
    584800     16513.2
    584840     16515.5
    584880     16515.5
    584920     16515.3
    584960     16518.2
    585000     16520.6
    585040     16521.5
    585080       16521
    585120     16522.3
    585160     16525.5
    585200     16525.4
    585240     16526.7
    585280     16528.7
    585320     16526.7
    585360     16529.1
    585400     16530.2
    585440     16530.7
    585480     16533.9
    585520       16532
    585560     16535.2
    585600     16535.8
    585640     16538.1
    585680       16538
    585720     16537.8
    585760     16540.8
    585800     16543.1
    585840       16544
    585880     16543.6
    585920       16545
    585960       16548
    586000       16548
    586040     16549.2
    586080     16551.2
    586120     16549.2
    586160     16551.7
    586200     16552.7
    586240     16553.2
    586280     16556.5
    586320     16554.5
    586360     16557.8
    586400     16558.3
    586440     16560.6
    586480     16560.5
    586520     16560.4
    586560     16563.3
    586600     16565.6
    586640     16566.6
    586680     16566.1
    586720     16567.5
    586760     16570.5
    586800     16570.5
    586840     16571.7
    586880     16573.7
    586920     16571.7
    586960     16574.3
    587000     16575.3
    587040     16575.8
    587080       16579
    587120     16577.1
    587160     16580.3
    587200     16580.8
    587240     16583.1
    587280       16583
    587320     16582.9
    587360     16585.8
    587400     16588.2
    587440     16589.2
    587480     16588.6
    587520       16590
    587560     16593.1
    587600     16593.1
    587640     16594.2
    587680     16596.2
    587720     16594.3
    587760     16596.7
    587800     16597.8
    587840     16598.3
    587880     16601.6
    587920     16599.6
    587960     16602.7
    588000     16603.4
    588040     16605.7
    588080     16605.5
    588120     16605.4
    588160     16608.3
    588200     16610.6
    588240     16611.7
    588280     16611.1
    588320     16612.5
    588360     16615.5
    588400     16615.7
    588440     16616.8
    588480     16618.7
    588520     16616.9
    588560     16619.3
    588600     16620.4
    588640     16620.9
    588680     16624.1
    588720     16622.1
    588760     16625.3
    588800     16625.9
    588840     16628.1
    588880     16628.1
    588920     16627.8
    588960     16630.9
    589000     16633.2
    589040     16634.3
    589080     16633.7
    589120       16635
    589160     16638.1
    589200     16638.2
    589240     16639.4
    589280     16641.2
    589320     16639.4
    589360     16641.8
    589400     16642.9
    589440     16643.4
    589480     16646.6
    589520     16644.6
    589560     16647.9
    589600     16648.4
    589640     16650.6
    589680     16650.7
    589720     16650.3
    589760     16653.4
    589800     16655.7
    589840     16656.8
    589880     16656.1
    589920     16657.5
    589960     16660.6
    590000     16660.7
    590040     16661.9
    590080     16663.7
    590120       16662
    590160     16664.3
    590200     16665.5
    590240       16666
    590280     16669.1
    590320       16667
    590360     16670.5
    590400     16670.9
    590440     16673.1
    590480     16673.2
    590520     16672.9
    590560       16676
    590600     16678.3
    590640     16679.4
    590680     16678.6
    590720       16680
    590760     16683.2
    590800     16683.2
    590840     16684.4
    590880     16686.3
    590920     16684.5
    590960     16686.8
    591000     16688.1
    591040     16688.5
    591080     16691.6
    591120     16689.6
    591160     16693.1
    591200     16693.5
    591240     16695.7
    591280     16695.9
    591320     16695.4
    591360     16698.5
    591400     16700.9
    591440     16701.9
    591480     16701.2
    591520     16702.5
    591560     16705.7
    591600     16705.7
    591640     16706.9
    591680     16708.8
    591720       16707
    591760     16709.3
    591800     16710.7
    591840     16710.9
    591880     16714.2
    591920     16712.1
    591960     16715.7
    592000       16716
    592040     16718.2
    592080     16718.3
    592120       16718
    592160       16721
    592200     16723.3
    592240     16724.5
    592280     16723.7
    592320       16725
    592360     16728.2
    592400     16728.2
    592440     16729.4
    592480     16731.3
    592520     16729.5
    592560     16731.8
    592600     16733.3
    592640     16733.4
    592680     16736.7
    592720     16734.6
    592760     16738.2
    592800     16738.5
    592840     16740.8
    592880     16740.8
    592920     16740.6
    592960     16743.6
    593000     16745.8
    593040       16747
    593080     16746.3
    593120     16747.5
    593160     16750.8
    593200     16750.8
    593240     16751.9
    593280     16753.8
    593320     16752.1
    593360     16754.3
    593400     16755.8
    593440     16755.9
    593480     16759.3
    593520     16757.2
    593560     16760.8
    593600     16761.1
    593640     16763.3
    593680     16763.4
    593720     16763.1
    593760     16766.1
    593800     16768.3
    593840     16769.5
    593880     16768.8
    593920     16769.8
    593960     16773.3
    594000     16773.3
    594040     16774.4
    594080     16776.2
    594120     16774.6
    594160     16776.8
    594200     16778.3
    594240     16778.4
    594280     16781.7
    594320     16779.7
    594360     16783.3
    594400     16783.6
    594440     16785.8
    594480     16785.9
    594520     16785.6
    594560     16788.6
    594600       16791
    594640       16792
    594680     16791.3
    594720     16792.3
    594760     16795.9
    594800     16795.8
    594840       16797
    594880     16798.7
    594920     16797.2
    594960     16799.3
    595000     16800.9
    595040     16800.9
    595080     16804.2
    595120     16802.2
    595160     16805.8
    595200     16806.2
    595240     16808.4
    595280     16808.4
    595320     16808.1
    595360     16811.1
    595400     16813.5
    595440     16814.5
    595480     16813.9
    595520     16814.8
    595560     16818.4
    595600     16818.3
    595640     16819.4
    595680     16821.2
    595720     16819.7
    595760     16821.7
    595800     16823.3
    595840     16823.4
    595880     16826.7
    595920     16824.8
    595960     16828.3
    596000     16828.7
    596040     16830.9
    596080     16830.9
    596120     16830.7
    596160     16833.6
    596200       16836
    596240       16837
    596280     16836.4
    596320     16837.4
    596360     16840.9
    596400     16840.9
    596440     16841.9
    596480     16843.7
    596520     16842.2
    596560     16844.2
    596600     16845.9
    596640       16846
    596680     16849.2
    596720     16847.3
    596760     16850.8
    596800     16851.2
    596840     16853.4
    596880     16853.5
    596920     16853.1
    596960     16856.1
    597000     16858.6
    597040     16859.5
    597080     16858.8
    597120     16859.9
    597160     16863.3
    597200     16863.3
    597240     16864.4
    597280     16866.2
    597320     16864.7
    597360     16866.7
    597400     16868.3
    597440     16868.5
    597480     16871.7
    597520     16869.8
    597560     16873.3
    597600     16873.7
    597640     16875.8
    597680     16876.1
    597720     16875.7
    597760     16878.6
    597800     16881.1
    597840       16882
    597880     16881.2
    597920     16882.4
    597960     16885.9
    598000     16885.7
    598040     16886.9
    598080     16888.7
    598120     16887.1
    598160     16889.2
    598200     16890.9
    598240       16891
    598280     16894.3
    598320     16892.3
    598360     16895.8
    598400     16896.3
    598440     16898.4
    598480     16898.7
    598520     16898.2
    598560     16901.1
    598600     16903.6
    598640     16904.5
    598680     16903.8
    598720       16905
    598760     16908.4
    598800     16908.3
    598840     16909.4
    598880     16911.2
    598920     16909.6
    598960     16911.6
    599000     16913.3
    599040     16913.5
    599080     16916.8
    599120     16914.8
    599160     16918.5
    599200     16918.7
    599240       16921
    599280     16921.3
    599320     16920.6
    599360     16923.6
    599400     16926.1
    599440     16926.9
    599480     16926.4
    599520     16927.5
    599560     16931.1
    599600     16930.8
    599640     16932.1
    599680     16933.7
    599720     16932.1
    599760     16934.1
    599800     16935.9
    599840     16936.1
    599880     16939.3
    599920     16937.3
    599960       16941
    600000     16941.1
    600040     16943.5
    600080     16943.8
    600120     16943.1
    600160     16946.1
    600200     16948.5
    600240     16949.5
    600280     16948.9
    600320     16950.1
    600360     16953.6
    600400     16953.4
    600440     16954.6
    600480     16956.2
    600520     16954.6
    600560     16956.6
    600600     16958.4
    600640     16958.7
    600680       16962
    600720     16959.9
    600760     16963.5
    600800     16963.5
    600840     16965.9
    600880     16966.3
    600920     16965.5
    600960     16968.6
    601000       16971
    601040       16972
    601080     16971.3
    601120     16972.6
    601160     16976.1
    601200     16975.9
    601240       16977
    601280     16978.8
    601320       16977
    601360     16979.1
    601400     16980.9
    601440     16981.2
    601480     16984.5
    601520     16982.5
    601560     16986.1
    601600     16986.1
    601640     16988.5
    601680     16988.8
    601720       16988
    601760     16991.2
    601800     16993.6
    601840     16994.5
    601880     16993.9
    601920     16995.1
    601960     16998.7
    602000     16998.5
    602040     16999.7
    602080     17001.3
    602120     16999.5
    602160     17001.6
    602200     17003.5
    602240     17003.8
    602280       17007
    602320       17005
    602360     17008.7
    602400     17008.6
    602440       17011
    602480     17011.3
    602520     17010.6
    602560     17013.7
    602600     17016.2
    602640     17017.2
    602680     17016.5
    602720     17017.5
    602760     17021.3
    602800     17021.1
    602840     17022.2
    602880     17023.9
    602920       17022
    602960     17024.2
    603000     17026.1
    603040     17026.3
    603080     17029.7
    603120     17027.5
    603160     17031.3
    603200     17031.1
    603240     17033.6
    603280     17033.9
    603320     17033.1
    603360     17036.3
    603400     17038.8
    603440     17039.8
    603480       17039
    603520     17040.1
    603560     17043.7
    603600     17043.6
    603640     17044.7
    603680     17046.4
    603720     17044.6
    603760     17046.6
    603800     17048.5
    603840     17048.9
    603880     17052.2
    603920     17049.9
    603960     17053.9
    604000     17053.7
    604040     17056.1
    604080     17056.4
    604120     17055.6
    604160     17058.8
    604200     17061.4
    604240     17062.3
    604280     17061.6
    604320     17062.6
    604360     17066.3
    604400     17066.2
    604440     17067.2
    604480     17068.9
    604520     17067.1
    604560     17069.1
    604600     17071.1
    604640     17071.5
    604680     17074.6
    604720     17072.5
    604760     17076.4
    604800     17076.2
    604840     17078.7
    604880     17078.9
    604920     17078.3
    604960     17081.4
    605000     17084.1
    605040     17084.9
    605080     17084.2
    605120     17085.2
    605160       17089
    605200     17088.9
    605240     17089.9
    605280     17091.6
    605320     17089.8
    605360     17091.7
    605400     17093.8
    605440       17094
    605480     17097.3
    605520     17095.3
    605560     17099.1
    605600     17098.8
    605640     17101.4
    605680     17101.5
    605720     17100.9
    605760       17104
    605800     17106.6
    605840     17107.6
    605880     17106.8
    605920     17107.9
    605960     17111.6
    606000     17111.5
    606040     17112.7
    606080     17114.2
    606120     17112.4
    606160     17114.4
    606200     17116.4
    606240     17116.7
    606280     17119.9
    606320     17117.9
    606360     17121.8
    606400     17121.4
    606440       17124
    606480     17124.2
    606520     17123.5
    606560     17126.6
    606600     17129.4
    606640     17130.2
    606680     17129.4
    606720     17130.5
    606760     17134.1
    606800       17134
    606840     17135.3
    606880     17136.9
    606920       17135
    606960     17137.1
    607000       17139
    607040     17139.4
    607080     17142.5
    607120     17140.5
    607160     17144.4
    607200     17144.1
    607240     17146.6
    607280     17146.8
    607320     17146.2
    607360     17149.2
    607400       17152
    607440     17152.8
    607480       17152
    607520     17153.1
    607560     17156.8
    607600     17156.7
    607640     17157.9
    607680     17159.6
    607720     17157.7
    607760     17159.7
    607800     17161.6
    607840     17161.9
    607880       17165
    607920     17163.1
    607960       17167
    608000     17166.7
    608040     17169.2
    608080     17169.4
    608120     17168.7
    608160     17171.9
    608200     17174.7
    608240     17175.6
    608280     17174.7
    608320     17175.7
    608360     17179.5
    608400     17179.3
    608440     17180.5
    608480     17182.2
    608520     17180.4
    608560     17182.4
    608600     17184.3
    608640     17184.5
    608680     17187.7
    608720     17185.8
    608760     17189.6
    608800     17189.3
    608840     17191.9
    608880       17192
    608920     17191.3
    608960     17194.5
    609000     17197.3
    609040     17198.2
    609080     17197.4
    609120     17198.2
    609160     17202.1
    609200       17202
    609240     17203.2
    609280     17204.8
    609320     17203.1
    609360     17205.1
    609400       17207
    609440     17207.2
    609480     17210.3
    609520     17208.4
    609560     17212.3
    609600     17211.9
    609640     17214.5
    609680     17214.6
    609720       17214
    609760     17217.1
    609800       17220
    609840     17220.9
    609880       17220
    609920     17220.8
    609960     17224.7
    610000     17224.7
    610040     17225.9
    610080     17227.4
    610120     17225.8
    610160     17227.7
    610200     17229.7
    610240     17229.9
    610280     17232.9
    610320     17231.1
    610360     17234.8
    610400     17234.6
    610440     17237.1
    610480     17237.2
    610520     17236.6
    610560     17239.7
    610600     17242.6
    610640     17243.6
    610680     17242.7
    610720     17243.5
    610760     17247.4
    610800     17247.4
    610840     17248.5
    610880     17250.1
    610920     17248.4
    610960     17250.2
    611000     17252.4
    611040     17252.5
    611080     17255.5
    611120     17253.8
    611160     17257.4
    611200     17257.2
    611240     17259.7
    611280     17259.9
    611320     17259.3
    611360     17262.4
    611400     17265.3
    611440     17266.2
    611480     17265.3
    611520     17266.1
    611560       17270
    611600       17270
    611640     17271.1
    611680     17272.7
    611720     17271.1
    611760     17272.8
    611800       17275
    611840       17275
    611880     17278.1
    611920     17276.4
    611960     17280.1
    612000     17279.8
    612040     17282.3
    612080     17282.4
    612120     17281.8
    612160       17285
    612200     17287.9
    612240     17288.8
    612280       17288
    612320     17288.7
    612360     17292.6
    612400     17292.7
    612440     17293.7
    612480     17295.3
    612520     17293.8
    612560     17295.4
    612600     17297.6
    612640     17297.7
    612680     17300.8
    612720     17298.9
    612760     17302.7
    612800     17302.4
    612840     17304.9
    612880     17304.9
    612920     17304.3
    612960     17307.5
    613000     17310.4
    613040     17311.4
    613080     17310.6
    613120     17311.4
    613160     17315.2
    613200     17315.2
    613240     17316.3
    613280       17318
    613320     17316.4
    613360       17318
    613400     17320.2
    613440     17320.2
    613480     17323.4
    613520     17321.5
    613560     17325.3
    613600       17325
    613640     17327.4
    613680     17327.5
    613720     17326.9
    613760     17330.2
    613800       17333
    613840     17333.9
    613880     17333.2
    613920     17333.9
    613960     17337.7
    614000     17337.8
    614040     17338.9
    614080     17340.5
    614120       17339
    614160     17340.6
    614200     17342.8
    614240     17342.8
    614280       17346
    614320     17344.1
    614360     17347.9
    614400     17347.7
    614440       17350
    614480       17350
    614520     17349.5
    614560     17352.7
    614600     17355.5
    614640     17356.5
    614680     17355.8
    614720     17356.6
    614760     17360.3
    614800     17360.5
    614840     17361.6
    614880     17363.1
    614920     17361.7
    614960     17363.4
    615000     17365.4
    615040     17365.4
    615080     17368.7
    615120     17366.7
    615160     17370.5
    615200     17370.3
    615240     17372.6
    615280     17372.7
    615320     17372.1
    615360     17375.2
    615400     17378.2
    615440     17379.2
    615480     17378.4
    615520     17379.3
    615560       17383
    615600     17383.1
    615640     17384.1
    615680     17385.7
    615720     17384.3
    615760       17386
    615800     17388.1
    615840     17388.1
    615880     17391.3
    615920     17389.3
    615960     17393.1
    616000     17392.9
    616040     17395.3
    616080     17395.3
    616120     17394.7
    616160     17397.9
    616200     17400.8
    616240     17401.7
    616280     17401.1
    616320       17402
    616360     17405.6
    616400     17405.7
    616440     17406.8
    616480     17408.3
    616520       17407
    616560     17408.5
    616600     17410.8
    616640     17410.6
    616680     17413.9
    616720     17411.9
    616760     17415.8
    616800     17415.5
    616840     17417.9
    616880     17417.9
    616920     17417.3
    616960     17420.6
    617000     17423.5
    617040     17424.4
    617080     17423.8
    617120     17424.6
    617160     17428.3
    617200     17428.4
    617240     17429.4
    617280     17430.9
    617320     17429.7
    617360     17431.2
    617400     17433.3
    617440     17433.3
    617480     17436.6
    617520     17434.6
    617560     17438.4
    617600     17438.2
    617640     17440.5
    617680     17440.6
    617720     17439.9
    617760     17443.2
    617800     17446.1
    617840       17447
    617880     17446.5
    617920     17447.2
    617960     17450.8
    618000       17451
    618040     17452.1
    618080     17453.5
    618120     17452.2
    618160     17453.7
    618200     17455.9
    618240     17455.8
    618280     17459.1
    618320     17457.3
    618360       17461
    618400     17460.8
    618440       17463
    618480     17463.1
    618520     17462.5
    618560     17465.8
    618600     17468.6
    618640     17469.5
    618680       17469
    618720     17469.7
    618760     17473.5
    618800     17473.6
    618840     17474.6
    618880     17476.1
    618920     17474.8
    618960     17476.3
    619000     17478.4
    619040     17478.5
    619080     17481.7
    619120     17479.9
    619160     17483.7
    619200     17483.4
    619240     17485.7
    619280     17485.8
    619320     17485.1
    619360     17488.4
    619400     17491.2
    619440     17492.2
    619480     17491.6
    619520     17492.3
    619560     17496.1
    619600     17496.2
    619640     17497.2
    619680     17498.7
    619720     17497.4
    619760     17498.9
    619800       17501
    619840       17501
    619880     17504.4
    619920     17502.4
    619960     17506.3
    620000       17506
    620040     17508.3
    620080     17508.5
    620120     17507.8
    620160       17511
    620200     17513.8
    620240     17514.9
    620280     17514.2
    620320     17514.8
    620360     17518.7
    620400     17518.7
    620440     17519.8
    620480     17521.3
    620520       17520
    620560     17521.4
    620600     17523.6
    620640     17523.6
    620680     17526.9
    620720       17525
    620760     17528.9
    620800     17528.5
    620840     17530.8
    620880     17531.2
    620920     17530.4
    620960     17533.5
    621000     17536.4
    621040     17537.4
    621080     17536.6
    621120     17537.3
    621160     17541.2
    621200     17541.3
    621240     17542.3
    621280     17543.9
    621320     17542.5
    621360     17543.8
    621400     17546.1
    621440     17546.1
    621480     17549.5
    621520     17547.6
    621560     17551.4
    621600     17551.1
    621640     17553.4
    621680     17553.7
    621720       17553
    621760       17556
    621800     17558.9
    621840       17560
    621880     17559.1
    621920     17559.9
    621960     17563.7
    622000     17563.8
    622040     17564.8
    622080     17566.5
    622120     17565.1
    622160     17566.3
    622200     17568.7
    622240     17568.6
    622280     17572.1
    622320     17570.2
    622360     17573.9
    622400     17573.6
    622440     17575.9
    622480     17576.2
    622520     17575.5
    622560     17578.6
    622600     17581.3
    622640     17582.5
    622680     17581.7
    622720     17582.3
    622760     17586.2
    622800     17586.4
    622840     17587.3
    622880       17589
    622920     17587.6
    622960     17588.9
    623000     17591.2
    623040     17591.1
    623080     17594.8
    623120     17592.8
    623160     17596.5
    623200     17596.1
    623240     17598.4
    623280     17598.7
    623320       17598
    623360       17601
    623400     17603.8
    623440       17605
    623480     17604.2
    623520     17604.8
    623560     17608.7
    623600     17608.7
    623640     17609.9
    623680     17611.6
    623720     17610.1
    623760     17611.4
    623800     17613.8
    623840     17613.6
    623880     17617.3
    623920     17615.2
    623960     17619.1
    624000     17618.6
    624040     17620.8
    624080     17621.2
    624120     17620.4
    624160     17623.6
    624200     17626.3
    624240     17627.5
    624280     17626.7
    624320     17627.4
    624360     17631.3
    624400     17631.3
    624440     17632.5
    624480     17633.9
    624520     17632.6
    624560     17633.7
    624600     17636.2
    624640     17636.1
    624680     17639.8
    624720     17637.7
    624760     17641.6
    624800     17641.2
    624840     17643.3
    624880     17643.7
    624920     17642.9
    624960     17646.1
    625000     17648.7
    625040       17650
    625080     17649.1
    625120     17649.8
    625160     17653.7
    625200     17653.7
    625240       17655
    625280     17656.5
    625320     17655.1
    625360     17656.2
    625400     17658.8
    625440     17658.6
    625480     17662.4
    625520     17660.1
    625560       17664
    625600     17663.7
    625640     17665.8
    625680     17666.1
    625720     17665.4
    625760     17668.6
    625800     17671.1
    625840     17672.4
    625880     17671.6
    625920     17672.2
    625960     17676.2
    626000     17676.3
    626040     17677.5
    626080       17679
    626120     17677.6
    626160     17678.7
    626200     17681.2
    626240     17681.1
    626280     17684.9
    626320     17682.6
    626360     17686.6
    626400     17686.2
    626440     17688.3
    626480     17688.7
    626520     17687.9
    626560     17691.2
    626600     17693.7
    626640     17694.9
    626680     17694.1
    626720     17694.7
    626760     17698.7
    626800     17698.8
    626840     17700.1
    626880     17701.5
    626920     17700.1
    626960     17701.2
    627000     17703.7
    627040     17703.6
    627080     17707.5
    627120       17705
    627160     17709.1
    627200     17708.6
    627240     17710.9
    627280     17711.1
    627320     17710.3
    627360     17713.7
    627400     17716.3
    627440     17717.4
    627480     17716.7
    627520     17717.2
    627560     17721.2
    627600     17721.3
    627640     17722.6
    627680       17724
    627720     17722.6
    627760     17723.7
    627800     17726.3
    627840       17726
    627880       17730
    627920     17727.5
    627960     17731.6
    628000     17731.2
    628040     17733.4
    628080     17733.7
    628120     17732.7
    628160     17736.3
    628200     17738.7
    628240     17739.9
    628280     17739.2
    628320     17739.6
    628360     17743.7
    628400     17743.8
    628440     17745.1
    628480     17746.6
    628520     17745.1
    628560     17746.2
    628600     17748.8
    628640     17748.6
    628680     17752.5
    628720       17750
    628760     17754.2
    628800     17753.6
    628840     17755.8
    628880     17756.2
    628920     17755.1
    628960     17758.7
    629000     17761.2
    629040     17762.5
    629080     17761.7
    629120     17762.2
    629160     17766.2
    629200     17766.2
    629240     17767.5
    629280     17769.2
    629320     17767.6
    629360     17768.7
    629400     17771.2
    629440       17771
    629480     17774.8
    629520     17772.4
    629560     17776.6
    629600     17776.1
    629640     17778.3
    629680     17778.6
    629720     17777.6
    629760     17781.2
    629800     17783.5
    629840     17784.9
    629880     17784.2
    629920     17784.7
    629960     17788.6
    630000     17788.7
    630040       17790
    630080     17791.6
    630120     17790.1
    630160     17791.2
    630200     17793.7
    630240     17793.5
    630280     17797.4
    630320     17794.8
    630360     17799.1
    630400     17798.5
    630440     17800.7
    630480       17801
    630520       17800
    630560     17803.6
    630600     17805.9
    630640     17807.4
    630680     17806.6
    630720     17807.2
    630760     17811.1
    630800     17811.1
    630840     17812.5
    630880       17814
    630920     17812.5
    630960     17813.6
    631000     17816.2
    631040     17815.9
    631080     17819.8
    631120     17817.2
    631160     17821.5
    631200     17820.9
    631240     17823.2
    631280     17823.5
    631320     17822.5
    631360       17826
    631400     17828.3
    631440     17829.9
    631480     17828.9
    631520     17829.7
    631560     17833.6
    631600     17833.6
    631640       17835
    631680     17836.5
    631720       17835
    631760     17836.1
    631800     17838.7
    631840     17838.4
    631880     17842.2
    631920     17839.6
    631960       17844
    632000     17843.3
    632040     17845.7
    632080     17845.9
    632120     17844.9
    632160     17848.4
    632200     17850.8
    632240     17852.3
    632280     17851.4
    632320     17852.1
    632360       17856
    632400     17855.9
    632440     17857.5
    632480     17858.9
    632520     17857.4
    632560     17858.5
    632600     17861.2
    632640     17860.8
    632680     17864.8
    632720     17862.1
    632760     17866.4
    632800     17865.6
    632840     17868.1
    632880     17868.4
    632920     17867.3
    632960     17870.7
    633000     17873.1
    633040     17874.8
    633080     17873.9
    633120     17874.6
    633160     17878.3
    633200     17878.3
    633240     17879.8
    633280     17881.4
    633320     17879.9
    633360     17880.9
    633400     17883.6
    633440     17883.1
    633480     17887.2
    633520     17884.5
    633560     17888.8
    633600     17888.1
    633640     17890.6
    633680     17890.9
    633720     17889.6
    633760       17893
    633800     17895.5
    633840     17897.1
    633880     17896.3
    633920       17897
    633960     17900.8
    634000     17900.6
    634040     17902.3
    634080     17903.7
    634120     17902.2
    634160     17903.3
    634200     17906.1
    634240     17905.6
    634280     17909.6
    634320     17906.9
    634360     17911.3
    634400     17910.5
    634440       17913
    634480     17913.2
    634520     17912.1
    634560     17915.5
    634600       17918
    634640     17919.5
    634680     17918.7
    634720     17919.4
    634760     17923.2
    634800     17923.2
    634840     17924.8
    634880     17926.1
    634920     17924.7
    634960     17925.8
    635000     17928.5
    635040       17928
    635080     17932.1
    635120     17929.3
    635160     17933.7
    635200       17933
    635240     17935.4
    635280     17935.6
    635320     17934.6
    635360     17937.9
    635400     17940.5
    635440     17941.8
    635480     17941.3
    635520     17941.9
    635560     17945.6
    635600     17945.5
    635640     17947.1
    635680     17948.6
    635720     17947.1
    635760     17948.2
    635800       17951
    635840     17950.4
    635880     17954.5
    635920     17951.7
    635960     17956.2
    636000     17955.5
    636040     17957.8
    636080     17958.1
    636120     17957.1
    636160     17960.5
    636200     17962.8
    636240     17964.3
    636280     17963.7
    636320     17964.4
    636360       17968
    636400     17967.9
    636440     17969.4
    636480       17971
    636520     17969.5
    636560     17970.7
    636600     17973.5
    636640     17972.9
    636680       17977
    636720     17974.1
    636760     17978.6
    636800     17977.9
    636840     17980.3
    636880     17980.5
    636920     17979.6
    636960     17982.9
    637000     17985.3
    637040     17986.8
    637080     17986.2
    637120     17986.8
    637160     17990.5
    637200     17990.3
    637240     17991.9
    637280     17993.5
    637320       17992
    637360     17993.2
    637400     17995.9
    637440     17995.4
    637480     17999.5
    637520     17996.7
    637560     18001.1
    637600     18000.4
    637640     18002.7
    637680     18002.9
    637720       18002
    637760     18005.4
    637800     18007.9
    637840     18009.4
    637880     18008.7
    637920     18009.3
    637960     18012.9
    638000     18012.8
    638040     18014.5
    638080       18016
    638120     18014.6
    638160     18015.8
    638200     18018.4
    638240     18017.7
    638280     18021.9
    638320     18019.1
    638360     18023.5
    638400     18022.9
    638440     18025.2
    638480     18025.4
    638520     18024.4
    638560     18027.8
    638600     18030.4
    638640     18031.8
    638680     18031.2
    638720     18031.8
    638760     18035.4
    638800     18035.2
    638840       18037
    638880     18038.4
    638920       18037
    638960     18038.2
    639000       18041
    639040     18040.1
    639080     18044.4
    639120     18041.5
    639160       18046
    639200     18045.3
    639240     18047.7
    639280     18047.8
    639320     18046.9
    639360     18050.3
    639400     18052.8
    639440     18054.3
    639480     18053.7
    639520     18054.3
    639560     18057.9
    639600     18057.7
    639640     18059.4
    639680     18060.8
    639720     18059.5
    639760     18060.6
    639800     18063.5
    639840     18062.6
    639880     18066.8
    639920     18063.9
    639960     18068.5
    640000     18067.8
    640040       18070
    640080     18070.3
    640120     18069.3
    640160     18072.7
    640200     18075.2
    640240     18076.9
    640280     18076.2
    640320     18076.7
    640360     18080.3
    640400     18080.1
    640440     18081.9
    640480     18083.3
    640520     18081.9
    640560       18083
    640600     18085.9
    640640     18085.1
    640680     18089.3
    640720     18086.2
    640760     18090.9
    640800     18090.2
    640840     18092.4
    640880     18092.8
    640920     18091.7
    640960     18095.2
    641000     18097.6
    641040     18099.3
    641080     18098.5
    641120     18099.1
    641160     18102.7
    641200     18102.5
    641240     18104.2
    641280     18105.7
    641320     18104.4
    641360     18105.5
    641400     18108.2
    641440     18107.6
    641480     18111.8
    641520     18108.6
    641560     18113.3
    641600     18112.7
    641640     18114.7
    641680     18115.2
    641720     18114.1
    641760     18117.7
    641800     18119.9
    641840     18121.7
    641880     18120.9
    641920     18121.7
    641960     18125.1
    642000     18124.9
    642040     18126.6
    642080     18128.2
    642120     18126.9
    642160     18127.8
    642200     18130.7
    642240     18130.1
    642280     18134.2
    642320       18131
    642360     18135.7
    642400     18135.1
    642440     18137.2
    642480     18137.7
    642520     18136.6
    642560     18140.1
    642600     18142.3
    642640     18144.2
    642680     18143.3
    642720     18144.1
    642760     18147.5
    642800     18147.4
    642840       18149
    642880     18150.6
    642920     18149.4
    642960     18150.3
    643000     18153.2
    643040     18152.5
    643080     18156.6
    643120     18153.5
    643160     18158.3
    643200     18157.6
    643240     18159.8
    643280     18160.2
    643320     18159.1
    643360     18162.6
    643400     18164.7
    643440     18166.6
    643480     18165.9
    643520     18166.5
    643560       18170
    643600     18169.8
    643640     18171.6
    643680     18173.1
    643720     18171.9
    643760     18172.6
    643800     18175.7
    643840     18174.9
    643880       18179
    643920     18175.9
    643960     18180.7
    644000     18180.1
    644040     18182.2
    644080     18182.6
    644120     18181.5
    644160       18185
    644200     18187.1
    644240     18189.1
    644280     18188.4
    644320     18188.9
    644360     18192.4
    644400     18192.2
    644440     18194.1
    644480     18195.5
    644520     18194.4
    644560     18195.1
    644600     18198.2
    644640     18197.4
    644680     18201.5
    644720     18198.4
    644760     18203.1
    644800     18202.6
    644840     18204.8
    644880     18205.1
    644920       18204
    644960     18207.5
    645000     18209.6
    645040     18211.5
    645080     18210.9
    645120     18211.4
    645160     18214.8
    645200     18214.7
    645240     18216.5
    645280       18218
    645320     18216.8
    645360     18217.5
    645400     18220.7
    645440     18219.9
    645480       18224
    645520     18220.8
    645560     18225.7
    645600       18225
    645640     18227.2
    645680     18227.6
    645720     18226.5
    645760       18230
    645800     18232.1
    645840     18233.9
    645880     18233.4
    645920     18233.9
    645960     18237.4
    646000     18237.2
    646040     18239.1
    646080     18240.5
    646120     18239.2
    646160       18240
    646200     18243.2
    646240     18242.3
    646280     18246.5
    646320     18243.3
    646360     18248.2
    646400     18247.5
    646440     18249.7
    646480     18250.1
    646520     18248.9
    646560     18252.5
    646600     18254.7
    646640     18256.5
    646680     18255.9
    646720     18256.3
    646760     18259.9
    646800     18259.5
    646840     18261.6
    646880       18263
    646920     18261.7
    646960     18262.5
    647000     18265.7
    647040       18265
    647080       18269
    647120     18265.8
    647160     18270.6
    647200       18270
    647240     18272.1
    647280     18272.7
    647320     18271.4
    647360     18274.9
    647400     18277.3
    647440     18278.9
    647480     18278.3
    647520     18278.8
    647560     18282.4
    647600       18282
    647640     18284.1
    647680     18285.7
    647720     18284.2
    647760     18285.1
    647800     18288.2
    647840     18287.4
    647880     18291.5
    647920     18288.3
    647960       18293
    648000     18292.5
    648040     18294.5
    648080     18295.3
    648120     18293.9
    648160     18297.4
    648200     18299.8
    648240     18301.4
    648280     18300.8
    648320     18301.4
    648360     18304.8
    648400     18304.4
    648440     18306.5
    648480     18308.2
    648520     18306.8
    648560     18307.5
    648600     18310.7
    648640     18309.8
    648680       18314
    648720     18310.7
    648760     18315.4
    648800       18315
    648840     18316.8
    648880     18317.7
    648920     18316.4
    648960     18319.8
    649000     18322.3
    649040     18323.9
    649080     18323.3
    649120     18323.7
    649160     18327.2
    649200     18326.8
    649240       18329
    649280     18330.7
    649320     18329.3
    649360     18330.1
    649400     18333.2
    649440     18332.3
    649480     18336.5
    649520     18333.3
    649560     18337.8
    649600     18337.5
    649640     18339.3
    649680     18340.2
    649720     18338.9
    649760     18342.2
    649800     18344.7
    649840     18346.3
    649880     18345.8
    649920     18346.2
    649960     18349.7
    650000     18349.2
    650040     18351.4
    650080     18353.2
    650120     18351.7
    650160     18352.5
    650200     18355.7
    650240     18354.8
    650280     18358.9
    650320     18355.8
    650360     18360.2
    650400     18359.9
    650440     18361.8
    650480     18362.7
    650520     18361.4
    650560     18364.5
    650600     18367.2
    650640     18368.6
    650680     18368.2
    650720     18368.6
    650760     18372.2
    650800     18371.7
    650840     18373.9
    650880     18375.5
    650920     18374.1
    650960       18375
    651000     18378.1
    651040     18377.2
    651080     18381.4
    651120     18378.2
    651160     18382.7
    651200     18382.2
    651240     18384.2
    651280     18385.1
    651320     18383.7
    651360     18386.9
    651400     18389.5
    651440     18391.1
    651480     18390.6
    651520     18390.9
    651560     18394.7
    651600     18394.2
    651640     18396.2
    651680     18397.9
    651720     18396.5
    651760     18397.4
    651800     18400.5
    651840     18399.6
    651880     18403.7
    651920     18400.7
    651960       18405
    652000     18404.7
    652040     18406.6
    652080     18407.5
    652120     18406.2
    652160     18409.3
    652200     18411.9
    652240     18413.5
    652280       18413
    652320     18413.3
    652360     18417.2
    652400     18416.6
    652440     18418.4
    652480     18420.3
    652520     18418.9
    652560     18419.8
    652600     18422.8
    652640       18422
    652680     18426.1
    652720     18423.1
    652760     18427.3
    652800     18427.1
    652840     18428.9
    652880     18429.8
    652920     18428.6
    652960     18431.7
    653000     18434.3
    653040     18435.9
    653080     18435.5
    653120     18435.6
    653160     18439.5
    653200       18439
    653240     18440.8
    653280     18442.7
    653320     18441.3
    653360     18442.1
    653400     18445.2
    653440     18444.5
    653480     18448.4
    653520     18445.5
    653560     18449.8
    653600     18449.5
    653640     18451.3
    653680     18452.2
    653720     18451.1
    653760       18454
    653800     18456.7
    653840     18458.3
    653880       18458
    653920     18457.9
    653960       18462
    654000     18461.4
    654040     18463.3
    654080     18465.1
    654120     18463.7
    654160     18464.3
    654200     18467.5
    654240     18466.8
    654280     18470.9
    654320     18467.9
    654360     18472.1
    654400     18471.9
    654440     18473.7
    654480     18474.6
    654520     18473.6
    654560     18476.5
    654600     18479.1
    654640     18480.7
    654680     18480.3
    654720     18480.4
    654760     18484.4
    654800     18483.7
    654840     18485.7
    654880     18487.5
    654920     18486.1
    654960     18486.8
    655000       18490
    655040     18489.1
    655080     18493.3
    655120     18490.4
    655160     18494.7
    655200     18494.2
    655240       18496
    655280       18497
    655320       18496
    655360     18498.8
    655400     18501.5
    655440     18503.1
    655480     18502.7
    655520     18502.8
    655560     18506.8
    655600     18506.1
    655640     18508.1
    655680     18509.8
    655720     18508.5
    655760     18509.2
    655800     18512.2
    655840     18511.4
    655880     18515.7
    655920     18512.7
    655960       18517
    656000     18516.6
    656040     18518.5
    656080     18519.4
    656120     18518.4
    656160     18521.2
    656200     18523.9
    656240     18525.5
    656280     18525.1
    656320     18525.2
    656360     18529.3
    656400     18528.5
    656440     18530.3
    656480     18532.1
    656520     18530.8
    656560     18531.6
    656600     18534.6
    656640     18533.7
    656680     18538.1
    656720     18535.2
    656760     18539.4
    656800     18538.9
    656840     18540.8
    656880     18541.7
    656920     18540.7
    656960     18543.6
    657000     18546.3
    657040     18547.9
    657080     18547.5
    657120     18547.5
    657160     18551.5
    657200     18550.8
    657240     18552.5
    657280     18554.5
    657320     18553.1
    657360     18553.9
    657400     18557.1
    657440     18556.1
    657480     18560.6
    657520     18557.5
    657560     18561.6
    657600     18561.3
    657640     18563.1
    657680     18564.1
    657720     18563.1
    657760     18565.9
    657800     18568.7
    657840     18570.4
    657880     18569.8
    657920     18569.9
    657960       18574
    658000     18573.2
    658040     18574.8
    658080     18576.9
    658120     18575.3
    658160     18576.2
    658200     18579.4
    658240     18578.5
    658280       18583
    658320     18579.8
    658360       18584
    658400     18583.6
    658440     18585.5
    658480     18586.5
    658520     18585.5
    658560     18588.3
    658600     18591.1
    658640     18592.6
    658680       18592
    658720     18592.3
    658760     18596.3
    658800     18595.6
    658840       18597
    658880     18599.2
    658920     18597.6
    658960     18598.6
    659000     18601.8
    659040     18600.8
    659080     18605.3
    659120     18602.2
    659160     18606.4
    659200     18605.9
    659240     18607.9
    659280     18608.9
    659320     18607.9
    659360     18610.8
    659400     18613.5
    659440       18615
    659480     18614.5
    659520     18614.6
    659560     18618.8
    659600     18617.9
    659640     18619.3
    659680     18621.7
    659720     18619.9
    659760       18621
    659800     18624.2
    659840     18623.1
    659880     18627.6
    659920     18624.6
    659960     18628.8
    660000     18628.3
    660040     18630.2
    660080     18631.3
    660120     18630.2
    660160     18633.2
    660200     18635.9
    660240     18637.5
    660280     18636.9
    660320     18637.1
    660360     18641.3
    660400     18640.4
    660440     18641.7
    660480     18644.1
    660520     18642.3
    660560     18643.4
    660600     18646.6
    660640     18645.5
    660680       18650
    660720     18646.9
    660760     18651.1
    660800     18650.7
    660840     18652.6
    660880     18653.6
    660920     18652.5
    660960     18655.7
    661000     18658.3
    661040     18659.8
    661080     18659.2
    661120     18659.5
    661160     18663.8
    661200     18662.8
    661240     18664.1
    661280     18666.6
    661320     18664.7
    661360     18665.7
    661400     18668.9
    661440     18667.7
    661480     18672.3
    661520     18669.3
    661560     18673.4
    661600     18673.1
    661640       18675
    661680       18676
    661720     18674.7
    661760     18678.1
    661800     18680.7
    661840     18682.1
    661880     18681.5
    661920     18681.9
    661960     18686.1
    662000     18685.2
    662040     18686.5
    662080     18688.9
    662120       18687
    662160       18688
    662200     18691.2
    662240     18690.1
    662280     18694.5
    662320     18691.6
    662360     18695.7
    662400     18695.4
    662440     18697.3
    662480     18698.3
    662520       18697
    662560     18700.3
    662600       18703
    662640     18704.5
    662680     18703.8
    662720     18704.1
    662760     18708.5
    662800     18707.4
    662840     18708.9
    662880     18711.2
    662920     18709.2
    662960     18710.3
    663000     18713.4
    663040     18712.4
    663080     18716.9
    663120     18713.9
    663160     18717.9
    663200     18717.7
    663240     18719.6
    663280     18720.6
    663320     18719.2
    663360     18722.7
    663400     18725.3
    663440     18726.9
    663480     18726.1
    663520     18726.5
    663560     18730.8
    663600     18729.7
    663640     18731.1
    663680     18733.4
    663720     18731.5
    663760     18732.4
    663800     18735.8
    663840     18734.7
    663880     18739.2
    663920     18736.1
    663960     18740.1
    664000       18740
    664040       18742
    664080     18742.9
    664120     18741.5
    664160       18745
    664200     18747.6
    664240     18749.2
    664280     18748.4
    664320     18748.9
    664360     18753.1
    664400     18751.9
    664440     18753.6
    664480     18755.8
    664520     18753.8
    664560     18754.7
    664600     18758.2
    664640     18757.1
    664680     18761.5
    664720     18758.4
    664760     18762.3
    664800     18762.3
    664840     18764.4
    664880     18765.2
    664920     18763.8
    664960     18767.2
    665000     18769.8
    665040     18771.6
    665080     18770.7
    665120     18771.1
    665160     18775.4
    665200     18774.2
    665240     18775.8
    665280     18778.1
    665320       18776
    665360       18777
    665400     18780.5
    665440     18779.4
    665480     18783.8
    665520     18780.6
    665560     18784.6
    665600     18784.6
    665640     18786.7
    665680     18787.4
    665720       18786
    665760     18789.6
    665800     18792.1
    665840     18793.8
    665880     18792.8
    665920     18793.3
    665960     18797.6
    666000     18796.5
    666040     18798.1
    666080     18800.3
    666120     18798.3
    666160     18799.2
    666200     18802.7
    666240     18801.6
    666280     18806.2
    666320     18802.9
    666360     18806.8
    666400     18806.8
    666440       18809
    666480     18809.7
    666520     18808.3
    666560     18811.8
    666600     18814.4
    666640     18816.1
    666680       18815
    666720     18815.5
    666760     18819.8
    666800     18818.8
    666840     18820.3
    666880     18822.6
    666920     18820.5
    666960     18821.4
    667000     18824.9
    667040     18823.8
    667080     18828.4
    667120     18825.2
    667160       18829
    667200       18829
    667240     18831.2
    667280       18832
    667320     18830.6
    667360       18834
    667400     18836.6
    667440     18838.3
    667480     18837.3
    667520     18837.7
    667560     18842.1
    667600       18841
    667640     18842.5
    667680     18844.7
    667720     18842.7
    667760     18843.6
    667800     18847.2
    667840       18846
    667880     18850.7
    667920     18847.5
    667960     18851.3
    668000     18851.3
    668040     18853.3
    668080     18854.1
    668120     18852.7
    668160     18856.3
    668200     18858.8
    668240     18860.7
    668280     18859.7
    668320     18859.9
    668360     18864.4
    668400     18863.4
    668440     18864.8
    668480       18867
    668520     18864.9
    668560       18866
    668600     18869.3
    668640     18868.1
    668680     18872.8
    668720     18869.7
    668760     18873.5
    668800     18873.5
    668840     18875.5
    668880     18876.4
    668920     18874.9
    668960     18878.6
    669000       18881
    669040     18882.9
    669080       18882
    669120     18882.2
    669160     18886.6
    669200     18885.5
    669240     18887.1
    669280     18889.1
    669320     18887.2
    669360     18888.1
    669400     18891.6
    669440     18890.2
    669480       18895
    669520       18892
    669560     18895.6
    669600     18895.7
    669640     18897.7
    669680     18898.7
    669720     18897.1
    669760     18900.8
    669800     18903.3
    669840     18905.1
    669880     18904.1
    669920     18904.5
    669960     18908.8
    670000     18907.7
    670040     18909.3
    670080     18911.3
    670120     18909.3
    670160     18910.3
    670200     18913.8
    670240     18912.4
    670280     18917.1
    670320     18914.2
    670360     18917.9
    670400     18917.9
    670440     18919.9
    670480     18920.8
    670520     18919.3
    670560       18923
    670600     18925.4
    670640     18927.3
    670680     18926.4
    670720     18926.8
    670760     18930.9
    670800     18929.9
    670840     18931.4
    670880     18933.3
    670920     18931.5
    670960     18932.5
    671000     18935.9
    671040     18934.6
    671080     18939.3
    671120     18936.3
    671160     18940.2
    671200     18940.2
    671240     18942.1
    671280       18943
    671320     18941.6
    671360     18945.3
    671400     18947.6
    671440     18949.4
    671480     18948.6
    671520     18948.9
    671560     18953.2
    671600     18952.1
    671640     18953.6
    671680     18955.5
    671720     18953.6
    671760     18954.8
    671800     18958.1
    671840     18956.8
    671880     18961.5
    671920     18958.5
    671960     18962.5
    672000     18962.5
    672040     18964.3
    672080     18965.4
    672120     18963.9
    672160     18967.4
    672200     18969.8
    672240     18971.7
    672280     18970.7
    672320     18971.2
    672360     18975.4
    672400     18974.3
    672440     18975.8
    672480     18977.7
    672520     18975.7
    672560     18976.9
    672600     18980.2
    672640       18979
    672680     18983.7
    672720     18980.7
    672760     18984.6
    672800     18984.7
    672840     18986.5
    672880     18987.8
    672920     18986.1
    672960     18989.7
    673000       18992
    673040       18994
    673080     18993.1
    673120     18993.4
    673160     18997.6
    673200     18996.6
    673240       18998
    673280     19000.1
    673320     18997.9
    673360     18999.2
    673400     19002.5
    673440     19001.3
    673480       19006
    673520       19003
    673560       19007
    673600       19007
    673640     19008.8
    673680       19010
    673720     19008.4
    673760       19012
    673800     19014.4
    673840     19016.2
    673880     19015.4
    673920     19015.7
    673960       19020
    674000     19018.9
    674040     19020.4
    674080     19022.3
    674120     19020.2
    674160     19021.5
    674200     19024.8
    674240     19023.6
    674280     19028.3
    674320     19025.3
    674360     19029.2
    674400     19029.5
    674440     19031.2
    674480     19032.2
    674520     19030.7
    674560     19034.2
    674600     19036.7
    674640     19038.6
    674680     19037.8
    674720       19038
    674760     19042.2
    674800     19041.2
    674840     19042.7
    674880     19044.7
    674920     19042.4
    674960     19043.7
    675000       19047
    675040     19045.9
    675080     19050.5
    675120     19047.6
    675160     19051.6
    675200     19051.6
    675240     19053.3
    675280     19054.7
    675320       19053
    675360     19056.5
    675400     19058.9
    675440     19060.9
    675480       19060
    675520     19060.4
    675560     19064.6
    675600     19063.6
    675640       19065
    675680       19067
    675720     19064.8
    675760       19066
    675800     19069.4
    675840     19068.1
    675880     19072.7
    675920     19069.8
    675960     19073.9
    676000     19073.9
    676040     19075.8
    676080       19077
    676120     19075.2
    676160     19078.9
    676200     19081.2
    676240     19083.3
    676280     19082.2
    676320     19082.7
    676360       19087
    676400     19085.8
    676440     19087.4
    676480     19089.2
    676520       19087
    676560     19088.4
    676600     19091.7
    676640     19090.5
    676680       19095
    676720     19092.2
    676760     19096.3
    676800     19096.1
    676840       19098
    676880     19099.3
    676920     19097.6
    676960     19101.2
    677000     19103.5
    677040     19105.5
    677080     19104.5
    677120     19104.9
    677160     19109.3
    677200     19108.2
    677240     19109.6
    677280     19111.5
    677320     19109.3
    677360     19110.7
    677400     19113.9
    677440     19112.8
    677480     19117.3
    677520     19114.4
    677560     19118.6
    677600     19118.4
    677640     19120.2
    677680     19121.7
    677720     19119.8
    677760     19123.4
    677800     19125.7
    677840     19127.7
    677880     19126.7
    677920     19127.1
    677960     19131.6
    678000     19130.5
    678040     19131.9
    678080     19133.7
    678120     19131.6
    678160     19133.1
    678200     19136.2
    678240     19135.1
    678280     19139.6
    678320     19136.7
    678360     19140.8
    678400     19140.5
    678440     19142.5
    678480       19144
    678520     19142.1
    678560     19145.6
    678600     19147.9
    678640       19150
    678680       19149
    678720     19149.4
    678760     19153.9
    678800     19152.7
    678840     19154.2
    678880     19155.9
    678920     19153.8
    678960     19155.2
    679000     19158.3
    679040     19157.3
    679080     19161.8
    679120     19158.9
    679160       19163
    679200     19162.8
    679240     19164.7
    679280     19166.2
    679320     19164.2
    679360     19167.9
    679400     19170.1
    679440     19172.1
    679480     19171.1
    679520     19171.7
    679560     19176.3
    679600     19174.9
    679640     19176.4
    679680     19178.2
    679720     19175.9
    679760     19177.5
    679800     19180.6
    679840     19179.6
    679880     19184.2
    679920     19181.1
    679960     19185.1
    680000       19185
    680040     19186.9
    680080     19188.4
    680120     19186.3
    680160     19189.9
    680200     19192.4
    680240     19194.4
    680280     19193.3
    680320     19193.9
    680360     19198.5
    680400     19196.9
    680440     19198.6
    680480     19200.4
    680520     19198.2
    680560     19199.6
    680600     19202.7
    680640     19201.8
    680680     19206.5
    680720     19203.3
    680760     19207.2
    680800     19207.2
    680840       19209
    680880     19210.6
    680920     19208.5
    680960       19212
    681000     19214.5
    681040     19216.6
    681080     19215.5
    681120       19216
    681160     19220.8
    681200     19219.1
    681240     19220.7
    681280     19222.7
    681320     19220.5
    681360     19221.7
    681400     19224.8
    681440       19224
    681480     19228.6
    681520     19225.5
    681560     19229.5
    681600     19229.4
    681640     19231.4
    681680       19233
    681720     19230.8
    681760     19234.2
    681800     19236.6
    681840     19238.8
    681880     19237.8
    681920     19238.2
    681960     19242.9
    682000     19241.4
    682040     19242.9
    682080     19244.9
    682120     19242.7
    682160       19244
    682200     19247.1
    682240     19246.2
    682280     19250.8
    682320     19247.7
    682360     19251.7
    682400     19251.6
    682440     19253.7
    682480     19255.1
    682520     19252.9
    682560     19256.4
    682600     19258.9
    682640     19261.1
    682680       19260
    682720     19260.4
    682760     19265.2
    682800     19263.6
    682840     19265.2
    682880     19267.1
    682920     19264.8
    682960     19266.3
    683000     19269.4
    683040     19268.5
    683080       19273
    683120     19269.9
    683160     19273.9
    683200     19273.8
    683240       19276
    683280     19277.4
    683320     19275.2
    683360     19278.5
    683400     19281.1
    683440     19283.4
    683480     19282.1
    683520     19282.7
    683560     19287.3
    683600     19285.8
    683640     19287.3
    683680     19289.4
    683720     19286.9
    683760     19288.5
    683800     19291.6
    683840     19290.8
    683880     19295.3
    683920     19292.1
    683960     19296.2
    684000     19296.2
    684040     19298.3
    684080     19299.7
    684120     19297.4
    684160     19300.8
    684200     19303.4
    684240     19305.7
    684280     19304.3
    684320     19304.9
    684360     19309.5
    684400     19308.2
    684440     19309.6
    684480     19311.8
    684520     19309.3
    684560     19310.9
    684600       19314
    684640     19313.2
    684680     19317.6
    684720     19314.5
    684760     19318.5
    684800     19318.5
    684840     19320.6
    684880     19321.9
    684920     19319.7
    684960     19323.1
    685000     19325.7
    685040       19328
    685080     19326.5
    685120     19327.2
    685160     19331.8
    685200     19330.4
    685240     19331.9
    685280     19333.9
    685320     19331.4
    685360     19333.1
    685400     19336.2
    685440     19335.5
    685480     19339.8
    685520     19336.7
    685560     19340.7
    685600     19340.9
    685640     19342.9
    685680     19344.1
    685720     19342.1
    685760     19345.2
    685800     19347.9
    685840     19350.4
    685880     19348.8
    685920     19349.5
    685960       19354
    686000     19352.6
    686040     19354.1
    686080     19356.2
    686120     19353.6
    686160     19355.4
    686200     19358.5
    686240     19357.8
    686280     19362.1
    686320     19359.1
    686360       19363
    686400     19363.2
    686440     19365.1
    686480     19366.4
    686520     19364.3
    686560     19367.6
    686600     19370.2
    686640     19372.7
    686680       19371
    686720     19371.7
    686760     19376.3
    686800       19375
    686840     19376.3
    686880     19378.5
    686920     19375.9
    686960     19377.6
    687000     19380.8
    687040     19380.1
    687080     19384.4
    687120     19381.4
    687160     19385.3
    687200     19385.4
    687240     19387.4
    687280     19388.7
    687320     19386.6
    687360     19389.9
    687400     19392.4
    687440       19395
    687480     19393.2
    687520     19394.1
    687560     19398.6
    687600     19397.1
    687640     19398.5
    687680     19400.7
    687720     19397.9
    687760     19399.7
    687800     19403.1
    687840     19402.4
    687880     19406.7
    687920     19403.6
    687960     19407.5
    688000     19407.7
    688040     19409.7
    688080       19411
    688120     19408.8
    688160     19412.2
    688200     19414.7
    688240     19417.2
    688280     19415.6
    688320     19416.3
    688360       19421
    688400     19419.4
    688440     19420.8
    688480       19423
    688520     19420.2
    688560     19421.9
    688600     19425.4
    688640     19424.6
    688680     19429.1
    688720       19426
    688760     19429.8
    688800       19430
    688840       19432
    688880     19433.2
    688920       19431
    688960     19434.6
    689000     19436.9
    689040     19439.7
    689080     19437.8
    689120     19438.6
    689160     19443.4
    689200     19441.7
    689240       19443
    689280     19445.1
    689320     19442.6
    689360     19444.2
    689400     19447.7
    689440     19446.9
    689480     19451.4
    689520     19448.2
    689560     19452.1
    689600     19452.4
    689640     19454.2
    689680     19455.5
    689720     19453.4
    689760     19456.8
    689800     19459.2
    689840     19461.8
    689880       19460
    689920     19460.8
    689960     19465.6
    690000       19464
    690040     19465.2
    690080     19467.3
    690120     19464.8
    690160     19466.4
    690200     19469.9
    690240     19469.2
    690280     19473.5
    690320     19470.4
    690360     19474.4
    690400     19474.7
    690440     19476.4
    690480     19477.8
    690520     19475.6
    690560       19479
    690600     19481.5
    690640     19484.1
    690680     19482.3
    690720       19483
    690760     19487.8
    690800     19486.3
    690840     19487.4
    690880     19489.5
    690920     19487.1
    690960     19488.7
    691000     19492.2
    691040     19491.5
    691080     19495.8
    691120     19492.7
    691160     19496.7
    691200     19496.9
    691240     19498.6
    691280       19500
    691320     19497.8
    691360     19501.2
    691400     19503.8
    691440     19506.2
    691480     19504.4
    691520     19505.1
    691560     19509.9
    691600     19508.4
    691640     19509.5
    691680     19511.7
    691720     19509.2
    691760     19510.9
    691800     19514.3
    691840     19513.7
    691880     19517.9
    691920     19514.7
    691960     19518.8
    692000       19519
    692040     19520.7
    692080     19522.1
    692120     19519.8
    692160     19523.3
    692200     19525.9
    692240     19528.4
    692280     19526.4
    692320     19527.3
    692360       19532
    692400     19530.5
    692440     19531.5
    692480       19534
    692520     19531.2
    692560     19532.9
    692600     19536.4
    692640     19535.8
    692680       19540
    692720     19536.9
    692760     19540.9
    692800       19541
    692840     19542.8
    692880     19544.2
    692920     19541.8
    692960     19545.2
    693000     19547.9
    693040     19550.4
    693080     19548.5
    693120     19549.3
    693160       19554
    693200     19552.6
    693240     19553.6
    693280       19556
    693320     19553.4
    693360     19554.9
    693400     19558.4
    693440       19558
    693480     19562.1
    693520     19558.9
    693560       19563
    693600     19563.1
    693640     19564.9
    693680     19566.1
    693720       19564
    693760     19567.3
    693800       19570
    693840     19572.5
    693880     19570.6
    693920     19571.3
    693960       19576
[truncated: 175,974 more chars]
