# Supplementary material for: Comment on 'Valid molecular dynamics simulations of human hemoglobin require a surprisingly large box size'
Source: eLife. 2019 Jun 20;8:e44718. doi: 10.7554/eLife.44718 (PMC6586461; doi:10.7554/eLife.44718)
Supplement: Figure 2—source data 1. — The zip archive contains a README file describing which source files correspond to the different panels. [file elife-44718-fig2-data1.zip › figure2/panel_B/90A/8/msd.xvg]

# This file was created Thu Mar  7 18:21:02 2019
# Created by:
#             :-) GROMACS - gmx msd, 2018.5-dev-20181129-d5972f7 (-:
# 
# Executable:   /usr/local/gromacs/2018/2018.4-impi2017-fftw337-gcc640-cuda91/bin/gmx
# Data prefix:  /usr/local/gromacs/2018/2018.4-impi2017-fftw337-gcc640-cuda91
# Working dir:  /home/vgapsys/project/hemoglobin/hemoglobin/Meuwly/90a-elife/eq8
# Command line:
#   gmx msd -s /netmount/energy/vgapsys/hemoglobin/hemoglobin/raw/90a-elife/topol.tpr -f /netmount/energy/vgapsys/hemoglobin/hemoglobin/raw/90a-elife/7/traj_comp.xtc -trestart 800 -n index.ndx -o msd.xvg
# gmx msd is part of G R O M A C S:
#
# Good ROcking Metal Altar for Chronical Sinners
#
@    title "Mean Square Displacement"
@    xaxis  label "Time (ps)"
@    yaxis  label "MSD (nm\S2\N)"
@TYPE xy
# MSD gathered over 1e+06 ps with 1251 restarts
# Diffusion constants fitted from time 100000 to 900000 ps
# D[Water_&_OW] = 4.7279 (+/- 0.0951) (1e-5 cm^2/s)
         0           0
        40     1.23201
        80     2.43705
       120     3.63088
       160     4.82121
       200     6.00379
       240     7.17856
       280     8.34769
       320     9.51762
       360      10.682
       400     11.8441
       440     12.9984
       480     14.1544
       520     15.3089
       560     16.4614
       600     17.6142
       640     18.7609
       680     19.9101
       720     21.0585
       760     22.2055
       800     23.3515
       840     24.4949
       880     25.6372
       920     26.7804
       960     27.9281
      1000     29.0676
      1040     30.2069
      1080     31.3448
      1120     32.4832
      1160     33.6186
      1200     34.7602
      1240     35.8985
      1280     37.0389
      1320     38.1762
      1360     39.3121
      1400     40.4529
      1440     41.5894
      1480     42.7289
      1520     43.8653
      1560     45.0043
      1600     46.1483
      1640     47.2846
      1680     48.4192
      1720     49.5549
      1760     50.7025
      1800     51.8381
      1840     52.9718
      1880     54.1081
      1920     55.2432
      1960     56.3782
      2000     57.5184
      2040     58.6523
      2080     59.7908
      2120     60.9276
      2160     62.0602
      2200     63.2023
      2240     64.3355
      2280      65.478
      2320      66.615
      2360      67.754
      2400     68.8985
      2440     70.0346
      2480     71.1691
      2520     72.3043
      2560     73.4548
      2600     74.5872
      2640     75.7197
      2680     76.8528
      2720      77.988
      2760     79.1282
      2800     80.2653
      2840     81.3984
      2880     82.5387
      2920     83.6741
      2960     84.8077
      3000     85.9478
      3040     87.0813
      3080     88.2241
      3120     89.3614
      3160        90.5
      3200     91.6451
      3240     92.7817
      3280      93.915
      3320     95.0491
      3360      96.204
      3400       97.34
      3440     98.4693
      3480     99.6015
      3520     100.735
      3560     101.875
      3600     103.014
      3640     104.146
      3680     105.288
      3720     106.424
      3760     107.556
      3800     108.697
      3840     109.827
      3880     110.971
      3920     112.107
      3960      113.25
      4000     114.398
      4040     115.532
      4080     116.665
      4120     117.798
      4160     118.955
      4200     120.088
      4240     121.217
      4280     122.348
      4320      123.48
      4360     124.619
      4400     125.757
      4440     126.889
      4480     128.035
      4520     129.169
      4560     130.302
      4600     131.445
      4640     132.574
      4680     133.718
      4720     134.858
      4760     135.997
      4800     137.146
      4840     138.278
      4880     139.412
      4920     140.543
      4960     141.703
      5000     142.837
      5040     143.965
      5080     145.092
      5120     146.222
      5160      147.36
      5200     148.498
      5240     149.628
      5280     150.774
      5320      151.91
      5360     153.046
      5400     154.186
      5440     155.314
      5480     156.461
      5520     157.598
      5560     158.737
      5600     159.887
      5640     161.019
      5680     162.154
      5720     163.282
      5760      164.44
      5800     165.575
      5840     166.702
      5880     167.829
      5920     168.956
      5960     170.094
      6000     171.229
      6040      172.36
      6080     173.512
      6120     174.653
      6160     175.788
      6200     176.928
      6240     178.056
      6280     179.205
      6320     180.342
      6360     181.482
      6400      182.63
      6440     183.763
      6480     184.899
      6520     186.027
      6560     187.191
      6600     188.325
      6640     189.451
      6680     190.581
      6720     191.703
      6760     192.839
      6800     193.972
      6840     195.101
      6880     196.256
      6920     197.396
      6960     198.534
      7000     199.671
      7040     200.797
      7080     201.946
      7120     203.081
      7160     204.222
      7200     205.373
      7240     206.507
      7280     207.644
      7320     208.771
      7360     209.934
      7400     211.071
      7440     212.194
      7480      213.32
      7520     214.441
      7560     215.579
      7600     216.713
      7640     217.839
      7680     218.997
      7720     220.137
      7760     221.276
      7800      222.41
      7840     223.539
      7880     224.685
      7920     225.821
      7960     226.967
      8000     228.118
      8040     229.254
      8080     230.393
      8120     231.521
      8160     232.687
      8200      233.82
      8240     234.943
      8280     236.069
      8320     237.192
      8360      238.33
      8400     239.463
      8440     240.588
      8480     241.749
      8520     242.894
      8560      244.03
      8600     245.166
      8640     246.297
      8680     247.446
      8720     248.583
      8760      249.73
      8800      250.88
      8840     252.014
      8880     253.154
      8920     254.278
      8960     255.445
      9000     256.575
      9040     257.695
      9080     258.824
      9120     259.951
      9160     261.088
      9200      262.22
      9240     263.346
      9280     264.506
      9320      265.65
      9360     266.784
      9400     267.919
      9440     269.051
      9480     270.198
      9520     271.339
      9560     272.484
      9600     273.636
      9640      274.77
      9680     275.909
      9720     277.034
      9760     278.205
      9800     279.334
      9840     280.458
      9880      281.59
      9920     282.716
      9960     283.857
     10000     284.993
     10040     286.114
     10080     287.276
     10120     288.423
     10160     289.555
     10200     290.692
     10240     291.821
     10280      292.97
     10320     294.109
     10360     295.254
     10400     296.401
     10440     297.532
     10480     298.674
     10520     299.794
     10560     300.965
     10600     302.094
     10640     303.219
     10680     304.351
     10720     305.478
     10760     306.622
     10800     307.757
     10840     308.877
     10880     310.038
     10920     311.184
     10960     312.317
     11000     313.454
     11040     314.582
     11080     315.733
     11120     316.875
     11160     318.019
     11200     319.167
     11240     320.295
     11280     321.438
     11320     322.551
     11360     323.724
     11400     324.849
     11440     325.974
     11480     327.104
     11520     328.233
     11560     329.378
     11600     330.515
     11640     331.633
     11680     332.794
     11720     333.941
     11760     335.071
     11800     336.207
     11840     337.334
     11880     338.485
     11920     339.628
     11960     340.772
     12000     341.917
     12040     343.044
     12080     344.191
     12120     345.304
     12160     346.476
     12200     347.602
     12240     348.724
     12280     349.857
     12320     350.983
     12360     352.131
     12400      353.27
     12440     354.386
     12480     355.547
     12520     356.694
     12560     357.828
     12600     358.964
     12640     360.087
     12680      361.24
     12720     362.384
     12760     363.525
     12800     364.672
     12840     365.796
     12880     366.941
     12920      368.05
     12960     369.224
     13000     370.344
     13040     371.466
     13080       372.6
     13120     373.727
     13160     374.874
     13200     376.012
     13240     377.126
     13280      378.29
     13320     379.435
     13360     380.566
     13400       381.7
     13440     382.824
     13480     383.978
     13520      385.12
     13560     386.263
     13600     387.406
     13640      388.53
     13680     389.677
     13720     390.783
     13760     391.959
     13800     393.078
     13840     394.197
     13880     395.331
     13920      396.46
     13960     397.605
     14000     398.744
     14040     399.859
     14080     401.026
     14120     402.173
     14160     403.305
     14200     404.443
     14240     405.566
     14280     406.719
     14320     407.859
     14360     409.005
     14400     410.148
     14440     411.277
     14480     412.424
     14520     413.529
     14560     414.707
     14600     415.821
     14640      416.94
     14680     418.073
     14720     419.199
     14760      420.35
     14800     421.491
     14840     422.606
     14880     423.774
     14920     424.918
     14960     426.052
     15000      427.19
     15040     428.313
     15080     429.466
     15120     430.604
     15160     431.751
     15200     432.895
     15240     434.023
     15280     435.172
     15320     436.278
     15360     437.459
     15400     438.577
     15440     439.693
     15480     440.832
     15520     441.957
     15560     443.104
     15600     444.247
     15640     445.363
     15680     446.532
     15720      447.68
     15760     448.812
     15800     449.953
     15840     451.075
     15880     452.232
     15920     453.372
     15960     454.517
     16000     455.662
     16040     456.792
     16080     457.945
     16120     459.047
     16160     460.232
     16200     461.345
     16240     462.463
     16280     463.602
     16320     464.727
     16360     465.873
     16400     467.015
     16440      468.13
     16480     469.297
     16520     470.447
     16560     471.582
     16600     472.723
     16640     473.843
     16680     475.003
     16720      476.14
     16760     477.284
     16800     478.426
     16840     479.552
     16880     480.706
     16920     481.807
     16960     482.994
     17000     484.103
     17040     485.222
     17080     486.361
     17120     487.483
     17160     488.631
     17200     489.771
     17240     490.885
     17280     492.053
     17320     493.201
     17360      494.34
     17400     495.482
     17440     496.599
     17480     497.762
     17520       498.9
     17560     500.041
     17600     501.186
     17640     502.316
     17680     503.467
     17720     504.566
     17760     505.756
     17800     506.864
     17840     507.983
     17880     509.123
     17920     510.243
     17960     511.389
     18000     512.529
     18040     513.644
     18080      514.81
     18120     515.959
     18160     517.102
     18200     518.245
     18240      519.36
     18280     520.522
     18320     521.655
     18360     522.793
     18400     523.942
     18440     525.072
     18480     526.223
     18520     527.321
     18560     528.512
     18600     529.616
     18640     530.735
     18680     531.877
     18720     532.996
     18760     534.144
     18800     535.282
     18840     536.392
     18880     537.559
     18920     538.706
     18960     539.847
     19000      540.99
     19040     542.104
     19080     543.271
     19120     544.405
     19160     545.544
     19200     546.693
     19240     547.823
     19280     548.973
     19320      550.07
     19360     551.265
     19400     552.371
     19440      553.49
     19480     554.626
     19520     555.745
     19560     556.892
     19600     558.032
     19640     559.142
     19680     560.314
     19720     561.465
     19760     562.604
     19800     563.746
     19840      564.86
     19880     566.026
     19920     567.161
     19960     568.299
     20000     569.447
     20040     570.576
     20080     571.726
     20120     572.819
     20160     574.015
     20200     575.122
     20240     576.242
     20280     577.382
     20320     578.502
     20360     579.648
     20400     580.787
     20440       581.9
     20480     583.073
     20520     584.227
     20560     585.365
     20600     586.503
     20640     587.618
     20680     588.785
     20720     589.923
     20760      591.06
     20800     592.206
     20840     593.334
     20880     594.486
     20920     595.578
     20960     596.778
     21000     597.881
     21040         599
     21080     600.134
     21120     601.253
     21160     602.399
     21200     603.543
     21240     604.653
     21280     605.828
     21320     606.986
     21360     608.125
     21400     609.266
     21440      610.38
     21480     611.547
     21520     612.685
     21560      613.82
     21600     614.966
     21640     616.092
     21680     617.245
     21720     618.333
     21760     619.536
     21800     620.635
     21840     621.755
     21880     622.892
     21920     624.004
     21960     625.152
     22000     626.294
     22040     627.406
     22080     628.578
     22120     629.736
     22160     630.875
     22200     632.015
     22240     633.128
     22280       634.3
     22320     635.435
     22360     636.566
     22400     637.714
     22440     638.844
     22480     639.994
     22520     641.078
     22560     642.279
     22600     643.383
     22640     644.497
     22680     645.636
     22720     646.747
     22760     647.896
     22800     649.039
     22840     650.149
     22880     651.325
     22920     652.484
     22960     653.623
     23000     654.761
     23040     655.878
     23080     657.047
     23120     658.183
     23160     659.312
     23200     660.456
     23240     661.588
     23280     662.737
     23320     663.822
     23360      665.02
     23400     666.124
     23440     667.236
     23480     668.377
     23520     669.487
     23560     670.634
     23600     671.783
     23640     672.896
     23680     674.074
     23720     675.235
     23760     676.376
     23800     677.514
     23840     678.627
     23880       679.8
     23920     680.941
     23960     682.064
     24000     683.212
     24040     684.344
     24080     685.496
     24120     686.576
     24160     687.775
     24200      688.87
     24240     689.983
     24280     691.123
     24320     692.233
     24360     693.377
     24400     694.527
     24440     695.635
     24480     696.812
     24520     697.974
     24560     699.114
     24600     700.256
     24640     701.366
     24680     702.546
     24720      703.69
     24760     704.818
     24800     705.963
     24840     707.094
     24880     708.243
     24920     709.324
     24960     710.526
     25000     711.619
     25040     712.729
     25080     713.872
     25120     714.982
     25160     716.128
     25200     717.274
     25240     718.385
     25280     719.562
     25320     720.728
     25360     721.868
     25400     723.009
     25440     724.117
     25480     725.297
     25520     726.441
     25560     727.567
     25600     728.717
     25640     729.845
     25680      730.99
     25720      732.07
     25760     733.275
     25800     734.364
     25840     735.476
     25880     736.622
     25920     737.735
     25960      738.88
     26000     740.026
     26040     741.131
     26080     742.311
     26120     743.478
     26160     744.615
     26200     745.755
     26240     746.862
     26280     748.042
     26320     749.187
     26360     750.317
     26400     751.463
     26440      752.59
     26480     753.737
     26520     754.812
     26560     756.018
     26600     757.109
     26640     758.222
     26680     759.367
     26720     760.479
     26760     761.621
     26800     762.766
     26840     763.872
     26880      765.05
     26920     766.219
     26960     767.357
     27000     768.498
     27040     769.602
     27080     770.784
     27120     771.924
     27160     773.057
     27200     774.201
     27240      775.33
     27280     776.482
     27320      777.55
     27360      778.76
     27400     779.853
     27440     780.964
     27480     782.113
     27520     783.223
     27560     784.369
     27600     785.516
     27640     786.618
     27680     787.796
     27720     788.966
     27760     790.105
     27800     791.242
     27840     792.345
     27880     793.527
     27920     794.665
     27960     795.799
     28000     796.946
     28040     798.069
     28080     799.216
     28120     800.279
     28160     801.492
     28200     802.585
     28240      803.69
     28280     804.842
     28320     805.957
     28360     807.098
     28400     808.252
     28440     809.351
     28480     810.532
     28520     811.698
     28560      812.84
     28600      813.98
     28640     815.081
     28680     816.263
     28720     817.399
     28760     818.531
     28800     819.674
     28840       820.8
     28880     821.943
     28920     823.006
     28960     824.218
     29000     825.309
     29040     826.414
     29080     827.567
     29120     828.679
     29160     829.824
     29200     830.975
     29240     832.073
     29280     833.252
     29320     834.422
     29360     835.567
     29400     836.709
     29440     837.807
     29480     838.987
     29520      840.12
     29560     841.254
     29600     842.398
     29640     843.522
     29680     844.666
     29720     845.726
     29760     846.944
     29800     848.034
     29840     849.134
     29880     850.285
     29920     851.397
     29960      852.54
     30000     853.687
     30040     854.789
     30080     855.971
     30120     857.139
     30160     858.285
     30200      859.43
     30240     860.522
     30280     861.703
     30320     862.832
     30360     863.964
     30400     865.111
     30440     866.234
     30480     867.376
     30520     868.433
     30560     869.655
     30600     870.744
     30640     871.841
     30680     872.993
     30720     874.105
     30760      875.25
     30800     876.399
     30840     877.502
     30880     878.688
     30920     879.853
     30960     881.005
     31000     882.148
     31040     883.236
     31080     884.415
     31120     885.541
     31160     886.673
     31200     887.821
     31240     888.945
     31280     890.087
     31320     891.144
     31360      892.37
     31400     893.454
     31440     894.548
     31480     895.703
     31520     896.812
     31560     897.959
     31600     899.105
     31640     900.204
     31680     901.392
     31720     902.561
     31760     903.714
     31800     904.856
     31840     905.943
     31880     907.123
     31920      908.25
     31960     909.387
     32000     910.531
     32040     911.654
     32080     912.796
     32120     913.849
     32160     915.077
     32200     916.159
     32240     917.248
     32280     918.408
     32320     919.517
     32360     920.664
     32400     921.812
     32440     922.909
     32480     924.099
     32520     925.267
     32560     926.419
     32600      927.56
     32640     928.646
     32680     929.832
     32720     930.957
     32760     932.088
     32800     933.231
     32840     934.356
     32880     935.496
     32920     936.549
     32960     937.783
     33000     938.863
     33040      939.95
     33080     941.113
     33120     942.219
     33160     943.365
     33200     944.512
     33240     945.606
     33280     946.795
     33320     947.965
     33360     949.117
     33400     950.257
     33440     951.347
     33480     952.535
     33520     953.662
     33560     954.791
     33600     955.936
     33640     957.061
     33680       958.2
     33720     959.249
     33760     960.489
     33800      961.57
     33840     962.655
     33880     963.817
     33920     964.922
     33960     966.067
     34000     967.217
     34040     968.311
     34080     969.498
     34120     970.663
     34160     971.818
     34200     972.956
     34240     974.045
     34280     975.237
     34320     976.365
     34360     977.494
     34400     978.641
     34440     979.767
     34480     980.909
     34520     981.955
     34560     983.198
     34600     984.279
     34640     985.366
     34680     986.524
     34720      987.63
     34760     988.779
     34800     989.929
     34840     991.023
     34880     992.211
     34920      993.38
     34960      994.53
     35000     995.663
     35040     996.749
     35080     997.943
     35120     999.071
     35160      1000.2
     35200     1001.34
     35240     1002.47
     35280     1003.61
     35320     1004.66
     35360      1005.9
     35400     1006.98
     35440     1008.07
     35480     1009.23
     35520     1010.33
     35560     1011.48
     35600     1012.62
     35640     1013.72
     35680      1014.9
     35720     1016.07
     35760     1017.22
     35800     1018.35
     35840     1019.43
     35880     1020.63
     35920     1021.75
     35960     1022.89
     36000     1024.02
     36040     1025.16
     36080      1026.3
     36120     1027.35
     36160     1028.59
     36200     1029.68
     36240     1030.76
     36280     1031.93
     36320     1033.03
     36360     1034.18
     36400     1035.33
     36440     1036.43
     36480     1037.62
     36520     1038.78
     36560     1039.93
     36600     1041.06
     36640     1042.14
     36680     1043.34
     36720     1044.46
     36760      1045.6
     36800     1046.73
     36840     1047.87
     36880     1049.01
     36920     1050.06
     36960     1051.31
     37000      1052.4
     37040     1053.48
     37080     1054.65
     37120     1055.75
     37160     1056.91
     37200     1058.05
     37240     1059.15
     37280     1060.34
     37320     1061.51
     37360     1062.66
     37400     1063.79
     37440     1064.86
     37480     1066.07
     37520     1067.19
     37560     1068.33
     37600     1069.46
     37640      1070.6
     37680     1071.74
     37720     1072.78
     37760     1074.04
     37800     1075.12
     37840      1076.2
     37880     1077.37
     37920     1078.48
     37960     1079.63
     38000     1080.78
     38040     1081.87
     38080     1083.06
     38120     1084.23
     38160     1085.38
     38200     1086.51
     38240     1087.58
     38280     1088.79
     38320     1089.91
     38360     1091.05
     38400     1092.18
     38440     1093.31
     38480     1094.46
     38520      1095.5
     38560     1096.75
     38600     1097.84
     38640     1098.92
     38680     1100.09
     38720      1101.2
     38760     1102.35
     38800      1103.5
     38840      1104.6
     38880     1105.79
     38920     1106.96
     38960     1108.11
     39000     1109.24
     39040     1110.32
     39080     1111.52
     39120     1112.64
     39160     1113.78
     39200     1114.91
     39240     1116.05
     39280      1117.2
     39320     1118.23
     39360     1119.49
     39400     1120.57
     39440     1121.66
     39480     1122.83
     39520     1123.93
     39560     1125.08
     39600     1126.24
     39640     1127.33
     39680     1128.53
     39720      1129.7
     39760     1130.85
     39800     1131.97
     39840     1133.05
     39880     1134.26
     39920     1135.37
     39960     1136.51
     40000     1137.64
     40040     1138.79
     40080     1139.93
     40120     1140.96
     40160     1142.22
     40200      1143.3
     40240     1144.38
     40280     1145.56
     40320     1146.67
     40360     1147.81
     40400     1148.97
     40440     1150.05
     40480     1151.26
     40520     1152.42
     40560     1153.58
     40600      1154.7
     40640     1155.78
     40680     1156.98
     40720     1158.11
     40760     1159.24
     40800     1160.36
     40840     1161.51
     40880     1162.66
     40920     1163.69
     40960     1164.95
     41000     1166.03
     41040     1167.11
     41080     1168.29
     41120     1169.39
     41160     1170.54
     41200     1171.69
     41240     1172.78
     41280     1173.98
     41320     1175.15
     41360      1176.3
     41400     1177.43
     41440      1178.5
     41480     1179.71
     41520     1180.83
     41560     1181.97
     41600     1183.09
     41640     1184.23
     41680     1185.38
     41720     1186.41
     41760     1187.67
     41800     1188.75
     41840     1189.83
     41880     1191.01
     41920     1192.12
     41960     1193.26
     42000     1194.41
     42040      1195.5
     42080      1196.7
     42120     1197.86
     42160     1199.02
     42200     1200.14
     42240     1201.22
     42280     1202.42
     42320     1203.54
     42360     1204.68
     42400      1205.8
     42440     1206.94
     42480     1208.09
     42520     1209.11
     42560     1210.38
     42600     1211.45
     42640     1212.54
     42680     1213.72
     42720     1214.83
     42760     1215.98
     42800     1217.12
     42840     1218.21
     42880     1219.41
     42920     1220.58
     42960     1221.73
     43000     1222.85
     43040     1223.93
     43080     1225.13
     43120     1226.26
     43160     1227.39
     43200     1228.51
     43240     1229.66
     43280     1230.81
     43320     1231.83
     43360     1233.09
     43400     1234.17
     43440     1235.26
     43480     1236.43
     43520     1237.54
     43560     1238.69
     43600     1239.84
     43640     1240.92
     43680     1242.13
     43720     1243.29
     43760     1244.44
     43800     1245.56
     43840     1246.63
     43880     1247.84
     43920     1248.97
     43960      1250.1
     44000     1251.23
     44040     1252.37
     44080     1253.52
     44120     1254.54
     44160     1255.81
     44200     1256.89
     44240     1257.97
     44280     1259.15
     44320     1260.26
     44360      1261.4
     44400     1262.55
     44440     1263.63
     44480     1264.84
     44520        1266
     44560     1267.15
     44600     1268.27
     44640     1269.34
     44680     1270.55
     44720     1271.67
     44760      1272.8
     44800     1273.93
     44840     1275.07
     44880     1276.22
     44920     1277.23
     44960     1278.49
     45000     1279.58
     45040     1280.65
     45080     1281.83
     45120     1282.94
     45160     1284.09
     45200     1285.24
     45240     1286.31
     45280     1287.52
     45320     1288.68
     45360     1289.83
     45400     1290.95
     45440     1292.02
     45480     1293.23
     45520     1294.35
     45560     1295.48
     45600      1296.6
     45640     1297.74
     45680     1298.89
     45720      1299.9
     45760     1301.17
     45800     1302.24
     45840     1303.33
     45880     1304.51
     45920     1305.62
     45960     1306.76
     46000     1307.91
     46040     1308.99
     46080      1310.2
     46120     1311.36
     46160     1312.51
     46200     1313.63
     46240      1314.7
     46280      1315.9
     46320     1317.01
     46360     1318.14
     46400     1319.27
     46440     1320.41
     46480     1321.56
     46520     1322.57
     46560     1323.84
     46600     1324.91
     46640     1325.99
     46680     1327.18
     46720     1328.28
     46760     1329.43
     46800     1330.58
     46840     1331.66
     46880     1332.87
     46920     1334.03
     46960     1335.18
     47000      1336.3
     47040     1337.36
     47080     1338.57
     47120     1339.68
     47160      1340.8
     47200     1341.92
     47240     1343.07
     47280     1344.22
     47320     1345.23
     47360     1346.51
     47400     1347.57
     47440     1348.65
     47480     1349.83
     47520     1350.93
     47560     1352.08
     47600     1353.23
     47640     1354.31
     47680     1355.53
     47720     1356.69
     47760     1357.84
     47800     1358.95
     47840     1360.02
     47880     1361.23
     47920     1362.33
     47960     1363.45
     48000     1364.58
     48040     1365.73
     48080     1366.89
     48120     1367.88
     48160     1369.15
     48200     1370.22
     48240      1371.3
     48280     1372.48
     48320     1373.58
     48360     1374.73
     48400     1375.88
     48440     1376.95
     48480     1378.17
     48520     1379.33
     48560     1380.48
     48600      1381.6
     48640     1382.66
     48680     1383.87
     48720     1384.98
     48760      1386.1
     48800     1387.22
     48840     1388.38
     48880     1389.53
     48920     1390.53
     48960      1391.8
     49000     1392.87
     49040     1393.95
     49080     1395.14
     49120     1396.24
     49160     1397.39
     49200     1398.54
     49240     1399.61
     49280     1400.83
     49320     1401.99
     49360     1403.14
     49400     1404.25
     49440     1405.32
     49480     1406.53
     49520     1407.63
     49560     1408.76
     49600     1409.88
     49640     1411.03
     49680     1412.19
     49720     1413.19
     49760     1414.46
     49800     1415.53
     49840      1416.6
     49880     1417.79
     49920      1418.9
     49960     1420.04
     50000      1421.2
     50040     1422.27
     50080     1423.49
     50120     1424.66
     50160     1425.81
     50200     1426.92
     50240     1427.98
     50280     1429.19
     50320     1430.29
     50360     1431.42
     50400     1432.55
     50440     1433.69
     50480     1434.86
     50520     1435.85
     50560     1437.12
     50600      1438.2
     50640     1439.27
     50680     1440.46
     50720     1441.57
     50760     1442.71
     50800     1443.86
     50840     1444.93
     50880     1446.16
     50920     1447.33
     50960     1448.48
     51000     1449.58
     51040     1450.65
     51080     1451.86
     51120     1452.96
     51160     1454.09
     51200     1455.21
     51240     1456.36
     51280     1457.53
     51320     1458.52
     51360     1459.79
     51400     1460.86
     51440     1461.93
     51480     1463.13
     51520     1464.23
     51560     1465.37
     51600     1466.52
     51640     1467.59
     51680     1468.83
     51720     1469.99
     51760     1471.15
     51800     1472.26
     51840     1473.32
     51880     1474.53
     51920     1475.63
     51960     1476.76
     52000     1477.88
     52040     1479.02
     52080      1480.2
     52120     1481.18
     52160     1482.45
     52200     1483.52
     52240     1484.59
     52280     1485.79
     52320     1486.89
     52360     1488.03
     52400     1489.18
     52440     1490.25
     52480     1491.49
     52520     1492.66
     52560     1493.81
     52600     1494.92
     52640     1495.99
     52680      1497.2
     52720      1498.3
     52760     1499.43
     52800     1500.55
     52840     1501.69
     52880     1502.87
     52920     1503.84
     52960     1505.13
     53000      1506.2
     53040     1507.26
     53080     1508.46
     53120     1509.56
     53160      1510.7
     53200     1511.85
     53240     1512.92
     53280     1514.16
     53320     1515.33
     53360     1516.48
     53400      1517.6
     53440     1518.66
     53480     1519.87
     53520     1520.97
     53560     1522.11
     53600     1523.23
     53640     1524.38
     53680     1525.55
     53720     1526.53
     53760     1527.81
     53800     1528.88
     53840     1529.94
     53880     1531.14
     53920     1532.24
     53960     1533.39
     54000     1534.53
     54040      1535.6
     54080     1536.84
     54120     1538.01
     54160     1539.16
     54200     1540.28
     54240     1541.34
     54280     1542.55
     54320     1543.65
     54360     1544.79
     54400     1545.91
     54440     1547.06
     54480     1548.23
     54520     1549.21
     54560     1550.49
     54600     1551.55
     54640     1552.62
     54680     1553.81
     54720     1554.91
     54760     1556.05
     54800     1557.21
     54840     1558.27
     54880     1559.52
     54920     1560.68
     54960     1561.83
     55000     1562.95
     55040     1564.01
     55080     1565.23
     55120     1566.32
     55160     1567.46
     55200     1568.59
     55240     1569.73
     55280     1570.91
     55320     1571.88
     55360     1573.16
     55400     1574.22
     55440     1575.29
     55480     1576.48
     55520     1577.58
     55560     1578.72
     55600     1579.87
     55640     1580.93
     55680     1582.18
     55720     1583.35
     55760     1584.49
     55800     1585.62
     55840     1586.67
     55880     1587.89
     55920     1588.99
     55960     1590.13
     56000     1591.25
     56040     1592.39
     56080     1593.58
     56120     1594.55
     56160     1595.84
     56200     1596.89
     56240     1597.95
     56280     1599.15
     56320     1600.25
     56360     1601.39
     56400     1602.53
     56440      1603.6
     56480     1604.84
     56520     1606.01
     56560     1607.16
     56600     1608.28
     56640     1609.33
     56680     1610.55
     56720     1611.65
     56760     1612.79
     56800      1613.9
     56840     1615.05
     56880     1616.24
     56920     1617.21
     56960      1618.5
     57000     1619.56
     57040     1620.62
     57080     1621.82
     57120     1622.92
     57160     1624.05
     57200     1625.21
     57240     1626.26
     57280     1627.51
     57320     1628.68
     57360     1629.83
     57400     1630.95
     57440        1632
     57480     1633.22
     57520     1634.32
     57560     1635.46
     57600     1636.58
     57640     1637.72
     57680     1638.91
     57720     1639.89
     57760     1641.18
     57800     1642.22
     57840     1643.29
     57880     1644.49
     57920     1645.59
     57960     1646.72
     58000     1647.88
     58040     1648.93
     58080     1650.18
     58120     1651.35
     58160      1652.5
     58200     1653.62
     58240     1654.67
     58280     1655.89
     58320     1656.99
     58360     1658.13
     58400     1659.25
     58440     1660.39
     58480     1661.59
     58520     1662.56
     58560     1663.85
     58600      1664.9
     58640     1665.96
     58680     1667.16
     58720     1668.26
     58760     1669.39
     58800     1670.55
     58840     1671.61
     58880     1672.86
     58920     1674.02
     58960     1675.17
     59000     1676.29
     59040     1677.34
     59080     1678.56
     59120     1679.66
     59160      1680.8
     59200     1681.92
     59240     1683.05
     59280     1684.26
     59320     1685.23
     59360     1686.51
     59400     1687.57
     59440     1688.64
     59480     1689.84
     59520     1690.93
     59560     1692.08
     59600     1693.24
     59640     1694.29
     59680     1695.55
     59720     1696.71
     59760     1697.86
     59800     1698.98
     59840     1700.03
     59880     1701.26
     59920     1702.36
     59960      1703.5
     60000     1704.62
     60040     1705.75
     60080     1706.96
     60120     1707.92
     60160     1709.21
     60200     1710.26
     60240     1711.33
     60280     1712.53
     60320     1713.63
     60360     1714.77
     60400     1715.94
     60440     1716.98
     60480     1718.24
     60520     1719.41
     60560     1720.56
     60600     1721.68
     60640     1722.72
     60680     1723.95
     60720     1725.06
     60760      1726.2
     60800     1727.32
     60840     1728.45
     60880     1729.65
     60920     1730.61
     60960      1731.9
     61000     1732.94
     61040     1734.01
     61080     1735.22
     61120     1736.31
     61160     1737.45
     61200     1738.62
     61240     1739.67
     61280     1740.93
     61320      1742.1
     61360     1743.24
     61400     1744.36
     61440      1745.4
     61480     1746.63
     61520     1747.73
     61560     1748.87
     61600     1749.99
     61640     1751.12
     61680     1752.33
     61720     1753.29
     61760     1754.58
     61800     1755.62
     61840     1756.69
     61880      1757.9
     61920        1759
     61960     1760.14
     62000      1761.3
     62040     1762.35
     62080     1763.61
     62120     1764.78
     62160     1765.93
     62200     1767.04
     62240     1768.08
     62280     1769.31
     62320     1770.41
     62360     1771.55
     62400     1772.67
     62440      1773.8
     62480     1775.01
     62520     1775.97
     62560     1777.26
     62600     1778.29
     62640     1779.37
     62680     1780.59
     62720     1781.68
     62760     1782.82
     62800        1784
     62840     1785.04
     62880      1786.3
     62920     1787.47
     62960     1788.62
     63000     1789.72
     63040     1790.77
     63080        1792
     63120      1793.1
     63160     1794.24
     63200     1795.36
     63240     1796.49
     63280      1797.7
     63320     1798.66
     63360     1799.96
     63400     1800.99
     63440     1802.06
     63480     1803.28
     63520     1804.38
     63560     1805.51
     63600     1806.69
     63640     1807.72
     63680     1808.99
     63720     1810.16
     63760      1811.3
     63800     1812.41
     63840     1813.45
     63880     1814.68
     63920     1815.79
     63960     1816.93
     64000     1818.05
     64040     1819.18
     64080     1820.39
     64120     1821.35
     64160     1822.65
     64200     1823.67
     64240     1824.75
     64280     1825.97
     64320     1827.06
     64360      1828.2
     64400     1829.38
     64440     1830.41
     64480     1831.68
     64520     1832.84
     64560     1833.99
     64600     1835.09
     64640     1836.14
     64680     1837.37
     64720     1838.48
     64760     1839.61
     64800     1840.74
     64840     1841.86
     64880     1843.08
     64920     1844.04
     64960     1845.35
     65000     1846.37
     65040     1847.45
     65080     1848.66
     65120     1849.76
     65160     1850.89
     65200     1852.07
     65240     1853.09
     65280     1854.36
     65320     1855.53
     65360     1856.67
     65400     1857.76
     65440     1858.81
     65480     1860.04
     65520     1861.16
     65560     1862.29
     65600     1863.42
     65640     1864.55
     65680     1865.77
     65720     1866.72
     65760     1868.03
     65800     1869.05
     65840     1870.13
     65880     1871.35
     65920     1872.44
     65960     1873.57
     66000     1874.74
     66040     1875.77
     66080     1877.04
     66120      1878.2
     66160     1879.34
     66200     1880.43
     66240     1881.48
     66280     1882.72
     66320     1883.82
     66360     1884.96
     66400      1886.1
     66440     1887.23
     66480     1888.45
     66520     1889.39
     66560     1890.71
     66600     1891.73
     66640     1892.81
     66680     1894.03
     66720     1895.11
     66760     1896.25
     66800     1897.42
     66840     1898.45
     66880     1899.73
     66920      1900.9
     66960     1902.04
     67000     1903.13
     67040     1904.17
     67080     1905.41
     67120     1906.52
     67160     1907.66
     67200      1908.8
     67240     1909.92
     67280     1911.15
     67320     1912.09
     67360     1913.41
     67400     1914.42
     67440      1915.5
     67480     1916.71
     67520      1917.8
     67560     1918.93
     67600     1920.11
     67640     1921.13
     67680     1922.42
     67720     1923.58
     67760     1924.73
     67800     1925.81
     67840     1926.85
     67880     1928.09
     67920      1929.2
     67960     1930.33
     68000     1931.47
     68040     1932.59
     68080     1933.82
     68120     1934.76
     68160     1936.09
     68200      1937.1
     68240     1938.18
     68280     1939.39
     68320     1940.48
     68360     1941.61
     68400     1942.78
     68440     1943.81
     68480     1945.09
     68520     1946.26
     68560      1947.4
     68600     1948.48
     68640     1949.52
     68680     1950.75
     68720     1951.86
     68760        1953
     68800     1954.14
     68840     1955.26
     68880      1956.5
     68920     1957.42
     68960     1958.76
     69000     1959.76
     69040     1960.84
     69080     1962.05
     69120     1963.14
     69160     1964.28
     69200     1965.44
     69240     1966.46
     69280     1967.75
     69320     1968.93
     69360     1970.06
     69400     1971.14
     69440     1972.18
     69480     1973.41
     69520     1974.52
     69560     1975.65
     69600     1976.79
     69640     1977.91
     69680     1979.15
     69720     1980.08
     69760     1981.41
     69800     1982.41
     69840      1983.5
     69880     1984.71
     69920     1985.79
     69960     1986.93
     70000      1988.1
     70040     1989.12
     70080     1990.41
     70120     1991.58
     70160     1992.72
     70200     1993.79
     70240     1994.83
     70280     1996.06
     70320     1997.17
     70360     1998.31
     70400     1999.45
     70440     2000.57
     70480     2001.81
     70520     2002.73
     70560     2004.07
     70600     2005.07
     70640     2006.15
     70680     2007.36
     70720     2008.45
     70760     2009.58
     70800     2010.75
     70840     2011.77
     70880     2013.07
     70920     2014.24
     70960     2015.38
     71000     2016.45
     71040     2017.49
     71080     2018.71
     71120     2019.82
     71160     2020.96
     71200     2022.11
     71240     2023.22
     71280     2024.46
     71320     2025.39
     71360     2026.73
     71400     2027.73
     71440     2028.81
     71480     2030.02
     71520      2031.1
     71560     2032.23
     71600     2033.41
     71640     2034.43
     71680     2035.73
     71720      2036.9
     71760     2038.04
     71800      2039.1
     71840     2040.14
     71880     2041.37
     71920     2042.48
     71960     2043.62
     72000     2044.77
     72040     2045.89
     72080     2047.12
     72120     2048.04
     72160     2049.39
     72200     2050.39
     72240     2051.46
     72280     2052.68
     72320     2053.76
     72360     2054.89
     72400     2056.06
     72440     2057.08
     72480     2058.38
     72520     2059.55
     72560     2060.69
     72600     2061.76
     72640     2062.79
     72680     2064.03
     72720     2065.13
     72760     2066.28
     72800     2067.43
     72840     2068.54
     72880     2069.78
     72920      2070.7
     72960     2072.05
     73000     2073.04
     73040     2074.12
     73080     2075.33
     73120     2076.41
     73160     2077.54
     73200     2078.72
     73240     2079.73
     73280     2081.04
     73320     2082.21
     73360     2083.35
     73400     2084.42
     73440     2085.44
     73480     2086.69
     73520     2087.79
     73560     2088.94
     73600     2090.08
     73640      2091.2
     73680     2092.44
     73720     2093.35
     73760      2094.7
     73800      2095.7
     73840     2096.77
     73880     2097.99
     73920     2099.07
     73960     2100.19
     74000     2101.38
     74040     2102.38
     74080     2103.69
     74120     2104.87
     74160        2106
     74200     2107.06
     74240     2108.08
     74280     2109.33
     74320     2110.43
     74360     2111.58
     74400     2112.73
     74440     2113.84
     74480     2115.07
     74520     2115.99
     74560     2117.34
     74600     2118.33
     74640      2119.4
     74680     2120.63
     74720     2121.71
     74760     2122.83
     74800     2124.01
     74840     2125.02
     74880     2126.33
     74920     2127.51
     74960     2128.63
     75000      2129.7
     75040     2130.72
     75080     2131.96
     75120     2133.06
     75160      2134.2
     75200     2135.36
     75240     2136.46
     75280      2137.7
     75320     2138.62
     75360     2139.96
     75400     2140.96
     75440     2142.03
     75480     2143.26
     75520     2144.34
     75560     2145.45
     75600     2146.64
     75640     2147.64
     75680     2148.96
     75720     2150.14
     75760     2151.27
     75800     2152.33
     75840     2153.34
     75880     2154.59
     75920     2155.69
     75960     2156.84
     76000        2158
     76040      2159.1
     76080     2160.34
     76120     2161.25
     76160     2162.61
     76200      2163.6
     76240     2164.66
     76280     2165.89
     76320     2166.96
     76360     2168.08
     76400     2169.26
     76440     2170.26
     76480     2171.58
     76520     2172.75
     76560     2173.89
     76600     2174.96
     76640     2175.97
     76680     2177.21
     76720      2178.3
     76760     2179.45
     76800      2180.6
     76840     2181.71
     76880     2182.95
     76920     2183.85
     76960     2185.21
     77000      2186.2
     77040     2187.27
     77080      2188.5
     77120     2189.57
     77160     2190.68
     77200     2191.87
     77240     2192.86
     77280     2194.18
     77320     2195.36
     77360     2196.51
     77400     2197.57
     77440     2198.57
     77480     2199.81
     77520     2200.91
     77560     2202.06
     77600     2203.22
     77640     2204.32
     77680     2205.57
     77720     2206.45
     77760     2207.83
     77800     2208.81
     77840     2209.89
     77880     2211.11
     77920     2212.18
     77960      2213.3
     78000     2214.48
     78040     2215.48
     78080      2216.8
     78120     2217.98
     78160     2219.13
     78200     2220.18
     78240     2221.19
     78280     2222.43
     78320     2223.52
     78360     2224.68
     78400     2225.83
     78440     2226.93
     78480     2228.17
     78520     2229.07
     78560     2230.44
     78600     2231.43
     78640     2232.51
     78680     2233.72
     78720     2234.79
     78760     2235.91
     78800     2237.09
     78840     2238.09
     78880     2239.42
     78920     2240.61
     78960     2241.75
     79000      2242.8
     79040     2243.81
     79080     2245.05
     79120     2246.14
     79160      2247.3
     79200     2248.46
     79240     2249.56
     79280     2250.79
     79320     2251.69
     79360     2253.07
     79400     2254.06
     79440     2255.13
     79480     2256.35
     79520     2257.42
     79560     2258.55
     79600     2259.73
     79640     2260.72
     79680     2262.05
     79720     2263.24
     79760     2264.38
     79800     2265.43
     79840     2266.44
     79880     2267.67
     79920     2268.77
     79960     2269.93
     80000     2271.09
     80040     2272.19
     80080     2273.43
     80120     2274.32
     80160      2275.7
     80200     2276.69
     80240     2277.76
     80280     2278.98
     80320     2280.05
     80360     2281.17
     80400     2282.35
     80440     2283.34
     80480     2284.67
     80520     2285.86
     80560        2287
     80600     2288.05
     80640     2289.06
     80680     2290.29
     80720      2291.4
     80760     2292.56
     80800     2293.72
     80840     2294.81
     80880     2296.05
     80920     2296.94
     80960     2298.32
     81000     2299.31
     81040     2300.38
     81080      2301.6
     81120     2302.67
     81160      2303.8
     81200     2304.98
     81240     2305.97
     81280      2307.3
     81320     2308.49
     81360     2309.63
     81400     2310.69
     81440     2311.69
     81480     2312.93
     81520     2314.03
     81560      2315.2
     81600     2316.36
     81640     2317.46
     81680     2318.69
     81720     2319.57
     81760     2320.95
     81800     2321.95
     81840     2323.02
     81880     2324.24
     81920     2325.32
     81960     2326.45
     82000     2327.63
     82040     2328.63
     82080     2329.96
     82120     2331.15
     82160      2332.3
     82200     2333.35
     82240     2334.35
     82280     2335.59
     82320     2336.69
     82360     2337.86
     82400     2339.02
     82440     2340.12
     82480     2341.35
     82520     2342.23
     82560     2343.61
     82600     2344.61
     82640     2345.68
     82680     2346.91
     82720     2347.98
     82760     2349.12
     82800     2350.28
     82840     2351.28
     82880     2352.61
     82920     2353.79
     82960     2354.95
     83000     2356.01
     83040        2357
     83080     2358.24
     83120     2359.34
     83160     2360.51
     83200     2361.67
     83240     2362.78
     83280     2364.01
     83320     2364.89
     83360     2366.27
     83400     2367.26
     83440     2368.34
     83480     2369.56
     83520     2370.64
     83560     2371.76
     83600     2372.94
     83640     2373.93
     83680     2375.26
     83720     2376.46
     83760     2377.61
     83800     2378.67
     83840     2379.66
     83880     2380.92
     83920     2382.01
     83960     2383.18
     84000     2384.34
     84040     2385.44
     84080     2386.68
     84120     2387.56
     84160     2388.94
     84200     2389.93
     84240     2391.01
     84280     2392.23
     84320     2393.31
     84360     2394.44
     84400     2395.61
     84440     2396.59
     84480     2397.94
     84520     2399.13
     84560     2400.29
     84600     2401.34
     84640     2402.32
     84680     2403.57
     84720     2404.67
     84760     2405.86
     84800     2407.01
     84840     2408.11
     84880     2409.35
     84920     2410.22
     84960      2411.6
     85000     2412.59
     85040     2413.67
     85080      2414.9
     85120     2415.97
     85160      2417.1
     85200     2418.27
     85240     2419.26
     85280      2420.6
     85320     2421.79
     85360     2422.94
     85400        2424
     85440     2424.98
     85480     2426.24
     85520     2427.34
     85560     2428.52
     85600     2429.68
     85640     2430.77
     85680     2432.02
     85720     2432.87
     85760     2434.26
     85800     2435.25
     85840     2436.33
     85880     2437.55
     85920     2438.62
     85960     2439.75
     86000     2440.92
     86040     2441.91
     86080     2443.25
     86120     2444.44
     86160     2445.59
     86200     2446.64
     86240     2447.62
     86280     2448.88
     86320     2449.97
     86360     2451.17
     86400     2452.33
     86440     2453.42
     86480     2454.67
     86520     2455.53
     86560     2456.91
     86600      2457.9
     86640     2458.98
     86680      2460.2
     86720     2461.28
     86760     2462.41
     86800     2463.57
     86840     2464.56
     86880     2465.91
     86920      2467.1
     86960     2468.25
     87000      2469.3
     87040     2470.28
     87080     2471.54
     87120     2472.63
     87160     2473.83
     87200     2474.99
     87240     2476.09
     87280     2477.34
     87320     2478.19
     87360     2479.58
     87400     2480.57
     87440     2481.64
     87480     2482.86
     87520     2483.95
     87560     2485.08
     87600     2486.24
     87640     2487.22
     87680     2488.58
     87720     2489.77
     87760     2490.93
     87800     2491.97
     87840     2492.95
     87880     2494.22
     87920      2495.3
     87960     2496.51
     88000     2497.67
     88040     2498.76
     88080     2500.03
     88120     2500.87
     88160     2502.26
     88200     2503.24
     88240     2504.32
     88280     2505.54
     88320     2506.63
     88360     2507.76
     88400     2508.91
     88440      2509.9
     88480     2511.26
     88520     2512.45
     88560      2513.6
     88600     2514.65
     88640     2515.62
     88680     2516.88
     88720     2517.97
     88760     2519.17
     88800     2520.33
     88840     2521.43
     88880     2522.69
     88920     2523.53
     88960     2524.93
     89000     2525.91
     89040     2526.99
     89080     2528.21
     89120      2529.3
     89160     2530.43
     89200     2531.59
     89240     2532.58
     89280     2533.93
     89320     2535.12
     89360     2536.27
     89400     2537.32
     89440     2538.29
     89480     2539.54
     89520     2540.64
     89560     2541.84
     89600        2543
     89640      2544.1
     89680     2545.38
     89720     2546.22
     89760     2547.61
     89800     2548.59
     89840     2549.66
     89880     2550.89
     89920     2551.98
     89960     2553.11
     90000     2554.27
     90040     2555.27
     90080     2556.61
     90120     2557.81
     90160     2558.95
     90200        2560
     90240     2560.97
     90280     2562.22
     90320     2563.32
     90360     2564.52
     90400     2565.68
     90440     2566.77
     90480     2568.05
     90520     2568.89
     90560     2570.28
     90600     2571.27
     90640     2572.34
     90680     2573.57
     90720     2574.66
     90760     2575.78
     90800     2576.95
     90840     2577.94
     90880      2579.3
     90920     2580.49
     90960     2581.64
     91000     2582.67
     91040     2583.64
     91080     2584.89
     91120     2585.99
     91160     2587.19
     91200     2588.35
     91240     2589.44
     91280     2590.72
     91320     2591.57
     91360     2592.95
     91400     2593.94
     91440     2595.01
     91480     2596.23
     91520     2597.32
     91560     2598.44
     91600     2599.61
     91640      2600.6
     91680     2601.96
     91720     2603.16
     91760      2604.3
     91800     2605.34
     91840      2606.3
     91880     2607.55
     91920     2608.65
     91960     2609.85
     92000     2611.02
     92040     2612.11
     92080     2613.39
     92120     2614.23
     92160     2615.61
     92200      2616.6
     92240     2617.67
     92280     2618.89
     92320     2619.99
     92360     2621.11
     92400     2622.28
     92440     2623.27
     92480     2624.64
     92520     2625.84
     92560     2626.97
     92600     2628.01
     92640     2628.97
     92680     2630.23
     92720     2631.33
     92760     2632.54
     92800     2633.71
     92840     2634.79
     92880     2636.08
     92920     2636.92
     92960     2638.31
     93000     2639.29
     93040     2640.36
     93080     2641.58
     93120     2642.68
     93160      2643.8
     93200     2644.97
     93240     2645.96
     93280     2647.33
     93320     2648.53
     93360     2649.67
     93400      2650.7
     93440     2651.67
     93480     2652.92
     93520     2654.01
     93560     2655.22
     93600      2656.4
     93640     2657.48
     93680     2658.76
     93720      2659.6
     93760     2660.99
     93800     2661.98
     93840     2663.05
     93880     2664.28
     93920     2665.37
     93960     2666.48
     94000     2667.64
     94040     2668.65
     94080     2670.02
     94120     2671.22
     94160     2672.36
     94200     2673.38
     94240     2674.36
     94280     2675.61
     94320      2676.7
     94360     2677.92
     94400     2679.08
     94440     2680.17
     94480     2681.45
     94520     2682.28
     94560     2683.68
     94600     2684.68
     94640     2685.75
     94680     2686.98
     94720     2688.07
     94760     2689.18
     94800     2690.34
     94840     2691.34
     94880     2692.71
     94920     2693.91
     94960     2695.05
     95000     2696.07
     95040     2697.04
     95080      2698.3
     95120     2699.39
     95160      2700.6
     95200     2701.77
     95240     2702.86
     95280     2704.13
     95320     2704.95
     95360     2706.35
     95400     2707.35
     95440     2708.42
     95480     2709.66
     95520     2710.75
     95560     2711.85
     95600     2713.02
     95640     2714.02
     95680     2715.38
     95720     2716.58
     95760     2717.72
     95800     2718.74
     95840     2719.71
     95880     2720.97
     95920     2722.05
     95960     2723.27
     96000     2724.43
     96040     2725.51
     96080     2726.79
     96120     2727.62
     96160     2729.01
     96200     2730.01
     96240     2731.09
     96280     2732.32
     96320     2733.41
     96360     2734.52
     96400     2735.68
     96440     2736.68
     96480     2738.05
     96520     2739.24
     96560     2740.39
     96600     2741.41
     96640     2742.39
     96680     2743.64
     96720     2744.71
     96760     2745.95
     96800      2747.1
     96840     2748.19
     96880     2749.47
     96920     2750.29
     96960     2751.67
     97000     2752.68
     97040     2753.77
     97080        2755
     97120     2756.09
     97160     2757.21
     97200     2758.36
     97240     2759.36
     97280     2760.73
     97320     2761.92
     97360     2763.07
     97400     2764.09
     97440     2765.07
     97480     2766.32
     97520      2767.4
     97560     2768.63
     97600     2769.79
     97640     2770.87
     97680     2772.15
     97720     2772.97
     97760     2774.35
     97800     2775.36
     97840     2776.45
     97880     2777.67
     97920     2778.76
     97960     2779.88
     98000     2781.03
     98040     2782.03
     98080      2783.4
     98120     2784.59
     98160     2785.74
     98200     2786.75
     98240     2787.74
     98280        2789
     98320     2790.08
     98360      2791.3
     98400     2792.47
     98440     2793.55
     98480     2794.83
     98520     2795.65
     98560     2797.03
     98600     2798.04
     98640     2799.12
     98680     2800.34
     98720     2801.44
     98760     2802.55
     98800     2803.71
     98840     2804.71
     98880     2806.08
     98920     2807.27
     98960     2808.43
     99000     2809.44
     99040     2810.43
     99080     2811.69
     99120     2812.77
     99160        2814
     99200     2815.16
     99240     2816.24
     99280     2817.53
     99320     2818.34
     99360     2819.72
     99400     2820.74
     99440     2821.82
     99480     2823.03
     99520     2824.13
     99560     2825.24
     99600      2826.4
     99640     2827.39
     99680     2828.78
     99720     2829.96
     99760     2831.11
     99800     2832.13
     99840     2833.13
     99880     2834.38
     99920     2835.46
     99960     2836.68
    100000     2837.85
    100040     2838.92
    100080     2840.22
    100120     2841.04
    100160     2842.42
    100200     2843.43
    100240     2844.52
    100280     2845.71
    100320     2846.82
    100360     2847.94
    100400      2849.1
    100440     2850.08
    100480     2851.48
    100520     2852.66
    100560     2853.82
    100600     2854.84
    100640     2855.84
    100680     2857.09
    100720     2858.17
    100760      2859.4
    100800     2860.57
    100840     2861.64
    100880     2862.93
    100920     2863.75
    100960     2865.13
    101000     2866.14
    101040     2867.24
    101080     2868.43
    101120     2869.53
    101160     2870.66
    101200     2871.81
    101240     2872.79
    101280      2874.2
    101320     2875.38
    101360     2876.55
    101400     2877.56
    101440     2878.55
    101480      2879.8
    101520     2880.89
    101560     2882.12
    101600     2883.29
    101640     2884.36
    101680     2885.65
    101720     2886.47
    101760     2887.84
    101800     2888.86
    101840     2889.95
    101880     2891.15
    101920     2892.25
    101960     2893.37
    102000     2894.53
    102040     2895.51
    102080     2896.92
    102120      2898.1
    102160     2899.26
    102200     2900.27
    102240     2901.27
    102280     2902.52
    102320      2903.6
    102360     2904.83
    102400        2906
    102440     2907.08
    102480     2908.36
    102520     2909.19
    102560     2910.56
    102600     2911.58
    102640     2912.67
    102680     2913.86
    102720     2914.97
    102760     2916.09
    102800     2917.26
    102840     2918.23
    102880     2919.65
    102920     2920.82
    102960     2921.98
    103000     2922.99
    103040     2923.99
    103080     2925.24
    103120     2926.32
    103160     2927.54
    103200     2928.72
    103240     2929.79
    103280     2931.09
    103320     2931.92
    103360     2933.29
    103400      2934.3
    103440      2935.4
    103480     2936.59
    103520     2937.69
    103560     2938.82
    103600     2939.97
    103640     2940.95
    103680     2942.37
    103720     2943.55
    103760     2944.69
    103800     2945.71
    103840     2946.71
    103880     2947.96
    103920     2949.03
    103960     2950.27
    104000     2951.44
    104040      2952.5
    104080     2953.81
    104120     2954.63
    104160     2956.01
    104200     2957.02
    104240      2958.1
    104280      2959.3
    104320      2960.4
    104360     2961.54
    104400      2962.7
    104440     2963.67
    104480      2965.1
    104520     2966.27
    104560     2967.41
    104600     2968.43
    104640     2969.42
    104680     2970.68
    104720     2971.75
    104760     2972.99
    104800     2974.17
    104840     2975.22
    104880     2976.53
    104920     2977.34
    104960     2978.73
    105000     2979.73
    105040     2980.82
    105080     2982.02
    105120     2983.12
    105160     2984.28
    105200     2985.42
    105240      2986.4
    105280     2987.83
    105320     2988.99
    105360     2990.14
    105400     2991.15
    105440     2992.15
    105480     2993.39
    105520     2994.47
    105560      2995.7
    105600     2996.88
    105640     2997.95
    105680     2999.25
    105720     3000.06
    105760     3001.45
    105800     3002.45
    105840     3003.54
    105880     3004.74
    105920     3005.84
    105960     3006.99
    106000     3008.14
    106040     3009.11
    106080     3010.55
    106120     3011.69
    106160     3012.85
    106200     3013.86
    106240     3014.85
    106280      3016.1
    106320     3017.19
    106360     3018.41
    106400     3019.59
    106440     3020.66
    106480     3021.96
    106520     3022.77
    106560     3024.17
    106600     3025.17
    106640     3026.27
    106680     3027.46
    106720     3028.55
    106760     3029.71
    106800     3030.85
    106840     3031.82
    106880     3033.26
    106920     3034.41
    106960     3035.56
    107000     3036.58
    107040     3037.55
    107080     3038.83
    107120     3039.92
    107160     3041.13
    107200     3042.31
    107240     3043.36
    107280     3044.67
    107320     3045.48
    107360     3046.87
    107400     3047.87
    107440     3048.97
    107480     3050.16
    107520     3051.26
    107560     3052.42
    107600     3053.55
    107640     3054.53
    107680     3055.96
    107720     3057.11
    107760     3058.27
    107800     3059.28
    107840     3060.24
    107880     3061.53
    107920     3062.62
    107960     3063.85
    108000     3065.01
    108040     3066.08
    108080     3067.39
    108120      3068.2
    108160     3069.58
    108200     3070.59
    108240     3071.67
    108280     3072.88
    108320     3073.97
    108360     3075.14
    108400     3076.27
    108440     3077.25
    108480     3078.69
    108520     3079.84
    108560     3080.98
    108600        3082
    108640     3082.97
    108680     3084.25
    108720     3085.34
    108760     3086.56
    108800     3087.73
    108840     3088.81
    108880     3090.12
    108920     3090.92
    108960      3092.3
    109000      3093.3
    109040     3094.39
    109080      3095.6
    109120      3096.7
    109160     3097.85
    109200     3098.99
    109240     3099.96
    109280      3101.4
    109320     3102.57
    109360     3103.69
    109400      3104.7
    109440     3105.67
    109480     3106.95
    109520     3108.05
    109560     3109.27
    109600     3110.43
    109640      3111.5
    109680     3112.82
    109720     3113.61
    109760     3115.01
    109800     3115.99
    109840     3117.09
    109880     3118.29
    109920     3119.39
    109960     3120.54
    110000     3121.69
    110040     3122.64
    110080      3124.1
    110120     3125.26
    110160     3126.39
    110200      3127.4
    110240     3128.36
    110280     3129.65
    110320     3130.74
    110360     3131.97
    110400     3133.12
    110440      3134.2
    110480     3135.51
    110520     3136.31
    110560     3137.71
    110600     3138.69
    110640     3139.78
    110680     3140.98
    110720     3142.07
    110760     3143.23
    110800     3144.38
    110840     3145.33
    110880      3146.8
    110920     3147.95
    110960     3149.08
    111000     3150.08
    111040     3151.03
    111080     3152.34
    111120     3153.42
    111160     3154.65
    111200     3155.81
    111240     3156.88
    111280     3158.19
    111320        3159
    111360     3160.39
    111400     3161.37
    111440     3162.47
    111480     3163.65
    111520     3164.76
    111560     3165.91
    111600     3167.07
    111640     3168.02
    111680     3169.49
    111720     3170.64
    111760     3171.78
    111800     3172.77
    111840     3173.73
    111880     3175.03
    111920     3176.11
    111960     3177.34
    112000      3178.5
    112040     3179.57
    112080     3180.88
    112120     3181.68
    112160     3183.07
    112200     3184.06
    112240     3185.15
    112280     3186.33
    112320     3187.44
    112360     3188.59
    112400     3189.76
    112440      3190.7
    112480     3192.17
    112520     3193.33
    112560     3194.46
    112600     3195.44
    112640      3196.4
    112680     3197.71
    112720     3198.79
    112760     3200.01
    112800     3201.18
    112840     3202.25
    112880     3203.56
    112920     3204.35
    112960     3205.76
    113000     3206.74
    113040     3207.84
    113080     3209.02
    113120      3210.1
    113160     3211.27
    113200     3212.43
    113240     3213.36
    113280     3214.84
    113320     3215.99
    113360     3217.13
    113400     3218.12
    113440     3219.07
    113480     3220.39
    113520     3221.45
    113560     3222.69
    113600     3223.85
    113640     3224.92
    113680     3226.22
    113720     3227.02
    113760     3228.42
    113800      3229.4
    113840      3230.5
    113880     3231.69
    113920     3232.77
    113960     3233.94
    114000     3235.09
    114040     3236.03
    114080     3237.52
    114120     3238.65
    114160      3239.8
    114200     3240.79
    114240     3241.73
    114280     3243.06
    114320     3244.12
    114360     3245.34
    114400      3246.5
    114440     3247.58
    114480     3248.88
    114520     3249.68
    114560     3251.08
    114600     3252.06
    114640     3253.17
    114680     3254.35
    114720     3255.43
    114760      3256.6
    114800     3257.75
    114840      3258.7
    114880     3260.18
    114920     3261.32
    114960     3262.47
    115000     3263.46
    115040     3264.39
    115080     3265.73
    115120     3266.79
    115160     3268.01
    115200     3269.16
    115240     3270.26
    115280     3271.55
    115320     3272.36
    115360     3273.76
    115400     3274.73
    115440     3275.84
    115480     3277.02
    115520     3278.09
    115560     3279.29
    115600     3280.42
    115640     3281.37
    115680     3282.85
    115720     3283.98
    115760     3285.14
    115800     3286.13
    115840     3287.07
    115880     3288.42
    115920     3289.47
    115960     3290.69
    116000     3291.85
    116040     3292.94
    116080     3294.23
    116120     3295.04
    116160     3296.44
    116200     3297.41
    116240     3298.51
    116280      3299.7
    116320     3300.76
    116360     3301.97
    116400      3303.1
    116440     3304.05
    116480     3305.53
    116520     3306.66
    116560     3307.82
    116600     3308.81
    116640     3309.75
    116680      3311.1
    116720     3312.15
    116760     3313.38
    116800     3314.54
    116840     3315.62
    116880     3316.91
    116920     3317.72
    116960     3319.12
    117000     3320.08
    117040     3321.18
    117080     3322.38
    117120     3323.44
    117160     3324.63
    117200     3325.77
    117240     3326.71
    117280     3328.21
    117320     3329.34
    117360      3330.5
    117400     3331.48
    117440     3332.43
    117480     3333.77
    117520     3334.82
    117560     3336.05
    117600     3337.22
    117640      3338.3
    117680     3339.59
    117720     3340.39
    117760     3341.79
    117800     3342.76
    117840     3343.85
    117880     3345.04
    117920     3346.12
    117960      3347.3
    118000     3348.44
    118040     3349.38
    118080     3350.89
    118120        3352
    118160     3353.17
    118200     3354.15
    118240      3355.1
    118280     3356.44
    118320      3357.5
    118360     3358.72
    118400     3359.89
    118440     3360.99
    118480     3362.28
    118520     3363.07
    118560     3364.46
    118600     3365.43
    118640     3366.53
    118680     3367.71
    118720     3368.78
    118760     3369.97
    118800     3371.12
    118840     3372.04
    118880     3373.56
    118920     3374.67
    118960     3375.84
    119000     3376.81
    119040     3377.77
    119080     3379.11
    119120     3380.16
    119160     3381.38
    119200     3382.56
    119240     3383.65
    119280     3384.94
    119320     3385.74
    119360     3387.13
    119400     3388.09
    119440     3389.19
    119480     3390.37
    119520     3391.45
    119560     3392.64
    119600     3393.79
    119640     3394.71
    119680     3396.23
    119720     3397.35
    119760     3398.52
    119800      3399.5
    119840     3400.46
    119880     3401.78
    119920     3402.84
    119960     3404.06
    120000     3405.23
    120040     3406.32
    120080     3407.61
    120120      3408.4
    120160     3409.79
    120200     3410.75
    120240     3411.86
    120280     3413.04
    120320     3414.12
    120360     3415.31
    120400     3416.47
    120440     3417.39
    120480     3418.91
    120520     3420.03
    120560     3421.19
    120600     3422.17
    120640     3423.12
    120680     3424.45
    120720     3425.52
    120760     3426.74
    120800     3427.91
    120840        3429
    120880     3430.29
    120920     3431.09
    120960     3432.48
    121000     3433.45
    121040     3434.54
    121080     3435.73
    121120      3436.8
    121160        3438
    121200     3439.15
    121240     3440.07
    121280     3441.61
    121320     3442.73
    121360     3443.89
    121400     3444.86
    121440     3445.81
    121480     3447.13
    121520      3448.2
    121560     3449.42
    121600     3450.59
    121640     3451.69
    121680     3452.99
    121720     3453.78
    121760     3455.17
    121800     3456.13
    121840     3457.23
    121880     3458.41
    121920     3459.49
    121960     3460.69
    122000     3461.83
    122040     3462.76
    122080     3464.31
    122120     3465.42
    122160     3466.58
    122200     3467.54
    122240      3468.5
    122280     3469.81
    122320     3470.88
    122360     3472.09
    122400     3473.25
    122440     3474.36
    122480     3475.66
    122520     3476.45
    122560     3477.84
    122600     3478.81
    122640     3479.91
    122680     3481.09
    122720     3482.17
    122760     3483.35
    122800     3484.51
    122840     3485.41
    122880     3486.97
    122920     3488.08
    122960     3489.23
    123000      3490.2
    123040     3491.16
    123080     3492.48
    123120     3493.54
    123160     3494.77
    123200     3495.92
    123240     3497.04
    123280     3498.32
    123320     3499.12
    123360      3500.5
    123400     3501.46
    123440     3502.56
    123480     3503.74
    123520     3504.82
    123560        3506
    123600     3507.17
    123640     3508.07
    123680     3509.63
    123720     3510.76
    123760      3511.9
    123800     3512.87
    123840     3513.83
    123880     3515.15
    123920     3516.21
    123960     3517.44
    124000      3518.6
    124040     3519.72
    124080        3521
    124120      3521.8
    124160     3523.19
    124200     3524.15
    124240     3525.25
    124280     3526.43
    124320     3527.51
    124360      3528.7
    124400     3529.87
    124440     3530.76
    124480     3532.34
    124520     3533.46
    124560      3534.6
    124600     3535.57
    124640     3536.52
    124680     3537.84
    124720     3538.91
    124760     3540.15
    124800      3541.3
    124840     3542.44
    124880     3543.72
    124920     3544.52
    124960     3545.92
    125000     3546.86
    125040     3547.96
    125080     3549.15
    125120     3550.23
    125160     3551.41
    125200     3552.59
    125240     3553.47
    125280     3555.05
    125320     3556.16
    125360     3557.31
    125400     3558.29
    125440     3559.23
    125480     3560.55
    125520     3561.62
    125560     3562.85
    125600        3564
    125640     3565.14
    125680     3566.43
    125720     3567.22
    125760     3568.62
    125800     3569.56
    125840     3570.66
    125880     3571.84
    125920     3572.92
    125960     3574.12
    126000      3575.3
    126040     3576.18
    126080     3577.77
    126120     3578.87
    126160     3580.03
    126200     3580.99
    126240     3581.94
    126280     3583.26
    126320     3584.32
    126360     3585.55
    126400     3586.72
    126440     3587.85
    126480     3589.13
    126520     3589.92
    126560     3591.33
    126600     3592.26
    126640     3593.37
    126680     3594.54
    126720     3595.61
    126760     3596.82
    126800        3598
    126840     3598.89
    126880     3600.46
    126920     3601.57
    126960     3602.73
    127000     3603.69
    127040     3604.64
    127080     3605.97
    127120     3607.03
    127160     3608.27
    127200     3609.42
    127240     3610.55
    127280     3611.85
    127320     3612.65
    127360     3614.05
    127400     3614.98
    127440     3616.09
    127480     3617.25
    127520     3618.34
    127560     3619.54
    127600     3620.73
    127640      3621.6
    127680     3623.19
    127720     3624.29
    127760     3625.44
    127800     3626.39
    127840     3627.35
    127880     3628.67
    127920     3629.73
    127960     3630.98
    128000     3632.12
    128040     3633.27
    128080     3634.55
    128120     3635.35
    128160     3636.75
    128200     3637.68
    128240     3638.79
    128280     3639.95
    128320     3641.04
    128360     3642.24
    128400     3643.44
    128440      3644.3
    128480     3645.89
    128520     3646.98
    128560     3648.13
    128600     3649.08
    128640     3650.04
    128680     3651.36
    128720     3652.41
    128760     3653.66
    128800     3654.81
    128840     3655.97
    128880     3657.24
    128920     3658.03
    128960     3659.44
    129000     3660.38
    129040     3661.49
    129080     3662.64
    129120     3663.72
    129160     3664.93
    129200     3666.14
    129240     3666.99
    129280     3668.59
    129320     3669.68
    129360     3670.82
    129400     3671.77
    129440     3672.73
    129480     3674.06
    129520     3675.12
    129560     3676.36
    129600     3677.51
    129640     3678.67
    129680     3679.95
    129720     3680.73
    129760     3682.15
    129800     3683.08
    129840     3684.19
    129880     3685.33
    129920     3686.41
    129960     3687.63
    130000     3688.83
    130040     3689.68
    130080     3691.29
    130120     3692.38
    130160     3693.53
    130200     3694.48
    130240     3695.43
    130280     3696.77
    130320     3697.82
    130360     3699.07
    130400     3700.22
    130440     3701.36
    130480     3702.64
    130520     3703.42
    130560     3704.83
    130600     3705.78
    130640     3706.88
    130680     3708.03
    130720     3709.12
    130760     3710.32
    130800     3711.53
    130840     3712.38
    130880        3714
    130920     3715.09
    130960     3716.23
    131000     3717.18
    131040     3718.14
    131080     3719.47
    131120     3720.52
    131160     3721.78
    131200     3722.91
    131240     3724.06
    131280     3725.34
    131320     3726.12
    131360     3727.54
    131400     3728.48
    131440     3729.58
    131480     3730.74
    131520     3731.81
    131560     3733.03
    131600     3734.24
    131640     3735.08
    131680     3736.71
    131720      3737.8
    131760     3738.93
    131800     3739.89
    131840     3740.84
    131880     3742.18
    131920     3743.23
    131960     3744.49
    132000     3745.62
    132040     3746.77
    132080     3748.05
    132120     3748.83
    132160     3750.26
    132200     3751.18
    132240     3752.28
    132280     3753.45
    132320     3754.53
    132360     3755.75
    132400     3756.95
    132440     3757.78
    132480     3759.42
    132520     3760.51
    132560     3761.65
    132600      3762.6
    132640     3763.56
    132680     3764.88
    132720     3765.92
    132760      3767.2
    132800     3768.32
    132840     3769.46
    132880     3770.75
    132920     3771.52
    132960     3772.95
    133000     3773.87
    133040     3774.98
    133080     3776.15
    133120     3777.22
    133160     3778.44
    133200     3779.64
    133240     3780.46
    133280      3782.1
    133320     3783.19
    133360     3784.34
    133400     3785.29
    133440     3786.26
    133480     3787.58
    133520      3788.6
    133560     3789.89
    133600     3791.01
    133640     3792.15
    133680     3793.44
    133720     3794.22
    133760     3795.65
    133800     3796.57
    133840     3797.68
    133880     3798.85
    133920     3799.91
    133960     3801.13
    134000     3802.34
    134040     3803.16
    134080     3804.81
    134120     3805.88
    134160     3807.05
    134200     3807.98
    134240     3808.95
    134280     3810.27
    134320     3811.29
    134360     3812.59
    134400      3813.7
    134440     3814.84
    134480     3816.14
    134520      3816.9
    134560     3818.34
    134600     3819.27
    134640     3820.37
    134680     3821.54
    134720      3822.6
    134760     3823.83
    134800     3825.04
    134840     3825.85
    134880      3827.5
    134920     3828.57
    134960     3829.73
    135000     3830.67
    135040     3831.64
    135080     3832.97
    135120        3834
    135160     3835.28
    135200      3836.4
    135240     3837.54
    135280     3838.85
    135320     3839.61
    135360     3841.04
    135400     3841.97
    135440     3843.08
    135480     3844.24
    135520     3845.31
    135560     3846.54
    135600     3847.74
    135640     3848.54
    135680      3850.2
    135720     3851.26
    135760     3852.44
    135800     3853.36
    135840     3854.34
    135880     3855.67
    135920      3856.7
    135960     3857.98
    136000      3859.1
    136040     3860.23
    136080     3861.54
    136120      3862.3
    136160     3863.73
    136200     3864.65
    136240     3865.77
    136280     3866.92
    136320        3868
    136360     3869.24
    136400     3870.43
    136440     3871.24
    136480     3872.89
    136520     3873.96
    136560     3875.14
    136600     3876.06
    136640     3877.03
    136680     3878.36
    136720      3879.4
    136760     3880.69
    136800     3881.79
    136840     3882.93
    136880     3884.24
    136920     3884.99
    136960     3886.42
    137000     3887.35
    137040     3888.46
    137080     3889.62
    137120      3890.7
    137160     3891.94
    137200     3893.14
    137240     3893.94
    137280     3895.59
    137320     3896.67
    137360     3897.85
    137400     3898.76
    137440     3899.72
    137480     3901.07
    137520      3902.1
    137560     3903.39
    137600     3904.49
    137640     3905.63
    137680     3906.95
    137720      3907.7
    137760     3909.12
    137800     3910.06
    137840     3911.15
    137880      3912.3
    137920     3913.38
    137960     3914.64
    138000     3915.84
    138040     3916.63
    138080     3918.29
    138120     3919.36
    138160     3920.54
    138200     3921.44
    138240     3922.42
    138280     3923.76
    138320     3924.79
    138360     3926.09
    138400     3927.18
    138440     3928.33
    138480     3929.64
    138520     3930.39
    138560      3931.8
    138600     3932.72
    138640     3933.84
    138680     3934.98
    138720     3936.08
    138760     3937.33
    138800     3938.54
    138840     3939.32
    138880     3940.98
    138920     3942.05
    138960     3943.25
    139000     3944.14
    139040     3945.11
    139080     3946.45
    139120     3947.48
    139160     3948.78
    139200     3949.87
    139240     3951.01
    139280     3952.32
    139320     3953.07
    139360     3954.49
    139400     3955.41
    139440     3956.52
    139480     3957.66
    139520     3958.76
    139560     3960.02
    139600     3961.22
    139640        3962
    139680     3963.68
    139720     3964.74
    139760     3965.95
    139800     3966.83
    139840      3967.8
    139880     3969.15
    139920     3970.18
    139960     3971.48
    140000     3972.57
    140040     3973.71
    140080     3975.02
    140120     3975.77
    140160      3977.2
    140200     3978.11
    140240     3979.22
    140280     3980.36
    140320     3981.46
    140360     3982.74
    140400     3983.94
    140440      3984.7
    140480     3986.39
    140520     3987.45
    140560     3988.66
    140600     3989.53
    140640     3990.51
    140680     3991.87
    140720     3992.89
    140760     3994.19
    140800     3995.27
    140840     3996.42
    140880     3997.74
    140920     3998.48
    140960     3999.91
    141000     4000.82
    141040     4001.93
    141080     4003.07
    141120     4004.16
    141160     4005.45
    141200     4006.65
    141240     4007.42
    141280     4009.11
    141320     4010.16
    141360     4011.36
    141400     4012.24
    141440     4013.21
    141480     4014.57
    141520     4015.61
    141560     4016.89
    141600     4017.97
    141640     4019.12
    141680     4020.44
    141720     4021.18
    141760     4022.61
    141800     4023.51
    141840     4024.63
    141880     4025.77
    141920     4026.86
    141960     4028.16
    142000     4029.34
    142040     4030.12
    142080      4031.8
    142120     4032.85
    142160     4034.07
    142200     4034.93
    142240      4035.9
    142280     4037.27
    142320     4038.29
    142360     4039.59
    142400     4040.66
    142440     4041.82
    142480     4043.15
    142520     4043.88
    142560     4045.32
    142600     4046.23
    142640     4047.34
    142680     4048.47
    142720     4049.57
    142760     4050.86
    142800     4052.05
    142840     4052.83
    142880     4054.52
    142920     4055.55
    142960     4056.78
    143000     4057.64
    143040     4058.61
    143080     4059.97
    143120     4060.99
    143160     4062.29
    143200     4063.37
    143240     4064.52
    143280     4065.86
    143320     4066.58
    143360     4068.03
    143400     4068.93
    143440     4070.05
    143480     4071.18
    143520     4072.29
    143560     4073.57
    143600     4074.76
    143640     4075.53
    143680     4077.23
    143720     4078.26
    143760     4079.48
    143800     4080.35
    143840      4081.3
    143880     4082.68
    143920     4083.71
    143960        4085
    144000     4086.08
    144040     4087.23
    144080     4088.58
    144120      4089.3
    144160     4090.74
    144200     4091.65
    144240     4092.76
    144280     4093.89
    144320     4095.01
    144360     4096.28
    144400     4097.47
    144440     4098.23
    144480     4099.93
    144520     4100.97
    144560     4102.19
    144600     4103.05
    144640     4104.01
    144680     4105.39
    144720     4106.42
    144760     4107.71
    144800     4108.79
    144840     4109.94
    144880     4111.29
    144920     4112.01
    144960     4113.45
    145000     4114.37
    145040     4115.48
    145080      4116.6
    145120     4117.72
    145160     4118.99
    145200      4120.2
    145240     4120.96
    145280     4122.66
    145320      4123.7
    145360     4124.91
    145400     4125.77
    145440     4126.73
    145480     4128.11
    145520     4129.15
    145560     4130.43
    145600      4131.5
    145640     4132.66
    145680     4134.02
    145720     4134.72
    145760     4136.17
    145800     4137.08
    145840     4138.19
    145880     4139.32
    145920     4140.42
    145960     4141.71
    146000     4142.93
    146040     4143.67
    146080     4145.38
    146120     4146.43
    146160     4147.62
    146200     4148.49
    146240     4149.44
    146280     4150.82
    146320     4151.85
    146360     4153.13
    146400      4154.2
    146440     4155.36
    146480     4156.73
    146520     4157.42
    146560     4158.89
    146600     4159.78
    146640     4160.89
    146680     4162.02
    146720     4163.12
    146760     4164.41
    146800     4165.63
    146840     4166.36
    146880     4168.08
    146920     4169.12
    146960     4170.33
    147000     4171.17
    147040     4172.13
    147080     4173.53
    147120     4174.53
    147160     4175.82
    147200     4176.89
    147240     4178.05
    147280      4179.4
    147320     4180.11
    147360     4181.59
    147400     4182.46
    147440     4183.57
    147480      4184.7
    147520     4185.81
    147560     4187.09
    147600     4188.31
    147640     4189.04
    147680     4190.76
    147720     4191.79
    147760     4193.01
    147800     4193.85
    147840     4194.79
    147880      4196.2
    147920      4197.2
    147960     4198.49
    148000     4199.55
    148040     4200.72
    148080     4202.07
    148120     4202.78
    148160     4204.25
    148200     4205.12
    148240     4206.23
    148280     4207.36
    148320     4208.45
    148360     4209.76
    148400     4210.97
    148440      4211.7
    148480     4213.42
    148520     4214.45
    148560     4215.66
    148600      4216.5
    148640     4217.44
    148680     4218.85
    148720     4219.85
    148760     4221.15
    148800     4222.21
    148840     4223.39
    148880     4224.73
    148920     4225.45
    148960      4226.9
    149000     4227.79
    149040      4228.9
    149080     4230.04
    149120     4231.12
    149160     4232.43
    149200     4233.65
    149240     4234.37
    149280     4236.09
    149320     4237.12
    149360     4238.33
    149400     4239.17
    149440     4240.13
    149480     4241.51
    149520     4242.53
    149560     4243.83
    149600     4244.89
    149640     4246.07
    149680     4247.43
    149720     4248.13
    149760     4249.58
    149800     4250.47
    149840     4251.59
    149880     4252.71
    149920      4253.8
    149960     4255.11
    150000     4256.31
    150040     4257.04
    150080     4258.79
    150120     4259.82
    150160     4261.01
    150200     4261.85
    150240      4262.8
    150280     4264.21
    150320      4265.2
    150360      4266.5
    150400     4267.59
    150440     4268.77
    150480     4270.12
    150520     4270.82
    150560     4272.28
    150600     4273.17
    150640     4274.27
    150680      4275.4
    150720     4276.51
    150760     4277.81
    150800     4279.02
    150840     4279.74
    150880     4281.47
    150920     4282.53
    150960      4283.7
    151000     4284.56
    151040     4285.49
    151080     4286.91
    151120     4287.88
    151160      4289.2
    151200     4290.29
    151240     4291.46
    151280      4292.8
    151320     4293.52
    151360     4294.99
    151400     4295.87
    151440     4296.98
    151480      4298.1
    151520     4299.21
    151560     4300.51
    151600     4301.73
    151640     4302.45
    151680     4304.19
    151720     4305.23
    151760     4306.42
    151800     4307.26
    151840     4308.21
    151880     4309.62
    151920     4310.58
    151960      4311.9
    152000     4312.97
    152040     4314.14
    152080     4315.49
    152120     4316.21
    152160     4317.68
    152200     4318.56
    152240     4319.68
    152280     4320.79
    152320      4321.9
    152360     4323.22
    152400     4324.42
    152440     4325.14
    152480     4326.88
    152520     4327.93
    152560      4329.1
    152600     4329.96
    152640     4330.91
    152680     4332.31
    152720     4333.27
    152760     4334.59
    152800     4335.67
    152840     4336.83
    152880     4338.19
    152920     4338.91
    152960     4340.38
    153000     4341.25
    153040     4342.37
    153080     4343.49
    153120     4344.58
    153160     4345.91
    153200      4347.1
    153240     4347.82
    153280     4349.57
    153320     4350.62
    153360      4351.8
    153400     4352.65
    153440     4353.59
    153480     4354.99
    153520     4355.96
    153560     4357.27
    153600     4358.34
    153640     4359.52
    153680     4360.87
    153720     4361.59
    153760     4363.05
    153800     4363.93
    153840     4365.04
    153880     4366.16
    153920     4367.24
    153960     4368.59
    154000     4369.79
    154040     4370.49
    154080     4372.25
    154120      4373.3
    154160     4374.46
    154200     4375.31
    154240     4376.24
    154280     4377.66
    154320     4378.62
    154360     4379.93
    154400     4381.01
    154440     4382.19
    154480     4383.54
    154520     4384.26
    154560     4385.72
    154600     4386.59
    154640     4387.71
    154680     4388.84
    154720     4389.91
    154760     4391.25
    154800     4392.46
    154840     4393.15
    154880     4394.93
    154920     4395.98
    154960     4397.13
    155000     4397.98
    155040     4398.92
    155080     4400.34
    155120     4401.29
    155160     4402.61
    155200     4403.69
    155240     4404.86
    155280     4406.22
    155320     4406.92
    155360      4408.4
    155400     4409.25
    155440     4410.38
    155480     4411.49
    155520     4412.57
    155560     4413.92
    155600     4415.11
    155640     4415.81
    155680     4417.59
    155720     4418.64
    155760     4419.78
    155800     4420.64
    155840     4421.57
    155880        4423
    155920     4423.96
    155960     4425.27
    156000     4426.34
    156040     4427.52
    156080     4428.88
    156120     4429.59
    156160     4431.07
    156200     4431.92
    156240     4433.06
    156280     4434.17
    156320     4435.23
    156360     4436.59
    156400      4437.8
    156440     4438.48
    156480     4440.27
    156520     4441.31
    156560     4442.46
    156600     4443.32
    156640     4444.25
    156680     4445.68
    156720     4446.64
    156760     4447.94
    156800     4449.03
    156840     4450.19
    156880     4451.56
    156920     4452.26
    156960     4453.75
    157000     4454.59
    157040     4455.74
    157080     4456.84
    157120      4457.9
    157160     4459.28
    157200     4460.48
    157240     4461.16
    157280     4462.94
    157320     4463.98
    157360     4465.13
    157400     4465.98
    157440     4466.94
    157480     4468.36
    157520     4469.31
    157560     4470.61
    157600     4471.71
    157640     4472.88
    157680     4474.24
    157720     4474.96
    157760     4476.43
    157800     4477.25
    157840     4478.42
    157880     4479.52
    157920     4480.57
    157960     4481.97
    158000     4483.15
    158040     4483.81
    158080     4485.62
    158120     4486.66
    158160      4487.8
    158200     4488.66
    158240     4489.61
    158280     4491.03
    158320     4491.99
    158360     4493.28
    158400     4494.38
    158440     4495.54
    158480     4496.91
    158520     4497.63
    158560     4499.11
    158600     4499.93
    158640     4501.09
    158680     4502.19
    158720     4503.25
    158760     4504.63
    158800     4505.81
    158840     4506.49
    158880     4508.29
    158920     4509.34
    158960     4510.48
    159000     4511.34
    159040     4512.29
    159080      4513.7
    159120     4514.67
    159160     4515.96
    159200     4517.05
    159240     4518.23
    159280     4519.61
    159320     4520.34
    159360      4521.8
    159400     4522.62
    159440     4523.79
    159480     4524.88
    159520     4525.93
    159560     4527.31
    159600      4528.5
    159640     4529.18
    159680     4530.98
    159720     4532.02
    159760     4533.17
    159800     4534.02
    159840     4534.97
    159880      4536.4
    159920     4537.36
    159960     4538.63
    160000     4539.74
    160040     4540.92
    160080     4542.29
    160120     4543.02
    160160     4544.48
    160200     4545.28
    160240     4546.46
    160280     4547.55
    160320     4548.62
    160360     4549.99
    160400     4551.18
    160440     4551.85
    160480     4553.66
    160520     4554.71
    160560     4555.85
    160600      4556.7
    160640     4557.66
    160680     4559.08
    160720     4560.04
    160760     4561.32
    160800     4562.42
    160840      4563.6
    160880     4564.97
    160920     4565.69
    160960     4567.15
    161000     4567.96
    161040     4569.14
    161080     4570.23
    161120     4571.29
    161160     4572.66
    161200     4573.86
    161240     4574.52
    161280     4576.35
    161320     4577.38
    161360     4578.53
    161400     4579.38
    161440     4580.33
    161480     4581.75
    161520     4582.71
    161560        4584
    161600     4585.09
    161640     4586.28
    161680     4587.65
    161720      4588.4
    161760     4589.82
    161800     4590.63
    161840     4591.82
    161880     4592.92
    161920     4593.97
    161960     4595.34
    162000     4596.56
    162040     4597.21
    162080     4599.03
    162120     4600.07
    162160     4601.22
    162200     4602.06
    162240     4603.01
    162280     4604.42
    162320      4605.4
    162360     4606.68
    162400     4607.77
    162440     4608.96
    162480     4610.32
    162520     4611.07
    162560      4612.5
    162600     4613.32
    162640     4614.49
    162680      4615.6
    162720     4616.65
    162760     4618.02
    162800     4619.23
    162840     4619.88
    162880      4621.7
    162920     4622.75
    162960      4623.9
    163000     4624.73
    163040     4625.68
    163080     4627.11
    163120     4628.06
    163160     4629.34
    163200     4630.44
    163240     4631.63
    163280     4632.98
    163320     4633.75
    163360     4635.17
    163400     4635.99
    163440     4637.17
    163480     4638.27
    163520     4639.32
    163560     4640.69
    163600     4641.89
    163640     4642.55
    163680     4644.38
    163720     4645.43
    163760     4646.57
    163800     4647.38
    163840     4648.34
    163880     4649.79
    163920     4650.75
    163960     4652.01
    164000     4653.11
    164040     4654.31
    164080     4655.66
    164120     4656.42
    164160     4657.85
    164200     4658.67
    164240     4659.85
    164280     4660.94
    164320        4662
    164360     4663.36
    164400     4664.56
    164440     4665.22
    164480     4667.05
    164520     4668.11
    164560     4669.24
    164600     4670.05
    164640     4671.01
    164680     4672.45
    164720     4673.42
    164760     4674.69
    164800     4675.78
    164840     4676.97
    164880     4678.33
    164920     4679.09
    164960     4680.54
    165000     4681.35
    165040     4682.51
    165080     4683.61
    165120     4684.69
    165160     4686.04
    165200     4687.24
    165240      4687.9
    165280     4689.73
    165320     4690.78
    165360     4691.92
    165400     4692.71
    165440     4693.69
    165480     4695.13
    165520     4696.11
    165560     4697.38
    165600     4698.46
    165640     4699.66
    165680     4701.03
    165720     4701.77
    165760     4703.23
    165800     4704.03
    165840     4705.21
    165880     4706.29
    165920     4707.37
    165960     4708.72
    166000     4709.91
    166040     4710.57
    166080     4712.41
    166120     4713.45
    166160     4714.59
    166200     4715.39
    166240     4716.37
    166280      4717.8
    166320     4718.78
    166360     4720.06
    166400     4721.14
    166440     4722.32
    166480     4723.71
    166520     4724.43
    166560      4725.9
    166600     4726.69
    166640     4727.88
    166680     4728.97
    166720     4730.03
    166760     4731.38
    166800     4732.58
    166840     4733.26
    166880     4735.08
    166920     4736.14
    166960     4737.27
    167000     4738.08
    167040     4739.07
    167080     4740.48
    167120     4741.46
    167160     4742.75
    167200     4743.81
    167240     4745.02
    167280     4746.41
    167320     4747.13
    167360     4748.59
    167400     4749.39
    167440     4750.59
    167480     4751.67
    167520     4752.75
    167560     4754.08
    167600     4755.28
    167640     4755.96
    167680     4757.81
    167720     4758.85
    167760     4759.98
    167800     4760.79
    167840     4761.76
    167880     4763.18
    167920     4764.17
    167960     4765.45
    168000     4766.54
    168040     4767.73
    168080     4769.11
    168120     4769.84
    168160     4771.31
    168200      4772.1
    168240      4773.3
    168280     4774.38
    168320     4775.46
    168360      4776.8
    168400     4777.98
    168440     4778.67
    168480     4780.52
    168520     4781.56
    168560     4782.69
    168600      4783.5
    168640     4784.45
    168680     4785.87
    168720     4786.88
    168760     4788.14
    168800     4789.24
    168840     4790.44
    168880     4791.82
    168920     4792.54
    168960        4794
    169000      4794.8
    169040     4795.99
    169080     4797.06
    169120     4798.15
    169160     4799.49
    169200     4800.68
    169240     4801.36
    169280     4803.21
    169320     4804.25
    169360     4805.39
    169400      4806.2
    169440     4807.15
    169480     4808.56
    169520     4809.57
    169560     4810.85
    169600     4811.93
    169640     4813.11
    169680     4814.51
    169720     4815.24
    169760      4816.7
    169800      4817.5
    169840     4818.68
    169880     4819.74
    169920     4820.84
    169960     4822.17
    170000     4823.36
    170040     4824.05
    170080      4825.9
    170120     4826.95
    170160     4828.08
    170200     4828.91
    170240     4829.84
    170280     4831.27
    170320     4832.26
    170360     4833.55
    170400     4834.61
    170440     4835.79
    170480      4837.2
    170520     4837.92
    170560     4839.38
    170600     4840.19
    170640     4841.37
    170680     4842.44
    170720     4843.52
    170760     4844.87
    170800     4846.07
    170840     4846.77
    170880      4848.6
    170920     4849.64
    170960     4850.77
    171000     4851.62
    171040     4852.56
    171080     4853.98
    171120     4854.97
    171160     4856.25
    171200     4857.33
    171240     4858.51
    171280     4859.91
    171320     4860.63
    171360     4862.09
    171400      4862.9
    171440     4864.08
    171480     4865.17
    171520     4866.24
    171560     4867.57
    171600     4868.79
    171640     4869.46
    171680     4871.32
    171720     4872.35
    171760     4873.48
    171800     4874.33
    171840     4875.27
    171880     4876.68
    171920     4877.67
    171960     4878.95
    172000     4880.03
    172040     4881.22
    172080     4882.64
    172120     4883.33
    172160      4884.8
    172200     4885.59
    172240     4886.79
    172280     4887.88
    172320     4888.93
    172360      4890.3
    172400     4891.49
    172440     4892.16
    172480     4894.02
    172520     4895.06
    172560     4896.19
    172600     4897.05
    172640     4897.98
    172680      4899.4
    172720     4900.38
    172760     4901.66
    172800     4902.73
    172840     4903.91
    172880     4905.34
    172920     4906.03
    172960     4907.51
    173000     4908.31
    173040     4909.48
    173080     4910.58
    173120     4911.63
    173160        4913
    173200      4914.2
    173240     4914.86
    173280     4916.72
    173320     4917.76
    173360     4918.88
    173400     4919.74
    173440     4920.67
    173480      4922.1
    173520     4923.08
    173560     4924.36
    173600     4925.45
    173640     4926.61
    173680     4928.04
    173720     4928.73
    173760     4930.22
    173800        4931
    173840     4932.18
    173880      4933.3
    173920     4934.33
    173960     4935.71
    174000      4936.9
    174040     4937.55
    174080     4939.43
    174120     4940.49
    174160      4941.6
    174200     4942.45
    174240     4943.38
    174280     4944.82
    174320      4945.8
    174360     4947.07
    174400     4948.17
    174440     4949.32
    174480     4950.75
    174520     4951.45
    174560     4952.93
    174600     4953.71
    174640     4954.89
    174680     4956.01
    174720     4957.04
    174760     4958.42
    174800     4959.62
    174840     4960.28
    174880     4962.14
    174920      4963.2
    174960     4964.32
    175000     4965.16
    175040      4966.1
    175080     4967.53
    175120     4968.52
    175160     4969.77
    175200     4970.89
    175240     4972.03
    175280     4973.48
    175320     4974.16
    175360     4975.65
    175400     4976.43
    175440      4977.6
    175480     4978.72
    175520     4979.77
    175560     4981.14
    175600     4982.35
    175640        4983
    175680     4984.88
    175720     4985.93
    175760     4987.05
    175800     4987.89
    175840     4988.83
    175880     4990.26
    175920     4991.26
    175960      4992.5
    176000     4993.62
    176040     4994.76
    176080     4996.23
    176120      4996.9
    176160      4998.4
    176200     4999.17
    176240     5000.36
    176280     5001.47
    176320     5002.53
    176360     5003.89
    176400     5005.09
    176440     5005.76
    176480     5007.65
    176520      5008.7
    176560     5009.82
    176600     5010.65
    176640     5011.59
    176680     5013.02
    176720     5014.02
    176760     5015.27
    176800      5016.4
    176840     5017.52
    176880     5018.99
    176920     5019.66
    176960     5021.14
    177000     5021.92
    177040     5023.13
    177080     5024.23
    177120     5025.28
    177160     5026.65
    177200     5027.87
    177240     5028.52
    177280     5030.41
    177320     5031.45
    177360     5032.58
    177400     5033.41
    177440     5034.36
    177480     5035.77
    177520     5036.77
    177560     5038.02
    177600     5039.15
    177640     5040.28
    177680     5041.75
    177720     5042.41
    177760      5043.9
    177800     5044.68
    177840     5045.89
    177880     5046.98
    177920     5048.04
    177960      5049.4
    178000     5050.61
    178040     5051.26
    178080     5053.18
    178120     5054.22
    178160     5055.34
    178200     5056.16
    178240     5057.13
    178280     5058.53
    178320     5059.53
    178360     5060.77
    178400     5061.91
    178440     5063.03
    178480     5064.52
    178520     5065.17
    178560     5066.66
    178600     5067.46
    178640     5068.66
    178680     5069.75
    178720     5070.81
    178760     5072.17
    178800     5073.38
    178840     5074.03
    178880     5075.95
    178920     5076.99
    178960     5078.12
    179000     5078.92
    179040      5079.9
    179080     5081.29
    179120     5082.29
    179160     5083.55
    179200     5084.69
    179240     5085.81
    179280      5087.3
    179320     5087.94
    179360     5089.45
    179400     5090.23
    179440     5091.42
    179480     5092.52
    179520     5093.58
    179560     5094.96
    179600     5096.17
    179640     5096.82
    179680     5098.74
    179720     5099.78
    179760      5100.9
    179800     5101.72
    179840     5102.69
    179880     5104.08
    179920      5105.1
    179960     5106.34
    180000     5107.48
    180040      5108.6
    180080     5110.09
    180120     5110.73
    180160     5112.25
    180200     5113.04
    180240     5114.23
    180280     5115.33
    180320     5116.37
    180360     5117.76
    180400     5118.95
    180440     5119.62
    180480     5121.53
    180520     5122.59
    180560      5123.7
    180600     5124.53
    180640     5125.49
    180680     5126.88
    180720     5127.88
    180760     5129.13
    180800     5130.28
    180840      5131.4
    180880      5132.9
    180920     5133.54
    180960     5135.06
    181000     5135.84
    181040     5137.04
    181080     5138.12
    181120     5139.18
    181160     5140.58
    181200     5141.75
    181240     5142.42
    181280     5144.35
    181320      5145.4
    181360     5146.51
    181400     5147.34
    181440      5148.3
    181480     5149.71
    181520     5150.69
    181560     5151.95
    181600      5153.1
    181640     5154.22
    181680     5155.73
    181720     5156.34
    181760     5157.87
    181800     5158.67
    181840     5159.86
    181880     5160.95
    181920     5162.01
    181960     5163.41
    182000     5164.58
    182040     5165.23
    182080     5167.17
    182120     5168.23
    182160     5169.34
    182200     5170.16
    182240     5171.11
    182280     5172.52
    182320     5173.51
    182360     5174.77
    182400     5175.94
    182440     5177.05
    182480     5178.56
    182520     5179.17
    182560     5180.71
    182600      5181.5
    182640      5182.7
    182680     5183.76
    182720     5184.85
    182760     5186.25
    182800     5187.42
    182840     5188.06
    182880        5190
    182920     5191.08
    182960     5192.17
    183000     5192.99
    183040     5193.93
    183080     5195.34
    183120     5196.33
    183160      5197.6
    183200     5198.76
    183240     5199.87
    183280     5201.41
    183320     5202.01
    183360     5203.55
    183400     5204.33
    183440     5205.52
    183480      5206.6
    183520     5207.69
    183560     5209.09
    183600     5210.25
    183640     5210.89
    183680     5212.83
    183720     5213.91
    183760     5215.02
    183800     5215.84
    183840     5216.76
    183880     5218.19
    183920     5219.17
    183960     5220.46
    184000      5221.6
    184040     5222.72
    184080     5224.26
    184120     5224.85
    184160     5226.41
    184200     5227.17
    184240     5228.37
    184280     5229.43
    184320     5230.52
    184360     5231.93
    184400     5233.11
    184440     5233.73
    184480     5235.68
    184520     5236.77
    184560     5237.88
    184600     5238.68
    184640     5239.61
    184680     5241.05
    184720     5242.03
    184760     5243.32
    184800     5244.47
    184840     5245.58
    184880     5247.12
    184920     5247.71
    184960     5249.29
    185000     5250.06
    185040     5251.23
    185080     5252.31
    185120      5253.4
    185160     5254.81
    185200     5255.98
    185240     5256.61
    185280     5258.56
    185320     5259.65
    185360     5260.74
    185400     5261.54
    185440     5262.48
    185480     5263.93
    185520      5264.9
    185560     5266.18
    185600     5267.34
    185640     5268.47
    185680        5270
    185720     5270.58
    185760     5272.18
    185800     5272.94
    185840     5274.11
    185880     5275.19
    185920     5276.26
    185960     5277.69
    186000     5278.87
    186040     5279.48
    186080     5281.44
    186120     5282.52
    186160     5283.62
    186200     5284.43
    186240     5285.36
    186280     5286.82
    186320     5287.78
    186360     5289.07
    186400     5290.23
    186440     5291.36
    186480     5292.88
    186520     5293.46
    186560     5295.07
    186600     5295.81
    186640        5297
    186680     5298.06
    186720     5299.15
    186760     5300.59
    186800     5301.75
    186840     5302.36
    186880     5304.33
    186920     5305.41
    186960     5306.51
    187000     5307.32
    187040     5308.24
    187080     5309.73
    187120     5310.65
    187160     5311.95
    187200      5313.1
    187240     5314.24
    187280     5315.78
    187320     5316.33
    187360     5317.97
    187400      5318.7
    187440     5319.88
    187480     5320.95
    187520     5322.05
    187560     5323.47
    187600     5324.65
    187640     5325.25
    187680     5327.22
    187720     5328.29
    187760      5329.4
    187800     5330.21
    187840     5331.14
    187880     5332.61
    187920     5333.54
    187960     5334.84
    188000     5335.98
    188040     5337.14
    188080     5338.66
    188120     5339.22
    188160     5340.88
    188200     5341.59
    188240     5342.76
    188280     5343.83
    188320     5344.93
    188360     5346.35
    188400     5347.55
    188440     5348.16
    188480     5350.12
    188520      5351.2
    188560      5352.3
    188600     5353.11
    188640     5354.04
    188680     5355.51
    188720     5356.44
    188760     5357.73
    188800     5358.88
    188840     5360.03
    188880     5361.56
    188920     5362.13
    188960     5363.76
    189000     5364.48
    189040     5365.67
    189080      5366.7
    189120     5367.81
    189160     5369.24
    189200     5370.44
    189240     5371.06
    189280        5373
    189320      5374.1
    189360      5375.2
    189400     5375.99
    189440     5376.95
    189480     5378.42
    189520     5379.33
    189560     5380.62
    189600     5381.76
    189640     5382.92
    189680     5384.45
    189720     5385.04
    189760     5386.67
    189800     5387.38
    189840     5388.57
    189880     5389.61
    189920      5390.7
    189960     5392.16
    190000     5393.36
    190040     5393.95
    190080      5395.9
    190120        5397
    190160      5398.1
    190200     5398.89
    190240     5399.85
    190280     5401.33
    190320     5402.23
    190360     5403.53
    190400     5404.66
    190440     5405.83
    190480     5407.36
    190520     5407.97
    190560     5409.58
    190600      5410.3
    190640     5411.47
    190680     5412.52
    190720     5413.63
    190760     5415.07
    190800     5416.27
    190840     5416.85
    190880     5418.83
    190920     5419.93
    190960     5421.02
    191000     5421.81
    191040     5422.75
    191080     5424.24
    191120     5425.15
    191160     5426.44
    191200     5427.58
    191240     5428.75
    191280     5430.27
    191320     5430.88
    191360      5432.5
    191400     5433.23
    191440      5434.4
    191480     5435.44
    191520     5436.55
    191560        5438
    191600     5439.19
    191640     5439.79
    191680     5441.76
    191720     5442.87
    191760     5443.95
    191800     5444.74
    191840     5445.67
    191880     5447.17
    191920     5448.08
    191960     5449.39
    192000     5450.51
    192040     5451.68
    192080      5453.2
    192120     5453.79
    192160     5455.41
    192200     5456.15
    192240     5457.32
    192280     5458.35
    192320     5459.47
    192360     5460.92
    192400      5462.1
    192440      5462.7
    192480     5464.69
    192520     5465.78
    192560     5466.88
    192600     5467.67
    192640      5468.6
    192680     5470.08
    192720     5471.01
    192760     5472.32
    192800     5473.43
    192840     5474.63
    192880     5476.14
    192920     5476.71
    192960     5478.34
    193000     5479.08
    193040     5480.23
    193080     5481.26
    193120     5482.39
    193160     5483.85
    193200     5485.04
    193240     5485.62
    193280     5487.61
    193320     5488.71
    193360      5489.8
    193400     5490.59
    193440     5491.52
    193480        5493
    193520     5493.94
    193560     5495.24
    193600     5496.34
    193640     5497.54
    193680     5499.08
    193720     5499.65
    193760     5501.25
    193800        5502
    193840     5503.17
    193880     5504.19
    193920     5505.32
    193960     5506.78
    194000     5507.96
    194040     5508.55
    194080     5510.53
    194120     5511.65
    194160     5512.74
    194200     5513.51
    194240     5514.44
    194280     5515.94
    194320     5516.88
    194360     5518.17
    194400     5519.26
    194440     5520.47
    194480        5522
    194520     5522.57
    194560     5524.17
    194600     5524.92
    194640      5526.1
    194680     5527.12
    194720     5528.24
    194760     5529.73
    194800      5530.9
    194840     5531.48
    194880     5533.46
    194920     5534.59
    194960     5535.68
    195000     5536.45
    195040     5537.37
    195080     5538.88
    195120      5539.8
    195160     5541.11
    195200     5542.18
    195240     5543.39
    195280     5544.93
    195320      5545.5
    195360      5547.1
    195400     5547.83
    195440     5549.04
    195480     5550.03
    195520     5551.16
    195560     5552.65
    195600     5553.84
    195640     5554.39
    195680     5556.38
    195720      5557.5
    195760      5558.6
    195800     5559.36
    195840     5560.28
    195880     5561.78
    195920     5562.72
    195960     5564.01
    196000      5565.1
    196040      5566.3
    196080     5567.83
    196120     5568.39
    196160     5570.01
    196200     5570.72
    196240     5571.94
    196280     5572.93
    196320     5574.07
    196360     5575.55
    196400     5576.73
    196440      5577.3
    196480     5579.28
    196520     5580.41
    196560     5581.51
    196600     5582.26
    196640     5583.18
    196680      5584.7
    196720     5585.64
    196760     5586.91
    196800     5588.01
    196840     5589.21
    196880     5590.74
    196920     5591.32
    196960     5592.92
    197000     5593.62
    197040     5594.85
    197080     5595.84
    197120     5596.98
    197160     5598.44
    197200     5599.64
    197240     5600.21
    197280      5602.2
    197320     5603.34
    197360     5604.43
    197400     5605.19
    197440      5606.1
    197480     5607.64
    197520     5608.57
    197560     5609.85
    197600     5610.92
    197640     5612.13
    197680     5613.67
    197720     5614.24
    197760     5615.85
    197800     5616.54
    197840     5617.78
    197880     5618.76
    197920     5619.91
    197960     5621.37
    198000     5622.57
    198040     5623.12
    198080     5625.11
    198120     5626.26
    198160     5627.36
    198200      5628.1
    198240     5629.02
    198280     5630.58
    198320     5631.49
    198360     5632.78
    198400     5633.86
    198440     5635.05
    198480      5636.6
    198520     5637.17
    198560     5638.77
    198600     5639.45
    198640      5640.7
    198680     5641.69
    198720     5642.83
    198760     5644.29
    198800     5645.52
    198840     5646.04
    198880     5648.04
    198920      5649.2
    198960     5650.29
    199000     5651.04
    199040     5651.97
    199080     5653.51
    199120     5654.45
    199160     5655.71
    199200     5656.78
    199240     5657.99
    199280     5659.52
    199320     5660.09
    199360      5661.7
    199400     5662.38
    199440     5663.63
    199480      5664.6
    199520     5665.75
    199560     5667.22
    199600     5668.46
    199640     5668.96
    199680     5670.98
    199720     5672.12
    199760     5673.21
    199800     5673.96
    199840     5674.89
    199880     5676.45
    199920     5677.36
    199960     5678.62
    200000      5679.7
    200040      5680.9
    200080     5682.44
    200120     5683.03
    200160     5684.64
    200200      5685.3
    200240     5686.57
    200280     5687.53
    200320     5688.68
    200360     5690.15
    200400     5691.38
    200440      5691.9
    200480      5693.9
    200520     5695.05
    200560     5696.15
    200600      5696.9
    200640     5697.83
    200680      5699.4
    200720      5700.3
    200760     5701.57
    200800     5702.65
    200840     5703.83
    200880     5705.38
    200920     5705.96
    200960     5707.57
    201000     5708.25
    201040     5709.49
    201080     5710.45
    201120     5711.61
    201160     5713.08
    201200     5714.31
    201240     5714.82
    201280     5716.83
    201320        5718
    201360     5719.09
    201400     5719.85
    201440     5720.77
    201480     5722.32
    201520     5723.24
    201560      5724.5
    201600     5725.58
    201640     5726.76
    201680     5728.31
    201720     5728.88
    201760     5730.51
    201800     5731.18
    201840     5732.43
    201880      5733.4
    201920     5734.55
    201960     5736.02
    202000     5737.25
    202040     5737.75
    202080     5739.78
    202120     5740.95
    202160     5742.03
    202200     5742.78
    202240     5743.71
    202280     5745.27
    202320     5746.18
    202360     5747.44
    202400     5748.51
    202440     5749.69
    202480     5751.25
    202520     5751.81
    202560     5753.44
    202600     5754.12
    202640     5755.36
    202680     5756.32
    202720     5757.48
    202760     5758.94
    202800     5760.18
    202840     5760.68
    202880     5762.71
    202920     5763.88
    202960     5764.94
    203000     5765.71
    203040     5766.63
    203080      5768.2
    203120      5769.1
    203160     5770.35
    203200     5771.42
    203240     5772.61
    203280     5774.17
    203320     5774.72
    203360     5776.37
    203400     5777.04
    203440     5778.29
    203480     5779.24
    203520     5780.39
    203560     5781.85
    203600     5783.09
    203640     5783.59
    203680     5785.62
    203720      5786.8
    203760     5787.85
    203800     5788.61
    203840     5789.53
    203880     5791.11
    203920     5792.02
    203960     5793.27
    204000     5794.34
    204040     5795.52
    204080     5797.08
    204120     5797.64
    204160     5799.29
    204200     5799.94
    204240     5801.19
    204280     5802.14
    204320      5803.3
    204360     5804.75
    204400     5805.98
    204440     5806.49
    204480     5808.52
    204520     5809.71
    204560     5810.77
    204600     5811.52
    204640     5812.42
    204680     5814.02
    204720     5814.94
    204760     5816.18
    204800     5817.24
    204840     5818.45
    204880        5820
    204920     5820.58
    204960     5822.21
    205000     5822.86
    205040     5824.12
    205080     5825.06
    205120     5826.22
    205160     5827.68
    205200     5828.91
    205240      5829.4
    205280     5831.45
    205320     5832.63
    205360     5833.68
    205400     5834.43
    205440     5835.35
    205480     5836.95
    205520     5837.86
    205560     5839.12
    205600     5840.15
    205640     5841.39
    205680     5842.93
    205720     5843.52
    205760     5845.16
    205800      5845.8
    205840     5847.05
    205880     5847.99
    205920     5849.14
    205960      5850.6
    206000     5851.84
    206040     5852.35
    206080     5854.39
    206120     5855.56
    206160      5856.6
    206200     5857.38
    206240      5858.3
    206280     5859.88
    206320      5860.8
    206360     5862.06
    206400     5863.09
    206440      5864.3
    206480     5865.86
    206520     5866.43
    206560     5868.08
    206600     5868.72
    206640     5869.97
    206680     5870.91
    206720     5872.08
    206760     5873.54
    206800     5874.79
    206840     5875.29
    206880     5877.33
    206920     5878.51
    206960     5879.53
    207000     5880.31
    207040     5881.22
    207080     5882.82
    207120     5883.75
    207160     5884.99
    207200     5886.01
    207240     5887.25
    207280     5888.79
    207320     5889.36
    207360     5891.02
    207400     5891.63
    207440     5892.88
    207480     5893.84
    207520        5895
    207560     5896.45
    207600     5897.71
    207640      5898.2
    207680     5900.27
    207720     5901.44
    207760     5902.47
    207800     5903.25
    207840     5904.14
    207880     5905.73
    207920     5906.66
    207960      5907.9
    208000     5908.92
    208040     5910.16
    208080     5911.68
    208120     5912.29
    208160     5913.94
    208200     5914.55
    208240      5915.8
    208280     5916.73
    208320     5917.92
    208360     5919.39
    208400     5920.63
    208440     5921.11
    208480     5923.17
    208520     5924.34
    208560     5925.36
    208600     5926.15
    208640     5927.04
    208680     5928.63
    208720     5929.56
    208760     5930.81
    208800     5931.81
    208840     5933.06
    208880     5934.59
    208920     5935.18
    208960     5936.84
    209000     5937.46
    209040     5938.71
    209080     5939.64
    209120     5940.81
    209160     5942.27
    209200     5943.53
    209240        5944
    209280     5946.06
    209320     5947.23
    209360     5948.26
    209400     5949.02
    209440     5949.91
    209480     5951.51
    209520     5952.44
    209560     5953.69
    209600     5954.71
    209640     5955.93
    209680     5957.46
    209720     5958.04
    209760     5959.71
    209800     5960.31
    209840     5961.57
    209880     5962.51
    209920     5963.69
    209960     5965.16
    210000     5966.38
    210040     5966.86
    210080     5968.94
    210120     5970.08
    210160     5971.11
    210200     5971.88
    210240     5972.75
    210280     5974.37
    210320     5975.31
    210360     5976.56
    210400     5977.57
    210440      5978.8
    210480     5980.33
    210520     5980.91
    210560     5982.58
    210600     5983.19
    210640     5984.44
    210680     5985.37
    210720     5986.54
    210760     5988.02
    210800     5989.23
    210840      5989.7
    210880     5991.81
    210920     5992.94
    210960     5993.97
    211000     5994.75
    211040     5995.61
    211080     5997.24
    211120     5998.17
    211160     5999.42
    211200     6000.43
    211240     6001.65
    211280     6003.17
    211320     6003.76
    211360     6005.43
    211400     6006.03
    211440     6007.28
    211480     6008.21
    211520     6009.37
    211560     6010.87
    211600     6012.07
    211640     6012.54
    211680     6014.65
    211720      6015.8
    211760     6016.83
    211800      6017.6
    211840     6018.46
    211880     6020.09
    211920     6021.01
    211960     6022.26
    212000     6023.29
    212040      6024.5
    212080     6026.03
    212120     6026.62
    212160     6028.29
    212200     6028.91
    212240     6030.13
    212280     6031.07
    212320     6032.24
    212360     6033.73
    212400     6034.92
    212440     6035.37
    212480     6037.52
    212520     6038.66
    212560      6039.7
    212600     6040.46
    212640     6041.33
    212680     6042.96
    212720     6043.88
    212760     6045.11
    212800     6046.15
    212840     6047.34
    212880     6048.87
    212920     6049.49
    212960     6051.15
    213000     6051.77
    213040        6053
    213080     6053.94
    213120     6055.14
    213160      6056.6
    213200      6057.8
    213240     6058.24
    213280      6060.4
    213320     6061.55
    213360     6062.59
    213400     6063.34
    213440      6064.2
    213480     6065.86
    213520     6066.77
    213560     6068.02
    213600     6069.03
    213640     6070.24
    213680     6071.75
    213720     6072.35
    213760     6074.05
    213800     6074.66
    213840     6075.88
    213880     6076.81
    213920     6078.03
    213960     6079.47
    214000     6080.69
    214040     6081.12
    214080     6083.29
    214120     6084.43
    214160     6085.45
    214200     6086.25
    214240     6087.09
    214280     6088.76
    214320     6089.66
    214360     6090.91
    214400     6091.92
    214440     6093.14
    214480     6094.64
    214520     6095.25
    214560     6096.94
    214600     6097.56
    214640      6098.8
    214680     6099.72
    214720     6100.92
    214760     6102.38
    214800     6103.59
    214840     6104.02
    214880     6106.19
    214920     6107.32
    214960     6108.35
    215000     6109.14
    215040     6109.97
    215080     6111.64
    215120     6112.55
    215160      6113.8
    215200     6114.81
    215240     6116.01
    215280     6117.51
    215320     6118.13
    215360     6119.84
    215400     6120.46
    215440      6121.7
    215480     6122.62
    215520     6123.81
    215560     6125.28
    215600     6126.49
    215640     6126.93
    215680     6129.09
    215720     6130.21
    215760     6131.24
    215800     6132.01
    215840     6132.86
    215880     6134.54
    215920     6135.45
    215960     6136.69
    216000      6137.7
    216040     6138.92
    216080      6140.4
    216120     6141.04
    216160     6142.74
    216200     6143.36
    216240     6144.61
    216280     6145.52
    216320     6146.73
    216360     6148.19
    216400     6149.41
    216440     6149.83
    216480     6151.99
    216520     6153.12
    216560     6154.15
    216600     6154.92
    216640     6155.77
    216680     6157.44
    216720     6158.37
    216760     6159.59
    216800      6160.6
    216840     6161.81
    216880     6163.31
    216920     6163.94
    216960     6165.65
    217000     6166.27
    217040     6167.51
    217080     6168.42
    217120     6169.63
    217160     6171.11
    217200     6172.32
    217240     6172.74
    217280     6174.89
    217320     6176.02
    217360     6177.05
    217400     6177.82
    217440     6178.69
    217480     6180.34
    217520     6181.27
    217560      6182.5
    217600     6183.48
    217640     6184.69
    217680     6186.21
    217720     6186.83
    217760     6188.53
    217800     6189.16
    217840     6190.39
    217880     6191.31
    217920     6192.52
    217960     6194.01
    218000     6195.22
    218040     6195.62
    218080     6197.79
    218120     6198.92
    218160     6199.95
    218200     6200.72
    218240     6201.58
    218280     6203.23
    218320     6204.16
    218360     6205.39
    218400     6206.37
    218440     6207.59
    218480     6209.09
    218520      6209.7
    218560      6211.4
    218600     6212.03
    218640     6213.26
    218680     6214.19
    218720     6215.38
    218760     6216.89
    218800     6218.11
    218840      6218.5
    218880     6220.67
    218920     6221.82
    218960     6222.83
    219000     6223.59
    219040     6224.46
    219080     6226.11
    219120     6227.06
    219160     6228.25
    219200     6229.25
    219240     6230.47
    219280     6231.97
    219320      6232.6
    219360     6234.29
    219400     6234.91
    219440     6236.14
    219480     6237.07
    219520     6238.27
    219560     6239.78
    219600     6240.98
    219640     6241.35
    219680     6243.55
    219720      6244.7
    219760      6245.7
    219800     6246.44
    219840     6247.33
    219880     6248.97
    219920     6249.93
    219960     6251.11
    220000      6252.1
    220040     6253.33
    220080     6254.83
    220120     6255.45
    220160     6257.14
    220200     6257.75
    220240     6258.99
    220280     6259.93
    220320     6261.12
    220360     6262.65
    220400     6263.83
    220440     6264.21
    220480     6266.39
    220520     6267.55
    220560     6268.56
    220600     6269.28
    220640     6270.16
    220680     6271.81
    220720     6272.77
    220760     6273.95
    220800     6274.93
    220840     6276.18
    220880      6277.7
    220920      6278.3
    220960        6280
    221000     6280.62
    221040     6281.85
    221080      6282.8
    221120     6283.99
    221160      6285.5
    221200      6286.7
    221240     6287.07
    221280     6289.27
    221320     6290.42
    221360     6291.42
    221400     6292.11
    221440     6293.02
    221480     6294.66
    221520     6295.61
    221560     6296.81
    221600     6297.78
    221640     6299.03
    221680     6300.55
    221720     6301.14
    221760     6302.83
    221800     6303.47
    221840     6304.69
    221880     6305.63
    221920     6306.83
    221960     6308.33
    222000     6309.51
    222040     6309.91
    222080      6312.1
    222120     6313.24
    222160     6314.26
    222200     6314.98
    222240     6315.85
    222280     6317.49
    222320     6318.45
    222360     6319.64
    222400      6320.6
    222440     6321.86
    222480     6323.41
    222520     6323.98
    222560     6325.69
    222600     6326.31
    222640     6327.55
    222680     6328.47
    222720     6329.67
    222760     6331.18
    222800     6332.36
    222840     6332.76
    222880     6334.96
    222920     6336.09
    222960     6337.13
    223000     6337.83
    223040      6338.7
    223080     6340.34
    223120      6341.3
    223160     6342.51
    223200     6343.45
    223240      6344.7
    223280     6346.24
    223320     6346.84
    223360     6348.54
    223400     6349.16
    223440     6350.38
    223480     6351.31
    223520     6352.51
    223560     6354.01
    223600     6355.21
    223640      6355.6
    223680     6357.79
    223720     6358.94
    223760     6359.99
    223800     6360.69
    223840     6361.52
    223880      6363.2
    223920     6364.14
    223960     6365.35
    224000      6366.3
    224040     6367.56
    224080     6369.09
    224120     6369.66
    224160     6371.38
    224200        6372
    224240     6373.22
    224280     6374.15
    224320     6375.33
    224360     6376.83
    224400     6378.06
    224440     6378.43
    224480      6380.6
    224520     6381.77
    224560     6382.81
    224600     6383.49
    224640     6384.33
    224680        6386
    224720     6386.96
    224760     6388.16
    224800     6389.11
    224840     6390.37
    224880     6391.91
    224920     6392.47
    224960     6394.21
    225000     6394.81
    225040     6396.03
    225080     6396.97
    225120     6398.15
    225160     6399.66
    225200     6400.88
    225240     6401.23
    225280     6403.41
    225320     6404.56
    225360     6405.61
    225400     6406.29
    225440     6407.14
    225480      6408.8
    225520     6409.76
    225560     6410.98
    225600     6411.92
    225640     6413.17
    225680     6414.74
    225720     6415.29
    225760     6417.04
    225800     6417.61
    225840     6418.86
    225880     6419.77
    225920     6420.95
    225960     6422.44
    226000     6423.68
    226040     6424.04
    226080     6426.22
    226120     6427.36
    226160      6428.4
    226200     6429.07
    226240     6429.93
    226280     6431.59
    226320     6432.55
    226360     6433.77
    226400     6434.72
    226440     6435.98
    226480     6437.53
    226520     6438.08
    226560      6439.8
    226600     6440.39
    226640     6441.63
    226680     6442.56
    226720     6443.75
    226760     6445.22
    226800     6446.44
    226840     6446.82
    226880     6448.99
    226920     6450.14
    226960     6451.17
    227000     6451.84
    227040     6452.68
    227080     6454.34
    227120     6455.31
    227160     6456.54
    227200     6457.49
    227240     6458.75
    227280      6460.3
    227320     6460.87
    227360     6462.58
    227400     6463.15
    227440     6464.38
    227480     6465.34
    227520     6466.52
    227560        6468
    227600     6469.24
    227640     6469.62
    227680      6471.8
    227720      6472.9
    227760     6473.94
    227800     6474.63
    227840     6475.46
    227880      6477.1
    227920     6478.07
    227960     6479.31
    228000     6480.27
    228040     6481.53
    228080     6483.07
    228120     6483.65
    228160     6485.38
    228200     6485.92
    228240     6487.16
    228280     6488.13
    228320      6489.3
    228360     6490.79
    228400     6492.03
    228440     6492.39
    228480     6494.57
    228520     6495.69
    228560     6496.72
    228600      6497.4
    228640     6498.24
    228680     6499.87
    228720     6500.87
    228760     6502.08
    228800     6503.06
    228840     6504.31
    228880     6505.86
    228920     6506.43
    228960     6508.16
    229000     6508.69
    229040     6509.94
    229080     6510.91
    229120     6512.08
    229160     6513.58
    229200     6514.79
    229240     6515.17
    229280     6517.33
    229320     6518.45
    229360     6519.49
    229400     6520.18
    229440     6520.97
    229480     6522.65
    229520     6523.62
    229560     6524.86
    229600     6525.85
    229640     6527.08
    229680     6528.63
    229720     6529.19
    229760     6530.92
    229800     6531.45
    229840     6532.72
    229880     6533.68
    229920     6534.85
    229960     6536.33
    230000     6537.57
    230040     6537.94
    230080     6540.12
    230120     6541.25
    230160     6542.29
    230200     6542.97
    230240     6543.78
    230280     6545.43
    230320     6546.41
    230360     6547.66
    230400     6548.62
    230440     6549.87
    230480     6551.41
    230520     6551.98
    230560     6553.71
    230600     6554.23
    230640      6555.5
    230680     6556.46
    230720     6557.63
    230760     6559.14
    230800     6560.35
    230840     6560.72
    230880     6562.93
    230920     6564.04
    230960     6565.09
    231000     6565.75
    231040     6566.58
    231080     6568.23
    231120     6569.22
    231160     6570.44
    231200     6571.44
    231240     6572.65
    231280     6574.21
    231320     6574.78
    231360     6576.51
    231400     6577.04
    231440     6578.28
    231480     6579.26
    231520     6580.43
    231560     6581.95
    231600     6583.15
    231640      6583.5
    231680     6585.72
    231720     6586.84
    231760     6587.91
    231800     6588.54
    231840     6589.37
    231880     6591.02
    231920     6592.03
    231960     6593.23
    232000     6594.23
    232040     6595.46
    232080     6596.99
    232120     6597.57
    232160     6599.29
    232200     6599.82
    232240     6601.05
    232280     6602.04
    232320     6603.21
    232360     6604.72
    232400     6605.93
    232440     6606.29
    232480      6608.5
    232520     6609.62
    232560     6610.68
    232600     6611.33
    232640     6612.17
    232680      6613.8
    232720     6614.83
    232760     6616.04
    232800     6617.02
    232840     6618.27
    232880     6619.79
    232920     6620.39
    232960      6622.1
    233000     6622.63
    233040     6623.87
    233080     6624.85
    233120     6626.02
    233160     6627.55
    233200     6628.73
    233240      6629.1
    233280     6631.33
    233320     6632.44
    233360     6633.49
    233400     6634.15
    233440     6634.97
    233480      6636.6
    233520     6637.63
    233560     6638.83
    233600     6639.81
    233640     6641.08
    233680      6642.6
    233720     6643.22
    233760      6644.9
    233800     6645.45
    233840     6646.69
    233880     6647.65
    233920     6648.83
    233960     6650.37
    234000     6651.54
    234040     6651.89
    234080     6654.14
    234120     6655.26
    234160      6656.3
    234200     6656.97
    234240     6657.79
    234280     6659.41
    234320     6660.46
    234360     6661.66
    234400     6662.64
    234440      6663.9
    234480     6665.44
    234520     6666.03
    234560     6667.73
    234600     6668.29
    234640     6669.52
    234680     6670.47
    234720     6671.65
    234760     6673.19
    234800     6674.36
    234840     6674.72
    234880     6676.99
    234920     6678.08
    234960     6679.13
    235000     6679.81
    235040     6680.63
    235080     6682.26
    235120      6683.3
    235160     6684.49
    235200     6685.48
    235240     6686.73
    235280     6688.28
    235320     6688.86
    235360     6690.57
    235400     6691.12
    235440     6692.35
    235480     6693.29
    235520     6694.48
    235560     6696.04
    235600     6697.21
    235640     6697.54
    235680     6699.83
    235720     6700.93
    235760     6701.96
    235800     6702.66
    235840     6703.44
    235880     6705.09
    235920     6706.13
    235960     6707.31
    236000     6708.31
    236040     6709.54
    236080     6711.12
    236120     6711.68
    236160     6713.37
    236200     6713.94
    236240     6715.14
    236280      6716.1
    236320     6717.29
    236360     6718.87
    236400     6720.04
    236440     6720.34
    236480     6722.65
    236520     6723.76
    236560     6724.78
    236600     6725.48
    236640     6726.27
    236680     6727.92
    236720     6728.93
    236760     6730.13
    236800     6731.12
    236840     6732.36
    236880     6733.93
    236920      6734.5
    236960     6736.19
    237000     6736.76
    237040     6737.96
    237080     6738.92
    237120     6740.11
    237160     6741.68
    237200     6742.86
    237240     6743.13
    237280     6745.48
    237320     6746.58
    237360     6747.59
    237400     6748.26
    237440     6749.06
    237480     6750.72
    237520     6751.75
    237560     6752.92
    237600     6753.92
    237640     6755.16
    237680     6756.73
    237720      6757.3
    237760     6759.02
    237800     6759.58
    237840     6760.77
    237880     6761.72
    237920     6762.93
    237960     6764.51
    238000     6765.68
    238040     6765.96
    238080     6768.33
    238120     6769.41
    238160     6770.43
    238200     6771.09
    238240     6771.89
    238280     6773.57
    238320     6774.59
    238360     6775.75
    238400     6776.76
    238440     6778.01
    238480     6779.58
    238520     6780.15
    238560     6781.87
    238600      6782.4
    238640     6783.61
    238680     6784.53
    238720     6785.77
    238760     6787.33
    238800      6788.5
    238840     6788.77
    238880     6791.15
    238920     6792.26
    238960     6793.25
    239000     6793.91
    239040     6794.73
    239080     6796.39
    239120      6797.4
    239160     6798.56
    239200      6799.6
    239240     6800.83
    239280     6802.37
    239320     6802.96
    239360     6804.69
    239400      6805.2
    239440     6806.43
    239480     6807.35
    239520     6808.59
    239560     6810.15
    239600     6811.34
    239640      6811.6
    239680     6813.98
    239720     6815.08
    239760     6816.06
    239800     6816.74
    239840     6817.54
    239880     6819.23
    239920     6820.21
    239960     6821.39
    240000     6822.46
    240040     6823.66
    240080     6825.21
    240120     6825.78
    240160     6827.52
    240200     6828.03
    240240     6829.26
    240280     6830.18
    240320     6831.43
    240360     6832.99
    240400     6834.16
    240440     6834.42
    240480     6836.79
    240520     6837.91
    240560      6838.9
    240600     6839.58
    240640     6840.38
    240680     6842.07
    240720     6843.07
    240760     6844.23
    240800     6845.32
    240840     6846.49
    240880     6848.04
    240920      6848.6
    240960     6850.35
    241000     6850.85
    241040     6852.11
    241080     6852.98
    241120     6854.23
    241160     6855.82
    241200     6856.97
    241240     6857.24
    241280     6859.62
    241320     6860.72
    241360     6861.73
    241400     6862.39
    241440     6863.18
    241480     6864.88
    241520     6865.88
    241560     6867.03
    241600     6868.12
    241640      6869.3
    241680     6870.84
    241720     6871.41
    241760     6873.15
    241800     6873.66
    241840     6874.94
    241880      6875.8
    241920     6877.04
    241960     6878.64
    242000     6879.78
    242040     6880.05
    242080     6882.43
    242120     6883.55
    242160     6884.55
    242200      6885.2
    242240     6885.99
    242280     6887.66
    242320     6888.69
    242360     6889.84
    242400     6890.94
    242440     6892.11
    242480     6893.65
    242520     6894.21
    242560     6895.97
    242600     6896.47
    242640     6897.75
    242680     6898.62
    242720     6899.84
    242760     6901.43
    242800     6902.59
    242840     6902.85
    242880     6905.23
    242920     6906.36
    242960     6907.34
    243000     6907.99
    243040     6908.79
    243080     6910.46
    243120     6911.48
    243160     6912.61
    243200     6913.71
    243240      6914.9
    243280     6916.46
    243320        6917
    243360     6918.74
    243400     6919.27
    243440     6920.55
    243480     6921.42
    243520     6922.62
    243560     6924.23
    243600     6925.36
    243640     6925.65
    243680     6928.01
    243720     6929.15
    243760     6930.13
    243800      6930.8
    243840     6931.58
    243880     6933.24
    243920     6934.26
    243960     6935.39
    244000     6936.52
    244040     6937.68
    244080     6939.26
    244120     6939.79
    244160     6941.55
    244200     6942.04
    244240     6943.33
    244280     6944.19
    244320     6945.39
    244360     6947.01
    244400     6948.13
    244440     6948.41
    244480     6950.79
    244520     6951.93
    244560     6952.89
    244600     6953.58
    244640     6954.34
    244680     6956.03
    244720     6957.04
    244760     6958.16
    244800      6959.3
    244840     6960.46
    244880     6962.05
    244920     6962.56
    244960     6964.31
    245000     6964.81
    245040     6966.11
    245080     6966.97
    245120     6968.19
    245160     6969.76
    245200     6970.91
    245240     6971.19
    245280     6973.58
    245320     6974.71
    245360     6975.67
    245400     6976.37
    245440     6977.11
    245480     6978.79
    245520      6979.8
    245560     6980.94
    245600     6982.05
    245640     6983.23
    245680     6984.82
    245720     6985.34
    245760     6987.09
    245800     6987.57
    245840     6988.89
    245880     6989.74
    245920     6990.96
    245960     6992.53
    246000     6993.69
    246040     6993.96
    246080     6996.36
    246120     6997.49
    246160     6998.44
    246200     6999.14
    246240     6999.88
    246280     7001.56
    246320     7002.58
    246360     7003.71
    246400     7004.81
    246440        7006
    246480     7007.58
    246520      7008.1
    246560     7009.86
    246600     7010.34
    246640     7011.65
    246680      7012.5
    246720     7013.71
    246760      7015.3
    246800     7016.42
    246840      7016.7
    246880     7019.13
    246920     7020.24
    246960      7021.2
    247000     7021.88
    247040     7022.63
    247080     7024.31
    247120     7025.34
    247160     7026.47
    247200     7027.55
    247240     7028.75
    247280     7030.34
    247320     7030.86
    247360     7032.63
    247400     7033.11
    247440     7034.43
    247480     7035.25
    247520     7036.48
    247560     7038.05
    247600      7039.2
    247640     7039.46
    247680     7041.89
    247720        7043
    247760     7043.94
    247800     7044.65
    247840     7045.37
    247880     7047.07
    247920      7048.1
    247960     7049.22
    248000     7050.33
    248040     7051.51
    248080     7053.11
    248120     7053.61
    248160     7055.38
    248200     7055.87
    248240     7057.15
    248280        7058
    248320     7059.24
    248360      7060.8
    248400     7061.95
    248440     7062.21
    248480     7064.68
    248520     7065.79
    248560     7066.73
    248600     7067.41
    248640     7068.12
    248680     7069.84
    248720     7070.85
    248760     7071.98
    248800     7073.08
    248840     7074.27
    248880     7075.87
    248920     7076.39
    248960     7078.15
    249000     7078.63
    249040     7079.92
    249080     7080.75
    249120        7082
    249160     7083.59
    249200     7084.73
    249240     7084.99
    249280     7087.46
    249320     7088.57
    249360     7089.52
    249400     7090.19
    249440      7090.9
    249480     7092.64
    249520     7093.66
    249560     7094.78
    249600     7095.87
    249640     7097.05
    249680     7098.67
    249720     7099.19
    249760     7100.95
    249800     7101.43
    249840     7102.71
    249880     7103.56
    249920      7104.8
    249960     7106.39
    250000     7107.53
    250040     7107.78
    250080     7110.25
    250120     7111.36
    250160      7112.3
    250200        7113
    250240     7113.71
    250280     7115.44
    250320     7116.44
    250360     7117.55
    250400     7118.66
    250440     7119.83
    250480     7121.47
    250520        7122
    250560     7123.76
    250600     7124.23
    250640     7125.52
    250680     7126.37
    250720     7127.61
    250760     7129.19
    250800     7130.34
    250840     7130.61
    250880     7133.08
    250920     7134.18
    250960     7135.13
    251000      7135.8
    251040     7136.52
    251080     7138.24
    251120     7139.27
    251160     7140.37
    251200     7141.47
    251240     7142.62
    251280     7144.29
    251320     7144.81
    251360     7146.57
    251400     7147.05
    251440     7148.35
    251480     7149.19
    251520     7150.43
    251560        7152
    251600     7153.14
    251640     7153.43
    251680      7155.9
    251720        7157
    251760     7157.94
    251800     7158.61
    251840     7159.34
    251880     7161.06
    251920     7162.07
    251960     7163.18
    252000      7164.3
    252040     7165.45
    252080     7167.13
    252120     7167.64
    252160     7169.39
    252200     7169.86
    252240     7171.17
    252280     7172.01
    252320     7173.26
    252360     7174.79
    252400     7175.95
    252440     7176.25
    252480      7178.7
    252520     7179.81
    252560     7180.74
    252600     7181.44
    252640     7182.14
    252680     7183.86
    252720     7184.88
    252760     7185.97
    252800     7187.11
    252840     7188.25
    252880     7189.93
    252920     7190.44
    252960     7192.19
    253000     7192.65
    253040     7193.99
    253080     7194.81
    253120     7196.07
    253160      7197.6
    253200     7198.76
    253240     7199.02
    253280      7201.5
    253320     7202.62
    253360     7203.53
    253400     7204.23
    253440     7204.92
    253480     7206.65
    253520     7207.66
    253560     7208.76
    253600     7209.91
    253640     7211.07
    253680     7212.73
    253720     7213.24
    253760        7215
    253800     7215.45
    253840     7216.77
    253880     7217.61
    253920     7218.87
    253960     7220.41
    254000     7221.55
    254040     7221.81
    254080     7224.29
    254120     7225.41
    254160     7226.34
    254200     7227.01
    254240     7227.71
    254280     7229.45
    254320     7230.43
    254360     7231.54
    254400     7232.68
    254440     7233.85
    254480     7235.51
    254520     7236.02
    254560     7237.77
    254600     7238.21
    254640     7239.56
    254680      7240.4
    254720     7241.64
    254760     7243.18
    254800     7244.32
    254840     7244.57
    254880     7247.05
    254920      7248.2
    254960     7249.12
    255000     7249.79
    255040     7250.51
    255080     7252.23
    255120     7253.22
    255160     7254.33
    255200     7255.46
    255240     7256.65
    255280     7258.29
    255320     7258.82
    255360     7260.57
    255400        7261
    255440     7262.34
    255480     7263.17
    255520     7264.42
    255560     7265.98
    255600     7267.11
    255640     7267.34
    255680     7269.83
    255720     7270.98
    255760     7271.91
    255800     7272.57
    255840     7273.26
    255880     7275.03
    255920     7276.02
    255960     7277.14
    256000     7278.24
    256040     7279.43
    256080     7281.07
    256120     7281.61
    256160     7283.34
    256200     7283.79
    256240     7285.13
    256280     7285.96
    256320     7287.21
    256360     7288.76
    256400      7289.9
    256440     7290.12
    256480     7292.63
    256520     7293.77
    256560     7294.72
    256600     7295.37
    256640     7296.08
    256680     7297.83
    256720     7298.83
    256760     7299.92
    256800     7301.04
    256840     7302.23
    256880     7303.88
    256920     7304.42
    256960     7306.16
    257000     7306.58
    257040     7307.93
    257080     7308.76
    257120     7310.02
    257160     7311.56
    257200     7312.71
    257240     7312.96
    257280     7315.46
    257320     7316.59
    257360     7317.52
    257400     7318.18
    257440     7318.88
    257480     7320.64
    257520     7321.65
    257560     7322.72
    257600     7323.85
    257640     7325.04
    257680     7326.69
    257720     7327.22
    257760     7328.97
    257800     7329.37
    257840     7330.74
    257880     7331.56
    257920     7332.84
    257960     7334.37
    258000     7335.49
    258040     7335.76
    258080     7338.26
    258120     7339.39
    258160     7340.35
    258200     7340.97
    258240     7341.66
    258280     7343.42
    258320     7344.45
    258360      7345.5
    258400     7346.63
    258440     7347.83
    258480      7349.5
    258520     7350.02
    258560     7351.75
    258600     7352.15
    258640     7353.55
    258680     7354.35
    258720      7355.6
    258760     7357.16
    258800     7358.28
    258840     7358.53
    258880     7361.06
    258920     7362.19
    258960     7363.14
    259000     7363.75
    259040     7364.45
    259080      7366.2
    259120     7367.22
    259160     7368.28
    259200     7369.41
    259240     7370.61
    259280     7372.27
    259320     7372.82
    259360     7374.54
    259400     7374.91
    259440     7376.32
    259480     7377.13
    259520     7378.37
    259560     7379.94
    259600     7381.05
    259640     7381.29
    259680     7383.83
    259720     7384.98
    259760     7385.93
    259800     7386.53
    259840     7387.23
    259880     7388.98
    259920     7390.01
    259960     7391.06
    260000     7392.19
    260040     7393.42
    260080     7395.04
    260120     7395.57
    260160     7397.31
    260200     7397.69
    260240     7399.12
    260280     7399.92
    260320     7401.16
    260360     7402.71
    260400     7403.83
    260440     7404.08
    260480     7406.61
    260520     7407.77
    260560     7408.73
    260600     7409.32
    260640        7410
    260680     7411.76
    260720     7412.79
    260760     7413.86
    260800     7414.97
    260840     7416.19
    260880     7417.82
    260920     7418.36
    260960     7420.08
    261000     7420.48
    261040     7421.91
    261080     7422.74
    261120     7423.96
    261160     7425.52
    261200     7426.63
    261240     7426.87
    261280     7429.41
    261320     7430.57
    261360     7431.55
    261400     7432.12
    261440     7432.81
    261480     7434.55
    261520      7435.6
    261560     7436.66
    261600     7437.79
    261640     7438.99
    261680     7440.61
    261720     7441.13
    261760      7442.9
    261800     7443.28
    261840     7444.71
    261880     7445.53
    261920     7446.78
    261960      7448.3
    262000     7449.42
    262040     7449.65
    262080     7452.17
    262120     7453.34
    262160     7454.34
    262200      7454.9
    262240     7455.59
    262280     7457.35
    262320     7458.41
    262360     7459.44
    262400     7460.59
    262440     7461.77
    262480     7463.43
    262520     7463.93
    262560     7465.68
    262600     7466.06
    262640     7467.51
    262680     7468.31
    262720     7469.57
    262760     7471.09
    262800     7472.22
    262840     7472.45
    262880     7474.96
    262920     7476.13
    262960     7477.11
    263000     7477.68
    263040     7478.37
    263080     7480.14
    263120     7481.19
    263160     7482.22
    263200     7483.37
    263240     7484.56
    263280     7486.22
    263320     7486.71
    263360     7488.46
    263400     7488.85
    263440     7490.27
    263480     7491.09
    263520     7492.35
    263560     7493.88
    263600     7494.99
    263640     7495.24
    263680     7497.76
    263720     7498.91
    263760     7499.91
    263800     7500.49
    263840     7501.16
    263880     7502.93
    263920     7503.96
    263960        7505
    264000      7506.2
    264040     7507.36
    264080     7509.02
    264120     7509.49
    264160     7511.26
    264200     7511.63
    264240     7513.07
    264280      7513.9
    264320     7515.16
    264360     7516.66
    264400     7517.76
    264440     7518.01
    264480     7520.55
    264520      7521.7
    264560     7522.71
    264600     7523.26
    264640     7523.94
    264680      7525.7
    264720     7526.76
    264760     7527.78
    264800     7528.98
    264840     7530.15
    264880     7531.83
    264920     7532.29
    264960     7534.04
    265000     7534.42
    265040     7535.88
    265080     7536.68
    265120     7537.95
    265160     7539.43
    265200     7540.55
    265240      7540.8
    265280     7543.35
    265320     7544.51
    265360      7545.5
    265400     7546.06
    265440     7546.75
    265480     7548.48
    265520     7549.54
    265560     7550.59
    265600     7551.78
    265640     7552.97
    265680     7554.66
    265720      7555.1
    265760     7556.84
    265800     7557.22
    265840      7558.7
    265880     7559.49
    265920     7560.75
    265960     7562.22
    266000     7563.38
    266040     7563.59
    266080     7566.18
    266120     7567.34
    266160     7568.31
    266200     7568.89
    266240     7569.56
    266280     7571.26
    266320     7572.33
    266360     7573.39
    266400     7574.58
    266440     7575.78
    266480     7577.48
    266520      7577.9
    266560     7579.66
    266600     7580.02
    266640     7581.54
    266680     7582.29
    266720     7583.58
    266760     7585.02
    266800     7586.18
    266840      7586.4
    266880     7588.99
    266920     7590.14
    266960     7591.11
    267000     7591.71
    267040     7592.37
    267080      7594.1
    267120     7595.15
    267160      7596.2
    267200     7597.41
    267240     7598.62
    267280     7600.29
    267320     7600.71
    267360     7602.47
    267400     7602.84
    267440     7604.34
    267480     7605.08
    267520     7606.36
    267560      7607.8
    267600     7608.99
    267640      7609.2
    267680     7611.79
    267720     7612.92
    267760     7613.91
    267800     7614.52
    267840     7615.17
    267880      7616.9
    267920     7617.94
    267960     7618.99
    268000      7620.2
    268040      7621.4
    268080     7623.07
    268120     7623.52
    268160     7625.28
    268200     7625.63
    268240     7627.15
    268280     7627.89
    268320     7629.15
    268360     7630.57
    268400     7631.77
    268440     7631.99
    268480     7634.57
    268520     7635.72
    268560     7636.71
    268600     7637.29
    268640     7637.97
    268680     7639.68
    268720     7640.72
    268760      7641.8
    268800     7642.98
    268840      7644.2
    268880     7645.86
    268920     7646.31
    268960     7648.08
    269000     7648.43
    269040     7649.93
    269080     7650.69
    269120     7651.97
    269160     7653.38
    269200     7654.59
    269240     7654.81
    269280     7657.38
    269320     7658.52
    269360      7659.5
    269400     7660.06
    269440     7660.79
    269480     7662.47
    269520     7663.52
    269560     7664.59
    269600     7665.78
    269640        7667
    269680     7668.67
    269720     7669.11
    269760     7670.87
    269800      7671.2
    269840     7672.76
    269880     7673.47
    269920     7674.78
    269960     7676.16
    270000      7677.4
    270040      7677.6
    270080      7680.2
    270120     7681.31
    270160      7682.3
    270200     7682.84
    270240     7683.58
    270280     7685.26
    270320     7686.27
    270360     7687.39
    270400     7688.58
    270440     7689.79
    270480     7691.47
    270520     7691.91
    270560     7693.66
    270600     7694.01
    270640     7695.55
    270680     7696.27
    270720     7697.58
    270760     7698.95
    270800     7700.22
    270840      7700.4
    270880     7702.98
    270920      7704.1
    270960     7705.11
    271000     7705.61
    271040     7706.38
    271080     7708.03
    271120     7709.06
    271160     7710.18
    271200     7711.38
    271240      7712.6
    271280     7714.27
    271320     7714.71
    271360     7716.47
    271400     7716.82
    271440     7718.37
    271480     7719.08
    271520     7720.39
    271560     7721.74
    271600     7723.03
    271640     7723.19
    271680     7725.79
    271720     7726.88
    271760     7727.91
    271800     7728.42
    271840     7729.19
    271880     7730.84
    271920     7731.87
    271960     7732.98
    272000     7734.19
    272040     7735.43
    272080     7737.08
    272120     7737.52
    272160     7739.28
    272200     7739.62
    272240     7741.17
    272280     7741.88
    272320      7743.2
    272360     7744.54
    272400     7745.84
    272440     7745.99
    272480     7748.59
    272520     7749.69
    272560     7750.71
    272600     7751.23
    272640        7752
    272680     7753.66
    272720     7754.68
    272760     7755.79
    272800     7757.03
    272840     7758.25
    272880     7759.91
    272920     7760.35
    272960     7762.07
    273000     7762.42
    273040     7763.99
    273080     7764.69
    273120        7766
    273160     7767.34
    273200     7768.65
    273240     7768.78
    273280     7771.41
    273320     7772.49
    273360     7773.54
    273400     7774.04
    273440     7774.81
    273480      7776.5
    273520      7777.5
    273560      7778.6
    273600     7779.86
    273640     7781.05
    273680      7782.7
    273720     7783.15
    273760     7784.87
    273800     7785.24
    273840      7786.8
    273880      7787.5
    273920     7788.83
    273960     7790.16
    274000     7791.44
    274040      7791.6
    274080     7794.23
    274120     7795.27
    274160     7796.35
    274200     7796.84
    274240     7797.59
    274280     7799.29
    274320     7800.32
    274360     7801.39
    274400     7802.67
    274440     7803.83
    274480     7805.51
    274520     7805.93
    274560     7807.66
    274600     7808.02
    274640     7809.59
    274680     7810.29
    274720     7811.64
    274760     7812.98
    274800     7814.26
    274840     7814.39
    274880     7817.04
    274920     7818.08
    274960     7819.17
    275000     7819.64
    275040     7820.39
    275080     7822.09
    275120     7823.11
    275160     7824.19
    275200      7825.5
    275240     7826.63
    275280      7828.3
    275320     7828.72
    275360     7830.47
    275400     7830.81
    275440     7832.39
    275480     7833.09
    275520     7834.44
    275560     7835.78
    275600     7837.08
    275640     7837.19
    275680     7839.86
    275720     7840.87
    275760     7841.97
    275800     7842.42
    275840     7843.18
    275880     7844.88
    275920      7845.9
    275960     7846.97
    276000      7848.3
    276040      7849.4
    276080     7851.08
    276120      7851.5
    276160     7853.25
    276200     7853.58
    276240     7855.16
    276280     7855.85
    276320      7857.2
    276360     7858.54
    276400     7859.83
    276440     7859.94
    276480     7862.61
    276520     7863.63
    276560     7864.73
    276600     7865.17
    276640     7865.93
    276680     7867.61
    276720     7868.64
    276760     7869.73
    276800     7871.06
    276840     7872.15
    276880     7873.83
    276920     7874.26
    276960        7876
    277000     7876.32
    277040      7877.9
    277080      7878.6
    277120     7879.93
    277160     7881.26
    277200     7882.58
    277240     7882.64
    277280     7885.33
    277320     7886.39
    277360      7887.5
    277400     7887.93
    277440     7888.66
    277480     7890.37
    277520     7891.39
    277560     7892.47
    277600      7893.8
    277640      7894.9
    277680      7896.6
    277720     7897.01
    277760     7898.74
    277800     7899.04
    277840     7900.66
    277880     7901.35
    277920     7902.69
    277960     7903.99
    278000      7905.3
    278040     7905.39
    278080     7908.08
    278120     7909.11
    278160     7910.23
    278200     7910.62
    278240     7911.37
    278280     7913.11
    278320     7914.13
    278360     7915.17
    278400     7916.51
    278440     7917.62
    278480     7919.32
    278520     7919.72
    278560     7921.48
    278600     7921.74
    278640     7923.35
    278680     7924.06
    278720     7925.39
    278760     7926.66
    278800     7928.01
    278840     7928.09
    278880     7930.81
    278920     7931.84
    278960     7932.95
    279000     7933.34
    279040     7934.09
    279080     7935.81
    279120     7936.84
    279160     7937.89
    279200     7939.22
    279240     7940.32
    279280     7942.03
    279320     7942.43
    279360     7944.19
    279400     7944.45
    279440     7946.07
    279480     7946.75
    279520     7948.11
    279560     7949.36
    279600      7950.7
    279640     7950.79
    279680      7953.5
    279720     7954.55
    279760     7955.65
    279800     7956.04
    279840     7956.76
    279880      7958.5
    279920     7959.51
    279960     7960.58
    280000     7961.93
    280040     7963.03
    280080     7964.72
    280120     7965.14
    280160      7966.9
    280200     7967.16
    280240     7968.78
    280280     7969.46
    280320     7970.81
    280360      7972.1
    280400     7973.41
    280440     7973.52
    280480     7976.21
    280520     7977.28
    280560     7978.37
    280600     7978.75
    280640     7979.48
    280680     7981.23
    280720     7982.25
    280760     7983.33
    280800     7984.67
    280840     7985.74
    280880     7987.43
    280920     7987.88
    280960     7989.67
    281000     7989.92
    281040      7991.5
    281080     7992.19
    281120     7993.57
    281160     7994.83
    281200     7996.13
    281240     7996.27
    281280     7998.95
    281320     8000.04
    281360      8001.1
    281400      8001.5
    281440     8002.24
    281480     8003.98
    281520        8005
    281560     8006.09
    281600     8007.44
    281640     8008.51
    281680     8010.18
    281720     8010.67
    281760     8012.43
    281800     8012.69
    281840     8014.26
    281880     8014.97
    281920     8016.36
    281960     8017.61
    282000      8018.9
    282040     8019.06
    282080     8021.73
    282120     8022.82
    282160     8023.86
    282200     8024.24
    282240     8025.01
    282280     8026.76
    282320     8027.79
    282360     8028.87
    282400     8030.23
    282440      8031.3
    282480     8032.97
    282520     8033.45
    282560     8035.21
    282600     8035.47
    282640     8037.04
    282680     8037.77
    282720     8039.15
    282760     8040.41
    282800     8041.69
    282840     8041.85
    282880     8044.51
    282920      8045.6
    282960     8046.66
    283000     8047.02
    283040     8047.79
    283080     8049.56
    283120      8050.6
    283160     8051.67
    283200     8053.02
    283240     8054.09
    283280     8055.75
    283320     8056.23
    283360     8058.04
    283400     8058.27
    283440     8059.85
    283480     8060.57
    283520     8061.96
    283560     8063.19
    283600     8064.46
    283640     8064.62
    283680      8067.3
    283720     8068.41
    283760     8069.47
    283800     8069.81
    283840     8070.59
    283880     8072.37
    283920     8073.41
    283960     8074.44
    284000     8075.81
    284040     8076.89
    284080     8078.56
    284120     8079.02
    284160     8080.82
    284200     8081.06
    284240     8082.64
    284280     8083.34
    284320     8084.72
    284360     8085.97
    284400     8087.26
    284440     8087.42
    284480     8090.12
    284520     8091.23
    284560     8092.23
    284600     8092.62
    284640     8093.39
    284680     8095.15
    284720      8096.2
    284760     8097.23
    284800     8098.62
    284840     8099.68
    284880     8101.36
    284920     8101.82
    284960     8103.61
    285000     8103.86
    285040     8105.41
    285080     8106.15
    285120     8107.54
    285160     8108.77
    285200     8110.05
    285240     8110.23
    285280     8112.92
    285320     8114.05
    285360     8115.03
    285400     8115.42
    285440     8116.21
    285480     8117.95
    285520     8119.01
    285560     8120.05
    285600     8121.42
    285640     8122.49
    285680     8124.18
    285720     8124.61
    285760     8126.43
    285800     8126.71
    285840     8128.23
    285880     8128.95
    285920     8130.33
    285960     8131.59
    286000     8132.87
    286040     8133.04
    286080     8135.72
    286120     8136.84
    286160     8137.83
    286200      8138.2
    286240     8139.02
    286280     8140.76
    286320     8141.81
    286360     8142.86
    286400     8144.22
    286440     8145.28
    286480     8146.98
    286520     8147.41
    286560     8149.21
    286600      8149.5
    286640     8151.04
    286680     8151.75
    286720     8153.15
    286760     8154.38
    286800     8155.68
    286840     8155.83
    286880     8158.53
    286920     8159.64
    286960     8160.62
    287000        8161
    287040     8161.83
    287080     8163.55
    287120     8164.58
    287160     8165.63
    287200        8167
    287240     8168.08
    287280     8169.76
    287320     8170.18
    287360     8172.04
    287400      8172.3
    287440     8173.83
    287480     8174.55
    287520     8175.96
    287560     8177.19
    287600     8178.48
    287640     8178.65
    287680     8181.31
    287720     8182.44
    287760     8183.43
    287800     8183.78
    287840     8184.59
    287880     8186.33
    287920     8187.36
    287960      8188.4
    288000     8189.77
    288040     8190.86
    288080     8192.53
    288120     8192.98
    288160     8194.78
    288200     8195.12
    288240     8196.62
    288280     8197.36
    288320     8198.76
    288360     8199.99
    288400     8201.29
    288440     8201.45
    288480     8204.12
    288520     8205.25
    288560     8206.24
    288600     8206.55
    288640     8207.38
    288680     8209.12
    288720     8210.17
    288760     8211.17
    288800     8212.56
    288840     8213.67
    288880     8215.33
    288920     8215.78
    288960     8217.57
    289000     8217.91
    289040     8219.41
    289080     8220.18
    289120     8221.56
    289160      8222.8
    289200     8224.07
    289240     8224.26
    289280     8226.94
    289320     8228.06
    289360     8229.06
    289400     8229.37
    289440      8230.2
    289480     8231.89
    289520     8232.99
    289560     8233.98
    289600     8235.36
    289640     8236.49
    289680     8238.14
    289720     8238.59
    289760     8240.39
    289800     8240.71
    289840     8242.21
    289880        8243
    289920     8244.38
    289960     8245.62
    290000     8246.86
    290040     8247.06
    290080     8249.77
    290120     8250.85
    290160     8251.85
    290200     8252.21
    290240        8253
    290280      8254.7
    290320      8255.8
    290360     8256.79
    290400     8258.18
    290440     8259.31
    290480     8260.93
    290520     8261.38
    290560      8263.2
    290600     8263.52
    290640     8265.01
    290680     8265.78
    290720      8267.2
    290760     8268.42
    290800     8269.68
    290840     8269.87
    290880     8272.56
    290920     8273.68
    290960     8274.65
    291000     8275.05
    291040     8275.83
    291080     8277.54
    291120     8278.61
    291160     8279.61
    291200     8281.01
    291240     8282.13
    291280     8283.74
    291320     8284.25
    291360     8286.06
    291400     8286.36
    291440     8287.84
    291480     8288.64
    291520     8290.02
    291560     8291.24
    291600     8292.51
    291640     8292.72
    291680      8295.4
    291720     8296.52
    291760      8297.5
    291800     8297.86
    291840     8298.67
    291880     8300.37
    291920     8301.44
    291960     8302.43
    292000     8303.85
    292040     8304.96
    292080     8306.58
    292120     8307.07
    292160     8308.87
    292200     8309.19
    292240     8310.66
    292280     8311.46
    292320     8312.83
    292360     8314.03
    292400     8315.32
    292440     8315.52
    292480      8318.2
    292520     8319.29
    292560     8320.29
    292600     8320.68
    292640     8321.47
    292680      8323.2
    292720     8324.28
    292760     8325.26
    292800     8326.68
    292840     8327.75
    292880     8329.38
    292920     8329.87
    292960     8331.66
    293000     8331.99
    293040     8333.45
    293080     8334.25
    293120     8335.67
    293160     8336.86
    293200     8338.13
    293240     8338.31
    293280     8341.02
    293320     8342.11
    293360     8343.15
    293400      8343.5
    293440     8344.31
    293480        8346
    293520     8347.07
    293560     8348.04
    293600     8349.48
    293640     8350.57
    293680     8352.19
    293720     8352.69
    293760     8354.49
    293800     8354.81
    293840     8356.25
    293880     8357.06
    293920     8358.48
    293960     8359.68
    294000     8360.95
    294040     8361.13
    294080     8363.84
    294120     8364.92
    294160     8365.97
    294200     8366.33
    294240     8367.12
    294280     8368.81
    294320      8369.9
    294360     8370.89
    294400     8372.31
    294440     8373.41
    294480     8375.02
    294520     8375.51
    294560     8377.29
    294600     8377.61
    294640     8379.09
    294680     8379.88
    294720     8381.29
    294760      8382.5
    294800     8383.77
    294840     8383.95
    294880     8386.69
    294920     8387.75
    294960     8388.77
    295000     8389.16
    295040     8389.94
    295080     8391.63
    295120     8392.72
    295160      8393.7
    295200     8395.13
    295240     8396.22
    295280     8397.82
    295320     8398.32
    295360      8400.1
    295400     8400.44
    295440      8401.9
    295480     8402.67
    295520      8404.1
    295560     8405.32
    295600     8406.59
    295640     8406.75
    295680     8409.52
    295720     8410.57
    295760     8411.59
    295800     8411.95
    295840     8412.75
    295880     8414.44
    295920     8415.56
    295960     8416.54
    296000     8417.95
    296040     8419.07
    296080     8420.65
    296120     8421.13
    296160     8422.92
    296200     8423.28
    296240     8424.72
    296280      8425.5
    296320     8426.91
    296360     8428.16
    296400     8429.42
    296440     8429.59
    296480     8432.33
    296520     8433.41
    296560     8434.43
    296600     8434.77
    296640      8435.6
    296680     8437.28
    296720      8438.4
    296760     8439.38
    296800      8440.8
    296840     8441.92
    296880     8443.48
    296920     8443.97
    296960     8445.75
    297000     8446.14
    297040     8447.57
    297080     8448.37
    297120     8449.77
    297160     8451.02
    297200     8452.26
    297240     8452.45
    297280     8455.17
    297320     8456.26
    297360     8457.29
    297400     8457.64
    297440     8458.48
    297480     8460.13
    297520     8461.24
    297560     8462.23
    297600     8463.67
    297640     8464.78
    297680     8466.33
    297720     8466.82
    297760     8468.63
    297800     8468.98
    297840     8470.41
    297880     8471.21
    297920     8472.63
    297960     8473.88
    298000     8475.09
    298040     8475.29
    298080     8477.99
    298120     8479.12
    298160     8480.13
    298200     8480.44
    298240     8481.33
    298280     8482.96
    298320     8484.09
    298360     8485.05
    298400     8486.49
    298440     8487.62
    298480     8489.16
    298520     8489.67
    298560     8491.43
    298600      8491.8
    298640     8493.22
    298680     8494.03
    298720     8495.44
    298760     8496.75
    298800     8497.94
    298840     8498.13
    298880     8500.86
    298920     8501.98
    298960     8502.96
    299000     8503.28
    299040      8504.2
    299080      8505.8
    299120     8506.96
    299160      8507.9
    299200     8509.32
    299240     8510.43
    299280        8512
    299320     8512.51
    299360     8514.27
    299400      8514.6
    299440     8516.06
    299480     8516.87
    299520     8518.27
    299560     8519.54
    299600     8520.74
    299640     8520.94
    299680     8523.68
    299720     8524.83
    299760     8525.81
    299800     8526.14
    299840     8527.04
    299880     8528.65
    299920     8529.79
    299960     8530.72
    300000     8532.16
    300040     8533.29
    300080     8534.86
    300120     8535.36
    300160     8537.12
    300200     8537.46
    300240     8538.92
    300280     8539.75
    300320     8541.12
    300360     8542.37
    300400     8543.57
    300440     8543.82
    300480     8546.54
    300520     8547.67
    300560     8548.64
    300600     8548.99
    300640     8549.88
    300680     8551.49
    300720     8552.65
    300760     8553.55
    300800     8555.03
    300840     8556.14
    300880      8557.7
    300920      8558.2
    300960     8559.94
    301000      8560.3
    301040     8561.76
    301080     8562.58
    301120     8563.97
    301160     8565.19
    301200     8566.43
    301240     8566.68
    301280     8569.38
    301320     8570.51
    301360     8571.47
    301400     8571.83
    301440     8572.73
    301480     8574.31
    301520     8575.48
    301560     8576.41
    301600     8577.85
    301640     8578.98
    301680     8580.52
    301720     8580.99
    301760     8582.77
    301800     8583.12
    301840     8584.59
    301880     8585.38
    301920     8586.78
    301960     8588.02
    302000     8589.25
    302040     8589.47
    302080     8592.18
    302120     8593.32
    302160     8594.29
    302200     8594.62
    302240     8595.54
    302280     8597.13
    302320     8598.28
    302360      8599.2
    302400     8600.64
    302440     8601.77
    302480     8603.31
    302520     8603.77
    302560     8605.54
    302600     8605.87
    302640     8607.35
    302680     8608.18
    302720     8609.54
    302760     8610.78
    302800     8612.02
    302840     8612.22
    302880     8614.97
    302920      8616.1
    302960     8617.07
    303000     8617.38
    303040     8618.29
    303080     8619.91
    303120     8621.02
    303160     8621.94
    303200     8623.39
    303240     8624.52
    303280     8626.06
    303320     8626.52
    303360     8628.28
    303400     8628.62
    303440     8630.12
    303480     8630.92
    303520     8632.29
    303560     8633.54
    303600     8634.77
    303640     8634.96
    303680     8637.71
    303720     8638.89
    303760     8639.82
    303800     8640.14
    303840     8641.04
    303880     8642.67
    303920     8643.77
    303960     8644.67
    304000     8646.14
    304040     8647.28
    304080     8648.83
    304120     8649.26
    304160     8651.04
    304200     8651.36
    304240     8652.86
    304280     8653.64
    304320     8655.04
    304360     8656.29
    304400     8657.54
    304440     8657.71
    304480     8660.44
    304520     8661.65
    304560     8662.57
    304600     8662.89
    304640     8663.78
    304680     8665.37
    304720     8666.53
    304760     8667.41
    304800     8668.88
    304840     8670.02
    304880     8671.56
    304920        8672
    304960     8673.77
    305000     8674.07
    305040     8675.58
    305080     8676.36
    305120     8677.78
    305160     8679.04
    305200     8680.24
    305240     8680.44
    305280     8683.19
    305320      8684.4
    305360      8685.3
    305400     8685.63
    305440      8686.5
    305480      8688.1
    305520     8689.28
    305560     8690.15
    305600     8691.59
    305640     8692.76
    305680     8694.32
    305720     8694.73
    305760      8696.5
    305800     8696.82
    305840     8698.31
    305880      8699.1
    305920     8700.54
    305960     8701.79
    306000     8703.01
    306040     8703.18
    306080     8705.91
    306120     8707.14
    306160     8708.06
    306200     8708.37
    306240     8709.24
    306280     8710.86
    306320     8712.04
    306360     8712.93
    306400     8714.33
    306440     8715.51
    306480     8717.04
    306520     8717.47
    306560     8719.26
    306600     8719.57
    306640     8721.06
    306680     8721.84
    306720      8723.3
    306760     8724.52
    306800     8725.76
    306840     8725.91
    306880     8728.65
    306920     8729.87
    306960     8730.78
    307000      8731.1
    307040     8731.93
    307080     8733.54
    307120     8734.73
    307160     8735.64
    307200     8737.01
    307240     8738.24
    307280     8739.77
    307320     8740.17
    307360     8741.96
    307400     8742.29
    307440      8743.8
    307480     8744.52
    307520        8746
    307560     8747.24
    307600     8748.47
    307640     8748.62
    307680     8751.37
    307720     8752.59
    307760     8753.49
    307800     8753.84
    307840     8754.63
    307880     8756.25
    307920     8757.44
    307960     8758.36
    308000     8759.73
    308040     8760.94
    308080     8762.49
    308120     8762.88
    308160     8764.65
    308200     8764.99
    308240     8766.51
    308280     8767.22
    308320     8768.73
    308360     8769.96
    308400     8771.18
    308440     8771.35
    308480     8774.07
    308520     8775.29
    308560     8776.18
    308600     8776.56
    308640     8777.34
    308680     8778.96
    308720     8780.16
    308760     8781.08
    308800     8782.47
    308840     8783.64
    308880     8785.22
    308920     8785.61
    308960     8787.35
    309000     8787.74
    309040      8789.2
    309080     8789.95
    309120     8791.43
    309160     8792.68
    309200     8793.91
    309240     8794.04
    309280     8796.81
    309320     8798.02
    309360     8798.88
    309400     8799.27
    309440     8800.04
    309480     8801.68
    309520     8802.87
    309560      8803.8
    309600     8805.18
    309640     8806.34
    309680     8807.94
    309720     8808.33
    309760     8810.05
    309800     8810.43
    309840     8811.92
    309880     8812.66
    309920     8814.12
    309960     8815.39
    310000     8816.63
    310040     8816.75
    310080     8819.53
    310120     8820.71
    310160     8821.59
    310200     8821.98
    310240     8822.76
    310280     8824.38
    310320     8825.57
    310360      8826.5
    310400      8827.9
    310440     8829.05
    310480     8830.65
    310520     8831.02
    310560     8832.75
    310600     8833.18
    310640     8834.64
    310680     8835.39
    310720     8836.86
    310760     8838.14
    310800     8839.33
    310840     8839.49
    310880     8842.25
    310920     8843.44
    310960     8844.32
    311000     8844.74
    311040     8845.46
    311080      8847.1
    311120     8848.29
    311160     8849.25
    311200     8850.64
    311240     8851.81
    311280      8853.4
    311320     8853.76
    311360     8855.49
    311400     8855.95
    311440     8857.38
    311480     8858.12
    311520     8859.61
    311560     8860.88
    311600     8862.06
    311640     8862.21
    311680     8864.99
    311720      8866.2
    311760     8867.08
    311800      8867.5
    311840      8868.2
    311880     8869.84
    311920     8871.06
    311960        8872
    312000      8873.4
    312040     8874.58
    312080     8876.14
    312120      8876.5
    312160     8878.28
    312200     8878.73
    312240     8880.16
    312280     8880.87
    312320     8882.37
    312360     8883.63
    312400     8884.82
    312440     8884.96
    312480     8887.72
    312520     8888.96
    312560     8889.87
    312600     8890.26
    312640     8890.96
    312680     8892.58
    312720     8893.83
    312760     8894.76
    312800     8896.16
    312840     8897.33
    312880     8898.88
    312920     8899.26
    312960     8901.04
    313000     8901.48
    313040      8902.9
    313080      8903.6
    313120     8905.11
    313160     8906.39
    313200     8907.57
    313240     8907.73
    313280     8910.47
    313320     8911.73
    313360     8912.61
    313400     8913.01
    313440     8913.69
    313480     8915.35
    313520     8916.59
    313560      8917.5
    313600     8918.91
    313640     8920.07
    313680     8921.61
    313720     8922.01
    313760     8923.81
    313800     8924.22
    313840     8925.65
    313880     8926.37
    313920     8927.86
    313960     8929.17
    314000     8930.29
    314040      8930.5
    314080      8933.2
    314120     8934.48
    314160     8935.36
    314200     8935.78
    314240     8936.46
    314280     8938.11
    314320     8939.35
    314360     8940.24
    314400     8941.66
    314440     8942.84
    314480     8944.37
    314520     8944.78
    314560     8946.56
    314600     8946.97
    314640      8948.4
    314680     8949.11
    314720     8950.62
    314760     8951.95
    314800     8953.06
    314840     8953.29
    314880        8956
    314920     8957.27
    314960     8958.17
    315000     8958.58
    315040     8959.23
    315080     8960.88
    315120     8962.13
    315160     8963.06
    315200     8964.46
    315240     8965.65
    315280     8967.19
    315320     8967.59
    315360     8969.37
    315400     8969.81
    315440      8971.2
    315480     8971.93
    315520     8973.43
    315560     8974.72
    315600     8975.84
    315640     8976.09
    315680     8978.81
    315720     8980.06
    315760     8980.95
    315800     8981.35
    315840     8982.02
    315880     8983.64
    315920     8984.94
    315960     8985.86
    316000     8987.27
    316040     8988.45
    316080     8990.01
    316120     8990.36
    316160     8992.17
    316200     8992.58
    316240     8994.01
    316280     8994.69
    316320     8996.21
    316360      8997.5
    316400     8998.59
    316440     8998.86
    316480     9001.58
    316520     9002.86
    316560     9003.69
    316600     9004.12
    316640     9004.77
    316680     9006.38
    316720      9007.7
    316760     9008.63
    316800     9010.06
    316840     9011.22
    316880     9012.75
    316920     9013.13
    316960     9014.91
    317000     9015.34
    317040     9016.78
    317080     9017.46
    317120        9019
    317160     9020.26
    317200     9021.36
    317240     9021.62
    317280     9024.35
    317320     9025.63
    317360     9026.46
    317400     9026.85
    317440     9027.51
    317480     9029.14
    317520     9030.46
    317560     9031.38
    317600     9032.83
    317640     9033.97
    317680     9035.49
    317720      9035.9
    317760     9037.65
    317800     9038.13
    317840      9039.5
    317880     9040.21
    317920     9041.78
    317960     9043.04
    318000     9044.09
    318040     9044.38
    318080     9047.15
    318120     9048.37
    318160     9049.24
    318200     9049.63
    318240     9050.28
    318280     9051.93
    318320     9053.21
    318360     9054.14
    318400     9055.58
    318440     9056.71
    318480     9058.24
    318520     9058.61
    318560     9060.41
    318600     9060.87
    318640     9062.27
    318680     9062.95
    318720      9064.5
    318760     9065.76
    318800     9066.84
    318840     9067.14
    318880      9069.9
    318920     9071.13
    318960     9071.98
    319000     9072.38
    319040     9073.07
    319080     9074.69
    319120     9075.98
    319160     9076.89
    319200     9078.34
    319240     9079.46
    319280     9080.99
    319320     9081.37
    319360     9083.16
    319400     9083.59
    319440     9084.99
    319480      9085.7
    319520     9087.23
    319560     9088.49
    319600      9089.6
    319640     9089.83
    319680     9092.65
    319720     9093.87
    319760     9094.72
    319800     9095.12
    319840     9095.79
    319880     9097.41
    319920     9098.68
    319960      9099.6
    320000     9101.05
    320040     9102.16
    320080     9103.74
    320120     9104.09
    320160      9105.9
    320200     9106.32
    320240     9107.72
    320280     9108.46
    320320     9109.97
    320360     9111.22
    320400     9112.33
    320440     9112.57
    320480     9115.38
    320520     9116.59
    320560     9117.43
    320600     9117.85
    320640     9118.52
    320680     9120.13
    320720     9121.42
    320760     9122.33
    320800     9123.77
    320840     9124.88
    320880     9126.46
    320920     9126.82
    320960     9128.63
    321000     9129.08
    321040     9130.45
    321080     9131.15
    321120     9132.69
    321160     9133.97
    321200     9135.06
    321240     9135.29
    321280     9138.11
    321320     9139.31
    321360     9140.16
    321400      9140.6
    321440     9141.26
    321480      9142.9
    321520     9144.18
    321560     9145.08
    321600     9146.54
    321640     9147.63
    321680     9149.21
    321720     9149.57
    321760      9151.4
    321800     9151.83
    321840     9153.21
    321880      9153.9
    321920     9155.45
    321960     9156.73
    322000     9157.81
    322040     9158.04
    322080     9160.85
    322120     9162.07
    322160     9162.91
    322200     9163.34
    322240     9164.03
    322280     9165.66
    322320     9166.92
    322360     9167.85
    322400      9169.3
    322440      9170.4
    322480        9172
    322520     9172.31
    322560     9174.16
    322600     9174.57
    322640     9176.02
    322680     9176.68
    322720     9178.24
    322760     9179.51
    322800     9180.58
    322840     9180.82
    322880     9183.63
    322920     9184.84
    322960     9185.67
    323000     9186.11
    323040     9186.78
    323080     9188.39
    323120     9189.68
    323160     9190.63
    323200     9192.06
    323240     9193.17
    323280      9194.8
    323320     9195.08
    323360     9196.94
    323400     9197.34
    323440     9198.78
    323480     9199.43
    323520     9200.96
    323560     9202.26
    323600     9203.33
    323640     9203.56
    323680     9206.34
    323720     9207.59
    323760     9208.42
    323800     9208.87
    323840     9209.51
    323880     9211.13
    323920     9212.44
    323960     9213.34
    324000      9214.8
    324040     9215.91
    324080     9217.54
    324120     9217.81
    324160     9219.66
    324200     9220.08
    324240     9221.51
    324280     9222.18
    324320     9223.67
    324360     9224.99
    324400     9226.05
    324440      9226.3
    324480     9229.06
    324520     9230.35
    324560     9231.16
    324600     9231.63
    324640     9232.24
    324680     9233.88
    324720     9235.16
    324760     9236.08
    324800     9237.52
    324840     9238.67
    324880      9240.3
    324920     9240.53
    324960     9242.41
    325000      9242.8
    325040     9244.25
    325080     9244.92
    325120     9246.41
    325160     9247.75
    325200      9248.8
    325240     9249.04
    325280     9251.83
    325320      9253.1
    325360     9253.88
    325400     9254.33
    325440     9254.94
    325480      9256.6
    325520     9257.87
    325560     9258.79
    325600     9260.23
    325640     9261.39
    325680     9262.98
    325720     9263.24
    325760     9265.12
    325800     9265.51
    325840     9266.96
    325880     9267.64
    325920     9269.09
    325960     9270.47
    326000     9271.54
    326040     9271.74
    326080     9274.53
    326120     9275.79
    326160     9276.55
    326200     9277.02
    326240     9277.63
    326280     9279.29
    326320     9280.57
    326360     9281.49
    326400     9282.92
    326440     9284.12
    326480     9285.72
    326520     9285.93
    326560     9287.83
    326600     9288.19
    326640     9289.68
    326680     9290.35
    326720     9291.79
    326760     9293.16
    326800     9294.23
    326840     9294.46
    326880     9297.21
    326920     9298.51
    326960     9299.27
    327000     9299.72
    327040     9300.37
    327080        9302
    327120     9303.26
    327160     9304.22
    327200     9305.62
    327240     9306.81
    327280     9308.44
    327320     9308.61
    327360     9310.53
    327400     9310.89
    327440     9312.34
    327480     9313.07
    327520     9314.49
    327560     9315.89
    327600     9316.91
    327640     9317.18
    327680     9319.91
    327720     9321.25
    327760     9321.97
    327800     9322.42
    327840     9323.06
    327880     9324.72
    327920     9325.99
    327960      9326.9
    328000     9328.33
    328040     9329.49
    328080     9331.12
    328120     9331.32
    328160     9333.24
    328200     9333.57
    328240     9335.03
    328280     9335.77
    328320      9337.2
    328360     9338.58
    328400     9339.61
    328440     9339.85
    328480      9342.6
    328520        9344
    328560     9344.68
    328600      9345.1
    328640     9345.76
    328680     9347.42
    328720     9348.68
    328760     9349.58
    328800     9351.02
    328840     9352.17
    328880     9353.81
    328920     9354.01
    328960     9355.93
    329000     9356.26
    329040     9357.72
    329080     9358.45
    329120     9359.89
    329160     9361.26
    329200     9362.32
    329240     9362.55
    329280     9365.29
    329320      9366.7
    329360     9367.35
    329400     9367.78
    329440      9368.5
    329480     9370.12
    329520     9371.38
    329560     9372.27
    329600     9373.71
    329640     9374.89
    329680     9376.54
    329720      9376.7
    329760     9378.66
    329800     9378.95
    329840     9380.44
    329880     9381.17
    329920     9382.62
    329960     9383.98
    330000     9385.02
    330040     9385.25
    330080     9387.97
    330120     9389.41
    330160     9390.06
    330200     9390.48
    330240     9391.22
    330280     9392.83
    330320     9394.06
    330360     9394.97
    330400     9396.41
    330440     9397.62
    330480     9399.24
    330520      9399.4
    330560     9401.36
    330600     9401.66
    330640     9403.13
    330680     9403.89
    330720     9405.31
    330760     9406.72
    330800     9407.71
    330840     9407.92
    330880     9410.68
    330920     9412.11
    330960     9412.77
    331000     9413.19
    331040     9413.96
    331080     9415.54
    331120      9416.8
    331160     9417.68
    331200     9419.13
    331240     9420.32
    331280     9421.93
    331320     9422.11
    331360      9424.1
    331400     9424.39
    331440     9425.85
    331480      9426.6
    331520     9428.03
    331560     9429.44
    331600     9430.44
    331640     9430.64
    331680     9433.44
    331720     9434.82
    331760     9435.52
    331800     9435.93
    331840     9436.67
    331880     9438.28
    331920     9439.55
    331960     9440.41
    332000     9441.86
    332040     9443.09
    332080     9444.68
    332120     9444.82
    332160     9446.82
    332200      9447.1
    332240     9448.56
    332280     9449.32
    332320     9450.75
    332360     9452.19
    332400     9453.19
    332440     9453.36
    332480     9456.17
    332520     9457.56
    332560     9458.28
    332600     9458.67
    332640     9459.42
    332680     9461.01
    332720     9462.26
    332760     9463.12
    332800     9464.57
    332840     9465.81
    332880     9467.43
    332920     9467.56
    332960     9469.53
    333000     9469.85
    333040     9471.31
    333080     9472.05
    333120     9473.49
    333160     9474.93
    333200     9475.93
    333240     9476.11
    333280     9478.89
    333320      9480.3
    333360     9481.01
    333400      9481.4
    333440     9482.16
    333480     9483.75
    333520     9484.99
    333560     9485.86
    333600     9487.32
    333640     9488.53
    333680     9490.15
    333720      9490.3
    333760     9492.29
    333800     9492.56
    333840     9494.04
    333880     9494.78
    333920     9496.24
    333960     9497.68
    334000     9498.67
    334040     9498.85
    334080     9501.64
    334120     9503.03
    334160     9503.71
    334200     9504.14
    334240      9504.9
    334280     9506.49
    334320     9507.73
    334360     9508.62
    334400     9510.09
    334440     9511.29
    334480      9512.9
    334520     9513.05
    334560     9515.06
    334600     9515.33
    334640     9516.79
    334680     9517.56
    334720     9519.03
    334760     9520.45
    334800     9521.43
    334840     9521.62
    334880     9524.41
    334920     9525.78
    334960      9526.5
    335000     9526.91
    335040     9527.67
    335080     9529.26
    335120     9530.49
    335160     9531.39
    335200     9532.88
    335240     9534.09
    335280     9535.72
    335320     9535.84
    335360     9537.84
    335400     9538.11
    335440     9539.57
    335480     9540.36
    335520     9541.83
    335560     9543.23
    335600     9544.22
    335640      9544.4
    335680     9547.17
    335720     9548.55
    335760     9549.26
    335800      9549.7
    335840     9550.46
    335880     9552.05
    335920     9553.25
    335960     9554.18
    336000     9555.65
    336040     9556.87
    336080     9558.51
    336120     9558.64
    336160     9560.61
    336200     9560.89
    336240     9562.35
    336280     9563.11
    336320     9564.59
    336360     9566.04
    336400     9567.01
    336440     9567.15
    336480     9569.91
    336520     9571.28
    336560     9572.01
    336600     9572.46
    336640     9573.21
    336680     9574.83
    336720     9576.01
    336760     9576.91
    336800     9578.42
    336840     9579.64
    336880     9581.26
    336920     9581.38
    336960     9583.37
    337000     9583.64
    337040      9585.1
    337080     9585.85
    337120     9587.34
    337160     9588.77
    337200     9589.77
    337240      9589.9
    337280     9592.65
    337320     9594.03
    337360     9594.74
    337400     9595.21
    337440     9595.94
    337480     9597.58
    337520     9598.77
    337560     9599.68
    337600      9601.2
    337640     9602.34
    337680     9603.98
    337720     9604.14
    337760     9606.12
    337800     9606.35
    337840     9607.83
    337880     9608.57
    337920     9610.06
    337960     9611.51
    338000     9612.52
    338040     9612.61
    338080     9615.42
    338120     9616.71
    338160     9617.45
    338200     9617.96
    338240     9618.66
    338280     9620.35
    338320     9621.49
    338360     9622.38
    338400     9623.95
    338440     9625.09
    338480     9626.72
    338520     9626.87
    338560     9628.86
    338600     9629.06
    338640     9630.53
    338680     9631.31
    338720     9632.83
    338760     9634.19
    338800     9635.25
    338840     9635.34
    338880     9638.15
    338920     9639.43
    338960     9640.17
    339000     9640.72
    339040     9641.38
    339080     9643.09
    339120     9644.23
    339160     9645.15
    339200      9646.7
    339240     9647.85
    339280     9649.49
    339320     9649.62
    339360     9651.62
    339400     9651.77
    339440     9653.28
    339480     9654.02
    339520     9655.57
    339560      9656.9
    339600        9658
    339640     9658.05
    339680     9660.89
    339720     9662.14
    339760     9662.92
    339800     9663.45
    339840     9664.14
    339880     9665.84
    339920     9667.02
    339960     9667.93
    340000     9669.44
    340040     9670.61
    340080     9672.23
    340120     9672.33
    340160     9674.37
    340200     9674.53
    340240        9676
    340280     9676.75
    340320     9678.36
    340360     9679.64
    340400     9680.73
    340440      9680.8
    340480     9683.63
    340520     9684.88
    340560     9685.65
    340600     9686.19
    340640     9686.88
    340680     9688.56
    340720     9689.73
    340760     9690.62
    340800     9692.15
    340840     9693.32
    340880     9694.99
    340920     9695.06
    340960     9697.11
    341000     9697.27
    341040     9698.75
    341080     9699.53
    341120     9701.12
    341160     9702.39
    341200     9703.46
    341240     9703.53
    341280     9706.39
    341320     9707.63
    341360     9708.42
    341400     9708.95
    341440     9709.64
    341480     9711.35
    341520     9712.48
    341560     9713.38
    341600     9714.93
    341640     9716.08
    341680     9717.77
    341720     9717.84
    341760     9719.88
    341800     9720.07
    341840     9721.52
    341880     9722.29
    341920      9723.9
    341960     9725.18
    342000     9726.24
    342040     9726.32
    342080     9729.17
    342120     9730.43
    342160     9731.22
    342200     9731.72
    342240     9732.43
    342280     9734.09
    342320     9735.25
    342360     9736.13
    342400      9737.7
    342440     9738.85
    342480     9740.55
    342520     9740.61
    342560     9742.66
    342600     9742.82
    342640     9744.28
    342680     9745.09
    342720     9746.68
    342760     9747.92
    342800        9749
    342840     9749.06
    342880     9751.93
    342920     9753.23
    342960     9753.97
    343000     9754.53
    343040     9755.18
    343080     9756.85
    343120     9757.99
    343160     9758.88
    343200     9760.42
    343240     9761.61
    343280      9763.3
    343320     9763.34
    343360     9765.36
    343400     9765.55
    343440     9766.99
    343480     9767.84
    343520     9769.43
    343560     9770.64
    343600     9771.72
    343640     9771.82
    343680     9774.69
    343720     9775.98
    343760     9776.73
    343800     9777.23
    343840     9777.92
    343880     9779.59
    343920     9780.73
    343960     9781.63
    344000     9783.18
    344040     9784.36
    344080     9786.07
    344120     9786.08
    344160     9788.12
    344200     9788.31
    344240     9789.75
    344280     9790.58
    344320     9792.18
    344360     9793.39
    344400     9794.48
    344440     9794.59
    344480     9797.42
    344520     9798.74
    344560     9799.48
    344600     9799.98
    344640     9800.67
    344680     9802.35
    344720     9803.47
    344760     9804.39
    344800     9805.93
    344840     9807.11
    344880     9808.83
    344920     9808.83
    344960      9810.9
    345000     9811.07
    345040      9812.5
    345080     9813.35
    345120     9814.95
    345160     9816.15
    345200     9817.23
    345240     9817.35
    345280     9820.19
    345320      9821.5
    345360     9822.25
    345400     9822.75
    345440     9823.42
    345480      9825.1
    345520     9826.26
    345560     9827.15
    345600     9828.69
    345640     9829.87
    345680     9831.61
    345720     9831.59
    345760     9833.62
    345800     9833.84
    345840     9835.28
    345880     9836.07
    345920     9837.71
    345960     9838.91
    346000        9840
    346040     9840.08
    346080     9842.95
    346120     9844.29
    346160     9845.02
    346200     9845.48
    346240     9846.19
    346280     9847.84
    346320        9849
    346360     9849.89
    346400     9851.44
    346440     9852.64
    346480     9854.36
    346520     9854.32
    346560      9856.4
    346600     9856.62
    346640     9858.06
    346680     9858.84
    346720     9860.49
    346760     9861.72
    346800     9862.78
    346840     9862.83
    346880     9865.72
    346920      9867.1
    346960      9867.8
    347000     9868.28
    347040     9868.99
    347080     9870.63
    347120     9871.81
    347160      9872.7
    347200     9874.22
    347240     9875.42
    347280     9877.16
    347320     9877.12
    347360     9879.15
    347400     9879.35
    347440     9880.83
    347480     9881.64
    347520     9883.23
    347560     9884.52
    347600     9885.56
    347640     9885.64
    347680      9888.5
    347720     9889.88
    347760     9890.58
    347800     9891.07
    347840     9891.77
    347880     9893.42
    347920     9894.57
    347960     9895.46
    348000     9897.01
    348040     9898.22
    348080     9899.91
    348120     9899.93
    348160     9901.99
    348200     9902.16
    348240     9903.64
    348280     9904.44
    348320     9906.04
    348360     9907.32
    348400     9908.34
    348440     9908.43
    348480      9911.3
    348520      9912.7
    348560     9913.37
    348600     9913.86
    348640     9914.54
    348680     9916.21
    348720     9917.33
    348760     9918.23
    348800     9919.82
    348840     9921.01
    348880     9922.72
    348920     9922.75
    348960      9924.8
    349000     9924.94
    349040     9926.41
    349080     9927.28
    349120     9928.81
    349160     9930.11
    349200     9931.11
    349240     9931.19
    349280      9934.1
    349320     9935.46
    349360     9936.17
    349400     9936.63
    349440     9937.34
    349480     9938.99
    349520     9940.13
    349560     9941.02
    349600     9942.61
    349640     9943.76
    349680     9945.51
    349720     9945.52
    349760     9947.59
    349800     9947.75
    349840     9949.16
    349880     9950.05
    349920     9951.59
    349960     9952.89
    350000     9953.89
    350040     9954.02
    350080     9956.88
    350120     9958.24
    350160     9958.96
    350200     9959.44
    350240     9960.12
    350280     9961.75
    350320     9962.96
    350360     9963.85
    350400      9965.4
    350440     9966.56
    350480     9968.32
    350520     9968.33
    350560     9970.41
    350600     9970.57
    350640     9971.97
    350680     9972.85
    350720     9974.41
    350760      9975.7
    350800     9976.68
    350840     9976.82
    350880     9979.71
    350920     9981.03
    350960     9981.76
    351000     9982.25
    351040     9982.93
    351080     9984.56
    351120      9985.8
    351160     9986.67
    351200     9988.22
    351240     9989.33
    351280     9991.14
    351320     9991.19
    351360     9993.22
    351400     9993.39
    351440     9994.81
    351480     9995.67
    351520     9997.19
    351560     9998.51
    351600     9999.52
    351640     9999.61
    351680     10002.5
    351720     10003.8
    351760     10004.6
    351800       10005
    351840     10005.7
    351880     10007.4
    351920     10008.6
    351960     10009.5
    352000       10011
    352040     10012.1
    352080       10014
    352120       10014
    352160     10016.1
    352200     10016.2
    352240     10017.6
    352280     10018.5
    352320       10020
    352360     10021.3
    352400     10022.3
    352440     10022.4
    352480     10025.3
    352520     10026.7
    352560     10027.5
    352600     10027.8
    352640     10028.5
    352680     10030.2
    352720     10031.4
    352760     10032.3
    352800     10033.8
    352840       10035
    352880     10036.8
    352920     10036.8
    352960     10038.9
    353000       10039
    353040     10040.5
    353080     10041.3
    353120     10042.8
    353160     10044.2
    353200     10045.2
    353240     10045.3
    353280     10048.2
    353320     10049.5
    353360     10050.3
    353400     10050.7
    353440     10051.3
    353480       10053
    353520     10054.2
    353560     10055.1
    353600     10056.7
    353640     10057.8
    353680     10059.6
    353720     10059.6
    353760     10061.7
    353800     10061.9
    353840     10063.3
    353880     10064.2
    353920     10065.6
    353960       10067
    354000       10068
    354040     10068.1
    354080       10071
    354120     10072.4
    354160     10073.1
    354200     10073.5
    354240     10074.1
    354280     10075.8
    354320     10077.1
    354360       10078
    354400     10079.5
    354440     10080.6
    354480     10082.5
    354520     10082.5
    354560     10084.5
    354600     10084.7
    354640     10086.2
    354680       10087
    354720     10088.5
    354760     10089.8
    354800     10090.8
    354840     10090.9
    354880     10093.8
    354920     10095.3
    354960     10095.9
    355000     10096.3
    355040     10096.9
    355080     10098.6
    355120     10099.9
    355160     10100.8
    355200     10102.3
    355240     10103.5
    355280     10105.3
    355320     10105.3
    355360     10107.3
    355400     10107.6
    355440       10109
    355480     10109.9
    355520     10111.3
    355560     10112.6
    355600     10113.7
    355640     10113.8
    355680     10116.7
    355720     10118.1
    355760     10118.7
    355800     10119.1
    355840     10119.7
    355880     10121.5
    355920     10122.7
    355960     10123.7
    356000     10125.2
    356040     10126.3
    356080     10128.2
    356120     10128.2
    356160     10130.2
    356200     10130.4
    356240     10131.8
    356280     10132.7
    356320     10134.2
    356360     10135.5
    356400     10136.5
    356440     10136.5
    356480     10139.5
    356520     10140.9
    356560     10141.6
    356600       10142
    356640     10142.6
    356680     10144.3
    356720     10145.6
    356760     10146.5
    356800       10148
    356840     10149.1
    356880     10151.1
    356920       10151
    356960     10153.1
    357000     10153.3
    357040     10154.7
    357080     10155.5
    357120       10157
    357160     10158.4
    357200     10159.4
    357240     10159.4
    357280     10162.3
    357320     10163.8
    357360     10164.4
    357400     10164.9
    357440     10165.4
    357480     10167.2
    357520     10168.4
    357560     10169.3
    357600     10170.9
    357640       10172
    357680     10173.9
    357720     10173.9
    357760     10175.9
    357800     10176.1
    357840     10177.5
    357880     10178.4
    357920     10179.8
    357960     10181.2
    358000     10182.2
    358040     10182.2
    358080     10185.2
    358120     10186.7
    358160     10187.3
    358200     10187.7
    358240     10188.3
    358280       10190
    358320     10191.3
    358360     10192.2
    358400     10193.7
    358440     10194.8
    358480     10196.8
    358520     10196.8
    358560     10198.8
    358600       10199
    358640     10200.4
    358680     10201.3
    358720     10202.7
    358760     10204.1
    358800     10205.1
    358840     10205.1
    358880       10208
    358920     10209.5
    358960     10210.1
    359000     10210.5
    359040     10211.1
    359080     10212.9
    359120     10214.2
    359160     10215.1
    359200     10216.6
    359240     10217.7
    359280     10219.7
    359320     10219.6
    359360     10221.6
    359400     10221.8
    359440     10223.2
    359480     10224.2
    359520     10225.6
    359560       10227
    359600       10228
    359640     10227.9
    359680     10230.9
    359720     10232.4
    359760       10233
    359800     10233.4
    359840     10233.9
    359880     10235.7
    359920       10237
    359960     10237.9
    360000     10239.4
    360040     10240.6
    360080     10242.4
    360120     10242.5
    360160     10244.5
    360200     10244.7
    360240       10246
    360280       10247
    360320     10248.4
    360360     10249.8
    360400     10250.8
    360440     10250.7
    360480     10253.7
    360520     10255.2
    360560     10255.8
    360600     10256.1
    360640     10256.8
    360680     10258.6
    360720     10259.8
    360760     10260.7
    360800     10262.3
    360840     10263.4
    360880     10265.3
    360920     10265.2
    360960     10267.3
    361000     10267.5
    361040     10268.9
    361080     10269.8
    361120     10271.2
    361160     10272.6
    361200     10273.6
    361240     10273.5
    361280     10276.5
    361320       10278
    361360     10278.6
    361400     10278.9
    361440     10279.6
    361480     10281.4
    361520     10282.7
    361560     10283.5
    361600     10285.1
    361640     10286.2
    361680     10288.1
    361720       10288
    361760     10290.1
    361800     10290.3
    361840     10291.7
    361880     10292.6
    361920       10294
    361960     10295.4
    362000     10296.4
    362040     10296.3
    362080     10299.3
    362120     10300.8
    362160     10301.4
    362200     10301.7
    362240     10302.4
    362280     10304.2
    362320     10305.4
    362360     10306.2
    362400     10307.8
    362440     10308.9
    362480     10310.8
    362520     10310.8
    362560     10312.9
    362600     10313.1
    362640     10314.4
    362680     10315.3
    362720     10316.8
    362760     10318.2
    362800     10319.2
    362840     10319.1
    362880     10322.1
    362920     10323.6
    362960     10324.1
    363000     10324.5
    363040     10325.2
    363080     10326.9
    363120     10328.2
    363160       10329
    363200     10330.6
    363240     10331.7
    363280     10333.6
    363320     10333.5
    363360     10335.7
    363400     10335.8
    363440     10337.2
    363480     10338.1
    363520     10339.6
    363560     10340.9
    363600     10341.9
    363640     10341.8
    363680     10344.8
    363720     10346.3
    363760     10346.9
    363800     10347.2
    363840     10347.9
    363880     10349.7
    363920       10351
    363960     10351.8
    364000     10353.4
    364040     10354.5
    364080     10356.3
    364120     10356.4
    364160     10358.5
    364200     10358.6
    364240       10360
    364280     10360.9
    364320     10362.3
    364360     10363.7
    364400     10364.7
    364440     10364.6
    364480     10367.7
    364520     10369.1
    364560     10369.7
    364600     10370.1
    364640     10370.7
    364680     10372.5
    364720     10373.7
    364760     10374.6
    364800     10376.1
    364840     10377.2
    364880     10379.1
    364920     10379.2
    364960     10381.3
    365000     10381.5
    365040     10382.7
    365080     10383.7
    365120     10385.1
    365160     10386.5
    365200     10387.5
    365240     10387.3
    365280     10390.5
    365320     10391.9
    365360     10392.5
    365400     10392.8
    365440     10393.5
    365480     10395.3
    365520     10396.5
    365560     10397.4
    365600     10398.9
    365640       10400
    365680     10401.9
    365720     10401.9
    365760     10404.1
    365800     10404.2
    365840     10405.5
    365880     10406.4
    365920     10407.9
    365960     10409.3
    366000     10410.3
    366040     10410.1
    366080     10413.2
    366120     10414.7
    366160     10415.3
    366200     10415.6
    366240     10416.3
    366280     10418.1
    366320     10419.3
    366360     10420.2
    366400     10421.7
    366440     10422.7
    366480     10424.7
    366520     10424.7
    366560     10426.8
    366600       10427
    366640     10428.3
    366680     10429.2
    366720     10430.7
    366760     10432.1
    366800     10433.2
    366840     10432.9
    366880       10436
    366920     10437.5
    366960     10438.1
    367000     10438.4
    367040     10439.1
    367080     10440.9
    367120     10442.1
    367160       10443
    367200     10444.5
    367240     10445.6
    367280     10447.5
    367320     10447.5
    367360     10449.7
    367400     10449.8
    367440     10451.1
    367480       10452
    367520     10453.5
    367560     10454.8
    367600       10456
    367640     10455.7
    367680     10458.9
    367720     10460.3
    367760     10460.9
    367800     10461.2
    367840     10461.9
    367880     10463.7
    367920     10464.9
    367960     10465.8
    368000     10467.3
    368040     10468.4
    368080     10470.3
    368120     10470.3
    368160     10472.5
    368200     10472.6
    368240     10473.9
    368280     10474.8
    368320     10476.3
    368360     10477.6
    368400     10478.8
    368440     10478.5
    368480     10481.6
    368520     10483.1
    368560     10483.7
    368600       10484
    368640     10484.7
    368680     10486.5
    368720     10487.7
    368760     10488.6
    368800     10490.1
    368840     10491.2
    368880     10493.1
    368920     10493.1
    368960     10495.3
    369000     10495.4
    369040     10496.7
    369080     10497.7
    369120     10499.1
    369160     10500.5
    369200     10501.6
    369240     10501.3
    369280     10504.4
    369320     10505.9
    369360     10506.5
    369400     10506.8
    369440     10507.5
    369480     10509.3
    369520     10510.5
    369560     10511.4
    369600     10512.9
    369640       10514
    369680     10515.9
    369720     10515.9
    369760     10518.1
    369800     10518.2
    369840     10519.5
    369880     10520.4
    369920     10521.8
    369960     10523.3
    370000     10524.4
    370040     10524.1
    370080     10527.2
    370120     10528.7
    370160     10529.3
    370200     10529.6
    370240     10530.2
    370280     10532.1
    370320     10533.3
    370360     10534.1
    370400     10535.7
    370440     10536.7
    370480     10538.7
    370520     10538.7
    370560     10540.8
    370600       10541
    370640     10542.2
    370680     10543.2
    370720     10544.6
    370760     10546.1
    370800     10547.1
    370840     10546.9
    370880       10550
    370920     10551.5
    370960       10552
    371000     10552.3
    371040       10553
    371080     10554.9
    371120     10556.1
    371160     10556.9
    371200     10558.4
    371240     10559.5
    371280     10561.5
    371320     10561.4
    371360     10563.6
    371400     10563.7
    371440       10565
    371480       10566
    371520     10567.4
    371560     10568.9
    371600     10569.9
    371640     10569.7
    371680     10572.7
    371720     10574.3
    371760     10574.8
    371800     10575.1
    371840     10575.8
    371880     10577.7
    371920     10578.9
    371960     10579.7
    372000     10581.2
    372040     10582.3
    372080     10584.2
    372120     10584.2
    372160     10586.4
    372200     10586.5
    372240     10587.8
    372280     10588.7
    372320     10590.2
    372360     10591.6
    372400     10592.7
    372440     10592.4
    372480     10595.5
    372520     10597.1
    372560     10597.6
    372600     10597.9
    372640     10598.6
    372680     10600.4
    372720     10601.7
    372760     10602.6
    372800       10604
    372840     10605.1
    372880       10607
    372920       10607
    372960     10609.2
    373000     10609.4
    373040     10610.6
    373080     10611.6
    373120       10613
    373160     10614.5
    373200     10615.6
    373240     10615.2
    373280     10618.3
    373320     10619.9
    373360     10620.4
    373400     10620.7
    373440     10621.4
    373480     10623.2
    373520     10624.5
    373560     10625.4
    373600     10626.8
    373640     10627.9
    373680     10629.9
    373720     10629.9
    373760       10632
    373800     10632.2
    373840     10633.5
    373880     10634.4
    373920     10635.8
    373960     10637.3
    374000     10638.4
    374040       10638
    374080     10641.1
    374120     10642.7
    374160     10643.2
    374200     10643.5
    374240     10644.2
    374280       10646
    374320     10647.3
    374360     10648.2
    374400     10649.6
    374440     10650.7
    374480     10652.7
    374520     10652.7
    374560     10654.8
    374600       10655
    374640     10656.3
    374680     10657.2
    374720     10658.6
    374760     10660.1
    374800     10661.2
    374840     10660.8
    374880       10664
    374920     10665.5
    374960       10666
    375000     10666.3
    375040       10667
    375080     10668.9
    375120     10670.2
    375160       10671
    375200     10672.4
    375240     10673.5
    375280     10675.5
    375320     10675.5
    375360     10677.6
    375400     10677.8
    375440     10679.1
    375480       10680
    375520     10681.5
    375560     10682.9
    375600       10684
    375640     10683.6
    375680     10686.8
    375720     10688.3
    375760     10688.8
    375800     10689.1
    375840     10689.8
    375880     10691.7
    375920     10692.9
    375960     10693.8
    376000     10695.1
    376040     10696.4
    376080     10698.3
    376120     10698.2
    376160     10700.4
    376200     10700.6
    376240     10701.9
    376280     10702.8
    376320     10704.3
    376360     10705.7
    376400     10706.8
    376440     10706.4
    376480     10709.6
    376520     10711.1
    376560     10711.6
    376600     10711.9
    376640     10712.6
    376680     10714.5
    376720     10715.7
    376760     10716.6
    376800     10717.9
    376840     10719.1
    376880     10721.1
    376920       10721
    376960     10723.2
    377000     10723.4
    377040     10724.7
    377080     10725.6
    377120       10727
    377160     10728.5
    377200     10729.5
    377240     10729.2
    377280     10732.4
    377320     10733.9
    377360     10734.4
    377400     10734.7
    377440     10735.4
    377480     10737.3
    377520     10738.5
    377560     10739.4
    377600     10740.7
    377640     10741.9
    377680     10743.8
    377720     10743.8
    377760       10746
    377800     10746.2
    377840     10747.5
    377880     10748.4
    377920     10749.8
    377960     10751.3
    378000     10752.3
    378040       10752
    378080     10755.1
    378120     10756.6
    378160     10757.2
    378200     10757.5
    378240     10758.2
    378280     10760.1
    378320     10761.3
    378360     10762.1
    378400     10763.4
    378440     10764.7
    378480     10766.6
    378520     10766.5
    378560     10768.7
    378600     10768.9
    378640     10770.2
    378680     10771.1
    378720     10772.6
    378760       10774
    378800     10775.1
    378840     10774.7
    378880     10777.8
    378920     10779.4
    378960     10779.9
    379000     10780.2
    379040     10780.9
    379080     10782.8
    379120       10784
    379160     10784.9
    379200     10786.2
    379240     10787.4
    379280     10789.3
    379320     10789.3
    379360     10791.4
    379400     10791.7
    379440     10792.9
    379480     10793.8
    379520     10795.3
    379560     10796.8
    379600     10797.8
    379640     10797.5
    379680     10800.6
    379720     10802.1
    379760     10802.7
    379800     10802.9
    379840     10803.7
    379880     10805.5
    379920     10806.7
    379960     10807.6
    380000     10808.9
    380040     10810.2
    380080     10812.1
    380120       10812
    380160     10814.2
    380200     10814.4
    380240     10815.6
    380280     10816.6
    380320       10818
    380360     10819.5
    380400     10820.5
    380440     10820.1
    380480     10823.3
    380520     10824.9
    380560     10825.4
    380600     10825.6
    380640     10826.4
    380680     10828.2
    380720     10829.4
    380760     10830.4
    380800     10831.6
    380840     10832.9
    380880     10834.8
    380920     10834.7
    380960     10836.9
    381000     10837.1
    381040     10838.4
    381080     10839.3
    381120     10840.8
    381160     10842.3
    381200     10843.2
    381240     10842.9
    381280     10846.1
    381320     10847.6
    381360     10848.1
    381400     10848.4
    381440     10849.2
    381480       10851
    381520     10852.2
    381560     10853.1
    381600     10854.4
    381640     10855.7
    381680     10857.6
    381720     10857.5
    381760     10859.7
    381800     10859.9
    381840     10861.2
    381880     10862.1
    381920     10863.6
    381960       10865
    382000       10866
    382040     10865.7
    382080     10868.8
    382120     10870.5
    382160     10870.9
    382200     10871.2
    382240     10871.9
    382280     10873.8
    382320       10875
    382360     10875.9
    382400     10877.2
    382440     10878.5
    382480     10880.4
    382520     10880.3
    382560     10882.5
    382600     10882.8
    382640     10883.9
    382680     10884.9
    382720     10886.4
    382760     10887.9
    382800     10888.8
    382840     10888.5
    382880     10891.6
    382920     10893.2
    382960     10893.7
    383000       10894
    383040     10894.7
    383080     10896.6
    383120     10897.8
    383160     10898.7
    383200       10900
    383240     10901.3
    383280     10903.2
    383320     10903.1
    383360     10905.3
    383400     10905.6
    383440     10906.7
    383480     10907.7
    383520     10909.2
    383560     10910.6
    383600     10911.6
    383640     10911.3
    383680     10914.4
    383720       10916
    383760     10916.5
    383800     10916.8
    383840     10917.5
    383880     10919.3
    383920     10920.6
    383960     10921.5
    384000     10922.8
    384040     10924.1
    384080       10926
    384120     10925.9
    384160     10928.1
    384200     10928.4
    384240     10929.5
    384280     10930.6
    384320       10932
    384360     10933.5
    384400     10934.4
    384440     10934.1
    384480     10937.2
    384520     10938.8
    384560     10939.3
    384600     10939.6
    384640     10940.3
    384680     10942.1
    384720     10943.4
    384760     10944.3
    384800     10945.6
    384840     10946.8
    384880     10948.8
    384920     10948.7
    384960     10950.9
    385000     10951.2
    385040     10952.3
    385080     10953.4
    385120     10954.8
    385160     10956.3
    385200     10957.1
    385240     10956.8
    385280       10960
    385320     10961.6
    385360     10962.1
    385400     10962.3
    385440     10963.1
    385480     10964.9
    385520     10966.2
    385560     10967.1
    385600     10968.3
    385640     10969.6
    385680     10971.6
    385720     10971.5
    385760     10973.7
    385800       10974
    385840     10975.1
    385880     10976.1
    385920     10977.6
    385960     10979.1
    386000     10979.9
    386040     10979.6
    386080     10982.7
    386120     10984.4
    386160     10984.9
    386200     10985.1
    386240     10985.8
    386280     10987.7
    386320     10988.9
    386360     10989.9
    386400     10991.1
    386440     10992.4
    386480     10994.3
    386520     10994.3
    386560     10996.5
    386600     10996.8
    386640     10997.9
    386680     10998.9
    386720     11000.4
    386760     11001.9
    386800     11002.7
    386840     11002.4
    386880     11005.5
    386920     11007.2
    386960     11007.6
    387000     11007.9
    387040     11008.6
    387080     11010.4
    387120     11011.7
    387160     11012.7
    387200     11013.8
    387240     11015.1
    387280     11017.1
    387320       11017
    387360     11019.3
    387400     11019.5
    387440     11020.7
    387480     11021.7
    387520     11023.1
    387560     11024.6
    387600     11025.4
    387640     11025.1
    387680     11028.2
    387720     11029.9
    387760     11030.4
    387800     11030.7
    387840     11031.4
    387880     11033.2
    387920     11034.5
    387960     11035.5
    388000     11036.6
    388040     11037.9
    388080     11039.9
    388120     11039.8
    388160       11042
    388200     11042.3
    388240     11043.5
    388280     11044.5
    388320     11045.9
    388360     11047.4
    388400     11048.2
    388440     11047.9
    388480     11051.1
    388520     11052.7
    388560     11053.2
    388600     11053.5
    388640     11054.2
    388680       11056
    388720     11057.3
    388760     11058.2
    388800     11059.4
    388840     11060.8
    388880     11062.7
    388920     11062.6
    388960     11064.8
    389000     11065.1
    389040     11066.3
    389080     11067.2
    389120     11068.7
    389160     11070.3
    389200       11071
    389240     11070.7
    389280     11073.8
    389320     11075.5
    389360       11076
    389400     11076.3
    389440       11077
    389480     11078.8
    389520     11080.1
    389560       11081
    389600     11082.2
    389640     11083.5
    389680     11085.5
    389720     11085.4
    389760     11087.7
    389800     11087.9
    389840     11089.1
    389880     11090.1
    389920     11091.4
    389960     11093.1
    390000     11093.8
    390040     11093.5
    390080     11096.7
    390120     11098.3
    390160     11098.8
    390200     11099.2
    390240     11099.8
    390280     11101.6
    390320     11102.9
    390360     11103.8
    390400       11105
    390440     11106.3
    390480     11108.3
    390520     11108.2
    390560     11110.5
    390600     11110.7
    390640     11111.9
    390680     11112.8
    390720     11114.3
    390760     11115.9
    390800     11116.6
    390840     11116.3
    390880     11119.4
    390920     11121.1
    390960     11121.5
    391000       11122
    391040     11122.5
    391080     11124.4
    391120     11125.7
    391160     11126.6
    391200     11127.8
    391240     11129.1
    391280     11131.1
    391320     11130.9
    391360     11133.2
    391400     11133.5
    391440     11134.7
    391480     11135.6
    391520       11137
    391560     11138.7
    391600     11139.4
    391640       11139
    391680     11142.3
    391720     11143.9
    391760     11144.4
    391800     11144.7
    391840     11145.3
    391880     11147.2
    391920     11148.5
    391960     11149.4
    392000     11150.6
    392040     11151.9
    392080     11153.9
    392120     11153.7
    392160     11156.1
    392200     11156.2
    392240     11157.4
    392280     11158.4
    392320     11159.8
    392360     11161.5
    392400     11162.2
    392440     11161.8
    392480       11165
    392520     11166.6
    392560     11167.2
    392600     11167.5
    392640     11168.1
    392680       11170
    392720     11171.3
    392760     11172.2
    392800     11173.4
    392840     11174.7
    392880     11176.7
    392920     11176.5
    392960     11178.8
    393000       11179
    393040     11180.3
    393080     11181.2
    393120     11182.6
    393160     11184.3
    393200       11185
    393240     11184.6
    393280     11187.8
    393320     11189.4
    393360       11190
    393400     11190.3
    393440     11190.8
    393480     11192.8
    393520     11194.1
    393560       11195
    393600     11196.2
    393640     11197.4
    393680     11199.5
    393720     11199.2
    393760     11201.6
    393800     11201.8
    393840       11203
    393880       11204
    393920     11205.3
    393960     11207.1
    394000     11207.8
    394040     11207.4
    394080     11210.6
    394120     11212.2
    394160     11212.7
    394200       11213
    394240     11213.6
    394280     11215.5
    394320     11216.8
    394360     11217.8
    394400     11218.9
    394440     11220.1
    394480     11222.3
    394520     11221.9
    394560     11224.4
    394600     11224.5
    394640     11225.8
    394680     11226.8
    394720     11228.1
    394760     11229.8
    394800     11230.5
    394840     11230.1
    394880     11233.3
    394920     11234.9
    394960     11235.4
    395000     11235.8
    395040     11236.3
    395080     11238.2
    395120     11239.5
    395160     11240.5
    395200     11241.7
    395240     11242.9
    395280       11245
    395320     11244.7
    395360     11247.1
    395400     11247.3
    395440     11248.5
    395480     11249.5
    395520     11250.9
    395560     11252.6
    395600     11253.3
    395640     11252.8
    395680       11256
    395720     11257.7
    395760     11258.1
    395800     11258.5
    395840     11259.1
    395880       11261
    395920     11262.3
    395960     11263.3
    396000     11264.5
    396040     11265.6
    396080     11267.8
    396120     11267.5
    396160     11269.9
    396200     11270.1
    396240     11271.3
    396280     11272.2
    396320     11273.6
    396360     11275.4
    396400       11276
    396440     11275.6
    396480     11278.8
    396520     11280.4
    396560       11281
    396600     11281.2
    396640     11281.8
    396680     11283.7
    396720     11285.1
    396760     11286.1
    396800     11287.2
    396840     11288.4
    396880     11290.6
    396920     11290.3
    396960     11292.7
    397000     11292.9
    397040     11294.1
    397080       11295
    397120     11296.4
    397160     11298.2
    397200     11298.8
    397240     11298.4
    397280     11301.5
    397320     11303.1
    397360     11303.7
    397400       11304
    397440     11304.6
    397480     11306.4
    397520     11307.9
    397560     11308.8
    397600       11310
    397640     11311.2
    397680     11313.3
    397720     11313.1
    397760     11315.5
    397800     11315.6
    397840     11316.8
    397880     11317.8
    397920     11319.2
    397960     11320.9
    398000     11321.5
    398040     11321.1
    398080     11324.3
    398120     11325.9
    398160     11326.5
    398200     11326.7
    398240     11327.3
    398280     11329.2
    398320     11330.6
    398360     11331.6
    398400     11332.7
    398440       11334
    398480     11336.1
    398520     11335.8
    398560     11338.3
    398600     11338.4
    398640     11339.6
    398680     11340.5
    398720       11342
    398760     11343.7
    398800     11344.2
    398840     11343.9
    398880     11347.1
    398920     11348.7
    398960     11349.2
    399000     11349.5
    399040       11350
    399080     11351.9
    399120     11353.3
    399160     11354.4
    399200     11355.4
    399240     11356.8
    399280     11358.8
    399320     11358.6
    399360       11361
    399400     11361.1
    399440     11362.4
    399480     11363.3
    399520     11364.8
    399560     11366.4
    399600       11367
    399640     11366.6
    399680     11369.8
    399720     11371.4
    399760       11372
    399800     11372.3
    399840     11372.8
    399880     11374.7
    399920     11376.1
    399960     11377.1
    400000     11378.1
    400040     11379.5
    400080     11381.6
    400120     11381.4
    400160     11383.8
    400200     11383.9
    400240     11385.1
    400280     11386.1
    400320     11387.5
    400360     11389.2
    400400     11389.8
    400440     11389.4
    400480     11392.6
    400520     11394.2
    400560     11394.7
    400600       11395
    400640     11395.6
    400680     11397.4
    400720     11398.8
    400760     11399.9
    400800     11400.9
    400840     11402.3
    400880     11404.3
    400920     11404.1
    400960     11406.4
    401000     11406.6
    401040     11407.9
    401080     11408.8
    401120     11410.3
    401160     11411.9
    401200     11412.5
    401240     11412.1
    401280     11415.3
    401320       11417
    401360     11417.5
    401400     11417.8
    401440     11418.3
    401480     11420.1
    401520     11421.6
    401560     11422.6
    401600     11423.6
    401640       11425
    401680     11427.1
    401720     11426.9
    401760     11429.2
    401800     11429.3
    401840     11430.6
    401880     11431.6
    401920       11433
    401960     11434.6
    402000     11435.3
    402040     11434.8
    402080       11438
    402120     11439.7
    402160     11440.2
    402200     11440.5
    402240       11441
    402280     11442.9
    402320     11444.3
    402360     11445.4
    402400     11446.3
    402440     11447.7
    402480     11449.8
    402520     11449.6
    402560     11451.9
    402600     11452.1
    402640     11453.4
    402680     11454.3
    402720     11455.7
    402760     11457.3
    402800       11458
    402840     11457.6
    402880     11460.7
    402920     11462.4
    402960     11462.9
    403000     11463.1
    403040     11463.7
    403080     11465.6
    403120       11467
    403160     11468.1
    403200       11469
    403240     11470.4
    403280     11472.4
    403320     11472.3
    403360     11474.6
    403400     11474.8
    403440     11476.1
    403480       11477
    403520     11478.5
    403560       11480
    403600     11480.7
    403640     11480.2
    403680     11483.3
    403720     11485.1
    403760     11485.6
    403800     11485.8
    403840     11486.4
    403880     11488.3
    403920     11489.7
    403960     11490.8
    404000     11491.8
    404040     11493.1
    404080     11495.1
    404120       11495
    404160     11497.3
    404200     11497.5
    404240     11498.7
    404280     11499.7
    404320     11501.2
    404360     11502.7
    404400     11503.4
    404440       11503
    404480     11506.1
    404520     11507.8
    404560     11508.4
    404600     11508.6
    404640     11509.1
    404680     11511.1
    404720     11512.4
    404760     11513.5
    404800     11514.5
    404840     11515.9
    404880     11517.9
    404920     11517.8
    404960     11520.1
    405000     11520.2
    405040     11521.5
    405080     11522.5
    405120       11524
    405160     11525.5
    405200     11526.2
    405240     11525.8
    405280     11528.8
    405320     11530.6
    405360     11531.1
    405400     11531.3
    405440     11531.9
    405480     11533.8
    405520     11535.2
    405560     11536.3
    405600     11537.3
    405640     11538.6
    405680     11540.7
    405720     11540.5
    405760     11542.8
    405800       11543
    405840     11544.3
    405880     11545.2
    405920     11546.7
    405960     11548.2
    406000     11548.9
    406040     11548.6
    406080     11551.6
    406120     11553.4
    406160     11553.9
    406200     11554.1
    406240     11554.6
    406280     11556.5
    406320     11557.9
    406360     11559.1
    406400       11560
    406440     11561.4
    406480     11563.4
    406520     11563.3
    406560     11565.6
    406600     11565.8
    406640     11567.1
    406680     11567.9
    406720     11569.5
    406760       11571
    406800     11571.7
    406840     11571.3
    406880     11574.4
    406920     11576.2
    406960     11576.7
    407000     11576.9
    407040     11577.4
    407080     11579.3
    407120     11580.7
    407160     11581.9
    407200     11582.8
    407240     11584.1
    407280     11586.2
    407320       11586
    407360     11588.4
    407400     11588.6
    407440     11589.8
    407480     11590.7
    407520     11592.3
    407560     11593.7
    407600     11594.4
    407640     11594.1
    407680     11597.1
    407720     11598.9
    407760     11599.4
    407800     11599.7
    407840     11600.1
    407880     11602.1
    407920     11603.4
    407960     11604.6
    408000     11605.5
    408040     11606.9
    408080       11609
    408120     11608.8
    408160     11611.2
    408200     11611.4
    408240     11612.6
    408280     11613.5
    408320       11615
    408360     11616.5
    408400     11617.2
    408440     11616.9
    408480     11619.9
    408520     11621.7
    408560     11622.2
    408600     11622.4
    408640     11622.9
    408680     11624.8
    408720     11626.2
    408760     11627.4
    408800     11628.3
    408840     11629.7
    408880     11631.7
    408920     11631.6
    408960       11634
    409000     11634.2
    409040     11635.3
    409080     11636.3
    409120     11637.9
    409160     11639.2
    409200       11640
    409240     11639.6
    409280     11642.7
    409320     11644.5
    409360       11645
    409400     11645.3
    409440     11645.7
    409480     11647.6
    409520       11649
    409560     11650.3
    409600     11651.1
    409640     11652.4
    409680     11654.6
    409720     11654.4
    409760     11656.8
    409800     11656.9
    409840     11658.1
    409880     11659.1
    409920     11660.7
    409960       11662
    410000     11662.8
    410040     11662.5
    410080     11665.5
    410120     11667.3
    410160     11667.8
    410200       11668
    410240     11668.5
    410280     11670.4
    410320     11671.8
    410360     11673.1
    410400     11673.9
    410440     11675.3
    410480     11677.4
    410520     11677.2
    410560     11679.6
    410600     11679.7
    410640     11680.9
    410680     11681.9
    410720     11683.4
    410760     11684.9
    410800     11685.6
    410840     11685.3
    410880     11688.4
    410920     11690.1
    410960     11690.6
    411000     11690.9
    411040     11691.3
    411080     11693.2
    411120     11694.6
    411160     11695.9
    411200     11696.7
    411240     11698.1
    411280     11700.2
    411320       11700
    411360     11702.4
    411400     11702.5
    411440     11703.8
    411480     11704.6
    411520     11706.3
    411560     11707.7
    411600     11708.5
    411640     11708.1
    411680     11711.2
    411720     11712.9
    411760     11713.5
    411800     11713.7
    411840     11714.2
    411880       11716
    411920     11717.4
    411960     11718.7
    412000     11719.5
    412040       11721
    412080       11723
    412120     11722.9
    412160     11725.2
    412200     11725.4
    412240     11726.6
    412280     11727.5
    412320     11729.2
    412360     11730.6
    412400     11731.3
    412440     11730.9
    412480       11734
    412520     11735.8
    412560     11736.3
    412600     11736.5
    412640       11737
    412680     11738.9
    412720     11740.3
    412760     11741.6
    412800     11742.4
    412840     11743.8
    412880     11745.9
    412920     11745.7
    412960     11748.1
    413000     11748.3
    413040     11749.5
    413080     11750.3
    413120     11752.1
    413160     11753.4
    413200     11754.2
    413240     11753.8
    413280     11756.9
    413320     11758.7
    413360     11759.1
    413400     11759.4
    413440     11759.9
    413480     11761.7
    413520     11763.2
    413560     11764.5
    413600     11765.3
    413640     11766.7
    413680     11768.7
    413720     11768.6
    413760       11771
    413800     11771.1
    413840     11772.3
    413880     11773.2
    413920     11774.9
    413960     11776.3
    414000     11777.1
    414040     11776.6
    414080     11779.8
    414120     11781.5
    414160       11782
    414200     11782.3
    414240     11782.8
    414280     11784.6
    414320     11786.1
    414360     11787.4
    414400     11788.2
    414440     11789.6
    414480     11791.7
    414520     11791.4
    414560     11793.9
    414600       11794
    414640     11795.2
    414680     11796.1
    414720     11797.8
    414760     11799.2
    414800       11800
    414840     11799.6
    414880     11802.6
    414920     11804.5
    414960     11804.9
    415000     11805.2
    415040     11805.6
    415080     11807.5
    415120       11809
    415160     11810.3
    415200     11811.1
    415240     11812.5
    415280     11814.6
    415320     11814.3
    415360     11816.8
    415400       11817
    415440     11818.1
    415480       11819
    415520     11820.7
    415560     11822.1
    415600     11822.9
    415640     11822.5
    415680     11825.6
    415720     11827.3
    415760     11827.9
    415800     11828.1
    415840     11828.5
    415880     11830.4
    415920     11831.9
    415960     11833.2
    416000       11834
    416040     11835.4
    416080     11837.5
    416120     11837.2
    416160     11839.7
    416200     11839.9
    416240     11841.1
    416280       11842
    416320     11843.7
    416360     11845.1
    416400     11845.9
    416440     11845.5
    416480     11848.5
    416520     11850.3
    416560     11850.8
    416600     11851.1
    416640     11851.5
    416680     11853.4
    416720     11854.9
    416760     11856.1
    416800     11856.9
    416840     11858.4
    416880     11860.5
    416920     11860.2
    416960     11862.7
    417000     11862.9
    417040       11864
    417080       11865
    417120     11866.6
    417160     11868.1
    417200     11868.8
    417240     11868.4
    417280     11871.5
    417320     11873.2
    417360     11873.8
    417400       11874
    417440     11874.4
    417480     11876.3
    417520     11877.8
    417560       11879
    417600     11879.9
    417640     11881.3
    417680     11883.4
    417720     11883.1
    417760     11885.7
    417800     11885.8
    417840       11887
    417880     11887.9
    417920     11889.6
    417960     11891.1
    418000     11891.8
    418040     11891.4
    418080     11894.4
    418120     11896.2
    418160     11896.7
    418200     11896.9
    418240     11897.3
    418280     11899.3
    418320     11900.8
    418360     11901.9
    418400     11902.8
    418440     11904.3
    418480     11906.3
    418520     11906.1
    418560     11908.7
    418600     11908.8
    418640       11910
    418680     11910.9
    418720     11912.6
    418760       11914
    418800     11914.8
    418840     11914.3
    418880     11917.4
    418920     11919.2
    418960     11919.7
    419000     11919.9
    419040     11920.3
    419080     11922.3
    419120     11923.7
    419160     11924.9
    419200     11925.7
    419240     11927.2
    419280     11929.3
    419320     11929.1
    419360     11931.6
    419400     11931.8
    419440       11933
    419480     11933.8
    419520     11935.5
    419560       11937
    419600     11937.7
    419640     11937.3
    419680     11940.4
    419720     11942.1
    419760     11942.7
    419800     11942.8
    419840     11943.3
    419880     11945.3
    419920     11946.7
    419960     11947.9
    420000     11948.7
    420040     11950.2
    420080     11952.3
    420120     11952.1
    420160     11954.6
    420200     11954.7
    420240     11955.9
    420280     11956.8
    420320     11958.5
    420360       11960
    420400     11960.7
    420440     11960.3
    420480     11963.3
    420520     11965.1
    420560     11965.6
    420600     11965.8
    420640     11966.3
    420680     11968.2
    420720     11969.8
    420760     11970.8
    420800     11971.7
    420840     11973.2
    420880     11975.2
    420920     11975.1
    420960     11977.6
    421000     11977.7
    421040     11978.9
    421080     11979.7
    421120     11981.4
    421160     11982.9
    421200     11983.7
    421240     11983.2
    421280     11986.3
    421320     11988.1
    421360     11988.5
    421400     11988.7
    421440     11989.2
    421480     11991.2
    421520     11992.7
    421560     11993.7
    421600     11994.7
    421640     11996.1
    421680     11998.1
    421720       11998
    421760     12000.5
    421800     12000.7
    421840     12001.8
    421880     12002.7
    421920     12004.4
    421960     12005.9
    422000     12006.6
    422040     12006.2
    422080     12009.3
    422120     12011.1
    422160     12011.5
    422200     12011.6
    422240     12012.2
    422280     12014.1
    422320     12015.6
    422360     12016.7
    422400     12017.6
    422440       12019
    422480     12021.1
    422520       12021
    422560     12023.5
    422600     12023.7
    422640     12024.8
    422680     12025.7
    422720     12027.4
    422760     12028.9
    422800     12029.6
    422840     12029.2
    422880     12032.2
    422920       12034
    422960     12034.5
    423000     12034.6
    423040     12035.1
    423080       12037
    423120     12038.6
    423160     12039.6
    423200     12040.6
    423240     12042.1
    423280       12044
    423320     12043.9
    423360     12046.5
    423400     12046.6
    423440     12047.8
    423480     12048.7
    423520     12050.4
    423560     12051.9
    423600     12052.5
    423640     12052.2
    423680     12055.2
    423720     12056.9
    423760     12057.5
    423800     12057.6
    423840     12058.1
    423880       12060
    423920     12061.5
    423960     12062.6
    424000     12063.5
    424040       12065
    424080       12067
    424120     12066.9
    424160     12069.4
    424200     12069.6
    424240     12070.8
    424280     12071.6
    424320     12073.4
    424360     12074.9
    424400     12075.5
    424440     12075.1
    424480     12078.2
    424520     12079.9
    424560     12080.4
    424600     12080.5
    424640     12081.1
    424680       12083
    424720     12084.5
    424760     12085.5
    424800     12086.6
    424840       12088
    424880       12090
    424920     12089.9
    424960     12092.4
    425000     12092.6
    425040     12093.7
    425080     12094.6
    425120     12096.4
    425160     12097.8
    425200     12098.5
    425240     12098.1
    425280     12101.1
    425320     12102.9
    425360     12103.4
    425400     12103.5
    425440       12104
    425480       12106
    425520     12107.5
    425560     12108.5
    425600     12109.6
    425640       12111
    425680       12113
    425720     12112.8
    425760     12115.4
    425800     12115.5
    425840     12116.7
    425880     12117.6
    425920     12119.3
    425960     12120.8
    426000     12121.5
    426040     12121.1
    426080     12124.1
    426120     12125.9
    426160     12126.4
    426200     12126.5
    426240       12127
    426280       12129
    426320     12130.5
    426360     12131.4
    426400     12132.5
    426440       12134
    426480     12135.9
    426520     12135.8
    426560     12138.4
    426600     12138.5
    426640     12139.6
    426680     12140.6
    426720     12142.3
    426760     12143.7
    426800     12144.4
    426840       12144
    426880     12147.1
    426920     12148.9
    426960     12149.3
    427000     12149.5
    427040       12150
    427080       12152
    427120     12153.5
    427160     12154.4
    427200     12155.5
    427240     12156.9
    427280     12158.9
    427320     12158.8
    427360     12161.3
    427400     12161.5
    427440     12162.6
    427480     12163.5
    427520     12165.3
    427560     12166.7
    427600     12167.4
    427640       12167
    427680       12170
    427720     12171.8
    427760     12172.3
    427800     12172.5
    427840       12173
    427880       12175
    427920     12176.5
    427960     12177.4
    428000     12178.5
    428040     12179.9
    428080     12181.8
    428120     12181.8
    428160     12184.3
    428200     12184.5
    428240     12185.6
    428280     12186.6
    428320     12188.2
    428360     12189.7
    428400     12190.4
    428440       12190
    428480       12193
    428520     12194.8
    428560     12195.3
    428600     12195.4
    428640       12196
    428680       12198
    428720     12199.5
    428760     12200.3
    428800     12201.4
    428840     12202.9
    428880     12204.9
    428920     12204.8
    428960     12207.3
    429000     12207.5
    429040     12208.6
    429080     12209.5
    429120     12211.2
    429160     12212.7
    429200     12213.4
    429240     12212.9
    429280       12216
    429320     12217.7
    429360     12218.3
    429400     12218.4
    429440       12219
    429480     12220.9
    429520     12222.4
    429560     12223.3
    429600     12224.3
    429640     12225.9
    429680     12227.8
    429720     12227.8
    429760     12230.3
    429800     12230.4
    429840     12231.6
    429880     12232.5
    429920     12234.2
    429960     12235.6
    430000     12236.3
    430040     12235.9
    430080       12239
    430120     12240.7
    430160     12241.2
    430200     12241.4
    430240     12241.9
    430280     12243.9
    430320     12245.3
    430360     12246.3
    430400     12247.3
    430440     12248.8
    430480     12250.7
    430520     12250.7
    430560     12253.2
    430600     12253.4
    430640     12254.5
    430680     12255.4
    430720     12257.1
    430760     12258.6
    430800     12259.3
    430840     12258.8
    430880     12261.9
    430920     12263.7
    430960     12264.2
    431000     12264.4
    431040     12264.9
    431080     12266.9
    431120     12268.3
    431160     12269.3
    431200     12270.3
    431240     12271.8
    431280     12273.6
    431320     12273.6
    431360     12276.2
    431400     12276.4
    431440     12277.5
    431480     12278.4
    431520     12280.1
    431560     12281.6
    431600     12282.2
    431640     12281.7
    431680     12284.9
    431720     12286.6
    431760     12287.2
    431800     12287.3
    431840     12287.8
    431880     12289.8
    431920     12291.3
    431960     12292.2
    432000     12293.3
    432040     12294.7
    432080     12296.6
    432120     12296.6
    432160     12299.2
    432200     12299.3
    432240     12300.4
    432280     12301.4
    432320     12303.1
    432360     12304.5
    432400     12305.3
    432440     12304.7
    432480     12307.9
    432520     12309.6
    432560     12310.1
    432600     12310.3
    432640     12310.7
    432680     12312.7
    432720     12314.2
    432760     12315.2
    432800     12316.2
    432840     12317.7
    432880     12319.6
    432920     12319.6
    432960     12322.2
    433000     12322.2
    433040     12323.4
    433080     12324.3
    433120     12326.1
    433160     12327.4
    433200     12328.2
    433240     12327.6
    433280     12330.8
    433320     12332.6
    433360       12333
    433400     12333.3
    433440     12333.7
    433480     12335.7
    433520     12337.1
    433560     12338.1
    433600     12339.2
    433640     12340.7
    433680     12342.5
    433720     12342.6
    433760     12345.1
    433800     12345.1
    433840     12346.3
    433880     12347.3
    433920       12349
    433960     12350.4
    434000     12351.2
    434040     12350.6
    434080     12353.8
    434120     12355.5
    434160       12356
    434200     12356.2
    434240     12356.7
    434280     12358.7
    434320     12360.1
    434360     12361.1
    434400     12362.1
    434440     12363.7
    434480     12365.5
    434520     12365.5
    434560     12368.1
    434600     12368.1
    434640     12369.3
    434680     12370.3
    434720       12372
    434760     12373.4
    434800     12374.1
    434840     12373.5
    434880     12376.7
    434920     12378.5
    434960     12378.9
    435000     12379.2
    435040     12379.7
    435080     12381.6
    435120       12383
    435160     12384.1
    435200     12385.1
    435240     12386.6
    435280     12388.6
    435320     12388.5
    435360     12391.1
    435400       12391
    435440     12392.3
    435480     12393.3
    435520       12395
    435560     12396.4
    435600     12397.1
    435640     12396.5
    435680     12399.7
    435720     12401.5
    435760     12401.9
    435800     12402.1
    435840     12402.7
    435880     12404.6
    435920       12406
    435960     12407.1
    436000       12408
    436040     12409.6
    436080     12411.5
    436120     12411.4
    436160     12414.1
    436200       12414
    436240     12415.2
    436280     12416.2
    436320       12418
    436360     12419.3
    436400     12420.1
    436440     12419.4
    436480     12422.6
    436520     12424.4
    436560     12424.8
    436600       12425
    436640     12425.6
    436680     12427.6
    436720     12428.9
    436760     12430.1
    436800       12431
    436840     12432.6
    436880     12434.5
    436920     12434.4
    436960       12437
    437000     12436.9
    437040     12438.1
    437080     12439.2
    437120     12440.9
    437160     12442.3
    437200       12443
    437240     12442.3
    437280     12445.6
    437320     12447.3
    437360     12447.8
    437400       12448
    437440     12448.6
    437480     12450.5
    437520     12451.9
    437560       12453
    437600     12453.9
    437640     12455.5
    437680     12457.4
    437720     12457.3
    437760     12459.9
    437800     12459.9
    437840     12461.1
    437880     12462.1
    437920     12463.8
    437960     12465.2
    438000     12465.9
    438040     12465.2
    438080     12468.5
    438120     12470.3
    438160     12470.7
    438200     12470.9
    438240     12471.5
    438280     12473.4
    438320     12474.8
    438360     12475.9
    438400     12476.8
    438440     12478.5
    438480     12480.4
    438520     12480.2
    438560     12482.9
    438600     12482.8
    438640       12484
    438680       12485
    438720     12486.8
    438760     12488.2
    438800     12488.9
    438840     12488.2
    438880     12491.4
    438920     12493.2
    438960     12493.7
    439000     12493.9
    439040     12494.5
    439080     12496.3
    439120     12497.8
    439160     12498.9
    439200     12499.7
    439240     12501.4
    439280     12503.3
    439320     12503.2
    439360     12505.8
    439400     12505.8
    439440       12507
    439480       12508
    439520     12509.8
    439560     12511.1
    439600     12511.9
    439640     12511.1
    439680     12514.3
    439720     12516.1
    439760     12516.7
    439800     12516.9
    439840     12517.4
    439880     12519.2
    439920     12520.7
    439960     12521.8
    440000     12522.6
    440040     12524.4
    440080     12526.3
    440120     12526.1
    440160     12528.8
    440200     12528.7
    440240     12529.9
    440280     12530.9
    440320     12532.7
    440360     12534.1
    440400     12534.8
    440440     12534.1
    440480     12537.3
    440520       12539
    440560     12539.6
    440600     12539.8
    440640     12540.4
    440680     12542.1
    440720     12543.6
    440760     12544.7
    440800     12545.6
    440840     12547.3
    440880     12549.2
    440920     12549.1
    440960     12551.6
    441000     12551.6
    441040     12552.8
    441080     12553.8
    441120     12555.6
    441160     12556.9
    441200     12557.7
    441240       12557
    441280     12560.2
    441320     12561.9
    441360     12562.5
    441400     12562.6
    441440     12563.2
    441480       12565
    441520     12566.5
    441560     12567.6
    441600     12568.5
    441640     12570.1
    441680     12572.1
    441720     12571.9
    441760     12574.5
    441800     12574.5
    441840     12575.7
    441880     12576.7
    441920     12578.5
    441960     12579.8
    442000     12580.6
    442040     12579.9
    442080     12583.1
    442120     12584.8
    442160     12585.4
    442200     12585.5
    442240     12586.1
    442280     12587.9
    442320     12589.4
    442360     12590.5
    442400     12591.3
    442440       12593
    442480     12594.9
    442520     12594.8
    442560     12597.3
    442600     12597.3
    442640     12598.5
    442680     12599.6
    442720     12601.3
    442760     12602.7
    442800     12603.4
    442840     12602.8
    442880     12605.9
    442920     12607.7
    442960     12608.3
    443000     12608.3
    443040     12608.9
    443080     12610.7
    443120     12612.2
    443160     12613.3
    443200     12614.2
    443240     12615.8
    443280     12617.8
    443320     12617.6
    443360     12620.1
    443400     12620.1
    443440     12621.3
    443480     12622.4
    443520     12624.1
    443560     12625.4
    443600     12626.3
    443640     12625.6
    443680     12628.7
    443720     12630.5
    443760     12631.1
    443800     12631.1
    443840     12631.7
    443880     12633.6
    443920     12635.1
    443960     12636.1
    444000       12637
    444040     12638.6
    444080     12640.6
    444120     12640.5
    444160       12643
    444200       12643
    444240     12644.2
    444280     12645.2
    444320       12647
    444360     12648.3
    444400     12649.2
    444440     12648.5
    444480     12651.6
    444520     12653.3
    444560       12654
    444600       12654
    444640     12654.6
    444680     12656.5
    444720     12657.9
    444760       12659
    444800     12659.9
    444840     12661.5
    444880     12663.4
    444920     12663.3
    444960     12665.8
    445000     12665.8
    445040       12667
    445080     12668.1
    445120     12669.7
    445160     12671.1
    445200       12672
    445240     12671.4
    445280     12674.4
    445320     12676.2
    445360     12676.8
    445400     12676.8
    445440     12677.3
    445480     12679.3
    445520     12680.8
    445560     12681.8
    445600     12682.7
    445640     12684.3
    445680     12686.2
    445720     12686.1
    445760     12688.6
    445800     12688.6
    445840     12689.8
    445880     12690.9
    445920     12692.6
    445960     12693.9
    446000     12694.8
    446040     12694.2
    446080     12697.3
    446120       12699
    446160     12699.7
    446200     12699.7
    446240     12700.1
    446280     12702.1
    446320     12703.6
    446360     12704.6
    446400     12705.5
    446440     12707.1
    446480       12709
    446520     12708.9
    446560     12711.4
    446600     12711.4
    446640     12712.7
    446680     12713.7
    446720     12715.4
    446760     12716.8
    446800     12717.6
    446840     12717.1
    446880     12720.1
    446920     12721.9
    446960     12722.5
    447000     12722.5
    447040     12722.9
    447080       12725
    447120     12726.5
    447160     12727.5
    447200     12728.3
    447240     12729.9
    447280     12731.9
    447320     12731.8
    447360     12734.2
    447400     12734.2
    447440     12735.5
    447480     12736.5
    447520     12738.2
    447560     12739.6
    447600     12740.4
    447640     12739.9
    447680     12742.9
    447720     12744.7
    447760     12745.3
    447800     12745.3
    447840     12745.8
    447880     12747.8
    447920     12749.4
    447960     12750.4
    448000     12751.2
    448040     12752.8
    448080     12754.7
    448120     12754.6
    448160     12757.1
    448200     12757.1
    448240     12758.3
    448280     12759.4
    448320     12761.1
    448360     12762.5
    448400     12763.3
    448440     12762.7
    448480     12765.8
    448520     12767.6
    448560     12768.2
    448600     12768.1
    448640     12768.6
    448680     12770.7
    448720     12772.3
    448760     12773.2
    448800     12774.1
    448840     12775.6
    448880     12777.6
    448920     12777.5
    448960       12780
    449000       12780
    449040     12781.2
    449080     12782.3
    449120       12784
    449160     12785.5
    449200     12786.1
    449240     12785.6
    449280     12788.6
    449320     12790.4
    449360     12791.1
    449400       12791
    449440     12791.5
    449480     12793.6
    449520     12795.1
    449560     12796.1
    449600       12797
    449640     12798.5
    449680     12800.4
    449720     12800.3
    449760     12802.9
    449800     12802.9
    449840     12804.1
    449880     12805.2
    449920     12806.8
    449960     12808.3
    450000     12808.9
    450040     12808.4
    450080     12811.5
    450120     12813.4
    450160       12814
    450200     12813.9
    450240     12814.3
    450280     12816.4
    450320       12818
    450360       12819
    450400     12819.9
    450440     12821.3
    450480     12823.3
    450520     12823.2
    450560     12825.8
    450600     12825.8
    450640     12826.9
    450680     12828.1
    450720     12829.7
    450760     12831.2
    450800     12831.8
    450840     12831.3
    450880     12834.4
    450920     12836.3
    450960     12836.9
    451000     12836.8
    451040     12837.2
    451080     12839.3
    451120     12840.9
    451160     12841.9
    451200     12842.8
    451240     12844.3
    451280     12846.2
    451320     12846.1
    451360     12848.7
    451400     12848.7
    451440     12849.8
    451480       12851
    451520     12852.6
    451560     12854.1
    451600     12854.7
    451640     12854.1
    451680     12857.3
    451720     12859.2
    451760     12859.8
    451800     12859.7
    451840     12860.1
    451880     12862.1
    451920     12863.8
    451960     12864.8
    452000     12865.6
    452040     12867.2
    452080     12869.1
    452120       12869
    452160     12871.6
    452200     12871.6
    452240     12872.7
    452280     12873.9
    452320     12875.5
    452360       12877
    452400     12877.6
    452440       12877
    452480     12880.2
    452520     12882.1
    452560     12882.7
    452600     12882.6
    452640       12883
    452680       12885
    452720     12886.7
    452760     12887.7
    452800     12888.5
    452840     12890.1
    452880     12892.1
    452920     12891.8
    452960     12894.5
    453000     12894.5
    453040     12895.6
    453080     12896.8
    453120     12898.4
    453160       12900
    453200     12900.5
    453240     12899.9
    453280     12903.1
    453320     12904.9
    453360     12905.5
    453400     12905.5
    453440     12905.9
    453480     12907.9
    453520     12909.5
    453560     12910.6
    453600     12911.4
    453640     12912.9
    453680       12915
    453720     12914.7
    453760     12917.3
    453800     12917.4
    453840     12918.5
    453880     12919.7
    453920     12921.2
    453960     12922.9
    454000     12923.4
    454040     12922.8
    454080       12926
    454120     12927.9
    454160     12928.5
    454200     12928.4
    454240     12928.8
    454280     12930.7
    454320     12932.4
    454360     12933.5
    454400     12934.2
    454440     12935.8
    454480     12937.9
    454520     12937.5
    454560     12940.2
    454600     12940.3
    454640     12941.3
    454680     12942.6
    454720       12944
    454760     12945.7
    454800     12946.2
    454840     12945.6
    454880     12948.9
    454920     12950.8
    454960     12951.3
    455000     12951.2
    455040     12951.6
    455080     12953.5
    455120     12955.3
    455160     12956.3
    455200     12957.1
    455240     12958.7
    455280     12960.7
    455320     12960.4
    455360       12963
    455400     12963.1
    455440     12964.1
    455480     12965.4
    455520     12966.8
    455560     12968.6
    455600     12969.1
    455640     12968.5
    455680     12971.7
    455720     12973.6
    455760     12974.2
    455800       12974
    455840     12974.4
    455880     12976.3
    455920       12978
    455960       12979
    456000     12979.9
    456040     12981.5
    456080     12983.5
    456120     12983.2
    456160     12985.8
    456200       12986
    456240     12986.9
    456280     12988.2
    456320     12989.7
    456360     12991.3
    456400     12991.8
    456440     12991.2
    456480     12994.4
    456520     12996.3
    456560       12997
    456600     12996.8
    456640     12997.2
    456680       12999
    456720     13000.8
    456760     13001.8
    456800     13002.6
    456840     13004.2
    456880     13006.2
    456920     13005.9
    456960     13008.6
    457000     13008.8
    457040     13009.6
    457080       13011
    457120     13012.4
    457160     13014.1
    457200     13014.5
    457240     13013.9
    457280     13017.1
    457320       13019
    457360     13019.7
    457400     13019.5
    457440     13019.9
    457480     13021.8
    457520     13023.5
    457560     13024.5
    457600     13025.3
    457640       13027
    457680       13029
    457720     13028.7
    457760     13031.3
    457800     13031.6
    457840     13032.4
    457880     13033.8
    457920     13035.2
    457960     13036.9
    458000     13037.4
    458040     13036.7
    458080     13039.9
    458120     13041.8
    458160     13042.5
    458200     13042.3
    458240     13042.7
    458280     13044.6
    458320     13046.3
    458360     13047.3
    458400     13048.1
    458440     13049.7
    458480     13051.8
    458520     13051.5
    458560     13054.1
    458600     13054.3
    458640     13055.2
    458680     13056.5
    458720       13058
    458760     13059.6
    458800     13060.1
    458840     13059.4
    458880     13062.6
    458920     13064.5
    458960     13065.2
    459000       13065
    459040     13065.5
    459080     13067.4
    459120       13069
    459160       13070
    459200     13070.8
    459240     13072.5
    459280     13074.5
    459320     13074.2
    459360     13076.8
    459400     13077.1
    459440     13077.9
    459480     13079.2
    459520     13080.8
    459560     13082.4
    459600     13082.8
    459640     13082.1
    459680     13085.3
    459720     13087.3
    459760       13088
    459800     13087.8
    459840     13088.3
    459880     13090.2
    459920     13091.7
    459960     13092.8
    460000     13093.6
    460040     13095.2
    460080     13097.3
    460120     13096.9
    460160     13099.6
    460200     13099.9
    460240     13100.7
    460280       13102
    460320     13103.5
    460360     13105.2
    460400     13105.6
    460440     13104.9
    460480     13108.1
    460520       13110
    460560     13110.7
    460600     13110.5
    460640       13111
    460680       13113
    460720     13114.4
    460760     13115.5
    460800     13116.3
    460840       13118
    460880       13120
    460920     13119.7
    460960     13122.4
    461000     13122.6
    461040     13123.4
    461080     13124.7
    461120     13126.3
    461160       13128
    461200     13128.3
    461240     13127.6
    461280     13130.9
    461320     13132.7
    461360     13133.5
    461400     13133.3
    461440     13133.8
    461480     13135.7
    461520     13137.2
    461560     13138.3
    461600     13139.1
    461640     13140.7
    461680     13142.8
    461720     13142.4
    461760     13145.1
    461800     13145.4
    461840     13146.1
    461880     13147.6
    461920     13149.1
    461960     13150.7
    462000     13151.1
    462040     13150.3
    462080     13153.7
    462120     13155.5
    462160     13156.3
    462200     13156.1
    462240     13156.5
    462280     13158.4
    462320     13159.9
    462360       13161
    462400     13161.8
    462440     13163.5
    462480     13165.6
    462520     13165.2
    462560     13167.8
    462600     13168.2
    462640     13168.9
    462680     13170.3
    462720     13171.9
    462760     13173.5
    462800     13173.8
    462840       13173
    462880     13176.4
    462920     13178.2
    462960     13179.1
    463000     13178.8
    463040     13179.3
    463080     13181.2
    463120     13182.7
    463160     13183.8
    463200     13184.6
    463240     13186.3
    463280     13188.4
    463320       13188
    463360     13190.6
    463400     13190.9
    463440     13191.7
    463480     13193.2
    463520     13194.7
    463560     13196.3
    463600     13196.6
    463640     13195.9
    463680     13199.3
    463720     13201.1
    463760     13201.9
    463800     13201.7
    463840     13202.1
    463880       13204
    463920     13205.5
    463960     13206.6
    464000     13207.4
    464040     13209.1
    464080     13211.2
    464120     13210.8
    464160     13213.4
    464200     13213.7
    464240     13214.5
    464280       13216
    464320     13217.5
    464360     13219.1
    464400     13219.5
    464440     13218.8
    464480       13222
    464520     13223.9
    464560     13224.7
    464600     13224.5
    464640     13224.9
    464680     13226.8
    464720     13228.3
    464760     13229.4
    464800     13230.2
    464840       13232
    464880       13234
    464920     13233.6
    464960     13236.2
    465000     13236.5
    465040     13237.4
    465080     13238.8
    465120     13240.3
    465160     13241.9
    465200     13242.2
    465240     13241.5
    465280     13244.9
    465320     13246.7
    465360     13247.6
    465400     13247.4
    465440     13247.7
    465480     13249.6
    465520     13251.1
    465560     13252.2
    465600       13253
    465640     13254.8
    465680     13256.8
    465720     13256.4
    465760     13259.1
    465800     13259.4
    465840     13260.2
    465880     13261.6
    465920     13263.1
    465960     13264.8
    466000       13265
    466040     13264.3
    466080     13267.7
    466120     13269.5
    466160     13270.4
    466200     13270.2
    466240     13270.5
    466280     13272.4
    466320       13274
    466360     13275.1
    466400     13275.9
    466440     13277.6
    466480     13279.7
    466520     13279.3
    466560     13281.9
    466600     13282.2
    466640       13283
    466680     13284.4
    466720       13286
    466760     13287.6
    466800     13287.9
    466840     13287.2
    466880     13290.5
    466920     13292.4
    466960     13293.3
    467000       13293
    467040     13293.4
    467080     13295.3
    467120     13296.8
    467160     13297.9
    467200     13298.7
    467240     13300.4
    467280     13302.5
    467320     13302.1
    467360     13304.7
    467400     13305.1
    467440     13305.9
    467480     13307.3
    467520     13308.8
    467560     13310.5
    467600     13310.7
    467640       13310
    467680     13313.4
    467720     13315.2
    467760     13316.1
    467800     13315.9
    467840     13316.3
    467880     13318.1
    467920     13319.7
    467960     13320.8
    468000     13321.5
    468040     13323.2
    468080     13325.4
    468120     13324.9
    468160     13327.6
    468200     13327.9
    468240     13328.8
    468280     13330.1
    468320     13331.7
    468360     13333.2
    468400     13333.6
    468440     13332.9
    468480     13336.2
    468520     13338.1
    468560     13338.9
    468600     13338.7
    468640     13339.1
    468680     13341.1
    468720     13342.5
    468760     13343.5
    468800     13344.2
    468840     13346.1
    468880     13348.2
    468920     13347.8
    468960     13350.4
    469000     13350.7
    469040     13351.6
    469080     13352.9
    469120     13354.5
    469160       13356
    469200     13356.4
    469240     13355.6
    469280       13359
    469320     13360.9
    469360     13361.7
    469400     13361.6
    469440       13362
    469480     13363.9
    469520     13365.3
    469560     13366.3
    469600       13367
    469640     13368.9
    469680       13371
    469720     13370.6
    469760     13373.3
    469800     13373.6
    469840     13374.4
    469880     13375.7
    469920     13377.3
    469960     13378.8
    470000     13379.2
    470040     13378.4
    470080     13381.8
    470120     13383.7
    470160     13384.5
    470200     13384.4
    470240     13384.8
    470280     13386.7
    470320     13388.1
    470360     13389.1
    470400     13389.8
    470440     13391.7
    470480     13393.8
    470520     13393.5
    470560     13396.1
    470600     13396.4
    470640     13397.2
    470680     13398.4
    470720     13400.1
    470760     13401.7
    470800     13402.1
    470840     13401.3
    470880     13404.6
    470920     13406.5
    470960     13407.4
    471000     13407.2
    471040     13407.7
    471080     13409.5
    471120     13410.9
    471160     13411.9
    471200     13412.7
    471240     13414.5
    471280     13416.6
    471320     13416.2
    471360     13418.9
    471400     13419.1
    471440       13420
    471480     13421.3
    471520       13423
    471560     13424.5
    471600       13425
    471640     13424.1
    471680     13427.4
    471720     13429.2
    471760     13430.2
    471800       13430
    471840     13430.4
    471880     13432.3
    471920     13433.7
    471960     13434.7
    472000     13435.5
    472040     13437.3
    472080     13439.4
    472120       13439
    472160     13441.7
    472200     13441.9
    472240     13442.8
    472280     13444.1
    472320     13445.8
    472360     13447.3
    472400     13447.7
    472440     13446.9
    472480     13450.2
    472520       13452
    472560       13453
    472600     13452.8
    472640     13453.2
    472680     13455.1
    472720     13456.5
    472760     13457.5
    472800     13458.3
    472840     13460.1
    472880     13462.2
    472920     13461.8
    472960     13464.5
    473000     13464.7
    473040     13465.6
    473080     13466.8
    473120     13468.6
    473160     13470.1
    473200     13470.4
    473240     13469.6
    473280       13473
    473320     13474.8
    473360     13475.7
    473400     13475.6
    473440       13476
    473480     13477.9
    473520     13479.3
    473560     13480.3
    473600     13481.1
    473640     13482.9
    473680       13485
    473720     13484.6
    473760     13487.3
    473800     13487.5
    473840     13488.4
    473880     13489.5
    473920     13491.4
    473960     13492.9
    474000     13493.2
    474040     13492.4
    474080     13495.8
    474120     13497.6
    474160     13498.6
    474200     13498.4
    474240     13498.8
    474280     13500.7
    474320       13502
    474360     13503.1
    474400     13503.9
    474440     13505.7
    474480     13507.7
    474520     13507.4
    474560       13510
    474600     13510.3
    474640     13511.1
    474680     13512.3
    474720     13514.1
    474760     13515.7
    474800       13516
    474840     13515.2
    474880     13518.5
    474920     13520.4
    474960     13521.3
    475000     13521.2
    475040     13521.5
    475080     13523.5
    475120     13524.8
    475160     13525.9
    475200     13526.7
    475240     13528.4
    475280     13530.5
    475320     13530.1
    475360     13532.8
    475400     13533.1
    475440     13533.9
    475480     13535.1
    475520     13536.9
    475560     13538.5
    475600     13538.8
    475640       13538
    475680     13541.3
    475720     13543.2
    475760     13544.2
    475800       13544
    475840     13544.3
    475880     13546.2
    475920     13547.6
    475960     13548.7
    476000     13549.5
    476040     13551.2
    476080     13553.2
    476120     13552.9
    476160     13555.7
    476200     13555.9
    476240     13556.8
    476280     13557.9
    476320     13559.7
    476360     13561.3
    476400     13561.6
    476440     13560.7
    476480     13564.1
    476520       13566
    476560     13566.9
    476600     13566.7
    476640       13567
    476680       13569
    476720     13570.4
    476760     13571.4
    476800     13572.2
    476840       13574
    476880       13576
    476920     13575.7
    476960     13578.5
    477000     13578.6
    477040     13579.6
    477080     13580.7
    477120     13582.5
    477160     13584.1
    477200     13584.4
    477240     13583.5
    477280       13587
    477320     13588.8
    477360     13589.7
    477400     13589.5
    477440     13589.8
    477480     13591.7
    477520     13593.2
    477560     13594.2
    477600       13595
    477640     13596.7
    477680     13598.8
    477720     13598.4
    477760     13601.3
    477800     13601.4
    477840     13602.3
    477880     13603.5
    477920     13605.3
    477960     13606.9
    478000     13607.1
    478040     13606.3
    478080     13609.7
    478120     13611.5
    478160     13612.5
    478200     13612.3
    478240     13612.6
    478280     13614.5
    478320     13615.9
    478360     13616.9
    478400     13617.8
    478440     13619.5
    478480     13621.7
    478520     13621.2
    478560     13624.1
    478600     13624.2
    478640     13625.2
    478680     13626.3
    478720     13628.1
    478760     13629.7
    478800     13629.9
    478840     13629.2
    478880     13632.6
    478920     13634.4
    478960     13635.3
    479000     13635.1
    479040     13635.3
    479080     13637.3
    479120     13638.8
    479160     13639.7
    479200     13640.6
    479240     13642.4
    479280     13644.5
    479320     13644.1
    479360     13646.9
    479400       13647
    479440     13647.9
    479480     13649.1
    479520     13650.9
    479560     13652.5
    479600     13652.8
    479640     13651.9
    479680     13655.3
    479720     13657.1
    479760     13658.1
    479800     13657.9
    479840     13658.1
    479880     13660.1
    479920     13661.6
    479960     13662.5
    480000     13663.4
    480040     13665.2
    480080     13667.3
    480120     13666.8
    480160     13669.6
    480200     13669.8
    480240     13670.7
    480280     13671.8
    480320     13673.8
    480360     13675.2
    480400     13675.5
    480440     13674.7
    480480     13678.1
    480520     13679.9
    480560     13680.9
    480600     13680.7
    480640     13680.8
    480680     13682.8
    480720     13684.3
    480760     13685.3
    480800     13686.1
    480840     13687.9
    480880       13690
    480920     13689.6
    480960     13692.4
    481000     13692.6
    481040     13693.4
    481080     13694.6
    481120     13696.5
    481160       13698
    481200     13698.2
    481240     13697.5
    481280     13700.9
    481320     13702.6
    481360     13703.7
    481400     13703.5
    481440     13703.6
    481480     13705.6
    481520     13707.1
    481560       13708
    481600     13708.8
    481640     13710.6
    481680     13712.8
    481720     13712.4
    481760     13715.1
    481800     13715.3
    481840     13716.1
    481880     13717.3
    481920     13719.2
    481960     13720.7
    482000       13721
    482040     13720.2
    482080     13723.7
    482120     13725.3
    482160     13726.4
    482200     13726.2
    482240     13726.3
    482280     13728.4
    482320     13729.8
    482360     13730.8
    482400     13731.6
    482440     13733.4
    482480     13735.5
    482520     13735.1
    482560     13737.8
    482600     13738.1
    482640     13738.9
    482680     13740.1
    482720       13742
    482760     13743.4
    482800     13743.6
    482840     13742.9
    482880     13746.4
    482920       13748
    482960     13749.1
    483000       13749
    483040       13749
    483080     13751.1
    483120     13752.6
    483160     13753.6
    483200     13754.3
    483240     13756.1
    483280     13758.2
    483320     13757.8
    483360     13760.6
    483400     13760.8
    483440     13761.6
    483480     13762.8
    483520     13764.7
    483560     13766.2
    483600     13766.4
    483640     13765.6
    483680     13769.1
    483720     13770.7
    483760     13771.8
    483800     13771.7
    483840     13771.7
    483880     13773.8
    483920     13775.2
    483960     13776.3
    484000       13777
    484040     13778.9
    484080     13780.9
    484120     13780.5
    484160     13783.2
    484200     13783.6
    484240     13784.3
    484280     13785.5
    484320     13787.4
    484360     13788.9
    484400     13789.1
    484440     13788.4
    484480     13791.8
    484520     13793.4
    484560     13794.5
    484600     13794.4
    484640     13794.5
    484680     13796.5
    484720       13798
    484760       13799
    484800     13799.8
    484840     13801.6
    484880     13803.7
    484920     13803.2
    484960     13805.9
    485000     13806.3
    485040       13807
    485080     13808.3
    485120     13810.1
    485160     13811.6
    485200     13811.8
    485240     13811.1
    485280     13814.5
    485320     13816.1
    485360     13817.2
    485400     13817.1
    485440     13817.2
    485480     13819.3
    485520     13820.7
    485560     13821.7
    485600     13822.4
    485640     13824.3
    485680     13826.4
    485720     13825.9
    485760     13828.6
    485800       13829
    485840     13829.7
    485880     13830.9
    485920     13832.8
    485960     13834.3
    486000     13834.6
    486040     13833.8
    486080     13837.2
    486120     13838.8
    486160     13839.9
    486200     13839.8
    486240     13839.9
    486280       13842
    486320     13843.4
    486360     13844.4
    486400     13845.2
    486440       13847
    486480     13849.1
    486520     13848.6
    486560     13851.2
    486600     13851.6
    486640     13852.3
    486680     13853.6
    486720     13855.6
    486760       13857
    486800     13857.4
    486840     13856.5
    486880       13860
    486920     13861.5
    486960     13862.7
    487000     13862.4
    487040     13862.6
    487080     13864.7
    487120     13866.1
    487160     13867.1
    487200       13868
    487240     13869.7
    487280     13871.8
    487320     13871.3
    487360       13874
    487400     13874.3
    487440       13875
    487480     13876.4
    487520     13878.3
    487560     13879.8
    487600     13880.1
    487640     13879.2
    487680     13882.7
    487720     13884.3
    487760     13885.4
    487800     13885.2
    487840     13885.4
    487880     13887.5
    487920     13888.8
    487960     13889.9
    488000     13890.7
    488040     13892.5
    488080     13894.6
    488120       13894
    488160     13896.7
    488200     13897.1
    488240     13897.8
    488280     13899.1
    488320     13901.1
    488360     13902.5
    488400     13902.8
    488440     13902.1
    488480     13905.5
    488520       13907
    488560     13908.2
    488600     13907.9
    488640     13908.1
    488680     13910.2
    488720     13911.5
    488760     13912.6
    488800     13913.4
    488840     13915.2
    488880     13917.3
    488920     13916.7
    488960     13919.5
    489000     13919.9
    489040     13920.6
    489080     13921.9
    489120     13923.8
    489160     13925.3
    489200     13925.6
    489240     13924.8
    489280     13928.3
    489320     13929.8
    489360       13931
    489400     13930.8
    489440     13930.9
    489480       13933
    489520     13934.2
    489560     13935.4
    489600     13936.2
    489640       13938
    489680     13940.1
    489720     13939.5
    489760     13942.3
    489800     13942.7
    489840     13943.4
    489880     13944.8
    489920     13946.6
    489960     13948.1
    490000     13948.4
    490040     13947.6
    490080     13951.1
    490120     13952.7
    490160     13953.8
    490200     13953.6
    490240     13953.8
    490280     13955.8
    490320     13957.1
    490360     13958.3
    490400       13959
    490440     13960.9
    490480     13962.9
    490520     13962.3
    490560     13965.1
    490600     13965.5
    490640     13966.3
    490680     13967.6
    490720     13969.4
    490760     13970.9
    490800     13971.2
    490840     13970.4
    490880     13973.9
    490920     13975.5
    490960     13976.6
    491000     13976.4
    491040     13976.6
    491080     13978.7
    491120     13979.9
    491160     13981.1
    491200     13981.9
    491240     13983.7
    491280     13985.8
    491320     13985.2
    491360       13988
    491400     13988.4
    491440     13989.1
    491480     13990.6
    491520     13992.3
    491560     13993.8
    491600       13994
    491640     13993.3
    491680     13996.8
    491720     13998.3
    491760     13999.5
    491800     13999.2
    491840     13999.5
    491880     14001.6
    491920     14002.7
    491960     14003.9
    492000     14004.8
    492040     14006.6
    492080     14008.7
    492120     14008.1
    492160     14010.8
    492200     14011.3
    492240     14012.1
    492280     14013.4
    492320     14015.2
    492360     14016.7
    492400     14016.9
    492440     14016.1
    492480     14019.6
    492520     14021.1
    492560     14022.4
    492600     14022.1
    492640     14022.4
    492680     14024.4
    492720     14025.5
    492760     14026.8
    492800     14027.6
    492840     14029.4
    492880     14031.6
    492920     14030.9
    492960     14033.7
    493000     14034.2
    493040       14035
    493080     14036.3
    493120       14038
    493160     14039.5
    493200     14039.7
    493240       14039
    493280     14042.5
    493320       14044
    493360     14045.2
    493400       14045
    493440     14045.2
    493480     14047.3
    493520     14048.3
    493560     14049.6
    493600     14050.5
    493640     14052.2
    493680     14054.5
    493720     14053.8
    493760     14056.6
    493800     14057.1
    493840     14057.9
    493880     14059.2
    493920     14060.9
    493960     14062.4
    494000     14062.6
    494040     14061.8
    494080     14065.3
    494120     14066.8
    494160     14068.1
    494200     14067.8
    494240     14068.1
    494280     14070.1
    494320     14071.2
    494360     14072.5
    494400     14073.4
    494440     14075.1
    494480     14077.4
    494520     14076.6
    494560     14079.5
    494600     14079.9
    494640     14080.8
    494680       14082
    494720     14083.8
    494760     14085.3
    494800     14085.4
    494840     14084.8
    494880     14088.2
    494920     14089.7
    494960       14091
    495000     14090.7
    495040     14090.9
    495080       14093
    495120     14094.1
    495160     14095.5
    495200     14096.2
    495240     14097.9
    495280     14100.2
    495320     14099.5
    495360     14102.4
    495400     14102.8
    495440     14103.7
    495480     14104.8
    495520     14106.7
    495560     14108.2
    495600     14108.3
    495640     14107.6
    495680     14111.1
    495720     14112.6
    495760     14113.9
    495800     14113.6
    495840     14113.8
    495880     14115.9
    495920       14117
    495960     14118.3
    496000     14119.2
    496040     14120.8
    496080     14123.2
    496120     14122.4
    496160     14125.3
    496200     14125.7
    496240     14126.6
    496280     14127.8
    496320     14129.6
    496360     14131.1
    496400     14131.2
    496440     14130.5
    496480       14134
    496520     14135.5
    496560     14136.9
    496600     14136.5
    496640     14136.7
    496680     14138.8
    496720     14139.9
    496760     14141.2
    496800     14142.1
    496840     14143.7
    496880     14146.1
    496920     14145.2
    496960     14148.2
    497000     14148.6
    497040     14149.4
    497080     14150.7
    497120     14152.5
    497160       14154
    497200     14154.1
    497240     14153.4
    497280     14156.8
    497320     14158.4
    497360     14159.8
    497400     14159.4
    497440     14159.7
    497480     14161.7
    497520     14162.8
    497560     14164.1
    497600       14165
    497640     14166.6
    497680     14169.1
    497720     14168.2
    497760     14171.1
    497800     14171.5
    497840     14172.4
    497880     14173.5
    497920     14175.3
    497960     14176.9
    498000       14177
    498040     14176.3
    498080     14179.7
    498120     14181.3
    498160     14182.8
    498200     14182.3
    498240     14182.6
    498280     14184.6
    498320     14185.7
    498360       14187
    498400     14187.9
    498440     14189.5
    498480       14192
    498520     14191.1
    498560     14194.1
    498600     14194.5
    498640     14195.3
    498680     14196.4
    498720     14198.3
    498760     14199.9
    498800       14200
    498840     14199.3
    498880     14202.7
    498920     14204.3
    498960     14205.7
    499000     14205.3
    499040     14205.6
    499080     14207.5
    499120     14208.7
    499160     14209.9
    499200     14210.8
    499240     14212.4
    499280     14214.9
    499320     14213.9
    499360       14217
    499400     14217.4
    499440     14218.2
    499480     14219.3
    499520     14221.2
    499560     14222.8
    499600     14222.8
    499640     14222.2
    499680     14225.6
    499720     14227.2
    499760     14228.6
    499800     14228.2
    499840     14228.5
    499880     14230.4
    499920     14231.6
    499960     14232.8
    500000     14233.8
    500040     14235.3
    500080     14237.8
    500120     14236.8
    500160     14239.8
    500200     14240.2
    500240       14241
    500280     14242.2
    500320     14244.1
    500360     14245.7
    500400     14245.7
    500440     14245.1
    500480     14248.5
    500520     14250.1
    500560     14251.5
    500600     14251.1
    500640     14251.3
    500680     14253.3
    500720     14254.5
    500760     14255.7
    500800     14256.6
    500840     14258.2
    500880     14260.7
    500920     14259.7
    500960     14262.7
    501000     14263.1
    501040       14264
    501080     14265.1
    501120       14267
    501160     14268.6
    501200     14268.6
    501240       14268
    501280     14271.4
    501320       14273
    501360     14274.4
    501400       14274
    501440     14274.2
    501480     14276.2
    501520     14277.3
    501560     14278.6
    501600     14279.5
    501640     14281.2
    501680     14283.6
    501720     14282.6
    501760     14285.6
    501800       14286
    501840     14286.8
    501880       14288
    501920     14289.9
    501960     14291.4
    502000     14291.4
    502040     14290.8
    502080     14294.3
    502120     14295.9
    502160     14297.3
    502200     14296.9
    502240     14297.1
    502280     14299.1
    502320     14300.2
    502360     14301.5
    502400     14302.4
    502440     14304.1
    502480     14306.6
    502520     14305.6
    502560     14308.5
    502600     14308.9
    502640     14309.7
    502680     14310.9
    502720     14312.8
    502760     14314.4
    502800     14314.4
    502840     14313.8
    502880     14317.2
    502920     14318.8
    502960     14320.2
    503000     14319.8
    503040     14320.1
    503080       14322
    503120     14323.1
    503160     14324.5
    503200     14325.3
    503240     14327.1
    503280     14329.5
    503320     14328.5
    503360     14331.5
    503400     14331.8
    503440     14332.6
    503480     14333.8
    503520     14335.6
    503560     14337.3
    503600     14337.3
    503640     14336.7
    503680     14340.1
    503720     14341.7
    503760     14343.1
    503800     14342.8
    503840       14343
    503880     14344.9
    503920     14346.1
    503960     14347.4
    504000     14348.2
    504040     14349.9
    504080     14352.5
    504120     14351.4
    504160     14354.4
    504200     14354.7
    504240     14355.5
    504280     14356.7
    504320     14358.6
    504360     14360.2
    504400     14360.2
    504440     14359.5
    504480       14363
    504520     14364.6
    504560     14365.9
    504600     14365.6
    504640     14365.9
    504680     14367.9
    504720       14369
    504760     14370.4
    504800     14371.1
    504840     14372.9
    504880     14375.4
    504920     14374.3
    504960     14377.3
    505000     14377.6
    505040     14378.4
    505080     14379.6
    505120     14381.5
    505160     14383.1
    505200       14383
    505240     14382.4
    505280     14385.9
    505320     14387.5
    505360     14388.8
    505400     14388.6
    505440     14388.8
    505480     14390.8
    505520       14392
    505560     14393.3
    505600       14394
    505640     14395.8
    505680     14398.3
    505720     14397.2
    505760     14400.3
    505800     14400.5
    505840     14401.3
    505880     14402.5
    505920     14404.5
    505960     14406.1
    506000     14405.9
    506040     14405.4
    506080     14408.9
    506120     14410.4
    506160     14411.8
    506200     14411.6
    506240     14411.8
    506280     14413.8
    506320       14415
    506360     14416.2
    506400       14417
    506440     14418.8
    506480     14421.3
    506520     14420.1
    506560     14423.3
    506600     14423.5
    506640     14424.3
    506680     14425.5
    506720     14427.4
    506760     14429.1
    506800       14429
    506840     14428.3
    506880     14431.9
    506920     14433.4
    506960     14434.7
    507000     14434.6
    507040     14434.7
    507080     14436.8
    507120       14438
    507160     14439.2
    507200       14440
    507240     14441.8
    507280     14444.3
    507320     14443.1
    507360     14446.3
    507400     14446.5
    507440     14447.3
    507480     14448.5
    507520     14450.5
    507560       14452
    507600     14451.9
    507640     14451.2
    507680     14454.9
    507720     14456.4
    507760     14457.7
    507800     14457.6
    507840     14457.7
    507880     14459.7
    507920     14460.9
    507960     14462.1
    508000     14462.9
    508040     14464.7
    508080     14467.3
    508120       14466
    508160     14469.3
    508200     14469.4
    508240     14470.2
    508280     14471.4
    508320     14473.4
    508360       14475
    508400     14474.8
    508440     14474.2
    508480     14477.8
    508520     14479.4
    508560     14480.6
    508600     14480.5
    508640     14480.7
    508680     14482.8
    508720     14483.8
    508760     14485.1
    508800     14485.8
    508840     14487.7
    508880     14490.2
    508920       14489
    508960     14492.2
    509000     14492.5
    509040     14493.2
    509080     14494.4
    509120     14496.4
    509160     14497.9
    509200     14497.8
    509240     14497.2
    509280     14500.7
    509320     14502.4
    509360     14503.6
    509400     14503.5
    509440     14503.6
    509480     14505.7
    509520     14506.8
    509560     14508.1
    509600     14508.8
    509640     14510.6
    509680     14513.2
    509720       14512
    509760     14515.2
    509800     14515.4
    509840     14516.2
    509880     14517.4
    509920     14519.3
    509960     14520.9
    510000     14520.8
    510040     14520.2
    510080     14523.8
    510120     14525.4
    510160     14526.6
    510200     14526.4
    510240     14526.6
    510280     14528.7
    510320     14529.8
    510360     14531.1
    510400     14531.8
    510440     14533.6
    510480     14536.2
    510520       14535
    510560     14538.2
    510600     14538.4
    510640     14539.2
    510680     14540.4
    510720     14542.2
    510760     14543.9
    510800     14543.8
    510840     14543.1
    510880     14546.7
    510920     14548.4
    510960     14549.6
    511000     14549.4
    511040     14549.6
    511080     14551.8
    511120     14552.8
    511160       14554
    511200     14554.9
    511240     14556.7
    511280     14559.2
    511320       14558
    511360     14561.2
    511400     14561.4
    511440     14562.2
    511480     14563.4
    511520     14565.3
    511560     14566.9
    511600     14566.8
    511640     14566.2
    511680     14569.8
    511720     14571.4
    511760     14572.7
    511800     14572.4
    511840     14572.7
    511880     14574.8
    511920     14575.8
    511960     14577.1
    512000     14577.9
    512040     14579.8
    512080     14582.4
    512120       14581
    512160     14584.2
    512200     14584.5
    512240     14585.3
    512280     14586.5
    512320     14588.4
    512360     14589.9
    512400     14589.8
    512440     14589.2
    512480     14592.9
    512520     14594.5
    512560     14595.7
    512600     14595.5
    512640     14595.8
    512680     14597.9
    512720     14598.8
    512760     14600.1
    512800       14601
    512840     14602.8
    512880     14605.5
    512920     14604.1
    512960     14607.3
    513000     14607.5
    513040     14608.4
    513080     14609.4
    513120     14611.4
    513160     14612.9
    513200     14612.9
    513240     14612.2
    513280     14615.9
    513320     14617.5
    513360     14618.8
    513400     14618.5
    513440     14618.8
    513480     14620.9
    513520     14621.9
    513560     14623.1
    513600       14624
    513640     14625.8
    513680     14628.5
    513720     14627.2
    513760     14630.4
    513800     14630.6
    513840     14631.4
    513880     14632.5
    513920     14634.4
    513960       14636
    514000     14635.9
    514040     14635.3
    514080     14638.9
    514120     14640.6
    514160     14641.8
    514200     14641.6
    514240     14641.9
    514280       14644
    514320       14645
    514360     14646.1
    514400     14647.1
    514440     14648.8
    514480     14651.6
    514520     14650.2
    514560     14653.5
    514600     14653.6
    514640     14654.5
    514680     14655.6
    514720     14657.5
    514760       14659
    514800       14659
    514840     14658.3
    514880       14662
    514920     14663.6
    514960     14664.9
    515000     14664.7
    515040       14665
    515080       14667
    515120       14668
    515160     14669.2
    515200     14670.1
    515240     14671.9
    515280     14674.7
    515320     14673.3
    515360     14676.6
    515400     14676.7
    515440     14677.6
    515480     14678.7
    515520     14680.6
    515560     14682.1
    515600     14682.2
    515640     14681.5
    515680     14685.1
    515720     14686.7
    515760       14688
    515800     14687.8
    515840     14688.1
    515880     14690.1
    515920     14691.2
    515960     14692.3
    516000     14693.3
    516040     14695.1
    516080     14697.8
    516120     14696.5
    516160     14699.7
    516200     14699.9
    516240     14700.7
    516280     14701.7
    516320     14703.8
    516360     14705.2
    516400     14705.3
    516440     14704.6
    516480     14708.2
    516520     14709.9
    516560     14711.1
    516600       14711
    516640     14711.2
    516680     14713.2
    516720     14714.3
    516760     14715.4
    516800     14716.4
    516840     14718.3
    516880       14721
    516920     14719.6
    516960     14722.9
    517000     14723.1
    517040     14723.9
    517080       14725
    517120     14726.8
    517160     14728.4
    517200     14728.5
    517240     14727.7
    517280     14731.4
    517320     14733.1
    517360     14734.3
    517400     14734.1
    517440     14734.4
    517480     14736.4
    517520     14737.4
    517560     14738.6
    517600     14739.5
    517640     14741.5
    517680     14744.2
    517720     14742.7
    517760     14746.1
    517800     14746.2
    517840       14747
    517880     14748.1
    517920       14750
    517960     14751.5
    518000     14751.6
    518040     14750.8
    518080     14754.5
    518120     14756.2
    518160     14757.4
    518200     14757.3
    518240     14757.5
    518280     14759.6
    518320     14760.5
    518360     14761.7
    518400     14762.7
    518440     14764.6
    518480     14767.3
    518520     14765.9
    518560     14769.2
    518600     14769.4
    518640     14770.2
    518680     14771.2
    518720     14773.1
    518760     14774.6
    518800     14774.7
    518840     14773.9
    518880     14777.7
    518920     14779.5
    518960     14780.6
    519000     14780.4
    519040     14780.6
    519080     14782.7
    519120     14783.7
    519160     14784.8
    519200     14785.9
    519240     14787.8
    519280     14790.4
    519320     14789.1
    519360     14792.4
    519400     14792.6
    519440     14793.3
    519480     14794.4
    519520     14796.3
    519560     14797.8
    519600     14797.9
    519640     14797.1
    519680     14800.9
    519720     14802.6
    519760     14803.7
    519800     14803.5
    519840     14803.8
    519880     14805.9
    519920     14806.9
    519960     14807.9
    520000       14809
    520040     14810.9
    520080     14813.6
    520120     14812.2
    520160     14815.5
    520200     14815.7
    520240     14816.5
    520280     14817.5
    520320     14819.4
    520360     14820.9
    520400       14821
    520440     14820.2
    520480       14824
    520520     14825.8
    520560     14826.8
    520600     14826.6
    520640     14826.9
    520680     14829.1
    520720       14830
    520760     14831.1
    520800     14832.2
    520840       14834
    520880     14836.8
    520920     14835.4
    520960     14838.6
    521000     14838.8
    521040     14839.6
    521080     14840.6
    521120     14842.5
    521160       14844
    521200     14844.2
    521240     14843.3
    521280     14847.1
    521320       14849
    521360     14849.9
    521400     14849.8
    521440       14850
    521480     14852.2
    521520     14853.1
    521560     14854.3
    521600     14855.3
    521640     14857.2
    521680       14860
    521720     14858.5
    521760     14861.7
    521800     14861.9
    521840     14862.7
    521880     14863.8
    521920     14865.6
    521960     14867.2
    522000     14867.3
    522040     14866.5
    522080     14870.2
    522120     14872.1
    522160     14873.1
    522200       14873
    522240     14873.2
    522280     14875.3
    522320     14876.3
    522360     14877.3
    522400     14878.5
    522440     14880.3
    522480     14883.1
    522520     14881.7
    522560     14884.9
    522600     14885.1
    522640     14885.8
    522680     14886.9
    522720     14888.7
    522760     14890.3
    522800     14890.5
    522840     14889.6
    522880     14893.4
    522920     14895.2
    522960     14896.1
    523000     14896.1
    523040     14896.3
    523080     14898.4
    523120     14899.4
    523160     14900.4
    523200     14901.6
    523240     14903.5
    523280     14906.2
    523320     14904.8
    523360       14908
    523400     14908.1
    523440     14908.9
    523480       14910
    523520     14911.9
    523560     14913.5
    523600     14913.5
    523640     14912.7
    523680     14916.5
    523720     14918.4
    523760     14919.2
    523800     14919.2
    523840     14919.5
    523880     14921.5
    523920     14922.5
    523960     14923.5
    524000     14924.8
    524040     14926.6
    524080     14929.3
    524120     14927.9
    524160     14931.2
    524200     14931.2
    524240     14932.1
    524280     14933.1
    524320     14934.9
    524360     14936.7
    524400     14936.6
    524440     14935.9
    524480     14939.6
    524520     14941.5
    524560     14942.3
    524600     14942.4
    524640     14942.6
    524680     14944.6
    524720     14945.6
    524760     14946.7
    524800     14947.9
    524840     14949.8
    524880     14952.4
    524920     14951.1
    524960     14954.3
    525000     14954.4
    525040     14955.2
    525080     14956.2
    525120       14958
    525160     14959.8
    525200     14959.8
    525240       14959
    525280     14962.8
    525320     14964.7
    525360     14965.4
    525400     14965.5
    525440     14965.7
    525480     14967.8
    525520     14968.7
    525560     14969.9
    525600       14971
    525640     14972.9
    525680     14975.6
    525720     14974.2
    525760     14977.4
    525800     14977.6
    525840     14978.4
    525880     14979.3
    525920     14981.1
    525960       14983
    526000     14982.9
    526040     14982.2
    526080     14985.9
    526120     14987.8
    526160     14988.6
    526200     14988.7
    526240     14988.9
    526280       14991
    526320     14991.8
    526360       14993
    526400     14994.3
    526440     14996.1
    526480     14998.8
    526520     14997.3
    526560     15000.6
    526600     15000.8
    526640     15001.6
    526680     15002.5
    526720     15004.2
    526760     15006.1
    526800       15006
    526840     15005.4
    526880     15009.1
    526920     15010.9
    526960     15011.7
    527000     15011.8
    527040     15012.1
    527080     15014.1
    527120       15015
    527160     15016.2
    527200     15017.4
    527240     15019.2
    527280     15021.9
    527320     15020.5
    527360     15023.6
    527400     15023.9
    527440     15024.7
    527480     15025.7
    527520     15027.3
    527560     15029.2
    527600     15029.1
    527640     15028.6
    527680     15032.1
    527720       15034
    527760     15034.8
    527800     15034.9
    527840     15035.2
    527880     15037.2
    527920     15038.2
    527960     15039.3
    528000     15040.6
    528040     15042.3
    528080     15045.1
    528120     15043.6
    528160     15046.8
    528200       15047
    528240     15047.8
    528280     15048.9
    528320     15050.5
    528360     15052.4
    528400     15052.2
    528440     15051.7
    528480     15055.3
    528520     15057.2
    528560       15058
    528600     15058.1
    528640     15058.3
    528680     15060.4
    528720     15061.2
    528760     15062.4
    528800     15063.7
    528840     15065.5
    528880     15068.2
    528920     15066.7
    528960     15069.9
    529000     15070.2
    529040       15071
    529080       15072
    529120     15073.6
    529160     15075.5
    529200     15075.3
    529240     15074.9
    529280     15078.4
    529320     15080.3
    529360     15081.1
    529400     15081.2
    529440     15081.5
    529480     15083.5
    529520     15084.4
    529560     15085.6
    529600     15086.8
    529640     15088.6
    529680     15091.4
    529720     15089.8
    529760     15093.1
    529800     15093.3
    529840     15094.1
    529880     15095.2
    529920     15096.8
    529960     15098.7
    530000     15098.5
    530040       15098
    530080     15101.6
    530120     15103.6
    530160     15104.2
    530200     15104.4
    530240     15104.7
    530280     15106.7
    530320     15107.7
    530360     15108.7
    530400       15110
    530440     15111.7
    530480     15114.5
    530520       15113
    530560     15116.3
    530600     15116.5
    530640     15117.3
    530680     15118.4
    530720       15120
    530760     15121.9
    530800     15121.7
    530840     15121.1
    530880     15124.7
    530920     15126.8
    530960     15127.3
    531000     15127.5
    531040     15127.8
    531080     15129.9
    531120     15130.8
    531160     15131.9
    531200     15133.2
    531240     15134.9
    531280     15137.7
    531320     15136.2
    531360     15139.5
    531400     15139.7
    531440     15140.5
    531480     15141.6
    531520     15143.2
    531560       15145
    531600     15144.8
    531640     15144.3
    531680     15147.8
    531720       15150
    531760     15150.5
    531800     15150.6
    531840       15151
    531880     15153.1
    531920     15153.9
    531960       15155
    532000     15156.4
    532040     15158.1
    532080     15160.8
    532120     15159.4
    532160     15162.7
    532200     15162.9
    532240     15163.7
    532280     15164.7
    532320     15166.3
    532360     15168.2
    532400       15168
    532440     15167.5
    532480       15171
    532520     15173.2
    532560     15173.6
    532600     15173.8
    532640     15174.2
    532680     15176.2
    532720     15177.1
    532760     15178.2
    532800     15179.5
    532840     15181.2
    532880       15184
    532920     15182.6
    532960     15185.8
    533000     15186.1
    533040     15186.9
    533080       15188
    533120     15189.5
    533160     15191.5
    533200     15191.2
    533240     15190.7
    533280     15194.2
    533320     15196.4
    533360     15196.8
    533400       15197
    533440     15197.3
    533480     15199.4
    533520     15200.2
    533560     15201.4
    533600     15202.7
    533640     15204.4
    533680     15207.2
    533720     15205.8
    533760       15209
    533800     15209.2
    533840     15210.1
    533880     15211.2
    533920     15212.7
    533960     15214.7
    534000     15214.4
    534040     15213.8
    534080     15217.5
    534120     15219.6
    534160       15220
    534200     15220.2
    534240     15220.5
    534280     15222.6
    534320     15223.5
    534360     15224.5
    534400     15225.9
    534440     15227.7
    534480     15230.4
    534520     15229.1
    534560     15232.2
    534600     15232.4
    534640     15233.2
    534680     15234.4
    534720       15236
    534760     15237.8
    534800     15237.5
    534840     15237.1
    534880     15240.7
    534920     15242.8
    534960     15243.1
    535000     15243.3
    535040     15243.7
    535080     15245.8
    535120     15246.7
    535160     15247.7
    535200     15249.1
    535240     15250.9
    535280     15253.6
    535320     15252.3
    535360     15255.4
    535400     15255.6
    535440     15256.5
    535480     15257.6
    535520     15259.2
    535560       15261
    535600     15260.7
    535640     15260.3
    535680     15263.9
    535720     15266.1
    535760     15266.3
    535800     15266.5
    535840     15266.8
    535880       15269
    535920     15269.9
    535960       15271
    536000     15272.3
    536040     15274.2
    536080     15276.8
    536120     15275.4
    536160     15278.6
    536200     15278.8
    536240     15279.7
    536280     15280.7
    536320     15282.4
    536360     15284.2
    536400     15283.8
    536440     15283.5
    536480     15287.1
    536520     15289.3
    536560     15289.5
    536600     15289.8
    536640     15290.1
    536680     15292.3
    536720     15293.1
    536760     15294.2
    536800     15295.5
    536840     15297.3
    536880       15300
    536920     15298.7
    536960     15301.8
    537000       15302
    537040     15302.9
    537080     15303.9
    537120     15305.6
    537160     15307.5
    537200     15307.1
    537240     15306.7
    537280     15310.3
    537320     15312.5
    537360     15312.8
    537400       15313
    537440     15313.3
    537480     15315.5
    537520     15316.3
    537560     15317.5
    537600     15318.8
    537640     15320.6
    537680     15323.2
    537720       15322
    537760       15325
    537800     15325.3
    537840     15326.2
    537880     15327.2
    537920     15328.8
    537960     15330.7
    538000     15330.4
    538040     15329.9
    538080     15333.5
    538120     15335.7
    538160       15336
    538200     15336.2
    538240     15336.5
    538280     15338.7
    538320     15339.6
    538360     15340.7
    538400       15342
    538440     15343.8
    538480     15346.4
    538520     15345.2
    538560     15348.3
    538600     15348.5
    538640     15349.3
    538680     15350.4
    538720       15352
    538760     15353.9
    538800     15353.6
    538840     15353.1
    538880     15356.7
    538920     15358.9
    538960     15359.2
    539000     15359.4
    539040     15359.7
    539080     15361.9
    539120     15362.8
    539160     15363.9
    539200     15365.2
    539240       15367
    539280     15369.7
    539320     15368.3
    539360     15371.5
    539400     15371.7
    539440     15372.6
    539480     15373.6
    539520     15375.2
    539560     15377.1
    539600     15376.7
    539640     15376.3
    539680     15379.9
    539720     15382.2
    539760     15382.4
    539800     15382.6
    539840     15382.9
    539880     15385.1
    539920     15385.9
    539960     15387.1
    540000     15388.3
    540040     15390.2
    540080     15392.8
    540120     15391.4
    540160     15394.7
    540200     15394.9
    540240     15395.8
    540280     15396.7
    540320     15398.4
    540360     15400.3
    540400     15399.9
    540440     15399.5
    540480     15403.1
    540520     15405.3
    540560     15405.7
    540600     15405.7
    540640     15406.1
    540680     15408.3
    540720     15409.1
    540760     15410.2
    540800     15411.6
    540840     15413.5
    540880       15416
    540920     15414.6
    540960     15417.9
    541000     15418.1
    541040     15418.9
    541080       15420
    541120     15421.6
    541160     15423.5
    541200     15423.1
    541240     15422.7
    541280     15426.4
    541320     15428.5
    541360     15428.9
    541400     15428.9
    541440     15429.2
    541480     15431.6
    541520     15432.2
    541560     15433.5
    541600     15434.8
    541640     15436.7
    541680     15439.2
    541720     15437.8
    541760       15441
    541800     15441.3
    541840     15442.2
    541880     15443.2
    541920     15444.9
    541960     15446.6
    542000     15446.3
    542040       15446
    542080     15449.6
    542120     15451.7
    542160     15452.1
    542200     15452.1
    542240     15452.5
    542280     15454.7
    542320     15455.4
    542360     15456.6
    542400       15458
    542440       15460
    542480     15462.3
    542520       15461
    542560     15464.3
    542600     15464.5
    542640     15465.3
    542680     15466.3
    542720     15468.1
    542760     15469.8
    542800     15469.5
    542840     15469.2
    542880     15472.8
    542920     15474.9
    542960     15475.3
    543000     15475.4
    543040     15475.7
    543080     15477.9
    543120     15478.6
    543160     15479.8
    543200     15481.2
    543240     15483.1
    543280     15485.5
    543320     15484.3
    543360     15487.5
    543400     15487.7
    543440     15488.5
    543480     15489.5
    543520     15491.2
    543560     15493.1
    543600     15492.8
    543640     15492.4
    543680       15496
    543720     15498.1
    543760     15498.5
    543800     15498.6
    543840     15498.9
    543880       15501
    543920     15501.8
    543960       15503
    544000     15504.4
    544040     15506.4
    544080     15508.7
    544120     15507.5
    544160     15510.7
    544200       15511
    544240     15511.7
    544280     15512.7
    544320     15514.4
    544360     15516.3
    544400       15516
    544440     15515.6
    544480     15519.3
    544520     15521.3
    544560     15521.7
    544600     15521.9
    544640     15522.1
    544680     15524.3
    544720       15525
    544760     15526.2
    544800     15527.6
    544840     15529.6
    544880     15531.9
    544920     15530.6
    544960     15533.9
    545000     15534.2
    545040     15534.8
    545080     15535.9
    545120     15537.6
    545160     15539.5
    545200     15539.2
    545240     15538.8
    545280     15542.5
    545320     15544.5
    545360     15544.9
    545400     15545.1
    545440     15545.4
    545480     15547.5
    545520     15548.3
    545560     15549.4
    545600     15550.9
    545640     15552.8
    545680     15555.1
    545720     15553.9
    545760     15557.1
    545800     15557.4
    545840       15558
    545880     15559.2
    545920     15560.8
    545960     15562.7
    546000     15562.3
    546040       15562
    546080     15565.7
    546120     15567.7
    546160     15568.1
    546200     15568.3
    546240     15568.6
    546280     15570.7
    546320     15571.5
    546360     15572.6
    546400       15574
    546440       15576
    546480     15578.3
    546520     15577.1
    546560     15580.3
    546600     15580.6
    546640     15581.2
    546680     15582.4
    546720       15584
    546760     15585.8
    546800     15585.6
    546840     15585.1
    546880       15589
    546920     15590.9
    546960     15591.3
    547000     15591.5
    547040     15591.8
    547080       15594
    547120     15594.8
    547160     15595.8
    547200     15597.3
    547240     15599.3
    547280     15601.5
    547320     15600.2
    547360     15603.5
    547400     15603.9
    547440     15604.5
    547480     15605.6
    547520     15607.3
    547560     15609.1
    547600     15608.8
    547640     15608.4
    547680     15612.2
    547720     15614.1
    547760     15614.5
    547800     15614.8
    547840       15615
    547880     15617.2
    547920       15618
    547960     15619.1
    548000     15620.5
    548040     15622.5
    548080     15624.7
    548120     15623.4
    548160     15626.7
    548200     15627.1
    548240     15627.8
    548280     15628.9
    548320     15630.5
    548360     15632.3
    548400       15632
    548440     15631.5
    548480     15635.5
    548520     15637.3
    548560     15637.8
    548600       15638
    548640     15638.3
    548680     15640.4
    548720     15641.2
    548760     15642.3
    548800     15643.8
    548840     15645.8
    548880     15648.1
    548920     15646.8
    548960     15650.1
    549000     15650.4
    549040     15651.2
    549080     15652.2
    549120     15653.8
    549160     15655.6
    549200     15655.3
    549240     15654.8
    549280     15658.7
    549320     15660.6
    549360       15661
    549400     15661.3
    549440     15661.6
    549480     15663.7
    549520     15664.5
    549560     15665.6
    549600     15667.1
    549640     15669.1
    549680     15671.4
    549720       15670
    549760     15673.4
    549800     15673.7
    549840     15674.4
    549880     15675.5
    549920     15677.1
    549960     15678.9
    550000     15678.6
    550040       15678
    550080     15681.9
    550120     15683.9
    550160     15684.3
    550200     15684.6
    550240     15684.9
    550280       15687
    550320     15687.7
    550360     15688.9
    550400     15690.5
    550440     15692.4
    550480     15694.7
    550520     15693.2
    550560     15696.6
    550600       15697
    550640     15697.8
    550680     15698.9
    550720     15700.4
    550760     15702.2
    550800     15701.9
    550840     15701.3
    550880     15705.3
    550920     15707.2
    550960     15707.7
    551000     15707.8
    551040     15708.1
    551080     15710.3
    551120       15711
    551160     15712.2
    551200     15713.8
    551240     15715.7
    551280       15718
    551320     15716.5
    551360       15720
    551400     15720.4
    551440     15721.1
    551480     15722.3
    551520     15723.8
    551560     15725.5
    551600     15725.2
    551640     15724.7
    551680     15728.6
    551720     15730.5
    551760     15731.1
    551800     15731.1
    551840     15731.5
    551880     15733.6
    551920     15734.3
    551960     15735.5
    552000     15737.2
    552040       15739
    552080     15741.3
    552120     15739.9
    552160     15743.2
    552200     15743.7
    552240     15744.4
    552280     15745.6
    552320     15747.1
    552360     15748.8
    552400     15748.5
    552440       15748
    552480       15752
    552520     15753.8
    552560     15754.4
    552600     15754.5
    552640     15754.8
    552680       15757
    552720     15757.6
    552760     15758.8
    552800     15760.5
    552840     15762.3
    552880     15764.6
    552920     15763.1
    552960     15766.5
    553000       15767
    553040     15767.7
    553080     15768.9
    553120     15770.4
    553160     15772.1
    553200     15771.8
    553240     15771.2
    553280     15775.3
    553320     15777.1
    553360     15777.7
    553400     15777.7
    553440       15778
    553480     15780.3
    553520     15780.9
    553560     15782.1
    553600     15783.8
    553640     15785.7
    553680     15787.9
    553720     15786.4
    553760     15789.8
    553800     15790.3
    553840       15791
    553880     15792.1
    553920     15793.8
    553960     15795.4
    554000       15795
    554040     15794.5
    554080     15798.5
    554120     15800.4
    554160       15801
    554200       15801
    554240     15801.4
    554280     15803.6
    554320     15804.1
    554360     15805.4
    554400     15807.1
    554440     15808.9
    554480     15811.2
    554520     15809.7
    554560     15813.1
    554600     15813.6
    554640     15814.3
    554680     15815.4
    554720     15817.1
    554760     15818.7
    554800     15818.4
    554840     15817.8
    554880     15821.7
    554920     15823.7
    554960     15824.3
    555000     15824.3
    555040     15824.6
    555080       15827
    555120     15827.4
    555160     15828.6
    555200     15830.4
    555240     15832.2
    555280     15834.4
    555320     15832.9
    555360     15836.5
    555400     15836.9
    555440     15837.5
    555480     15838.7
    555520     15840.4
    555560       15842
    555600     15841.6
    555640     15841.1
    555680       15845
    555720       15847
    555760     15847.6
    555800     15847.6
    555840     15847.9
    555880     15850.1
    555920     15850.7
    555960     15851.9
    556000     15853.7
    556040     15855.5
    556080     15857.7
    556120     15856.2
    556160     15859.7
    556200     15860.1
    556240     15860.8
    556280       15862
    556320     15863.6
    556360     15865.2
    556400     15864.9
    556440     15864.3
    556480     15868.2
    556520     15870.3
    556560     15870.8
    556600     15870.8
    556640     15871.2
    556680     15873.5
    556720     15873.9
    556760     15875.1
    556800     15876.9
    556840     15878.8
    556880     15880.9
    556920     15879.5
    556960       15883
    557000     15883.4
    557040     15884.1
    557080     15885.3
    557120     15886.9
    557160     15888.5
    557200     15888.2
    557240     15887.6
    557280     15891.5
    557320     15893.6
    557360     15894.1
    557400     15894.1
    557440     15894.4
    557480     15896.7
    557520     15897.1
    557560     15898.4
    557600     15900.1
    557640     15902.1
    557680     15904.2
    557720     15902.6
    557760     15906.2
    557800     15906.6
    557840     15907.3
    557880     15908.5
    557920     15910.2
    557960     15911.7
    558000     15911.5
    558040     15910.8
    558080     15914.7
    558120     15916.8
    558160     15917.3
    558200     15917.3
    558240     15917.6
    558280     15919.9
    558320     15920.4
    558360     15921.6
    558400     15923.4
    558440     15925.3
    558480     15927.4
    558520     15925.8
    558560     15929.4
    558600     15929.8
    558640     15930.5
    558680     15931.7
    558720     15933.4
    558760     15934.9
    558800     15934.7
    558840       15934
    558880     15937.9
    558920       15940
    558960     15940.5
    559000     15940.5
    559040     15940.8
    559080     15943.1
    559120     15943.5
    559160     15944.8
    559200     15946.6
    559240     15948.5
    559280     15950.7
    559320     15949.1
    559360     15952.7
    559400       15953
    559440     15953.8
    559480     15954.9
    559520     15956.5
    559560     15958.1
    559600     15957.9
    559640     15957.2
    559680     15961.1
    559720     15963.2
    559760     15963.8
    559800     15963.7
    559840     15964.1
    559880     15966.3
    559920     15966.7
    559960       15968
    560000     15969.8
    560040     15971.7
    560080     15973.9
    560120     15972.2
    560160     15975.9
    560200     15976.3
    560240       15977
    560280     15978.1
    560320     15979.8
    560360     15981.3
    560400     15981.1
    560440     15980.4
    560480     15984.3
    560520     15986.4
    560560     15986.9
    560600     15986.9
    560640     15987.3
    560680     15989.5
    560720     15989.9
    560760     15991.2
    560800     15992.9
    560840     15994.8
    560880     15997.1
    560920     15995.5
    560960     15999.1
    561000     15999.5
    561040     16000.2
    561080     16001.2
    561120       16003
    561160     16004.5
    561200     16004.3
    561240     16003.7
    561280     16007.5
    561320     16009.6
    561360     16010.2
    561400     16010.1
    561440     16010.4
    561480     16012.8
    561520       16013
    561560     16014.4
    561600     16016.2
    561640     16017.9
    561680     16020.4
    561720     16018.7
    561760     16022.4
    561800     16022.6
    561840     16023.4
    561880     16024.4
    561920     16026.2
    561960     16027.8
    562000     16027.5
    562040       16027
    562080     16030.9
    562120     16032.7
    562160     16033.4
    562200     16033.3
    562240     16033.6
    562280     16036.1
    562320     16036.3
    562360     16037.7
    562400     16039.5
    562440     16041.2
    562480     16043.7
    562520       16042
    562560     16045.6
    562600     16045.8
    562640     16046.7
    562680     16047.6
    562720     16049.4
    562760       16051
    562800     16050.8
    562840     16050.3
    562880     16054.2
    562920       16056
    562960     16056.7
    563000     16056.5
    563040     16056.9
    563080     16059.4
    563120     16059.5
    563160       16061
    563200     16062.8
    563240     16064.5
    563280       16067
    563320     16065.2
    563360     16068.8
    563400     16069.1
    563440     16069.9
    563480     16070.9
    563520     16072.7
    563560     16074.3
    563600     16074.1
    563640     16073.5
    563680     16077.4
    563720     16079.2
    563760       16080
    563800     16079.7
    563840     16080.1
    563880     16082.5
    563920     16082.7
    563960     16084.2
    564000     16086.1
    564040     16087.7
    564080     16090.2
    564120     16088.4
    564160       16092
    564200     16092.4
    564240     16093.1
    564280     16094.2
    564320     16095.9
    564360     16097.4
    564400     16097.2
    564440     16096.7
    564480     16100.6
    564520     16102.5
    564560     16103.2
    564600       16103
    564640     16103.3
    564680     16105.7
    564720     16105.9
    564760     16107.5
    564800     16109.3
    564840     16110.9
    564880     16113.4
    564920     16111.7
    564960     16115.2
    565000     16115.6
    565040     16116.3
    565080     16117.3
    565120     16119.1
    565160     16120.7
    565200     16120.5
    565240     16119.9
    565280     16123.8
    565320     16125.8
    565360     16126.3
    565400     16126.2
    565440     16126.5
    565480     16128.9
    565520     16129.1
    565560     16130.6
    565600     16132.5
    565640     16134.1
    565680     16136.6
    565720     16134.9
    565760     16138.4
    565800     16138.7
    565840     16139.5
    565880     16140.4
    565920     16142.2
    565960     16143.9
    566000     16143.7
    566040     16143.1
    566080     16146.9
    566120     16148.9
    566160     16149.4
    566200     16149.3
    566240     16149.7
    566280     16152.1
    566320     16152.2
    566360     16153.8
    566400     16155.7
    566440     16157.2
    566480     16159.7
    566520     16158.1
    566560     16161.6
    566600     16161.9
    566640     16162.6
    566680     16163.5
    566720     16165.3
    566760       16167
    566800     16166.7
    566840     16166.1
    566880     16169.9
    566920       16172
    566960     16172.5
    567000     16172.4
    567040     16172.8
    567080     16175.2
    567120     16175.3
    567160     16176.9
    567200     16178.7
    567240     16180.2
    567280     16182.8
    567320     16181.2
    567360     16184.6
    567400       16185
    567440     16185.7
    567480     16186.7
    567520     16188.4
    567560     16190.1
    567600     16189.8
    567640     16189.2
    567680       16193
    567720     16195.1
    567760     16195.7
    567800     16195.5
    567840     16195.9
    567880     16198.4
    567920     16198.4
    567960       16200
    568000     16201.8
    568040     16203.3
    568080     16205.9
    568120     16204.3
    568160     16207.7
    568200       16208
    568240     16208.7
    568280     16209.9
    568320     16211.5
    568360     16213.1
    568400     16212.9
    568440     16212.4
    568480     16216.1
    568520     16218.3
    568560     16218.8
    568600     16218.5
    568640     16219.1
    568680     16221.5
    568720     16221.5
    568760     16223.1
    568800       16225
    568840     16226.4
    568880       16229
    568920     16227.4
    568960     16230.8
    569000     16231.2
    569040     16231.8
    569080     16233.1
    569120     16234.7
    569160     16236.3
    569200     16236.1
    569240     16235.5
    569280     16239.2
    569320     16241.4
    569360     16241.9
    569400     16241.8
    569440     16242.3
    569480     16244.7
    569520     16244.6
    569560     16246.3
    569600     16248.2
    569640     16249.6
    569680     16252.1
    569720     16250.5
    569760     16253.9
    569800     16254.3
    569840       16255
    569880     16256.2
    569920     16257.8
    569960     16259.3
    570000     16259.1
    570040     16258.6
    570080     16262.3
    570120     16264.5
    570160       16265
    570200     16264.9
    570240     16265.4
    570280     16267.8
    570320     16267.8
    570360     16269.3
    570400     16271.3
    570440     16272.7
    570480     16275.2
    570520     16273.6
    570560     16277.1
    570600     16277.5
    570640     16278.1
    570680     16279.2
    570720     16280.9
    570760     16282.4
    570800     16282.1
    570840     16281.7
    570880     16285.4
    570920     16287.7
    570960       16288
    571000       16288
    571040     16288.4
    571080       16291
    571120     16290.9
    571160     16292.4
    571200     16294.5
    571240     16295.8
    571280     16298.4
    571320     16296.7
    571360     16300.1
    571400     16300.6
    571440     16301.2
    571480     16302.3
    571520       16304
    571560     16305.5
    571600     16305.2
    571640     16304.9
    571680     16308.5
    571720     16310.8
    571760     16311.2
    571800     16311.1
    571840     16311.4
    571880     16314.1
    571920     16314.1
    571960     16315.6
    572000     16317.5
    572040     16318.9
    572080     16321.5
    572120     16319.8
    572160     16323.1
    572200     16323.6
    572240     16324.3
    572280     16325.5
    572320     16327.1
    572360     16328.7
    572400     16328.4
    572440       16328
    572480     16331.6
    572520     16333.8
    572560     16334.2
    572600     16334.2
    572640     16334.6
    572680     16337.2
    572720     16337.3
    572760     16338.8
    572800     16340.7
    572840     16342.1
    572880     16344.6
    572920     16342.9
    572960     16346.2
    573000     16346.8
    573040     16347.4
    573080     16348.5
    573120     16350.2
    573160     16351.7
    573200     16351.4
    573240       16351
    573280     16354.6
    573320     16356.8
    573360     16357.2
    573400     16357.3
    573440     16357.6
    573480     16360.2
    573520     16360.4
    573560     16361.9
    573600     16363.8
    573640     16365.1
    573680     16367.7
    573720       16366
    573760     16369.3
    573800     16369.8
    573840     16370.5
    573880     16371.6
    573920     16373.3
    573960     16374.8
    574000     16374.5
    574040       16374
    574080     16377.7
    574120     16379.9
    574160     16380.3
    574200     16380.4
    574240     16380.6
    574280     16383.3
    574320     16383.4
    574360       16385
    574400     16386.7
    574440     16388.1
    574480     16390.8
    574520     16389.1
    574560     16392.4
    574600     16392.8
    574640     16393.6
    574680     16394.7
    574720     16396.4
    574760     16397.9
    574800     16397.6
    574840     16397.1
    574880     16400.8
    574920     16402.9
    574960     16403.4
    575000     16403.5
    575040     16403.6
    575080     16406.4
    575120     16406.5
    575160       16408
    575200     16409.9
    575240     16411.2
    575280     16413.8
    575320     16412.2
    575360     16415.5
    575400     16415.9
    575440     16416.7
    575480     16417.7
    575520     16419.4
    575560     16420.9
    575600     16420.6
    575640     16420.2
    575680     16423.8
    575720     16425.9
    575760     16426.5
    575800     16426.6
    575840     16426.7
    575880     16429.5
    575920     16429.5
    575960       16431
    576000       16433
    576040     16434.2
    576080     16436.9
    576120     16435.2
    576160     16438.5
    576200       16439
    576240     16439.8
    576280     16440.9
    576320     16442.4
    576360       16444
    576400     16443.6
    576440     16443.2
    576480     16446.9
    576520       16449
    576560     16449.6
    576600     16449.7
    576640     16449.8
    576680     16452.6
    576720     16452.6
    576760     16454.1
    576800       16456
    576840     16457.4
    576880     16460.1
    576920     16458.3
    576960     16461.6
    577000       16462
    577040     16462.8
    577080     16464.1
    577120     16465.6
    577160     16467.1
    577200     16466.7
    577240     16466.3
    577280       16470
    577320     16472.1
    577360     16472.7
    577400     16472.8
    577440       16473
    577480     16475.7
    577520     16475.7
    577560     16477.2
    577600       16479
    577640     16480.5
    577680     16483.1
    577720     16481.4
    577760     16484.7
    577800     16485.2
    577840       16486
    577880     16487.1
    577920     16488.6
    577960     16490.2
    578000     16489.9
    578040     16489.4
    578080     16493.1
    578120     16495.2
    578160     16495.8
    578200     16495.8
    578240       16496
    578280     16498.8
    578320     16498.8
    578360     16500.3
    578400     16502.2
    578440     16503.5
    578480     16506.2
    578520     16504.5
    578560     16507.8
    578600     16508.3
    578640       16509
    578680     16510.2
    578720     16511.7
    578760     16513.3
    578800       16513
    578840     16512.5
    578880     16516.2
    578920     16518.2
    578960     16518.9
    579000       16519
    579040     16519.1
    579080     16521.9
    579120     16521.9
    579160     16523.4
    579200     16525.3
    579240     16526.6
    579280     16529.4
    579320     16527.7
    579360     16530.9
    579400     16531.3
    579440     16532.2
    579480     16533.3
    579520     16534.8
    579560     16536.4
    579600     16536.1
    579640     16535.6
    579680     16539.4
    579720     16541.4
    579760       16542
    579800     16542.2
    579840     16542.2
    579880       16545
    579920       16545
    579960     16546.6
    580000     16548.4
    580040     16549.7
    580080     16552.5
    580120     16550.8
    580160       16554
    580200     16554.5
    580240     16555.2
    580280     16556.4
    580320       16558
    580360     16559.5
    580400     16559.3
    580440     16558.8
    580480     16562.4
    580520     16564.5
    580560       16565
    580600     16565.2
    580640     16565.3
    580680     16568.2
    580720       16568
    580760     16569.6
    580800     16571.5
    580840     16572.9
    580880     16575.6
    580920     16573.9
    580960     16577.1
    581000     16577.6
    581040     16578.3
    581080     16579.5
    581120     16581.1
    581160     16582.5
    581200     16582.4
    581240     16581.9
    581280     16585.5
    581320     16587.6
    581360     16588.1
    581400     16588.2
    581440     16588.4
    581480     16591.2
    581520     16591.1
    581560     16592.7
    581600     16594.6
    581640       16596
    581680     16598.7
    581720       16597
    581760     16600.2
    581800     16600.7
    581840     16601.4
    581880     16602.6
    581920     16604.2
    581960     16605.6
    582000     16605.5
    582040       16605
    582080     16608.5
    582120     16610.7
    582160     16611.1
    582200     16611.3
    582240     16611.5
    582280     16614.3
    582320     16614.2
    582360     16615.7
    582400     16617.7
    582440       16619
    582480     16621.8
    582520     16620.2
    582560     16623.3
    582600     16623.9
    582640     16624.5
    582680     16625.7
    582720     16627.4
    582760     16628.7
    582800     16628.7
    582840       16628
    582880     16631.7
    582920     16633.8
    582960     16634.1
    583000     16634.5
    583040     16634.6
    583080     16637.4
    583120     16637.3
    583160     16638.8
    583200     16640.7
    583240     16642.1
    583280       16645
    583320     16643.2
    583360     16646.4
    583400     16646.9
    583440     16647.7
    583480     16648.7
    583520     16650.4
    583560     16651.8
    583600     16651.8
    583640     16651.1
    583680     16654.8
    583720     16656.9
    583760     16657.2
    583800     16657.6
    583840     16657.7
    583880     16660.4
    583920     16660.4
    583960     16661.9
    584000     16663.9
    584040     16665.2
    584080       16668
    584120     16666.3
    584160     16669.5
    584200       16670
    584240     16670.7
    584280     16671.8
    584320     16673.5
    584360     16674.8
    584400     16674.8
    584440     16674.1
    584480     16677.9
    584520       16680
    584560     16680.4
    584600     16680.8
    584640     16680.7
    584680     16683.6
    584720     16683.5
    584760       16685
    584800     16686.9
    584840     16688.3
    584880     16691.1
    584920     16689.3
    584960     16692.5
    585000     16693.1
    585040     16693.7
    585080     16694.8
    585120     16696.6
    585160     16697.8
    585200     16697.8
    585240     16697.1
    585280     16700.9
    585320       16703
    585360     16703.5
    585400     16703.9
    585440     16703.7
    585480     16706.5
    585520     16706.5
    585560       16708
    585600       16710
    585640     16711.3
    585680     16714.2
    585720     16712.4
    585760     16715.5
    585800     16716.3
    585840     16716.7
    585880     16717.8
    585920     16719.6
    585960     16720.9
    586000     16720.8
    586040     16720.1
    586080     16723.9
    586120       16726
    586160     16726.5
    586200     16726.9
    586240     16726.8
    586280     16729.5
    586320     16729.4
    586360       16731
    586400     16733.1
    586440     16734.3
    586480     16737.1
    586520     16735.3
    586560     16738.5
    586600     16739.3
    586640     16739.7
    586680     16740.7
    586720     16742.6
    586760     16743.9
    586800     16743.8
    586840     16743.1
    586880     16746.8
    586920       16749
    586960     16749.5
    587000     16749.9
    587040     16749.7
    587080     16752.4
    587120     16752.4
    587160       16754
    587200     16755.9
    587240     16757.2
    587280     16760.1
    587320     16758.2
    587360     16761.4
    587400     16762.2
    587440     16762.7
    587480     16763.5
    587520     16765.5
    587560     16766.9
    587600     16766.7
    587640       16766
    587680     16769.7
    587720     16771.9
    587760     16772.4
    587800     16772.7
    587840     16772.6
    587880     16775.4
    587920     16775.2
    587960     16776.8
    588000     16778.8
    588040     16780.2
    588080     16783.1
    588120     16781.2
    588160     16784.4
    588200     16785.2
    588240     16785.6
    588280     16786.5
    588320     16788.5
    588360     16789.8
    588400     16789.7
    588440     16789.1
    588480     16792.6
    588520     16794.8
    588560     16795.3
    588600     16795.7
    588640     16795.5
    588680     16798.4
    588720     16798.2
    588760     16799.9
    588800     16801.9
    588840     16803.1
    588880       16806
    588920     16804.2
    588960     16807.3
    589000     16808.2
    589040     16808.6
    589080     16809.6
    589120     16811.5
    589160     16812.8
    589200     16812.7
    589240       16812
    589280     16815.6
    589320     16817.8
    589360     16818.3
    589400     16818.7
    589440     16818.5
    589480     16821.3
    589520     16821.2
    589560     16822.9
    589600     16824.8
    589640     16826.1
    589680     16829.2
    589720     16827.1
    589760     16830.3
    589800     16831.1
    589840     16831.6
    589880     16832.6
    589920     16834.4
    589960     16835.8
    590000     16835.7
    590040       16835
    590080     16838.5
    590120     16840.9
    590160     16841.3
    590200     16841.7
    590240     16841.4
    590280     16844.3
    590320     16844.3
    590360     16845.8
    590400     16847.8
    590440     16849.1
    590480     16852.1
    590520     16850.2
    590560     16853.3
    590600     16854.1
    590640     16854.6
    590680     16855.7
    590720     16857.5
    590760     16858.7
    590800     16858.7
    590840       16858
    590880     16861.5
    590920     16863.9
    590960     16864.3
    591000     16864.7
    591040     16864.5
    591080     16867.4
    591120     16867.2
    591160     16868.9
    591200     16870.9
    591240     16872.1
    591280     16875.2
    591320     16873.2
    591360     16876.3
    591400     16877.2
    591440     16877.6
    591480     16878.7
    591520     16880.5
    591560     16881.6
    591600     16881.6
    591640       16881
    591680     16884.5
    591720       16887
    591760     16887.3
    591800     16887.6
    591840     16887.5
    591880     16890.4
    591920     16890.2
    591960     16891.8
    592000     16893.9
    592040     16895.2
    592080     16898.3
    592120     16896.3
    592160     16899.5
    592200     16900.2
    592240     16900.7
    592280     16901.7
    592320     16903.6
    592360     16904.7
    592400     16904.7
    592440       16904
    592480     16907.6
    592520     16910.1
    592560     16910.3
    592600     16910.7
    592640     16910.5
    592680     16913.4
    592720     16913.2
    592760     16914.9
    592800     16916.9
    592840     16918.2
    592880     16921.3
    592920     16919.3
    592960     16922.5
    593000     16923.2
    593040     16923.8
    593080     16924.7
    593120     16926.6
    593160     16927.8
    593200     16927.7
    593240     16927.1
    593280     16930.7
    593320     16933.1
    593360     16933.4
    593400     16933.7
    593440     16933.6
    593480     16936.5
    593520     16936.2
    593560     16937.9
    593600     16940.1
    593640     16941.2
    593680     16944.5
    593720     16942.4
    593760     16945.5
    593800     16946.2
    593840     16946.9
    593880     16947.8
    593920     16949.6
    593960     16950.9
    594000     16950.8
    594040     16950.2
    594080     16953.8
    594120     16956.2
    594160     16956.5
    594200     16956.9
    594240     16956.7
    594280     16959.6
    594320     16959.3
    594360     16960.9
    594400     16963.2
    594440     16964.3
    594480     16967.5
    594520     16965.5
    594560     16968.6
    594600     16969.3
    594640       16970
    594680     16970.9
    594720     16972.6
    594760     16974.1
    594800     16973.9
    594840     16973.3
    594880     16976.9
    594920     16979.2
    594960     16979.6
    595000     16979.9
    595040     16979.7
    595080     16982.7
    595120     16982.3
    595160       16984
    595200     16986.3
    595240     16987.4
    595280     16990.6
    595320     16988.6
    595360     16991.6
    595400     16992.5
    595440     16993.2
    595480       16994
    595520     16995.7
    595560     16997.2
    595600     16996.9
    595640     16996.3
    595680       17000
    595720     17002.1
    595760     17002.6
    595800       17003
    595840     17002.8
    595880     17005.8
    595920     17005.4
    595960     17007.1
    596000     17009.4
    596040     17010.4
    596080     17013.8
    596120     17011.7
    596160     17014.6
    596200     17015.6
    596240     17016.3
    596280     17017.1
    596320     17018.8
    596360     17020.2
    596400     17020.1
    596440     17019.4
    596480     17023.1
    596520     17025.2
    596560     17025.6
    596600     17026.2
    596640     17025.9
    596680     17028.7
    596720     17028.4
    596760     17030.1
    596800     17032.4
    596840     17033.5
    596880       17037
    596920     17034.8
    596960     17037.6
    597000     17038.8
    597040     17039.4
    597080     17040.2
    597120     17041.9
    597160     17043.3
    597200     17043.1
    597240     17042.5
    597280     17046.1
    597320     17048.2
    597360     17048.6
    597400     17049.2
    597440     17048.9
    597480     17051.8
    597520     17051.5
    597560     17053.2
    597600     17055.5
    597640     17056.6
    597680     17059.9
    597720     17057.9
    597760     17060.7
    597800     17061.8
    597840     17062.4
    597880     17063.2
    597920     17064.9
    597960     17066.3
    598000     17066.1
    598040     17065.4
    598080     17069.1
    598120     17071.3
    598160     17071.6
    598200     17072.2
    598240     17071.9
    598280     17074.9
    598320     17074.5
    598360     17076.2
    598400     17078.5
    598440     17079.5
    598480     17082.9
    598520     17080.8
    598560     17083.7
    598600     17084.9
    598640     17085.4
    598680     17086.2
    598720     17087.9
    598760     17089.2
    598800     17089.2
    598840     17088.5
    598880     17092.1
    598920     17094.3
    598960     17094.6
    599000     17095.2
    599040       17095
    599080     17097.9
    599120     17097.4
    599160     17099.2
    599200     17101.5
    599240     17102.5
    599280     17105.9
    599320     17103.8
    599360     17106.6
    599400     17107.9
    599440     17108.4
    599480     17109.1
    599520     17110.8
    599560     17112.2
    599600     17112.2
    599640     17111.5
    599680     17115.1
    599720     17117.3
    599760     17117.6
    599800     17118.1
    599840     17117.9
    599880     17120.9
    599920     17120.4
    599960     17122.2
    600000     17124.4
    600040     17125.5
    600080     17128.9
    600120     17126.8
    600160     17129.6
    600200     17130.9
    600240     17131.4
    600280     17132.2
    600320     17133.8
    600360     17135.2
    600400     17135.1
    600440     17134.5
    600480       17138
    600520     17140.3
    600560     17140.6
    600600     17141.1
    600640     17140.9
    600680     17143.9
    600720     17143.3
    600760     17145.2
    600800     17147.4
    600840     17148.4
    600880     17151.9
    600920     17149.8
    600960     17152.5
    601000     17153.9
    601040     17154.4
    601080       17155
    601120     17156.7
    601160     17158.2
    601200     17158.1
    601240     17157.4
    601280       17161
    601320     17163.3
    601360     17163.5
    601400       17164
    601440     17163.8
    601480     17166.9
    601520     17166.3
    601560     17168.1
    601600     17170.3
    601640     17171.4
    601680     17174.9
    601720     17172.6
    601760     17175.5
    601800     17176.8
    601840     17177.2
    601880     17178.1
    601920     17179.6
    601960     17181.1
    602000       17181
    602040     17180.4
    602080     17183.9
    602120     17186.1
    602160     17186.4
    602200       17187
    602240     17186.7
    602280     17189.9
    602320     17189.2
    602360       17191
    602400     17193.3
    602440     17194.3
    602480     17197.9
    602520     17195.6
    602560     17198.4
    602600     17199.7
    602640     17200.2
    602680     17200.9
    602720     17202.6
    602760       17204
    602800       17204
    602840     17203.3
    602880     17206.8
    602920     17209.1
    602960     17209.3
    603000     17209.9
    603040     17209.6
    603080     17212.8
    603120       17212
    603160       17214
    603200     17216.2
    603240     17217.3
    603280     17220.9
    603320     17218.4
    603360     17221.4
    603400     17222.7
    603440     17223.2
    603480     17223.9
    603520     17225.5
    603560     17226.9
    603600     17226.9
    603640     17226.2
    603680     17229.7
    603720       17232
    603760     17232.2
    603800     17232.8
    603840     17232.5
    603880     17235.6
    603920     17234.9
    603960       17237
    604000       17239
    604040     17240.2
    604080     17243.8
    604120     17241.2
    604160     17244.3
    604200     17245.6
    604240     17246.1
    604280     17246.7
    604320     17248.3
    604360     17249.8
    604400     17249.8
    604440     17249.1
    604480     17252.6
    604520     17254.9
    604560     17255.2
    604600     17255.7
    604640     17255.3
    604680     17258.5
    604720     17257.8
    604760     17259.9
    604800     17261.9
    604840     17263.1
    604880     17266.7
    604920     17264.2
    604960     17267.1
    605000     17268.4
    605040       17269
    605080     17269.6
    605120     17271.3
    605160     17272.7
    605200     17272.6
    605240       17272
    605280     17275.4
    605320     17277.8
    605360     17278.1
    605400     17278.6
    605440     17278.2
    605480     17281.5
    605520     17280.6
    605560     17282.8
    605600     17284.7
    605640     17286.1
    605680     17289.7
    605720     17287.1
    605760       17290
    605800     17291.3
    605840     17291.9
    605880     17292.5
    605920     17294.3
    605960     17295.6
    606000     17295.5
    606040     17294.8
    606080     17298.3
    606120     17300.7
    606160       17301
    606200     17301.7
    606240     17301.1
    606280     17304.4
    606320     17303.6
    606360     17305.8
    606400     17307.6
    606440       17309
    606480     17312.5
    606520     17310.1
    606560       17313
    606600     17314.3
    606640     17314.9
    606680     17315.6
    606720     17317.3
    606760     17318.5
    606800     17318.5
    606840     17317.7
    606880     17321.2
    606920     17323.6
    606960     17324.1
    607000     17324.6
    607040     17324.1
    607080     17327.4
    607120     17326.5
    607160     17328.7
    607200     17330.6
    607240     17331.9
    607280     17335.5
    607320     17333.1
    607360     17336.1
    607400     17337.2
    607440     17337.8
    607480     17338.4
    607520     17340.2
    607560     17341.5
    607600     17341.5
    607640     17340.6
    607680     17344.3
    607720     17346.5
    607760       17347
    607800     17347.5
    607840       17347
    607880     17350.4
    607920     17349.4
    607960     17351.7
    608000     17353.5
    608040     17354.8
    608080     17358.4
    608120       17356
    608160       17359
    608200     17360.1
    608240     17360.9
    608280     17361.4
    608320     17363.2
    608360     17364.5
    608400     17364.5
    608440     17363.6
    608480     17367.2
    608520     17369.4
    608560       17370
    608600     17370.4
    608640     17369.9
    608680     17373.3
    608720     17372.4
    608760     17374.6
    608800     17376.4
    608840     17377.6
    608880     17381.3
    608920     17378.9
    608960     17381.9
    609000       17383
    609040     17383.7
    609080     17384.3
    609120     17386.1
    609160     17387.4
    609200     17387.5
    609240     17386.5
    609280     17390.2
    609320     17392.3
    609360     17392.9
    609400     17393.3
    609440     17392.8
    609480     17396.2
    609520     17395.3
    609560     17397.5
    609600     17399.3
    609640     17400.6
    609680     17404.3
    609720     17401.8
    609760     17404.8
    609800       17406
    609840     17406.6
    609880     17407.2
    609920     17408.9
    609960     17410.3
    610000     17410.4
    610040     17409.4
    610080     17413.1
    610120     17415.3
    610160     17415.8
    610200     17416.2
    610240     17415.7
    610280     17419.1
    610320     17418.1
    610360     17420.4
    610400     17422.3
    610440     17423.5
    610480     17427.3
    610520     17424.7
    610560     17427.7
    610600     17428.8
    610640     17429.5
    610680     17430.2
    610720     17431.8
    610760     17433.1
    610800     17433.2
    610840     17432.4
    610880     17436.1
    610920     17438.3
    610960     17438.8
    611000     17439.1
    611040     17438.6
    611080       17442
    611120       17441
    611160     17443.2
    611200     17445.1
    611240     17446.4
    611280     17450.2
    611320     17447.7
    611360     17450.7
    611400     17451.7
    611440     17452.4
    611480     17452.9
    611520     17454.7
    611560       17456
    611600     17456.1
    611640     17455.3
    611680       17459
    611720     17461.1
    611760     17461.8
    611800     17462.1
    611840     17461.4
    611880     17464.9
    611920     17463.9
    611960     17466.1
    612000       17468
    612040     17469.4
    612080     17473.1
    612120     17470.5
    612160     17473.5
    612200     17474.6
    612240     17475.2
    612280     17475.8
    612320     17477.6
    612360       17479
    612400       17479
    612440     17478.2
    612480       17482
    612520       17484
    612560     17484.6
    612600     17484.9
    612640     17484.3
    612680     17487.8
    612720     17486.8
    612760     17489.1
    612800     17490.8
    612840     17492.3
    612880     17496.1
    612920     17493.5
    612960     17496.4
    613000     17497.6
    613040       17498
    613080     17498.7
    613120     17500.5
    613160     17501.9
    613200       17502
    613240     17501.1
    613280     17504.8
    613320     17506.9
    613360     17507.6
    613400     17507.9
    613440     17507.2
    613480     17510.8
    613520     17509.7
    613560       17512
    613600     17513.7
    613640     17515.2
    613680       17519
    613720     17516.4
    613760     17519.4
    613800     17520.4
    613840     17520.9
    613880     17521.6
    613920     17523.5
    613960     17524.7
    614000     17524.8
    614040       17524
    614080     17527.7
    614120     17529.9
    614160     17530.6
    614200     17530.8
    614240     17530.2
    614280     17533.6
    614320     17532.6
    614360     17534.9
    614400     17536.7
    614440     17538.1
    614480     17541.7
    614520     17539.1
    614560     17542.3
    614600     17543.3
    614640     17543.7
    614680     17544.4
    614720     17546.3
    614760     17547.6
    614800     17547.7
    614840     17546.9
    614880     17550.7
    614920     17552.7
    614960     17553.5
    615000     17553.6
    615040       17553
    615080     17556.5
    615120     17555.5
    615160     17557.9
    615200     17559.5
    615240     17560.9
    615280     17564.6
    615320     17562.1
    615360       17565
    615400     17566.2
    615440     17566.5
    615480     17567.3
    615520     17569.1
    615560     17570.5
    615600     17570.5
    615640     17569.6
    615680     17573.6
    615720     17575.6
    615760     17576.3
    615800     17576.4
    615840     17575.8
    615880     17579.4
    615920     17578.4
    615960     17580.7
    616000     17582.3
    616040     17583.8
    616080     17587.5
    616120     17584.9
    616160     17587.9
    616200     17588.9
    616240     17589.4
    616280     17590.1
    616320       17592
    616360     17593.3
    616400     17593.4
    616440     17592.5
    616480     17596.3
    616520     17598.4
    616560     17599.1
    616600     17599.1
    616640     17598.6
    616680     17602.2
    616720     17601.2
    616760     17603.5
    616800     17605.1
    616840     17606.6
    616880     17610.3
    616920     17607.7
    616960     17610.7
    617000     17611.8
    617040     17612.2
    617080     17612.8
    617120     17614.7
    617160       17616
    617200     17616.3
    617240     17615.3
    617280     17619.2
    617320     17621.2
    617360     17621.9
    617400     17621.9
    617440     17621.4
    617480     17624.9
    617520     17624.1
    617560     17626.3
    617600     17627.9
    617640     17629.4
    617680     17633.2
    617720     17630.4
    617760     17633.4
    617800     17634.6
    617840     17635.2
    617880     17635.6
    617920     17637.5
    617960     17638.8
    618000     17639.1
    618040       17638
    618080       17642
    618120     17643.9
    618160     17644.7
    618200     17644.7
    618240     17644.2
    618280     17647.7
    618320     17646.9
    618360       17649
    618400     17650.7
    618440     17652.1
    618480     17655.9
    618520     17653.2
    618560     17656.2
    618600     17657.5
    618640       17658
    618680     17658.4
    618720     17660.3
    618760     17661.6
    618800     17661.9
    618840     17660.8
    618880     17664.8
    618920     17666.7
    618960     17667.5
    619000     17667.4
    619040     17666.9
    619080     17670.3
    619120     17669.6
    619160     17671.8
    619200     17673.5
    619240     17674.8
    619280     17678.7
    619320       17676
    619360       17679
    619400     17680.2
    619440     17680.7
    619480     17681.1
    619520     17683.1
    619560     17684.4
    619600     17684.7
    619640     17683.4
    619680     17687.5
    619720     17689.3
    619760     17690.2
    619800     17690.3
    619840     17689.6
    619880     17693.1
    619920     17692.3
    619960     17694.5
    620000     17696.3
    620040     17697.6
    620080     17701.4
    620120     17698.6
    620160     17701.6
    620200       17703
    620240     17703.4
    620280     17703.9
    620320     17705.9
    620360     17707.2
    620400     17707.4
    620440     17706.2
    620480     17710.2
    620520       17712
    620560     17712.9
    620600       17713
    620640     17712.3
    620680     17715.7
    620720       17715
    620760     17717.3
    620800     17718.9
    620840     17720.2
    620880     17724.1
    620920     17721.4
    620960     17724.4
    621000     17725.7
    621040     17726.1
    621080     17726.6
    621120     17728.6
    621160     17729.9
    621200     17730.2
    621240     17728.9
    621280     17732.9
    621320     17734.7
    621360     17735.6
    621400     17735.8
    621440       17735
    621480     17738.4
    621520     17737.8
    621560       17740
    621600     17741.5
    621640     17742.9
    621680     17746.9
    621720     17744.1
    621760     17747.1
    621800     17748.3
    621840     17748.7
    621880     17749.3
    621920     17751.3
    621960     17752.6
    622000     17752.8
    622040     17751.5
    622080     17755.7
    622120     17757.3
    622160     17758.2
    622200     17758.5
    622240     17757.6
    622280     17761.1
    622320     17760.5
    622360     17762.7
    622400     17764.2
    622440     17765.5
    622480     17769.6
    622520     17766.7
    622560     17769.8
    622600     17770.9
    622640     17771.3
    622680     17772.1
    622720     17773.9
    622760     17775.2
    622800     17775.5
    622840     17774.2
    622880     17778.3
    622920       17780
    622960       17781
    623000     17781.3
    623040     17780.2
    623080       17784
    623120     17783.2
    623160     17785.3
    623200     17786.8
    623240     17788.3
    623280     17792.3
    623320     17789.4
    623360     17792.4
    623400     17793.6
    623440     17793.9
    623480     17794.8
    623520     17796.6
    623560     17797.9
    623600     17798.1
    623640     17796.8
    623680       17801
    623720     17802.6
    623760     17803.7
    623800       17804
    623840     17802.9
    623880     17806.7
    623920     17805.8
    623960       17808
    624000     17809.5
    624040     17810.9
    624080       17815
    624120     17812.1
    624160     17815.1
    624200     17816.2
    624240     17816.7
    624280     17817.5
    624320     17819.2
    624360     17820.6
    624400     17820.8
    624440     17819.4
    624480     17823.7
    624520     17825.3
    624560     17826.3
    624600     17826.6
    624640     17825.5
    624680     17829.3
    624720     17828.4
    624760     17830.6
    624800     17832.1
    624840     17833.6
    624880     17837.5
    624920     17834.7
    624960     17837.8
    625000     17838.9
    625040     17839.3
    625080     17840.1
    625120     17841.8
    625160     17843.2
    625200     17843.3
    625240       17842
    625280     17846.3
    625320     17847.9
    625360     17848.8
    625400     17849.2
    625440     17848.1
    625480     17851.9
    625520     17850.9
    625560     17853.2
    625600     17854.7
    625640     17856.2
    625680     17860.1
    625720     17857.3
    625760     17860.3
    625800     17861.4
    625840     17861.8
    625880     17862.6
    625920     17864.3
    625960     17865.7
    626000     17865.7
    626040     17864.5
    626080     17868.8
    626120     17870.5
    626160     17871.3
    626200     17871.8
    626240     17870.6
    626280     17874.3
    626320     17873.4
    626360     17875.7
    626400     17877.2
    626440     17878.7
    626480     17882.6
    626520     17879.8
    626560     17882.9
    626600     17883.9
    626640     17884.3
    626680     17885.1
    626720     17886.9
    626760     17888.3
    626800     17888.2
    626840     17887.1
    626880     17891.3
    626920       17893
    626960     17893.8
    627000     17894.4
    627040     17893.2
    627080     17896.9
    627120       17896
    627160     17898.3
    627200     17899.6
    627240     17901.2
    627280     17905.1
    627320     17902.4
    627360     17905.5
    627400     17906.5
    627440     17906.9
    627480     17907.7
    627520     17909.5
    627560       17911
    627600     17910.7
    627640     17909.8
    627680     17913.8
    627720     17915.6
    627760     17916.4
    627800       17917
    627840     17915.8
    627880     17919.5
    627920     17918.6
    627960     17920.9
    628000     17922.2
    628040     17923.7
    628080     17927.7
    628120     17924.9
    628160     17928.1
    628200       17929
    628240     17929.6
    628280     17930.1
    628320       17932
    628360     17933.6
    628400     17933.3
    628440     17932.3
    628480     17936.5
    628520     17938.1
    628560     17938.8
    628600     17939.6
    628640     17938.4
    628680       17942
    628720     17941.1
    628760     17943.4
    628800     17944.8
    628840     17946.3
    628880     17950.3
    628920     17947.5
    628960     17950.7
    629000     17951.5
    629040     17952.1
    629080     17952.7
    629120     17954.6
    629160       17956
    629200       17956
    629240     17954.9
    629280       17959
    629320     17960.6
    629360     17961.5
    629400     17962.2
    629440       17961
    629480     17964.6
    629520     17963.6
    629560     17965.9
    629600     17967.3
    629640       17969
    629680     17972.9
    629720     17970.2
    629760     17973.3
    629800     17974.1
    629840     17974.8
    629880     17975.3
    629920     17977.1
    629960     17978.6
    630000     17978.5
    630040     17977.5
    630080     17981.6
    630120     17983.3
    630160     17984.1
    630200     17984.8
    630240     17983.6
    630280     17987.2
    630320     17986.2
    630360     17988.6
    630400     17989.9
    630440     17991.7
    630480     17995.5
    630520     17992.7
    630560     17995.9
    630600     17996.7
    630640     17997.4
    630680     17997.9
    630720     17999.7
    630760     18001.2
    630800     18001.2
    630840     18000.1
    630880     18004.2
    630920     18005.9
    630960     18006.6
    631000     18007.5
    631040     18006.2
    631080     18009.8
    631120     18008.7
    631160     18011.1
    631200     18012.5
    631240     18014.3
    631280     18018.1
    631320     18015.2
    631360     18018.5
    631400     18019.3
    631440       18020
    631480     18020.5
    631520     18022.2
    631560     18023.7
    631600     18023.8
    631640     18022.6
    631680     18026.7
    631720     18028.6
    631760     18029.1
    631800     18030.1
    631840     18028.7
    631880     18032.2
    631920     18031.3
    631960     18033.6
    632000     18034.9
    632040     18036.8
    632080     18040.6
    632120     18037.7
    632160       18041
    632200     18041.9
    632240     18042.5
    632280     18043.1
    632320     18044.7
    632360     18046.3
    632400     18046.3
    632440       18045
    632480     18049.3
    632520     18051.1
    632560     18051.7
    632600     18052.6
    632640     18051.1
    632680     18054.8
    632720     18053.8
    632760     18056.1
    632800     18057.4
    632840     18059.3
    632880     18063.3
    632920     18060.2
    632960     18063.5
    633000     18064.4
    633040       18065
    633080     18065.6
    633120     18067.3
    633160     18068.8
    633200     18068.8
    633240     18067.6
    633280     18071.8
    633320     18073.7
    633360     18074.3
    633400     18075.1
    633440     18073.6
    633480     18077.3
    633520     18076.3
    633560     18078.7
    633600       18080
    633640     18081.9
    633680     18085.7
    633720     18082.6
    633760       18086
    633800       18087
    633840     18087.7
    633880     18088.2
    633920     18089.8
    633960     18091.3
    634000     18091.4
    634040     18090.1
    634080     18094.4
    634120     18096.3
    634160     18096.8
    634200     18097.7
    634240     18096.2
    634280     18099.9
    634320     18098.7
    634360     18101.1
    634400     18102.5
    634440     18104.3
    634480     18108.2
    634520       18105
    634560     18108.4
    634600     18109.5
    634640     18110.2
    634680     18110.7
    634720     18112.3
    634760     18113.8
    634800     18113.9
    634840     18112.6
    634880     18116.8
    634920     18118.7
    634960     18119.3
    635000     18120.1
    635040     18118.6
    635080     18122.4
    635120       18121
    635160     18123.5
    635200     18124.8
    635240     18126.8
    635280     18130.7
    635320     18127.4
    635360     18130.9
    635400       18132
    635440     18132.8
    635480     18133.2
    635520     18134.7
    635560     18136.2
    635600     18136.4
    635640     18134.9
    635680     18139.2
    635720     18141.1
    635760     18141.8
    635800     18142.5
    635840       18141
    635880     18144.9
    635920     18143.6
    635960       18146
    636000     18147.3
    636040     18149.3
    636080     18153.1
    636120     18149.8
    636160     18153.3
    636200     18154.4
    636240     18155.2
    636280     18155.7
    636320     18157.1
    636360     18158.7
    636400     18158.8
    636440     18157.2
    636480     18161.7
    636520     18163.5
    636560     18164.2
    636600       18165
    636640     18163.4
    636680     18167.2
    636720     18165.9
    636760     18168.4
    636800     18169.7
    636840     18171.7
    636880     18175.6
    636920     18172.3
    636960     18175.8
    637000     18176.9
    637040     18177.8
    637080     18178.1
    637120     18179.6
    637160     18181.2
    637200     18181.3
    637240     18179.7
    637280     18184.2
    637320       18186
    637360     18186.7
    637400     18187.5
    637440     18185.9
    637480     18189.7
    637520     18188.3
    637560     18190.9
    637600     18192.1
    637640     18194.1
    637680     18198.1
    637720     18194.7
    637760     18198.3
    637800     18199.4
    637840     18200.3
    637880     18200.6
    637920     18202.1
    637960     18203.6
    638000     18203.8
    638040     18202.2
    638080     18206.6
    638120     18208.6
    638160     18209.1
    638200     18209.9
    638240     18208.3
    638280     18212.2
    638320     18210.8
    638360     18213.4
    638400     18214.6
    638440     18216.5
    638480     18220.6
    638520     18217.3
    638560     18220.8
    638600     18221.8
    638640     18222.7
    638680     18223.1
    638720     18224.7
    638760     18226.1
    638800     18226.2
    638840     18224.7
    638880     18229.1
    638920       18231
    638960     18231.6
    639000     18232.5
    639040     18230.8
    639080     18234.7
    639120     18233.3
    639160     18235.9
    639200     18237.1
    639240       18239
    639280     18243.1
    639320     18239.8
    639360     18243.2
    639400     18244.3
    639440     18245.3
    639480     18245.6
    639520     18247.2
    639560     18248.8
    639600     18248.8
    639640     18247.4
    639680     18251.6
    639720     18253.4
    639760     18254.1
    639800       18255
    639840     18253.2
    639880     18257.2
    639920     18255.8
    639960     18258.4
    640000     18259.7
    640040     18261.6
    640080     18265.7
    640120     18262.3
    640160     18265.7
    640200     18266.7
    640240     18267.8
    640280     18268.2
    640320     18269.6
    640360     18271.3
    640400     18271.3
    640440     18269.8
    640480     18274.1
    640520     18275.9
    640560     18276.6
    640600     18277.4
    640640     18275.7
    640680     18279.6
    640720     18278.1
    640760     18280.9
    640800     18282.1
    640840     18284.1
    640880     18288.3
    640920     18284.7
    640960     18288.2
    641000     18289.3
    641040     18290.3
    641080     18290.6
    641120     18292.1
    641160     18293.8
    641200     18293.8
    641240     18292.4
    641280     18296.7
    641320     18298.4
    641360     18299.1
    641400     18299.8
    641440       18298
    641480     18302.1
    641520     18300.6
    641560     18303.4
    641600     18304.7
    641640     18306.5
    641680     18310.7
    641720     18307.2
    641760     18310.6
    641800     18311.6
    641840     18312.6
    641880       18313
    641920     18314.4
    641960     18316.2
    642000     18316.3
    642040     18314.9
    642080     18319.1
    642120     18320.7
    642160     18321.6
    642200     18322.3
    642240     18320.5
    642280     18324.5
    642320       18323
    642360     18325.8
    642400     18327.1
    642440     18328.9
    642480     18333.1
    642520     18329.7
    642560     18333.1
    642600       18334
    642640       18335
    642680     18335.4
    642720     18336.8
    642760     18338.6
    642800     18338.7
    642840     18337.3
    642880     18341.6
    642920     18343.1
    642960     18344.2
    643000     18344.7
    643040     18342.9
    643080       18347
    643120     18345.4
    643160     18348.3
    643200     18349.4
    643240     18351.2
    643280     18355.5
    643320       18352
    643360     18355.4
    643400     18356.3
    643440     18357.5
    643480     18357.8
    643520     18359.2
    643560     18360.9
    643600     18361.1
    643640     18359.6
    643680       18364
    643720     18365.6
    643760     18366.6
    643800       18367
    643840     18365.3
    643880     18369.5
    643920     18367.8
    643960     18370.5
    644000     18371.7
    644040     18373.5
    644080     18377.8
    644120     18374.4
    644160     18377.8
    644200     18378.7
    644240     18379.9
    644280     18380.2
    644320     18381.6
    644360     18383.1
    644400     18383.5
    644440       18382
    644480     18386.4
    644520     18387.9
    644560       18389
    644600     18389.5
    644640     18387.6
    644680     18391.9
    644720     18390.1
    644760     18392.9
    644800     18394.1
    644840     18395.9
    644880     18400.3
    644920     18396.9
    644960     18400.1
    645000     18401.1
    645040     18402.3
    645080     18402.6
    645120     18404.1
    645160     18405.4
    645200       18406
    645240     18404.4
    645280     18408.8
    645320     18410.4
    645360     18411.4
    645400     18411.9
    645440       18410
    645480     18414.3
    645520     18412.5
    645560     18415.3
    645600     18416.6
    645640     18418.4
    645680     18422.7
    645720     18419.3
    645760     18422.6
    645800     18423.6
    645840     18424.7
    645880     18425.1
    645920     18426.6
    645960     18427.8
    646000     18428.3
    646040     18426.8
    646080     18431.3
    646120     18432.8
    646160     18433.8
    646200     18434.3
    646240     18432.3
    646280     18436.8
    646320       18435
    646360     18437.7
    646400     18438.9
    646440     18440.9
    646480     18445.2
    646520     18441.7
    646560       18445
    646600       18446
    646640     18447.1
    646680     18447.5
    646720       18449
    646760     18450.2
    646800     18450.6
    646840     18449.2
    646880     18453.7
    646920     18455.3
    646960     18456.2
    647000     18456.6
    647040     18454.7
    647080     18459.1
    647120     18457.5
    647160     18460.1
    647200     18461.4
    647240     18463.3
    647280     18467.5
    647320     18464.1
    647360     18467.3
    647400     18468.3
    647440     18469.5
    647480     18469.9
    647520     18471.4
    647560     18472.6
    647600       18473
    647640     18471.5
    647680     18476.1
    647720     18477.7
    647760     18478.6
    647800     18479.1
    647840     18477.1
    647880     18481.5
    647920     18479.8
    647960     18482.5
    648000     18483.7
    648040     18485.7
    648080     18489.9
    648120     18486.6
    648160     18489.7
    648200     18490.7
    648240     18491.8
    648280     18492.3
    648320     18493.8
    648360       18495
    648400     18495.4
    648440     18493.9
    648480     18498.4
    648520     18500.2
    648560     18500.9
    648600     18501.6
    648640     18499.5
    648680       18504
    648720     18502.2
    648760     18504.8
    648800     18506.2
    648840       18508
    648880     18512.3
    648920     18508.9
    648960     18512.1
    649000       18513
    649040     18514.3
    649080     18514.7
    649120     18516.2
    649160     18517.3
    649200     18517.6
    649240     18516.2
    649280     18520.9
    649320     18522.4
    649360     18523.3
    649400       18524
    649440     18521.8
    649480     18526.5
    649520     18524.6
    649560       18527
    649600     18528.5
    649640     18530.2
    649680     18534.6
    649720     18531.2
    649760     18534.4
    649800     18535.3
    649840     18536.8
    649880     18537.1
    649920     18538.5
    649960     18539.7
    650000       18540
    650040     18538.6
    650080     18543.2
    650120     18544.7
    650160     18545.7
    650200     18546.4
    650240     18544.1
    650280     18548.9
    650320     18546.9
    650360     18549.4
    650400     18550.8
    650440     18552.6
    650480       18557
    650520     18553.6
    650560     18556.8
    650600     18557.6
    650640     18559.1
    650680     18559.5
    650720     18560.9
    650760     18562.1
    650800     18562.3
    650840       18561
    650880     18565.4
    650920     18567.1
    650960     18568.1
    651000     18568.7
    651040     18566.5
    651080     18571.2
    651120     18569.3
    651160     18571.8
    651200     18573.1
    651240     18574.9
    651280     18579.2
    651320     18575.8
    651360     18579.1
    651400     18580.1
    651440     18581.4
    651480     18581.8
    651520     18583.2
    651560     18584.5
    651600     18584.7
    651640     18583.3
    651680     18587.8
    651720     18589.3
    651760     18590.4
    651800       18591
    651840     18588.7
    651880     18593.4
    651920     18591.6
    651960     18594.1
    652000     18595.4
    652040     18597.3
    652080     18601.5
    652120     18598.1
    652160     18601.3
    652200     18602.5
    652240     18603.8
    652280       18604
    652320     18605.5
    652360     18606.8
    652400       18607
    652440     18605.5
    652480       18610
    652520     18611.6
    652560     18612.7
    652600     18613.3
    652640       18611
    652680     18615.8
    652720     18613.9
    652760     18616.4
    652800     18617.7
    652840     18619.7
    652880     18623.8
    652920     18620.5
    652960     18623.7
    653000     18624.7
    653040       18626
    653080     18626.2
    653120     18627.8
    653160     18629.2
    653200     18629.3
    653240     18627.8
    653280     18632.3
    653320       18634
    653360     18634.9
    653400     18635.6
    653440     18633.4
    653480     18638.1
    653520     18636.2
    653560     18638.7
    653600       18640
    653640     18641.9
    653680       18646
    653720     18642.9
    653760     18646.1
    653800     18647.1
    653840     18648.3
    653880     18648.6
    653920     18650.1
    653960     18651.6
    654000     18651.7
    654040     18650.2
    654080     18654.6
    654120     18656.3
    654160     18657.2
    654200       18658
    654240     18655.7
    654280     18660.4
    654320     18658.5
    654360       18661
    654400     18662.2
    654440     18664.3
    654480     18668.3
    654520     18665.2
    654560     18668.4
    654600     18669.5
    654640     18670.6
    654680       18671
    654720     18672.4
    654760     18673.9
    654800     18673.9
    654840     18672.5
    654880     18676.9
    654920     18678.6
    654960     18679.8
    655000     18680.3
    655040       18678
    655080     18682.6
    655120     18680.8
    655160     18683.3
    655200     18684.4
    655240     18686.5
    655280     18690.5
    655320     18687.5
    655360     18690.8
    655400     18691.8
    655440     18692.9
    655480     18693.2
    655520     18694.6
    655560     18696.3
    655600     18696.1
    655640     18694.7
    655680     18699.1
    655720     18700.9
    655760       18702
    655800     18702.5
    655840     18700.4
    655880     18704.8
    655920     18703.2
    655960     18705.6
    656000     18706.7
    656040     18708.7
    656080     18712.8
    656120     18709.7
    656160       18713
    656200     18714.1
    656240     18715.1
    656280     18715.5
    656320     18716.9
    656360     18718.5
    656400     18718.3
    656440     18716.9
    656480     18721.4
    656520     18723.2
    656560     18724.3
    656600     18724.8
    656640     18722.6
    656680       18727
    656720     18725.4
    656760     18727.8
    656800     18728.8
    656840       18731
    656880       18735
    656920     18731.9
    656960     18735.3
    657000     18736.2
    657040     18737.3
    657080     18737.7
    657120     18739.1
    657160     18740.7
    657200     18740.5
    657240     18739.2
    657280     18743.6
    657320     18745.4
    657360     18746.5
    657400     18747.1
    657440     18744.8
    657480     18749.2
    657520     18747.7
    657560     18749.9
    657600       18751
    657640     18753.2
    657680     18757.2
    657720       18754
    657760     18757.5
    657800     18758.5
    657840     18759.5
    657880     18759.8
    657920     18761.2
    657960     18762.8
    658000     18762.6
    658040     18761.3
    658080     18765.6
    658120     18767.6
    658160     18768.5
    658200     18769.2
    658240     18766.9
    658280     18771.2
    658320     18769.7
    658360     18772.2
    658400     18773.1
    658440     18775.3
    658480     18779.3
    658520     18776.2
    658560     18779.7
    658600     18780.6
    658640     18781.7
    658680     18781.8
    658720     18783.3
    658760     18784.9
    658800     18784.8
    658840     18783.5
    658880     18787.8
    658920     18789.6
    658960     18790.5
    659000     18791.2
    659040       18789
    659080     18793.3
    659120     18791.9
    659160     18794.4
    659200     18795.3
    659240     18797.3
    659280     18801.3
    659320     18798.3
    659360     18801.8
    659400     18802.7
    659440     18803.9
    659480     18803.9
    659520     18805.4
    659560       18807
    659600     18806.9
    659640     18805.6
    659680       18810
    659720     18811.8
    659760     18812.7
    659800     18813.5
    659840     18811.2
    659880     18815.3
    659920       18814
    659960     18816.5
    660000     18817.5
    660040     18819.5
    660080     18823.5
    660120     18820.6
    660160     18823.9
    660200     18825.1
    660240       18826
    660280     18826.2
    660320     18827.5
    660360     18829.1
    660400       18829
    660440     18827.7
    660480     18832.1
    660520       18834
    660560     18834.7
    660600     18835.7
    660640     18833.4
    660680     18837.4
    660720     18836.1
    660760     18838.7
    660800     18839.6
    660840     18841.5
    660880     18845.6
    660920     18842.7
    660960     18846.1
    661000     18847.2
    661040       18848
    661080     18848.2
    661120     18849.6
    661160     18851.2
    661200       18851
    661240     18849.7
    661280     18854.2
    661320       18856
    661360     18856.8
    661400     18857.8
    661440     18855.6
    661480     18859.6
    661520     18858.2
    661560     18860.8
    661600     18861.7
    661640     18863.7
    661680     18867.6
    661720     18864.8
    661760     18868.2
    661800     18869.3
    661840     18870.1
    661880     18870.4
    661920     18871.8
    661960     18873.3
    662000     18873.2
    662040     18871.8
    662080     18876.4
    662120     18878.2
    662160     18879.1
    662200       18880
    662240     18877.7
    662280     18881.8
    662320     18880.4
    662360       18883
    662400     18883.9
    662440     18885.9
    662480     18889.7
    662520     18886.9
    662560     18890.3
    662600     18891.4
    662640     18892.3
    662680     18892.6
    662720     18893.9
    662760     18895.4
    662800     18895.3
    662840     18893.9
    662880     18898.5
    662920     18900.4
    662960     18901.1
    663000     18902.1
    663040     18899.8
    663080       18904
    663120     18902.5
    663160       18905
    663200     18905.9
    663240     18907.9
    663280     18911.8
    663320       18909
    663360     18912.4
    663400     18913.4
    663440     18914.5
    663480     18914.6
    663520     18916.1
    663560     18917.6
    663600     18917.4
    663640       18916
    663680     18920.7
    663720     18922.6
    663760     18923.3
    663800     18924.3
    663840       18922
    663880     18926.2
    663920     18924.6
    663960     18927.2
    664000     18928.2
    664040     18930.2
    664080     18933.9
    664120     18931.2
    664160     18934.7
    664200     18935.8
    664240     18936.6
    664280     18936.8
    664320     18938.2
    664360     18939.7
    664400     18939.6
    664440     18938.2
    664480     18942.9
    664520     18944.8
    664560     18945.5
    664600     18946.3
    664640     18944.3
    664680     18948.4
    664720     18946.7
    664760     18949.2
    664800     18950.4
    664840     18952.3
    664880     18956.1
    664920     18953.3
    664960     18956.8
    665000     18957.9
    665040     18958.7
    665080     18958.8
    665120     18960.3
    665160     18961.9
    665200     18961.7
    665240     18960.2
    665280     18965.1
    665320     18966.8
    665360     18967.5
    665400     18968.4
    665440     18966.4
    665480     18970.5
    665520     18968.8
    665560     18971.4
    665600     18972.5
    665640     18974.4
    665680     18978.3
    665720     18975.4
    665760     18978.9
    665800       18980
    665840     18980.9
    665880     18980.9
    665920     18982.4
    665960       18984
    666000     18983.7
    666040     18982.4
    666080     18987.2
    666120       18989
    666160     18989.5
    666200     18990.3
    666240     18988.6
    666280     18992.7
    666320     18990.9
    666360     18993.4
    666400     18994.5
    666440     18996.6
    666480     19000.5
    666520     18997.4
    666560       19001
    666600     19002.2
    666640     19003.1
    666680     19003.1
    666720     19004.6
    666760       19006
    666800     19005.9
    666840     19004.4
    666880     19009.2
    666920     19011.1
    666960     19011.6
    667000     19012.4
    667040     19010.6
    667080     19014.9
    667120     19013.2
    667160     19015.6
    667200     19016.6
    667240     19018.7
    667280     19022.6
    667320     19019.6
    667360     19023.1
    667400     19024.3
    667440     19025.3
    667480     19025.3
    667520     19026.7
    667560     19028.2
    667600     19027.9
    667640     19026.5
    667680     19031.4
    667720     19033.2
    667760     19033.7
    667800     19034.6
    667840     19032.8
    667880     19037.1
    667920     19035.4
    667960     19037.6
    668000     19038.8
    668040     19040.8
    668080     19044.7
    668120     19041.8
    668160     19045.4
    668200     19046.5
    668240     19047.5
    668280     19047.6
    668320     19049.1
    668360     19050.4
    668400     19050.2
    668440     19048.7
    668480     19053.6
    668520     19055.6
    668560       19056
    668600     19056.9
    668640     19054.9
    668680     19059.4
    668720     19057.6
    668760     19059.7
    668800       19061
    668840       19063
    668880     19066.9
    668920       19064
    668960     19067.7
    669000     19068.7
    669040     19069.7
    669080     19069.7
    669120     19071.3
    669160     19072.6
    669200     19072.3
    669240     19070.9
    669280     19075.8
    669320     19077.8
    669360     19078.1
    669400     19079.1
    669440     19077.1
    669480     19081.5
    669520     19079.7
    669560     19081.9
    669600     19083.3
    669640     19085.1
    669680     19089.2
    669720     19086.3
    669760       19090
    669800     19090.8
    669840     19091.9
    669880     19091.9
    669920     19093.6
    669960     19094.8
    670000     19094.6
    670040       19093
    670080       19098
    670120     19099.9
    670160     19100.5
    670200     19101.2
    670240     19099.3
    670280     19103.8
    670320     19101.9
    670360       19104
    670400     19105.6
    670440     19107.3
    670480     19111.4
    670520     19108.5
    670560     19112.3
    670600       19113
    670640     19114.1
    670680     19114.1
    670720     19115.7
    670760       19117
    670800     19116.8
    670840     19115.2
    670880     19120.2
    670920       19122
    670960     19122.7
    671000     19123.4
    671040     19121.5
    671080     19125.9
    671120     19124.1
    671160     19126.2
    671200     19127.7
    671240     19129.5
    671280     19133.7
    671320     19130.8
    671360     19134.5
    671400     19135.2
    671440     19136.2
    671480     19136.2
    671520     19137.8
    671560     19139.3
    671600       19139
    671640     19137.4
    671680     19142.3
    671720     19144.3
    671760       19145
    671800     19145.7
    671840     19143.7
    671880     19148.2
    671920     19146.4
    671960     19148.4
    672000       19150
    672040     19151.7
    672080       19156
    672120     19152.9
    672160     19156.8
    672200     19157.7
    672240     19158.5
    672280     19158.4
    672320     19160.1
    672360     19161.6
    672400     19161.3
    672440     19159.8
    672480     19164.7
    672520     19166.6
    672560     19167.3
    672600       19168
    672640     19166.1
    672680     19170.5
    672720     19168.6
    672760     19170.7
    672800     19172.2
    672840       19174
    672880     19178.3
    672920     19175.3
    672960     19179.1
    673000       19180
    673040     19180.7
    673080     19180.8
    673120     19182.5
    673160     19183.9
    673200     19183.7
    673240     19181.9
    673280     19186.9
    673320     19188.9
    673360     19189.6
    673400     19190.3
    673440     19188.3
    673480     19192.9
    673520       19191
    673560     19192.9
    673600     19194.5
    673640     19196.4
    673680     19200.5
    673720     19197.6
    673760     19201.4
    673800     19202.4
    673840     19203.1
    673880     19203.2
    673920     19204.8
    673960     19206.2
    674000       19206
    674040     19204.3
    674080     19209.4
    674120     19211.2
    674160       19212
    674200     19212.7
    674240     19210.5
    674280     19215.1
    674320     19213.2
    674360     19215.2
    674400     19216.9
    674440     19218.6
    674480     19222.7
    674520     19219.9
    674560     19223.6
    674600     19224.7
    674640     19225.3
    674680     19225.5
    674720     19227.2
    674760     19228.5
    674800     19228.3
    674840     19226.6
    674880     19231.8
    674920     19233.4
    674960     19234.2
    675000     19234.8
    675040     19232.8
    675080     19237.6
    675120     19235.4
    675160     19237.5
    675200     19239.1
    675240     19240.9
    675280     19245.1
    675320     19242.2
    675360     19245.9
    675400     19246.8
    675440     19247.6
    675480     19247.8
    675520     19249.6
    675560     19250.8
    675600     19250.6
    675640     19248.9
    675680     19254.1
    675720     19255.7
    675760     19256.5
    675800     19257.2
    675840     19255.1
    675880     19259.8
    675920     19257.7
    675960     19259.8
    676000     19261.4
    676040     19263.3
    676080     19267.4
    676120     19264.5
    676160     19268.3
    676200     19269.1
    676240     19269.9
    676280     19270.1
    676320     19271.9
    676360     19273.2
    676400     19273.1
    676440     19271.2
    676480     19276.4
    676520       19278
    676560     19278.8
    676600     19279.5
    676640     19277.3
    676680     19282.2
    676720       19280
    676760     19282.1
    676800     19283.7
    676840     19285.8
    676880     19289.8
    676920     19286.9
    676960     19290.7
    677000     19291.5
    677040     19292.3
    677080     19292.3
    677120     19294.5
    677160     19295.7
    677200     19295.5
    677240     19293.5
    677280     19298.9
    677320     19300.4
    677360     19301.2
    677400     19301.9
    677440     19299.8
    677480     19304.7
    677520     19302.5
    677560     19304.6
    677600     19306.1
    677640     19308.1
    677680     19312.3
    677720     19309.3
    677760     19313.1
    677800     19313.9
    677840     19314.7
    677880     19314.7
    677920     19316.9
    677960       19318
    678000     19317.8
    678040       19316
    678080     19321.3
    678120     19322.9
    678160     19323.6
    678200     19324.3
    678240     19322.3
    678280     19327.1
    678320     19324.9
    678360       19327
    678400     19328.5
    678440     19330.4
    678480     19334.6
    678520     19331.7
    678560     19335.4
    678600     19336.3
    678640     19336.9
    678680     19337.1
    678720     19339.3
    678760     19340.4
    678800     19340.2
    678840     19338.3
    678880     19343.7
    678920     19345.1
    678960     19345.7
    679000     19346.7
    679040     19344.5
    679080     19349.4
    679120     19347.2
    679160     19349.3
    679200       19351
    679240     19352.7
    679280       19357
    679320     19354.1
    679360     19357.7
    679400     19358.5
    679440     19359.3
    679480     19359.5
    679520     19361.5
    679560     19362.8
    679600     19362.4
    679640     19360.6
    679680       19366
    679720     19367.5
    679760     19368.1
    679800       19369
    679840     19366.8
    679880     19371.7
    679920     19369.5
    679960     19371.6
    680000     19373.2
    680040     19375.1
    680080     19379.2
    680120     19376.2
    680160     19379.9
    680200     19380.8
    680240     19381.6
    680280     19381.9
    680320     19383.7
    680360     19385.2
    680400     19384.7
    680440       19383
    680480     19388.3
    680520     19389.9
    680560     19390.4
    680600     19391.4
    680640       19389
    680680     19394.1
    680720     19391.8
    680760     19393.8
    680800     19395.7
    680840     19397.5
    680880     19401.4
    680920     19398.6
    680960     19402.2
    681000     19403.1
    681040     19403.9
    681080     19404.3
    681120     19405.8
    681160     19407.5
    681200     19407.1
    681240     19405.3
    681280     19410.7
    681320     19412.3
    681360     19412.8
    681400     19413.6
    681440     19411.3
    681480     19416.5
    681520       19414
    681560     19416.2
    681600     19418.1
    681640     19419.8
    681680     19423.7
    681720       19421
    681760     19424.5
    681800     19425.5
    681840     19426.1
    681880     19426.6
    681920     19428.2
    681960     19429.8
    682000     19429.5
    682040     19427.6
    682080     19432.8
    682120     19434.5
    682160     19435.1
    682200       19436
    682240     19433.5
    682280     19438.8
    682320     19436.3
    682360     19438.5
    682400     19440.4
    682440     19442.2
    682480     19445.9
    682520     19443.4
    682560     19446.7
    682600     19447.8
    682640     19448.4
    682680     19448.7
    682720     19450.6
    682760     19452.2
    682800     19451.7
    682840     19449.8
    682880     19455.1
    682920     19456.8
    682960     19457.5
    683000     19458.4
    683040     19455.9
    683080     19461.1
    683120     19458.6
    683160     19460.7
    683200     19462.7
    683240     19464.4
    683280     19468.1
    683320     19465.8
    683360       19469
    683400     19470.1
    683440     19470.7
    683480     19470.9
    683520     19472.9
    683560     19474.5
    683600       19474
    683640     19472.1
    683680     19477.4
    683720     19479.2
    683760     19479.9
    683800     19480.7
    683840     19478.3
    683880     19483.3
    683920     19480.8
    683960     19483.1
    684000     19484.9
    684040     19486.6
    684080     19490.5
    684120     19488.2
    684160     19491.3
    684200     19492.6
    684240     19493.1
    684280     19493.3
    684320     19495.4
    684360     19496.8
    684400     19496.4
    684440     19494.5
    684480     19499.7
    684520     19501.7
    684560     19502.3
    684600       19503
    684640     19500.8
    684680     19505.7
    684720     19503.2
    684760     19505.6
    684800     19507.4
    684840     19508.9
    684880     19512.9
    684920     19510.6
    684960     19513.7
    685000     19514.7
    685040     19515.4
    685080     19515.5
    685120     19517.7
    685160     19519.2
    685200     19518.8
    685240     19516.8
    685280       19522
    685320     19524.1
    685360     19524.6
    685400     19525.3
    685440     19523.1
    685480     19527.9
    685520     19525.6
    685560       19528
    685600     19529.7
    685640     19531.4
    685680     19535.3
    685720     19532.9
    685760     19535.9
    685800     19537.1
    685840     19537.8
    685880     19537.9
    685920     19540.1
    685960     19541.6
    686000     19541.2
    686040     19539.3
    686080     19544.4
    686120     19546.4
    686160     19546.9
    686200     19547.6
    686240     19545.3
    686280     19550.2
    686320     19547.9
    686360     19550.4
    686400     19552.1
    686440     19553.7
    686480     19557.4
    686520     19555.3
    686560     19558.3
    686600     19559.5
    686640     19560.2
    686680     19560.2
    686720     19562.3
    686760     19564.1
    686800     19563.5
    686840     19561.6
    686880     19566.8
    686920     19568.6
    686960     19569.3
    687000       19570
    687040     19567.6
    687080     19572.4
    687120     19570.2
    687160     19572.6
    687200     19574.5
    687240       19576
    687280     19579.8
    687320     19577.7
    687360     19580.8
    687400     19581.9
    687440     19582.5
    687480     19582.6
    687520     19584.5
    687560     19586.4
    687600     19585.8
    687640     19583.9
    687680     19589.2
    687720     19590.9
    687760     19591.5
    687800     19592.3
    687840     19589.9
    687880     19594.6
    687920     19592.4
    687960     19594.9
    688000     19596.8
    688040     19598.3
    688080     19602.1
    688120       19600
    688160       19603
    688200     19604.2
    688240     19604.7
    688280     19604.9
    688320     19606.9
    688360     19608.8
    688400     19608.1
    688440     19606.2
    688480     19611.5
    688520     19613.2
    688560     19613.7
    688600     19614.7
    688640     19612.1
    688680     19616.9
    688720     19614.8
    688760     19617.3
    688800     19619.1
    688840     19620.6
    688880     19624.5
    688920     19622.4
    688960     19625.4
    689000     19626.6
    689040       19627
    689080     19627.3
    689120     19629.2
    689160     19631.1
    689200     19630.5
    689240     19628.6
    689280     19633.8
    689320     19635.5
    689360     19636.1
    689400     19636.9
    689440     19634.5
    689480     19639.3
    689520     19637.2
    689560     19639.5
    689600     19641.4
    689640     19643.1
    689680     19646.9
    689720     19644.7
    689760     19647.7
    689800     19648.9
    689840     19649.4
    689880     19649.8
    689920     19651.6
    689960     19653.4
    690000     19652.8
    690040     19650.8
    690080     19656.2
    690120     19657.7
    690160     19658.5
    690200     19659.4
    690240     19656.7
    690280     19661.6
    690320     19659.3
    690360     19661.8
    690400     19663.7
    690440     19665.2
    690480     19669.4
    690520     19667.1
    690560     19669.9
    690600     19671.3
    690640     19671.8
    690680     19672.1
    690720       19674
    690760     19675.7
    690800     19675.1
    690840     19673.2
    690880     19678.5
    690920       19680
    690960     19680.9
    691000     19681.7
    691040     19679.1
    691080     19683.9
    691120     19681.7
    691160     19684.2
    691200     19686.1
    691240     19687.6
    691280     19691.8
    691320     19689.5
    691360     19692.3
    691400     19693.6
    691440     19694.2
    691480     19694.4
    691520     19696.4
    691560     19698.1
    691600     19697.4
    691640     19695.6
    691680     19700.8
    691720     19702.4
    691760     19703.2
    691800     19704.1
    691840     19701.5
    691880     19706.3
    691920     19704.1
    691960     19706.5
    692000     19708.4
    692040     19709.9
    692080     19714.1
    692120     19711.9
    692160     19714.6
    692200     19715.9
    692240     19716.6
    692280     19716.8
    692320     19718.7
    692360     19720.4
    692400     19719.6
    692440       19718
    692480     19723.2
    692520     19724.7
    692560     19725.5
    692600     19726.5
    692640     19723.9
    692680     19728.6
    692720     19726.5
    692760     19728.8
    692800     19730.7
    692840     19732.4
    692880     19736.4
    692920     19734.2
    692960       19737
    693000     19738.2
    693040     19738.9
    693080     19739.2
    693120     19741.1
    693160     19742.7
    693200       19742
    693240     19740.3
    693280     19745.6
    693320       19747
    693360     19747.8
    693400     19748.9
    693440     19746.2
    693480     19750.9
    693520     19748.9
    693560     19751.1
    693600     19753.1
    693640     19754.7
    693680     19758.7
    693720     19756.6
    693760     19759.3
    693800     19760.7
    693840     19761.3
    693880     19761.6
    693920     19763.5
[truncated: 175,997 more chars]
