# Supplementary material for: Comment on 'Valid molecular dynamics simulations of human hemoglobin require a surprisingly large box size'
Source: eLife. 2019 Jun 20;8:e44718. doi: 10.7554/eLife.44718 (PMC6586461; doi:10.7554/eLife.44718)
Supplement: Figure 2—source data 1. — The zip archive contains a README file describing which source files correspond to the different panels. [file elife-44718-fig2-data1.zip › figure2/panel_B/90A/3/msd.xvg]

# This file was created Thu Mar  7 15:56:42 2019
# Created by:
#             :-) GROMACS - gmx msd, 2018.5-dev-20181129-d5972f7 (-:
# 
# Executable:   /usr/local/gromacs/2018/2018.4-impi2017-fftw337-gcc640-cuda91/bin/gmx
# Data prefix:  /usr/local/gromacs/2018/2018.4-impi2017-fftw337-gcc640-cuda91
# Working dir:  /home/vgapsys/project/hemoglobin/hemoglobin/Meuwly/90a-elife/eq3
# Command line:
#   gmx msd -s /netmount/energy/vgapsys/hemoglobin/hemoglobin/raw/90a-elife/topol.tpr -f /netmount/energy/vgapsys/hemoglobin/hemoglobin/raw/90a-elife/2/traj_comp.xtc -trestart 800 -n index.ndx -o msd.xvg
# gmx msd is part of G R O M A C S:
#
# Guyana Rwanda Oman Macau Angola Cameroon Senegal
#
@    title "Mean Square Displacement"
@    xaxis  label "Time (ps)"
@    yaxis  label "MSD (nm\S2\N)"
@TYPE xy
# MSD gathered over 1e+06 ps with 1251 restarts
# Diffusion constants fitted from time 100000 to 900000 ps
# D[Water_&_OW] = 4.6697 (+/- 0.0177) (1e-5 cm^2/s)
         0           0
        40     1.22696
        80     2.42616
       120     3.61594
       160     4.79652
       200     5.97327
       240     7.14771
       280     8.31415
       320     9.47633
       360     10.6341
       400     11.7898
       440     12.9421
       480     14.0883
       520     15.2381
       560      16.386
       600     17.5312
       640     18.6745
       680     19.8165
       720     20.9596
       760     22.1001
       800     23.2417
       840     24.3795
       880     25.5171
       920     26.6548
       960     27.7944
      1000      28.929
      1040     30.0646
      1080     31.2002
      1120     32.3332
      1160     33.4619
      1200     34.5972
      1240     35.7313
      1280     36.8588
      1320      37.993
      1360     39.1277
      1400      40.259
      1440     41.3883
      1480     42.5164
      1520     43.6491
      1560     44.7845
      1600     45.9185
      1640     47.0484
      1680     48.1814
      1720     49.3135
      1760     50.4549
      1800     51.5814
      1840     52.7148
      1880     53.8459
      1920      54.978
      1960     56.1003
      2000     57.2295
      2040     58.3591
      2080     59.4845
      2120     60.6188
      2160     61.7526
      2200     62.8799
      2240      64.011
      2280     65.1374
      2320     66.2699
      2360     67.4015
      2400     68.5308
      2440       69.66
      2480     70.7915
      2520     71.9231
      2560     73.0648
      2600     74.1935
      2640     75.3226
      2680     76.4551
      2720     77.5901
      2760     78.7104
      2800     79.8374
      2840     80.9681
      2880     82.0937
      2920     83.2268
      2960      84.361
      3000     85.4904
      3040     86.6213
      3080     87.7464
      3120     88.8765
      3160     90.0091
      3200     91.1351
      3240      92.266
      3280     93.3948
      3320     94.5312
      3360     95.6745
      3400     96.8002
      3440     97.9312
      3480     99.0628
      3520     100.201
      3560     101.317
      3600     102.452
      3640     103.581
      3680     104.709
      3720     105.839
      3760     106.977
      3800     108.105
      3840     109.236
      3880     110.359
      3920     111.484
      3960     112.621
      4000     113.746
      4040     114.874
      4080     116.005
      4120     117.142
      4160     118.284
      4200      119.41
      4240     120.539
      4280     121.672
      4320     122.811
      4360     123.927
      4400     125.062
      4440     126.193
      4480     127.319
      4520     128.445
      4560     129.584
      4600     130.706
      4640     131.834
      4680     132.957
      4720     134.081
      4760     135.219
      4800     136.345
      4840     137.474
      4880       138.6
      4920     139.742
      4960      140.89
      5000     142.016
      5040     143.146
      5080      144.28
      5120     145.423
      5160     146.537
      5200      147.67
      5240     148.802
      5280     149.931
      5320     151.058
      5360     152.195
      5400     153.321
      5440     154.448
      5480     155.571
      5520     156.693
      5560     157.829
      5600     158.958
      5640     160.084
      5680     161.209
      5720     162.351
      5760     163.497
      5800     164.621
      5840     165.751
      5880     166.884
      5920     168.029
      5960     169.142
      6000     170.277
      6040     171.404
      6080     172.535
      6120     173.662
      6160     174.798
      6200     175.927
      6240     177.056
      6280     178.176
      6320     179.297
      6360     180.433
      6400      181.56
      6440     182.684
      6480      183.81
      6520     184.954
      6560     186.101
      6600     187.225
      6640     188.355
      6680     189.489
      6720     190.634
      6760     191.746
      6800     192.883
      6840     194.008
      6880     195.136
      6920     196.263
      6960     197.398
      7000     198.529
      7040     199.655
      7080     200.777
      7120     201.897
      7160     203.035
      7200     204.162
      7240      205.29
      7280     206.413
      7320     207.559
      7360     208.705
      7400     209.826
      7440     210.954
      7480     212.088
      7520     213.236
      7560     214.345
      7600     215.479
      7640     216.604
      7680      217.73
      7720     218.857
      7760     219.993
      7800     221.124
      7840      222.25
      7880     223.368
      7920     224.488
      7960     225.625
      8000     226.755
      8040     227.883
      8080     229.007
      8120     230.153
      8160       231.3
      8200     232.424
      8240     233.552
      8280     234.683
      8320     235.833
      8360      236.94
      8400     238.075
      8440     239.199
      8480     240.323
      8520     241.447
      8560     242.581
      8600     243.711
      8640     244.838
      8680     245.956
      8720     247.074
      8760     248.213
      8800     249.347
      8840     250.472
      8880     251.594
      8920      252.74
      8960      253.89
      9000     255.014
      9040     256.141
      9080     257.274
      9120     258.426
      9160     259.535
      9200     260.668
      9240     261.791
      9280     262.916
      9320     264.043
      9360     265.174
      9400     266.303
      9440     267.431
      9480     268.545
      9520     269.663
      9560       270.8
      9600     271.933
      9640     273.055
      9680     274.175
      9720     275.322
      9760      276.47
      9800      277.59
      9840      278.72
      9880     279.852
      9920     281.003
      9960     282.112
     10000     283.243
     10040     284.368
     10080     285.493
     10120     286.619
     10160     287.755
     10200     288.879
     10240     290.003
     10280     291.114
     10320     292.234
     10360     293.374
     10400     294.506
     10440     295.628
     10480     296.746
     10520     297.893
     10560     299.044
     10600     300.161
     10640     301.294
     10680     302.421
     10720     303.572
     10760     304.679
     10800     305.809
     10840     306.932
     10880     308.057
     10920     309.187
     10960     310.324
     11000      311.45
     11040     312.576
     11080     313.689
     11120     314.812
     11160     315.956
     11200     317.088
     11240     318.207
     11280     319.329
     11320     320.482
     11360     321.636
     11400     322.754
     11440     323.882
     11480     325.008
     11520      326.16
     11560     327.263
     11600     328.395
     11640     329.518
     11680     330.642
     11720     331.774
     11760     332.907
     11800     334.031
     11840     335.158
     11880     336.271
     11920     337.392
     11960     338.532
     12000     339.663
     12040     340.782
     12080     341.898
     12120      343.05
     12160     344.209
     12200     345.326
     12240     346.454
     12280     347.578
     12320     348.733
     12360     349.833
     12400     350.968
     12440      352.09
     12480     353.214
     12520     354.345
     12560     355.479
     12600       356.6
     12640     357.725
     12680     358.838
     12720     359.956
     12760     361.096
     12800     362.229
     12840      363.35
     12880     364.465
     12920     365.619
     12960     366.777
     13000     367.887
     13040     369.016
     13080     370.139
     13120     371.292
     13160     372.392
     13200     373.527
     13240      374.65
     13280     375.775
     13320     376.902
     13360     378.038
     13400     379.159
     13440     380.283
     13480     381.392
     13520     382.509
     13560     383.652
     13600     384.783
     13640     385.904
     13680     387.019
     13720     388.176
     13760     389.333
     13800     390.444
     13840     391.577
     13880     392.703
     13920     393.851
     13960     394.951
     14000     396.089
     14040     397.209
     14080     398.336
     14120      399.46
     14160     400.596
     14200     401.723
     14240     402.847
     14280     403.957
     14320     405.075
     14360      406.22
     14400     407.355
     14440     408.475
     14480     409.588
     14520     410.743
     14560     411.902
     14600      413.01
     14640     414.147
     14680     415.272
     14720     416.421
     14760     417.519
     14800      418.66
     14840     419.783
     14880     420.912
     14920     422.036
     14960     423.178
     15000     424.303
     15040     425.424
     15080     426.533
     15120     427.657
     15160     428.803
     15200     429.937
     15240     431.058
     15280     432.166
     15320     433.324
     15360     434.482
     15400      435.59
     15440     436.727
     15480     437.854
     15520     439.003
     15560     440.101
     15600     441.241
     15640     442.367
     15680     443.498
     15720      444.62
     15760     445.761
     15800     446.886
     15840     448.008
     15880     449.119
     15920     450.239
     15960     451.383
     16000     452.517
     16040     453.641
     16080     454.751
     16120      455.91
     16160     457.072
     16200     458.181
     16240     459.321
     16280     460.445
     16320     461.594
     16360     462.695
     16400     463.835
     16440     464.956
     16480     466.084
     16520     467.206
     16560     468.347
     16600     469.473
     16640     470.598
     16680     471.709
     16720     472.832
     16760     473.981
     16800     475.113
     16840     476.234
     16880     477.341
     16920     478.499
     16960     479.662
     17000      480.77
     17040      481.91
     17080     483.034
     17120     484.184
     17160     485.283
     17200     486.424
     17240     487.545
     17280     488.673
     17320     489.795
     17360     490.936
     17400     492.064
     17440     493.188
     17480       494.3
     17520     495.423
     17560     496.571
     17600     497.706
     17640      498.83
     17680     499.937
     17720     501.096
     17760     502.262
     17800     503.371
     17840     504.511
     17880     505.636
     17920     506.787
     17960     507.885
     18000     509.023
     18040     510.143
     18080      511.27
     18120     512.392
     18160     513.535
     18200     514.662
     18240     515.784
     18280     516.896
     18320     518.023
     18360     519.172
     18400     520.305
     18440     521.431
     18480     522.538
     18520     523.697
     18560     524.861
     18600     525.971
     18640     527.108
     18680     528.232
     18720     529.388
     18760     530.485
     18800     531.625
     18840     532.747
     18880     533.879
     18920     535.002
     18960     536.148
     19000      537.28
     19040     538.402
     19080     539.514
     19120     540.639
     19160     541.792
     19200     542.922
     19240     544.047
     19280     545.144
     19320     546.308
     19360     547.475
     19400     548.589
     19440      549.73
     19480     550.855
     19520     552.012
     19560     553.113
     19600     554.252
     19640     555.374
     19680     556.504
     19720     557.628
     19760     558.772
     19800     559.908
     19840     561.029
     19880     562.136
     19920     563.261
     19960     564.413
     20000     565.542
     20040     566.667
     20080     567.764
     20120      568.93
     20160     570.098
     20200     571.209
     20240     572.356
     20280     573.483
     20320     574.643
     20360     575.741
     20400     576.885
     20440     578.004
     20480     579.132
     20520      580.26
     20560     581.403
     20600     582.537
     20640     583.658
     20680     584.767
     20720      585.89
     20760     587.047
     20800     588.172
     20840     589.297
     20880     590.391
     20920     591.561
     20960     592.731
     21000     593.841
     21040     594.987
     21080     596.119
     21120     597.283
     21160     598.385
     21200     599.528
     21240      600.65
     21280     601.778
     21320     602.906
     21360     604.049
     21400     605.186
     21440     606.304
     21480     607.414
     21520     608.538
     21560     609.693
     21600     610.822
     21640     611.945
     21680      613.04
     21720     614.208
     21760     615.377
     21800     616.487
     21840     617.632
     21880     618.762
     21920     619.928
     21960     621.025
     22000     622.169
     22040     623.288
     22080      624.42
     22120     625.546
     22160     626.686
     22200      627.82
     22240     628.937
     22280      630.05
     22320     631.171
     22360      632.33
     22400     633.459
     22440     634.579
     22480     635.673
     22520     636.842
     22560     638.009
     22600     639.118
     22640     640.262
     22680     641.391
     22720     642.558
     22760     643.656
     22800       644.8
     22840     645.917
     22880     647.047
     22920     648.174
     22960     649.312
     23000     650.447
     23040     651.559
     23080     652.673
     23120     653.796
     23160     654.953
     23200     656.079
     23240     657.203
     23280     658.295
     23320     659.467
     23360     660.634
     23400     661.747
     23440     662.892
     23480     664.025
     23520     665.193
     23560     666.292
     23600     667.432
     23640      668.55
     23680     669.683
     23720     670.809
     23760     671.953
     23800     673.088
     23840     674.195
     23880     675.307
     23920     676.426
     23960     677.588
     24000     678.712
     24040      679.84
     24080      680.93
     24120     682.101
     24160      683.27
     24200     684.385
     24240     685.528
     24280     686.662
     24320      687.83
     24360     688.928
     24400     690.073
     24440      691.19
     24480     692.324
     24520     693.449
     24560     694.594
     24600     695.727
     24640     696.836
     24680     697.951
     24720     699.069
     24760     700.229
     24800     701.353
     24840     702.484
     24880     703.572
     24920     704.741
     24960     705.907
     25000     707.024
     25040      708.17
     25080     709.304
     25120     710.472
     25160     711.569
     25200     712.716
     25240     713.837
     25280     714.969
     25320     716.098
     25360      717.24
     25400     718.377
     25440     719.486
     25480     720.595
     25520     721.714
     25560     722.874
     25600     723.995
     25640     725.126
     25680     726.209
     25720     727.378
     25760     728.548
     25800     729.665
     25840      730.81
     25880      731.94
     25920     733.111
     25960     734.206
     26000     735.355
     26040     736.473
     26080     737.602
     26120     738.734
     26160     739.877
     26200     741.014
     26240     742.123
     26280     743.232
     26320     744.347
     26360     745.507
     26400     746.629
     26440     747.761
     26480     748.845
     26520     750.014
     26560     751.184
     26600     752.301
     26640     753.447
     26680     754.578
     26720      755.75
     26760     756.846
     26800     757.997
     26840     759.112
     26880     760.241
     26920     761.369
     26960     762.512
     27000     763.651
     27040     764.761
     27080     765.866
     27120     766.982
     27160     768.144
     27200     769.271
     27240     770.398
     27280      771.48
     27320     772.654
     27360     773.825
     27400      774.94
     27440     776.091
     27480     777.225
     27520     778.395
     27560     779.489
     27600     780.643
     27640      781.76
     27680     782.889
     27720     784.017
     27760     785.165
     27800     786.304
     27840     787.414
     27880     788.523
     27920     789.637
     27960     790.804
     28000     791.929
     28040     793.056
     28080     794.139
     28120     795.313
     28160     796.477
     28200     797.592
     28240      798.74
     28280     799.876
     28320      801.05
     28360     802.138
     28400     803.299
     28440     804.419
     28480     805.545
     28520     806.674
     28560     807.819
     28600     808.961
     28640     810.074
     28680     811.181
     28720     812.291
     28760      813.46
     28800     814.586
     28840     815.713
     28880     816.794
     28920     817.968
     28960     819.128
     29000     820.242
     29040     821.391
     29080     822.527
     29120     823.703
     29160     824.791
     29200      825.95
     29240     827.067
     29280     828.189
     29320     829.321
     29360     830.465
     29400     831.608
     29440      832.72
     29480     833.825
     29520     834.937
     29560     836.107
     29600     837.231
     29640      838.36
     29680     839.443
     29720     840.621
     29760      841.78
     29800     842.894
     29840     844.039
     29880     845.177
     29920      846.35
     29960     847.433
     30000     848.589
     30040     849.704
     30080     850.822
     30120     851.952
     30160     853.097
     30200     854.238
     30240     855.352
     30280     856.458
     30320     857.571
     30360     858.741
     30400     859.865
     30440     860.994
     30480     862.075
     30520     863.258
     30560     864.417
     30600     865.529
     30640      866.68
     30680     867.817
     30720     868.994
     30760     870.076
     30800     871.231
     30840      872.35
     30880     873.463
     30920     874.595
     30960     875.734
     31000     876.875
     31040     877.989
     31080     879.097
     31120     880.211
     31160     881.383
     31200     882.506
     31240     883.632
     31280     884.711
     31320      885.89
     31360     887.047
     31400     888.157
     31440     889.308
     31480     890.447
     31520     891.626
     31560     892.708
     31600     893.866
     31640     894.982
     31680     896.098
     31720     897.229
     31760     898.367
     31800     899.508
     31840     900.622
     31880     901.728
     31920     902.836
     31960     904.013
     32000     905.137
     32040     906.256
     32080     907.333
     32120     908.511
     32160      909.67
     32200     910.777
     32240     911.928
     32280     913.067
     32320     914.251
     32360     915.327
     32400     916.489
     32440     917.605
     32480     918.721
     32520     919.851
     32560     920.987
     32600     922.131
     32640     923.247
     32680     924.357
     32720     925.461
     32760     926.638
     32800     927.764
     32840     928.885
     32880     929.956
     32920     931.134
     32960     932.293
     33000     933.402
     33040     934.553
     33080     935.693
     33120     936.877
     33160     937.954
     33200     939.121
     33240     940.239
     33280     941.353
     33320     942.484
     33360     943.619
     33400     944.759
     33440     945.879
     33480     946.985
     33520     948.093
     33560     949.271
     33600     950.393
     33640     951.515
     33680     952.586
     33720     953.764
     33760     954.922
     33800     956.026
     33840     957.183
     33880      958.32
     33920     959.505
     33960     960.583
     34000      961.75
     34040     962.865
     34080     963.979
     34120     965.112
     34160     966.247
     34200     967.384
     34240     968.501
     34280      969.61
     34320     970.713
     34360     971.893
     34400     973.017
     34440     974.137
     34480     975.206
     34520     976.387
     34560     977.541
     34600      978.65
     34640     979.804
     34680     980.942
     34720     982.125
     34760     983.202
     34800     984.363
     34840     985.475
     34880     986.589
     34920     987.721
     34960     988.856
     35000     989.992
     35040     991.109
     35080     992.223
     35120     993.329
     35160     994.507
     35200     995.626
     35240     996.753
     35280     997.815
     35320     999.001
     35360     1000.15
     35400     1001.26
     35440     1002.42
     35480     1003.56
     35520     1004.74
     35560     1005.81
     35600     1006.97
     35640     1008.08
     35680      1009.2
     35720     1010.33
     35760     1011.47
     35800      1012.6
     35840     1013.72
     35880     1014.83
     35920     1015.93
     35960     1017.11
     36000     1018.24
     36040     1019.36
     36080     1020.43
     36120     1021.61
     36160     1022.76
     36200     1023.87
     36240     1025.03
     36280     1026.17
     36320     1027.35
     36360     1028.42
     36400     1029.58
     36440     1030.69
     36480     1031.81
     36520     1032.94
     36560     1034.07
     36600     1035.21
     36640     1036.32
     36680     1037.44
     36720     1038.54
     36760     1039.72
     36800     1040.84
     36840     1041.96
     36880     1043.02
     36920     1044.21
     36960     1045.37
     37000     1046.47
     37040     1047.64
     37080     1048.78
     37120     1049.96
     37160     1051.03
     37200     1052.18
     37240      1053.3
     37280     1054.42
     37320     1055.55
     37360     1056.68
     37400     1057.82
     37440     1058.93
     37480     1060.05
     37520     1061.15
     37560     1062.33
     37600     1063.45
     37640     1064.58
     37680     1065.64
     37720     1066.83
     37760     1067.99
     37800      1069.1
     37840     1070.27
     37880     1071.41
     37920     1072.59
     37960     1073.66
     38000     1074.81
     38040     1075.93
     38080     1077.05
     38120     1078.18
     38160     1079.32
     38200     1080.45
     38240     1081.57
     38280     1082.68
     38320     1083.78
     38360     1084.97
     38400     1086.09
     38440     1087.22
     38480     1088.28
     38520     1089.47
     38560     1090.64
     38600     1091.75
     38640     1092.92
     38680     1094.06
     38720     1095.24
     38760      1096.3
     38800     1097.45
     38840     1098.58
     38880     1099.69
     38920     1100.82
     38960     1101.96
     39000     1103.09
     39040     1104.21
     39080     1105.33
     39120     1106.43
     39160     1107.62
     39200     1108.74
     39240     1109.87
     39280     1110.93
     39320     1112.12
     39360     1113.29
     39400     1114.39
     39440     1115.56
     39480      1116.7
     39520     1117.88
     39560     1118.94
     39600      1120.1
     39640     1121.22
     39680     1122.33
     39720     1123.46
     39760      1124.6
     39800     1125.73
     39840     1126.85
     39880     1127.97
     39920     1129.07
     39960     1130.26
     40000     1131.38
     40040     1132.51
     40080     1133.56
     40120     1134.75
     40160     1135.92
     40200     1137.03
     40240      1138.2
     40280     1139.33
     40320     1140.52
     40360     1141.58
     40400     1142.73
     40440     1143.86
     40480     1144.96
     40520     1146.09
     40560     1147.23
     40600     1148.37
     40640     1149.48
     40680     1150.59
     40720      1151.7
     40760     1152.88
     40800        1154
     40840     1155.14
     40880      1156.2
     40920     1157.38
     40960     1158.55
     41000     1159.65
     41040     1160.83
     41080     1161.97
     41120     1163.15
     41160     1164.21
     41200     1165.37
     41240     1166.49
     41280      1167.6
     41320     1168.73
     41360     1169.87
     41400        1171
     41440     1172.11
     41480     1173.23
     41520     1174.33
     41560     1175.52
     41600     1176.64
     41640     1177.77
     41680     1178.82
     41720     1180.01
     41760     1181.18
     41800     1182.28
     41840     1183.45
     41880      1184.6
     41920     1185.78
     41960     1186.83
     42000        1188
     42040     1189.12
     42080     1190.22
     42120     1191.36
     42160      1192.5
     42200     1193.63
     42240     1194.74
     42280     1195.85
     42320     1196.96
     42360     1198.15
     42400     1199.27
     42440      1200.4
     42480     1201.44
     42520     1202.64
     42560      1203.8
     42600     1204.91
     42640     1206.08
     42680     1207.22
     42720     1208.41
     42760     1209.46
     42800     1210.63
     42840     1211.75
     42880     1212.86
     42920     1213.99
     42960     1215.14
     43000     1216.27
     43040     1217.38
     43080     1218.49
     43120      1219.6
     43160     1220.79
     43200     1221.92
     43240     1223.04
     43280     1224.08
     43320     1225.27
     43360     1226.44
     43400     1227.54
     43440     1228.71
     43480     1229.85
     43520     1231.04
     43560      1232.1
     43600     1233.26
     43640     1234.38
     43680     1235.48
     43720     1236.62
     43760     1237.76
     43800      1238.9
     43840        1240
     43880     1241.12
     43920     1242.23
     43960     1243.42
     44000     1244.54
     44040     1245.66
     44080     1246.71
     44120     1247.89
     44160     1249.06
     44200     1250.16
     44240     1251.34
     44280     1252.49
     44320     1253.67
     44360     1254.72
     44400     1255.89
     44440     1257.01
     44480     1258.11
     44520     1259.24
     44560     1260.38
     44600     1261.52
     44640     1262.62
     44680     1263.73
     44720     1264.84
     44760     1266.03
     44800     1267.15
     44840     1268.27
     44880     1269.31
     44920     1270.49
     44960     1271.66
     45000     1272.77
     45040     1273.94
     45080     1275.08
     45120     1276.27
     45160     1277.33
     45200     1278.49
     45240     1279.61
     45280     1280.71
     45320     1281.83
     45360     1282.98
     45400     1284.12
     45440     1285.22
     45480     1286.33
     45520     1287.43
     45560     1288.63
     45600     1289.75
     45640     1290.86
     45680      1291.9
     45720     1293.08
     45760     1294.25
     45800     1295.36
     45840     1296.53
     45880     1297.67
     45920     1298.86
     45960     1299.92
     46000     1301.08
     46040     1302.19
     46080     1303.29
     46120     1304.42
     46160     1305.57
     46200     1306.72
     46240     1307.81
     46280     1308.92
     46320     1310.02
     46360     1311.22
     46400     1312.34
     46440     1313.45
     46480     1314.49
     46520     1315.68
     46560     1316.84
     46600     1317.95
     46640     1319.12
     46680     1320.26
     46720     1321.45
     46760      1322.5
     46800     1323.67
     46840     1324.78
     46880     1325.88
     46920     1327.01
     46960     1328.16
     47000     1329.31
     47040      1330.4
     47080     1331.51
     47120     1332.61
     47160     1333.81
     47200     1334.94
     47240     1336.05
     47280     1337.08
     47320     1338.27
     47360     1339.44
     47400     1340.55
     47440     1341.72
     47480     1342.86
     47520     1344.04
     47560      1345.1
     47600     1346.26
     47640     1347.37
     47680     1348.47
     47720      1349.6
     47760     1350.75
     47800      1351.9
     47840     1352.99
     47880      1354.1
     47920     1355.21
     47960      1356.4
     48000     1357.53
     48040     1358.64
     48080     1359.68
     48120     1360.86
     48160     1362.03
     48200     1363.14
     48240      1364.3
     48280     1365.45
     48320     1366.63
     48360     1367.69
     48400     1368.85
     48440     1369.96
     48480     1371.06
     48520     1372.19
     48560     1373.34
     48600     1374.49
     48640     1375.59
     48680     1376.69
     48720      1377.8
     48760        1379
     48800     1380.13
     48840     1381.24
     48880     1382.27
     48920     1383.46
     48960     1384.63
     49000     1385.74
     49040      1386.9
     49080     1388.05
     49120     1389.24
     49160      1390.3
     49200     1391.45
     49240     1392.56
     49280     1393.66
     49320     1394.79
     49360     1395.95
     49400      1397.1
     49440      1398.2
     49480     1399.29
     49520     1400.41
     49560      1401.6
     49600     1402.73
     49640     1403.84
     49680     1404.88
     49720     1406.07
     49760     1407.24
     49800     1408.35
     49840     1409.51
     49880     1410.66
     49920     1411.85
     49960     1412.91
     50000     1414.06
     50040     1415.17
     50080     1416.28
     50120     1417.41
     50160     1418.57
     50200     1419.72
     50240     1420.81
     50280      1421.9
     50320     1423.01
     50360     1424.21
     50400     1425.34
     50440     1426.44
     50480     1427.48
     50520     1428.66
     50560     1429.84
     50600     1430.94
     50640      1432.1
     50680     1433.25
     50720     1434.45
     50760      1435.5
     50800     1436.66
     50840     1437.76
     50880     1438.87
     50920        1440
     50960     1441.16
     51000     1442.32
     51040      1443.4
     51080      1444.5
     51120     1445.61
     51160      1446.8
     51200     1447.93
     51240     1449.04
     51280     1450.08
     51320     1451.26
     51360     1452.44
     51400     1453.54
     51440     1454.71
     51480     1455.86
     51520     1457.05
     51560     1458.11
     51600     1459.27
     51640     1460.37
     51680     1461.48
     51720     1462.61
     51760     1463.77
     51800     1464.93
     51840     1466.02
     51880     1467.11
     51920     1468.23
     51960     1469.42
     52000     1470.55
     52040     1471.66
     52080     1472.69
     52120     1473.88
     52160     1475.05
     52200     1476.16
     52240     1477.33
     52280     1478.48
     52320     1479.67
     52360     1480.73
     52400     1481.89
     52440     1482.99
     52480     1484.11
     52520     1485.24
     52560      1486.4
     52600     1487.56
     52640     1488.64
     52680     1489.74
     52720     1490.85
     52760     1492.05
     52800     1493.18
     52840     1494.28
     52880      1495.3
     52920     1496.49
     52960     1497.66
     53000     1498.77
     53040     1499.94
     53080     1501.09
     53120     1502.29
     53160     1503.34
     53200      1504.5
     53240     1505.61
     53280     1506.72
     53320     1507.85
     53360     1509.01
     53400     1510.18
     53440     1511.25
     53480     1512.35
     53520     1513.46
     53560     1514.66
     53600     1515.79
     53640     1516.89
     53680     1517.92
     53720      1519.1
     53760     1520.29
     53800     1521.38
     53840     1522.56
     53880     1523.71
     53920     1524.91
     53960     1525.96
     54000     1527.12
     54040     1528.22
     54080     1529.33
     54120     1530.46
     54160     1531.62
     54200     1532.79
     54240     1533.85
     54280     1534.95
     54320     1536.07
     54360     1537.27
     54400      1538.4
     54440     1539.51
     54480     1540.53
     54520     1541.71
     54560     1542.89
     54600     1543.99
     54640     1545.16
     54680     1546.31
     54720     1547.51
     54760     1548.56
     54800     1549.72
     54840     1550.82
     54880     1551.93
     54920     1553.07
     54960     1554.23
     55000     1555.39
     55040     1556.47
     55080     1557.56
     55120     1558.68
     55160     1559.88
     55200     1561.01
     55240     1562.12
     55280     1563.14
     55320     1564.32
     55360      1565.5
     55400     1566.61
     55440     1567.78
     55480     1568.92
     55520     1570.12
     55560     1571.17
     55600     1572.33
     55640     1573.42
     55680     1574.54
     55720     1575.67
     55760     1576.83
     55800        1578
     55840     1579.06
     55880     1580.16
     55920     1581.27
     55960     1582.47
     56000      1583.6
     56040     1584.71
     56080     1585.72
     56120     1586.91
     56160     1588.09
     56200     1589.19
     56240     1590.36
     56280     1591.51
     56320     1592.71
     56360     1593.75
     56400     1594.91
     56440        1596
     56480     1597.12
     56520     1598.25
     56560     1599.41
     56600     1600.58
     56640     1601.65
     56680     1602.74
     56720     1603.85
     56760     1605.05
     56800     1606.18
     56840     1607.28
     56880      1608.3
     56920     1609.48
     56960     1610.66
     57000     1611.76
     57040     1612.93
     57080     1614.09
     57120     1615.29
     57160     1616.32
     57200     1617.48
     57240     1618.58
     57280      1619.7
     57320     1620.82
     57360     1621.98
     57400     1623.15
     57440     1624.22
     57480     1625.31
     57520     1626.43
     57560     1627.62
     57600     1628.76
     57640     1629.86
     57680     1630.87
     57720     1632.05
     57760     1633.24
     57800     1634.34
     57840     1635.51
     57880     1636.67
     57920     1637.87
     57960      1638.9
     58000     1640.07
     58040     1641.16
     58080     1642.29
     58120      1643.4
     58160     1644.56
     58200     1645.73
     58240     1646.79
     58280     1647.89
     58320        1649
     58360      1650.2
     58400     1651.33
     58440     1652.44
     58480     1653.44
     58520     1654.63
     58560     1655.82
     58600     1656.91
     58640     1658.08
     58680     1659.24
     58720     1660.44
     58760     1661.47
     58800     1662.65
     58840     1663.73
     58880     1664.86
     58920     1665.97
     58960     1667.14
     59000     1668.31
     59040     1669.37
     59080     1670.47
     59120     1671.58
     59160     1672.78
     59200      1673.9
     59240     1675.01
     59280     1676.01
     59320      1677.2
     59360     1678.39
     59400     1679.48
     59440     1680.65
     59480      1681.8
     59520     1683.02
     59560     1684.04
     59600     1685.21
     59640      1686.3
     59680     1687.42
     59720     1688.53
     59760     1689.71
     59800     1690.88
     59840     1691.94
     59880     1693.04
     59920     1694.15
     59960     1695.34
     60000     1696.48
     60040     1697.58
     60080     1698.58
     60120     1699.77
     60160     1700.96
     60200     1702.05
     60240     1703.22
     60280     1704.37
     60320     1705.59
     60360     1706.61
     60400     1707.78
     60440     1708.86
     60480     1709.99
     60520      1711.1
     60560     1712.27
     60600     1713.44
     60640      1714.5
     60680      1715.6
     60720     1716.72
     60760     1717.91
     60800     1719.05
     60840     1720.15
     60880     1721.15
     60920     1722.33
     60960     1723.53
     61000     1724.62
     61040     1725.79
     61080     1726.94
     61120     1728.15
     61160     1729.17
     61200     1730.34
     61240     1731.43
     61280     1732.56
     61320     1733.66
     61360     1734.84
     61400     1736.01
     61440     1737.07
     61480     1738.17
     61520     1739.28
     61560     1740.48
     61600     1741.61
     61640     1742.71
     61680      1743.7
     61720     1744.89
     61760     1746.09
     61800     1747.17
     61840     1748.34
     61880     1749.49
     61920     1750.71
     61960     1751.73
     62000      1752.9
     62040     1753.98
     62080     1755.11
     62120     1756.21
     62160     1757.39
     62200     1758.56
     62240     1759.62
     62280     1760.72
     62320     1761.84
     62360     1763.03
     62400     1764.17
     62440     1765.26
     62480     1766.26
     62520     1767.45
     62560     1768.65
     62600     1769.74
     62640      1770.9
     62680     1772.05
     62720     1773.27
     62760     1774.29
     62800     1775.46
     62840     1776.54
     62880     1777.66
     62920     1778.77
     62960     1779.94
     63000     1781.11
     63040     1782.17
     63080     1783.26
     63120     1784.38
     63160     1785.58
     63200      1786.7
     63240     1787.79
     63280     1788.79
     63320     1789.99
     63360     1791.18
     63400     1792.27
     63440     1793.43
     63480     1794.58
     63520     1795.81
     63560     1796.82
     63600     1797.99
     63640     1799.07
     63680     1800.19
     63720     1801.29
     63760     1802.47
     63800     1803.64
     63840     1804.69
     63880     1805.79
     63920     1806.91
     63960      1808.1
     64000     1809.22
     64040     1810.31
     64080     1811.31
     64120      1812.5
     64160      1813.7
     64200     1814.79
     64240     1815.95
     64280      1817.1
     64320     1818.32
     64360     1819.33
     64400      1820.5
     64440     1821.58
     64480      1822.7
     64520      1823.8
     64560     1824.98
     64600     1826.16
     64640     1827.21
     64680      1828.3
     64720     1829.42
     64760     1830.61
     64800     1831.73
     64840     1832.82
     64880     1833.81
     64920     1835.01
     64960     1836.21
     65000      1837.3
     65040     1838.46
     65080     1839.61
     65120     1840.83
     65160     1841.85
     65200     1843.02
     65240     1844.09
     65280     1845.22
     65320     1846.32
     65360      1847.5
     65400     1848.68
     65440     1849.73
     65480     1850.83
     65520     1851.94
     65560     1853.14
     65600     1854.26
     65640     1855.35
     65680     1856.34
     65720     1857.53
     65760     1858.74
     65800     1859.83
     65840     1860.99
     65880     1862.14
     65920     1863.37
     65960     1864.38
     66000     1865.55
     66040     1866.62
     66080     1867.75
     66120     1868.85
     66160     1870.03
     66200     1871.21
     66240     1872.27
     66280     1873.37
     66320     1874.47
     66360     1875.67
     66400     1876.79
     66440     1877.89
     66480     1878.87
     66520     1880.07
     66560     1881.27
     66600     1882.36
     66640     1883.52
     66680     1884.67
     66720      1885.9
     66760      1886.9
     66800     1888.07
     66840     1889.14
     66880     1890.28
     66920     1891.37
     66960     1892.56
     67000     1893.73
     67040     1894.79
     67080     1895.89
     67120     1896.99
     67160      1898.2
     67200     1899.33
     67240     1900.42
     67280      1901.4
     67320      1902.6
     67360     1903.81
     67400     1904.89
     67440     1906.06
     67480      1907.2
     67520     1908.43
     67560     1909.44
     67600      1910.6
     67640     1911.68
     67680     1912.81
     67720      1913.9
     67760     1915.09
     67800     1916.26
     67840     1917.32
     67880     1918.41
     67920     1919.52
     67960     1920.73
     68000     1921.85
     68040     1922.95
     68080     1923.92
     68120     1925.13
     68160     1926.34
     68200     1927.42
     68240     1928.59
     68280     1929.73
     68320     1930.97
     68360     1931.98
     68400     1933.14
     68440     1934.22
     68480     1935.35
     68520     1936.43
     68560     1937.63
     68600     1938.79
     68640     1939.86
     68680     1940.95
     68720     1942.05
     68760     1943.27
     68800      1944.4
     68840      1945.5
     68880     1946.48
     68920     1947.68
     68960     1948.89
     69000     1949.97
     69040     1951.14
     69080     1952.28
     69120     1953.52
     69160     1954.53
     69200     1955.69
     69240     1956.77
     69280      1957.9
     69320     1958.98
     69360     1960.18
     69400     1961.34
     69440     1962.41
     69480      1963.5
     69520      1964.6
     69560     1965.81
     69600     1966.95
     69640     1968.04
     69680     1969.03
     69720     1970.23
     69760     1971.44
     69800     1972.52
     69840     1973.69
     69880     1974.83
     69920     1976.07
     69960     1977.08
     70000     1978.24
     70040     1979.32
     70080     1980.45
     70120     1981.54
     70160     1982.74
     70200      1983.9
     70240     1984.96
     70280     1986.07
     70320     1987.15
     70360     1988.37
     70400     1989.51
     70440     1990.61
     70480     1991.59
     70520      1992.8
     70560        1994
     70600     1995.09
     70640     1996.25
     70680     1997.39
     70720     1998.63
     70760     1999.64
     70800      2000.8
     70840     2001.88
     70880     2003.02
     70920      2004.1
     70960      2005.3
     71000     2006.45
     71040     2007.53
     71080     2008.62
     71120     2009.71
     71160     2010.93
     71200     2012.08
     71240     2013.16
     71280     2014.15
     71320     2015.36
     71360     2016.56
     71400     2017.64
     71440     2018.81
     71480     2019.95
     71520     2021.19
     71560      2022.2
     71600     2023.37
     71640     2024.45
     71680     2025.59
     71720     2026.67
     71760     2027.86
     71800     2029.02
     71840     2030.09
     71880     2031.19
     71920     2032.28
     71960      2033.5
     72000     2034.65
     72040     2035.73
     72080     2036.73
     72120     2037.92
     72160     2039.13
     72200     2040.22
     72240     2041.38
     72280     2042.52
     72320     2043.76
     72360     2044.77
     72400     2045.93
     72440     2047.01
     72480     2048.15
     72520     2049.24
     72560     2050.43
     72600     2051.58
     72640     2052.65
     72680     2053.75
     72720     2054.84
     72760     2056.06
     72800     2057.21
     72840     2058.29
     72880     2059.28
     72920     2060.49
     72960      2061.7
     73000     2062.78
     73040     2063.95
     73080     2065.09
     73120     2066.32
     73160     2067.34
     73200     2068.49
     73240     2069.58
     73280     2070.73
     73320     2071.81
     73360        2073
     73400     2074.16
     73440     2075.23
     73480     2076.32
     73520      2077.4
     73560     2078.63
     73600     2079.78
     73640     2080.86
     73680     2081.85
     73720     2083.05
     73760     2084.27
     73800     2085.35
     73840     2086.52
     73880     2087.66
     73920      2088.9
     73960     2089.91
     74000     2091.07
     74040     2092.15
     74080      2093.3
     74120     2094.38
     74160     2095.57
     74200     2096.73
     74240      2097.8
     74280     2098.89
     74320     2099.98
     74360     2101.21
     74400     2102.35
     74440     2103.43
     74480     2104.42
     74520     2105.63
     74560     2106.85
     74600     2107.92
     74640     2109.09
     74680     2110.23
     74720     2111.47
     74760     2112.48
     74800     2113.63
     74840     2114.72
     74880     2115.86
     74920     2116.94
     74960     2118.14
     75000     2119.29
     75040     2120.37
     75080     2121.45
     75120     2122.54
     75160     2123.77
     75200     2124.91
     75240     2125.99
     75280     2126.98
     75320     2128.18
     75360     2129.41
     75400     2130.48
     75440     2131.66
     75480     2132.79
     75520     2134.03
     75560     2135.05
     75600      2136.2
     75640     2137.29
     75680     2138.43
     75720     2139.51
     75760     2140.72
     75800     2141.86
     75840     2142.93
     75880     2144.01
     75920      2145.1
     75960     2146.34
     76000     2147.48
     76040     2148.55
     76080     2149.55
     76120     2150.75
     76160     2151.98
     76200     2153.05
     76240     2154.21
     76280     2155.35
     76320     2156.59
     76360     2157.61
     76400     2158.76
     76440     2159.85
     76480     2160.99
     76520     2162.06
     76560     2163.27
     76600     2164.41
     76640     2165.49
     76680     2166.56
     76720     2167.66
     76760     2168.89
     76800     2170.03
     76840     2171.11
     76880      2172.1
     76920      2173.3
     76960     2174.53
     77000      2175.6
     77040     2176.76
     77080      2177.9
     77120     2179.14
     77160     2180.16
     77200      2181.3
     77240      2182.4
     77280     2183.53
     77320     2184.61
     77360     2185.81
     77400     2186.95
     77440     2188.04
     77480     2189.11
     77520      2190.2
     77560     2191.43
     77600     2192.58
     77640     2193.64
     77680     2194.63
     77720     2195.84
     77760     2197.07
     77800     2198.14
     77840      2199.3
     77880     2200.44
     77920     2201.68
     77960      2202.7
     78000     2203.85
     78040     2204.94
     78080     2206.07
     78120     2207.15
     78160     2208.36
     78200      2209.5
     78240     2210.58
     78280     2211.65
     78320     2212.74
     78360     2213.98
     78400     2215.13
     78440     2216.18
     78480     2217.18
     78520     2218.39
     78560     2219.62
     78600     2220.68
     78640     2221.85
     78680     2222.99
     78720     2224.23
     78760     2225.24
     78800     2226.39
     78840     2227.49
     78880     2228.62
     78920     2229.69
     78960      2230.9
     79000     2232.04
     79040     2233.13
     79080      2234.2
     79120     2235.28
     79160     2236.52
     79200     2237.67
     79240     2238.73
     79280     2239.72
     79320     2240.93
     79360     2242.16
     79400     2243.22
     79440      2244.4
     79480     2245.54
     79520     2246.77
     79560     2247.79
     79600     2248.94
     79640     2250.03
     79680     2251.17
     79720     2252.24
     79760     2253.45
     79800     2254.59
     79840     2255.68
     79880     2256.74
     79920     2257.83
     79960     2259.07
     80000     2260.21
     80040     2261.26
     80080     2262.24
     80120     2263.47
     80160      2264.7
     80200     2265.76
     80240     2266.93
     80280     2268.08
     80320     2269.32
     80360     2270.32
     80400     2271.48
     80440     2272.58
     80480     2273.71
     80520     2274.78
     80560     2275.99
     80600     2277.13
     80640     2278.22
     80680     2279.27
     80720     2280.37
     80760     2281.61
     80800     2282.76
     80840      2283.8
     80880     2284.77
     80920     2285.99
     80960     2287.23
     81000      2288.3
     81040     2289.46
     81080     2290.61
     81120     2291.85
     81160     2292.86
     81200     2294.01
     81240      2295.1
     81280     2296.24
     81320     2297.32
     81360     2298.52
     81400     2299.66
     81440     2300.75
     81480      2301.8
     81520     2302.89
     81560     2304.13
     81600     2305.28
     81640     2306.33
     81680      2307.3
     81720     2308.52
     81760     2309.75
     81800     2310.81
     81840     2311.98
     81880     2313.13
     81920     2314.37
     81960     2315.37
     82000     2316.53
     82040     2317.63
     82080     2318.77
     82120     2319.84
     82160     2321.05
     82200     2322.18
     82240     2323.28
     82280     2324.32
     82320     2325.42
     82360     2326.66
     82400     2327.81
     82440     2328.86
     82480     2329.82
     82520     2331.05
     82560     2332.27
     82600     2333.33
     82640     2334.51
     82680     2335.65
     82720      2336.9
     82760     2337.89
     82800     2339.05
     82840     2340.15
     82880      2341.3
     82920     2342.35
     82960     2343.57
     83000     2344.71
     83040     2345.79
     83080     2346.84
     83120     2347.93
     83160     2349.18
     83200     2350.33
     83240     2351.38
     83280     2352.34
     83320     2353.55
     83360     2354.79
     83400     2355.85
     83440     2357.02
     83480     2358.16
     83520     2359.41
     83560     2360.41
     83600     2361.57
     83640     2362.66
     83680     2363.81
     83720     2364.87
     83760     2366.08
     83800     2367.22
     83840      2368.3
     83880     2369.35
     83920     2370.44
     83960     2371.69
     84000     2372.84
     84040     2373.88
     84080     2374.84
     84120     2376.06
     84160     2377.29
     84200     2378.36
     84240     2379.53
     84280     2380.67
     84320     2381.91
     84360     2382.91
     84400     2384.08
     84440     2385.17
     84480     2386.31
     84520     2387.37
     84560     2388.58
     84600     2389.72
     84640      2390.8
     84680     2391.85
     84720     2392.94
     84760     2394.19
     84800     2395.34
     84840     2396.38
     84880     2397.34
     84920     2398.56
     84960     2399.79
     85000     2400.86
     85040     2402.02
     85080     2403.17
     85120     2404.42
     85160      2405.4
     85200     2406.57
     85240     2407.66
     85280      2408.8
     85320     2409.86
     85360     2411.08
     85400     2412.21
     85440      2413.3
     85480     2414.35
     85520     2415.43
     85560     2416.69
     85600     2417.83
     85640     2418.87
     85680     2419.82
     85720     2421.04
     85760     2422.28
     85800     2423.34
     85840      2424.5
     85880     2425.65
     85920     2426.89
     85960     2427.88
     86000     2429.05
     86040     2430.13
     86080     2431.27
     86120     2432.32
     86160     2433.55
     86200     2434.69
     86240     2435.77
     86280     2436.82
     86320     2437.91
     86360     2439.16
     86400     2440.31
     86440     2441.34
     86480     2442.28
     86520     2443.51
     86560     2444.75
     86600     2445.81
     86640     2446.97
     86680     2448.12
     86720     2449.37
     86760     2450.34
     86800     2451.52
     86840      2452.6
     86880     2453.74
     86920     2454.79
     86960     2456.03
     87000     2457.16
     87040     2458.24
     87080     2459.29
     87120     2460.38
     87160     2461.63
     87200     2462.77
     87240      2463.8
     87280     2464.76
     87320     2465.98
     87360     2467.23
     87400     2468.29
     87440     2469.44
     87480     2470.59
     87520     2471.84
     87560     2472.81
     87600     2473.98
     87640     2475.07
     87680     2476.21
     87720     2477.26
     87760     2478.49
     87800     2479.63
     87840     2480.71
     87880     2481.75
     87920     2482.85
     87960      2484.1
     88000     2485.24
     88040     2486.27
     88080     2487.23
     88120     2488.44
     88160     2489.69
     88200     2490.75
     88240      2491.9
     88280     2493.06
     88320      2494.3
     88360     2495.27
     88400     2496.45
     88440     2497.54
     88480     2498.67
     88520     2499.72
     88560     2500.95
     88600     2502.09
     88640     2503.16
     88680     2504.21
     88720      2505.3
     88760     2506.55
     88800      2507.7
     88840     2508.73
     88880     2509.68
     88920      2510.9
     88960     2512.15
     89000     2513.21
     89040     2514.36
     89080     2515.52
     89120     2516.76
     89160     2517.74
     89200     2518.92
     89240     2520.01
     89280     2521.14
     89320     2522.19
     89360     2523.42
     89400     2524.56
     89440     2525.62
     89480     2526.67
     89520     2527.77
     89560     2529.02
     89600     2530.16
     89640     2531.19
     89680     2532.14
     89720     2533.37
     89760     2534.62
     89800     2535.68
     89840     2536.82
     89880     2537.98
     89920     2539.22
     89960      2540.2
     90000     2541.38
     90040     2542.47
     90080     2543.62
     90120     2544.66
     90160      2545.9
     90200     2547.04
     90240     2548.09
     90280     2549.15
     90320     2550.25
     90360      2551.5
     90400     2552.63
     90440     2553.66
     90480     2554.62
     90520     2555.84
     90560     2557.09
     90600     2558.14
     90640     2559.29
     90680     2560.45
     90720     2561.69
     90760     2562.66
     90800     2563.85
     90840     2564.94
     90880     2566.09
     90920     2567.12
     90960     2568.36
     91000     2569.51
     91040     2570.55
     91080     2571.61
     91120     2572.72
     91160     2573.96
     91200     2575.09
     91240     2576.13
     91280     2577.08
     91320     2578.31
     91360     2579.56
     91400      2580.6
     91440     2581.76
     91480     2582.91
     91520     2584.15
     91560     2585.13
     91600     2586.32
     91640     2587.41
     91680     2588.56
     91720     2589.59
     91760     2590.83
     91800     2591.98
     91840     2593.02
     91880     2594.07
     91920     2595.18
     91960     2596.43
     92000     2597.55
     92040     2598.59
     92080     2599.54
     92120     2600.78
     92160     2602.03
     92200     2603.06
     92240     2604.23
     92280     2605.36
     92320     2606.61
     92360     2607.59
     92400     2608.78
     92440     2609.87
     92480     2611.02
     92520     2612.05
     92560     2613.29
     92600     2614.44
     92640     2615.49
     92680     2616.54
     92720     2617.64
     92760      2618.9
     92800     2620.03
     92840     2621.06
     92880     2622.01
     92920     2623.25
     92960      2624.5
     93000     2625.53
     93040     2626.69
     93080     2627.83
     93120     2629.08
     93160     2630.07
     93200     2631.25
     93240     2632.34
     93280     2633.49
     93320     2634.52
     93360     2635.76
     93400     2636.91
     93440     2637.97
     93480     2639.02
     93520     2640.12
     93560     2641.38
     93600      2642.5
     93640     2643.54
     93680     2644.49
     93720     2645.73
     93760     2646.98
     93800     2648.01
     93840     2649.17
     93880     2650.31
     93920     2651.56
     93960     2652.55
     94000     2653.74
     94040     2654.82
     94080     2655.96
     94120     2656.99
     94160     2658.26
     94200      2659.4
     94240     2660.46
     94280      2661.5
     94320     2662.61
     94360     2663.87
     94400     2664.99
     94440     2666.03
     94480     2666.98
     94520     2668.23
     94560     2669.47
     94600     2670.49
     94640     2671.66
     94680     2672.79
     94720     2674.04
     94760     2675.04
     94800     2676.22
     94840      2677.3
     94880     2678.45
     94920     2679.48
     94960     2680.74
     95000     2681.89
     95040     2682.94
     95080        2684
     95120      2685.1
     95160     2686.36
     95200     2687.48
     95240     2688.51
     95280     2689.46
     95320     2690.71
     95360     2691.96
     95400     2692.97
     95440     2694.13
     95480     2695.27
     95520     2696.52
     95560     2697.52
     95600      2698.7
     95640     2699.78
     95680     2700.92
     95720     2701.96
     95760     2703.22
     95800     2704.38
     95840     2705.43
     95880     2706.48
     95920     2707.57
     95960     2708.83
     96000     2709.95
     96040     2710.99
     96080     2711.93
     96120     2713.18
     96160     2714.43
     96200     2715.44
     96240     2716.61
     96280     2717.74
     96320     2718.99
     96360     2719.98
     96400     2721.18
     96440     2722.26
     96480      2723.4
     96520     2724.43
     96560      2725.7
     96600     2726.86
     96640     2727.91
     96680     2728.96
     96720     2730.06
     96760     2731.32
     96800     2732.43
     96840     2733.48
     96880     2734.41
     96920     2735.67
     96960     2736.91
     97000     2737.93
     97040     2739.09
     97080     2740.23
     97120     2741.48
     97160     2742.47
     97200     2743.67
     97240     2744.75
     97280     2745.88
     97320     2746.92
     97360     2748.19
     97400     2749.35
     97440      2750.4
     97480     2751.45
     97520     2752.56
     97560     2753.81
     97600     2754.93
     97640     2755.98
     97680     2756.91
     97720     2758.17
     97760     2759.41
     97800     2760.44
     97840      2761.6
     97880     2762.73
     97920     2763.98
     97960     2764.97
     98000     2766.18
     98040     2767.26
     98080     2768.38
     98120     2769.42
     98160     2770.69
     98200     2771.85
     98240     2772.91
     98280     2773.96
     98320     2775.06
     98360     2776.32
     98400     2777.43
     98440     2778.48
     98480     2779.41
     98520     2780.67
     98560     2781.91
     98600     2782.94
     98640      2784.1
     98680     2785.23
     98720     2786.49
     98760     2787.47
     98800     2788.67
     98840     2789.76
     98880     2790.88
     98920     2791.93
     98960     2793.19
     99000     2794.35
     99040     2795.41
     99080     2796.46
     99120     2797.56
     99160     2798.83
     99200     2799.94
     99240     2800.98
     99280      2801.9
     99320     2803.17
     99360     2804.41
     99400     2805.42
     99440     2806.59
     99480     2807.72
     99520     2808.98
     99560     2809.96
     99600     2811.17
     99640     2812.25
     99680     2813.37
     99720     2814.42
     99760     2815.69
     99800     2816.84
     99840     2817.91
     99880     2818.96
     99920     2820.05
     99960     2821.33
    100000     2822.43
    100040     2823.47
    100080      2824.4
    100120     2825.66
    100160      2826.9
    100200     2827.92
    100240     2829.08
    100280      2830.2
    100320     2831.48
    100360     2832.46
    100400     2833.66
    100440     2834.75
    100480     2835.86
    100520     2836.91
    100560     2838.18
    100600     2839.34
    100640      2840.4
    100680     2841.46
    100720     2842.54
    100760     2843.82
    100800     2844.92
    100840     2845.96
    100880     2846.89
    100920     2848.16
    100960     2849.39
    101000     2850.41
    101040     2851.57
    101080      2852.7
    101120     2853.97
    101160     2854.95
    101200     2856.16
    101240     2857.23
    101280     2858.36
    101320     2859.41
    101360     2860.68
    101400     2861.84
    101440     2862.89
    101480     2863.96
    101520     2865.03
    101560     2866.32
    101600     2867.41
    101640     2868.45
    101680     2869.37
    101720     2870.64
    101760     2871.87
    101800      2872.9
    101840     2874.05
    101880     2875.18
    101920     2876.48
    101960     2877.44
    102000     2878.66
    102040     2879.74
    102080     2880.85
    102120      2881.9
    102160     2883.18
    102200     2884.34
    102240      2885.4
    102280     2886.46
    102320     2887.53
    102360     2888.83
    102400     2889.92
    102440     2890.96
    102480     2891.87
    102520     2893.15
    102560     2894.38
    102600      2895.4
    102640     2896.56
    102680     2897.69
    102720     2898.98
    102760     2899.95
    102800     2901.16
    102840     2902.24
    102880     2903.36
    102920     2904.42
    102960     2905.69
    103000     2906.86
    103040     2907.91
    103080     2908.97
    103120     2910.05
    103160     2911.35
    103200     2912.44
    103240     2913.47
    103280     2914.39
    103320     2915.66
    103360     2916.89
    103400     2917.91
    103440     2919.08
    103480      2920.2
    103520     2921.49
    103560     2922.46
    103600     2923.68
    103640     2924.76
    103680     2925.88
    103720     2926.92
    103760      2928.2
    103800     2929.37
    103840     2930.42
    103880     2931.48
    103920     2932.57
    103960     2933.88
    104000     2934.95
    104040     2935.98
    104080     2936.89
    104120     2938.17
    104160      2939.4
    104200     2940.42
    104240     2941.59
    104280     2942.71
    104320     2944.01
    104360     2944.98
    104400     2946.19
    104440     2947.27
    104480     2948.38
    104520     2949.44
    104560     2950.71
    104600     2951.88
    104640     2952.93
    104680     2953.99
    104720     2955.07
    104760     2956.38
    104800     2957.46
    104840     2958.48
    104880      2959.4
    104920     2960.67
    104960     2961.89
    105000     2962.91
    105040     2964.09
    105080     2965.19
    105120     2966.51
    105160     2967.46
    105200     2968.68
    105240     2969.76
    105280     2970.88
    105320     2971.94
    105360     2973.21
    105400     2974.38
    105440     2975.43
    105480      2976.5
    105520     2977.58
    105560     2978.89
    105600     2979.96
    105640     2980.99
    105680     2981.91
    105720     2983.18
    105760     2984.42
    105800     2985.41
    105840      2986.6
    105880      2987.7
    105920     2989.02
    105960     2989.98
    106000     2991.19
    106040     2992.27
    106080     2993.39
    106120     2994.45
    106160     2995.72
    106200     2996.89
    106240     2997.93
    106280     2999.01
    106320     3000.09
    106360      3001.4
    106400     3002.47
    106440      3003.5
    106480     3004.42
    106520     3005.69
    106560     3006.92
    106600     3007.91
    106640     3009.09
    106680      3010.2
    106720     3011.52
    106760     3012.47
    106800     3013.68
    106840     3014.76
    106880     3015.87
    106920     3016.93
    106960      3018.2
    107000     3019.37
    107040     3020.41
    107080     3021.49
    107120     3022.57
    107160     3023.88
    107200     3024.95
    107240     3025.98
    107280      3026.9
    107320     3028.17
    107360     3029.41
    107400     3030.39
    107440     3031.57
    107480     3032.68
    107520     3034.01
    107560     3034.95
    107600     3036.16
    107640     3037.24
    107680     3038.35
    107720     3039.41
    107760     3040.68
    107800     3041.85
    107840     3042.89
    107880     3043.97
    107920     3045.05
    107960     3046.35
    108000     3047.43
    108040     3048.46
    108080     3049.39
    108120     3050.66
    108160     3051.88
    108200     3052.86
    108240     3054.04
    108280     3055.15
    108320     3056.49
    108360     3057.44
    108400     3058.65
    108440     3059.73
    108480     3060.83
    108520     3061.91
    108560     3063.16
    108600     3064.33
    108640     3065.38
    108680     3066.45
    108720     3067.54
    108760     3068.84
    108800     3069.92
    108840     3070.95
    108880     3071.87
    108920     3073.14
    108960     3074.37
    109000     3075.35
    109040     3076.53
    109080     3077.63
    109120     3078.98
    109160     3079.92
    109200     3081.13
    109240     3082.22
    109280     3083.32
    109320     3084.39
    109360     3085.65
    109400     3086.81
    109440     3087.85
    109480     3088.94
    109520     3090.03
    109560     3091.32
    109600     3092.41
    109640     3093.43
    109680     3094.34
    109720     3095.62
    109760     3096.84
    109800     3097.83
    109840        3099
    109880     3100.11
    109920     3101.46
    109960     3102.41
    110000     3103.62
    110040     3104.71
    110080     3105.81
    110120     3106.88
    110160     3108.13
    110200     3109.29
    110240     3110.34
    110280     3111.43
    110320      3112.5
    110360     3113.81
    110400     3114.89
    110440      3115.9
    110480     3116.82
    110520     3118.09
    110560     3119.32
    110600     3120.31
    110640     3121.47
    110680     3122.59
    110720     3123.94
    110760     3124.88
    110800      3126.1
    110840     3127.18
    110880     3128.28
    110920     3129.36
    110960     3130.61
    111000     3131.77
    111040     3132.81
    111080      3133.9
    111120     3134.96
    111160     3136.27
    111200     3137.36
    111240     3138.37
    111280     3139.28
    111320     3140.55
    111360     3141.77
    111400     3142.77
    111440     3143.92
    111480     3145.04
    111520     3146.39
    111560     3147.32
    111600     3148.55
    111640     3149.63
    111680     3150.74
    111720     3151.81
    111760     3153.06
    111800     3154.21
    111840     3155.25
    111880     3156.34
    111920     3157.39
    111960     3158.71
    112000     3159.81
    112040      3160.8
    112080     3161.72
    112120        3163
    112160     3164.22
    112200     3165.21
    112240     3166.36
    112280     3167.48
    112320     3168.83
    112360     3169.76
    112400     3170.98
    112440     3172.06
    112480     3173.17
    112520     3174.25
    112560      3175.5
    112600     3176.65
    112640      3177.7
    112680     3178.78
    112720     3179.83
    112760     3181.15
    112800     3182.25
    112840     3183.24
    112880     3184.17
    112920     3185.44
    112960     3186.66
    113000     3187.65
    113040      3188.8
    113080     3189.91
    113120     3191.27
    113160     3192.19
    113200     3193.41
    113240     3194.49
    113280      3195.6
    113320     3196.69
    113360     3197.93
    113400     3199.08
    113440     3200.14
    113480     3201.22
    113520     3202.27
    113560     3203.57
    113600     3204.67
    113640     3205.67
    113680     3206.59
    113720     3207.86
    113760     3209.09
    113800     3210.08
    113840     3211.23
    113880     3212.34
    113920     3213.69
    113960     3214.62
    114000     3215.83
    114040     3216.93
    114080     3218.04
    114120     3219.13
    114160     3220.37
    114200     3221.53
    114240     3222.57
    114280     3223.66
    114320     3224.71
    114360        3226
    114400      3227.1
    114440      3228.1
    114480     3229.01
    114520     3230.29
    114560     3231.51
    114600     3232.51
    114640     3233.65
    114680     3234.77
    114720     3236.11
    114760     3237.05
    114800     3238.26
    114840     3239.36
    114880     3240.47
    114920     3241.55
    114960      3242.8
    115000     3243.96
    115040        3245
    115080     3246.09
    115120     3247.13
    115160     3248.43
    115200     3249.53
    115240     3250.52
    115280     3251.43
    115320     3252.71
    115360     3253.93
    115400     3254.93
    115440     3256.06
    115480     3257.19
    115520     3258.53
    115560     3259.46
    115600     3260.67
    115640     3261.78
    115680     3262.88
    115720     3263.96
    115760     3265.21
    115800     3266.37
    115840     3267.41
    115880      3268.5
    115920     3269.54
    115960     3270.84
    116000     3271.94
    116040     3272.93
    116080     3273.85
    116120     3275.12
    116160     3276.35
    116200     3277.34
    116240     3278.47
    116280     3279.62
    116320     3280.95
    116360     3281.88
    116400     3283.08
    116440      3284.2
    116480      3285.3
    116520     3286.38
    116560     3287.64
    116600      3288.8
    116640     3289.83
    116680     3290.92
    116720     3291.97
    116760     3293.26
    116800     3294.36
    116840     3295.37
    116880     3296.27
    116920     3297.55
    116960     3298.77
    117000     3299.78
    117040      3300.9
    117080     3302.05
    117120     3303.38
    117160     3304.31
    117200     3305.52
    117240     3306.63
    117280     3307.73
    117320     3308.81
    117360     3310.07
    117400     3311.23
    117440     3312.27
    117480     3313.35
    117520     3314.41
    117560      3315.7
    117600     3316.79
    117640      3317.8
    117680      3318.7
    117720     3319.98
    117760      3321.2
    117800      3322.2
    117840     3323.33
    117880     3324.47
    117920     3325.81
    117960     3326.72
    118000     3327.94
    118040     3329.05
    118080     3330.16
    118120     3331.24
    118160     3332.49
    118200     3333.66
    118240      3334.7
    118280     3335.78
    118320     3336.84
    118360     3338.13
    118400     3339.22
    118440     3340.25
    118480     3341.14
    118520     3342.42
    118560     3343.63
    118600     3344.64
    118640     3345.77
    118680     3346.91
    118720     3348.27
    118760     3349.16
    118800     3350.39
    118840     3351.48
    118880     3352.59
    118920     3353.68
    118960     3354.93
    119000      3356.1
    119040     3357.13
    119080     3358.22
    119120     3359.28
    119160     3360.58
    119200     3361.66
    119240     3362.69
    119280     3363.57
    119320     3364.85
    119360     3366.06
    119400     3367.07
    119440      3368.2
    119480     3369.34
    119520     3370.71
    119560     3371.59
    119600     3372.81
    119640     3373.92
    119680     3375.03
    119720     3376.12
    119760     3377.37
    119800     3378.53
    119840     3379.57
    119880     3380.66
    119920     3381.71
    119960     3383.01
    120000     3384.09
    120040     3385.13
    120080        3386
    120120     3387.28
    120160      3388.5
    120200      3389.5
    120240     3390.64
    120280     3391.77
    120320     3393.15
    120360     3394.02
    120400     3395.25
    120440     3396.36
    120480     3397.46
    120520     3398.56
    120560     3399.79
    120600     3400.96
    120640        3402
    120680     3403.09
    120720     3404.14
    120760     3405.45
    120800     3406.52
    120840     3407.56
    120880     3408.43
    120920     3409.72
    120960     3410.94
    121000     3411.94
    121040     3413.08
    121080     3414.22
    121120      3415.6
    121160     3416.47
    121200     3417.68
    121240      3418.8
    121280      3419.9
    121320     3421.01
    121360     3422.23
    121400      3423.4
    121440     3424.44
    121480     3425.53
    121520     3426.57
    121560     3427.89
    121600     3428.95
    121640     3429.99
    121680     3430.86
    121720     3432.15
    121760     3433.37
    121800     3434.37
    121840     3435.51
    121880     3436.65
    121920     3438.03
    121960     3438.89
    122000     3440.12
    122040     3441.23
    122080     3442.33
    122120     3443.44
    122160     3444.66
    122200     3445.83
    122240     3446.88
    122280     3447.96
    122320        3449
    122360     3450.33
    122400     3451.39
    122440     3452.42
    122480      3453.3
    122520     3454.58
    122560      3455.8
    122600      3456.8
    122640     3457.95
    122680     3459.08
    122720     3460.48
    122760     3461.32
    122800     3462.56
    122840     3463.67
    122880     3464.77
    122920     3465.88
    122960      3467.1
    123000     3468.28
    123040     3469.33
    123080     3470.42
    123120     3471.44
    123160     3472.78
    123200     3473.82
    123240     3474.87
    123280     3475.73
    123320     3477.02
    123360     3478.25
    123400     3479.24
    123440     3480.38
    123480     3481.52
    123520     3482.92
    123560     3483.77
    123600     3484.99
    123640     3486.11
    123680     3487.22
    123720     3488.32
    123760     3489.54
    123800     3490.72
    123840     3491.77
    123880     3492.86
    123920     3493.88
    123960     3495.21
    124000     3496.26
    124040     3497.32
    124080     3498.17
    124120     3499.47
    124160     3500.68
    124200     3501.68
    124240     3502.82
    124280     3503.95
    124320     3505.36
    124360      3506.2
    124400     3507.44
    124440     3508.54
    124480     3509.65
    124520     3510.76
    124560     3511.97
    124600     3513.16
    124640      3514.2
    124680      3515.3
    124720     3516.32
    124760     3517.65
    124800      3518.7
    124840     3519.76
    124880      3520.6
    124920     3521.89
    124960      3523.1
    125000     3524.11
    125040     3525.24
    125080     3526.38
    125120     3527.79
    125160     3528.63
    125200     3529.86
    125240     3530.97
    125280     3532.07
    125320     3533.19
    125360     3534.39
    125400     3535.59
    125440     3536.61
    125480     3537.74
    125520     3538.75
    125560     3540.07
    125600     3541.11
    125640     3542.17
    125680     3543.01
    125720     3544.32
    125760     3545.53
    125800     3546.53
    125840     3547.66
    125880      3548.8
    125920     3550.21
    125960     3551.05
    126000     3552.28
    126040     3553.38
    126080     3554.49
    126120     3555.61
    126160     3556.81
    126200        3558
    126240     3559.02
    126280     3560.17
    126320     3561.18
    126360     3562.49
    126400     3563.53
    126440      3564.6
    126480     3565.44
    126520     3566.74
    126560     3567.95
    126600     3568.95
    126640     3570.08
    126680     3571.22
    126720     3572.63
    126760     3573.47
    126800     3574.71
    126840     3575.81
    126880     3576.92
    126920     3578.03
    126960     3579.23
    127000     3580.42
    127040     3581.45
    127080     3582.59
    127120      3583.6
    127160     3584.92
    127200     3585.96
    127240     3587.02
    127280     3587.86
    127320     3589.15
    127360     3590.37
    127400     3591.37
    127440     3592.49
    127480     3593.63
    127520     3595.05
    127560     3595.88
    127600     3597.13
    127640     3598.22
    127680     3599.34
    127720     3600.47
    127760     3601.66
    127800     3602.84
    127840     3603.86
    127880     3605.01
    127920     3606.01
    127960     3607.34
    128000     3608.38
    128040     3609.43
    128080     3610.28
    128120     3611.57
    128160      3612.8
    128200     3613.78
    128240     3614.91
    128280     3616.04
    128320     3617.46
    128360     3618.29
    128400     3619.56
    128440     3620.64
    128480     3621.76
    128520     3622.88
    128560     3624.07
    128600     3625.26
    128640     3626.26
    128680     3627.42
    128720     3628.42
    128760     3629.76
    128800     3630.79
    128840     3631.85
    128880      3632.7
    128920        3634
    128960     3635.23
    129000     3636.21
    129040     3637.35
    129080     3638.47
    129120      3639.9
    129160     3640.73
    129200     3641.99
    129240     3643.08
    129280     3644.19
    129320     3645.31
    129360     3646.49
    129400      3647.7
    129440      3648.7
    129480     3649.85
    129520     3650.86
    129560     3652.19
    129600     3653.21
    129640     3654.27
    129680     3655.12
    129720     3656.42
    129760     3657.65
    129800     3658.63
    129840     3659.77
    129880      3660.9
    129920     3662.33
    129960     3663.15
    130000     3664.41
    130040     3665.49
    130080     3666.63
    130120     3667.74
    130160     3668.92
    130200     3670.14
    130240     3671.12
    130280     3672.28
    130320     3673.29
    130360     3674.63
    130400     3675.65
    130440     3676.71
    130480     3677.55
    130520     3678.85
    130560     3680.07
    130600     3681.05
    130640     3682.19
    130680     3683.32
    130720     3684.76
    130760     3685.57
    130800     3686.83
    130840     3687.92
    130880     3689.04
    130920     3690.16
    130960     3691.35
    131000     3692.55
    131040     3693.55
    131080      3694.7
    131120      3695.7
    131160     3697.05
    131200     3698.07
    131240     3699.12
    131280     3699.96
    131320     3701.27
    131360     3702.48
    131400     3703.47
    131440      3704.6
    131480     3705.74
    131520     3707.18
    131560        3708
    131600     3709.26
    131640     3710.34
    131680     3711.47
    131720     3712.59
    131760     3713.76
    131800     3714.97
    131840     3715.97
    131880     3717.11
    131920     3718.13
    131960     3719.47
    132000      3720.5
    132040     3721.55
    132080     3722.38
    132120     3723.68
    132160     3724.91
    132200      3725.9
    132240     3727.04
    132280     3728.17
    132320     3729.62
    132360     3730.43
    132400     3731.69
    132440     3732.77
    132480     3733.89
    132520     3735.03
    132560     3736.19
    132600     3737.41
    132640      3738.4
    132680     3739.53
    132720     3740.56
    132760     3741.89
    132800     3742.91
    132840     3743.96
    132880     3744.79
    132920      3746.1
    132960     3747.31
    133000     3748.31
    133040     3749.44
    133080     3750.57
    133120     3752.04
    133160     3752.84
    133200     3754.11
    133240     3755.19
    133280      3756.3
    133320     3757.45
    133360      3758.6
    133400     3759.82
    133440     3760.81
    133480     3761.94
    133520     3762.96
    133560      3764.3
    133600     3765.32
    133640     3766.36
    133680     3767.19
    133720      3768.5
    133760     3769.72
    133800      3770.7
    133840     3771.86
    133880     3772.98
    133920     3774.44
    133960     3775.24
    134000     3776.52
    134040     3777.61
    134080      3778.7
    134120     3779.85
    134160     3781.01
    134200     3782.22
    134240      3783.2
    134280     3784.31
    134320     3785.34
    134360     3786.68
    134400      3787.7
    134440     3788.74
    134480     3789.56
    134520     3790.88
    134560     3792.09
    134600     3793.09
    134640     3794.23
    134680     3795.34
    134720     3796.83
    134760     3797.63
    134800      3798.9
    134840     3799.98
    134880     3801.08
    134920     3802.23
    134960     3803.38
    135000      3804.6
    135040     3805.57
    135080     3806.69
    135120      3807.7
    135160     3809.05
    135200     3810.06
    135240      3811.1
    135280     3811.92
    135320     3813.24
    135360     3814.45
    135400     3815.45
    135440      3816.6
    135480      3817.7
    135520      3819.2
    135560        3820
    135600     3821.28
    135640     3822.36
    135680     3823.46
    135720     3824.59
    135760     3825.76
    135800     3826.97
    135840     3827.95
    135880     3829.07
    135920     3830.08
    135960     3831.43
    136000     3832.43
    136040     3833.49
    136080     3834.31
    136120     3835.63
    136160     3836.83
    136200     3837.83
    136240     3838.99
    136280     3840.08
    136320     3841.58
    136360     3842.38
    136400     3843.66
    136440     3844.75
    136480     3845.85
    136520     3846.97
    136560     3848.14
    136600     3849.36
    136640     3850.32
    136680     3851.45
    136720     3852.47
    136760     3853.83
    136800      3854.8
    136840     3855.87
    136880      3856.7
    136920        3858
    136960      3859.2
    137000      3860.2
    137040     3861.37
    137080     3862.46
    137120     3863.97
    137160     3864.77
    137200     3866.03
    137240     3867.14
    137280     3868.24
    137320     3869.35
    137360      3870.5
    137400     3871.73
    137440      3872.7
    137480     3873.82
    137520     3874.84
    137560      3876.2
    137600     3877.18
    137640     3878.23
    137680     3879.06
    137720     3880.37
    137760     3881.57
    137800     3882.58
    137840     3883.74
    137880     3884.83
    137920     3886.34
    137960     3887.15
    138000     3888.41
    138040     3889.51
    138080     3890.61
    138120      3891.7
    138160     3892.87
    138200     3894.09
    138240     3895.07
    138280     3896.18
    138320     3897.19
    138360     3898.56
    138400     3899.55
    138440     3900.59
    138480     3901.43
    138520     3902.75
    138560     3903.94
    138600     3904.94
    138640     3906.11
    138680     3907.19
    138720     3908.72
    138760     3909.52
    138800     3910.79
    138840      3911.9
    138880     3912.98
    138920     3914.09
    138960     3915.25
    139000     3916.47
    139040     3917.44
    139080     3918.56
    139120     3919.57
    139160     3920.92
    139200     3921.93
    139240     3922.96
    139280      3923.8
    139320     3925.12
    139360     3926.32
    139400     3927.31
    139440     3928.49
    139480     3929.57
    139520     3931.11
    139560      3931.9
    139600     3933.17
    139640     3934.28
    139680     3935.36
    139720     3936.47
    139760     3937.63
    139800     3938.84
    139840     3939.84
    139880     3940.94
    139920     3941.95
    139960     3943.31
    140000     3944.31
    140040     3945.34
    140080     3946.17
    140120      3947.5
    140160      3948.7
    140200     3949.68
    140240     3950.87
    140280     3951.96
    140320     3953.51
    140360     3954.29
    140400     3955.55
    140440     3956.66
    140480     3957.73
    140520     3958.83
    140560     3960.02
    140600     3961.22
    140640     3962.22
    140680     3963.33
    140720     3964.31
    140760     3965.68
    140800     3966.68
    140840     3967.71
    140880     3968.53
    140920     3969.86
    140960     3971.06
    141000     3972.05
    141040     3973.24
    141080     3974.33
    141120     3975.88
    141160     3976.67
    141200     3977.92
    141240     3979.03
    141280      3980.1
    141320      3981.2
    141360     3982.39
    141400     3983.59
    141440     3984.58
    141480      3985.7
    141520     3986.69
    141560     3988.06
    141600     3989.05
    141640     3990.08
    141680      3990.9
    141720     3992.24
    141760     3993.42
    141800     3994.41
    141840      3995.6
    141880     3996.69
    141920     3998.24
    141960     3999.06
    142000     4000.29
    142040     4001.39
    142080     4002.48
    142120     4003.57
    142160     4004.76
    142200     4005.97
    142240     4006.94
    142280     4008.06
    142320     4009.04
    142360     4010.42
    142400     4011.42
    142440     4012.44
    142480     4013.26
    142520      4014.6
    142560     4015.79
    142600     4016.77
    142640     4017.97
    142680     4019.06
    142720     4020.61
    142760     4021.42
    142800     4022.66
    142840     4023.75
    142880     4024.84
    142920     4025.94
    142960     4027.11
    143000     4028.33
    143040     4029.31
    143080     4030.42
    143120      4031.4
    143160     4032.79
    143200     4033.78
    143240     4034.79
    143280     4035.63
    143320     4036.96
    143360     4038.15
    143400     4039.12
    143440     4040.33
    143480     4041.41
    143520     4042.97
    143560     4043.78
    143600     4045.01
    143640      4046.1
    143680      4047.2
    143720     4048.29
    143760     4049.48
    143800     4050.68
    143840     4051.66
    143880     4052.79
    143920     4053.77
    143960     4055.16
    144000     4056.16
    144040     4057.15
    144080     4057.99
    144120     4059.33
    144160     4060.52
    144200     4061.48
    144240     4062.68
    144280     4063.78
    144320     4065.33
    144360     4066.15
    144400     4067.37
    144440     4068.46
    144480     4069.55
    144520     4070.65
    144560     4071.83
    144600     4073.04
    144640     4074.02
    144680     4075.15
    144720     4076.12
    144760     4077.51
    144800     4078.51
    144840     4079.52
    144880     4080.34
    144920     4081.69
    144960     4082.87
    145000     4083.83
    145040     4085.03
    145080     4086.13
    145120      4087.7
    145160     4088.49
    145200     4089.72
    145240     4090.81
    145280     4091.91
    145320        4093
    145360     4094.17
    145400      4095.4
    145440     4096.38
    145480      4097.5
    145520     4098.47
    145560     4099.85
    145600     4100.86
    145640     4101.87
    145680      4102.7
    145720     4104.04
    145760     4105.23
    145800     4106.19
    145840     4107.38
    145880     4108.48
    145920     4110.06
    145960     4110.84
    146000     4112.08
    146040     4113.17
    146080     4114.27
    146120     4115.36
    146160     4116.54
    146200     4117.77
    146240     4118.73
    146280     4119.87
    146320     4120.84
    146360     4122.22
    146400     4123.23
    146440     4124.23
    146480     4125.07
    146520     4126.41
    146560      4127.6
    146600     4128.55
    146640     4129.74
    146680     4130.86
    146720     4132.44
    146760      4133.2
    146800     4134.45
    146840     4135.54
    146880     4136.63
    146920     4137.72
    146960      4138.9
    147000     4140.13
    147040     4141.09
    147080     4142.22
    147120     4143.18
    147160     4144.58
    147200     4145.58
    147240      4146.6
    147280     4147.44
    147320     4148.78
    147360     4149.97
    147400     4150.92
    147440     4152.11
    147480     4153.23
    147520     4154.83
    147560     4155.57
    147600     4156.82
    147640     4157.91
    147680     4159.01
    147720     4160.09
    147760     4161.27
    147800     4162.49
    147840     4163.45
    147880      4164.6
    147920     4165.55
    147960     4166.96
    148000     4167.96
    148040     4168.97
    148080     4169.82
    148120     4171.16
    148160     4172.35
    148200     4173.29
    148240     4174.49
    148280     4175.59
    148320      4177.2
    148360     4177.95
    148400     4179.19
    148440     4180.27
    148480     4181.39
    148520     4182.46
    148560     4183.64
    148600     4184.85
    148640     4185.83
    148680     4186.97
    148720     4187.92
    148760     4189.33
    148800     4190.32
    148840     4191.35
    148880     4192.19
    148920     4193.53
    148960     4194.71
    149000     4195.67
    149040     4196.86
    149080     4197.98
    149120     4199.59
    149160     4200.32
    149200     4201.58
    149240     4202.66
    149280     4203.77
    149320     4204.86
    149360     4206.01
    149400     4207.25
    149440      4208.2
    149480     4209.35
    149520     4210.29
    149560      4211.7
    149600      4212.7
    149640     4213.73
    149680     4214.56
    149720      4215.9
    149760     4217.09
    149800     4218.04
    149840     4219.22
    149880     4220.35
    149920     4221.97
    149960      4222.7
    150000     4223.95
    150040     4225.03
    150080     4226.14
    150120     4227.23
    150160     4228.39
    150200     4229.62
    150240     4230.58
    150280     4231.72
    150320     4232.67
    150360     4234.07
    150400     4235.08
    150440     4236.11
    150480     4236.95
    150520      4238.3
    150560     4239.48
    150600     4240.44
    150640     4241.63
    150680     4242.74
    150720     4244.37
    150760     4245.09
    150800     4246.35
    150840     4247.43
    150880     4248.54
    150920     4249.62
    150960     4250.79
    151000     4252.03
    151040     4252.98
    151080     4254.12
    151120     4255.07
    151160     4256.47
    151200     4257.48
    151240     4258.51
    151280     4259.35
    151320      4260.7
    151360     4261.89
    151400     4262.86
    151440     4264.03
    151480     4265.16
    151520     4266.79
    151560     4267.51
    151600     4268.76
    151640     4269.86
    151680     4270.97
    151720     4272.05
    151760     4273.21
    151800     4274.46
    151840      4275.4
    151880     4276.53
    151920     4277.49
    151960     4278.89
    152000     4279.91
    152040     4280.94
    152080     4281.76
    152120     4283.13
    152160     4284.29
    152200     4285.28
    152240     4286.46
    152280     4287.58
    152320     4289.22
    152360     4289.92
    152400     4291.19
    152440     4292.27
    152480     4293.39
    152520     4294.47
    152560     4295.62
    152600     4296.87
    152640     4297.81
    152680     4298.94
    152720     4299.91
    152760      4301.3
    152800     4302.31
    152840     4303.34
    152880     4304.16
    152920     4305.52
    152960     4306.69
    153000     4307.68
    153040     4308.87
    153080     4309.98
    153120     4311.63
    153160     4312.33
    153200     4313.61
    153240     4314.67
    153280     4315.79
    153320     4316.86
    153360     4318.02
    153400     4319.28
    153440     4320.22
    153480     4321.32
    153520     4322.31
    153560      4323.7
    153600      4324.7
    153640     4325.74
    153680     4326.57
    153720     4327.92
    153760      4329.1
    153800     4330.07
    153840     4331.27
    153880     4332.38
    153920     4334.02
    153960     4334.74
    154000        4336
    154040     4337.08
    154080     4338.18
    154120     4339.27
    154160     4340.42
    154200     4341.68
    154240     4342.62
    154280     4343.73
    154320     4344.71
    154360      4346.1
    154400     4347.13
    154440     4348.15
    154480     4348.97
    154520     4350.32
    154560      4351.5
    154600     4352.48
    154640     4353.67
    154680     4354.79
    154720     4356.44
    154760     4357.16
    154800     4358.42
    154840     4359.49
    154880      4360.6
    154920      4361.7
    154960     4362.85
    155000      4364.1
    155040     4365.04
    155080     4366.16
    155120     4367.11
    155160     4368.51
    155200     4369.53
    155240     4370.57
    155280     4371.38
    155320     4372.73
    155360      4373.9
    155400     4374.88
    155440     4376.08
    155480      4377.2
    155520     4378.85
    155560     4379.56
    155600     4380.82
    155640      4381.9
    155680     4383.01
    155720     4384.11
    155760     4385.25
    155800     4386.51
    155840     4387.44
    155880     4388.56
    155920     4389.53
    155960     4390.91
    156000     4391.94
    156040     4392.98
    156080      4393.8
    156120     4395.15
    156160     4396.31
    156200     4397.29
    156240      4398.5
    156280     4399.62
    156320     4401.25
    156360     4401.97
    156400     4403.24
    156440     4404.32
    156480     4405.42
    156520     4406.52
    156560     4407.66
    156600     4408.92
    156640     4409.87
    156680     4410.99
    156720     4411.94
    156760     4413.32
    156800     4414.36
    156840     4415.39
    156880     4416.21
    156920     4417.57
    156960     4418.73
    157000     4419.71
    157040     4420.91
    157080     4422.04
    157120     4423.67
    157160     4424.39
    157200     4425.68
    157240     4426.74
    157280     4427.84
    157320     4428.93
    157360     4430.07
    157400     4431.34
    157440     4432.29
    157480      4433.4
    157520     4434.35
    157560     4435.74
    157600     4436.77
    157640      4437.8
    157680     4438.63
    157720     4439.97
    157760     4441.13
    157800     4442.11
    157840     4443.31
    157880     4444.45
    157920     4446.07
    157960     4446.81
    158000     4448.08
    158040     4449.15
    158080     4450.25
    158120     4451.34
    158160     4452.48
    158200     4453.74
    158240     4454.69
    158280     4455.82
    158320     4456.77
    158360     4458.15
    158400     4459.19
    158440     4460.21
    158480     4461.04
    158520     4462.38
    158560     4463.55
    158600     4464.53
    158640     4465.72
    158680     4466.85
    158720     4468.49
    158760     4469.22
    158800      4470.5
    158840     4471.55
    158880     4472.66
    158920     4473.76
    158960     4474.89
    159000     4476.16
    159040      4477.1
    159080     4478.23
    159120     4479.18
    159160     4480.55
    159200     4481.59
    159240     4482.64
    159280     4483.45
    159320     4484.79
    159360     4485.97
    159400     4486.94
    159440     4488.15
    159480     4489.26
    159520     4490.91
    159560     4491.64
    159600     4492.91
    159640     4493.96
    159680     4495.07
    159720     4496.17
    159760      4497.3
    159800     4498.56
    159840     4499.51
    159880     4500.64
    159920     4501.58
    159960     4502.94
    160000     4503.99
    160040     4505.04
    160080     4505.85
    160120     4507.18
    160160     4508.37
    160200     4509.32
    160240     4510.54
    160280     4511.65
    160320     4513.32
    160360     4514.04
    160400     4515.32
    160440     4516.36
    160480     4517.47
    160520     4518.58
    160560     4519.71
    160600     4520.96
    160640      4521.9
    160680     4523.04
    160720     4523.99
    160760     4525.37
    160800     4526.39
    160840     4527.44
    160880     4528.25
    160920     4529.57
    160960     4530.77
    161000     4531.73
    161040     4532.94
    161080     4534.05
    161120     4535.72
    161160     4536.45
    161200     4537.73
    161240     4538.75
    161280     4539.86
    161320     4541.01
    161360     4542.12
    161400     4543.38
    161440     4544.31
    161480     4545.44
    161520      4546.4
    161560     4547.78
    161600     4548.79
    161640     4549.86
    161680     4550.66
    161720        4552
    161760     4553.19
    161800     4554.14
    161840     4555.35
    161880     4556.46
    161920     4558.14
    161960     4558.86
    162000     4560.14
    162040     4561.18
    162080     4562.28
    162120     4563.43
    162160     4564.54
    162200     4565.79
    162240     4566.71
    162280     4567.85
    162320     4568.81
    162360     4570.19
    162400      4571.2
    162440     4572.28
    162480     4573.08
    162520     4574.41
    162560     4575.61
    162600     4576.56
    162640     4577.77
    162680     4578.87
    162720     4580.55
    162760     4581.27
    162800     4582.57
    162840     4583.59
    162880      4584.7
    162920     4585.85
    162960     4586.94
    163000     4588.21
    163040     4589.15
    163080     4590.27
    163120     4591.23
    163160     4592.61
    163200     4593.61
    163240     4594.71
    163280     4595.51
    163320     4596.83
    163360     4598.03
    163400     4598.98
    163440     4600.19
    163480     4601.29
    163520     4602.97
    163560      4603.7
    163600     4604.99
    163640        4606
    163680     4607.12
    163720     4608.26
    163760     4609.35
    163800     4610.63
    163840     4611.55
    163880     4612.67
    163920     4613.64
    163960     4615.02
    164000     4616.02
    164040      4617.1
    164080     4617.92
    164120     4619.25
    164160     4620.43
    164200     4621.39
    164240      4622.6
    164280     4623.69
    164320     4625.38
    164360     4626.11
    164400      4627.4
    164440     4628.41
    164480     4629.53
    164520     4630.67
    164560     4631.76
    164600     4633.04
    164640     4633.96
    164680     4635.08
    164720     4636.06
    164760     4637.43
    164800     4638.42
    164840     4639.51
    164880     4640.33
    164920     4641.66
    164960     4642.84
    165000     4643.79
    165040        4645
    165080      4646.1
    165120     4647.79
    165160     4648.51
    165200      4649.8
    165240     4650.82
    165280     4651.93
    165320     4653.06
    165360     4654.15
    165400     4655.44
    165440     4656.36
    165480     4657.47
    165520     4658.46
    165560     4659.83
    165600     4660.81
    165640      4661.9
    165680     4662.73
    165720     4664.07
    165760     4665.23
    165800     4666.19
    165840     4667.38
    165880      4668.5
    165920     4670.18
    165960      4670.9
    166000      4672.2
    166040     4673.21
    166080     4674.33
    166120     4675.46
    166160     4676.53
    166200     4677.83
    166240     4678.75
    166280     4679.84
    166320     4680.85
    166360     4682.24
    166400      4683.2
    166440     4684.28
    166480     4685.11
    166520     4686.46
    166560     4687.62
    166600     4688.58
    166640     4689.76
    166680     4690.87
    166720     4692.56
    166760     4693.27
    166800     4694.58
    166840     4695.57
    166880     4696.71
    166920     4697.85
    166960     4698.91
    167000     4700.21
    167040     4701.13
    167080     4702.21
    167120     4703.23
    167160     4704.61
    167200     4705.57
    167240     4706.65
    167280     4707.48
    167320     4708.83
    167360     4709.99
    167400     4710.94
    167440     4712.13
    167480     4713.24
    167520     4714.93
    167560     4715.66
    167600     4716.96
    167640     4717.95
    167680     4719.08
    167720     4720.22
    167760     4721.28
    167800     4722.58
    167840     4723.49
    167880     4724.58
    167920     4725.58
    167960     4726.98
    168000     4727.94
    168040     4729.01
    168080     4729.82
    168120      4731.2
    168160     4732.35
    168200      4733.3
    168240     4734.49
    168280      4735.6
    168320     4737.28
    168360     4738.01
    168400      4739.3
    168440      4740.3
    168480     4741.44
    168520     4742.58
    168560     4743.63
    168600     4744.93
    168640     4745.86
    168680     4746.94
    168720     4747.94
    168760     4749.33
    168800      4750.3
    168840     4751.35
    168880     4752.18
    168920     4753.56
    168960     4754.72
    169000     4755.67
    169040     4756.86
    169080     4757.97
    169120     4759.66
    169160     4760.39
    169200     4761.68
    169240     4762.68
    169280     4763.81
    169320     4764.96
    169360     4766.01
    169400     4767.32
    169440     4768.23
    169480     4769.32
    169520     4770.31
    169560     4771.71
    169600     4772.68
    169640     4773.72
    169680     4774.56
    169720     4775.94
    169760     4777.08
    169800     4778.03
    169840     4779.24
    169880     4780.35
    169920     4782.04
    169960     4782.76
    170000     4784.04
    170040     4785.05
    170080      4786.2
    170120     4787.33
    170160     4788.39
    170200      4789.7
    170240     4790.62
    170280     4791.71
    170320     4792.68
    170360     4794.08
    170400     4795.06
    170440     4796.11
    170480     4796.93
    170520     4798.31
    170560     4799.48
    170600     4800.43
    170640     4801.61
    170680     4802.72
    170720     4804.43
    170760     4805.14
    170800     4806.43
    170840     4807.43
    170880     4808.58
    170920     4809.71
    170960     4810.76
    171000     4812.08
    171040        4813
    171080     4814.08
    171120     4815.06
    171160     4816.47
    171200     4817.44
    171240     4818.48
    171280     4819.32
    171320     4820.69
    171360     4821.85
    171400      4822.8
    171440     4823.98
    171480      4825.1
    171520     4826.82
    171560     4827.52
    171600     4828.82
    171640     4829.83
    171680     4830.99
    171720     4832.08
    171760     4833.16
    171800     4834.46
    171840     4835.38
    171880     4836.47
    171920     4837.46
    171960     4838.85
    172000     4839.83
    172040     4840.88
    172080     4841.71
    172120     4843.09
    172160     4844.25
    172200     4845.17
    172240     4846.37
    172280     4847.49
    172320     4849.21
    172360     4849.92
    172400     4851.22
    172440     4852.24
    172480      4853.4
    172520     4854.49
    172560     4855.56
    172600     4856.86
    172640     4857.78
    172680     4858.87
    172720     4859.86
    172760     4861.27
    172800     4862.24
    172840     4863.28
    172880     4864.11
    172920     4865.48
    172960     4866.66
    173000     4867.56
    173040     4868.77
    173080      4869.9
    173120     4871.62
    173160     4872.31
    173200     4873.64
    173240     4874.65
    173280      4875.8
    173320     4876.89
    173360     4877.98
    173400     4879.26
    173440     4880.19
    173480     4881.28
    173520     4882.28
    173560     4883.67
    173600     4884.63
    173640     4885.68
    173680      4886.5
    173720     4887.89
    173760     4889.06
    173800     4889.97
    173840     4891.17
    173880     4892.29
    173920     4894.02
    173960     4894.72
    174000     4896.03
    174040     4897.04
    174080     4898.21
    174120     4899.29
    174160     4900.39
    174200     4901.66
    174240     4902.59
    174280     4903.69
    174320     4904.69
    174360     4906.06
    174400     4907.04
    174440     4908.08
    174480      4908.9
    174520     4910.29
    174560     4911.46
    174600     4912.37
    174640     4913.57
    174680     4914.69
    174720     4916.43
    174760     4917.13
    174800     4918.45
    174840     4919.45
    174880     4920.61
    174920     4921.71
    174960     4922.79
    175000     4924.08
    175040        4925
    175080      4926.1
    175120     4927.09
    175160     4928.47
    175200     4929.45
    175240      4930.5
    175280     4931.33
    175320     4932.71
    175360     4933.88
    175400     4934.78
    175440     4935.98
    175480     4937.11
    175520     4938.85
    175560     4939.56
    175600     4940.87
    175640     4941.87
    175680     4943.03
    175720     4944.12
    175760     4945.22
    175800      4946.5
    175840     4947.44
    175880     4948.52
    175920     4949.51
    175960      4950.9
    176000     4951.87
    176040     4952.91
    176080     4953.75
    176120     4955.14
    176160      4956.3
    176200     4957.21
    176240     4958.43
    176280     4959.55
    176320      4961.3
    176360     4961.99
    176400     4963.31
    176440     4964.32
    176480     4965.46
    176520     4966.57
    176560     4967.66
    176600     4968.95
    176640     4969.87
    176680     4970.96
    176720     4971.94
    176760     4973.34
    176800     4974.31
    176840     4975.36
    176880     4976.19
    176920     4977.58
    176960     4978.75
    177000     4979.65
    177040     4980.88
    177080     4981.99
    177120     4983.75
    177160     4984.43
    177200     4985.76
    177240     4986.76
    177280     4987.91
    177320     4989.01
    177360     4990.08
    177400     4991.38
    177440     4992.31
    177480      4993.4
    177520     4994.39
    177560     4995.79
    177600     4996.75
    177640      4997.8
    177680     4998.62
    177720     5000.02
    177760      5001.2
    177800     5002.08
    177840     5003.32
    177880     5004.43
    177920     5006.17
    177960     5006.87
    178000     5008.19
    178040      5009.2
    178080     5010.36
    178120     5011.45
    178160     5012.52
    178200     5013.85
    178240     5014.76
    178280     5015.85
    178320     5016.84
    178360     5018.24
    178400     5019.19
    178440     5020.26
    178480      5021.1
    178520     5022.47
    178560     5023.66
    178600     5024.55
    178640     5025.78
    178680      5026.9
    178720     5028.64
    178760     5029.33
    178800     5030.66
    178840     5031.66
    178880     5032.81
    178920     5033.92
    178960     5034.96
    179000      5036.3
    179040     5037.22
    179080     5038.32
    179120      5039.3
    179160     5040.69
    179200     5041.64
    179240     5042.71
    179280     5043.53
    179320     5044.92
    179360     5046.11
    179400     5046.99
    179440     5048.25
    179480     5049.35
    179520     5051.08
    179560     5051.78
    179600     5053.12
    179640      5054.1
    179680     5055.26
    179720     5056.38
    179760     5057.42
    179800     5058.76
    179840     5059.68
    179880     5060.77
    179920     5061.74
    179960     5063.15
    180000     5064.11
    180040     5065.17
    180080     5066.01
    180120     5067.37
    180160     5068.58
    180200     5069.44
    180240     5070.71
    180280     5071.82
    180320     5073.55
    180360     5074.26
    180400     5075.59
    180440     5076.58
    180480     5077.72
    180520     5078.83
    180560     5079.88
    180600     5081.22
    180640     5082.14
    180680     5083.22
    180720     5084.22
    180760     5085.62
    180800     5086.57
    180840     5087.63
    180880     5088.49
    180920     5089.85
    180960     5091.05
    181000     5091.91
    181040     5093.18
    181080     5094.29
    181120     5096.02
    181160     5096.73
    181200     5098.06
    181240     5099.05
    181280     5100.17
    181320     5101.31
    181360     5102.37
    181400     5103.69
    181440     5104.61
    181480     5105.69
    181520     5106.68
    181560     5108.07
    181600     5109.04
    181640     5110.09
    181680     5110.95
    181720     5112.32
    181760      5113.5
    181800     5114.38
    181840     5115.65
    181880     5116.76
    181920      5118.5
    181960      5119.2
    182000     5120.54
    182040     5121.52
    182080     5122.62
    182120     5123.77
    182160     5124.84
    182200     5126.16
    182240     5127.08
    182280     5128.17
    182320     5129.15
    182360     5130.56
    182400     5131.52
    182440     5132.59
    182480     5133.44
    182520     5134.79
    182560     5135.99
    182600     5136.87
    182640     5138.14
    182680     5139.26
    182720     5140.98
    182760     5141.68
    182800     5143.02
    182840        5144
    182880      5145.1
    182920     5146.24
    182960     5147.32
    183000     5148.62
    183040     5149.55
    183080     5150.64
    183120     5151.62
    183160     5153.04
    183200        5154
    183240     5155.06
    183280      5155.9
    183320     5157.25
    183360     5158.45
    183400     5159.33
    183440      5160.6
    183480     5161.73
    183520     5163.44
    183560     5164.15
    183600      5165.5
    183640     5166.46
    183680     5167.57
    183720     5168.71
    183760     5169.77
    183800      5171.1
    183840     5172.02
    183880     5173.13
    183920      5174.1
    183960     5175.53
    184000     5176.47
    184040     5177.53
    184080     5178.38
    184120     5179.74
    184160     5180.94
    184200     5181.82
    184240     5183.08
    184280     5184.19
    184320     5185.92
    184360     5186.64
    184400     5187.96
    184440     5188.94
    184480     5190.06
    184520     5191.19
    184560     5192.26
    184600     5193.58
    184640      5194.5
    184680      5195.6
    184720     5196.58
    184760     5197.99
    184800     5198.95
    184840     5200.02
    184880     5200.86
    184920     5202.21
    184960      5203.4
    185000     5204.29
    185040     5205.57
    185080     5206.68
    185120     5208.39
    185160     5209.11
    185200     5210.44
    185240     5211.42
    185280     5212.54
    185320     5213.67
    185360     5214.74
    185400     5216.06
    185440     5216.97
    185480     5218.08
    185520     5219.04
    185560     5220.45
    185600     5221.43
    185640      5222.5
    185680     5223.35
    185720     5224.67
    185760     5225.87
    185800     5226.75
    185840     5228.03
    185880     5229.14
    185920     5230.85
    185960     5231.57
    186000     5232.91
    186040     5233.88
    186080        5235
    186120     5236.12
    186160     5237.19
    186200     5238.53
    186240     5239.44
    186280     5240.55
    186320     5241.51
    186360     5242.92
    186400     5243.89
    186440     5244.98
    186480     5245.82
    186520     5247.15
    186560     5248.35
    186600     5249.21
    186640     5250.49
    186680      5251.6
    186720     5253.34
    186760     5254.06
    186800      5255.4
    186840     5256.37
    186880     5257.51
    186920     5258.62
    186960     5259.68
    187000     5261.02
    187040     5261.92
    187080     5263.04
    187120        5264
    187160     5265.42
    187200     5266.37
    187240     5267.47
    187280     5268.31
    187320     5269.65
    187360     5270.83
    187400     5271.71
    187440        5273
    187480     5274.08
    187520     5275.85
    187560     5276.54
    187600      5277.9
    187640     5278.87
    187680     5280.02
    187720      5281.1
    187760     5282.16
    187800     5283.51
    187840     5284.42
    187880     5285.54
    187920     5286.47
    187960     5287.91
    188000     5288.85
    188040     5289.95
    188080     5290.78
    188120     5292.11
    188160     5293.31
    188200     5294.19
    188240     5295.48
    188280     5296.58
    188320     5298.33
    188360     5299.02
    188400     5300.38
    188440     5301.37
    188480     5302.51
    188520      5303.6
    188560     5304.64
    188600     5305.98
    188640     5306.91
    188680     5308.02
    188720     5308.96
    188760     5310.41
    188800     5311.33
    188840     5312.45
    188880     5313.27
    188920     5314.62
    188960     5315.81
    189000     5316.68
    189040     5317.99
    189080     5319.07
    189120     5320.83
    189160     5321.51
    189200     5322.88
    189240     5323.86
    189280     5325.01
    189320      5326.1
    189360     5327.13
    189400     5328.48
    189440     5329.41
    189480     5330.52
    189520     5331.46
    189560      5332.9
    189600     5333.82
    189640     5334.95
    189680     5335.75
    189720     5337.11
    189760     5338.32
    189800     5339.16
    189840      5340.5
    189880     5341.56
    189920     5343.34
    189960     5344.01
    190000     5345.37
    190040     5346.34
    190080     5347.51
    190120      5348.6
    190160     5349.63
    190200     5350.97
    190240      5351.9
    190280     5353.02
    190320     5353.95
    190360      5355.4
    190400     5356.31
    190440     5357.45
    190480     5358.26
    190520     5359.61
    190560     5360.83
    190600     5361.65
    190640     5362.98
    190680     5364.05
    190720     5365.85
    190760     5366.52
    190800     5367.88
    190840     5368.85
    190880     5370.01
    190920     5371.11
    190960     5372.12
    191000     5373.47
    191040      5374.4
    191080     5375.52
    191120     5376.46
    191160     5377.91
    191200     5378.82
    191240     5379.96
    191280     5380.76
    191320     5382.11
    191360     5383.31
    191400     5384.16
    191440     5385.47
    191480     5386.55
    191520     5388.35
    191560     5389.03
    191600     5390.38
    191640     5391.36
    191680     5392.51
    191720     5393.61
    191760     5394.61
    191800     5395.98
    191840     5396.93
    191880     5398.04
    191920     5398.97
    191960     5400.41
    192000     5401.33
    192040     5402.48
    192080     5403.28
    192120     5404.62
    192160     5405.82
    192200     5406.68
    192240     5407.97
    192280     5409.06
    192320     5410.86
    192360     5411.55
    192400     5412.88
    192440     5413.87
    192480     5415.03
    192520     5416.14
    192560     5417.14
    192600      5418.5
    192640     5419.46
    192680     5420.58
    192720      5421.5
    192760     5422.93
    192800     5423.85
    192840     5425.03
    192880      5425.8
    192920     5427.17
    192960     5428.36
    193000     5429.21
    193040      5430.5
    193080     5431.61
    193120     5433.41
    193160      5434.1
    193200     5435.43
    193240     5436.41
    193280     5437.57
    193320     5438.68
    193360     5439.67
    193400     5441.04
    193440        5442
    193480     5443.11
    193520     5444.03
    193560     5445.47
    193600      5446.4
    193640     5447.56
    193680     5448.35
    193720      5449.7
    193760     5450.92
    193800     5451.75
    193840     5453.06
    193880     5454.16
    193920     5455.97
    193960     5456.65
    194000        5458
    194040     5458.97
    194080     5460.13
    194120     5461.23
    194160     5462.23
    194200     5463.59
    194240     5464.56
    194280     5465.65
    194320     5466.58
    194360     5468.03
    194400     5468.95
    194440     5470.12
    194480     5470.91
    194520     5472.26
    194560     5473.47
    194600     5474.31
    194640      5475.6
    194680     5476.73
    194720     5478.52
    194760     5479.21
    194800     5480.55
    194840     5481.51
    194880     5482.67
    194920     5483.77
    194960     5484.77
    195000     5486.12
    195040     5487.08
    195080     5488.18
    195120     5489.09
    195160     5490.54
    195200     5491.46
    195240     5492.64
    195280     5493.42
    195320     5494.77
    195360        5496
    195400     5496.82
    195440      5498.1
    195480     5499.25
    195520     5501.03
    195560     5501.71
    195600     5503.05
    195640     5504.05
    195680     5505.21
    195720     5506.29
    195760      5507.3
    195800     5508.66
    195840     5509.59
    195880     5510.71
    195920      5511.6
    195960     5513.08
    196000     5513.99
    196040     5515.14
    196080     5515.94
    196120     5517.27
    196160     5518.51
    196200     5519.35
    196240     5520.61
    196280     5521.75
    196320     5523.58
    196360     5524.23
    196400     5525.57
    196440     5526.57
    196480     5527.73
    196520     5528.81
    196560     5529.83
    196600     5531.19
    196640     5532.09
    196680     5533.23
    196720     5534.11
    196760     5535.59
    196800     5536.52
    196840     5537.67
    196880     5538.48
    196920     5539.81
    196960     5541.04
    197000     5541.88
    197040     5543.14
    197080     5544.28
    197120      5546.1
    197160     5546.75
    197200     5548.08
    197240      5549.1
    197280     5550.26
    197320     5551.35
    197360     5552.36
    197400      5553.7
    197440     5554.63
    197480     5555.75
    197520     5556.64
    197560     5558.13
    197600     5559.06
    197640     5560.19
    197680        5561
    197720     5562.34
    197760     5563.57
    197800     5564.41
    197840     5565.67
    197880     5566.78
    197920     5568.62
    197960     5569.28
    198000     5570.59
    198040     5571.63
    198080     5572.78
    198120     5573.88
    198160     5574.87
    198200     5576.23
    198240     5577.15
    198280     5578.28
    198320     5579.17
    198360     5580.66
    198400      5581.6
    198440     5582.71
    198480     5583.53
    198520     5584.88
    198560     5586.09
    198600     5586.95
    198640     5588.19
    198680     5589.31
    198720     5591.14
    198760      5591.8
    198800      5593.1
    198840     5594.15
    198880     5595.31
    198920      5596.4
    198960      5597.4
    199000     5598.75
    199040     5599.69
    199080     5600.81
    199120     5601.71
    199160     5603.18
    199200     5604.11
    199240     5605.23
    199280     5606.04
    199320     5607.38
    199360      5608.6
    199400     5609.45
    199440      5610.7
    199480     5611.83
    199520     5613.66
    199560     5614.32
    199600     5615.63
    199640     5616.66
    199680     5617.82
    199720     5618.92
    199760     5619.91
    199800     5621.28
    199840      5622.2
    199880     5623.33
    199920     5624.22
    199960     5625.69
    200000     5626.62
    200040     5627.75
    200080     5628.57
    200120     5629.92
    200160     5631.13
    200200     5631.98
    200240     5633.22
    200280     5634.36
    200320     5636.19
    200360     5636.85
    200400     5638.16
    200440     5639.18
    200480     5640.38
    200520     5641.44
    200560     5642.45
    200600      5643.8
    200640     5644.74
    200680     5645.87
    200720     5646.74
    200760     5648.24
    200800     5649.16
    200840     5650.26
    200880     5651.08
    200920     5652.43
    200960     5653.64
    201000     5654.52
    201040     5655.76
    201080     5656.91
    201120     5658.73
    201160     5659.37
    201200     5660.69
    201240      5661.7
    201280     5662.92
    201320     5663.97
    201360     5664.98
    201400     5666.34
    201440     5667.28
    201480     5668.41
    201520     5669.28
    201560     5670.76
    201600      5671.7
    201640      5672.8
    201680     5673.61
    201720     5674.95
    201760     5676.16
    201800     5677.05
    201840     5678.28
    201880     5679.44
    201920     5681.26
    201960      5681.9
    202000     5683.23
    202040     5684.24
    202080     5685.45
    202120     5686.51
    202160      5687.5
    202200     5688.89
    202240     5689.82
    202280     5690.96
    202320     5691.82
    202360     5693.31
    202400     5694.25
    202440     5695.34
    202480     5696.18
    202520     5697.51
    202560     5698.72
    202600      5699.6
    202640     5700.84
    202680     5701.99
    202720     5703.84
    202760     5704.45
    202800     5705.81
    202840     5706.82
    202880     5708.03
    202920     5709.08
    202960     5710.08
    203000     5711.46
    203040     5712.38
    203080     5713.51
    203120     5714.39
    203160     5715.88
    203200      5716.8
    203240     5717.91
    203280     5718.74
    203320     5720.08
    203360     5721.27
    203400     5722.18
    203440     5723.41
    203480     5724.56
    203520      5726.4
    203560     5727.01
    203600     5728.35
    203640     5729.39
    203680     5730.59
    203720     5731.63
    203760     5732.64
    203800     5734.01
    203840     5734.93
    203880     5736.08
    203920     5736.93
    203960     5738.44
    204000     5739.35
    204040     5740.44
    204080     5741.27
    204120     5742.61
    204160     5743.81
    204200      5744.7
    204240     5745.92
    204280     5747.08
    204320     5748.93
    204360     5749.52
    204400     5750.88
    204440     5751.92
    204480     5753.13
    204520     5754.16
    204560     5755.17
    204600     5756.53
    204640     5757.47
    204680     5758.62
    204720     5759.47
    204760     5760.96
    204800     5761.89
    204840     5762.95
    204880     5763.79
    204920     5765.15
    204960     5766.32
    205000     5767.23
    205040     5768.43
    205080      5769.6
    205120     5771.43
    205160     5772.04
    205200     5773.41
    205240     5774.44
    205280     5775.64
    205320     5776.68
    205360     5777.69
    205400     5779.06
    205440        5780
    205480     5781.14
    205520     5781.99
    205560     5783.49
    205600     5784.39
    205640     5785.46
    205680     5786.31
    205720     5787.68
    205760     5788.86
    205800     5789.74
    205840     5790.95
    205880     5792.14
    205920     5793.96
    205960     5794.56
    206000     5795.95
    206040     5796.97
    206080     5798.17
    206120     5799.19
    206160     5800.22
    206200     5801.59
    206240     5802.51
    206280     5803.65
    206320      5804.5
    206360        5806
    206400     5806.89
    206440     5807.97
    206480     5808.79
    206520     5810.19
    206560     5811.34
    206600     5812.25
    206640     5813.46
    206680     5814.64
    206720     5816.44
    206760     5817.08
    206800     5818.45
    206840     5819.47
    206880     5820.67
    206920     5821.68
    206960     5822.71
    207000     5824.07
    207040     5825.01
    207080     5826.14
    207120     5827.01
    207160     5828.49
    207200     5829.38
    207240     5830.45
    207280     5831.26
    207320     5832.66
    207360     5833.82
    207400     5834.74
    207440     5835.94
    207480     5837.13
    207520     5838.93
    207560     5839.56
    207600     5840.95
    207640     5841.96
    207680     5843.17
    207720     5844.17
    207760     5845.21
    207800     5846.56
    207840     5847.52
    207880     5848.65
    207920     5849.51
    207960     5850.98
    208000     5851.88
    208040     5852.94
    208080     5853.75
    208120     5855.17
    208160     5856.31
    208200     5857.24
    208240     5858.44
    208280     5859.62
    208320     5861.43
    208360     5862.04
    208400     5863.45
    208440     5864.45
    208480     5865.64
    208520     5866.66
    208560      5867.7
    208600     5869.04
    208640        5870
    208680     5871.13
    208720        5872
    208760     5873.47
    208800     5874.37
    208840     5875.42
    208880     5876.24
    208920     5877.64
    208960     5878.79
    209000     5879.69
    209040     5880.91
    209080     5882.09
    209120     5883.92
    209160     5884.51
    209200     5885.91
    209240     5886.92
    209280     5888.12
    209320     5889.13
    209360     5890.15
    209400      5891.5
    209440     5892.47
    209480      5893.6
    209520     5894.45
    209560     5895.92
    209600     5896.82
    209640     5897.88
    209680     5898.71
    209720     5900.12
    209760     5901.25
    209800     5902.16
    209840     5903.37
    209880     5904.57
    209920     5906.39
    209960     5906.99
    210000     5908.39
    210040      5909.4
    210080     5910.59
    210120     5911.59
    210160     5912.63
    210200     5913.98
    210240     5914.93
    210280     5916.05
    210320     5916.92
    210360     5918.39
    210400     5919.28
    210440     5920.32
    210480     5921.14
    210520     5922.57
    210560     5923.71
    210600     5924.61
    210640     5925.81
    210680     5927.01
    210720     5928.84
    210760     5929.41
    210800     5930.82
    210840     5931.85
    210880     5933.03
    210920     5934.04
    210960     5935.08
    211000     5936.43
    211040     5937.35
    211080      5938.5
    211120     5939.36
    211160     5940.83
    211200     5941.73
    211240     5942.77
    211280     5943.58
    211320        5945
    211360     5946.14
    211400     5947.04
    211440     5948.24
    211480     5949.46
    211520     5951.28
    211560     5951.85
    211600     5953.27
    211640     5954.29
    211680     5955.48
    211720     5956.45
    211760     5957.52
    211800     5958.86
    211840     5959.79
    211880     5960.94
    211920     5961.79
    211960     5963.27
    212000     5964.17
    212040      5965.2
    212080     5966.01
    212120     5967.44
    212160     5968.58
    212200     5969.49
    212240     5970.68
    212280     5971.88
    212320     5973.72
    212360      5974.3
    212400     5975.72
    212440     5976.74
    212480     5977.91
    212520      5978.9
    212560     5979.96
    212600      5981.3
    212640     5982.21
    212680     5983.38
    212720     5984.26
    212760      5985.7
    212800     5986.61
    212840     5987.66
    212880     5988.46
    212920     5989.89
    212960     5991.05
    213000     5991.95
    213040     5993.14
    213080     5994.33
    213120     5996.19
    213160     5996.77
    213200     5998.17
    213240     5999.21
    213280     6000.37
    213320     6001.36
    213360     6002.41
    213400     6003.75
    213440     6004.67
    213480     6005.84
    213520     6006.73
    213560     6008.15
    213600     6009.06
    213640     6010.14
    213680     6010.94
    213720     6012.36
    213760      6013.5
    213800     6014.42
    213840      6015.6
    213880     6016.78
    213920     6018.65
    213960     6019.24
    214000     6020.64
    214040     6021.69
    214080     6022.85
    214120     6023.81
    214160     6024.88
    214200     6026.21
    214240     6027.15
    214280     6028.31
    214320     6029.21
    214360     6030.62
    214400     6031.54
    214440     6032.59
    214480     6033.39
    214520     6034.84
    214560     6035.96
    214600     6036.88
    214640     6038.05
    214680     6039.25
    214720     6041.12
    214760     6041.68
    214800     6043.12
    214840     6044.17
    214880     6045.31
    214920     6046.29
    214960     6047.35
    215000     6048.68
    215040     6049.61
    215080     6050.77
    215120     6051.67
    215160     6053.07
    215200        6054
    215240     6055.05
    215280     6055.87
    215320      6057.3
    215360     6058.42
    215400     6059.35
    215440     6060.51
    215480     6061.71
    215520     6063.57
    215560     6064.14
    215600     6065.57
    215640     6066.63
    215680     6067.77
    215720     6068.75
    215760     6069.83
    215800     6071.12
    215840     6072.06
    215880     6073.23
    215920     6074.15
    215960     6075.52
    216000     6076.46
    216040     6077.51
    216080     6078.31
    216120     6079.72
    216160     6080.86
    216200     6081.81
    216240     6082.95
    216280     6084.16
    216320     6086.02
    216360     6086.59
    216400     6088.03
    216440     6089.08
    216480     6090.22
    216520     6091.19
    216560     6092.26
    216600     6093.57
    216640     6094.52
    216680     6095.69
    216720     6096.59
    216760     6097.98
    216800     6098.91
    216840     6099.94
    216880     6100.75
    216920     6102.18
    216960     6103.32
    217000     6104.26
    217040      6105.4
    217080     6106.61
    217120     6108.46
    217160     6109.03
    217200     6110.48
    217240     6111.53
    217280     6112.65
    217320     6113.63
    217360     6114.71
    217400     6116.02
    217440     6116.98
    217480     6118.13
    217520     6119.04
    217560     6120.43
    217600     6121.37
    217640     6122.38
    217680     6123.19
    217720     6124.62
    217760     6125.77
    217800     6126.69
    217840     6127.83
    217880     6129.03
    217920     6130.88
    217960     6131.46
    218000      6132.9
    218040     6133.97
    218080      6135.1
    218120     6136.06
    218160     6137.14
    218200     6138.45
    218240     6139.42
    218280     6140.56
    218320     6141.45
    218360     6142.87
    218400     6143.81
    218440      6144.8
    218480     6145.63
    218520     6147.06
    218560     6148.19
    218600     6149.11
    218640     6150.25
    218680     6151.45
    218720     6153.31
    218760      6153.9
    218800     6155.34
    218840     6156.39
    218880     6157.53
    218920     6158.48
    218960     6159.56
    219000     6160.88
    219040     6161.82
    219080     6162.98
    219120     6163.87
    219160     6165.29
    219200     6166.21
    219240     6167.23
    219280     6168.06
    219320      6169.5
    219360     6170.61
    219400     6171.54
    219440     6172.66
    219480     6173.88
    219520     6175.75
    219560     6176.32
    219600     6177.76
    219640     6178.82
    219680     6179.96
    219720     6180.91
    219760        6182
    219800     6183.31
    219840     6184.25
    219880      6185.4
    219920      6186.3
    219960     6187.71
    220000     6188.64
    220040     6189.67
    220080     6190.49
    220120     6191.93
    220160     6193.06
    220200     6193.98
    220240      6195.1
    220280     6196.33
    220320     6198.17
    220360     6198.74
    220400     6200.23
    220440     6201.26
    220480     6202.38
    220520     6203.36
    220560     6204.44
    220600     6205.74
    220640      6206.7
    220680     6207.85
    220720     6208.74
    220760     6210.16
    220800      6211.1
    220840     6212.14
    220880     6212.96
    220920     6214.38
    220960     6215.51
    221000     6216.45
    221040     6217.55
    221080     6218.79
    221120     6220.63
    221160     6221.18
    221200     6222.68
    221240     6223.73
    221280     6224.83
    221320     6225.82
    221360     6226.89
    221400      6228.2
    221440     6229.16
    221480      6230.3
    221520      6231.2
    221560      6232.6
    221600     6233.55
    221640     6234.59
    221680      6235.4
    221720     6236.85
    221760     6237.97
    221800     6238.92
    221840     6239.99
    221880     6241.25
    221920      6243.1
    221960     6243.64
    222000     6245.13
    222040     6246.17
    222080      6247.3
    222120     6248.27
    222160     6249.35
    222200     6250.65
    222240     6251.61
    222280     6252.76
    222320     6253.65
    222360     6255.06
    222400        6256
    222440     6257.04
    222480     6257.84
    222520     6259.33
    222560     6260.44
    222600     6261.37
    222640     6262.46
    222680     6263.71
    222720     6265.58
    222760      6266.1
    222800     6267.59
    222840     6268.64
    222880     6269.78
    222920     6270.75
    222960     6271.83
    223000      6273.1
    223040     6274.08
    223080     6275.21
    223120     6276.11
    223160     6277.53
    223200     6278.47
    223240      6279.5
    223280     6280.31
    223320     6281.76
    223360      6282.9
    223400     6283.84
    223440     6284.91
    223480     6286.19
    223520     6288.04
    223560     6288.56
    223600     6290.08
    223640     6291.11
    223680     6292.25
    223720     6293.22
    223760     6294.29
    223800     6295.56
    223840     6296.53
    223880     6297.67
    223920     6298.58
    223960        6300
    224000     6300.92
    224040     6301.97
    224080     6302.77
    224120     6304.22
    224160     6305.37
    224200     6306.31
    224240     6307.38
    224280     6308.64
    224320     6310.49
    224360     6311.02
    224400     6312.56
    224440      6313.6
    224480     6314.71
    224520      6315.7
    224560     6316.76
    224600     6318.03
    224640        6319
    224680     6320.15
    224720     6321.05
    224760     6322.48
    224800     6323.39
    224840     6324.45
    224880     6325.27
    224920      6326.7
    224960     6327.87
    225000     6328.79
    225040     6329.85
    225080     6331.13
    225120     6332.98
    225160     6333.51
    225200     6335.04
    225240     6336.07
    225280     6337.21
    225320     6338.17
    225360     6339.24
    225400     6340.53
    225440     6341.49
    225480     6342.64
    225520     6343.54
    225560     6344.96
    225600     6345.89
    225640     6346.96
    225680     6347.74
    225720     6349.19
    225760     6350.35
    225800     6351.25
    225840     6352.36
    225880      6353.6
    225920     6355.45
    225960     6355.99
    226000     6357.53
    226040     6358.54
    226080      6359.7
    226120     6360.67
    226160     6361.71
    226200     6363.03
    226240     6363.99
    226280     6365.12
    226320     6366.02
    226360     6367.44
    226400     6368.37
    226440     6369.45
    226480     6370.23
    226520     6371.67
    226560     6372.85
    226600     6373.74
    226640     6374.83
    226680     6376.07
    226720     6377.93
    226760     6378.47
    226800     6380.02
    226840     6381.01
    226880     6382.18
    226920     6383.14
    226960     6384.19
    227000      6385.5
    227040     6386.45
    227080     6387.62
    227120      6388.5
    227160     6389.94
    227200     6390.85
    227240     6391.94
    227280     6392.71
    227320     6394.15
    227360     6395.33
    227400     6396.22
    227440      6397.3
    227480     6398.54
    227520     6400.43
    227560     6400.96
    227600     6402.51
    227640     6403.49
    227680     6404.67
    227720     6405.63
    227760     6406.67
    227800        6408
    227840     6408.95
    227880     6410.11
    227920     6410.99
    227960     6412.42
    228000     6413.32
    228040      6414.4
    228080      6415.2
    228120     6416.64
    228160      6417.8
    228200     6418.69
    228240     6419.77
    228280     6421.01
    228320     6422.92
    228360     6423.43
    228400        6425
    228440     6425.96
    228480     6427.16
    228520     6428.12
    228560     6429.16
    228600     6430.47
    228640     6431.44
    228680      6432.6
    228720     6433.49
    228760      6434.9
    228800      6435.8
    228840      6436.9
    228880     6437.72
    228920     6439.13
    228960     6440.28
    229000     6441.18
    229040     6442.26
    229080     6443.51
    229120     6445.42
    229160     6445.94
    229200     6447.51
    229240     6448.47
    229280     6449.68
    229320     6450.63
    229360     6451.66
    229400     6452.99
    229440     6453.94
    229480     6455.11
    229520     6455.99
    229560     6457.41
    229600     6458.32
    229640     6459.37
    229680     6460.23
    229720     6461.63
    229760     6462.77
    229800     6463.68
    229840     6464.75
    229880        6466
    229920     6467.92
    229960     6468.43
    230000     6470.02
    230040     6470.98
    230080     6472.19
    230120     6473.13
    230160     6474.18
    230200      6475.5
    230240     6476.43
    230280     6477.61
    230320     6478.49
    230360     6479.93
    230400     6480.83
    230440     6481.89
    230480     6482.75
    230520     6484.14
    230560     6485.28
    230600     6486.17
    230640     6487.25
    230680     6488.52
    230720     6490.43
    230760     6490.93
    230800     6492.51
    230840     6493.49
    230880      6494.7
    230920     6495.62
    230960     6496.69
    231000        6498
    231040     6498.92
    231080     6500.13
    231120     6501.01
    231160     6502.43
    231200     6503.33
    231240     6504.39
    231280     6505.25
    231320     6506.67
    231360     6507.79
    231400     6508.69
    231440     6509.75
    231480     6511.02
    231520     6512.95
    231560     6513.42
    231600     6515.02
    231640        6516
    231680      6517.2
    231720     6518.14
    231760      6519.2
    231800      6520.5
    231840     6521.42
    231880     6522.62
    231920     6523.53
    231960     6524.93
    232000     6525.83
    232040      6526.9
    232080     6527.75
    232120     6529.18
    232160      6530.3
    232200      6531.2
    232240     6532.26
    232280     6533.53
    232320     6535.46
    232360     6535.93
    232400     6537.54
    232440     6538.51
    232480     6539.71
    232520     6540.65
    232560     6541.72
    232600     6543.02
    232640     6543.93
    232680     6545.14
    232720     6546.04
    232760     6547.46
    232800     6548.34
    232840     6549.42
    232880     6550.26
    232920     6551.68
    232960     6552.82
    233000     6553.73
    233040     6554.81
    233080     6556.06
    233120     6557.99
    233160     6558.46
    233200     6560.08
    233240     6561.06
    233280     6562.26
    233320      6563.2
    233360     6564.26
    233400     6565.57
    233440     6566.46
    233480     6567.68
    233520     6568.56
    233560     6569.98
    233600     6570.89
    233640     6571.95
    233680     6572.79
    233720     6574.22
    233760     6575.37
    233800     6576.26
    233840     6577.34
    233880     6578.62
    233920     6580.51
    233960     6580.99
    234000      6582.6
    234040     6583.59
    234080     6584.77
    234120     6585.73
    234160     6586.79
    234200     6588.11
    234240        6589
    234280     6590.21
    234320     6591.08
    234360     6592.52
    234400     6593.43
    234440     6594.48
    234480     6595.33
    234520     6596.75
    234560     6597.92
    234600     6598.81
    234640     6599.88
    234680     6601.17
    234720     6603.06
    234760     6603.55
    234800     6605.13
    234840     6606.13
    234880      6607.3
    234920     6608.28
    234960     6609.32
    235000     6610.63
    235040     6611.56
    235080     6612.76
    235120     6613.61
    235160     6615.07
    235200     6615.98
    235240     6617.02
    235280     6617.87
    235320     6619.29
    235360     6620.45
    235400     6621.33
    235440      6622.4
    235480     6623.68
    235520     6625.58
    235560     6626.07
    235600     6627.66
    235640     6628.67
    235680     6629.84
    235720     6630.78
    235760     6631.86
    235800     6633.16
    235840     6634.09
    235880      6635.3
    235920     6636.15
    235960     6637.63
    236000     6638.52
    236040     6639.53
    236080     6640.41
    236120     6641.83
    236160     6642.97
    236200     6643.87
    236240     6644.93
    236280     6646.18
    236320     6648.12
    236360     6648.59
    236400     6650.16
    236440     6651.19
    236480     6652.36
    236520      6653.3
    236560     6654.38
    236600     6655.66
    236640     6656.62
    236680     6657.82
    236720     6658.66
    236760     6660.17
    236800     6661.04
    236840     6662.03
    236880      6662.9
    236920     6664.34
    236960     6665.47
    237000     6666.38
    237040     6667.44
    237080     6668.69
    237120     6670.63
    237160     6671.08
    237200     6672.65
    237240      6673.7
    237280     6674.87
    237320     6675.81
    237360     6676.89
    237400     6678.17
    237440     6679.13
    237480     6680.35
    237520     6681.17
    237560     6682.68
    237600     6683.56
    237640     6684.56
    237680     6685.41
    237720     6686.85
    237760     6687.99
    237800     6688.89
    237840     6689.96
    237880     6691.22
    237920     6693.18
    237960     6693.61
    238000     6695.18
    238040     6696.23
    238080     6697.42
    238120     6698.33
    238160     6699.42
    238200     6700.67
    238240     6701.66
    238280     6702.88
    238320     6703.69
    238360     6705.22
    238400     6706.07
    238440     6707.08
    238480     6707.93
    238520     6709.37
    238560     6710.52
    238600     6711.41
    238640      6712.5
    238680     6713.72
    238720     6715.68
    238760     6716.13
    238800     6717.69
    238840     6718.74
    238880     6719.94
    238920     6720.83
    238960     6721.94
    239000     6723.18
    239040     6724.19
    239080     6725.42
    239120     6726.21
    239160     6727.73
    239200     6728.59
    239240      6729.6
    239280     6730.45
    239320     6731.89
    239360     6733.06
    239400     6733.92
    239440     6735.02
    239480     6736.22
    239520     6738.18
    239560     6738.64
    239600      6740.2
    239640     6741.24
    239680     6742.45
    239720     6743.33
    239760     6744.45
    239800     6745.71
    239840     6746.72
    239880     6747.94
    239920     6748.74
    239960     6750.25
    240000     6751.12
    240040     6752.11
    240080     6752.97
    240120     6754.39
    240160     6755.57
    240200     6756.44
    240240     6757.53
    240280     6758.75
    240320     6760.72
    240360     6761.17
    240400     6762.71
    240440     6763.76
    240480     6764.98
    240520     6765.83
    240560     6766.96
    240600     6768.21
    240640     6769.22
    240680     6770.45
    240720     6771.24
    240760     6772.75
    240800     6773.62
    240840     6774.62
    240880     6775.48
    240920     6776.88
    240960      6778.1
    241000     6778.93
    241040     6780.07
    241080     6781.25
    241120      6783.2
    241160     6783.68
    241200      6785.2
    241240     6786.25
    241280     6787.47
    241320     6788.34
    241360     6789.49
    241400     6790.71
    241440     6791.72
    241480     6792.96
    241520     6793.74
    241560     6795.26
    241600     6796.11
    241640     6797.16
    241680     6797.99
    241720      6799.4
    241760     6800.62
    241800     6801.46
    241840     6802.59
    241880     6803.75
    241920      6805.7
    241960     6806.19
    242000     6807.71
    242040     6808.77
    242080     6809.98
    242120     6810.82
    242160        6812
    242200     6813.21
    242240     6814.22
    242280     6815.45
    242320     6816.24
    242360     6817.78
    242400      6818.6
    242440     6819.66
    242480     6820.49
    242520     6821.87
    242560     6823.11
    242600     6823.94
    242640     6825.09
    242680     6826.26
    242720      6828.2
    242760     6828.68
    242800     6830.23
    242840     6831.28
    242880     6832.48
    242920      6833.3
    242960      6834.5
    243000     6835.69
    243040      6836.7
    243080     6837.95
    243120     6838.74
    243160     6840.26
    243200     6841.14
    243240     6842.16
    243280     6843.01
    243320     6844.34
    243360     6845.59
    243400     6846.43
    243440     6847.59
    243480     6848.75
    243520     6850.69
    243560     6851.17
    243600     6852.72
    243640     6853.77
    243680     6854.96
    243720      6855.8
    243760     6856.99
    243800     6858.19
    243840     6859.18
    243880     6860.43
    243920     6861.23
    243960     6862.72
    244000     6863.61
    244040     6864.63
    244080      6865.5
    244120     6866.82
    244160     6868.08
    244200     6868.91
    244240     6870.07
    244280     6871.23
    244320     6873.17
    244360     6873.65
    244400     6875.21
    244440     6876.26
    244480     6877.43
    244520     6878.29
    244560     6879.47
    244600     6880.68
    244640     6881.67
    244680     6882.92
    244720     6883.72
    244760      6885.2
    244800     6886.09
    244840     6887.12
    244880     6887.98
    244920     6889.32
    244960     6890.56
    245000     6891.38
    245040     6892.54
    245080     6893.72
    245120     6895.64
    245160     6896.14
    245200     6897.71
    245240     6898.74
    245280     6899.91
    245320     6900.77
    245360     6901.94
    245400     6903.18
    245440     6904.14
    245480     6905.41
    245520     6906.17
    245560     6907.67
    245600     6908.56
    245640     6909.63
    245680     6910.48
    245720     6911.79
    245760     6913.06
    245800     6913.87
    245840     6915.01
    245880     6916.21
    245920      6918.1
    245960     6918.61
    246000     6920.18
    246040     6921.23
    246080      6922.4
    246120     6923.26
    246160     6924.42
    246200     6925.68
    246240     6926.59
    246280     6927.88
    246320     6928.63
    246360     6930.13
    246400     6931.04
    246440      6932.1
    246480     6932.94
    246520     6934.25
    246560     6935.54
    246600     6936.34
    246640     6937.48
    246680     6938.69
    246720     6940.59
    246760     6941.11
    246800     6942.64
    246840     6943.69
    246880     6944.88
    246920     6945.73
    246960     6946.89
    247000     6948.14
    247040     6949.06
    247080     6950.33
    247120     6951.07
    247160     6952.57
    247200     6953.48
    247240     6954.52
    247280      6955.4
    247320      6956.7
    247360     6957.98
    247400      6958.8
    247440     6959.93
    247480     6961.14
    247520     6963.04
    247560     6963.55
    247600     6965.12
    247640     6966.13
    247680     6967.34
    247720      6968.2
    247760     6969.36
    247800      6970.6
    247840     6971.52
    247880     6972.78
    247920     6973.55
    247960     6975.03
    248000     6975.92
    248040     6976.96
    248080     6977.84
    248120     6979.15
    248160     6980.41
    248200     6981.26
    248240     6982.37
    248280     6983.56
    248320     6985.48
    248360        6986
    248400     6987.56
    248440     6988.58
    248480      6989.8
    248520     6990.66
    248560     6991.81
    248600     6993.07
    248640     6993.97
    248680     6995.24
    248720     6996.02
    248760     6997.49
    248800     6998.38
    248840     6999.42
    248880     7000.32
    248920     7001.62
    248960     7002.88
    249000     7003.72
    249040     7004.84
    249080     7006.03
    249120     7007.94
    249160     7008.47
    249200     7010.04
    249240     7011.03
    249280     7012.27
    249320     7013.11
    249360     7014.28
    249400     7015.53
    249440     7016.44
    249480     7017.71
    249520     7018.47
    249560     7019.96
    249600     7020.85
    249640     7021.89
    249680     7022.77
    249720      7024.1
    249760     7025.36
    249800      7026.2
    249840     7027.32
    249880     7028.52
    249920     7030.43
    249960     7030.94
    250000     7032.52
    250040      7033.5
    250080     7034.77
    250120     7035.58
    250160     7036.75
    250200     7038.02
    250240     7038.93
    250280     7040.17
    250320     7040.94
    250360     7042.43
    250400     7043.34
    250440     7044.37
    250480     7045.24
    250520     7046.58
    250560     7047.83
    250600     7048.67
    250640     7049.81
    250680     7050.99
    250720     7052.92
    250760     7053.43
    250800     7055.01
    250840     7055.98
    250880     7057.25
    250920     7058.06
    250960     7059.21
    251000     7060.51
    251040     7061.42
    251080     7062.66
    251120     7063.42
    251160     7064.94
    251200     7065.81
    251240     7066.84
    251280     7067.72
    251320     7069.05
    251360     7070.31
    251400     7071.16
    251440     7072.28
    251480     7073.49
    251520      7075.4
    251560     7075.93
    251600     7077.52
    251640     7078.49
    251680     7079.75
    251720     7080.55
    251760     7081.72
    251800     7082.99
    251840     7083.92
    251880     7085.14
    251920     7085.91
    251960     7087.41
    252000     7088.28
    252040     7089.31
    252080      7090.2
    252120     7091.52
    252160     7092.79
    252200     7093.64
    252240     7094.74
    252280     7095.97
    252320     7097.88
    252360      7098.4
    252400     7099.97
    252440     7100.97
    252480     7102.23
    252520     7103.01
    252560      7104.2
    252600     7105.48
    252640      7106.4
    252680     7107.62
    252720     7108.38
    252760     7109.88
    252800     7110.75
    252840     7111.78
    252880     7112.65
    252920        7114
    252960     7115.24
    253000      7116.1
    253040     7117.22
    253080     7118.43
    253120     7120.35
    253160     7120.87
    253200     7122.43
    253240     7123.44
    253280      7124.7
    253320     7125.48
    253360     7126.66
    253400     7127.95
    253440     7128.86
    253480      7130.1
    253520     7130.85
    253560     7132.37
    253600      7133.2
    253640     7134.25
    253680     7135.11
    253720     7136.49
    253760     7137.71
    253800     7138.54
    253840     7139.69
    253880      7140.9
    253920     7142.81
    253960     7143.34
    254000     7144.91
    254040     7145.89
    254080     7147.17
    254120     7147.96
    254160     7149.13
    254200     7150.43
    254240     7151.33
    254280     7152.59
    254320     7153.32
    254360     7154.84
    254400     7155.67
    254440     7156.71
    254480     7157.55
    254520     7158.94
    254560      7160.2
    254600     7161.02
    254640     7162.16
    254680     7163.37
    254720     7165.28
    254760     7165.79
    254800     7167.38
    254840     7168.36
    254880     7169.64
    254920     7170.44
    254960     7171.58
    255000     7172.89
    255040     7173.79
    255080     7175.05
    255120     7175.78
    255160     7177.31
    255200     7178.13
    255240     7179.17
    255280     7180.01
    255320     7181.38
    255360     7182.67
    255400     7183.45
    255440      7184.6
    255480     7185.82
    255520     7187.75
    255560     7188.25
    255600     7189.85
    255640     7190.79
    255680     7192.11
    255720      7192.9
    255760     7194.05
    255800     7195.35
    255840     7196.23
    255880      7197.5
    255920     7198.23
    255960     7199.76
    256000     7200.58
    256040     7201.64
    256080     7202.45
    256120     7203.82
    256160     7205.13
    256200     7205.91
    256240     7207.07
    256280     7208.24
    256320     7210.19
    256360      7210.7
    256400     7212.28
    256440     7213.23
    256480     7214.54
    256520     7215.34
    256560     7216.51
    256600     7217.83
    256640     7218.67
    256680     7219.95
    256720     7220.69
    256760     7222.23
    256800     7223.03
    256840     7224.08
    256880     7224.87
    256920     7226.27
    256960     7227.58
    257000     7228.36
    257040     7229.51
    257080      7230.7
    257120     7232.63
    257160     7233.12
    257200     7234.74
    257240     7235.67
    257280     7236.98
    257320     7237.77
    257360        7239
    257400     7240.28
    257440     7241.14
    257480     7242.42
    257520     7243.13
    257560     7244.68
    257600     7245.49
    257640     7246.53
    257680     7247.33
    257720     7248.71
    257760     7250.04
    257800      7250.8
    257840     7251.97
    257880     7253.15
    257920     7255.08
    257960     7255.58
    258000      7257.2
    258040     7258.13
    258080     7259.44
    258120     7260.22
    258160     7261.45
    258200     7262.74
    258240      7263.6
    258280     7264.88
    258320     7265.56
    258360     7267.15
    258400     7267.95
    258440     7268.98
    258480      7269.8
    258520     7271.18
    258560     7272.46
    258600     7273.23
    258640      7274.4
    258680     7275.59
    258720     7277.52
    258760     7278.01
    258800     7279.66
    258840     7280.57
    258880      7281.9
    258920     7282.67
    258960     7283.91
    259000     7285.17
    259040     7286.04
    259080     7287.32
    259120     7288.01
    259160     7289.58
    259200      7290.4
    259240     7291.43
    259280     7292.26
    259320     7293.64
    259360      7294.9
    259400     7295.69
    259440     7296.81
    259480     7298.01
    259520     7299.94
    259560     7300.41
    259600     7302.08
    259640     7303.01
    259680     7304.33
    259720     7305.08
    259760     7306.32
    259800     7307.59
    259840     7308.44
    259880     7309.75
    259920      7310.4
    259960        7312
    260000     7312.83
    260040     7313.88
    260080     7314.69
    260120     7316.08
    260160     7317.34
    260200     7318.12
    260240     7319.25
    260280     7320.44
    260320     7322.37
    260360     7322.89
    260400     7324.53
    260440     7325.45
    260480     7326.76
    260520     7327.54
    260560     7328.79
    260600     7330.05
    260640      7330.9
    260680     7332.18
    260720     7332.86
    260760     7334.45
    260800     7335.28
    260840     7336.32
    260880     7337.12
    260920     7338.51
    260960     7339.78
    261000     7340.57
    261040     7341.67
    261080     7342.87
    261120     7344.79
    261160      7345.3
    261200     7346.97
    261240     7347.86
    261280      7349.2
    261320     7349.97
    261360     7351.21
    261400     7352.46
    261440      7353.3
    261480     7354.58
    261520     7355.25
    261560     7356.88
    261600     7357.71
    261640     7358.76
    261680     7359.54
    261720     7360.93
    261760     7362.18
    261800     7363.02
    261840      7364.1
    261880     7365.27
    261920     7367.21
    261960     7367.72
    262000     7369.39
    262040      7370.3
    262080     7371.61
    262120     7372.39
    262160     7373.63
    262200     7374.88
    262240     7375.72
    262280        7377
    262320     7377.68
    262360      7379.3
    262400     7380.11
    262440     7381.13
    262480     7381.96
    262520     7383.32
    262560     7384.55
    262600     7385.41
    262640     7386.47
    262680     7387.65
    262720     7389.58
    262760     7390.08
    262800     7391.77
    262840     7392.68
    262880     7393.98
    262920     7394.79
    262960     7395.98
    263000     7397.26
    263040     7398.11
    263080     7399.38
    263120     7400.05
    263160     7401.67
    263200     7402.49
    263240      7403.5
    263280     7404.36
    263320     7405.69
    263360     7406.91
    263400     7407.81
    263440     7408.84
    263480     7410.05
    263520     7411.98
    263560     7412.47
    263600     7414.17
    263640     7415.06
    263680     7416.36
    263720     7417.17
    263760     7418.38
    263800     7419.66
    263840     7420.48
    263880     7421.76
    263920     7422.42
    263960     7424.04
    264000     7424.87
    264040     7425.89
    264080     7426.74
    264120     7428.05
    264160     7429.27
    264200     7430.19
    264240     7431.21
    264280     7432.42
    264320     7434.36
    264360     7434.85
    264400     7436.53
    264440     7437.44
    264480     7438.75
    264520     7439.54
    264560     7440.76
    264600     7442.01
    264640     7442.86
    264680     7444.13
    264720     7444.78
    264760     7446.41
    264800     7447.24
    264840     7448.26
    264880     7449.12
    264920     7450.45
    264960     7451.65
    265000     7452.55
    265040     7453.58
    265080      7454.8
    265120     7456.73
    265160     7457.22
    265200     7458.92
    265240     7459.81
    265280     7461.13
    265320     7461.88
    265360     7463.13
    265400     7464.38
    265440     7465.25
    265480     7466.52
    265520     7467.16
    265560     7468.76
    265600     7469.61
    265640     7470.61
    265680     7471.52
    265720     7472.82
    265760     7474.03
    265800     7474.93
    265840     7475.96
    265880     7477.17
    265920     7479.12
    265960     7479.62
    266000      7481.3
    266040     7482.19
    266080      7483.5
    266120     7484.25
    266160     7485.51
    266200     7486.75
    266240     7487.62
    266280      7488.9
    266320     7489.53
    266360     7491.13
    266400        7492
    266440     7492.98
    266480     7493.89
    266520     7495.21
    266560     7496.39
    266600     7497.31
    266640     7498.35
    266680     7499.54
    266720     7501.48
    266760     7502.03
    266800     7503.68
    266840     7504.55
    266880     7505.86
    266920     7506.63
    266960     7507.88
    267000     7509.15
    267040     7510.02
    267080     7511.28
    267120     7511.91
    267160      7513.5
    267200     7514.39
    267240     7515.38
    267280     7516.26
    267320     7517.59
    267360     7518.78
    267400      7519.7
    267440     7520.72
    267480     7521.95
    267520     7523.86
    267560     7524.43
    267600     7526.08
    267640     7526.94
    267680     7528.22
    267720     7529.04
    267760     7530.25
    267800     7531.56
    267840     7532.39
    267880     7533.67
    267920      7534.3
    267960      7535.9
    268000     7536.79
    268040     7537.78
    268080     7538.65
    268120     7539.97
    268160     7541.16
    268200     7542.08
    268240     7543.09
    268280     7544.36
    268320     7546.26
    268360     7546.81
    268400     7548.48
    268440     7549.31
    268480      7550.6
    268520     7551.44
    268560     7552.63
    268600     7553.95
    268640     7554.78
    268680     7556.06
    268720     7556.68
    268760      7558.3
    268800     7559.18
    268840     7560.16
    268880     7561.02
    268920     7562.38
    268960     7563.53
    269000     7564.47
    269040     7565.48
    269080     7566.75
    269120     7568.67
    269160      7569.2
    269200     7570.87
    269240     7571.72
    269280        7573
    269320     7573.82
    269360     7575.03
    269400     7576.36
    269440     7577.17
    269480     7578.46
    269520     7579.07
    269560      7580.7
    269600     7581.61
    269640     7582.57
    269680     7583.41
    269720     7584.78
    269760     7585.94
    269800     7586.87
    269840     7587.91
    269880     7589.14
    269920     7591.09
    269960      7591.6
    270000      7593.3
    270040     7594.15
    270080     7595.43
    270120     7596.23
    270160     7597.44
    270200     7598.77
    270240     7599.59
    270280     7600.88
    270320     7601.48
    270360     7603.13
    270400        7604
    270440     7604.98
    270480     7605.81
    270520     7607.19
    270560     7608.36
    270600     7609.27
    270640     7610.31
    270680     7611.55
    270720      7613.5
    270760        7614
    270800     7615.73
    270840     7616.55
    270880     7617.84
    270920     7618.66
    270960     7619.85
    271000      7621.2
    271040     7622.02
    271080     7623.33
    271120     7623.92
    271160     7625.56
    271200     7626.44
    271240     7627.37
    271280     7628.24
    271320     7629.62
    271360     7630.77
    271400     7631.68
    271440     7632.72
    271480     7634.01
    271520     7635.92
    271560     7636.41
    271600     7638.17
    271640        7639
    271680     7640.25
    271720     7641.09
    271760     7642.27
    271800     7643.62
    271840     7644.43
    271880     7645.74
    271920     7646.33
    271960     7647.97
    272000     7648.85
    272040     7649.78
    272080     7650.63
    272120        7652
    272160     7653.19
    272200     7654.08
    272240     7655.13
    272280     7656.37
    272320     7658.31
    272360     7658.79
    272400     7660.58
    272440     7661.41
    272480     7662.66
    272520     7663.49
    272560     7664.67
    272600     7666.01
    272640     7666.84
    272680     7668.15
    272720     7668.71
    272760     7670.38
    272800     7671.27
    272840     7672.18
    272880     7673.04
    272920      7674.4
    272960     7675.59
    273000     7676.46
    273040     7677.54
    273080     7678.78
    273120     7680.73
    273160      7681.2
    273200        7683
    273240      7683.8
    273280     7685.07
    273320      7685.9
    273360     7687.07
    273400     7688.45
    273440     7689.24
    273480     7690.57
    273520     7691.13
    273560     7692.81
    273600     7693.69
    273640     7694.59
    273680     7695.46
    273720     7696.82
    273760     7697.99
    273800     7698.84
    273840     7699.96
    273880     7701.19
    273920     7703.12
    273960      7703.6
    274000     7705.39
    274040     7706.18
    274080     7707.44
    274120     7708.32
    274160     7709.47
    274200     7710.83
    274240     7711.62
    274280     7712.96
    274320     7713.54
    274360      7715.2
    274400     7716.08
    274440     7716.98
    274480     7717.83
    274520     7719.18
    274560     7720.37
    274600      7721.2
    274640     7722.33
    274680     7723.58
    274720     7725.51
    274760     7725.97
    274800     7727.77
    274840     7728.55
    274880     7729.82
    274920     7730.68
    274960     7731.84
    275000     7733.19
    275040     7734.01
    275080     7735.33
    275120     7735.92
    275160     7737.58
    275200     7738.46
    275240     7739.36
    275280     7740.21
    275320     7741.54
    275360     7742.75
    275400     7743.56
    275440     7744.69
    275480     7745.95
    275520     7747.89
    275560     7748.33
    275600     7750.15
    275640     7750.93
    275680     7752.19
    275720     7753.07
    275760     7754.24
    275800     7755.55
    275840     7756.37
    275880     7757.69
    275920     7758.31
    275960     7759.97
    276000     7760.85
    276040     7761.72
    276080      7762.6
    276120     7763.93
    276160     7765.14
    276200     7765.91
    276240     7767.07
    276280     7768.34
    276320     7770.28
    276360     7770.69
    276400     7772.53
    276440      7773.3
    276480     7774.57
    276520     7775.43
    276560      7776.6
    276600     7777.94
    276640     7778.72
    276680     7780.08
    276720     7780.68
    276760     7782.35
    276800     7783.23
    276840     7784.09
    276880     7784.97
    276920      7786.3
    276960     7787.52
    277000      7788.3
    277040     7789.45
    277080     7790.74
    277120     7792.65
    277160      7793.1
    277200      7794.9
    277240     7795.68
    277280     7796.94
    277320     7797.81
    277360        7799
    277400     7800.33
    277440     7801.09
    277480     7802.48
    277520     7803.05
    277560     7804.76
    277600     7805.64
    277640     7806.49
    277680     7807.37
    277720     7808.69
    277760     7809.92
    277800     7810.69
    277840     7811.86
    277880     7813.13
    277920     7815.03
    277960     7815.46
    278000      7817.3
    278040     7818.07
    278080     7819.33
    278120     7820.21
    278160     7821.41
    278200     7822.73
    278240     7823.51
    278280     7824.87
    278320     7825.45
    278360     7827.17
    278400     7828.04
    278440     7828.87
    278480     7829.76
    278520     7831.06
    278560     7832.31
    278600     7833.06
    278640     7834.24
    278680     7835.51
    278720     7837.42
    278760     7837.84
    278800      7839.7
    278840     7840.47
    278880      7841.7
    278920     7842.57
    278960      7843.8
    279000     7845.14
    279040     7845.89
    279080     7847.27
    279120     7847.84
    279160     7849.56
    279200     7850.44
    279240     7851.27
    279280     7852.15
    279320     7853.47
    279360     7854.69
    279400     7855.45
    279440     7856.63
    279480     7857.87
    279520     7859.78
    279560     7860.21
    279600      7862.1
    279640     7862.89
    279680     7864.08
    279720     7864.97
    279760     7866.19
    279800     7867.56
    279840     7868.32
    279880     7869.66
    279920     7870.22
    279960     7871.97
    280000     7872.86
    280040     7873.67
    280080     7874.56
    280120     7875.89
    280160     7877.09
    280200     7877.86
    280240     7879.03
    280280     7880.25
    280320     7882.18
    280360      7882.6
    280400      7884.5
    280440     7885.29
    280480     7886.49
    280520     7887.38
    280560     7888.58
    280600     7889.98
    280640     7890.72
    280680     7892.08
    280720     7892.61
    280760     7894.39
    280800     7895.27
    280840     7896.09
    280880     7896.98
    280920     7898.32
    280960     7899.52
    281000     7900.28
    281040     7901.45
    281080     7902.68
    281120     7904.64
    281160     7905.04
    281200     7906.93
    281240     7907.71
    281280     7908.91
    281320     7909.81
    281360     7911.01
    281400     7912.39
    281440     7913.16
    281480      7914.5
    281520     7915.02
    281560      7916.8
    281600     7917.69
    281640     7918.53
    281680     7919.37
    281720     7920.74
    281760     7921.95
    281800      7922.7
    281840     7923.88
    281880     7925.11
    281920     7927.08
    281960     7927.45
    282000     7929.36
    282040     7930.19
    282080     7931.39
    282120     7932.25
    282160     7933.43
    282200     7934.81
    282240     7935.59
    282280     7936.95
    282320     7937.46
    282360     7939.25
    282400     7940.14
    282440     7940.98
    282480     7941.86
    282520     7943.18
    282560     7944.41
    282600     7945.14
    282640     7946.34
    282680     7947.54
    282720     7949.54
    282760      7949.9
    282800      7951.8
    282840     7952.65
    282880     7953.82
    282920     7954.72
    282960     7955.88
    283000     7957.27
    283040     7958.04
    283080      7959.4
    283120     7959.91
    283160      7961.7
    283200     7962.59
    283240      7963.4
    283280     7964.27
    283320      7965.6
    283360     7966.82
    283400     7967.55
    283440     7968.77
    283480     7969.96
    283520     7971.96
    283560     7972.31
    283600      7974.2
    283640     7975.07
    283680     7976.25
    283720     7977.14
    283760      7978.3
    283800      7979.7
    283840     7980.45
    283880     7981.83
    283920     7982.31
    283960     7984.11
    284000     7984.99
    284040     7985.83
    284080     7986.69
    284120     7988.01
    284160     7989.25
    284200     7989.95
    284240     7991.19
    284280     7992.37
    284320     7994.37
    284360     7994.75
    284400     7996.63
    284440     7997.48
    284480     7998.66
    284520     7999.56
    284560     8000.69
    284600     8002.08
    284640     8002.84
    284680     8004.22
    284720     8004.73
    284760     8006.55
    284800     8007.41
    284840     8008.21
    284880     8009.08
    284920     8010.41
    284960     8011.64
    285000     8012.35
    285040     8013.61
    285080     8014.74
    285120     8016.76
    285160     8017.15
    285200     8018.98
    285240     8019.85
    285280     8021.04
    285320     8021.95
    285360     8023.07
    285400     8024.48
    285440     8025.22
    285480     8026.58
    285520     8027.11
    285560     8028.94
    285600     8029.75
    285640     8030.58
    285680     8031.47
    285720     8032.78
    285760     8034.01
    285800     8034.74
    285840     8035.98
    285880     8037.11
    285920     8039.14
    285960     8039.55
    286000     8041.39
    286040     8042.23
    286080     8043.44
    286120     8044.34
    286160     8045.43
    286200     8046.84
    286240     8047.62
    286280     8048.95
    286320     8049.47
    286360      8051.3
    286400     8052.12
    286440     8052.95
    286480     8053.84
    286520     8055.15
    286560     8056.42
    286600      8057.1
    286640     8058.36
    286680     8059.48
    286720     8061.53
    286760     8061.92
    286800     8063.78
    286840      8064.6
    286880     8065.79
    286920     8066.72
    286960     8067.81
    287000     8069.21
    287040     8069.99
    287080     8071.31
    287120     8071.82
    287160     8073.66
    287200     8074.48
    287240     8075.33
    287280     8076.22
    287320     8077.51
    287360     8078.79
    287400     8079.47
    287440     8080.73
    287480     8081.84
    287520      8083.9
    287560     8084.28
    287600     8086.13
    287640     8086.97
    287680     8088.17
    287720     8089.08
    287760     8090.15
    287800     8091.58
    287840     8092.36
    287880     8093.67
    287920     8094.19
    287960     8096.04
    288000     8096.84
    288040     8097.69
    288080     8098.61
    288120     8099.86
    288160     8101.15
    288200     8101.87
    288240      8103.1
    288280     8104.19
    288320     8106.28
    288360     8106.63
    288400     8108.48
    288440     8109.32
    288480     8110.54
    288520     8111.43
    288560     8112.52
    288600     8113.92
    288640     8114.71
    288680     8116.02
    288720     8116.54
    288760      8118.4
    288800     8119.19
    288840     8120.05
    288880     8120.96
    288920     8122.24
    288960     8123.52
    289000     8124.22
    289040     8125.45
    289080     8126.54
    289120     8128.65
    289160     8129.01
    289200     8130.85
    289240     8131.67
    289280     8132.89
    289320     8133.79
    289360     8134.89
    289400     8136.31
    289440     8137.09
    289480     8138.38
    289520      8138.9
    289560     8140.76
    289600     8141.58
    289640     8142.42
    289680     8143.34
    289720     8144.62
    289760      8145.9
    289800     8146.58
    289840     8147.83
    289880     8148.89
    289920     8151.02
    289960     8151.39
    290000     8153.19
    290040     8154.03
    290080     8155.23
    290120     8156.16
    290160     8157.24
    290200     8158.67
    290240     8159.46
    290280     8160.78
    290320     8161.26
    290360     8163.11
    290400     8163.94
    290440     8164.77
    290480     8165.71
    290520     8166.96
    290560     8168.25
    290600     8168.97
    290640     8170.18
    290680     8171.27
    290720     8173.39
    290760     8173.76
    290800     8175.57
    290840      8176.4
    290880     8177.59
    290920     8178.55
    290960     8179.59
    291000     8181.03
    291040     8181.84
    291080     8183.12
    291120     8183.62
    291160     8185.48
    291200     8186.29
    291240      8187.1
    291280     8188.03
    291320     8189.33
    291360      8190.6
    291400     8191.31
    291440     8192.55
    291480      8193.6
    291520     8195.75
    291560     8196.11
    291600     8197.94
    291640     8198.75
    291680     8199.95
    291720     8200.91
    291760     8201.92
    291800     8203.39
    291840     8204.18
    291880     8205.45
    291920     8205.99
    291960     8207.81
    292000     8208.63
    292040     8209.46
    292080     8210.39
    292120      8211.7
    292160     8212.95
    292200     8213.66
    292240     8214.91
    292280     8215.95
    292320     8218.08
    292360     8218.43
    292400     8220.29
    292440     8221.11
    292480     8222.29
    292520     8223.26
    292560     8224.27
    292600     8225.73
    292640     8226.53
    292680     8227.82
    292720     8228.37
    292760     8230.14
    292800     8230.97
    292840     8231.81
    292880     8232.72
    292920     8234.05
    292960     8235.29
    293000     8236.01
    293040     8237.26
    293080     8238.32
    293120     8240.42
    293160      8240.8
    293200     8242.65
    293240     8243.48
    293280     8244.64
    293320     8245.62
    293360     8246.62
    293400      8248.1
    293440     8248.88
    293480     8250.16
    293520     8250.72
    293560      8252.5
    293600     8253.29
    293640     8254.17
    293680     8255.07
    293720     8256.36
    293760     8257.61
    293800     8258.34
    293840     8259.58
    293880     8260.63
    293920     8262.76
    293960     8263.11
    294000     8264.99
    294040      8265.8
    294080     8266.99
    294120     8267.95
    294160     8268.97
    294200     8270.44
    294240     8271.25
    294280     8272.52
    294320     8273.07
    294360     8274.85
    294400     8275.64
    294440     8276.53
    294480      8277.4
    294520     8278.71
    294560     8279.94
    294600     8280.67
    294640     8281.92
    294680        8283
    294720     8285.08
    294760     8285.47
    294800     8287.34
    294840     8288.16
    294880     8289.36
    294920      8290.3
    294960     8291.32
    295000     8292.81
    295040     8293.58
    295080     8294.87
    295120     8295.43
    295160     8297.18
    295200     8297.97
    295240      8298.9
    295280     8299.74
    295320     8301.04
    295360     8302.31
    295400        8303
    295440     8304.26
    295480     8305.33
    295520     8307.41
    295560     8307.81
    295600      8309.7
    295640      8310.5
    295680     8311.73
    295720     8312.63
    295760     8313.65
    295800     8315.17
    295840     8315.91
    295880     8317.21
    295920     8317.79
    295960     8319.56
    296000     8320.32
    296040     8321.24
    296080     8322.09
    296120      8323.4
    296160     8324.67
    296200     8325.37
    296240     8326.62
    296280     8327.69
    296320     8329.73
    296360     8330.18
    296400     8332.04
    296440     8332.86
    296480     8334.08
    296520     8334.99
    296560     8336.01
    296600     8337.53
    296640     8338.25
    296680     8339.57
    296720     8340.16
    296760     8341.91
    296800     8342.68
    296840      8343.6
    296880     8344.44
    296920     8345.75
    296960     8347.02
    297000     8347.72
    297040     8348.94
    297080     8350.06
    297120     8352.11
    297160     8352.54
    297200     8354.38
    297240     8355.21
    297280     8356.41
    297320     8357.34
    297360     8358.36
    297400      8359.9
    297440     8360.61
    297480     8361.93
    297520     8362.55
    297560     8364.27
    297600     8365.06
    297640     8365.96
    297680     8366.79
    297720      8368.1
    297760     8369.35
    297800     8370.08
    297840     8371.29
    297880     8372.42
    297920     8374.42
    297960     8374.88
    298000     8376.75
    298040     8377.56
    298080     8378.77
    298120     8379.71
    298160     8380.73
    298200     8382.26
    298240     8382.93
    298280     8384.28
    298320     8384.93
    298360     8386.61
    298400      8387.4
    298440     8388.32
    298480     8389.19
    298520     8390.51
    298560     8391.72
    298600     8392.45
    298640     8393.69
    298680     8394.81
    298720     8396.81
    298760     8397.25
    298800     8399.12
    298840     8399.94
    298880     8401.17
    298920     8402.11
    298960     8403.09
    299000     8404.64
    299040      8405.3
    299080     8406.68
    299120     8407.33
    299160        8409
    299200     8409.81
    299240     8410.73
    299280      8411.6
    299320      8412.9
    299360     8414.13
    299400     8414.89
    299440     8416.11
    299480     8417.24
    299520      8419.2
    299560     8419.63
    299600     8421.54
    299640     8422.35
    299680     8423.58
    299720     8424.54
    299760     8425.54
    299800     8427.08
    299840     8427.72
    299880     8429.12
    299920     8429.72
    299960     8431.46
    300000     8432.26
    300040     8433.17
    300080     8434.02
    300120     8435.34
    300160     8436.56
    300200     8437.33
    300240     8438.53
    300280     8439.66
    300320     8441.63
    300360      8442.1
    300400     8443.97
    300440      8444.8
    300480     8446.02
    300520     8446.99
    300560        8448
    300600     8449.53
    300640     8450.16
    300680     8451.57
    300720     8452.17
    300760     8453.91
    300800      8454.7
    300840     8455.65
    300880     8456.46
    300920     8457.79
    300960        8459
    301000     8459.78
    301040     8460.99
    301080     8462.12
    301120     8464.09
    301160     8464.55
    301200     8466.44
    301240     8467.22
    301280     8468.47
    301320     8469.45
    301360     8470.46
    301400     8471.98
    301440     8472.62
    301480     8474.04
    301520     8474.64
    301560     8476.34
    301600     8477.18
    301640     8478.12
    301680     8478.92
    301720     8480.21
    301760     8481.46
    301800     8482.24
    301840     8483.47
    301880     8484.59
    301920     8486.56
    301960     8487.02
    302000     8488.87
    302040     8489.68
    302080     8490.94
    302120     8491.93
    302160     8492.92
    302200     8494.45
    302240     8495.07
    302280     8496.51
    302320      8497.1
    302360     8498.83
    302400     8499.65
    302440     8500.61
    302480     8501.38
    302520     8502.67
    302560     8503.94
    302600     8504.73
    302640     8505.94
    302680     8507.09
    302720     8509.05
    302760     8509.52
    302800     8511.38
    302840     8512.17
    302880     8513.43
    302920     8514.43
    302960     8515.43
    303000     8516.96
    303040     8517.59
    303080     8519.02
    303120     8519.62
    303160     8521.36
    303200     8522.17
    303240     8523.14
    303280     8523.88
    303320     8525.18
    303360     8526.45
    303400     8527.24
    303440     8528.45
    303480     8529.56
    303520     8531.54
    303560     8532.06
    303600     8533.84
    303640     8534.67
    303680     8535.93
    303720     8536.91
    303760     8537.93
    303800     8539.45
    303840     8540.12
    303880     8541.53
    303920     8542.14
    303960     8543.89
    304000     8544.67
    304040     8545.61
    304080     8546.42
    304120     8547.71
    304160     8548.98
    304200     8549.76
    304240     8550.97
    304280     8552.08
    304320     8554.06
    304360     8554.58
    304400     8556.36
    304440     8557.19
    304480     8558.47
    304520     8559.41
    304560     8560.43
    304600     8561.98
    304640     8562.64
    304680     8564.02
    304720     8564.65
    304760     8566.42
    304800     8567.18
    304840     8568.13
    304880     8568.93
    304920     8570.23
    304960     8571.51
    305000     8572.29
    305040      8573.5
    305080     8574.61
    305120     8576.58
    305160      8577.1
    305200     8578.87
    305240     8579.71
    305280        8581
    305320     8581.93
    305360     8582.97
    305400     8584.51
    305440     8585.19
    305480     8586.53
    305520     8587.19
    305560     8588.92
    305600     8589.75
    305640     8590.66
    305680     8591.47
    305720     8592.77
    305760     8594.02
    305800     8594.82
    305840     8596.05
    305880     8597.12
    305920     8599.12
    305960     8599.62
    306000     8601.42
    306040     8602.26
    306080     8603.54
    306120      8604.5
    306160     8605.53
    306200     8607.06
    306240     8607.73
    306280     8609.07
    306320     8609.74
    306360     8611.46
    306400      8612.3
    306440     8613.19
    306480        8614
    306520     8615.33
    306560     8616.56
    306600     8617.37
    306640     8618.59
    306680     8619.66
    306720     8621.67
    306760     8622.15
    306800     8623.98
    306840     8624.83
    306880     8626.08
    306920     8627.06
    306960     8628.08
    307000     8629.62
    307040     8630.28
    307080     8631.63
    307120     8632.27
    307160        8634
    307200     8634.85
    307240     8635.73
    307280     8636.52
    307320     8637.85
    307360     8639.09
    307400      8639.9
    307440     8641.12
    307480      8642.2
    307520     8644.21
    307560     8644.66
    307600     8646.52
    307640     8647.35
    307680     8648.63
    307720     8649.59
    307760     8650.62
    307800     8652.15
    307840     8652.81
    307880     8654.12
    307920     8654.78
    307960     8656.53
    308000     8657.37
    308040     8658.25
    308080     8659.04
    308120      8660.4
    308160      8661.6
    308200     8662.43
    308240     8663.65
    308280     8664.73
    308320     8666.72
    308360     8667.19
    308400     8669.04
    308440     8669.85
    308480     8671.14
    308520     8672.12
    308560     8673.15
    308600     8674.67
    308640      8675.3
    308680     8676.61
    308720      8677.3
    308760     8679.05
    308800     8679.88
    308840     8680.75
    308880     8681.54
    308920     8682.88
    308960     8684.09
    309000     8684.93
    309040     8686.15
    309080     8687.22
    309120     8689.23
    309160      8689.7
    309200     8691.54
    309240     8692.35
    309280     8693.61
    309320      8694.6
    309360     8695.62
    309400     8697.15
    309440     8697.75
    309480     8699.08
    309520     8699.76
    309560     8701.53
    309600     8702.31
    309640     8703.23
    309680     8704.01
    309720     8705.33
    309760     8706.54
    309800     8707.39
    309840      8708.6
    309880     8709.68
    309920     8711.68
    309960     8712.15
    310000        8714
    310040     8714.82
    310080     8716.08
    310120     8717.06
    310160     8718.08
    310200     8719.61
    310240     8720.23
    310280     8721.51
    310320     8722.23
    310360     8723.99
    310400     8724.78
    310440     8725.67
    310480     8726.46
    310520     8727.79
    310560     8728.98
    310600     8729.86
    310640     8731.05
    310680     8732.14
    310720     8734.13
    310760     8734.62
    310800     8736.46
    310840     8737.28
    310880     8738.54
    310920     8739.54
    310960     8740.55
    311000     8742.08
    311040     8742.69
    311080        8744
    311120     8744.72
    311160     8746.46
    311200     8747.29
    311240     8748.13
    311280     8748.91
    311320     8750.26
    311360     8751.46
    311400     8752.35
    311440     8753.53
    311480     8754.62
    311520     8756.63
    311560     8757.12
    311600     8758.95
    311640      8759.8
    311680     8761.02
    311720     8762.01
    311760     8763.01
    311800     8764.56
    311840     8765.16
    311880     8766.46
    311920     8767.17
    311960     8768.96
    312000     8769.74
    312040     8770.57
    312080     8771.37
    312120     8772.74
    312160     8773.92
    312200     8774.81
    312240     8775.98
    312280      8777.1
    312320     8779.11
    312360     8779.58
    312400     8781.41
    312440     8782.29
    312480     8783.49
    312520      8784.5
    312560     8785.49
    312600     8787.03
    312640     8787.64
    312680     8788.94
    312720     8789.62
    312760     8791.42
    312800     8792.21
    312840     8793.04
    312880     8793.85
    312920     8795.22
    312960     8796.41
    313000     8797.29
    313040     8798.47
    313080     8799.55
    313120      8801.6
    313160     8802.07
    313200     8803.92
    313240     8804.77
    313280     8805.97
    313320     8806.96
    313360     8807.96
    313400      8809.5
    313440     8810.11
    313480     8811.41
    313520     8812.07
    313560     8813.89
    313600     8814.64
    313640      8815.5
    313680      8816.3
    313720      8817.7
    313760     8818.88
    313800     8819.75
    313840     8820.93
    313880        8822
    313920     8824.06
    313960     8824.51
    314000     8826.38
    314040     8827.24
    314080     8828.43
    314120     8829.43
    314160     8830.42
    314200     8831.98
    314240     8832.55
    314280     8833.82
    314320     8834.52
    314360     8836.36
    314400     8837.12
    314440     8837.95
    314480     8838.74
    314520     8840.16
    314560     8841.34
    314600     8842.18
    314640     8843.38
    314680     8844.44
    314720     8846.48
    314760     8846.97
    314800     8848.85
    314840     8849.67
    314880     8850.86
    314920     8851.88
    314960     8852.88
    315000     8854.42
    315040     8855.01
    315080     8856.28
    315120     8856.96
    315160      8858.8
    315200     8859.58
    315240     8860.41
    315280     8861.17
    315320     8862.58
    315360     8863.79
    315400     8864.61
    315440     8865.85
    315480     8866.87
    315520     8868.92
    315560     8869.42
    315600      8871.3
    315640     8872.12
    315680     8873.33
    315720     8874.34
    315760     8875.37
    315800     8876.89
    315840     8877.47
    315880     8878.76
    315920     8879.43
    315960     8881.26
    316000     8882.02
    316040     8882.86
    316080     8883.61
    316120     8885.04
    316160     8886.25
    316200     8887.06
    316240     8888.33
    316280     8889.35
    316320     8891.36
    316360     8891.88
    316400     8893.77
    316440     8894.63
    316480     8895.79
    316520      8896.8
    316560     8897.83
    316600     8899.35
    316640     8899.94
    316680      8901.2
    316720      8901.9
    316760     8903.74
    316800     8904.47
    316840     8905.37
    316880     8906.08
    316920     8907.51
    316960     8908.75
    317000     8909.51
    317040     8910.79
    317080     8911.83
    317120     8913.83
    317160     8914.38
    317200     8916.27
    317240     8917.12
    317280     8918.28
    317320     8919.29
    317360     8920.28
    317400     8921.85
    317440     8922.43
    317480     8923.71
    317520     8924.39
    317560     8926.23
    317600     8926.94
    317640     8927.86
    317680     8928.57
    317720        8930
    317760     8931.22
    317800     8932.01
    317840     8933.26
    317880      8934.3
    317920     8936.34
    317960     8936.88
    318000     8938.75
    318040     8939.62
    318080     8940.78
    318120     8941.78
    318160      8942.8
    318200     8944.31
    318240     8944.94
    318280     8946.19
    318320     8946.88
    318360     8948.72
    318400     8949.42
    318440     8950.34
    318480     8951.06
    318520     8952.48
    318560     8953.71
    318600     8954.51
    318640     8955.74
    318680     8956.76
    318720     8958.86
    318760     8959.36
    318800     8961.28
    318840     8962.14
    318880     8963.26
    318920     8964.26
    318960     8965.28
    319000      8966.8
    319040     8967.41
    319080     8968.68
    319120     8969.38
    319160     8971.19
    319200     8971.92
    319240     8972.82
    319280     8973.54
    319320     8974.96
    319360      8976.2
    319400     8976.99
    319440     8978.23
    319480     8979.28
    319520     8981.33
    319560     8981.86
    319600     8983.76
    319640     8984.64
    319680     8985.75
    319720     8986.76
    319760     8987.76
    319800     8989.32
    319840     8989.92
    319880     8991.17
    319920     8991.88
    319960     8993.71
    320000     8994.45
    320040     8995.36
    320080     8996.07
    320120     8997.49
    320160     8998.72
    320200     8999.49
    320240     9000.73
    320280      9001.8
    320320     9003.84
    320360     9004.39
    320400     9006.28
    320440     9007.19
    320480     9008.26
    320520     9009.29
    320560     9010.29
    320600     9011.89
    320640     9012.45
    320680     9013.71
    320720     9014.41
    320760     9016.23
    320800     9016.97
    320840     9017.87
    320880     9018.59
    320920     9020.04
    320960     9021.28
    321000     9022.07
    321040     9023.26
    321080     9024.38
    321120     9026.39
    321160     9026.92
    321200     9028.79
    321240     9029.73
    321280     9030.78
    321320     9031.83
    321360     9032.82
    321400     9034.44
    321440     9034.98
    321480     9036.24
    321520     9036.93
    321560     9038.74
    321600     9039.51
    321640     9040.41
    321680      9041.1
    321720     9042.56
    321760      9043.8
    321800     9044.59
    321840      9045.8
    321880      9046.9
    321920     9048.91
    321960     9049.48
    322000     9051.33
    322040     9052.28
    322080     9053.29
    322120     9054.34
    322160     9055.34
    322200     9056.98
    322240      9057.5
    322280     9058.76
    322320     9059.44
    322360     9061.29
    322400     9062.06
    322440     9062.95
    322480     9063.65
    322520     9065.11
    322560     9066.34
    322600     9067.13
    322640     9068.36
    322680     9069.47
    322720     9071.46
    322760     9072.03
    322800     9073.91
    322840     9074.85
    322880     9075.84
    322920     9076.92
    322960      9077.9
    323000     9079.55
    323040     9080.06
    323080     9081.31
    323120     9082.01
    323160     9083.82
    323200     9084.62
    323240     9085.49
    323280     9086.21
    323320     9087.67
    323360      9088.9
    323400     9089.67
    323440     9090.89
    323480     9092.03
    323520     9094.01
    323560     9094.58
    323600      9096.4
    323640     9097.37
    323680     9098.35
    323720     9099.48
    323760     9100.43
    323800     9102.08
    323840     9102.62
    323880     9103.84
    323920     9104.53
    323960     9106.36
    324000     9107.14
    324040     9108.02
    324080     9108.73
    324120     9110.18
    324160     9111.42
    324200     9112.21
    324240     9113.39
    324280     9114.53
    324320     9116.58
    324360     9117.06
    324400      9118.9
    324440     9119.88
    324480     9120.86
    324520        9122
    324560     9122.94
    324600     9124.62
    324640      9125.1
    324680     9126.36
    324720     9127.02
    324760     9128.86
    324800     9129.67
    324840     9130.52
    324880     9131.23
    324920     9132.71
    324960     9133.92
    325000     9134.71
    325040     9135.86
    325080     9137.03
    325120      9139.1
    325160     9139.57
    325200     9141.42
    325240     9142.39
    325280     9143.33
    325320     9144.55
    325360     9145.41
    325400     9147.12
    325440      9147.6
    325480     9148.87
    325520     9149.52
    325560     9151.37
    325600     9152.14
    325640     9153.01
    325680     9153.75
    325720     9155.23
    325760     9156.44
    325800      9157.2
    325840     9158.38
    325880     9159.54
    325920     9161.58
    325960     9162.07
    326000     9163.91
    326040     9164.88
    326080     9165.83
    326120     9167.06
    326160     9167.89
    326200     9169.66
    326240      9170.1
    326280     9171.38
    326320     9172.03
    326360     9173.86
    326400     9174.65
    326440     9175.54
    326480     9176.27
    326520     9177.75
    326560     9178.93
    326600     9179.71
    326640      9180.9
    326680     9182.08
    326720     9184.11
    326760     9184.56
    326800     9186.42
    326840     9187.42
    326880     9188.37
    326920     9189.58
    326960     9190.42
    327000     9192.21
    327040     9192.66
    327080     9193.93
    327120     9194.56
    327160     9196.41
    327200      9197.2
    327240     9198.09
    327280     9198.81
    327320     9200.32
    327360     9201.46
    327400     9202.26
    327440     9203.43
    327480      9204.6
    327520     9206.68
    327560     9207.11
    327600     9208.98
    327640     9210.01
    327680     9210.92
    327720      9212.1
    327760     9212.95
    327800     9214.77
    327840     9215.18
    327880     9216.47
    327920     9217.07
    327960     9218.95
    328000     9219.75
    328040      9220.6
    328080     9221.31
    328120     9222.82
    328160        9224
    328200     9224.79
    328240     9225.97
    328280     9227.09
    328320     9229.21
    328360     9229.66
    328400     9231.51
    328440     9232.52
    328480     9233.44
    328520     9234.63
    328560     9235.49
    328600     9237.32
    328640     9237.76
    328680        9239
    328720     9239.59
    328760      9241.5
    328800     9242.29
    328840     9243.14
    328880     9243.83
    328920     9245.37
    328960     9246.55
    329000     9247.33
    329040      9248.5
    329080     9249.59
    329120     9251.72
    329160     9252.21
    329200     9253.98
    329240     9255.04
    329280     9255.94
    329320     9257.15
    329360        9258
    329400     9259.83
    329440     9260.28
    329480     9261.52
    329520     9262.09
    329560        9264
    329600     9264.78
    329640     9265.62
    329680     9266.33
    329720     9267.89
    329760     9269.08
    329800     9269.87
    329840     9271.02
    329880      9272.1
    329920     9274.25
    329960     9274.72
    330000     9276.49
    330040     9277.55
    330080     9278.43
    330120     9279.67
    330160      9280.5
    330200     9282.34
    330240      9282.8
    330280     9284.06
    330320      9284.6
    330360     9286.54
    330400     9287.32
    330440     9288.16
    330480     9288.87
    330520     9290.43
    330560      9291.6
    330600     9292.41
    330640     9293.54
    330680     9294.63
    330720     9296.81
    330760     9297.28
    330800     9299.03
    330840     9300.09
    330880     9300.96
    330920     9302.21
    330960     9303.04
    331000     9304.87
    331040     9305.32
    331080     9306.61
    331120     9307.11
    331160      9309.1
    331200     9309.87
    331240      9310.7
    331280     9311.39
    331320     9312.97
    331360     9314.14
    331400     9314.96
    331440     9316.08
    331480     9317.17
    331520     9319.35
    331560     9319.82
    331600     9321.56
    331640     9322.61
    331680      9323.5
    331720     9324.77
    331760      9325.6
    331800      9327.4
    331840     9327.89
    331880     9329.14
    331920     9329.66
    331960     9331.66
    332000     9332.42
    332040     9333.25
    332080     9333.98
    332120     9335.51
    332160     9336.68
    332200     9337.51
    332240     9338.62
    332280     9339.69
    332320      9341.9
    332360     9342.32
    332400     9344.13
    332440     9345.18
    332480     9346.03
    332520     9347.31
    332560     9348.15
    332600     9350.01
    332640     9350.45
    332680     9351.68
    332720     9352.21
    332760     9354.23
    332800     9354.98
    332840     9355.78
    332880     9356.56
    332920     9358.05
    332960     9359.24
    333000     9360.06
    333040     9361.18
    333080     9362.22
    333120     9364.44
    333160     9364.87
    333200     9366.69
    333240     9367.75
    333280     9368.58
    333320     9369.85
    333360      9370.7
    333400     9372.54
    333440        9373
    333480     9374.23
    333520     9374.79
    333560     9376.77
    333600     9377.54
    333640     9378.34
    333680     9379.11
    333720      9380.6
    333760     9381.77
    333800     9382.59
    333840     9383.74
    333880     9384.76
    333920     9386.98
    333960     9387.37
    334000     9389.22
    334040     9390.29
    334080     9391.13
    334120     9392.37
    334160     9393.23
    334200      9395.1
    334240     9395.55
    334280     9396.76
    334320     9397.31
    334360     9399.29
    334400     9400.05
    334440     9400.88
    334480     9401.61
    334520     9403.07
    334560     9404.28
    334600      9405.1
    334640     9406.25
    334680     9407.29
    334720     9409.49
    334760     9409.92
    334800     9411.75
    334840     9412.83
    334880     9413.66
    334920     9414.87
    334960     9415.77
    335000     9417.64
    335040     9418.08
    335080     9419.29
    335120     9419.87
    335160     9421.84
    335200     9422.62
    335240     9423.43
    335280     9424.14
    335320     9425.64
    335360     9426.81
    335400     9427.66
    335440      9428.8
    335480     9429.84
    335520     9432.04
    335560     9432.47
    335600     9434.32
    335640     9435.37
    335680     9436.17
    335720     9437.41
    335760     9438.29
    335800     9440.16
    335840     9440.61
    335880     9441.84
    335920      9442.4
    335960     9444.37
    336000     9445.12
    336040     9445.98
    336080     9446.69
    336120     9448.18
    336160     9449.36
    336200      9450.2
    336240     9451.34
    336280     9452.36
    336320      9454.6
    336360     9455.02
    336400      9456.9
    336440     9457.92
    336480     9458.74
    336520     9459.98
    336560     9460.86
    336600      9462.7
    336640      9463.2
    336680     9464.41
    336720     9464.96
    336760     9466.93
    336800     9467.67
    336840      9468.5
    336880     9469.25
    336920     9470.76
    336960     9471.98
    337000     9472.75
    337040     9473.91
    337080     9474.94
    337120     9477.13
    337160      9477.6
    337200     9479.46
    337240     9480.48
    337280     9481.27
    337320     9482.53
    337360     9483.42
    337400     9485.26
    337440     9485.75
    337480     9486.98
    337520     9487.55
    337560     9489.47
    337600     9490.26
    337640     9491.03
    337680     9491.79
    337720     9493.31
    337760     9494.52
    337800     9495.33
    337840      9496.5
    337880      9497.5
    337920     9499.71
    337960     9500.18
    338000     9502.01
    338040     9503.04
    338080     9503.85
    338120     9505.09
    338160     9506.01
    338200     9507.81
    338240      9508.3
    338280     9509.58
    338320     9510.14
    338360     9512.02
    338400     9512.83
    338440     9513.62
    338480     9514.37
    338520     9515.86
    338560     9517.07
    338600     9517.91
    338640     9519.07
    338680     9520.07
    338720     9522.31
    338760     9522.78
    338800     9524.58
    338840     9525.62
    338880     9526.41
    338920     9527.67
    338960     9528.55
    339000     9530.37
    339040     9530.88
    339080     9532.16
    339120     9532.69
    339160     9534.57
    339200      9535.4
    339240     9536.18
    339280     9536.96
    339320     9538.42
    339360     9539.65
    339400     9540.45
    339440     9541.64
    339480     9542.63
    339520     9544.88
    339560     9545.32
    339600     9547.14
    339640     9548.17
    339680     9548.96
    339720      9550.2
    339760      9551.1
    339800     9552.93
    339840     9553.44
    339880     9554.68
    339920     9555.27
    339960     9557.11
    340000     9557.94
    340040     9558.72
    340080     9559.51
    340120     9560.97
    340160     9562.18
    340200     9563.01
    340240     9564.17
    340280     9565.17
    340320     9567.42
    340360     9567.88
    340400     9569.68
    340440     9570.71
    340480     9571.51
    340520     9572.75
    340560     9573.64
    340600     9575.47
    340640     9575.98
    340680     9577.21
    340720     9577.81
    340760     9579.66
    340800     9580.47
    340840     9581.26
    340880     9582.03
    340920     9583.53
    340960     9584.73
    341000     9585.55
    341040     9586.74
    341080     9587.71
    341120     9589.98
    341160     9590.42
    341200     9592.22
    341240     9593.24
    341280     9594.04
    341320     9595.29
    341360     9596.21
    341400     9598.04
    341440     9598.52
    341480     9599.79
    341520     9600.37
    341560     9602.21
    341600     9603.01
    341640     9603.79
    341680     9604.56
    341720     9606.06
    341760     9607.27
    341800     9608.07
    341840     9609.25
    341880     9610.22
    341920     9612.52
    341960     9612.98
    342000     9614.75
    342040     9615.81
    342080     9616.58
    342120     9617.86
    342160     9618.74
    342200     9620.58
    342240     9621.04
    342280     9622.33
    342320     9622.89
    342360     9624.73
    342400     9625.55
    342440     9626.31
    342480     9627.09
    342520     9628.61
    342560     9629.79
    342600     9630.59
    342640     9631.78
    342680     9632.78
    342720     9635.06
    342760     9635.49
    342800     9637.26
    342840     9638.33
    342880     9639.11
    342920     9640.43
    342960     9641.28
    343000     9643.15
    343040     9643.55
    343080     9644.87
    343120     9645.43
    343160     9647.26
    343200     9648.08
    343240     9648.83
    343280     9649.59
    343320     9651.15
    343360     9652.34
    343400     9653.07
    343440     9654.27
    343480     9655.29
    343520      9657.6
    343560     9658.03
    343600     9659.77
    343640     9660.84
    343680      9661.6
    343720     9662.92
    343760     9663.77
    343800     9665.64
    343840     9666.05
    343880     9667.36
    343920     9667.91
    343960     9669.77
    344000     9670.59
    344040      9671.3
    344080     9672.07
    344120     9673.62
    344160      9674.8
    344200     9675.54
    344240     9676.77
    344280     9677.74
    344320     9680.07
    344360      9680.5
    344400     9682.26
    344440     9683.32
    344480     9684.04
    344520     9685.36
    344560     9686.22
    344600     9688.11
    344640     9688.57
    344680     9689.87
    344720     9690.41
    344760     9692.27
    344800     9693.09
    344840     9693.81
    344880     9694.54
    344920     9696.12
    344960      9697.3
    345000     9698.03
    345040     9699.25
    345080     9700.24
    345120     9702.54
    345160     9702.98
    345200     9704.74
    345240      9705.8
    345280     9706.53
    345320     9707.84
    345360     9708.66
    345400     9710.58
    345440     9711.05
    345480     9712.34
    345520     9712.89
    345560     9714.71
    345600     9715.56
    345640     9716.28
    345680     9716.99
    345720     9718.62
    345760     9719.75
    345800     9720.49
    345840     9721.71
    345880     9722.71
    345920        9725
    345960     9725.45
    346000     9727.21
    346040     9728.31
    346080     9729.02
    346120     9730.33
    346160     9731.14
    346200     9733.05
    346240     9733.53
    346280     9734.79
    346320     9735.37
    346360      9737.2
    346400     9738.09
    346440      9738.8
    346480     9739.48
    346520     9741.12
    346560     9742.25
    346600     9742.97
    346640     9744.22
    346680     9745.21
    346720     9747.47
    346760     9747.95
    346800     9749.71
    346840     9750.83
    346880     9751.51
    346920     9752.83
    346960     9753.65
    347000     9755.54
    347040     9756.06
    347080     9757.28
    347120     9757.89
    347160     9759.71
    347200     9760.58
    347240     9761.33
    347280     9762.01
    347320     9763.65
    347360     9764.76
    347400     9765.49
    347440     9766.75
    347480     9767.72
    347520     9770.03
    347560     9770.45
    347600     9772.23
    347640     9773.35
    347680     9774.05
    347720     9775.35
    347760     9776.19
    347800     9778.07
    347840     9778.59
    347880      9779.8
    347920     9780.41
    347960     9782.22
    348000     9783.13
    348040     9783.86
    348080     9784.56
    348120      9786.2
    348160     9787.33
    348200     9788.03
    348240     9789.31
    348280     9790.28
    348320     9792.61
    348360        9793
    348400     9794.76
    348440     9795.89
    348480     9796.56
    348520     9797.92
    348560     9798.74
    348600     9800.63
    348640     9801.15
    348680     9802.33
    348720     9802.96
    348760     9804.77
    348800     9805.65
    348840     9806.39
    348880     9807.08
    348920     9808.75
    348960     9809.88
    349000     9810.54
    349040     9811.85
    349080     9812.81
    349120     9815.18
    349160     9815.54
    349200     9817.32
    349240     9818.42
    349280     9819.08
    349320     9820.45
    349360     9821.28
    349400     9823.19
    349440     9823.69
    349480     9824.91
    349520     9825.47
    349560      9827.3
    349600     9828.17
    349640      9828.9
    349680     9829.59
    349720      9831.3
    349760      9832.4
    349800     9833.08
    349840     9834.34
    349880     9835.32
    349920     9837.68
    349960     9838.05
    350000     9839.82
    350040     9840.95
    350080     9841.59
    350120     9842.94
    350160      9843.8
    350200     9845.68
    350240     9846.23
    350280     9847.41
    350320     9847.99
    350360     9849.79
    350400     9850.66
    350440     9851.38
    350480     9852.06
    350520     9853.81
    350560      9854.9
    350600      9855.6
    350640     9856.85
    350680     9857.79
    350720     9860.22
    350760     9860.59
    350800     9862.32
    350840     9863.46
    350880     9864.13
    350920     9865.43
    350960      9866.3
    351000      9868.2
    351040     9868.71
    351080     9869.92
    351120     9870.47
    351160      9872.3
    351200     9873.17
    351240     9873.87
    351280     9874.54
    351320     9876.35
    351360     9877.39
    351400     9878.09
    351440     9879.37
    351480     9880.34
    351520     9882.75
    351560     9883.12
    351600     9884.81
    351640     9885.99
    351680     9886.64
    351720     9887.94
    351760     9888.81
    351800     9890.71
    351840     9891.24
    351880     9892.43
    351920     9892.98
    351960     9894.79
    352000     9895.69
    352040     9896.41
    352080     9897.01
    352120     9898.87
    352160      9899.9
    352200     9900.62
    352240     9901.86
    352280     9902.88
    352320     9905.27
    352360     9905.64
    352400     9907.35
    352440     9908.48
    352480     9909.16
    352520     9910.47
    352560     9911.35
    352600     9913.21
    352640     9913.79
    352680     9914.97
    352720     9915.52
    352760     9917.32
    352800     9918.19
    352840     9918.91
    352880     9919.53
    352920     9921.37
    352960     9922.43
    353000     9923.14
    353040     9924.41
    353080     9925.38
    353120     9927.78
    353160     9928.17
    353200     9929.84
    353240     9930.97
    353280     9931.67
    353320     9932.98
    353360     9933.87
    353400      9935.7
    353440     9936.29
    353480      9937.5
    353520     9938.02
    353560     9939.83
    353600     9940.68
    353640     9941.39
    353680        9942
    353720     9943.86
    353760     9944.92
    353800     9945.62
    353840     9946.93
    353880     9947.85
    353920     9950.28
    353960     9950.68
    354000     9952.36
    354040     9953.51
    354080      9954.2
    354120     9955.49
    354160     9956.41
    354200     9958.21
    354240     9958.81
    354280        9960
    354320      9960.5
    354360     9962.35
    354400     9963.21
    354440      9963.9
    354480      9964.5
    354520     9966.36
    354560     9967.41
    354600      9968.1
    354640     9969.43
    354680     9970.36
    354720      9972.8
    354760     9973.18
    354800     9974.84
    354840        9976
    354880      9976.7
    354920     9977.99
    354960     9978.88
    355000     9980.68
    355040     9981.29
    355080     9982.45
    355120     9982.99
    355160     9984.87
    355200     9985.68
    355240     9986.37
    355280     9986.96
    355320     9988.83
    355360     9989.89
    355400     9990.58
    355440     9991.92
    355480     9992.84
    355520     9995.25
    355560     9995.65
    355600     9997.33
    355640     9998.49
    355680     9999.17
    355720     10000.5
    355760     10001.4
    355800     10003.2
    355840     10003.8
    355880       10005
    355920     10005.5
    355960     10007.3
    356000     10008.2
    356040     10008.9
    356080     10009.5
    356120     10011.3
    356160     10012.4
    356200     10013.1
    356240     10014.4
    356280     10015.3
    356320     10017.7
    356360     10018.1
    356400     10019.8
    356440       10021
    356480     10021.6
    356520       10023
    356560     10023.8
    356600     10025.6
    356640     10026.3
    356680     10027.4
    356720     10027.9
    356760     10029.8
    356800     10030.6
    356840     10031.4
    356880       10032
    356920     10033.8
    356960     10034.9
    357000     10035.5
    357040     10036.9
    357080     10037.8
    357120     10040.2
    357160     10040.6
    357200     10042.3
    357240     10043.5
    357280     10044.1
    357320     10045.4
    357360     10046.3
    357400     10048.1
    357440     10048.8
    357480     10049.9
    357520     10050.4
    357560     10052.3
    357600     10053.1
    357640     10053.8
    357680     10054.4
    357720     10056.3
    357760     10057.3
    357800       10058
    357840     10059.4
    357880     10060.3
    357920     10062.7
    357960     10063.1
    358000     10064.7
    358040     10065.9
    358080     10066.6
    358120     10067.9
    358160     10068.8
    358200     10070.6
    358240     10071.2
    358280     10072.4
    358320     10072.9
    358360     10074.7
    358400     10075.6
    358440     10076.3
    358480     10076.9
    358520     10078.7
    358560     10079.8
    358600     10080.5
    358640     10081.8
    358680     10082.7
    358720     10085.1
    358760     10085.5
    358800     10087.2
    358840     10088.4
    358880       10089
    358920     10090.4
    358960     10091.2
    359000       10093
    359040     10093.6
    359080     10094.8
    359120     10095.4
    359160     10097.1
    359200       10098
    359240     10098.8
    359280     10099.3
    359320     10101.2
    359360     10102.2
    359400       10103
    359440     10104.3
    359480     10105.2
    359520     10107.5
    359560       10108
    359600     10109.6
    359640     10110.8
    359680     10111.5
    359720     10112.8
    359760     10113.7
    359800     10115.4
    359840     10116.1
    359880     10117.3
    359920     10117.8
    359960     10119.6
    360000     10120.5
    360040     10121.2
    360080     10121.7
    360120     10123.6
    360160     10124.7
    360200     10125.4
    360240     10126.7
    360280     10127.7
    360320       10130
    360360     10130.5
    360400     10132.1
    360440     10133.3
    360480     10133.9
    360520     10135.3
    360560     10136.2
    360600     10137.9
    360640     10138.5
    360680     10139.8
    360720     10140.3
    360760       10142
    360800     10142.9
    360840     10143.6
    360880     10144.2
    360920       10146
    360960     10147.1
    361000     10147.9
    361040     10149.2
    361080     10150.1
    361120     10152.4
    361160     10152.9
    361200     10154.5
    361240     10155.7
    361280     10156.4
    361320     10157.8
    361360     10158.6
    361400     10160.4
    361440     10160.9
    361480     10162.2
    361520     10162.7
    361560     10164.5
    361600     10165.4
    361640     10166.1
    361680     10166.6
    361720     10168.5
    361760     10169.6
    361800     10170.3
    361840     10171.6
    361880     10172.5
    361920     10174.9
    361960     10175.4
    362000       10177
    362040     10178.1
    362080     10178.8
    362120     10180.2
    362160     10181.1
    362200     10182.8
    362240     10183.4
    362280     10184.7
    362320     10185.2
    362360       10187
    362400     10187.8
    362440     10188.5
    362480     10189.1
    362520     10190.9
    362560       10192
    362600     10192.7
    362640     10194.1
    362680       10195
    362720     10197.3
    362760     10197.8
    362800     10199.4
    362840     10200.6
    362880     10201.2
    362920     10202.7
    362960     10203.5
    363000     10205.3
    363040     10205.8
    363080     10207.1
    363120     10207.6
    363160     10209.4
    363200     10210.2
    363240     10210.9
    363280     10211.5
    363320     10213.3
    363360     10214.4
    363400     10215.2
    363440     10216.5
    363480     10217.4
    363520     10219.7
    363560     10220.2
    363600     10221.8
    363640       10223
    363680     10223.6
    363720     10225.1
    363760     10225.9
    363800     10227.7
    363840     10228.2
    363880     10229.5
    363920       10230
    363960     10231.8
    364000     10232.7
    364040     10233.3
    364080     10233.9
    364120     10235.7
    364160     10236.8
    364200     10237.6
    364240     10238.9
    364280     10239.8
    364320     10242.1
    364360     10242.6
    364400     10244.2
    364440     10245.4
    364480     10246.1
    364520     10247.5
    364560     10248.4
    364600     10250.2
    364640     10250.6
    364680     10251.9
    364720     10252.5
    364760     10254.3
    364800     10255.1
    364840     10255.7
    364880     10256.3
    364920     10258.1
    364960     10259.3
    365000     10260.1
    365040     10261.4
    365080     10262.3
    365120     10264.6
    365160     10265.1
    365200     10266.7
    365240     10267.9
    365280     10268.5
    365320       10270
    365360     10270.8
    365400     10272.6
    365440     10273.1
    365480     10274.3
    365520     10274.9
    365560     10276.7
    365600     10277.5
    365640     10278.2
    365680     10278.8
    365720     10280.6
    365760     10281.7
    365800     10282.5
    365840     10283.8
    365880     10284.7
    365920       10287
    365960     10287.5
    366000     10289.1
    366040     10290.3
    366080     10290.9
    366120     10292.4
    366160     10293.3
    366200       10295
    366240     10295.6
    366280     10296.8
    366320     10297.3
    366360     10299.1
    366400       10300
    366440     10300.6
    366480     10301.2
    366520     10303.1
    366560     10304.2
    366600       10305
    366640     10306.3
    366680     10307.2
    366720     10309.5
    366760     10309.9
    366800     10311.6
    366840     10312.8
    366880     10313.4
    366920     10314.8
    366960     10315.8
    367000     10317.5
    367040       10318
    367080     10319.2
    367120     10319.8
    367160     10321.5
    367200     10322.4
    367240     10323.1
    367280     10323.7
    367320     10325.5
    367360     10326.6
    367400     10327.4
    367440     10328.7
    367480     10329.6
    367520     10331.9
    367560     10332.4
    367600     10334.1
    367640     10335.2
    367680     10335.8
    367720     10337.3
    367760     10338.1
    367800     10339.9
    367840     10340.4
    367880     10341.6
    367920     10342.2
    367960       10344
    368000     10344.8
    368040     10345.5
    368080     10346.1
    368120     10347.9
    368160     10349.1
    368200     10349.8
    368240     10351.1
    368280     10352.1
    368320     10354.3
    368360     10354.8
    368400     10356.5
    368440     10357.6
    368480     10358.3
    368520     10359.7
    368560     10360.6
    368600     10362.4
    368640     10362.8
    368680       10364
    368720     10364.7
    368760     10366.5
    368800     10367.3
    368840       10368
    368880     10368.6
    368920     10370.4
    368960     10371.5
    369000     10372.3
    369040     10373.6
    369080     10374.5
    369120     10376.8
    369160     10377.2
    369200     10378.9
    369240       10380
    369280     10380.7
    369320     10382.1
    369360       10383
    369400     10384.8
    369440     10385.3
    369480     10386.5
    369520     10387.1
    369560     10388.9
    369600     10389.7
    369640     10390.4
    369680       10391
    369720     10392.8
    369760       10394
    369800     10394.7
    369840       10396
    369880     10396.9
    369920     10399.2
    369960     10399.7
    370000     10401.4
    370040     10402.5
    370080     10403.2
    370120     10404.6
    370160     10405.5
    370200     10407.3
    370240     10407.7
    370280       10409
    370320     10409.6
    370360     10411.4
    370400     10412.2
    370440     10412.9
    370480     10413.5
    370520     10415.3
    370560     10416.5
    370600     10417.2
    370640     10418.5
    370680     10419.4
    370720     10421.7
    370760     10422.2
    370800     10423.8
    370840     10424.9
    370880     10425.7
    370920       10427
    370960       10428
    371000     10429.7
    371040     10430.2
    371080     10431.4
    371120     10432.1
    371160     10433.9
    371200     10434.6
    371240     10435.3
    371280       10436
    371320     10437.8
    371360       10439
    371400     10439.6
    371440       10441
    371480     10441.9
    371520     10444.2
    371560     10444.7
    371600     10446.3
    371640     10447.4
    371680     10448.2
    371720     10449.6
    371760     10450.5
    371800     10452.3
    371840     10452.7
    371880       10454
    371920     10454.6
    371960     10456.4
    372000     10457.2
    372040     10457.9
    372080     10458.5
    372120     10460.3
    372160     10461.5
    372200     10462.2
    372240     10463.6
    372280     10464.4
    372320     10466.7
    372360     10467.2
    372400     10468.9
    372440       10470
    372480     10470.7
    372520     10472.1
    372560       10473
    372600     10474.8
    372640     10475.3
    372680     10476.5
    372720     10477.2
    372760       10479
    372800     10479.7
    372840     10480.4
    372880     10481.1
    372920     10482.9
    372960     10484.1
    373000     10484.8
    373040     10486.2
    373080       10487
    373120     10489.3
    373160     10489.7
    373200     10491.5
    373240     10492.5
    373280     10493.3
    373320     10494.7
    373360     10495.6
    373400     10497.4
    373440     10497.9
    373480       10499
    373520     10499.8
    373560     10501.6
    373600     10502.3
    373640       10503
    373680     10503.7
    373720     10505.5
    373760     10506.7
    373800     10507.4
    373840     10508.7
    373880     10509.5
    373920     10511.9
    373960     10512.3
    374000       10514
    374040     10515.1
    374080     10515.9
    374120     10517.2
    374160     10518.1
    374200       10520
    374240     10520.5
    374280     10521.6
    374320     10522.3
    374360     10524.1
    374400     10524.8
    374440     10525.5
    374480     10526.2
    374520       10528
    374560     10529.3
    374600     10529.9
    374640     10531.2
    374680     10532.1
    374720     10534.4
    374760     10534.9
    374800     10536.6
    374840     10537.6
    374880     10538.4
    374920     10539.8
    374960     10540.7
    375000     10542.6
    375040       10543
    375080     10544.1
    375120     10544.8
    375160     10546.7
    375200     10547.4
    375240     10548.1
    375280     10548.8
    375320     10550.6
    375360     10551.8
    375400     10552.5
    375440     10553.8
    375480     10554.6
    375520       10557
    375560     10557.4
    375600     10559.2
    375640     10560.1
    375680       10561
    375720     10562.3
    375760     10563.2
    375800     10565.1
    375840     10565.5
    375880     10566.6
    375920     10567.3
    375960     10569.2
    376000       10570
    376040     10570.6
    376080     10571.3
    376120     10573.1
    376160     10574.4
    376200       10575
    376240     10576.3
    376280     10577.1
    376320     10579.5
    376360     10579.9
    376400     10581.7
    376440     10582.7
    376480     10583.5
    376520     10584.8
    376560     10585.7
    376600     10587.6
    376640     10588.1
    376680     10589.2
    376720     10589.8
    376760     10591.7
    376800     10592.5
    376840     10593.2
    376880     10593.9
    376920     10595.7
    376960     10596.9
    377000     10597.5
    377040     10598.8
    377080     10599.6
    377120       10602
    377160     10602.4
    377200     10604.2
    377240     10605.2
    377280       10606
    377320     10607.4
    377360     10608.2
    377400     10610.2
    377440     10610.6
    377480     10611.6
    377520     10612.3
    377560     10614.2
    377600       10615
    377640     10615.6
    377680     10616.3
    377720     10618.2
    377760     10619.4
    377800       10620
    377840     10621.3
    377880     10622.1
    377920     10624.5
    377960     10624.9
    378000     10626.6
    378040     10627.7
    378080     10628.5
    378120     10629.8
    378160     10630.7
    378200     10632.6
    378240     10633.1
    378280     10634.1
    378320     10634.8
    378360     10636.7
    378400     10637.5
    378440     10638.1
    378480     10638.8
    378520     10640.6
    378560     10641.8
    378600     10642.5
    378640     10643.8
    378680     10644.6
    378720       10647
    378760     10647.4
    378800     10649.1
    378840     10650.2
    378880     10650.9
    378920     10652.3
    378960     10653.1
    379000     10655.1
    379040     10655.5
    379080     10656.6
    379120     10657.3
    379160     10659.1
    379200       10660
    379240     10660.5
    379280     10661.3
    379320     10663.1
    379360     10664.3
    379400     10664.9
    379440     10666.2
    379480     10667.1
    379520     10669.5
    379560     10669.8
    379600     10671.6
    379640     10672.6
    379680     10673.4
    379720     10674.8
    379760     10675.6
    379800     10677.5
    379840       10678
    379880     10679.1
    379920     10679.8
    379960     10681.6
    380000     10682.4
    380040       10683
    380080     10683.7
    380120     10685.5
    380160     10686.7
    380200     10687.4
    380240     10688.6
    380280     10689.5
    380320       10692
    380360     10692.3
    380400       10694
    380440       10695
    380480     10695.9
    380520     10697.2
    380560       10698
    380600       10700
    380640     10700.4
    380680     10701.5
    380720     10702.2
    380760       10704
    380800     10704.9
    380840     10705.4
    380880     10706.1
    380920       10708
    380960     10709.2
    381000     10709.8
    381040     10711.1
    381080     10711.9
    381120     10714.4
    381160     10714.7
    381200     10716.5
    381240     10717.5
    381280     10718.3
    381320     10719.7
    381360     10720.5
    381400     10722.4
    381440     10722.8
    381480       10724
    381520     10724.7
    381560     10726.5
    381600     10727.3
    381640     10727.9
    381680     10728.6
    381720     10730.4
    381760     10731.6
    381800     10732.3
    381840     10733.5
    381880     10734.4
    381920     10736.9
    381960     10737.2
    382000     10738.9
    382040     10739.9
    382080     10740.7
    382120     10742.1
    382160     10742.9
    382200     10744.9
    382240     10745.2
    382280     10746.4
    382320     10747.1
    382360     10748.9
    382400     10749.7
    382440     10750.3
    382480     10750.9
    382520     10752.8
    382560       10754
    382600     10754.8
    382640     10755.9
    382680     10756.8
    382720     10759.3
    382760     10759.6
    382800     10761.3
    382840     10762.3
    382880     10763.2
    382920     10764.5
    382960     10765.3
    383000     10767.3
    383040     10767.7
    383080     10768.8
    383120     10769.5
    383160     10771.3
    383200     10772.1
    383240     10772.7
    383280     10773.4
    383320     10775.2
    383360     10776.4
    383400     10777.2
    383440     10778.3
    383480     10779.2
    383520     10781.7
    383560       10782
    383600     10783.7
    383640     10784.8
    383680     10785.5
    383720       10787
    383760     10787.7
    383800     10789.7
    383840     10790.1
    383880     10791.2
    383920     10791.9
    383960     10793.7
    384000     10794.5
    384040     10795.1
    384080     10795.8
    384120     10797.6
    384160     10798.8
    384200     10799.6
    384240     10800.7
    384280     10801.6
    384320     10804.1
    384360     10804.4
    384400     10806.1
    384440     10807.2
    384480       10808
    384520     10809.4
    384560     10810.1
    384600     10812.1
    384640     10812.4
    384680     10813.6
    384720     10814.3
    384760     10816.1
    384800     10816.9
    384840     10817.5
    384880     10818.1
    384920     10819.9
    384960     10821.2
    385000       10822
    385040     10823.2
    385080       10824
    385120     10826.5
    385160     10826.8
    385200     10828.5
    385240     10829.5
    385280     10830.4
    385320     10831.8
    385360     10832.5
    385400     10834.5
    385440     10834.9
    385480       10836
    385520     10836.8
    385560     10838.5
    385600     10839.3
    385640     10839.9
    385680     10840.6
    385720     10842.3
    385760     10843.6
    385800     10844.4
    385840     10845.6
    385880     10846.4
    385920     10848.9
    385960     10849.3
    386000       10851
    386040       10852
    386080     10852.8
    386120     10854.2
    386160     10854.9
    386200       10857
    386240     10857.3
    386280     10858.4
    386320     10859.2
    386360     10860.9
    386400     10861.7
    386440     10862.3
    386480       10863
    386520     10864.8
    386560       10866
    386600     10866.8
    386640       10868
    386680     10868.8
    386720     10871.3
    386760     10871.7
    386800     10873.4
    386840     10874.3
    386880     10875.2
    386920     10876.6
    386960     10877.3
    387000     10879.4
    387040     10879.7
    387080     10880.8
    387120     10881.6
    387160     10883.3
    387200     10884.2
    387240     10884.7
    387280     10885.4
    387320     10887.1
    387360     10888.4
    387400     10889.1
    387440     10890.4
    387480     10891.2
    387520     10893.7
    387560     10894.1
    387600     10895.8
    387640     10896.7
    387680     10897.5
    387720     10898.9
    387760     10899.7
    387800     10901.7
    387840     10902.1
    387880     10903.2
    387920     10903.9
    387960     10905.7
    388000     10906.5
    388040     10907.1
    388080     10907.7
    388120     10909.5
    388160     10910.7
    388200     10911.5
    388240     10912.8
    388280     10913.6
    388320     10916.1
    388360     10916.4
    388400     10918.2
    388440     10919.1
    388480     10919.9
    388520     10921.3
    388560     10922.1
    388600     10924.1
    388640     10924.5
    388680     10925.6
    388720     10926.3
    388760     10928.1
    388800     10928.9
    388840     10929.5
    388880     10930.1
    388920     10931.9
    388960     10933.1
    389000     10933.9
    389040     10935.2
    389080       10936
    389120     10938.5
    389160     10938.9
    389200     10940.6
    389240     10941.5
    389280     10942.3
    389320     10943.7
    389360     10944.5
    389400     10946.5
    389440     10946.9
    389480       10948
    389520     10948.7
    389560     10950.5
    389600     10951.3
    389640     10951.9
    389680     10952.5
    389720     10954.3
    389760     10955.6
    389800     10956.3
    389840     10957.6
    389880     10958.4
    389920     10960.9
    389960     10961.3
    390000       10963
    390040       10964
    390080     10964.7
    390120     10966.1
    390160     10966.9
    390200     10968.9
    390240     10969.3
    390280     10970.4
    390320     10971.1
    390360     10972.9
    390400     10973.7
    390440     10974.3
    390480       10975
    390520     10976.7
    390560     10977.9
    390600     10978.7
    390640       10980
    390680     10980.8
    390720     10983.3
    390760     10983.7
    390800     10985.4
    390840     10986.4
    390880     10987.1
    390920     10988.5
    390960     10989.4
    391000     10991.4
    391040     10991.8
    391080     10992.8
    391120     10993.5
    391160     10995.3
    391200     10996.1
    391240     10996.8
    391280     10997.4
    391320     10999.2
    391360     11000.3
    391400     11001.2
    391440     11002.4
    391480     11003.2
    391520     11005.7
    391560     11006.1
    391600     11007.8
    391640     11008.8
    391680     11009.6
    391720       11011
    391760     11011.8
    391800     11013.9
    391840     11014.2
    391880     11015.3
    391920       11016
    391960     11017.7
    392000     11018.6
    392040     11019.1
    392080     11019.8
    392120     11021.7
    392160     11022.8
    392200     11023.6
    392240     11024.8
    392280     11025.7
    392320     11028.1
    392360     11028.6
    392400     11030.3
    392440     11031.3
    392480       11032
    392520     11033.4
    392560     11034.2
    392600     11036.3
    392640     11036.7
    392680     11037.7
    392720     11038.4
    392760     11040.1
    392800       11041
    392840     11041.5
    392880     11042.2
    392920     11044.1
    392960     11045.2
    393000       11046
    393040     11047.3
    393080     11048.1
    393120     11050.5
    393160       11051
    393200     11052.7
    393240     11053.7
    393280     11054.4
    393320     11055.8
    393360     11056.7
    393400     11058.7
    393440     11059.1
    393480     11060.1
    393520     11060.8
    393560     11062.5
    393600     11063.4
    393640       11064
    393680     11064.6
    393720     11066.5
    393760     11067.7
    393800     11068.5
    393840     11069.7
    393880     11070.5
    393920       11073
    393960     11073.4
    394000     11075.1
    394040     11076.1
    394080     11076.8
    394120     11078.2
    394160     11079.1
    394200     11081.2
    394240     11081.5
    394280     11082.6
    394320     11083.2
    394360       11085
    394400     11085.9
    394440     11086.4
    394480       11087
    394520       11089
    394560     11090.1
    394600     11090.9
    394640     11092.1
    394680     11092.9
    394720     11095.4
    394760     11095.9
    394800     11097.6
    394840     11098.5
    394880     11099.2
    394920     11100.6
    394960     11101.5
    395000     11103.6
    395040     11103.9
    395080       11105
    395120     11105.6
    395160     11107.4
    395200     11108.3
    395240     11108.9
    395280     11109.4
    395320     11111.4
    395360     11112.5
    395400     11113.2
    395440     11114.5
    395480     11115.3
    395520     11117.8
    395560     11118.3
    395600     11119.9
    395640       11121
    395680     11121.7
    395720       11123
    395760     11123.9
    395800       11126
    395840     11126.3
    395880     11127.4
    395920       11128
    395960     11129.8
    396000     11130.7
    396040     11131.3
    396080     11131.8
    396120     11133.8
    396160     11134.9
    396200     11135.6
    396240     11136.9
    396280     11137.7
    396320     11140.2
    396360     11140.7
    396400     11142.3
    396440     11143.4
    396480     11144.1
    396520     11145.4
    396560     11146.3
    396600     11148.4
    396640     11148.7
    396680     11149.8
    396720     11150.4
    396760     11152.2
    396800     11153.1
    396840     11153.7
    396880     11154.2
    396920     11156.2
    396960     11157.3
    397000       11158
    397040     11159.3
    397080     11160.1
    397120     11162.6
    397160     11163.1
    397200     11164.7
    397240     11165.8
    397280     11166.5
    397320     11167.8
    397360     11168.7
    397400     11170.8
    397440     11171.1
    397480     11172.3
    397520     11172.8
    397560     11174.6
    397600     11175.5
    397640     11176.1
    397680     11176.6
    397720     11178.6
    397760     11179.7
    397800     11180.5
    397840     11181.7
    397880     11182.5
    397920     11185.1
    397960     11185.5
    398000     11187.1
    398040     11188.2
    398080     11188.9
    398120     11190.2
    398160     11191.2
    398200     11193.2
    398240     11193.5
    398280     11194.6
    398320     11195.2
    398360       11197
    398400     11197.9
    398440     11198.5
    398480     11199.1
    398520       11201
    398560     11202.1
    398600     11202.9
    398640     11204.2
    398680     11204.9
    398720     11207.5
    398760     11207.9
    398800     11209.6
    398840     11210.6
    398880     11211.3
    398920     11212.6
    398960     11213.6
    399000     11215.7
    399040     11215.9
    399080     11217.1
    399120     11217.6
    399160     11219.5
    399200     11220.4
    399240     11220.9
    399280     11221.5
    399320     11223.4
    399360     11224.6
    399400     11225.3
    399440     11226.6
    399480     11227.3
    399520     11229.9
    399560     11230.3
    399600       11232
    399640     11233.1
    399680     11233.8
    399720     11235.1
    399760     11236.1
    399800     11238.1
    399840     11238.4
    399880     11239.5
    399920     11240.1
    399960     11241.9
    400000     11242.8
    400040     11243.4
    400080       11244
    400120     11245.9
    400160       11247
    400200     11247.8
    400240     11249.1
    400280     11249.8
    400320     11252.4
    400360     11252.8
    400400     11254.5
    400440     11255.6
    400480     11256.3
    400520     11257.6
    400560     11258.6
    400600     11260.5
    400640     11260.9
    400680       11262
    400720     11262.5
    400760     11264.4
    400800     11265.2
    400840     11265.8
    400880     11266.4
    400920     11268.3
    400960     11269.5
    401000     11270.2
    401040     11271.5
    401080     11272.2
    401120     11274.9
    401160     11275.3
    401200     11276.9
    401240       11278
    401280     11278.7
    401320     11280.1
    401360       11281
    401400       11283
    401440     11283.3
    401480     11284.4
    401520       11285
    401560     11286.8
    401600     11287.7
    401640     11288.2
    401680     11288.9
    401720     11290.8
    401760     11291.9
    401800     11292.6
    401840       11294
    401880     11294.7
    401920     11297.4
    401960     11297.7
    402000     11299.4
    402040     11300.5
    402080     11301.1
    402120     11302.5
    402160     11303.4
    402200     11305.4
    402240     11305.7
    402280     11306.8
    402320     11307.4
    402360     11309.2
    402400       11310
    402440     11310.7
    402480     11311.3
    402520     11313.2
    402560     11314.3
    402600     11315.1
    402640     11316.4
    402680     11317.1
    402720     11319.8
    402760     11320.2
    402800     11321.8
    402840     11322.9
    402880     11323.6
    402920       11325
    402960     11325.9
    403000     11327.8
    403040     11328.1
    403080     11329.3
    403120     11329.8
    403160     11331.6
    403200     11332.4
    403240     11333.1
    403280     11333.7
    403320     11335.6
    403360     11336.8
    403400     11337.5
    403440     11338.7
    403480     11339.5
    403520     11342.2
    403560     11342.5
    403600     11344.2
    403640     11345.3
    403680       11346
    403720     11347.4
    403760     11348.3
    403800     11350.2
    403840     11350.5
    403880     11351.7
    403920     11352.2
    403960     11354.1
    404000     11354.8
    404040     11355.5
    404080     11356.1
    404120       11358
    404160     11359.2
    404200     11359.8
    404240     11361.2
    404280     11361.9
    404320     11364.6
    404360     11364.9
    404400     11366.6
    404440     11367.6
    404480     11368.4
    404520     11369.8
    404560     11370.7
    404600     11372.6
    404640     11372.9
    404680     11374.1
    404720     11374.6
    404760     11376.5
    404800     11377.2
    404840     11377.9
    404880     11378.6
    404920     11380.4
    404960     11381.6
    405000     11382.3
    405040     11383.6
    405080     11384.3
    405120     11387.1
    405160     11387.4
    405200     11389.1
    405240       11390
    405280     11390.8
    405320     11392.3
    405360     11393.1
    405400     11395.1
    405440     11395.4
    405480     11396.6
    405520     11397.1
    405560     11398.9
    405600     11399.7
    405640     11400.3
    405680       11401
    405720     11402.9
    405760       11404
    405800     11404.7
    405840     11406.1
    405880     11406.8
    405920     11409.5
    405960     11409.8
    406000     11411.5
    406040     11412.5
    406080     11413.2
    406120     11414.7
    406160     11415.6
    406200     11417.5
    406240     11417.8
    406280       11419
    406320     11419.5
    406360     11421.3
    406400     11422.1
    406440     11422.8
    406480     11423.4
    406520     11425.3
    406560     11426.5
    406600     11427.1
    406640     11428.5
    406680     11429.2
    406720     11431.9
    406760     11432.3
    406800     11433.9
    406840     11434.9
    406880     11435.6
    406920     11437.1
    406960       11438
    407000     11439.9
    407040     11440.2
    407080     11441.4
    407120     11441.9
    407160     11443.7
    407200     11444.5
    407240     11445.2
    407280     11445.8
    407320     11447.8
    407360     11448.8
    407400     11449.5
    407440     11450.9
    407480     11451.6
    407520     11454.4
    407560     11454.7
    407600     11456.3
    407640     11457.3
    407680     11458.1
    407720     11459.5
    407760     11460.4
    407800     11462.3
    407840     11462.6
    407880     11463.8
    407920     11464.3
    407960     11466.2
    408000     11466.9
    408040     11467.6
    408080     11468.2
    408120     11470.2
    408160     11471.2
    408200     11471.9
    408240     11473.3
    408280     11473.9
    408320     11476.8
    408360     11477.1
    408400     11478.8
    408440     11479.7
    408480     11480.5
    408520       11482
    408560     11482.8
    408600     11484.7
    408640       11485
    408680     11486.2
    408720     11486.7
    408760     11488.6
    408800     11489.4
    408840     11489.9
    408880     11490.6
    408920     11492.6
    408960     11493.7
    409000     11494.3
    409040     11495.8
    409080     11496.3
    409120     11499.2
    409160     11499.5
    409200     11501.2
    409240     11502.1
    409280     11502.9
    409320     11504.3
    409360     11505.2
    409400     11507.1
    409440     11507.4
    409480     11508.6
    409520     11509.1
    409560       11511
    409600     11511.8
    409640     11512.3
    409680       11513
    409720     11514.9
    409760     11516.1
    409800     11516.7
    409840     11518.2
    409880     11518.7
    409920     11521.6
    409960     11521.9
    410000     11523.6
    410040     11524.4
    410080     11525.3
    410120     11526.8
    410160     11527.6
    410200     11529.4
    410240     11529.8
    410280       11531
    410320     11531.5
    410360     11533.4
    410400     11534.2
    410440     11534.8
    410480     11535.4
    410520     11537.3
    410560     11538.5
    410600     11539.2
    410640     11540.6
    410680     11541.2
    410720       11544
    410760     11544.3
    410800       11546
    410840     11546.9
    410880     11547.7
    410920     11549.1
    410960       11550
    411000     11551.9
    411040     11552.1
    411080     11553.4
    411120     11553.9
    411160     11555.8
    411200     11556.6
    411240     11557.2
    411280     11557.9
    411320     11559.8
    411360     11560.9
    411400     11561.6
    411440     11563.1
    411480     11563.6
    411520     11566.4
    411560     11566.8
    411600     11568.4
    411640     11569.3
    411680     11570.2
    411720     11571.5
    411760     11572.4
    411800     11574.3
    411840     11574.6
    411880     11575.8
    411920     11576.4
    411960     11578.3
    412000     11579.1
    412040     11579.5
    412080     11580.3
    412120     11582.2
    412160     11583.3
    412200     11584.1
    412240     11585.5
    412280       11586
    412320     11588.9
    412360     11589.2
    412400     11590.9
    412440     11591.7
    412480     11592.5
    412520     11593.9
    412560     11594.9
    412600     11596.7
    412640     11597.1
    412680     11598.2
    412720     11598.8
    412760     11600.7
    412800     11601.5
    412840       11602
    412880     11602.7
    412920     11604.6
    412960     11605.8
    413000     11606.5
    413040       11608
    413080     11608.5
    413120     11611.3
    413160     11611.6
    413200     11613.3
    413240     11614.1
    413280       11615
    413320     11616.4
    413360     11617.3
    413400     11619.2
    413440     11619.5
    413480     11620.7
    413520     11621.2
    413560     11623.2
    413600       11624
    413640     11624.4
    413680     11625.1
    413720     11627.1
    413760     11628.2
    413800     11628.9
    413840     11630.4
    413880     11630.9
    413920     11633.7
    413960       11634
    414000     11635.8
    414040     11636.6
    414080     11637.4
    414120     11638.8
    414160     11639.8
    414200     11641.7
    414240     11641.9
    414280     11643.1
    414320     11643.7
    414360     11645.6
    414400     11646.4
    414440     11646.9
    414480     11647.5
    414520     11649.5
    414560     11650.7
    414600     11651.4
    414640     11652.9
    414680     11653.3
    414720     11656.2
    414760     11656.5
    414800     11658.2
    414840     11659.1
    414880     11659.9
    414920     11661.3
    414960     11662.3
    415000     11664.1
    415040     11664.4
    415080     11665.6
    415120     11666.1
    415160     11668.1
    415200     11668.8
    415240     11669.3
    415280       11670
    415320       11672
    415360     11673.1
    415400     11673.8
    415440     11675.3
    415480     11675.8
    415520     11678.6
    415560     11678.9
    415600     11680.7
    415640     11681.6
    415680     11682.4
    415720     11683.8
    415760     11684.7
    415800     11686.6
    415840     11686.8
    415880       11688
    415920     11688.5
    415960     11690.5
    416000     11691.3
    416040     11691.7
    416080     11692.4
    416120     11694.5
    416160     11695.5
    416200     11696.3
    416240     11697.8
    416280     11698.2
    416320     11701.1
    416360     11701.4
    416400     11703.2
    416440       11704
    416480     11704.8
    416520     11706.2
    416560     11707.1
    416600       11709
    416640     11709.3
    416680     11710.5
    416720     11710.9
    416760     11712.9
    416800     11713.7
    416840     11714.1
    416880     11714.9
    416920     11716.9
    416960       11718
    417000     11718.7
    417040     11720.2
    417080     11720.6
    417120     11723.5
    417160     11723.8
    417200     11725.6
    417240     11726.4
    417280     11727.2
    417320     11728.7
    417360     11729.5
    417400     11731.4
    417440     11731.8
    417480     11732.9
    417520     11733.4
    417560     11735.4
    417600     11736.1
    417640     11736.5
    417680     11737.3
    417720     11739.3
    417760     11740.4
    417800     11741.1
    417840     11742.7
    417880       11743
    417920       11746
    417960     11746.2
    418000       11748
    418040     11748.9
    418080     11749.6
    418120     11751.1
    418160       11752
    418200     11753.9
    418240     11754.2
    418280     11755.4
    418320     11755.8
    418360     11757.8
    418400     11758.6
    418440       11759
    418480     11759.8
    418520     11761.7
    418560     11762.8
    418600     11763.5
    418640     11765.1
    418680     11765.5
    418720     11768.4
    418760     11768.7
    418800     11770.5
    418840     11771.4
    418880       11772
    418920     11773.6
    418960     11774.4
    419000     11776.3
    419040     11776.6
    419080     11777.8
    419120     11778.3
    419160     11780.3
    419200     11781.1
    419240     11781.5
    419280     11782.3
    419320     11784.2
    419360     11785.2
    419400     11785.9
    419440     11787.5
    419480     11787.9
    419520     11790.8
    419560     11791.2
    419600       11793
    419640     11793.8
    419680     11794.5
    419720     11796.1
    419760     11796.8
    419800     11798.8
    419840     11799.1
    419880     11800.2
    419920     11800.8
    419960     11802.7
    420000     11803.5
    420040     11803.9
    420080     11804.7
    420120     11806.6
    420160     11807.7
    420200     11808.4
    420240       11810
    420280     11810.4
    420320     11813.2
    420360     11813.7
    420400     11815.4
    420440     11816.3
    420480       11817
    420520     11818.6
    420560     11819.3
    420600     11821.2
    420640     11821.5
    420680     11822.7
    420720     11823.3
    420760     11825.2
    420800     11825.9
    420840     11826.4
    420880     11827.1
    420920     11829.1
    420960     11830.1
    421000     11830.8
    421040     11832.4
    421080     11832.9
    421120     11835.7
    421160     11836.1
    421200     11837.8
    421240     11838.7
    421280     11839.4
    421320       11841
    421360     11841.7
    421400     11843.6
    421440     11843.9
    421480     11845.1
    421520     11845.7
    421560     11847.6
    421600     11848.3
    421640     11848.8
    421680     11849.5
    421720     11851.5
    421760     11852.6
    421800     11853.2
    421840     11854.8
    421880     11855.3
    421920     11858.2
    421960     11858.6
    422000     11860.2
    422040     11861.1
    422080     11861.9
    422120     11863.4
    422160     11864.1
    422200     11866.1
    422240     11866.4
    422280     11867.5
    422320     11868.1
    422360       11870
    422400     11870.7
    422440     11871.2
    422480       11872
    422520     11873.9
    422560       11875
    422600     11875.7
    422640     11877.2
    422680     11877.7
    422720     11880.6
    422760       11881
    422800     11882.6
    422840     11883.5
    422880     11884.3
    422920     11885.8
    422960     11886.6
    423000     11888.5
    423040     11888.9
    423080       11890
    423120     11890.5
    423160     11892.5
    423200     11893.2
    423240     11893.7
    423280     11894.5
    423320     11896.4
    423360     11897.4
    423400     11898.1
    423440     11899.6
    423480     11900.2
    423520       11903
    423560     11903.5
    423600     11905.1
    423640       11906
    423680     11906.7
    423720     11908.3
    423760     11909.1
    423800       11911
    423840     11911.3
    423880     11912.5
    423920       11913
    423960     11914.9
    424000     11915.6
    424040     11916.1
    424080     11916.9
    424120     11918.9
    424160     11919.8
    424200     11920.6
    424240     11922.1
    424280     11922.6
    424320     11925.5
    424360     11925.9
    424400     11927.6
    424440     11928.4
    424480     11929.2
    424520     11930.7
    424560     11931.5
    424600     11933.4
    424640     11933.8
    424680     11934.9
    424720     11935.4
    424760     11937.4
    424800       11938
    424840     11938.7
    424880     11939.3
    424920     11941.4
    424960     11942.3
    425000       11943
    425040     11944.6
    425080     11945.1
    425120     11947.9
    425160     11948.3
    425200       11950
    425240     11950.9
    425280     11951.6
    425320     11953.2
    425360     11953.9
    425400     11955.8
    425440     11956.2
    425480     11957.3
    425520     11957.8
    425560     11959.8
    425600     11960.5
    425640     11961.1
    425680     11961.8
    425720     11963.8
    425760     11964.7
    425800     11965.5
    425840       11967
    425880     11967.6
    425920     11970.3
    425960     11970.8
    426000     11972.5
    426040     11973.3
    426080     11974.1
    426120     11975.6
    426160     11976.4
    426200     11978.3
    426240     11978.7
    426280     11979.8
    426320     11980.3
    426360     11982.3
    426400       11983
    426440     11983.6
    426480     11984.3
    426520     11986.3
    426560     11987.2
    426600     11987.9
    426640     11989.5
    426680       11990
    426720     11992.8
    426760     11993.3
    426800     11994.9
    426840     11995.8
    426880     11996.5
    426920     11998.1
    426960     11998.9
    427000     12000.8
    427040     12001.2
    427080     12002.2
    427120     12002.8
    427160     12004.8
    427200     12005.4
    427240     12006.1
    427280     12006.7
    427320     12008.7
    427360     12009.6
    427400     12010.3
    427440     12011.9
    427480     12012.4
    427520     12015.3
    427560     12015.7
    427600     12017.3
    427640     12018.2
    427680       12019
    427720     12020.6
    427760     12021.3
    427800     12023.2
    427840     12023.6
    427880     12024.7
    427920     12025.3
    427960     12027.2
    428000     12027.8
    428040     12028.6
    428080     12029.1
    428120     12031.2
    428160     12032.1
    428200     12032.8
    428240     12034.4
    428280     12034.9
    428320     12037.7
    428360     12038.2
    428400     12039.8
    428440     12040.6
    428480     12041.4
    428520       12043
    428560     12043.8
    428600     12045.7
    428640     12046.1
    428680     12047.1
    428720     12047.8
    428760     12049.7
    428800     12050.3
    428840       12051
    428880     12051.6
    428920     12053.7
    428960     12054.6
    429000     12055.3
    429040     12056.9
    429080     12057.4
    429120     12060.2
    429160     12060.7
    429200     12062.3
    429240     12063.1
    429280     12063.9
    429320     12065.5
    429360     12066.2
    429400     12068.2
    429440     12068.6
    429480     12069.6
    429520     12070.3
    429560     12072.1
    429600     12072.7
    429640     12073.4
    429680     12074.1
    429720     12076.1
    429760       12077
    429800     12077.7
    429840     12079.3
    429880     12079.8
    429920     12082.7
    429960     12083.1
    430000     12084.8
    430040     12085.6
    430080     12086.4
    430120       12088
    430160     12088.8
    430200     12090.7
    430240     12091.1
    430280     12092.1
    430320     12092.7
    430360     12094.7
    430400     12095.2
    430440     12095.9
    430480     12096.6
    430520     12098.7
    430560     12099.5
    430600     12100.2
    430640     12101.8
    430680     12102.3
    430720     12105.2
    430760     12105.6
    430800     12107.3
    430840     12108.1
    430880     12108.9
    430920     12110.4
    430960     12111.2
    431000     12113.1
    431040     12113.6
    431080     12114.6
    431120     12115.2
    431160     12117.1
    431200     12117.7
    431240     12118.4
    431280       12119
    431320     12121.1
    431360       12122
    431400     12122.6
    431440     12124.2
    431480     12124.8
    431520     12127.7
    431560     12128.1
    431600     12129.8
    431640     12130.5
    431680     12131.4
    431720       12133
    431760     12133.7
    431800     12135.6
    431840       12136
    431880     12137.1
    431920     12137.6
    431960     12139.6
    432000     12140.2
    432040     12140.8
    432080     12141.5
    432120     12143.6
    432160     12144.5
    432200     12145.1
    432240     12146.6
    432280     12147.3
    432320     12150.2
    432360     12150.5
    432400     12152.2
    432440       12153
    432480     12153.9
    432520     12155.5
    432560     12156.2
    432600       12158
    432640     12158.5
    432680     12159.5
    432720     12160.1
    432760     12162.1
    432800     12162.6
    432840     12163.3
    432880       12164
    432920     12166.1
    432960     12166.9
    433000     12167.6
    433040     12169.1
    433080     12169.8
    433120     12172.6
    433160     12173.1
    433200     12174.7
    433240     12175.5
    433280     12176.3
    433320       12178
    433360     12178.7
    433400     12180.5
    433440       12181
    433480       12182
    433520     12182.6
    433560     12184.5
    433600     12185.1
    433640     12185.8
    433680     12186.5
    433720     12188.5
    433760     12189.4
    433800     12190.1
    433840     12191.6
    433880     12192.2
    433920     12195.1
    433960     12195.5
    434000     12197.2
    434040       12198
    434080     12198.9
    434120     12200.5
    434160     12201.1
    434200     12202.9
    434240     12203.5
    434280     12204.4
    434320     12205.1
    434360     12206.9
    434400     12207.5
    434440     12208.2
    434480       12209
    434520       12211
    434560     12211.9
    434600     12212.5
    434640     12214.1
    434680     12214.8
    434720     12217.6
    434760     12218.1
    434800     12219.7
    434840     12220.5
    434880     12221.4
    434920     12222.9
    434960     12223.6
    435000     12225.5
    435040       12226
    435080       12227
    435120     12227.6
    435160     12229.5
    435200       12230
    435240     12230.7
    435280     12231.5
    435320     12233.5
    435360     12234.3
    435400       12235
    435440     12236.5
    435480     12237.2
    435520     12240.2
    435560     12240.6
    435600     12242.2
    435640       12243
    435680     12243.9
    435720     12245.4
    435760     12246.1
    435800       12248
    435840     12248.5
    435880     12249.4
    435920     12250.1
    435960       12252
    436000     12252.5
    436040     12253.2
    436080       12254
    436120       12256
    436160     12256.8
    436200     12257.5
    436240       12259
    436280     12259.7
    436320     12262.6
    436360     12263.1
    436400     12264.8
    436440     12265.6
    436480     12266.4
    436520       12268
    436560     12268.7
    436600     12270.5
    436640     12271.1
    436680       12272
    436720     12272.6
    436760     12274.5
    436800       12275
    436840     12275.7
    436880     12276.6
    436920     12278.5
    436960     12279.3
    437000       12280
    437040     12281.5
    437080     12282.2
    437120     12285.2
    437160     12285.6
    437200     12287.3
    437240     12288.1
    437280     12288.9
    437320     12290.5
    437360     12291.2
    437400       12293
    437440     12293.5
    437480     12294.5
    437520     12295.1
    437560       12297
    437600     12297.5
    437640     12298.1
    437680       12299
    437720       12301
    437760     12301.8
    437800     12302.6
    437840     12304.1
    437880     12304.7
    437920     12307.7
    437960     12308.2
    438000     12309.8
    438040     12310.7
    438080     12311.5
    438120       12313
    438160     12313.7
    438200     12315.5
    438240       12316
    438280       12317
    438320     12317.7
    438360     12319.5
    438400       12320
    438440     12320.7
    438480     12321.5
    438520     12323.5
    438560     12324.3
    438600     12325.1
    438640     12326.6
    438680     12327.2
    438720     12330.2
    438760     12330.6
    438800     12332.4
    438840     12333.2
    438880     12333.9
    438920     12335.5
    438960     12336.2
    439000     12337.9
    439040     12338.5
    439080     12339.5
    439120     12340.2
    439160       12342
    439200     12342.5
    439240     12343.2
    439280       12344
    439320       12346
    439360     12346.8
    439400     12347.6
    439440     12349.1
    439480     12349.7
    439520     12352.7
    439560     12353.1
    439600     12354.8
    439640     12355.6
    439680     12356.4
    439720       12358
    439760     12358.7
    439800     12360.4
    439840       12361
    439880       12362
    439920     12362.6
    439960     12364.5
    440000     12364.9
    440040     12365.6
    440080     12366.5
    440120     12368.5
    440160     12369.2
    440200       12370
    440240     12371.5
    440280     12372.2
    440320     12375.1
    440360     12375.6
    440400     12377.4
    440440     12378.1
    440480     12378.9
    440520     12380.4
    440560     12381.2
    440600     12382.9
    440640     12383.5
    440680     12384.4
    440720     12385.1
    440760       12387
    440800     12387.4
    440840     12388.1
    440880       12389
    440920     12390.9
    440960     12391.7
    441000     12392.5
    441040       12394
    441080     12394.6
    441120     12397.7
    441160     12398.1
    441200     12399.8
    441240     12400.5
    441280     12401.4
    441320     12402.9
    441360     12403.7
    441400     12405.4
    441440     12405.9
    441480     12406.9
    441520     12407.6
    441560     12409.4
    441600     12409.9
    441640     12410.5
    441680     12411.5
    441720     12413.4
    441760     12414.1
    441800     12414.9
    441840     12416.5
    441880     12417.1
    441920     12420.1
    441960     12420.6
    442000     12422.3
    442040     12423.1
    442080     12423.8
    442120     12425.3
    442160     12426.1
    442200     12427.9
    442240     12428.4
    442280     12429.4
    442320       12430
    442360     12431.9
    442400     12432.3
    442440       12433
    442480       12434
    442520     12435.9
    442560     12436.6
    442600     12437.4
    442640       12439
    442680     12439.6
    442720     12442.6
    442760       12443
    442800     12444.8
    442840     12445.6
    442880     12446.3
    442920     12447.8
    442960     12448.6
    443000     12450.4
    443040     12450.9
    443080     12451.9
    443120     12452.6
    443160     12454.4
    443200     12454.9
    443240     12455.5
    443280     12456.4
    443320     12458.4
    443360     12459.1
    443400     12459.9
    443440     12461.5
    443480       12462
    443520     12465.1
    443560     12465.6
    443600     12467.3
    443640     12468.1
    443680     12468.8
    443720     12470.3
    443760       12471
    443800     12472.9
    443840     12473.3
    443880     12474.3
    443920       12475
    443960     12476.9
    444000     12477.3
    444040       12478
    444080     12478.9
    444120     12480.8
    444160     12481.6
    444200     12482.4
    444240       12484
    444280     12484.5
    444320     12487.5
    444360       12488
    444400     12489.8
    444440     12490.5
    444480     12491.3
    444520     12492.8
    444560     12493.5
    444600     12495.3
    444640     12495.8
    444680     12496.8
    444720     12497.5
    444760     12499.4
    444800     12499.8
    444840     12500.5
    444880     12501.4
    444920     12503.3
    444960     12504.1
    445000     12504.8
    445040     12506.5
    445080       12507
    445120       12510
    445160     12510.6
    445200     12512.4
    445240       12513
    445280     12513.9
    445320     12515.3
    445360     12516.1
    445400     12517.9
    445440     12518.3
    445480     12519.3
    445520       12520
    445560     12521.9
    445600     12522.3
    445640       12523
    445680     12523.8
    445720     12525.8
    445760     12526.6
    445800     12527.3
    445840       12529
    445880     12529.5
    445920     12532.5
    445960       12533
    446000     12534.9
    446040     12535.5
    446080     12536.4
    446120     12537.7
    446160     12538.6
    446200     12540.4
    446240     12540.8
    446280     12541.7
    446320     12542.5
    446360     12544.3
    446400     12544.8
    446440     12545.5
    446480     12546.3
    446520     12548.3
    446560     12549.1
    446600     12549.8
    446640     12551.5
    446680       12552
    446720       12555
    446760     12555.6
    446800     12557.4
    446840       12558
    446880     12558.9
    446920     12560.3
    446960       12561
    447000     12562.8
    447040     12563.3
    447080     12564.2
    447120       12565
    447160     12566.8
    447200     12567.3
    447240     12568.1
    447280     12568.9
    447320     12570.8
    447360     12571.6
    447400     12572.3
    447440       12574
    447480     12574.5
    447520     12577.6
    447560       12578
    447600     12579.9
    447640     12580.6
    447680     12581.4
    447720     12582.8
    447760     12583.5
    447800     12585.4
    447840     12585.8
    447880     12586.7
    447920     12587.5
    447960     12589.3
    448000     12589.8
    448040     12590.6
    448080     12591.3
    448120     12593.3
    448160     12594.1
    448200     12594.8
    448240     12596.6
    448280       12597
    448320     12600.1
    448360     12600.6
    448400     12602.5
    448440       12603
    448480     12603.9
    448520     12605.3
    448560       12606
    448600     12607.8
    448640     12608.3
    448680     12609.2
    448720       12610
    448760     12611.8
    448800     12612.2
    448840     12613.1
    448880     12613.9
    448920     12615.8
    448960     12616.6
    449000     12617.3
    449040     12619.1
    449080     12619.5
    449120     12622.5
    449160     12623.1
    449200       12625
    449240     12625.5
    449280     12626.3
    449320     12627.8
    449360     12628.5
    449400     12630.3
    449440     12630.8
    449480     12631.7
    449520     12632.5
    449560     12634.2
    449600     12634.7
    449640     12635.6
    449680     12636.3
    449720     12638.2
    449760     12639.1
    449800     12639.8
    449840     12641.6
    449880       12642
    449920     12645.1
    449960     12645.5
    450000     12647.5
    450040       12648
    450080     12648.8
    450120     12650.3
    450160       12651
    450200     12652.8
    450240     12653.3
    450280     12654.2
    450320       12655
    450360     12656.7
    450400     12657.2
    450440     12658.2
    450480     12658.9
    450520     12660.7
    450560     12661.6
    450600     12662.3
    450640       12664
    450680     12664.5
    450720     12667.6
    450760     12668.1
    450800       12670
    450840     12670.5
    450880     12671.3
    450920     12672.8
    450960     12673.6
    451000     12675.3
    451040     12675.8
    451080     12676.6
    451120     12677.5
    451160     12679.2
    451200     12679.7
    451240     12680.7
    451280     12681.3
    451320     12683.2
    451360     12684.1
    451400     12684.8
    451440     12686.6
    451480       12687
    451520       12690
    451560     12690.6
    451600     12692.5
    451640     12692.9
    451680     12693.8
    451720     12695.4
    451760     12696.1
    451800     12697.8
    451840     12698.3
    451880     12699.1
    451920     12699.9
    451960     12701.7
    452000     12702.2
    452040     12703.1
    452080     12703.9
    452120     12705.7
    452160     12706.6
    452200     12707.2
    452240     12709.1
    452280     12709.5
    452320     12712.5
    452360     12713.1
    452400     12715.1
    452440     12715.4
    452480     12716.4
    452520     12717.9
    452560     12718.6
    452600     12720.3
    452640     12720.8
    452680     12721.6
    452720     12722.5
    452760     12724.3
    452800     12724.7
    452840     12725.7
    452880     12726.4
    452920     12728.2
    452960     12729.1
    453000     12729.8
    453040     12731.6
    453080       12732
    453120       12735
    453160     12735.6
    453200     12737.6
    453240     12737.9
    453280     12738.9
    453320     12740.4
    453360     12741.2
    453400     12742.8
    453440     12743.4
    453480     12744.2
    453520       12745
    453560     12746.8
    453600     12747.3
    453640     12748.2
    453680       12749
    453720     12750.8
    453760     12751.7
    453800     12752.3
    453840     12754.2
    453880     12754.6
    453920     12757.6
    453960     12758.2
    454000     12760.3
    454040     12760.5
    454080     12761.4
    454120       12763
    454160     12763.8
    454200     12765.4
    454240       12766
    454280     12766.8
    454320     12767.6
    454360     12769.4
    454400     12769.9
    454440     12770.8
    454480     12771.6
    454520     12773.4
    454560     12774.3
    454600     12774.9
    454640     12776.8
    454680     12777.2
    454720     12780.1
    454760     12780.8
    454800     12782.8
    454840       12783
    454880       12784
    454920     12785.6
    454960     12786.3
    455000       12788
    455040     12788.6
    455080     12789.3
    455120     12790.1
    455160     12791.9
    455200     12792.4
    455240     12793.4
    455280     12794.1
    455320       12796
    455360     12796.8
    455400     12797.5
    455440     12799.3
    455480     12799.8
    455520     12802.7
    455560     12803.4
    455600     12805.4
    455640     12805.6
    455680     12806.6
    455720     12808.2
    455760     12808.9
    455800     12810.6
    455840     12811.1
    455880       12812
    455920     12812.7
    455960     12814.5
    456000       12815
    456040       12816
    456080     12816.7
    456120     12818.5
    456160     12819.4
    456200     12820.1
    456240     12821.8
    456280     12822.4
    456320     12825.3
    456360       12826
    456400     12827.9
    456440     12828.2
    456480     12829.2
    456520     12830.8
    456560     12831.5
    456600     12833.1
    456640     12833.7
    456680     12834.6
    456720     12835.3
    456760       12837
    456800     12837.6
    456840     12838.5
    456880     12839.2
    456920     12841.1
    456960       12842
    457000     12842.6
    457040     12844.4
    457080     12844.9
    457120     12847.8
    457160     12848.5
    457200     12850.5
    457240     12850.8
    457280     12851.8
    457320     12853.4
    457360     12854.1
    457400     12855.7
    457440     12856.3
    457480     12857.2
    457520     12857.9
    457560     12859.6
    457600     12860.2
    457640     12861.1
    457680     12861.8
    457720     12863.7
    457760     12864.6
    457800     12865.3
    457840       12867
    457880     12867.5
    457920     12870.4
    457960     12871.1
    458000     12873.1
    458040     12873.4
    458080     12874.4
    458120       12876
    458160     12876.6
    458200     12878.2
    458240     12878.9
    458280     12879.7
    458320     12880.5
    458360     12882.2
    458400     12882.8
    458440     12883.6
    458480     12884.4
    458520     12886.2
    458560     12887.2
    458600     12887.9
    458640     12889.6
    458680     12890.1
    458720     12892.9
    458760     12893.7
    458800     12895.7
    458840       12896
    458880     12896.9
    458920     12898.6
    458960     12899.3
    459000     12900.8
    459040     12901.5
    459080     12902.3
    459120     12903.1
    459160     12904.8
    459200     12905.3
    459240     12906.2
    459280       12907
    459320     12908.8
    459360     12909.9
    459400     12910.5
    459440     12912.2
    459480     12912.8
    459520     12915.5
    459560     12916.3
    459600     12918.3
    459640     12918.6
    459680     12919.5
    459720     12921.2
    459760     12921.9
    459800     12923.4
    459840       12924
    459880     12924.9
    459920     12925.7
    459960     12927.4
    460000     12927.9
    460040     12928.8
    460080     12929.5
    460120     12931.4
    460160     12932.4
    460200     12933.1
    460240     12934.8
    460280     12935.3
    460320     12938.1
    460360     12938.8
    460400     12940.9
    460440     12941.2
    460480     12942.1
    460520     12943.8
    460560     12944.5
    460600       12946
    460640     12946.6
    460680     12947.5
    460720     12948.2
    460760     12950.1
    460800     12950.4
    460840     12951.4
    460880     12952.1
    460920     12953.9
    460960       12955
    461000     12955.6
    461040     12957.4
    461080     12957.9
    461120     12960.6
    461160     12961.4
    461200     12963.5
    461240     12963.7
    461280     12964.6
    461320     12966.4
    461360     12967.1
    461400     12968.6
    461440     12969.1
    461480     12970.1
    461520     12970.8
    461560     12972.6
    461600       12973
    461640       12974
    461680     12974.6
    461720     12976.4
    461760     12977.6
    461800     12978.2
    461840       12980
    461880     12980.4
    461920     12983.2
    461960       12984
    462000     12986.1
    462040     12986.3
    462080     12987.2
    462120       12989
    462160     12989.7
    462200     12991.2
    462240     12991.6
    462280     12992.6
    462320     12993.4
    462360     12995.2
    462400     12995.6
    462440     12996.6
    462480     12997.2
    462520       12999
    462560     13000.1
    462600     13000.8
    462640     13002.6
    462680       13003
    462720     13005.8
    462760     13006.5
    462800     13008.7
    462840     13008.9
    462880     13009.8
    462920     13011.5
    462960     13012.3
    463000     13013.7
    463040     13014.2
    463080     13015.2
    463120       13016
    463160     13017.8
    463200     13018.2
    463240     13019.1
    463280     13019.8
    463320     13021.6
    463360     13022.7
    463400     13023.4
    463440     13025.2
    463480     13025.6
    463520     13028.3
    463560     13029.1
    463600     13031.2
    463640     13031.5
    463680     13032.3
    463720     13034.1
    463760     13034.8
    463800     13036.3
    463840     13036.7
    463880     13037.8
    463920     13038.5
    463960     13040.3
    464000     13040.7
    464040     13041.7
    464080     13042.4
    464120     13044.2
    464160     13045.2
    464200       13046
    464240     13047.8
    464280     13048.3
    464320     13050.8
    464360     13051.7
    464400     13053.8
    464440     13054.2
    464480     13054.9
    464520     13056.7
    464560     13057.4
    464600     13058.9
    464640     13059.3
    464680     13060.4
    464720     13061.2
    464760     13062.9
    464800     13063.2
    464840     13064.3
    464880       13065
    464920     13066.8
    464960     13067.8
    465000     13068.6
    465040     13070.3
    465080     13070.9
    465120     13073.4
    465160     13074.4
    465200     13076.4
    465240     13076.8
    465280     13077.5
    465320     13079.4
    465360       13080
    465400     13081.5
    465440       13082
    465480       13083
    465520     13083.7
    465560     13085.5
    465600     13085.9
    465640       13087
    465680     13087.6
    465720     13089.5
    465760     13090.4
    465800     13091.2
    465840     13092.9
    465880     13093.5
    465920     13096.1
    465960       13097
    466000     13099.1
    466040     13099.4
    466080     13100.1
    466120       13102
    466160     13102.5
    466200     13104.1
    466240     13104.6
    466280     13105.7
    466320     13106.4
    466360     13108.2
    466400     13108.5
    466440     13109.6
    466480     13110.2
    466520     13112.1
    466560     13113.1
    466600     13113.8
    466640     13115.5
    466680     13116.1
    466720     13118.8
    466760     13119.6
    466800     13121.7
    466840       13122
    466880     13122.7
    466920     13124.5
    466960     13125.1
    467000     13126.7
    467040     13127.2
    467080     13128.2
    467120       13129
    467160     13130.8
    467200     13131.1
    467240     13132.2
    467280     13132.8
    467320     13134.7
    467360     13135.7
    467400     13136.4
    467440     13138.1
    467480     13138.7
    467520     13141.3
    467560     13142.2
    467600     13144.3
    467640     13144.6
    467680     13145.3
    467720     13147.2
    467760     13147.7
    467800     13149.3
    467840     13149.8
    467880     13150.8
    467920     13151.6
    467960     13153.3
    468000     13153.7
    468040     13154.8
    468080     13155.4
    468120     13157.3
    468160     13158.3
    468200       13159
    468240     13160.7
    468280     13161.3
    468320       13164
    468360     13164.8
    468400     13166.9
    468440     13167.3
    468480     13167.9
    468520     13169.8
    468560     13170.3
    468600     13171.9
    468640     13172.4
    468680     13173.4
    468720     13174.2
    468760       13176
    468800     13176.3
    468840     13177.3
    468880     13178.1
    468920     13179.9
    468960     13180.9
    469000     13181.7
    469040     13183.3
    469080     13183.9
    469120     13186.6
    469160     13187.4
    469200     13189.5
    469240     13189.9
    469280     13190.5
    469320     13192.4
    469360     13192.9
    469400     13194.5
    469440       13195
    469480       13196
    469520     13196.8
    469560     13198.5
    469600     13198.9
    469640     13199.9
    469680     13200.6
    469720     13202.5
    469760     13203.5
    469800     13204.3
    469840     13205.9
    469880     13206.4
    469920     13209.2
    469960       13210
    470000     13212.1
    470040     13212.4
    470080       13213
    470120       13215
    470160     13215.5
    470200     13217.1
    470240     13217.6
    470280     13218.6
    470320     13219.4
    470360     13221.1
    470400     13221.4
    470440     13222.5
    470480     13223.2
    470520       13225
    470560       13226
    470600     13226.8
    470640     13228.4
    470680       13229
    470720     13231.8
    470760     13232.5
    470800     13234.6
    470840     13235.1
    470880     13235.6
    470920     13237.5
    470960       13238
    471000     13239.6
    471040     13240.2
    471080     13241.2
    471120       13242
    471160     13243.7
    471200       13244
    471240     13245.1
    471280     13245.8
    471320     13247.7
    471360     13248.7
    471400     13249.4
    471440       13251
    471480     13251.6
    471520     13254.5
    471560     13255.1
    471600     13257.2
    471640     13257.7
    471680     13258.2
    471720     13260.1
    471760     13260.6
    471800     13262.3
    471840     13262.8
    471880     13263.8
    471920     13264.6
    471960     13266.3
    472000     13266.6
    472040     13267.7
    472080     13268.4
    472120     13270.3
    472160     13271.3
    472200       13272
    472240     13273.7
    472280     13274.2
    472320     13277.1
    472360     13277.8
    472400     13279.8
    472440     13280.3
    472480     13280.8
    472520     13282.8
    472560     13283.2
    472600     13284.8
    472640     13285.5
    472680     13286.4
    472720     13287.3
    472760     13288.9
    472800     13289.2
    472840     13290.2
    472880       13291
    472920     13292.9
    472960       13294
    473000     13294.6
    473040     13296.2
    473080     13296.8
    473120     13299.7
    473160     13300.4
    473200     13302.4
    473240     13302.9
    473280     13303.4
    473320     13305.3
    473360     13305.8
    473400     13307.4
    473440     13308.1
    473480     13308.9
    473520     13309.9
    473560     13311.5
    473600     13311.8
    473640     13312.8
    473680     13313.6
    473720     13315.5
    473760     13316.6
    473800     13317.2
    473840     13318.8
    473880     13319.3
    473920     13322.3
    473960       13323
    474000       13325
    474040     13325.4
    474080     13325.9
    474120     13327.9
    474160     13328.4
    474200     13329.9
    474240     13330.7
    474280     13331.5
    474320     13332.4
    474360       13334
    474400     13334.3
    474440     13335.3
    474480     13336.1
    474520       13338
    474560     13339.1
    474600     13339.7
    474640     13341.4
    474680     13341.8
    474720     13344.8
    474760     13345.5
    474800     13347.5
    474840       13348
    474880     13348.5
    474920     13350.4
    474960     13350.9
    475000     13352.5
    475040     13353.2
    475080       13354
    475120       13355
    475160     13356.6
    475200     13356.8
    475240     13357.8
    475280     13358.6
    475320     13360.6
    475360     13361.6
    475400     13362.2
    475440     13363.9
    475480     13364.4
    475520     13367.3
    475560     13368.1
    475600     13370.1
    475640     13370.5
    475680       13371
    475720     13372.9
    475760     13373.4
    475800       13375
    475840     13375.7
    475880     13376.6
    475920     13377.5
    475960     13379.1
    476000     13379.3
    476040     13380.3
    476080     13381.2
    476120     13383.1
    476160     13384.2
    476200     13384.7
    476240     13386.4
    476280     13386.9
    476320     13389.8
    476360     13390.6
    476400     13392.6
    476440       13393
    476480     13393.5
    476520     13395.4
    476560     13395.9
    476600     13397.5
    476640     13398.2
    476680     13399.1
    476720       13400
    476760     13401.6
    476800     13401.8
    476840     13402.8
    476880     13403.6
    476920     13405.5
    476960     13406.6
    477000     13407.1
    477040     13408.9
    477080     13409.4
    477120     13412.2
    477160       13413
    477200     13415.1
    477240     13415.4
    477280     13416.1
    477320     13417.9
    477360     13418.3
    477400       13420
    477440     13420.7
    477480     13421.6
    477520     13422.4
    477560     13424.1
    477600     13424.3
    477640     13425.4
    477680     13426.1
    477720       13428
    477760     13429.1
    477800     13429.6
    477840     13431.4
    477880     13431.9
    477920     13434.7
    477960     13435.5
    478000     13437.6
    478040     13437.9
    478080     13438.6
    478120     13440.4
    478160     13440.8
    478200     13442.5
    478240     13443.3
    478280     13444.1
    478320     13444.9
    478360     13446.6
    478400     13446.8
    478440     13447.9
    478480     13448.6
    478520     13450.5
    478560     13451.6
    478600       13452
    478640     13453.9
    478680     13454.3
    478720     13457.2
    478760       13458
    478800     13460.1
    478840     13460.4
    478880     13461.1
    478920     13462.8
    478960     13463.4
    479000       13465
    479040     13465.7
    479080     13466.6
    479120     13467.5
    479160       13469
    479200     13469.2
    479240     13470.4
    479280     13471.1
    479320     13473.1
    479360     13474.1
    479400     13474.5
    479440     13476.3
    479480     13476.8
    479520     13479.7
    479560     13480.5
    479600     13482.5
    479640     13482.9
    479680     13483.6
    479720     13485.2
    479760     13485.8
    479800     13487.5
    479840     13488.2
    479880     13489.1
    479920     13489.9
    479960     13491.5
    480000     13491.7
    480040     13492.9
    480080     13493.6
    480120     13495.6
    480160     13496.6
    480200       13497
    480240     13498.8
    480280     13499.3
    480320     13502.1
    480360     13502.9
    480400     13505.1
    480440     13505.4
    480480     13506.1
    480520     13507.7
    480560     13508.3
    480600     13509.9
    480640     13510.7
    480680     13511.5
    480720     13512.4
    480760       13514
    480800     13514.2
    480840     13515.4
    480880       13516
    480920       13518
    480960     13519.1
    481000     13519.5
    481040     13521.3
    481080     13521.8
    481120     13524.7
    481160     13525.4
    481200     13527.5
    481240     13527.8
    481280     13528.5
    481320     13530.2
    481360     13530.8
    481400     13532.3
    481440     13533.1
    481480       13534
    481520     13534.8
    481560     13536.4
    481600     13536.6
    481640     13537.8
    481680     13538.5
    481720     13540.5
    481760     13541.6
    481800       13542
    481840     13543.8
    481880     13544.3
    481920     13547.2
    481960     13547.9
    482000       13550
    482040     13550.3
    482080       13551
    482120     13552.7
    482160     13553.3
    482200     13554.9
    482240     13555.6
    482280     13556.5
    482320     13557.4
    482360       13559
    482400     13559.2
    482440     13560.4
    482480       13561
    482520     13563.1
    482560     13564.1
    482600     13564.5
    482640     13566.4
    482680     13566.8
    482720     13569.8
    482760     13570.4
    482800     13572.6
    482840     13572.9
    482880     13573.5
    482920     13575.3
    482960     13575.9
    483000     13577.4
    483040     13578.1
    483080     13579.1
    483120       13580
    483160     13581.5
    483200     13581.7
    483240     13582.9
    483280     13583.5
    483320     13585.6
    483360     13586.6
    483400       13587
    483440     13588.9
    483480     13589.3
    483520     13592.3
    483560     13592.9
    483600       13595
    483640     13595.5
    483680       13596
    483720     13597.8
    483760     13598.3
    483800     13599.9
    483840     13600.6
    483880     13601.6
    483920     13602.5
    483960       13604
    484000     13604.2
    484040     13605.4
    484080     13606.1
    484120     13608.1
    484160     13609.1
    484200     13609.5
    484240     13611.3
    484280     13611.8
    484320     13614.8
    484360     13615.3
    484400     13617.5
    484440       13618
    484480     13618.5
    484520     13620.3
    484560     13620.8
    484600     13622.3
    484640       13623
    484680     13624.1
    484720     13624.9
    484760     13626.5
    484800     13626.7
    484840     13627.9
    484880     13628.6
    484920     13630.5
    484960     13631.5
    485000       13632
    485040     13633.8
    485080     13634.3
    485120     13637.3
    485160     13637.8
    485200       13640
    485240     13640.5
    485280     13640.9
    485320     13642.7
    485360     13643.3
    485400     13644.8
    485440     13645.5
    485480     13646.5
    485520     13647.4
    485560       13649
    485600     13649.2
    485640     13650.3
    485680     13651.1
    485720       13653
    485760     13653.9
    485800     13654.4
    485840     13656.3
    485880     13656.7
    485920     13659.7
    485960     13660.3
    486000     13662.5
    486040     13662.9
    486080     13663.4
    486120     13665.2
    486160     13665.7
    486200     13667.3
    486240       13668
    486280     13668.9
    486320     13669.8
    486360     13671.4
    486400     13671.7
    486440     13672.8
    486480     13673.6
    486520     13675.5
    486560     13676.5
    486600     13676.9
    486640     13678.8
    486680     13679.2
    486720     13682.3
    486760     13682.8
    486800     13685.1
    486840     13685.4
    486880     13685.8
    486920     13687.7
    486960     13688.2
    487000     13689.8
    487040     13690.4
    487080     13691.4
    487120     13692.3
    487160       13694
    487200     13694.1
    487240     13695.2
    487280     13696.1
    487320       13698
    487360       13699
    487400     13699.4
    487440     13701.3
    487480     13701.7
    487520     13704.8
    487560     13705.3
    487600     13707.6
    487640     13707.8
    487680     13708.3
    487720     13710.2
    487760     13710.6
    487800     13712.3
    487840     13712.9
    487880     13713.9
    487920     13714.8
    487960     13716.5
    488000     13716.5
    488040     13717.7
    488080     13718.5
    488120     13720.4
    488160     13721.5
    488200     13721.9
    488240     13723.9
    488280     13724.2
    488320     13727.3
    488360     13727.8
    488400     13730.1
    488440     13730.3
    488480     13730.8
    488520     13732.7
    488560     13733.1
    488600     13734.8
    488640     13735.4
    488680     13736.4
    488720     13737.2
    488760       13739
    488800       13739
    488840     13740.2
    488880       13741
    488920     13742.9
    488960       13744
    489000     13744.4
    489040     13746.3
    489080     13746.7
    489120     13749.8
    489160     13750.3
    489200     13752.6
    489240     13752.8
    489280     13753.3
    489320     13755.2
    489360     13755.6
    489400     13757.2
    489440     13757.8
    489480     13758.8
    489520     13759.7
    489560     13761.5
    489600     13761.4
    489640     13762.7
    489680     13763.5
    489720     13765.4
    489760     13766.5
    489800     13766.8
    489840     13768.8
    489880     13769.1
    489920     13772.3
    489960     13772.7
    490000       13775
    490040     13775.3
    490080     13775.8
    490120     13777.6
    490160     13778.1
    490200     13779.7
    490240     13780.3
    490280     13781.3
    490320     13782.2
    490360       13784
    490400     13783.9
    490440     13785.2
    490480     13785.9
    490520     13787.9
    490560     13788.9
    490600     13789.3
    490640     13791.2
    490680     13791.6
    490720     13794.8
    490760     13795.2
    490800     13797.5
    490840     13797.7
    490880     13798.2
    490920     13800.1
    490960     13800.6
    491000     13802.2
    491040     13802.8
    491080     13803.8
    491120     13804.7
    491160     13806.4
    491200     13806.4
    491240     13807.6
    491280     13808.4
    491320     13810.3
    491360     13811.4
    491400     13811.8
    491440     13813.7
    491480     13814.1
    491520     13817.2
    491560     13817.7
    491600     13819.9
    491640     13820.2
    491680     13820.7
    491720     13822.6
    491760       13823
    491800     13824.6
    491840     13825.3
    491880     13826.3
    491920     13827.2
    491960     13828.9
    492000     13828.9
    492040     13830.1
    492080     13830.9
    492120     13832.8
    492160     13833.9
    492200     13834.3
    492240     13836.1
    492280     13836.6
    492320     13839.7
    492360     13840.1
    492400     13842.4
    492440     13842.7
    492480     13843.2
    492520     13845.1
    492560     13845.5
    492600     13847.1
    492640     13847.8
    492680     13848.8
    492720     13849.7
    492760     13851.4
    492800     13851.2
    492840     13852.5
    492880     13853.3
    492920     13855.3
    492960     13856.4
    493000     13856.7
    493040     13858.6
    493080       13859
    493120     13862.1
    493160     13862.6
    493200     13864.8
    493240     13865.1
    493280     13865.6
    493320     13867.5
    493360     13867.9
    493400     13869.6
    493440     13870.2
    493480     13871.3
    493520     13872.2
    493560     13873.8
    493600     13873.7
    493640       13875
    493680     13875.7
    493720     13877.7
    493760     13878.8
    493800     13879.1
    493840       13881
    493880     13881.4
    493920     13884.5
    493960       13885
    494000     13887.3
    494040     13887.5
    494080       13888
    494120       13890
    494160     13890.3
    494200       13892
    494240     13892.6
    494280     13893.7
    494320     13894.6
    494360     13896.3
    494400     13896.1
    494440     13897.4
    494480     13898.2
    494520     13900.1
    494560     13901.2
    494600     13901.5
    494640     13903.5
    494680     13903.8
    494720     13906.9
    494760     13907.5
    494800     13909.7
    494840       13910
    494880     13910.4
    494920     13912.4
    494960     13912.6
    495000     13914.5
    495040       13915
    495080     13916.1
    495120       13917
    495160     13918.8
    495200     13918.5
    495240     13919.8
    495280     13920.6
    495320     13922.6
    495360     13923.6
    495400       13924
    495440     13925.9
    495480     13926.3
    495520     13929.4
    495560       13930
    495600     13932.2
    495640     13932.5
    495680     13932.9
    495720     13934.8
    495760     13935.1
    495800     13936.9
    495840     13937.4
    495880     13938.4
    495920     13939.5
    495960     13941.2
    496000     13940.9
    496040     13942.3
    496080       13943
    496120     13945.1
    496160       13946
    496200     13946.4
    496240     13948.3
    496280     13948.7
    496320     13951.8
    496360     13952.4
    496400     13954.6
    496440     13954.9
    496480     13955.3
    496520     13957.2
    496560     13957.5
    496600     13959.3
    496640     13959.9
    496680     13960.9
    496720     13961.9
    496760     13963.6
    496800     13963.4
    496840     13964.7
    496880     13965.5
    496920     13967.5
    496960     13968.4
    497000     13968.8
    497040     13970.8
    497080     13971.1
    497120     13974.3
    497160     13974.8
    497200     13977.1
    497240     13977.4
    497280     13977.8
    497320     13979.7
    497360     13979.9
    497400     13981.8
    497440     13982.3
    497480     13983.3
    497520     13984.3
    497560     13985.9
    497600     13985.8
    497640     13987.2
    497680       13988
    497720     13989.9
    497760     13990.8
    497800     13991.3
    497840     13993.3
    497880     13993.5
    497920     13996.7
    497960     13997.3
    498000     13999.5
    498040     13999.8
    498080     14000.2
    498120     14002.1
    498160     14002.3
    498200     14004.2
    498240     14004.7
    498280     14005.7
    498320     14006.7
    498360     14008.3
    498400     14008.2
    498440     14009.6
    498480     14010.4
    498520     14012.4
    498560     14013.3
    498600     14013.6
    498640     14015.7
    498680     14015.9
    498720     14019.1
    498760     14019.7
    498800     14021.9
    498840     14022.3
    498880     14022.6
    498920     14024.4
    498960     14024.7
    499000     14026.6
    499040     14027.1
    499080     14028.1
    499120     14029.1
    499160     14030.8
    499200     14030.6
    499240       14032
    499280     14032.8
    499320     14034.8
    499360     14035.7
    499400       14036
    499440     14038.1
    499480     14038.3
    499520     14041.6
    499560     14042.1
    499600     14044.3
    499640     14044.7
    499680     14045.1
    499720     14046.9
    499760     14047.1
    499800     14049.1
    499840     14049.6
    499880     14050.5
    499920     14051.6
    499960     14053.2
    500000       14053
    500040     14054.3
    500080     14055.2
    500120     14057.3
    500160     14058.1
    500200     14058.4
    500240     14060.5
    500280     14060.7
    500320       14064
    500360     14064.6
    500400     14066.7
    500440     14067.1
    500480     14067.4
    500520     14069.2
    500560     14069.6
    500600     14071.5
    500640       14072
    500680     14072.9
    500720       14074
    500760     14075.5
    500800     14075.4
    500840     14076.7
    500880     14077.6
    500920     14079.6
    500960     14080.5
    501000     14080.8
    501040     14082.9
    501080     14083.1
    501120     14086.5
    501160       14087
    501200     14089.1
    501240     14089.5
    501280     14089.8
    501320     14091.6
    501360       14092
    501400     14093.9
    501440     14094.4
    501480     14095.4
    501520     14096.4
    501560       14098
    501600     14097.8
    501640     14099.1
    501680       14100
    501720       14102
    501760     14102.9
    501800     14103.2
    501840     14105.3
    501880     14105.5
    501920     14108.8
    501960     14109.4
    502000     14111.6
    502040     14111.8
    502080     14112.3
    502120       14114
    502160     14114.4
    502200     14116.3
    502240     14116.8
    502280     14117.8
    502320     14118.8
    502360     14120.4
    502400     14120.2
    502440     14121.5
    502480     14122.4
    502520     14124.3
    502560     14125.3
    502600     14125.6
    502640     14127.7
    502680     14127.8
    502720     14131.2
    502760     14131.8
    502800       14134
    502840     14134.2
    502880     14134.7
    502920     14136.4
    502960     14136.8
    503000     14138.7
    503040     14139.2
    503080     14140.1
    503120     14141.2
    503160     14142.8
    503200     14142.6
    503240     14143.9
    503280     14144.8
    503320     14146.7
    503360     14147.6
    503400       14148
    503440       14150
    503480     14150.2
    503520     14153.6
    503560     14154.2
    503600     14156.4
    503640     14156.6
    503680     14157.1
    503720     14158.7
    503760     14159.1
    503800     14161.1
    503840     14161.5
    503880     14162.5
    503920     14163.6
    503960     14165.2
    504000     14164.9
    504040     14166.2
    504080     14167.1
    504120     14169.1
    504160     14169.9
    504200     14170.3
    504240     14172.4
    504280     14172.5
    504320     14175.9
    504360     14176.5
    504400     14178.8
    504440     14178.9
    504480     14179.5
    504520     14181.1
    504560     14181.4
    504600     14183.4
    504640     14183.9
    504680     14184.9
    504720       14186
    504760     14187.5
    504800     14187.3
    504840     14188.6
    504880     14189.4
    504920     14191.4
    504960     14192.3
    505000     14192.6
    505040     14194.8
    505080     14194.9
    505120     14198.3
    505160     14198.9
    505200     14201.1
    505240     14201.3
    505280     14201.8
    505320     14203.5
    505360     14203.8
    505400     14205.8
    505440     14206.3
    505480     14207.2
    505520     14208.4
    505560     14209.8
    505600     14209.7
    505640       14211
    505680     14211.8
    505720     14213.8
    505760     14214.7
    505800       14215
    505840     14217.1
    505880     14217.3
    505920     14220.6
    505960     14221.2
    506000     14223.5
    506040     14223.7
    506080     14224.2
    506120     14225.9
    506160     14226.1
    506200     14228.2
    506240     14228.7
    506280     14229.6
    506320     14230.8
    506360     14232.1
    506400       14232
    506440     14233.3
    506480     14234.2
    506520     14236.1
    506560       14237
    506600     14237.3
    506640     14239.4
    506680     14239.6
    506720       14243
    506760     14243.6
    506800     14245.9
    506840     14246.1
    506880     14246.5
    506920     14248.2
    506960     14248.5
    507000     14250.6
    507040       14251
    507080     14251.9
    507120     14253.1
    507160     14254.4
    507200     14254.3
    507240     14255.6
    507280     14256.5
    507320     14258.5
    507360     14259.4
    507400     14259.7
    507440     14261.8
    507480     14261.9
    507520     14265.4
    507560     14265.9
    507600     14268.3
    507640     14268.5
    507680     14268.9
    507720     14270.5
    507760     14270.9
    507800       14273
    507840     14273.4
    507880     14274.3
    507920     14275.5
    507960     14276.8
    508000     14276.6
    508040       14278
    508080     14278.8
    508120     14280.8
    508160     14281.8
    508200     14282.1
    508240     14284.2
    508280     14284.3
    508320     14287.7
    508360     14288.3
    508400     14290.6
    508440     14290.9
    508480     14291.3
    508520     14292.9
    508560     14293.3
    508600     14295.4
    508640     14295.7
    508680     14296.7
    508720     14297.8
    508760     14299.1
    508800     14299.1
    508840     14300.3
    508880     14301.1
    508920     14303.2
    508960     14304.1
    509000     14304.4
    509040     14306.5
    509080     14306.6
    509120       14310
    509160     14310.7
    509200     14312.9
    509240     14313.3
    509280     14313.6
    509320     14315.2
    509360     14315.6
    509400     14317.6
    509440       14318
    509480       14319
    509520     14320.2
    509560     14321.5
    509600     14321.4
    509640     14322.6
    509680     14323.5
    509720     14325.6
    509760     14326.4
    509800     14326.8
    509840     14328.9
    509880     14328.9
    509920     14332.4
    509960       14333
    510000     14335.2
    510040     14335.6
    510080     14335.9
    510120     14337.6
    510160       14338
    510200       14340
    510240     14340.4
    510280     14341.3
    510320     14342.5
    510360     14343.8
    510400     14343.7
    510440       14345
    510480     14345.8
    510520     14347.9
    510560     14348.8
    510600     14349.1
    510640     14351.2
    510680     14351.3
    510720     14354.8
    510760     14355.4
    510800     14357.5
    510840     14357.9
    510880     14358.2
    510920     14359.8
    510960     14360.2
    511000     14362.2
    511040     14362.6
    511080     14363.7
    511120     14364.8
    511160     14366.2
    511200     14366.1
    511240     14367.4
    511280       14368
    511320     14370.3
    511360     14371.1
    511400     14371.4
    511440     14373.6
    511480     14373.6
    511520     14377.1
    511560     14377.7
    511600     14379.9
    511640     14380.3
    511680     14380.6
    511720     14382.1
    511760     14382.5
    511800     14384.6
    511840     14384.9
    511880       14386
    511920     14387.3
    511960     14388.5
    512000     14388.4
    512040     14389.7
    512080     14390.4
    512120     14392.6
    512160     14393.3
    512200     14393.7
    512240     14395.9
    512280     14395.9
    512320     14399.3
    512360       14400
    512400     14402.2
    512440     14402.6
    512480     14402.9
    512520     14404.4
    512560     14404.9
    512600     14406.9
    512640     14407.2
    512680     14408.4
    512720     14409.6
    512760     14410.8
    512800     14410.8
    512840       14412
    512880     14412.8
    512920       14415
    512960     14415.7
    513000       14416
    513040     14418.3
    513080     14418.3
    513120     14421.7
    513160     14422.4
    513200     14424.5
    513240     14424.9
    513280     14425.3
    513320     14426.7
    513360     14427.2
    513400     14429.2
    513440     14429.6
    513480     14430.7
    513520     14432.1
    513560     14433.1
    513600     14433.1
    513640     14434.3
    513680     14435.2
    513720     14437.4
    513760       14438
    513800     14438.3
    513840     14440.5
    513880     14440.6
    513920     14444.1
    513960     14444.7
    514000     14446.9
    514040     14447.2
    514080     14447.6
    514120       14449
    514160     14449.6
    514200     14451.6
    514240       14452
    514280     14453.1
    514320     14454.4
    514360     14455.5
    514400     14455.4
    514440     14456.7
    514480     14457.6
    514520     14459.6
    514560     14460.4
    514600     14460.7
    514640     14462.9
    514680     14462.9
    514720     14466.4
    514760     14467.2
    514800     14469.2
    514840     14469.5
    514880     14469.9
    514920     14471.4
    514960       14472
    515000     14473.9
    515040     14474.3
    515080     14475.5
    515120     14476.7
    515160     14477.8
    515200     14477.8
    515240     14479.1
    515280     14479.9
    515320       14482
    515360     14482.7
    515400       14483
    515440     14485.2
    515480     14485.2
    515520     14488.8
    515560     14489.5
    515600     14491.6
    515640     14491.9
    515680     14492.3
    515720     14493.8
    515760     14494.3
    515800     14496.3
    515840     14496.7
    515880     14497.8
    515920     14499.1
    515960     14500.2
    516000     14500.1
    516040     14501.5
    516080     14502.3
    516120     14504.3
    516160       14505
    516200     14505.3
    516240     14507.5
    516280     14507.6
    516320     14511.1
    516360     14511.9
    516400     14513.9
    516440     14514.3
    516480     14514.6
    516520     14516.1
    516560     14516.7
    516600     14518.6
    516640       14519
    516680     14520.2
    516720     14521.4
    516760     14522.5
    516800     14522.4
    516840     14523.8
    516880     14524.6
    516920     14526.6
    516960     14527.2
    517000     14527.7
    517040     14529.8
    517080     14529.9
    517120     14533.4
    517160     14534.2
    517200     14536.2
    517240     14536.6
    517280     14536.9
    517320     14538.4
    517360       14539
    517400     14540.9
    517440     14541.3
    517480     14542.4
    517520     14543.7
    517560     14544.7
    517600     14544.8
    517640       14546
    517680     14546.9
    517720     14548.9
    517760     14549.5
    517800       14550
    517840     14552.1
    517880     14552.2
    517920     14555.8
    517960     14556.6
    518000     14558.5
    518040     14558.9
    518080     14559.2
    518120     14560.7
    518160     14561.3
    518200     14563.2
    518240     14563.7
    518280     14564.8
    518320       14566
    518360     14567.1
    518400     14567.1
    518440     14568.4
    518480     14569.2
    518520     14571.2
    518560     14571.9
    518600     14572.3
    518640     14574.4
    518680     14574.6
    518720     14578.1
    518760     14578.9
    518800     14580.9
    518840     14581.3
    518880     14581.5
    518920     14583.1
    518960     14583.7
    519000     14585.5
    519040       14586
    519080     14587.2
    519120     14588.3
    519160     14589.4
    519200     14589.4
    519240     14590.8
    519280     14591.6
    519320     14593.5
    519360     14594.2
    519400     14594.6
    519440     14596.8
    519480       14597
    519520     14600.5
    519560     14601.3
    519600     14603.2
    519640     14603.6
    519680     14603.8
    519720     14605.4
    519760       14606
    519800     14607.9
    519840     14608.3
    519880     14609.5
    519920     14610.7
    519960     14611.7
    520000     14611.7
    520040       14613
    520080     14613.8
    520120     14615.8
    520160     14616.5
    520200     14616.9
    520240       14619
    520280     14619.3
    520320     14622.8
    520360     14623.6
    520400     14625.5
    520440     14625.9
    520480     14626.1
    520520     14627.7
    520560     14628.3
    520600     14630.2
    520640     14630.6
    520680     14631.9
    520720       14633
    520760       14634
    520800       14634
    520840     14635.4
    520880     14636.1
    520920     14638.1
    520960     14638.8
    521000     14639.3
    521040     14641.3
    521080     14641.5
    521120     14645.1
    521160     14645.9
    521200     14647.8
    521240     14648.2
    521280     14648.4
    521320       14650
    521360     14650.6
    521400     14652.5
    521440       14653
    521480     14654.2
    521520     14655.3
    521560     14656.3
    521600     14656.3
    521640     14657.7
    521680     14658.4
    521720     14660.4
    521760       14661
    521800     14661.6
    521840     14663.6
    521880     14663.8
    521920     14667.3
    521960     14668.1
    522000     14670.1
    522040     14670.5
    522080     14670.7
    522120     14672.4
    522160     14672.9
    522200     14674.8
    522240     14675.3
    522280     14676.5
    522320     14677.6
    522360     14678.6
    522400     14678.6
    522440       14680
    522480     14680.7
    522520     14682.7
    522560     14683.4
    522600     14683.8
    522640     14685.9
    522680     14686.1
    522720     14689.6
    522760     14690.4
    522800     14692.4
    522840     14692.9
    522880       14693
    522920     14694.7
    522960     14695.2
    523000     14697.1
    523040     14697.5
    523080     14698.8
    523120     14699.9
    523160     14700.9
    523200     14700.9
    523240     14702.3
    523280       14703
    523320     14705.1
    523360     14705.7
    523400     14706.1
    523440     14708.2
    523480     14708.5
    523520       14712
    523560     14712.8
    523600     14714.7
    523640     14715.2
    523680     14715.3
    523720       14717
    523760     14717.5
    523800     14719.4
    523840     14719.8
    523880     14721.1
    523920     14722.3
    523960     14723.2
    524000     14723.2
    524040     14724.7
    524080     14725.4
    524120     14727.5
    524160       14728
    524200     14728.4
    524240     14730.6
    524280     14730.7
    524320     14734.3
    524360     14735.1
    524400     14737.1
    524440     14737.5
    524480     14737.6
    524520     14739.3
    524560     14739.7
    524600     14741.7
    524640     14742.2
    524680     14743.3
    524720     14744.5
    524760     14745.5
    524800     14745.5
    524840       14747
    524880     14747.7
    524920     14749.8
    524960     14750.3
    525000     14750.7
    525040     14752.9
    525080       14753
    525120     14756.6
    525160     14757.5
    525200     14759.4
    525240     14759.8
    525280       14760
    525320     14761.6
    525360       14762
    525400       14764
    525440     14764.5
    525480     14765.6
    525520     14766.8
    525560     14767.9
    525600     14767.8
    525640     14769.3
    525680     14770.1
    525720     14772.1
    525760     14772.7
    525800       14773
    525840     14775.3
    525880     14775.3
    525920       14779
    525960     14779.9
    526000     14781.8
    526040     14782.2
    526080     14782.4
    526120     14783.8
    526160     14784.3
    526200     14786.2
    526240     14786.8
    526280       14788
    526320     14789.1
    526360     14790.2
    526400     14790.2
    526440     14791.7
    526480     14792.5
    526520     14794.5
    526560     14795.1
    526600     14795.3
    526640     14797.7
    526680     14797.7
    526720     14801.3
    526760     14802.2
    526800     14804.1
    526840     14804.5
    526880     14804.7
    526920     14806.2
    526960     14806.8
    527000     14808.6
    527040     14809.1
    527080     14810.4
    527120     14811.4
    527160     14812.6
    527200     14812.7
    527240       14814
    527280     14814.9
    527320     14816.8
    527360     14817.4
    527400     14817.7
    527440     14820.1
    527480       14820
    527520     14823.7
    527560     14824.6
    527600     14826.6
    527640     14826.9
    527680     14827.1
    527720     14828.6
    527760     14829.1
    527800       14831
    527840     14831.5
    527880     14832.8
    527920     14833.7
    527960       14835
    528000       14835
    528040     14836.4
    528080     14837.3
    528120     14839.2
    528160     14839.8
    528200     14840.1
    528240     14842.4
    528280     14842.4
    528320     14846.1
    528360     14846.9
    528400     14848.9
    528440     14849.3
    528480     14849.5
    528520       14851
    528560     14851.5
    528600     14853.4
    528640     14853.9
    528680     14855.2
    528720     14856.1
    528760     14857.4
    528800     14857.4
    528840     14858.8
    528880     14859.7
    528920     14861.5
    528960     14862.2
    529000     14862.4
    529040     14864.9
    529080     14864.9
    529120     14868.5
    529160     14869.3
    529200     14871.3
    529240     14871.7
    529280     14871.9
    529320     14873.4
    529360     14873.8
    529400     14875.8
    529440     14876.4
    529480     14877.5
    529520     14878.5
    529560     14879.8
    529600     14879.9
    529640     14881.2
    529680     14882.1
    529720     14883.9
    529760     14884.6
    529800     14884.8
    529840     14887.3
    529880     14887.2
    529920     14890.9
    529960     14891.7
    530000     14893.7
    530040       14894
    530080     14894.2
    530120     14895.8
    530160     14896.2
    530200     14898.1
    530240     14898.8
    530280     14899.8
    530320     14900.9
    530360     14902.2
    530400     14902.2
    530440     14903.6
    530480     14904.5
    530520     14906.2
    530560     14906.9
    530600     14907.1
    530640     14909.6
    530680     14909.6
    530720     14913.3
    530760     14914.1
    530800     14916.1
    530840     14916.4
    530880     14916.7
    530920     14918.1
    530960     14918.5
    531000     14920.4
    531040     14921.1
    531080     14922.3
    531120     14923.2
    531160     14924.6
    531200     14924.5
    531240       14926
    531280     14926.8
    531320     14928.7
    531360     14929.3
    531400     14929.4
    531440     14931.9
    531480       14932
    531520     14935.7
    531560     14936.5
    531600     14938.5
    531640     14938.7
    531680       14939
    531720     14940.5
    531760     14940.9
    531800     14942.8
    531840     14943.3
    531880     14944.7
    531920     14945.6
    531960       14947
    532000     14946.9
    532040     14948.3
    532080     14949.3
    532120       14951
    532160     14951.8
    532200     14951.8
    532240     14954.3
    532280     14954.4
    532320       14958
    532360     14958.9
    532400     14960.9
    532440       14961
    532480     14961.4
    532520     14962.9
    532560     14963.3
    532600     14965.2
    532640     14965.8
    532680       14967
    532720     14967.9
    532760     14969.4
    532800     14969.3
    532840     14970.8
    532880     14971.7
    532920     14973.3
    532960     14974.1
    533000     14974.1
    533040     14976.7
    533080     14976.8
    533120     14980.3
    533160     14981.3
    533200     14983.3
    533240     14983.5
    533280     14983.9
    533320     14985.2
    533360     14985.7
    533400     14987.6
    533440     14988.2
    533480     14989.4
    533520     14990.2
    533560     14991.7
    533600     14991.6
    533640     14993.1
    533680       14994
    533720     14995.7
    533760     14996.6
    533800     14996.6
    533840     14999.1
    533880     14999.1
    533920     15002.8
    533960     15003.8
    534000     15005.7
    534040     15005.9
    534080     15006.3
    534120     15007.6
    534160     15008.1
    534200       15010
    534240     15010.6
    534280     15011.8
    534320     15012.6
    534360     15014.1
    534400       15014
    534440     15015.4
    534480     15016.3
    534520     15018.1
    534560       15019
    534600       15019
    534640     15021.5
    534680     15021.4
    534720     15025.2
    534760     15026.1
    534800     15028.1
    534840     15028.3
    534880     15028.7
    534920       15030
    534960     15030.5
    535000     15032.4
    535040     15032.9
    535080     15034.2
    535120       15035
    535160     15036.5
    535200     15036.4
    535240     15037.8
    535280     15038.7
    535320     15040.5
    535360     15041.3
    535400     15041.4
    535440     15043.8
    535480     15043.9
    535520     15047.5
    535560     15048.5
    535600     15050.5
    535640     15050.6
    535680     15051.1
    535720     15052.4
    535760     15052.9
    535800     15054.7
    535840     15055.3
    535880     15056.6
    535920     15057.4
    535960     15058.8
    536000     15058.8
    536040     15060.1
    536080     15061.1
    536120     15062.8
    536160     15063.6
    536200     15063.7
    536240     15066.2
    536280     15066.2
    536320       15070
    536360     15070.9
    536400     15072.8
    536440       15073
    536480     15073.4
    536520     15074.7
    536560     15075.3
    536600     15077.1
    536640     15077.7
    536680     15078.9
    536720     15079.8
    536760     15081.2
    536800     15081.1
    536840     15082.5
    536880     15083.4
    536920     15085.2
    536960     15086.1
    537000       15086
    537040     15088.7
    537080     15088.5
    537120     15092.4
    537160     15093.3
    537200     15095.3
    537240     15095.4
    537280     15095.8
    537320     15097.2
    537360     15097.7
    537400     15099.6
    537440     15100.1
    537480     15101.3
    537520     15102.2
    537560     15103.6
    537600     15103.5
    537640     15104.8
    537680     15105.8
    537720     15107.6
    537760     15108.5
    537800     15108.4
    537840       15111
    537880       15111
    537920     15114.7
    537960     15115.6
    538000     15117.7
    538040     15117.8
    538080     15118.2
    538120     15119.5
    538160       15120
    538200       15122
    538240     15122.5
    538280     15123.6
    538320     15124.6
    538360       15126
    538400     15125.9
    538440     15127.2
    538480     15128.2
    538520     15129.9
    538560     15130.8
    538600     15130.7
    538640     15133.4
    538680     15133.4
    538720     15137.1
    538760       15138
    538800     15140.1
    538840     15140.2
    538880     15140.6
    538920     15141.9
    538960     15142.3
    539000     15144.3
    539040     15144.9
    539080     15145.9
    539120       15147
    539160     15148.3
    539200     15148.3
    539240     15149.6
    539280     15150.6
    539320     15152.3
    539360     15153.1
    539400     15153.1
    539440     15155.7
    539480     15155.7
    539520     15159.5
    539560     15160.4
    539600     15162.4
    539640     15162.6
    539680     15162.9
    539720     15164.2
    539760     15164.7
    539800     15166.7
    539840     15167.3
    539880     15168.3
    539920     15169.3
    539960     15170.6
    540000     15170.6
    540040     15171.8
    540080     15172.9
    540120     15174.5
    540160     15175.5
    540200     15175.4
    540240       15178
    540280     15178.1
    540320     15181.8
    540360     15182.7
    540400     15184.8
    540440     15184.9
    540480     15185.2
    540520     15186.5
    540560       15187
    540600     15188.9
    540640     15189.6
    540680     15190.6
    540720     15191.5
    540760       15193
    540800     15192.9
    540840     15194.2
    540880     15195.2
    540920     15196.8
    540960     15197.8
    541000     15197.7
    541040     15200.4
    541080     15200.4
    541120       15204
    541160       15205
    541200     15207.1
    541240     15207.2
    541280     15207.5
    541320     15208.8
    541360     15209.3
    541400     15211.3
    541440     15211.9
    541480     15212.9
    541520     15213.9
    541560     15215.3
    541600     15215.3
    541640     15216.4
    541680     15217.6
    541720     15219.1
    541760     15220.1
    541800       15220
    541840     15222.7
    541880     15222.8
    541920     15226.3
    541960     15227.3
    542000     15229.4
    542040     15229.5
    542080     15229.9
    542120     15231.1
    542160     15231.6
    542200     15233.7
    542240     15234.2
    542280     15235.2
    542320     15236.1
    542360     15237.6
    542400     15237.6
    542440     15238.8
    542480     15239.9
    542520     15241.5
    542560     15242.3
    542600     15242.3
    542640       15245
    542680     15245.1
    542720     15248.5
    542760     15249.6
    542800     15251.8
    542840     15251.8
    542880     15252.1
    542920     15253.4
    542960     15253.9
    543000       15256
    543040     15256.5
    543080     15257.5
    543120     15258.4
    543160     15259.8
    543200       15260
    543240     15261.1
    543280     15262.2
    543320     15263.9
    543360     15264.6
    543400     15264.7
    543440     15267.3
    543480     15267.3
    543520     15270.9
    543560       15272
    543600     15274.1
    543640     15274.1
    543680     15274.5
    543720     15275.8
    543760     15276.2
    543800     15278.3
    543840     15278.8
    543880     15279.8
    543920     15280.7
    543960     15282.1
    544000     15282.3
    544040     15283.3
    544080     15284.6
    544120     15286.2
    544160     15286.9
    544200     15286.9
    544240     15289.6
    544280     15289.6
    544320     15293.1
    544360     15294.2
    544400     15296.3
    544440     15296.4
    544480     15296.7
    544520       15298
    544560     15298.5
    544600     15300.6
    544640     15301.1
    544680     15302.1
    544720       15303
    544760     15304.3
    544800     15304.6
    544840     15305.6
    544880     15306.8
    544920     15308.4
    544960     15309.2
    545000     15309.2
    545040     15311.9
    545080     15311.9
    545120     15315.4
    545160     15316.5
    545200     15318.6
    545240     15318.7
    545280       15319
    545320     15320.3
    545360     15320.8
    545400     15322.9
    545440     15323.4
    545480     15324.4
    545520     15325.2
    545560     15326.7
    545600     15326.9
    545640     15327.9
    545680     15329.1
    545720     15330.7
    545760     15331.6
    545800     15331.6
    545840     15334.2
    545880     15334.2
    545920     15337.8
    545960     15338.8
    546000     15340.9
    546040       15341
    546080     15341.3
    546120     15342.6
    546160     15343.2
    546200     15345.2
    546240     15345.8
    546280     15346.7
    546320     15347.6
    546360       15349
    546400     15349.2
    546440     15350.2
    546480     15351.5
    546520     15353.1
    546560     15353.9
    546600     15353.9
    546640     15356.5
    546680     15356.6
    546720     15360.2
    546760     15361.2
    546800     15363.2
    546840     15363.3
    546880     15363.7
    546920       15365
    546960     15365.5
    547000     15367.6
    547040     15368.2
    547080       15369
    547120     15369.9
    547160     15371.3
    547200     15371.5
    547240     15372.6
    547280     15373.8
    547320     15375.4
    547360     15376.1
    547400     15376.2
    547440     15378.9
    547480     15378.9
    547520     15382.5
    547560     15383.4
    547600     15385.5
    547640     15385.6
    547680     15386.1
    547720     15387.3
    547760     15387.8
    547800     15389.9
    547840     15390.5
    547880     15391.3
    547920     15392.2
    547960     15393.6
    548000     15393.8
    548040     15394.8
    548080     15396.2
    548120     15397.7
    548160     15398.4
    548200     15398.5
    548240     15401.2
    548280     15401.2
    548320     15404.8
    548360     15405.8
    548400     15407.8
    548440     15407.9
    548480     15408.4
    548520     15409.6
    548560     15410.1
    548600     15412.2
    548640     15412.9
    548680     15413.6
    548720     15414.5
    548760     15415.9
    548800     15416.1
    548840     15417.2
    548880     15418.5
    548920       15420
    548960     15420.8
    549000     15420.8
    549040     15423.6
    549080     15423.4
    549120     15427.2
    549160     15428.2
    549200     15430.1
    549240     15430.1
    549280     15430.7
    549320     15431.9
    549360     15432.4
    549400     15434.6
    549440     15435.2
    549480     15435.9
    549520     15436.8
    549560     15438.2
    549600     15438.4
    549640     15439.6
    549680     15440.8
    549720     15442.3
    549760     15443.2
    549800     15443.1
    549840       15446
    549880     15445.9
    549920     15449.6
    549960     15450.6
    550000     15452.4
    550040     15452.5
    550080     15453.1
    550120     15454.2
    550160     15454.7
    550200     15456.9
    550240     15457.6
    550280     15458.2
    550320     15459.2
    550360     15460.5
    550400     15460.7
    550440     15461.9
    550480     15463.2
    550520     15464.7
    550560     15465.4
    550600     15465.5
    550640     15468.2
    550680     15468.3
    550720     15471.9
    550760     15472.9
    550800     15474.8
    550840     15474.8
    550880     15475.4
    550920     15476.5
    550960       15477
    551000     15479.2
    551040     15479.9
    551080     15480.6
    551120     15481.5
    551160     15482.8
    551200     15483.1
    551240     15484.3
    551280     15485.5
    551320     15487.1
    551360     15487.8
    551400     15487.9
    551440     15490.5
    551480     15490.6
    551520     15494.3
    551560     15495.2
    551600     15497.1
    551640     15497.1
    551680     15497.7
    551720     15498.8
    551760     15499.3
    551800     15501.4
    551840     15502.2
    551880     15502.9
    551920     15503.8
    551960     15505.2
    552000     15505.5
    552040     15506.6
    552080     15507.8
    552120     15509.4
    552160       15510
    552200     15510.2
    552240     15512.8
    552280     15512.9
    552320     15516.6
    552360     15517.5
    552400     15519.4
    552440     15519.4
    552480       15520
    552520     15521.1
    552560     15521.6
    552600     15523.8
    552640     15524.5
    552680     15525.2
    552720     15526.1
    552760     15527.4
    552800     15527.8
    552840       15529
    552880     15530.1
    552920     15531.6
    552960     15532.4
    553000     15532.5
    553040     15535.2
    553080     15535.2
    553120     15538.9
    553160     15539.8
    553200     15541.8
    553240     15541.7
    553280     15542.3
    553320     15543.5
    553360     15543.9
    553400     15546.1
    553440     15546.8
    553480     15547.6
    553520     15548.4
    553560     15549.7
    553600     15550.1
    553640     15551.3
    553680     15552.4
    553720       15554
    553760     15554.7
    553800     15554.9
    553840     15557.6
    553880     15557.7
    553920     15561.2
    553960     15562.1
    554000     15564.1
    554040       15564
    554080     15564.7
    554120     15565.8
    554160     15566.3
    554200     15568.5
    554240     15569.1
    554280     15569.9
    554320     15570.7
    554360     15572.1
    554400     15572.4
    554440     15573.6
    554480     15574.7
    554520     15576.3
    554560     15577.1
    554600     15577.3
    554640     15579.9
    554680       15580
    554720     15583.5
    554760     15584.5
    554800     15586.5
    554840     15586.4
    554880       15587
    554920     15588.2
    554960     15588.6
    555000     15590.8
    555040     15591.4
    555080     15592.2
    555120     15593.1
    555160     15594.3
    555200     15594.7
    555240     15595.9
    555280       15597
    555320     15598.6
    555360     15599.4
    555400     15599.6
    555440     15602.2
    555480     15602.3
    555520     15605.9
    555560     15606.8
    555600     15608.8
    555640     15608.7
    555680     15609.3
    555720     15610.5
    555760     15610.9
    555800     15613.1
    555840     15613.7
    555880     15614.5
    555920     15615.4
    555960     15616.6
    556000       15617
    556040     15618.2
    556080     15619.3
    556120     15620.9
    556160     15621.7
    556200     15621.8
    556240     15624.5
    556280     15624.6
    556320     15628.1
    556360       15629
    556400     15631.1
    556440     15630.9
    556480     15631.5
    556520     15632.8
    556560     15633.3
    556600     15635.4
    556640       15636
    556680     15636.8
    556720     15637.7
    556760     15638.9
    556800     15639.3
    556840     15640.5
    556880     15641.5
    556920     15643.2
    556960       15644
    557000     15644.1
    557040     15646.8
    557080     15646.9
    557120     15650.4
    557160     15651.3
    557200     15653.4
    557240     15653.2
    557280     15653.8
    557320       15655
    557360     15655.6
    557400     15657.7
    557440     15658.4
    557480       15659
    557520       15660
    557560     15661.2
    557600     15661.6
    557640     15662.8
    557680     15663.7
    557720     15665.4
    557760     15666.3
    557800     15666.3
    557840     15669.1
    557880     15669.1
    557920     15672.8
    557960     15673.6
    558000     15675.7
    558040     15675.5
    558080     15676.1
    558120     15677.3
    558160     15677.9
    558200       15680
    558240     15680.7
    558280     15681.3
    558320     15682.3
    558360     15683.5
    558400       15684
    558440     15685.1
    558480     15686.1
    558520     15687.8
    558560     15688.6
    558600     15688.7
    558640     15691.4
    558680     15691.4
    558720       15695
    558760     15695.9
    558800       15698
    558840     15697.8
    558880     15698.4
    558920     15699.5
    558960     15700.2
    559000     15702.3
    559040       15703
    559080     15703.5
    559120     15704.5
    559160     15705.7
    559200     15706.2
    559240     15707.5
    559280     15708.3
    559320       15710
    559360     15710.8
    559400     15710.9
    559440     15713.7
    559480     15713.6
    559520     15717.3
    559560     15718.2
    559600     15720.3
    559640     15720.1
    559680     15720.7
    559720     15721.8
    559760     15722.5
    559800     15724.6
    559840     15725.2
    559880     15725.7
    559920     15726.8
    559960     15727.9
    560000     15728.5
    560040     15729.8
    560080     15730.5
    560120     15732.3
    560160     15733.1
    560200     15733.2
    560240       15736
    560280     15735.8
    560320     15739.5
    560360     15740.5
    560400     15742.6
    560440     15742.3
    560480       15743
    560520       15744
    560560     15744.7
    560600     15746.9
    560640     15747.4
    560680       15748
    560720       15749
    560760     15750.2
    560800     15750.7
    560840       15752
    560880     15752.8
    560920     15754.5
    560960     15755.4
    561000     15755.6
    561040     15758.2
    561080     15758.2
    561120     15761.7
    561160     15762.8
    561200     15764.8
    561240     15764.6
    561280     15765.2
    561320     15766.3
    561360       15767
    561400       15769
    561440     15769.8
    561480     15770.3
    561520     15771.2
    561560     15772.4
    561600       15773
    561640     15774.3
    561680     15775.1
    561720     15776.8
    561760     15777.6
    561800     15777.9
    561840     15780.4
    561880     15780.4
    561920       15784
    561960       15785
    562000     15787.1
    562040     15786.8
    562080     15787.4
    562120     15788.6
    562160     15789.3
    562200     15791.3
    562240     15792.1
    562280     15792.6
    562320     15793.4
    562360     15794.6
    562400     15795.3
    562440     15796.5
    562480     15797.3
    562520     15799.2
    562560     15799.8
    562600     15800.2
    562640     15802.7
    562680     15802.7
    562720     15806.3
    562760     15807.3
    562800     15809.4
    562840     15809.1
    562880     15809.7
    562920     15810.9
    562960     15811.6
    563000     15813.5
    563040     15814.3
    563080     15814.8
    563120     15815.7
    563160       15817
    563200     15817.5
    563240     15818.8
    563280     15819.6
    563320     15821.5
    563360     15822.1
    563400     15822.4
    563440       15825
    563480       15825
    563520     15828.6
    563560     15829.6
    563600     15831.7
    563640     15831.5
    563680       15832
    563720     15833.1
    563760     15833.9
    563800     15835.8
    563840     15836.7
    563880     15837.2
    563920       15838
    563960     15839.2
    564000     15839.8
    564040       15841
    564080     15841.9
    564120     15843.8
    564160     15844.4
    564200     15844.7
    564240     15847.3
    564280     15847.4
    564320     15850.9
    564360     15851.9
    564400     15854.1
    564440     15853.8
    564480     15854.3
    564520     15855.5
    564560     15856.2
    564600     15858.1
    564640       15859
    564680     15859.5
    564720     15860.3
    564760     15861.6
    564800     15862.2
    564840     15863.3
    564880     15864.2
    564920     15866.1
    564960     15866.7
    565000     15867.1
    565040     15869.7
    565080     15869.7
    565120     15873.2
    565160     15874.2
    565200     15876.4
    565240     15876.1
    565280     15876.6
    565320     15877.8
    565360     15878.6
    565400     15880.5
    565440     15881.4
    565480     15881.8
    565520     15882.6
    565560     15883.9
    565600     15884.5
    565640     15885.5
    565680     15886.7
    565720     15888.5
    565760       15889
    565800     15889.3
    565840       15892
    565880       15892
    565920     15895.5
    565960     15896.6
    566000     15898.7
    566040     15898.4
    566080       15899
    566120     15900.1
    566160     15900.9
    566200     15902.8
    566240     15903.7
    566280     15904.1
    566320     15904.8
    566360     15906.3
    566400     15906.8
    566440     15907.9
    566480       15909
    566520     15910.8
    566560     15911.3
    566600     15911.6
    566640     15914.3
    566680     15914.3
    566720     15917.8
    566760     15918.8
    566800     15920.9
    566840     15920.7
    566880     15921.3
    566920     15922.5
    566960     15923.2
    567000     15925.1
    567040     15925.9
    567080     15926.4
    567120     15927.1
    567160     15928.5
    567200       15929
    567240     15930.2
    567280     15931.3
    567320     15933.1
    567360     15933.6
    567400     15933.9
    567440     15936.5
    567480     15936.6
    567520     15940.1
    567560     15941.1
    567600     15943.3
    567640       15943
    567680     15943.5
    567720     15944.8
    567760     15945.4
    567800     15947.4
    567840     15948.2
    567880     15948.7
    567920     15949.4
    567960     15950.8
    568000     15951.3
    568040     15952.5
    568080     15953.5
    568120     15955.3
    568160     15955.9
    568200     15956.2
    568240     15958.7
    568280       15959
    568320     15962.4
    568360     15963.4
    568400     15965.5
    568440     15965.3
    568480     15965.9
    568520       15967
    568560     15967.7
    568600     15969.7
    568640     15970.5
    568680     15970.9
    568720     15971.7
    568760     15973.1
    568800     15973.5
    568840     15974.8
    568880     15975.8
    568920     15977.7
    568960     15978.2
    569000     15978.5
    569040     15981.1
    569080     15981.3
    569120     15984.7
    569160     15985.7
    569200     15987.7
    569240     15987.6
    569280     15988.1
    569320     15989.3
    569360     15989.9
    569400     15991.9
    569440     15992.8
    569480     15993.2
    569520     15993.9
    569560     15995.3
    569600     15995.8
    569640     15997.1
    569680       15998
    569720       16000
    569760     16000.4
    569800     16000.7
    569840     16003.3
    569880     16003.6
    569920       16007
    569960       16008
    570000       16010
    570040     16009.9
    570080     16010.4
    570120     16011.5
    570160     16012.2
    570200     16014.3
    570240     16015.1
    570280     16015.5
    570320     16016.2
    570360     16017.7
    570400     16018.1
    570440     16019.3
    570480     16020.3
    570520     16022.3
    570560     16022.7
    570600       16023
    570640     16025.5
    570680     16025.9
    570720     16029.3
    570760     16030.2
    570800     16032.3
    570840       16032
    570880     16032.6
    570920     16033.8
    570960     16034.5
    571000     16036.5
    571040     16037.3
    571080     16037.8
    571120     16038.5
    571160     16039.9
    571200     16040.4
    571240     16041.7
    571280     16042.5
    571320     16044.5
    571360       16045
    571400     16045.3
    571440     16047.8
    571480     16048.1
    571520     16051.6
    571560     16052.5
    571600     16054.6
    571640     16054.3
    571680     16054.9
    571720     16056.1
    571760     16056.7
    571800     16058.7
    571840     16059.6
    571880     16060.1
    571920     16060.8
    571960     16062.2
    572000     16062.6
    572040     16063.9
    572080     16064.8
    572120     16066.8
    572160     16067.2
    572200     16067.5
    572240     16070.1
    572280     16070.4
    572320     16073.8
    572360     16074.8
    572400     16076.9
    572440     16076.6
    572480     16077.1
    572520     16078.3
    572560     16078.9
    572600       16081
    572640     16081.9
    572680     16082.3
    572720     16083.1
    572760     16084.5
    572800     16084.9
    572840     16086.1
    572880     16087.1
    572920     16089.1
    572960     16089.6
    573000     16089.7
    573040     16092.3
    573080     16092.6
    573120     16096.1
    573160     16097.1
    573200     16099.2
    573240     16098.9
    573280     16099.5
    573320     16100.5
    573360     16101.2
    573400     16103.3
    573440     16104.2
    573480     16104.7
    573520     16105.4
    573560     16106.8
    573600     16107.1
    573640     16108.4
    573680     16109.4
    573720     16111.4
    573760     16111.8
    573800       16112
    573840     16114.6
    573880     16114.9
    573920     16118.3
    573960     16119.4
    574000     16121.5
    574040     16121.3
    574080     16121.8
    574120     16122.7
    574160     16123.5
    574200     16125.6
    574240     16126.5
    574280       16127
    574320     16127.7
    574360     16129.1
    574400     16129.4
    574440     16130.6
    574480     16131.7
    574520     16133.7
    574560     16134.1
    574600     16134.3
    574640     16136.9
    574680     16137.1
    574720     16140.7
    574760     16141.7
    574800     16143.8
    574840     16143.6
    574880       16144
    574920       16145
    574960     16145.7
    575000     16147.9
    575040     16148.8
    575080     16149.3
    575120       16150
    575160     16151.4
    575200     16151.7
    575240     16152.8
    575280     16153.9
    575320       16156
    575360     16156.3
    575400     16156.5
    575440     16159.1
    575480     16159.4
    575520       16163
    575560     16163.9
    575600     16166.1
    575640     16165.9
    575680     16166.3
    575720     16167.4
    575760       16168
    575800     16170.3
    575840       16171
    575880     16171.6
    575920     16172.4
    575960     16173.6
    576000     16173.9
    576040     16175.1
    576080     16176.2
    576120     16178.3
    576160     16178.5
    576200     16178.8
    576240     16181.4
    576280     16181.6
    576320     16185.2
    576360     16186.2
    576400     16188.3
    576440     16188.1
    576480     16188.6
    576520     16189.6
    576560     16190.2
    576600     16192.6
    576640     16193.2
    576680     16193.7
    576720     16194.7
    576760     16195.9
    576800     16196.2
    576840     16197.3
    576880     16198.4
    576920     16200.5
    576960     16200.8
    577000       16201
    577040     16203.6
    577080     16203.8
    577120     16207.4
    577160     16208.5
    577200     16210.5
    577240     16210.3
    577280     16210.8
    577320     16211.9
    577360     16212.5
    577400     16214.8
    577440     16215.5
    577480     16215.9
    577520       16217
    577560     16218.1
    577600     16218.5
    577640     16219.5
    577680     16220.6
    577720     16222.8
    577760     16222.9
    577800     16223.2
    577840     16225.9
    577880     16226.1
    577920     16229.7
    577960     16230.8
    578000     16232.6
    578040     16232.6
    578080     16233.1
    578120     16234.1
    578160     16234.7
    578200       16237
    578240     16237.8
    578280     16238.2
    578320     16239.3
    578360     16240.2
    578400     16240.8
    578440     16241.7
    578480     16242.9
    578520       16245
    578560     16245.1
    578600     16245.4
    578640     16248.2
    578680     16248.3
    578720     16251.9
    578760     16253.1
    578800     16254.9
    578840     16254.8
    578880     16255.3
    578920     16256.4
    578960     16256.8
    579000     16259.2
    579040     16260.1
    579080     16260.4
    579120     16261.5
    579160     16262.5
    579200     16262.9
    579240     16263.9
    579280     16265.1
    579320     16267.2
    579360     16267.3
    579400     16267.6
    579440     16270.3
    579480     16270.6
    579520     16274.1
    579560     16275.2
    579600     16277.1
    579640     16277.1
    579680     16277.5
    579720     16278.6
    579760     16279.1
    579800     16281.4
    579840     16282.2
    579880     16282.6
    579920     16283.8
    579960     16284.7
    580000     16285.1
    580040     16286.2
    580080     16287.2
    580120     16289.4
    580160     16289.5
    580200     16289.9
    580240     16292.5
    580280     16292.9
    580320     16296.3
    580360     16297.4
    580400     16299.4
    580440     16299.2
    580480     16299.7
    580520     16300.8
    580560     16301.3
    580600     16303.6
    580640     16304.3
    580680     16304.8
    580720     16305.9
    580760     16306.9
    580800     16307.3
    580840     16308.4
    580880     16309.4
    580920     16311.6
    580960     16311.7
    581000     16312.1
    581040     16314.7
    581080     16314.9
    581120     16318.6
    581160     16319.7
    581200     16321.6
    581240     16321.5
    581280     16321.9
    581320       16323
    581360     16323.5
    581400     16325.8
    581440     16326.6
    581480       16327
    581520     16328.1
    581560     16329.1
    581600     16329.6
    581640     16330.6
    581680     16331.6
    581720     16333.8
    581760     16333.9
    581800     16334.3
    581840     16336.9
    581880     16337.2
    581920     16340.7
    581960     16341.9
    582000     16343.8
    582040     16343.6
    582080     16344.1
    582120     16345.3
    582160     16345.7
    582200       16348
    582240     16348.8
    582280     16349.1
    582320     16350.3
    582360     16351.3
    582400     16351.8
    582440     16352.9
    582480     16353.8
    582520       16356
    582560       16356
    582600     16356.4
    582640     16359.1
    582680     16359.4
    582720     16362.9
    582760       16364
    582800     16366.1
    582840     16365.9
    582880     16366.3
    582920     16367.5
    582960       16368
    583000     16370.1
    583040       16371
    583080     16371.3
    583120     16372.4
    583160     16373.5
    583200     16374.2
    583240       16375
    583280       16376
    583320     16378.2
    583360     16378.3
    583400     16378.7
    583440     16381.4
    583480     16381.6
    583520       16385
    583560     16386.3
    583600     16388.3
    583640     16388.1
    583680     16388.6
    583720     16389.8
    583760     16390.2
    583800     16392.3
    583840     16393.2
    583880     16393.6
    583920     16394.6
    583960     16395.6
    584000     16396.4
    584040     16397.3
    584080     16398.2
    584120     16400.5
    584160     16400.4
    584200     16400.9
    584240     16403.6
    584280     16403.9
    584320     16407.2
    584360     16408.5
    584400     16410.6
    584440     16410.2
    584480     16410.8
    584520       16412
    584560     16412.4
    584600     16414.5
    584640     16415.4
    584680     16415.8
    584720     16416.8
    584760     16417.8
    584800     16418.6
    584840     16419.5
    584880     16420.4
    584920     16422.7
    584960     16422.6
    585000     16423.1
    585040     16425.7
    585080       16426
    585120     16429.3
    585160     16430.7
    585200     16432.8
    585240     16432.5
    585280       16433
    585320     16434.2
    585360     16434.6
    585400     16436.6
    585440     16437.7
    585480       16438
    585520       16439
    585560     16440.1
    585600     16440.8
    585640     16441.6
    585680     16442.5
    585720     16444.9
    585760     16444.8
    585800     16445.3
    585840     16447.9
    585880     16448.3
    585920     16451.5
    585960     16452.9
    586000     16455.1
    586040     16454.7
    586080     16455.2
    586120     16456.5
    586160     16456.9
    586200     16458.8
    586240     16459.8
    586280     16460.2
    586320     16461.3
    586360     16462.4
    586400       16463
    586440     16463.9
    586480     16464.7
    586520     16467.1
    586560       16467
    586600     16467.5
    586640     16470.1
    586680     16470.6
    586720     16473.7
    586760     16475.1
    586800     16477.4
    586840       16477
    586880     16477.4
    586920     16478.8
    586960     16479.1
    587000       16481
    587040       16482
    587080     16482.4
    587120     16483.5
    587160     16484.6
    587200     16485.2
    587240     16486.1
    587280     16486.9
    587320     16489.2
    587360     16489.2
    587400     16489.8
    587440     16492.3
    587480     16492.7
    587520     16495.9
    587560     16497.1
    587600     16499.5
    587640     16499.1
    587680     16499.6
    587720       16501
    587760     16501.3
    587800     16503.1
    587840     16504.1
    587880     16504.6
    587920     16505.6
    587960     16506.8
    588000     16507.3
    588040     16508.3
    588080       16509
    588120     16511.4
    588160     16511.4
    588200       16512
    588240     16514.6
    588280     16514.9
    588320     16518.1
    588360     16519.3
    588400     16521.7
    588440     16521.3
    588480     16521.8
    588520     16523.2
    588560     16523.5
    588600     16525.4
    588640     16526.4
    588680     16526.9
    588720     16527.9
    588760       16529
    588800     16529.5
    588840     16530.5
    588880     16531.2
    588920     16533.6
    588960     16533.6
    589000     16534.3
    589040     16536.8
    589080     16537.2
    589120     16540.4
    589160     16541.6
    589200     16543.9
    589240     16543.5
    589280       16544
    589320     16545.4
    589360     16545.8
    589400     16547.7
    589440     16548.7
    589480     16549.2
    589520     16550.1
    589560     16551.3
    589600     16551.8
    589640     16552.8
    589680     16553.5
    589720     16555.8
    589760     16555.9
    589800     16556.5
    589840     16559.1
    589880     16559.5
    589920     16562.6
    589960     16563.8
    590000     16566.1
    590040     16565.8
    590080     16566.3
    590120     16567.6
    590160     16568.1
    590200     16569.8
    590240     16570.9
    590280     16571.5
    590320     16572.3
    590360     16573.5
    590400     16573.9
    590440     16574.9
    590480     16575.6
    590520       16578
    590560     16578.1
    590600     16578.7
    590640     16581.2
    590680     16581.6
    590720     16584.7
    590760       16586
    590800     16588.2
    590840     16588.1
    590880     16588.4
    590920     16589.7
    590960     16590.2
    591000       16592
    591040     16593.1
    591080     16593.6
    591120     16594.4
    591160     16595.6
    591200     16596.1
    591240       16597
    591280     16597.6
    591320     16600.1
    591360     16600.2
    591400     16600.9
    591440     16603.4
    591480     16603.7
    591520     16606.8
    591560     16608.1
    591600     16610.3
    591640     16610.2
    591680     16610.6
    591720     16611.9
    591760     16612.3
    591800     16614.2
    591840     16615.2
    591880     16615.7
    591920     16616.5
    591960     16617.8
    592000     16618.2
    592040     16619.1
    592080     16619.8
    592120     16622.2
    592160     16622.4
    592200       16623
    592240     16625.5
    592280     16625.8
    592320       16629
    592360     16630.2
    592400     16632.5
    592440     16632.3
    592480     16632.7
    592520       16634
    592560     16634.5
    592600     16636.3
    592640     16637.3
    592680     16637.9
    592720     16638.6
    592760     16639.8
    592800     16640.3
    592840     16641.2
    592880       16642
    592920     16644.2
    592960     16644.5
    593000     16645.2
    593040     16647.6
    593080       16648
    593120     16651.1
    593160     16652.3
    593200     16654.5
    593240     16654.3
    593280     16654.8
    593320     16656.2
    593360     16656.6
    593400     16658.4
    593440     16659.5
    593480       16660
    593520     16660.7
    593560     16661.9
    593600     16662.5
    593640     16663.2
    593680     16664.1
    593720     16666.2
    593760     16666.6
    593800     16667.2
    593840     16669.8
    593880     16670.1
    593920     16673.2
    593960     16674.4
    594000     16676.6
    594040     16676.4
    594080       16677
    594120     16678.3
    594160     16678.7
    594200     16680.5
    594240     16681.6
    594280     16682.1
    594320     16682.9
    594360       16684
    594400     16684.6
    594440     16685.3
    594480     16686.2
    594520     16688.3
    594560     16688.5
    594600     16689.3
    594640     16691.9
    594680     16692.2
    594720     16695.3
    594760     16696.4
    594800     16698.8
    594840     16698.5
    594880       16699
    594920     16700.4
    594960     16700.8
    595000     16702.6
    595040     16703.7
    595080     16704.2
    595120       16705
    595160     16706.1
    595200     16706.7
    595240     16707.5
    595280     16708.4
    595320     16710.5
    595360     16710.7
    595400     16711.5
    595440     16714.1
    595480     16714.4
    595520     16717.5
    595560     16718.5
    595600       16721
    595640     16720.7
    595680     16721.1
    595720     16722.5
    595760     16722.9
    595800     16724.7
    595840     16725.8
    595880     16726.4
    595920     16727.2
    595960     16728.1
    596000     16728.8
    596040     16729.5
    596080     16730.6
    596120     16732.7
    596160     16732.8
    596200     16733.6
    596240     16736.2
    596280     16736.6
    596320     16739.7
    596360     16740.7
    596400     16743.2
    596440     16742.9
    596480     16743.2
    596520     16744.6
    596560       16745
    596600     16746.9
    596640     16747.9
    596680     16748.5
    596720     16749.4
    596760     16750.3
    596800     16751.1
    596840     16751.8
    596880     16752.8
    596920     16754.9
    596960       16755
    597000     16755.7
    597040     16758.3
    597080     16758.8
    597120     16761.9
    597160     16762.8
    597200     16765.4
    597240     16765.1
    597280     16765.4
    597320     16766.8
    597360     16767.2
    597400       16769
    597440     16770.1
    597480     16770.6
    597520     16771.6
    597560     16772.5
    597600     16773.2
    597640     16773.9
    597680     16774.9
    597720       16777
    597760     16777.1
    597800     16777.8
    597840     16780.5
    597880       16781
    597920       16784
    597960       16785
    598000     16787.4
    598040     16787.2
    598080     16787.6
    598120       16789
    598160     16789.3
    598200     16791.1
    598240     16792.3
    598280     16792.9
    598320     16793.6
    598360     16794.7
    598400     16795.4
    598440     16796.2
    598480     16797.1
    598520     16799.2
    598560     16799.3
    598600       16800
    598640     16802.7
    598680     16803.2
    598720     16806.2
    598760     16807.3
    598800     16809.6
    598840     16809.4
    598880     16809.8
    598920     16811.2
    598960     16811.5
    599000     16813.2
    599040     16814.5
    599080     16815.1
    599120     16815.8
    599160       16817
    599200     16817.5
    599240     16818.4
    599280     16819.5
    599320     16821.4
    599360     16821.4
    599400     16822.2
    599440       16825
    599480     16825.4
    599520     16828.5
    599560     16829.6
    599600     16831.8
    599640     16831.6
    599680     16831.9
    599720     16833.4
    599760     16833.7
    599800     16835.3
    599840     16836.7
    599880     16837.3
    599920     16838.1
    599960     16839.2
    600000     16839.6
    600040     16840.6
    600080     16841.7
    600120     16843.6
    600160     16843.7
    600200     16844.5
    600240     16847.2
    600280     16847.6
    600320     16850.6
    600360     16851.8
    600400     16854.1
    600440     16853.8
    600480     16854.2
    600520     16855.6
    600560     16855.9
    600600     16857.6
    600640     16858.9
    600680     16859.5
    600720     16860.4
    600760     16861.3
    600800     16861.8
    600840     16862.8
    600880     16863.9
    600920     16865.8
    600960     16865.8
    601000     16866.6
    601040     16869.3
    601080     16869.7
    601120     16872.8
    601160     16873.9
    601200     16876.3
    601240       16876
    601280     16876.4
    601320     16877.9
    601360     16878.1
    601400     16879.8
    601440     16881.2
    601480     16881.7
    601520     16882.6
    601560     16883.5
    601600       16884
    601640       16885
    601680     16886.1
    601720       16888
    601760       16888
    601800     16888.8
    601840     16891.5
    601880     16891.9
    601920       16895
    601960     16896.1
    602000     16898.5
    602040     16898.1
    602080     16898.4
    602120       16900
    602160     16900.2
    602200     16901.9
    602240     16903.4
    602280     16903.8
    602320     16904.7
    602360     16905.7
    602400     16906.2
    602440     16907.1
    602480     16908.3
    602520     16910.3
    602560     16910.2
    602600     16910.9
    602640     16913.7
    602680     16914.1
    602720     16917.1
    602760     16918.3
    602800     16920.7
    602840     16920.3
    602880     16920.6
    602920     16922.3
    602960     16922.4
    603000     16924.1
    603040     16925.6
    603080     16926.1
    603120     16926.9
    603160     16927.9
    603200     16928.3
    603240     16929.3
    603280     16930.6
    603320     16932.6
    603360     16932.5
    603400     16933.3
    603440     16935.9
    603480     16936.3
    603520     16939.2
    603560     16940.5
    603600       16943
    603640     16942.5
    603680     16942.9
    603720     16944.5
    603760     16944.7
    603800     16946.3
    603840     16947.8
    603880     16948.4
    603920       16949
    603960     16950.1
    604000     16950.6
    604040     16951.6
    604080     16952.7
    604120     16954.9
    604160     16954.7
    604200     16955.6
    604240     16958.2
    604280     16958.5
    604320     16961.4
    604360     16962.8
    604400     16965.2
    604440     16964.8
    604480     16965.1
    604520     16966.7
    604560       16967
    604600     16968.5
    604640       16970
    604680     16970.7
    604720     16971.3
    604760     16972.5
    604800     16972.8
    604840     16973.7
    604880     16974.9
    604920     16977.1
    604960     16976.9
    605000     16977.8
    605040     16980.5
    605080     16980.6
    605120     16983.5
    605160       16985
    605200     16987.4
    605240       16987
    605280     16987.2
    605320     16988.9
    605360     16989.1
    605400     16990.6
    605440     16992.2
    605480     16992.8
    605520     16993.4
    605560     16994.7
    605600     16994.8
    605640     16995.9
    605680     16997.2
    605720     16999.2
    605760     16999.1
    605800     16999.9
    605840     17002.6
    605880     17002.8
    605920     17005.6
    605960     17007.2
    606000     17009.6
    606040     17009.2
    606080     17009.4
    606120       17011
    606160     17011.3
    606200     17012.8
    606240     17014.4
    606280       17015
    606320     17015.6
    606360       17017
    606400     17017.1
    606440     17018.2
    606480     17019.4
    606520     17021.4
    606560     17021.2
    606600     17022.1
    606640     17024.7
    606680       17025
    606720     17027.9
    606760     17029.4
    606800     17031.8
    606840     17031.4
    606880     17031.6
    606920     17033.2
    606960     17033.5
    607000     17035.1
    607040     17036.7
    607080     17037.2
    607120     17037.8
    607160     17039.1
    607200     17039.4
    607240     17040.3
    607280     17041.6
    607320     17043.6
    607360     17043.4
    607400     17044.4
    607440     17046.9
    607480     17047.1
    607520     17050.1
    607560     17051.5
    607600       17054
    607640     17053.6
    607680     17053.6
    607720     17055.4
    607760     17055.7
    607800     17057.2
    607840     17058.8
    607880     17059.4
    607920     17060.1
    607960     17061.2
    608000     17061.5
    608040     17062.6
    608080     17063.8
    608120     17065.7
    608160     17065.6
    608200     17066.6
    608240     17069.1
    608280     17069.3
    608320     17072.2
    608360     17073.8
    608400     17076.2
    608440     17075.8
    608480     17075.8
    608520     17077.5
    608560     17077.8
    608600     17079.5
    608640       17081
    608680     17081.7
    608720     17082.3
    608760     17083.4
    608800     17083.7
    608840     17084.8
    608880     17085.9
    608920       17088
    608960     17087.9
    609000     17088.9
    609040     17091.4
    609080     17091.6
    609120     17094.4
    609160       17096
    609200     17098.5
    609240       17098
    609280       17098
    609320     17099.8
    609360     17100.1
    609400     17101.7
    609440     17103.2
    609480     17103.9
    609520     17104.5
    609560     17105.6
    609600       17106
    609640       17107
    609680     17108.2
    609720     17110.2
    609760     17110.1
    609800       17111
    609840     17113.6
    609880     17113.8
    609920     17116.7
    609960     17118.2
    610000     17120.9
    610040     17120.3
    610080     17120.3
    610120       17122
    610160     17122.3
    610200       17124
    610240     17125.4
    610280     17126.2
    610320     17126.7
    610360     17127.9
    610400     17128.2
    610440     17129.1
    610480     17130.5
    610520     17132.4
    610560     17132.3
    610600     17133.3
    610640     17135.8
    610680       17136
    610720     17138.9
    610760     17140.4
    610800       17143
    610840     17142.5
    610880     17142.5
    610920     17144.3
    610960     17144.5
    611000     17146.2
    611040     17147.6
    611080     17148.3
    611120       17149
    611160     17150.1
    611200     17150.4
    611240     17151.3
    611280     17152.5
    611320     17154.6
    611360     17154.4
    611400     17155.5
    611440     17157.9
    611480     17158.1
    611520     17161.2
    611560     17162.6
    611600     17165.2
    611640     17164.6
    611680     17164.8
    611720     17166.4
    611760     17166.6
    611800     17168.4
    611840     17169.8
    611880     17170.5
    611920     17171.1
    611960     17172.4
    612000     17172.6
    612040     17173.6
    612080     17174.6
    612120     17176.7
    612160     17176.8
    612200     17177.7
    612240     17180.2
    612280     17180.3
    612320     17183.4
    612360     17184.8
    612400     17187.4
    612440     17186.9
    612480       17187
    612520     17188.7
    612560     17188.9
    612600     17190.6
    612640       17192
    612680     17192.8
    612720     17193.3
    612760     17194.6
    612800     17194.8
    612840     17195.8
    612880     17196.7
    612920     17198.9
    612960       17199
    613000       17200
    613040     17202.4
    613080     17202.6
    613120     17205.6
    613160     17207.1
    613200     17209.6
    613240     17209.1
    613280     17209.2
    613320     17210.9
    613360     17211.1
    613400     17212.8
    613440     17214.2
    613480       17215
    613520     17215.6
    613560     17216.8
    613600     17216.9
    613640     17218.1
    613680       17219
    613720     17221.1
    613760     17221.3
    613800     17222.2
    613840     17224.6
    613880     17224.8
    613920     17227.9
    613960     17229.3
    614000     17231.8
    614040     17231.4
    614080     17231.5
    614120     17233.1
    614160     17233.3
    614200       17235
    614240     17236.4
    614280     17237.2
    614320     17237.9
    614360     17239.1
    614400     17239.2
    614440     17240.3
    614480     17241.2
    614520     17243.3
    614560     17243.5
    614600     17244.5
    614640     17246.9
    614680     17247.1
    614720     17250.1
    614760     17251.5
    614800       17254
    614840     17253.6
    614880     17253.8
    614920     17255.4
    614960     17255.6
    615000     17257.3
    615040     17258.7
    615080     17259.5
    615120     17260.2
    615160     17261.3
    615200     17261.5
    615240     17262.5
    615280     17263.3
    615320     17265.5
    615360     17265.7
    615400     17266.7
    615440     17269.1
    615480     17269.4
    615520     17272.3
    615560     17273.7
    615600     17276.2
    615640     17275.9
    615680     17275.9
    615720     17277.6
    615760     17277.7
    615800     17279.5
    615840     17280.9
    615880     17281.7
    615920     17282.5
    615960     17283.5
    616000     17283.7
    616040     17284.7
    616080     17285.6
    616120     17287.8
    616160       17288
    616200       17289
    616240     17291.3
    616280     17291.7
    616320     17294.5
    616360     17295.9
    616400     17298.5
    616440     17298.1
    616480     17298.1
    616520     17299.8
    616560       17300
    616600     17301.8
    616640       17303
    616680     17303.9
    616720     17304.6
    616760     17305.8
    616800     17305.8
    616840       17307
    616880     17307.8
    616920       17310
    616960     17310.1
    617000     17311.1
    617040     17313.5
    617080     17313.9
    617120     17316.7
    617160     17318.2
    617200     17320.8
    617240     17320.4
    617280     17320.3
    617320       17322
    617360     17322.3
    617400       17324
    617440     17325.3
    617480     17326.1
    617520     17326.9
    617560       17328
    617600     17328.1
    617640     17329.1
    617680     17330.1
    617720     17332.1
    617760     17332.4
    617800     17333.3
    617840     17335.8
    617880     17336.2
    617920       17339
    617960     17340.4
    618000       17343
    618040     17342.6
    618080     17342.6
    618120     17344.3
    618160     17344.6
    618200     17346.3
    618240     17347.4
    618280     17348.4
    618320     17349.1
    618360     17350.3
    618400     17350.3
    618440     17351.5
    618480     17352.3
    618520     17354.4
    618560     17354.7
    618600     17355.5
    618640     17357.9
    618680     17358.4
    618720     17361.3
    618760     17362.7
    618800     17365.3
    618840     17364.8
    618880     17364.9
    618920     17366.5
    618960     17366.9
    619000     17368.5
    619040     17369.7
    619080     17370.7
    619120     17371.3
    619160     17372.6
    619200     17372.6
    619240     17373.8
    619280     17374.6
    619320     17376.7
    619360       17377
    619400     17377.7
    619440     17380.1
    619480     17380.7
    619520     17383.5
    619560       17385
    619600     17387.7
    619640     17387.1
    619680     17387.2
    619720     17388.7
    619760     17389.2
    619800     17390.8
    619840     17392.1
    619880       17393
    619920     17393.7
    619960     17394.9
    620000     17394.7
    620040     17396.2
    620080     17396.9
    620120     17399.1
    620160     17399.3
    620200     17400.1
    620240     17402.5
    620280       17403
    620320     17405.9
    620360     17407.2
    620400     17410.1
    620440     17409.3
    620480     17409.5
    620520       17411
    620560     17411.6
    620600     17413.1
    620640     17414.4
    620680     17415.3
    620720       17416
    620760     17417.2
    620800       17417
    620840     17418.5
    620880     17419.3
    620920     17421.3
    620960     17421.6
    621000     17422.3
    621040     17424.7
    621080     17425.3
    621120     17428.2
    621160     17429.6
    621200     17432.5
    621240     17431.6
    621280     17431.8
    621320     17433.3
    621360       17434
    621400     17435.4
    621440     17436.6
    621480     17437.7
    621520     17438.3
    621560     17439.5
    621600     17439.5
    621640     17440.9
    621680     17441.6
    621720     17443.7
    621760     17443.9
    621800     17444.7
    621840       17447
    621880     17447.6
    621920     17450.5
    621960     17451.9
    622000     17454.8
    622040     17453.9
    622080     17454.1
    622120     17455.6
    622160     17456.2
    622200     17457.8
    622240       17459
    622280       17460
    622320     17460.7
    622360     17461.8
    622400     17461.8
    622440     17463.2
    622480       17464
    622520     17466.1
    622560     17466.2
    622600     17466.9
    622640     17469.2
    622680     17469.9
    622720     17472.8
    622760     17474.2
    622800       17477
    622840     17476.4
    622880     17476.4
    622920     17478.1
    622960     17478.6
    623000     17480.1
    623040     17481.2
    623080     17482.3
    623120       17483
    623160     17484.2
    623200     17484.1
    623240     17485.5
    623280     17486.3
    623320     17488.4
    623360     17488.4
    623400     17489.2
    623440     17491.5
    623480     17492.3
    623520     17495.2
    623560     17496.6
    623600     17499.3
    623640     17498.7
    623680     17498.8
    623720     17500.4
    623760     17500.9
    623800     17502.5
    623840     17503.6
    623880     17504.7
    623920     17505.3
    623960     17506.6
    624000     17506.4
    624040     17507.9
    624080     17508.6
    624120     17510.8
    624160     17510.6
    624200     17511.5
    624240     17513.8
    624280     17514.6
    624320     17517.5
    624360     17518.9
    624400     17521.7
    624440       17521
    624480       17521
    624520     17522.6
    624560     17523.2
    624600     17524.8
    624640     17525.7
    624680       17527
    624720     17527.7
    624760     17528.9
    624800     17528.6
    624840     17530.2
    624880       17531
    624920     17533.1
    624960     17532.9
    625000     17533.8
    625040     17536.1
    625080     17536.9
    625120     17539.8
    625160     17541.2
    625200     17543.9
    625240     17543.4
    625280     17543.3
    625320     17544.9
    625360     17545.4
    625400     17547.2
    625440       17548
    625480     17549.3
    625520     17549.9
    625560     17551.2
    625600       17551
    625640     17552.6
    625680     17553.4
    625720     17555.4
    625760     17555.3
    625800     17556.2
    625840     17558.4
    625880     17559.3
    625920       17562
    625960     17563.5
    626000     17566.2
    626040     17565.7
    626080     17565.7
    626120     17567.3
    626160     17567.8
    626200     17569.5
    626240     17570.3
    626280     17571.7
    626320     17572.3
    626360     17573.5
    626400     17573.3
    626440     17574.9
    626480     17575.8
    626520     17577.7
    626560     17577.6
    626600     17578.6
    626640     17580.6
    626680     17581.7
    626720     17584.3
    626760     17585.9
    626800     17588.5
    626840       17588
    626880     17587.9
    626920     17589.6
    626960     17590.2
    627000     17591.8
    627040     17592.7
    627080       17594
    627120     17594.6
    627160     17595.9
    627200     17595.5
    627240     17597.3
    627280     17598.1
    627320       17600
    627360     17600.1
    627400     17600.9
    627440     17602.9
    627480     17604.1
    627520     17606.7
    627560     17608.1
    627600     17610.8
    627640     17610.5
    627680     17610.3
    627720       17612
    627760     17612.5
    627800     17614.1
    627840     17614.9
    627880     17616.4
    627920     17616.9
    627960     17618.3
    628000     17617.9
    628040     17619.7
    628080     17620.6
    628120     17622.5
    628160     17622.4
    628200     17623.2
    628240     17625.3
    628280     17626.4
    628320     17629.1
    628360     17630.6
    628400     17633.2
    628440     17632.9
    628480     17632.7
    628520     17634.4
    628560     17634.8
    628600     17636.5
    628640     17637.4
    628680     17638.8
    628720     17639.3
    628760     17640.8
    628800     17640.3
    628840     17642.1
    628880     17642.9
    628920       17645
    628960     17644.9
    629000     17645.6
    629040     17647.7
    629080     17648.7
    629120     17651.4
    629160     17652.9
    629200     17655.5
    629240     17655.3
    629280       17655
    629320     17656.8
    629360     17657.2
    629400     17658.8
    629440     17659.7
    629480     17661.1
    629520     17661.7
    629560     17663.2
    629600     17662.7
    629640     17664.5
    629680     17665.3
    629720     17667.3
    629760     17667.3
    629800     17667.9
    629840     17670.1
    629880     17671.1
    629920     17673.7
    629960     17675.3
    630000     17677.8
    630040     17677.6
    630080     17677.3
    630120     17679.1
    630160     17679.4
    630200     17681.1
    630240       17682
    630280     17683.4
    630320       17684
    630360     17685.5
    630400       17685
    630440     17686.9
    630480     17687.6
    630520     17689.6
    630560     17689.7
    630600     17690.3
    630640     17692.4
    630680     17693.4
    630720     17696.1
    630760     17697.6
    630800     17700.2
    630840       17700
    630880     17699.6
    630920     17701.4
    630960     17701.8
    631000     17703.5
    631040     17704.3
    631080     17705.8
    631120     17706.4
    631160     17707.8
    631200     17707.4
    631240     17709.3
    631280       17710
    631320     17711.9
    631360     17712.2
    631400     17712.6
    631440     17714.7
    631480     17715.6
    631520     17718.6
    631560       17720
    631600     17722.6
    631640     17722.4
    631680       17722
    631720     17723.7
    631760     17724.2
    631800     17725.9
    631840     17726.6
    631880     17728.1
    631920     17728.7
    631960     17730.1
    632000     17729.6
    632040     17731.6
    632080     17732.4
    632120     17734.3
    632160     17734.5
    632200       17735
    632240       17737
    632280       17738
    632320     17740.9
    632360     17742.4
    632400       17745
    632440     17744.8
    632480     17744.4
    632520       17746
    632560     17746.5
    632600     17748.3
    632640       17749
    632680     17750.6
    632720       17751
    632760     17752.4
    632800       17752
    632840     17753.9
    632880     17754.7
    632920     17756.5
    632960     17756.8
    633000     17757.3
    633040     17759.4
    633080     17760.4
    633120     17763.4
    633160     17764.8
    633200     17767.4
    633240     17767.2
    633280     17766.8
    633320     17768.4
    633360       17769
    633400     17770.8
    633440     17771.5
    633480       17773
    633520     17773.4
    633560     17774.9
    633600     17774.5
    633640     17776.4
    633680     17777.2
    633720     17778.8
    633760     17779.1
    633800     17779.7
    633840     17781.9
    633880     17782.8
    633920     17785.7
    633960     17787.2
    634000     17789.7
    634040     17789.6
    634080     17789.1
    634120     17790.7
    634160     17791.4
    634200     17793.2
    634240     17793.8
    634280     17795.4
    634320     17795.7
    634360     17797.2
    634400     17796.9
    634440     17798.7
    634480     17799.6
    634520     17801.3
    634560     17801.6
    634600     17802.1
    634640     17804.3
    634680       17805
    634720       17808
    634760     17809.5
    634800     17812.1
    634840       17812
    634880     17811.5
    634920       17813
    634960     17813.8
    635000     17815.6
    635040     17816.3
    635080     17817.7
    635120     17818.1
    635160     17819.6
    635200     17819.3
    635240     17821.1
    635280       17822
    635320     17823.8
    635360       17824
    635400     17824.4
    635440     17826.7
    635480     17827.5
    635520     17830.5
    635560       17832
    635600     17834.6
    635640     17834.4
    635680     17833.9
    635720     17835.4
    635760     17836.3
    635800       17838
    635840     17838.6
    635880     17840.1
    635920     17840.6
    635960       17842
    636000     17841.7
    636040     17843.5
    636080     17844.4
    636120     17846.2
    636160     17846.4
    636200     17846.8
    636240     17849.1
    636280     17849.8
    636320     17852.9
    636360     17854.3
    636400       17857
    636440     17856.8
    636480     17856.2
    636520     17857.8
    636560     17858.6
    636600     17860.5
    636640     17861.1
    636680     17862.4
    636720       17863
    636760     17864.5
    636800     17864.2
    636840     17865.8
    636880     17866.8
    636920     17868.6
    636960     17868.8
    637000     17869.2
    637040     17871.6
    637080     17872.3
    637120     17875.3
    637160     17876.7
    637200     17879.3
    637240     17879.3
    637280     17878.7
    637320     17880.2
    637360     17881.1
    637400     17882.9
    637440     17883.5
    637480     17884.9
    637520     17885.5
    637560     17886.9
    637600     17886.6
    637640     17888.3
    637680     17889.2
    637720       17891
    637760     17891.3
    637800     17891.6
    637840       17894
    637880     17894.7
    637920     17897.7
    637960     17899.2
    638000     17901.8
    638040     17901.8
    638080     17901.2
    638120     17902.7
    638160     17903.6
    638200     17905.4
    638240     17905.9
    638280     17907.4
    638320       17908
    638360     17909.4
    638400     17909.1
    638440     17910.7
    638480     17911.7
    638520     17913.5
    638560     17913.8
    638600     17914.1
    638640     17916.4
    638680     17917.2
    638720     17920.2
    638760     17921.8
    638800     17924.2
    638840     17924.1
    638880     17923.6
    638920     17925.3
    638960       17926
    639000     17927.8
    639040     17928.3
    639080     17929.8
    639120     17930.6
    639160     17931.9
    639200     17931.7
    639240     17933.3
    639280       17934
    639320     17935.9
    639360     17936.3
    639400     17936.6
    639440     17938.9
    639480     17939.7
    639520     17942.8
    639560     17944.2
    639600     17946.6
    639640     17946.7
    639680     17946.1
    639720     17947.8
    639760     17948.4
    639800     17950.3
    639840     17950.8
    639880     17952.3
    639920     17953.1
    639960     17954.4
    640000     17954.2
    640040     17955.9
    640080     17956.5
    640120     17958.4
    640160     17958.8
    640200     17959.1
    640240     17961.4
    640280     17962.2
    640320     17965.4
    640360     17966.7
    640400       17969
    640440     17969.2
    640480     17968.6
    640520     17970.3
    640560     17970.7
    640600     17972.9
    640640     17973.3
    640680     17974.9
    640720     17975.7
    640760     17976.9
    640800     17976.6
    640840     17978.4
    640880     17979.1
    640920     17980.8
    640960     17981.3
    641000     17981.6
    641040     17983.9
    641080     17984.6
    641120     17987.9
    641160     17989.2
    641200     17991.5
    641240     17991.7
    641280       17991
    641320     17992.8
    641360     17993.3
    641400     17995.4
    641440     17995.8
    641480     17997.3
    641520     17998.1
    641560     17999.4
    641600     17999.2
    641640     18000.9
    641680     18001.6
    641720     18003.3
    641760     18003.9
    641800       18004
    641840     18006.3
    641880     18007.2
    641920     18010.3
    641960     18011.6
    642000       18014
    642040     18014.1
    642080     18013.5
    642120     18015.3
    642160     18015.7
    642200     18017.9
    642240     18018.3
    642280     18019.9
    642320     18020.6
    642360       18022
    642400     18021.8
    642440     18023.5
    642480       18024
    642520     18025.7
    642560     18026.3
    642600     18026.5
    642640     18028.7
    642680     18029.6
    642720     18032.9
    642760       18034
    642800     18036.4
    642840     18036.6
    642880     18035.9
    642920     18037.7
    642960     18038.1
    643000     18040.3
    643040     18040.6
    643080     18042.4
    643120       18043
    643160     18044.4
    643200     18044.2
    643240     18045.9
    643280     18046.4
    643320     18048.1
    643360     18048.7
    643400     18048.9
    643440     18051.1
    643480       18052
    643520     18055.2
    643560     18056.4
    643600     18058.8
    643640       18059
    643680     18058.2
    643720     18060.3
    643760     18060.4
    643800     18062.7
    643840     18062.9
    643880     18064.8
    643920     18065.5
    643960     18066.8
    644000     18066.6
    644040     18068.3
    644080     18068.9
    644120     18070.6
    644160     18071.2
    644200     18071.3
    644240     18073.5
    644280     18074.5
    644320     18077.6
    644360     18078.8
    644400     18081.2
    644440     18081.4
    644480     18080.7
    644520     18082.7
    644560     18082.8
    644600     18085.1
    644640     18085.3
    644680     18087.2
    644720     18087.8
    644760     18089.2
    644800     18089.1
    644840     18090.7
    644880     18091.3
    644920     18092.9
    644960     18093.6
    645000     18093.8
    645040     18095.9
    645080     18096.8
    645120     18100.1
    645160     18101.2
    645200     18103.6
    645240     18103.8
    645280     18103.1
    645320     18105.1
    645360     18105.2
    645400     18107.4
    645440     18107.7
    645480     18109.6
    645520     18110.3
    645560     18111.7
    645600     18111.4
    645640     18113.1
    645680     18113.7
    645720     18115.3
    645760     18116.1
    645800     18116.2
    645840     18118.4
    645880     18119.2
    645920     18122.6
    645960     18123.5
    646000       18126
    646040     18126.3
    646080     18125.4
    646120     18127.5
    646160     18127.7
    646200     18129.8
    646240     18130.1
    646280     18131.9
    646320     18132.8
    646360     18134.1
    646400     18133.9
    646440     18135.5
    646480     18136.2
    646520     18137.7
    646560     18138.6
    646600     18138.7
    646640     18140.7
    646680     18141.7
    646720       18145
    646760     18145.9
    646800     18148.5
    646840     18148.8
    646880       18148
    646920       18150
    646960     18150.1
    647000     18152.2
    647040     18152.6
    647080     18154.3
    647120     18155.3
    647160     18156.5
    647200     18156.3
    647240       18158
    647280     18158.5
    647320     18160.1
    647360     18161.1
    647400     18161.2
    647440     18163.1
    647480     18164.2
    647520     18167.5
    647560     18168.4
    647600       18171
    647640     18171.2
    647680     18170.5
    647720     18172.5
    647760     18172.6
    647800     18174.7
    647840     18174.9
    647880     18176.7
    647920     18177.8
    647960     18179.1
    648000     18178.8
    648040     18180.6
    648080       18181
    648120     18182.7
    648160     18183.6
    648200     18183.7
    648240     18185.6
    648280     18186.8
    648320       18190
    648360     18190.9
    648400     18193.4
    648440     18193.6
    648480     18192.9
    648520       18195
    648560     18195.1
    648600     18197.3
    648640     18197.4
    648680     18199.2
    648720     18200.3
    648760     18201.5
    648800     18201.4
    648840       18203
    648880     18203.5
    648920     18205.2
    648960     18206.1
    649000     18206.1
    649040     18208.1
    649080     18209.1
    649120     18212.6
    649160     18213.4
    649200     18215.9
    649240     18216.2
    649280     18215.4
    649320     18217.5
    649360     18217.6
    649400     18219.8
    649440     18219.9
    649480     18221.7
    649520     18222.8
    649560     18224.1
    649600     18223.9
    649640     18225.4
    649680     18225.9
    649720     18227.6
    649760     18228.4
    649800     18228.5
    649840     18230.6
    649880     18231.7
    649920       18235
    649960     18235.8
    650000     18238.3
    650040     18238.6
    650080     18237.8
    650120       18240
    650160       18240
    650200     18242.3
    650240     18242.2
    650280     18244.1
    650320     18245.2
    650360     18246.6
    650400     18246.3
    650440     18247.9
    650480     18248.3
    650520       18250
    650560       18251
    650600     18250.9
    650640       18253
    650680     18254.2
    650720     18257.5
    650760     18258.3
    650800     18260.8
    650840     18261.1
    650880     18260.3
    650920     18262.4
    650960     18262.6
    651000     18264.7
    651040     18264.7
    651080     18266.6
    651120     18267.6
    651160       18269
    651200     18268.7
    651240     18270.2
    651280     18270.7
    651320     18272.5
    651360     18273.5
    651400     18273.3
    651440     18275.5
    651480     18276.6
    651520     18279.9
    651560     18280.9
    651600     18283.2
    651640     18283.7
    651680     18282.8
    651720     18284.8
    651760     18285.1
    651800     18287.2
    651840     18287.1
    651880       18289
    651920     18290.2
    651960     18291.4
    652000     18291.3
    652040     18292.8
    652080     18293.2
    652120       18295
    652160     18295.9
    652200     18295.8
    652240     18297.9
    652280       18299
    652320     18302.4
    652360     18303.3
    652400     18305.6
    652440     18306.2
    652480     18305.3
    652520     18307.2
    652560     18307.6
    652600     18309.7
    652640     18309.5
    652680     18311.6
    652720     18312.7
    652760       18314
    652800     18313.9
    652840     18315.2
    652880     18315.6
    652920     18317.3
    652960     18318.4
    653000     18318.4
    653040     18320.4
    653080     18321.5
    653120     18324.9
    653160     18325.7
    653200       18328
    653240     18328.6
    653280     18327.8
    653320     18329.6
    653360       18330
    653400     18332.1
    653440       18332
    653480     18334.2
    653520     18335.2
    653560     18336.4
    653600     18336.5
    653640     18337.7
    653680     18338.3
    653720     18339.9
    653760       18341
    653800     18340.9
    653840     18342.9
    653880       18344
    653920     18347.3
    653960     18348.2
    654000     18350.5
    654040     18351.2
    654080     18350.4
    654120     18352.1
    654160     18352.6
    654200     18354.7
    654240     18354.5
    654280     18356.6
    654320     18357.6
    654360     18358.9
    654400       18359
    654440     18360.2
    654480     18360.8
    654520     18362.4
    654560     18363.5
    654600     18363.4
    654640     18365.5
    654680     18366.6
    654720     18369.9
    654760     18370.7
    654800       18373
    654840     18373.8
    654880     18372.9
    654920     18374.6
    654960     18375.1
    655000     18377.2
    655040     18376.9
    655080     18379.1
    655120     18380.2
    655160     18381.4
    655200     18381.5
    655240     18382.7
    655280     18383.3
    655320     18384.9
    655360     18385.9
    655400     18385.8
    655440     18387.9
    655480     18389.1
    655520     18392.5
    655560     18393.3
    655600     18395.5
    655640     18396.4
    655680     18395.5
    655720     18397.1
    655760     18397.5
    655800     18399.7
    655840     18399.4
    655880     18401.6
    655920     18402.7
    655960     18403.9
    656000       18404
    656040     18405.2
    656080     18405.9
    656120     18407.4
    656160     18408.4
    656200     18408.3
    656240     18410.4
    656280     18411.5
    656320     18414.9
    656360     18415.7
    656400       18418
    656440     18418.9
    656480       18418
    656520     18419.7
    656560       18420
    656600     18422.2
    656640       18422
    656680     18424.3
    656720     18425.3
    656760     18426.4
    656800     18426.4
    656840     18427.7
    656880     18428.4
    656920     18429.8
    656960     18430.9
    657000     18430.9
    657040     18432.9
    657080     18434.1
    657120     18437.4
    657160     18438.2
    657200     18440.5
    657240     18441.4
    657280     18440.5
    657320     18442.3
    657360     18442.5
    657400     18444.8
    657440     18444.5
    657480     18446.9
    657520     18447.9
    657560       18449
    657600     18448.9
    657640     18450.2
    657680     18450.9
    657720     18452.4
    657760     18453.3
    657800     18453.4
    657840     18455.5
    657880     18456.7
    657920     18460.1
    657960     18460.8
    658000       18463
    658040       18464
    658080       18463
    658120     18464.9
    658160       18465
    658200     18467.4
    658240       18467
    658280     18469.4
    658320     18470.4
    658360     18471.5
    658400     18471.6
    658440     18472.6
    658480     18473.5
    658520     18474.9
    658560     18475.9
    658600       18476
    658640       18478
    658680     18479.2
    658720     18482.7
    658760     18483.3
    658800     18485.6
    658840     18486.5
    658880     18485.5
    658920     18487.3
    658960     18487.5
    659000     18489.9
    659040     18489.6
    659080     18491.9
    659120       18493
    659160     18494.1
    659200     18494.1
    659240     18495.2
    659280     18495.9
    659320     18497.4
    659360     18498.5
    659400     18498.7
    659440     18500.6
    659480     18501.7
    659520     18505.3
    659560     18505.9
    659600     18508.1
    659640     18509.1
    659680     18508.2
    659720     18509.9
    659760     18510.1
    659800     18512.4
    659840     18512.2
    659880     18514.3
    659920     18515.7
    659960     18516.8
    660000     18516.8
    660040     18517.8
    660080     18518.5
    660120       18520
    660160       18521
    660200     18521.2
    660240     18523.2
    660280     18524.3
    660320     18527.9
    660360     18528.4
    660400     18530.7
    660440     18531.6
    660480     18530.9
    660520     18532.5
    660560     18532.6
    660600       18535
    660640     18534.6
    660680     18536.8
    660720     18538.2
    660760     18539.2
    660800     18539.4
    660840     18540.4
    660880       18541
    660920     18542.5
    660960     18543.6
    661000     18543.8
    661040     18545.6
    661080     18546.9
    661120     18550.4
    661160     18550.9
    661200     18553.2
    661240     18554.2
    661280     18553.4
    661320     18555.1
    661360     18555.1
    661400     18557.4
    661440     18557.1
    661480     18559.4
    661520     18560.7
    661560     18561.8
    661600     18561.9
    661640       18563
    661680     18563.6
    661720       18565
    661760     18566.2
    661800     18566.3
    661840     18568.2
    661880     18569.4
    661920     18572.9
    661960     18573.4
    662000     18575.7
    662040     18576.8
    662080     18575.9
    662120     18577.6
    662160     18577.5
    662200     18579.9
    662240     18579.7
    662280       18582
    662320     18583.3
    662360     18584.2
    662400     18584.4
    662440     18585.6
    662480     18586.1
    662520     18587.6
    662560     18588.8
    662600     18588.8
    662640     18590.8
    662680       18592
    662720     18595.5
    662760     18595.9
    662800     18598.4
    662840     18599.4
    662880     18598.4
    662920     18600.2
    662960       18600
    663000     18602.4
    663040     18602.3
    663080     18604.4
    663120     18605.8
    663160     18606.8
    663200     18607.1
    663240     18608.1
    663280     18608.6
    663320     18610.2
    663360     18611.4
    663400     18611.4
    663440     18613.5
    663480     18614.6
    663520     18617.9
    663560     18618.5
    663600     18620.9
    663640     18621.8
    663680     18620.9
    663720     18622.8
    663760     18622.5
    663800     18624.9
    663840     18624.8
    663880     18626.9
    663920     18628.3
    663960     18629.4
    664000     18629.6
    664040     18630.6
    664080     18631.3
    664120     18632.7
    664160     18633.9
    664200     18633.9
    664240     18636.1
    664280     18637.3
    664320     18640.4
    664360       18641
    664400     18643.5
    664440     18644.4
    664480     18643.5
    664520     18645.5
    664560       18645
    664600     18647.4
    664640     18647.3
    664680     18649.5
    664720     18650.9
    664760     18651.9
    664800     18652.1
    664840     18653.3
    664880     18653.8
    664920     18655.2
    664960     18656.5
    665000     18656.3
    665040     18658.6
    665080     18659.9
    665120       18663
    665160     18663.6
    665200     18666.1
    665240       18667
    665280       18666
    665320       18668
    665360     18667.6
    665400       18670
    665440     18669.8
    665480     18672.1
    665520     18673.6
    665560     18674.5
    665600     18674.8
    665640     18675.8
    665680     18676.3
    665720     18677.8
    665760     18679.1
    665800     18678.9
    665840     18681.2
    665880     18682.4
    665920     18685.7
    665960     18686.2
    666000     18688.6
    666040     18689.7
    666080     18688.7
    666120     18690.6
    666160     18690.2
    666200     18692.6
    666240     18692.4
    666280     18694.7
    666320     18696.2
    666360     18697.1
    666400     18697.3
    666440     18698.3
    666480     18698.8
    666520     18700.4
    666560     18701.6
    666600     18701.6
    666640     18703.7
    666680     18704.9
    666720     18708.2
    666760     18708.8
    666800     18711.1
    666840     18712.2
    666880     18711.4
    666920     18713.1
    666960     18712.6
    667000       18715
    667040     18714.8
    667080     18717.2
    667120     18718.8
    667160     18719.5
    667200     18719.8
    667240     18720.9
    667280     18721.4
    667320     18722.9
    667360     18724.1
    667400     18724.1
    667440     18726.3
    667480     18727.3
    667520     18730.7
    667560     18731.3
    667600     18733.7
    667640     18734.7
    667680     18733.9
    667720     18735.4
    667760     18735.1
    667800     18737.6
    667840     18737.4
    667880     18739.8
    667920     18741.4
    667960       18742
    668000     18742.3
    668040     18743.4
    668080     18743.9
    668120     18745.5
    668160     18746.7
    668200     18746.6
    668240     18748.8
    668280     18749.8
    668320     18753.3
    668360     18753.8
    668400     18756.2
    668440     18757.2
    668480     18756.4
    668520     18757.9
    668560     18757.5
    668600     18760.1
    668640       18760
    668680     18762.3
    668720     18763.9
    668760     18764.4
    668800     18764.7
    668840     18765.9
    668880     18766.5
    668920     18767.9
    668960     18769.2
    669000     18769.2
    669040     18771.3
    669080     18772.3
    669120     18775.8
    669160     18776.3
    669200     18778.6
    669240     18779.7
    669280     18778.9
    669320     18780.5
    669360     18779.9
    669400     18782.7
    669440     18782.4
    669480     18784.8
    669520     18786.4
    669560     18786.9
    669600     18787.2
    669640     18788.5
    669680     18789.1
    669720     18790.6
    669760     18791.7
    669800     18791.7
    669840     18793.8
    669880     18794.9
    669920     18798.4
    669960     18798.8
    670000     18801.2
    670040     18802.3
    670080     18801.3
    670120       18803
    670160     18802.5
    670200     18805.2
    670240     18804.9
    670280     18807.4
    670320     18808.9
    670360     18809.5
    670400     18809.9
    670440     18811.1
    670480     18811.7
    670520     18813.1
    670560     18814.3
    670600     18814.2
    670640     18816.3
    670680     18817.4
    670720     18820.8
    670760     18821.3
    670800     18823.7
    670840     18824.9
    670880     18823.8
    670920     18825.5
    670960     18824.9
    671000     18827.7
    671040     18827.4
    671080       18830
    671120     18831.4
    671160       18832
    671200     18832.5
    671240     18833.7
    671280     18834.1
    671320     18835.6
    671360     18836.8
    671400     18836.7
    671440     18838.8
    671480       18840
    671520     18843.3
    671560     18843.9
    671600     18846.3
    671640     18847.4
    671680     18846.4
    671720       18848
    671760     18847.4
    671800     18850.2
    671840     18849.8
    671880     18852.5
    671920     18853.9
    671960     18854.4
    672000     18854.9
    672040     18856.2
    672080     18856.7
    672120     18858.2
    672160     18859.4
    672200     18859.2
    672240     18861.2
    672280     18862.4
    672320     18865.8
    672360     18866.5
    672400     18868.8
    672440     18869.8
    672480     18868.9
    672520     18870.5
    672560     18869.9
    672600     18872.6
    672640     18872.2
    672680     18874.9
    672720     18876.3
    672760     18876.9
    672800     18877.4
    672840     18878.6
    672880     18879.1
    672920     18880.6
    672960     18881.8
    673000     18881.7
    673040     18883.8
    673080       18885
    673120     18888.2
    673160     18888.9
    673200     18891.3
    673240     18892.2
    673280     18891.4
    673320     18892.9
    673360     18892.3
    673400     18895.1
    673440     18894.7
    673480     18897.4
    673520     18898.6
    673560     18899.3
    673600     18899.9
    673640     18901.2
    673680     18901.7
    673720     18903.1
    673760     18904.2
    673800     18904.2
    673840     18906.3
    673880     18907.4
    673920     18910.7
    673960     18911.4
    674000     18913.8
    674040     18914.7
    674080     18913.9
    674120     18915.3
    674160     18914.8
    674200     18917.6
    674240     18917.2
    674280     18919.8
    674320     18921.2
    674360     18921.7
    674400     18922.5
    674440     18923.6
    674480     18924.1
    674520     18925.7
    674560     18926.7
    674600     18926.7
    674640     18928.8
    674680     18929.8
    674720     18933.2
    674760     18933.9
    674800     18936.1
    674840     18937.1
    674880     18936.4
    674920     18937.7
    674960     18937.3
    675000       18940
    675040     18939.7
    675080     18942.2
    675120     18943.6
    675160     18944.1
    675200       18945
    675240       18946
    675280     18946.4
    675320     18948.1
    675360     18949.1
    675400     18949.1
    675440     18951.2
    675480     18952.2
    675520     18955.6
    675560     18956.4
    675600     18958.5
    675640     18959.5
    675680     18958.9
    675720     18960.1
    675760     18959.6
    675800     18962.4
    675840     18962.1
    675880     18964.8
    675920       18966
    675960     18966.4
    676000     18967.3
    676040     18968.4
    676080     18968.9
    676120     18970.5
    676160     18971.5
    676200     18971.5
    676240     18973.5
    676280     18974.6
    676320     18977.9
    676360     18978.8
    676400     18980.9
    676440     18981.9
    676480     18981.2
    676520     18982.5
    676560       18982
    676600     18984.8
    676640     18984.5
    676680     18987.3
    676720     18988.4
    676760     18988.9
    676800     18989.6
    676840       18991
    676880     18991.1
    676920     18992.8
    676960     18993.9
    677000     18993.9
    677040     18995.9
    677080       18997
    677120     19000.3
    677160     19001.2
    677200     19003.2
    677240     19004.4
    677280     19003.6
    677320     19004.9
    677360     19004.5
    677400     19007.3
    677440       19007
    677480     19009.6
    677520     19010.9
    677560     19011.4
    677600       19012
    677640     19013.4
    677680     19013.5
    677720     19015.2
    677760     19016.5
    677800     19016.3
    677840     19018.4
    677880     19019.4
    677920     19022.6
    677960     19023.6
    678000     19025.6
    678040       19027
    678080     19025.9
    678120     19027.3
    678160     19026.8
    678200     19029.7
    678240     19029.4
    678280       19032
    678320     19033.2
    678360     19033.9
    678400     19034.4
    678440     19035.8
    678480     19035.8
    678520     19037.6
    678560     19038.8
    678600     19038.7
    678640     19040.9
    678680     19041.8
    678720     19045.2
    678760       19046
    678800       19048
    678840     19049.4
    678880     19048.4
    678920     19049.8
    678960     19049.2
    679000     19052.2
    679040     19051.9
    679080     19054.6
    679120     19055.6
    679160     19056.3
    679200     19056.9
    679240     19058.3
    679280     19058.3
    679320     19060.2
    679360     19061.3
    679400       19061
    679440     19063.2
    679480     19064.2
    679520     19067.7
    679560     19068.4
    679600     19070.5
    679640     19071.9
    679680     19070.9
    679720     19072.2
    679760     19071.7
    679800     19074.6
    679840     19074.4
    679880       19077
    679920     19078.1
    679960     19078.8
    680000     19079.3
    680040     19080.7
    680080     19080.7
    680120     19082.7
    680160     19083.8
    680200     19083.6
    680240     19085.8
    680280     19086.7
    680320     19090.2
    680360     19090.9
    680400       19093
    680440     19094.3
    680480     19093.4
    680520     19094.7
    680560     19094.1
    680600     19097.1
    680640     19096.9
    680680     19099.5
    680720     19100.5
    680760     19101.2
    680800     19101.9
    680840     19103.1
    680880     19103.1
    680920     19105.2
    680960     19106.3
    681000     19106.1
    681040     19108.2
    681080     19109.2
    681120     19112.7
    681160     19113.4
    681200     19115.5
    681240     19116.7
    681280     19115.8
    681320     19117.1
    681360     19116.6
    681400     19119.5
    681440     19119.3
    681480       19122
    681520     19122.8
    681560     19123.7
    681600     19124.4
    681640     19125.4
    681680     19125.5
    681720     19127.6
    681760     19128.8
    681800     19128.5
    681840     19130.7
    681880     19131.5
    681920     19135.1
    681960     19135.8
    682000       19138
    682040     19139.2
    682080     19138.2
    682120     19139.5
    682160     19139.1
    682200     19141.9
    682240     19141.8
    682280     19144.5
    682320     19145.3
    682360     19146.1
    682400     19146.8
    682440     19147.8
    682480     19147.9
    682520       19150
    682560     19151.3
    682600     19150.9
    682640     19153.2
    682680       19154
    682720     19157.5
    682760     19158.3
    682800     19160.4
    682840     19161.7
    682880     19160.7
    682920       19162
    682960     19161.6
    683000     19164.4
    683040     19164.4
    683080     19166.9
    683120     19167.7
    683160     19168.5
    683200     19169.3
    683240     19170.3
    683280     19170.3
    683320     19172.5
    683360     19173.8
    683400     19173.5
    683440     19175.6
    683480     19176.3
    683520       19180
    683560     19180.9
    683600     19182.9
    683640     19184.2
    683680     19183.2
    683720     19184.5
    683760     19184.2
    683800     19186.8
    683840       19187
    683880     19189.3
    683920     19190.2
    683960     19191.1
    684000     19191.7
    684040     19192.7
    684080     19192.7
    684120       19195
    684160     19196.2
    684200       19196
    684240       19198
    684280     19198.7
    684320     19202.3
    684360     19203.4
    684400     19205.3
    684440     19206.7
    684480     19205.7
    684520     19207.1
    684560     19206.7
    684600     19209.2
    684640     19209.5
    684680     19211.8
    684720     19212.8
    684760     19213.7
    684800     19214.2
    684840       19215
    684880     19215.2
    684920     19217.5
    684960     19218.6
    685000     19218.4
    685040     19220.5
    685080     19221.1
    685120     19224.9
    685160     19225.8
    685200     19227.8
    685240     19229.2
    685280     19228.2
    685320     19229.6
    685360     19229.3
    685400     19231.7
    685440       19232
    685480     19234.3
    685520     19235.2
    685560     19236.2
    685600     19236.7
    685640     19237.6
    685680     19237.7
    685720       19240
    685760       19241
    685800       19241
    685840       19243
    685880     19243.6
    685920     19247.3
    685960     19248.2
    686000     19250.4
    686040     19251.7
    686080     19250.6
    686120       19252
    686160     19251.7
    686200     19254.1
    686240     19254.5
    686280     19256.7
    686320     19257.6
    686360     19258.8
    686400     19259.2
    686440       19260
    686480     19260.1
    686520     19262.5
    686560     19263.4
    686600     19263.3
    686640     19265.4
    686680     19266.1
    686720     19269.8
    686760     19270.7
    686800     19272.7
    686840     19274.2
    686880       19273
    686920     19274.3
    686960       19274
    687000     19276.7
    687040     19276.8
    687080     19279.2
    687120     19280.1
    687160     19281.3
    687200     19281.6
    687240     19282.5
    687280     19282.6
    687320       19285
    687360     19285.9
    687400     19285.9
    687440     19287.8
    687480     19288.5
    687520     19292.4
    687560     19293.3
    687600     19295.2
    687640     19296.5
    687680     19295.5
    687720     19296.7
    687760     19296.4
    687800     19299.1
    687840     19299.3
    687880     19301.5
    687920     19302.6
    687960     19303.7
    688000       19304
    688040     19304.9
    688080       19305
    688120     19307.5
    688160     19308.4
    688200     19308.2
    688240     19310.3
    688280     19310.9
    688320     19314.8
    688360     19315.7
    688400     19317.7
    688440     19319.1
    688480     19317.9
    688520     19319.2
    688560     19318.9
    688600     19321.6
    688640     19321.8
    688680       19324
    688720       19325
    688760     19326.2
    688800     19326.4
    688840     19327.3
    688880     19327.4
    688920     19329.9
    688960     19330.9
    689000     19330.8
    689040     19332.8
    689080     19333.3
    689120     19337.2
    689160     19338.2
    689200     19340.1
    689240     19341.6
    689280     19340.2
    689320     19341.7
    689360     19341.5
    689400     19344.1
    689440     19344.3
    689480     19346.4
    689520     19347.5
    689560     19348.7
    689600     19348.8
    689640     19349.8
    689680     19349.8
    689720     19352.3
    689760     19353.3
    689800     19353.2
    689840     19355.1
    689880     19355.9
    689920     19359.8
    689960     19360.7
    690000     19362.6
    690040       19364
    690080     19362.6
    690120     19364.3
    690160       19364
    690200     19366.5
    690240     19366.7
    690280     19368.8
    690320     19369.9
    690360     19371.1
    690400     19371.2
    690440     19372.2
    690480     19372.3
    690520     19374.7
    690560     19375.7
    690600     19375.5
    690640     19377.5
    690680     19378.3
    690720     19382.2
    690760     19383.1
    690800     19385.1
    690840     19386.4
    690880       19385
    690920     19386.7
    690960     19386.2
    691000     19389.1
    691040       19389
    691080     19391.1
    691120     19392.3
    691160     19393.5
    691200     19393.7
    691240     19394.6
    691280     19394.7
    691320       19397
    691360     19398.2
    691400     19397.8
    691440     19399.8
    691480     19400.7
    691520     19404.6
    691560     19405.5
    691600     19407.5
    691640     19408.7
    691680     19407.4
    691720       19409
    691760     19408.5
    691800     19411.4
    691840     19411.4
    691880     19413.5
    691920     19414.7
    691960     19415.8
    692000       19416
    692040     19416.9
    692080     19416.9
    692120     19419.4
    692160     19420.4
    692200     19420.2
    692240     19422.2
    692280     19423.2
    692320       19427
    692360     19427.8
    692400       19430
    692440     19431.1
    692480     19429.7
    692520     19431.3
    692560     19430.9
    692600     19433.8
    692640     19433.9
    692680       19436
    692720       19437
    692760     19438.2
    692800     19438.3
    692840     19439.4
    692880     19439.3
    692920     19441.8
    692960     19442.7
    693000     19442.5
    693040     19444.5
    693080     19445.6
    693120     19449.5
    693160     19450.2
    693200     19452.4
    693240     19453.4
    693280       19452
    693320     19453.6
    693360     19453.3
    693400     19456.2
    693440     19456.3
    693480     19458.4
    693520     19459.4
    693560     19460.7
    693600     19460.7
    693640     19461.6
    693680     19461.6
    693720     19464.2
    693760       19465
    693800     19464.8
    693840       19467
    693880       19468
    693920       19472
[truncated: 175,997 more chars]
