# Supplementary material for: Comment on 'Valid molecular dynamics simulations of human hemoglobin require a surprisingly large box size'
Source: eLife. 2019 Jun 20;8:e44718. doi: 10.7554/eLife.44718 (PMC6586461; doi:10.7554/eLife.44718)
Supplement: Figure 2—source data 1. — The zip archive contains a README file describing which source files correspond to the different panels. [file elife-44718-fig2-data1.zip › figure2/panel_B/90A/h/msd.xvg]

# This file was created Thu Mar  7 23:02:45 2019
# Created by:
#             :-) GROMACS - gmx msd, 2018.5-dev-20181129-d5972f7 (-:
# 
# Executable:   /usr/local/gromacs/2018/2018.4-impi2017-fftw337-gcc640-cuda91/bin/gmx
# Data prefix:  /usr/local/gromacs/2018/2018.4-impi2017-fftw337-gcc640-cuda91
# Working dir:  /home/vgapsys/project/hemoglobin/hemoglobin/Meuwly/90a-elife/eqh
# Command line:
#   gmx msd -s /netmount/energy/vgapsys/hemoglobin/hemoglobin/raw/90a-elife/topol.tpr -f /netmount/energy/vgapsys/hemoglobin/hemoglobin/raw/90a-elife/h/traj_comp.xtc -trestart 800 -n index.ndx -o msd.xvg
# gmx msd is part of G R O M A C S:
#
# Great Red Oystrich Makes All Chemists Sane
#
@    title "Mean Square Displacement"
@    xaxis  label "Time (ps)"
@    yaxis  label "MSD (nm\S2\N)"
@TYPE xy
# MSD gathered over 1e+06 ps with 1251 restarts
# Diffusion constants fitted from time 100000 to 900000 ps
# D[Water_&_OW] = 4.7763 (+/- 0.0428) (1e-5 cm^2/s)
         0           0
        40     1.22832
        80     2.42761
       120     3.62047
       160     4.80437
       200     5.98268
       240       7.156
       280     8.32558
       320     9.48803
       360     10.6488
       400     11.8092
       440     12.9643
       480      14.114
       520     15.2657
       560     16.4124
       600     17.5613
       640     18.7023
       680     19.8406
       720     20.9821
       760     22.1238
       800     23.2605
       840     24.4005
       880     25.5405
       920     26.6803
       960     27.8182
      1000     28.9573
      1040     30.0941
      1080      31.232
      1120     32.3696
      1160     33.5037
      1200     34.6455
      1240     35.7806
      1280     36.9111
      1320     38.0476
      1360     39.1799
      1400      40.318
      1440     41.4448
      1480     42.5741
      1520      43.707
      1560     44.8409
      1600     45.9722
      1640      47.102
      1680     48.2353
      1720     49.3647
      1760     50.4961
      1800     51.6329
      1840     52.7637
      1880     53.8958
      1920     55.0293
      1960     56.1576
      2000     57.2987
      2040     58.4315
      2080     59.5584
      2120     60.6957
      2160     61.8248
      2200     62.9642
      2240     64.0875
      2280     65.2173
      2320     66.3503
      2360     67.4811
      2400     68.6132
      2440     69.7381
      2480     70.8689
      2520     71.9973
      2560     73.1277
      2600     74.2622
      2640     75.3955
      2680      76.527
      2720     77.6603
      2760     78.7846
      2800     79.9283
      2840     81.0598
      2880     82.1883
      2920     83.3244
      2960      84.452
      3000     85.5897
      3040     86.7103
      3080     87.8374
      3120     88.9669
      3160     90.0974
      3200     91.2279
      3240     92.3511
      3280      93.481
      3320     94.6057
      3360     95.7334
      3400     96.8664
      3440      98.003
      3480     99.1317
      3520     100.267
      3560     101.391
      3600     102.539
      3640     103.668
      3680     104.798
      3720     105.934
      3760     107.058
      3800     108.195
      3840     109.314
      3880     110.443
      3920     111.574
      3960     112.709
      4000      113.84
      4040     114.964
      4080     116.097
      4120      117.22
      4160     118.349
      4200     119.482
      4240     120.619
      4280     121.744
      4320     122.879
      4360     124.001
      4400     125.151
      4440     126.279
      4480      127.41
      4520     128.546
      4560     129.667
      4600     130.807
      4640     131.924
      4680      133.05
      4720     134.184
      4760      135.32
      4800     136.451
      4840     137.576
      4880     138.711
      4920     139.833
      4960     140.959
      5000     142.093
      5040      143.23
      5080     144.352
      5120     145.485
      5160     146.606
      5200     147.753
      5240     148.882
      5280     150.013
      5320     151.152
      5360     152.272
      5400     153.416
      5440     154.531
      5480     155.653
      5520     156.787
      5560     157.925
      5600     159.057
      5640     160.181
      5680      161.32
      5720      162.44
      5760     163.564
      5800     164.699
      5840     165.837
      5880     166.954
      5920     168.089
      5960     169.208
      6000     170.358
      6040     171.488
      6080     172.621
      6120     173.765
      6160     174.883
      6200     176.026
      6240     177.138
      6280     178.258
      6320     179.389
      6360     180.525
      6400     181.657
      6440     182.787
      6480     183.925
      6520     185.046
      6560     186.165
      6600     187.297
      6640     188.435
      6680     189.552
      6720     190.687
      6760     191.806
      6800     192.957
      6840     194.084
      6880     195.218
      6920     196.364
      6960      197.48
      7000     198.623
      7040     199.736
      7080     200.856
      7120     201.985
      7160     203.121
      7200     204.254
      7240     205.384
      7280     206.523
      7320     207.644
      7360     208.764
      7400     209.896
      7440     211.031
      7480     212.144
      7520     213.281
      7560     214.401
      7600      215.55
      7640     216.676
      7680      217.81
      7720     218.959
      7760     220.075
      7800     221.218
      7840      222.33
      7880      223.45
      7920     224.576
      7960     225.713
      8000     226.846
      8040     227.974
      8080     229.115
      8120     230.239
      8160     231.357
      8200      232.49
      8240     233.626
      8280     234.738
      8320     235.874
      8360     236.991
      8400     238.145
      8440     239.267
      8480     240.398
      8520     241.546
      8560     242.664
      8600     243.805
      8640     244.917
      8680     246.041
      8720     247.166
      8760     248.302
      8800     249.436
      8840     250.569
      8880      251.71
      8920     252.835
      8960     253.952
      9000     255.087
      9040     256.223
      9080     257.336
      9120     258.473
      9160     259.588
      9200     260.743
      9240     261.865
      9280     262.996
      9320     264.143
      9360     265.253
      9400     266.394
      9440     267.505
      9480     268.632
      9520     269.757
      9560     270.896
      9600     272.031
      9640     273.165
      9680     274.306
      9720     275.429
      9760     276.545
      9800     277.681
      9840     278.816
      9880     279.925
      9920     281.064
      9960     282.176
     10000     283.331
     10040     284.454
     10080     285.579
     10120      286.73
     10160      287.84
     10200     288.983
     10240     290.091
     10280      291.22
     10320     292.346
     10360     293.486
     10400     294.619
     10440     295.751
     10480     296.898
     10520     298.021
     10560     299.137
     10600      300.27
     10640     301.407
     10680     302.517
     10720     303.658
     10760     304.767
     10800     305.925
     10840     307.046
     10880     308.172
     10920     309.327
     10960     310.432
     11000     311.578
     11040     312.682
     11080     313.812
     11120     314.939
     11160     316.074
     11200     317.212
     11240     318.342
     11280     319.489
     11320     320.615
     11360      321.73
     11400     322.862
     11440     323.997
     11480     325.104
     11520     326.244
     11560     327.353
     11600     328.515
     11640     329.636
     11680     330.759
     11720     331.915
     11760     333.016
     11800     334.162
     11840     335.265
     11880     336.399
     11920     337.524
     11960     338.662
     12000       339.8
     12040      340.93
     12080     342.078
     12120     343.201
     12160     344.316
     12200     345.448
     12240     346.582
     12280     347.686
     12320     348.823
     12360      349.93
     12400     351.095
     12440     352.214
     12480     353.335
     12520     354.492
     12560     355.588
     12600     356.736
     12640     357.842
     12680     358.975
     12720       360.1
     12760     361.244
     12800     362.383
     12840     363.513
     12880     364.659
     12920     365.781
     12960     366.897
     13000      368.03
     13040     369.168
     13080     370.269
     13120     371.406
     13160     372.515
     13200     373.685
     13240     374.802
     13280     375.922
     13320     377.079
     13360     378.176
     13400     379.327
     13440     380.426
     13480     381.562
     13520     382.687
     13560     383.833
     13600     384.971
     13640     386.099
     13680     387.246
     13720     388.367
     13760     389.482
     13800     390.616
     13840     391.758
     13880     392.857
     13920     393.997
     13960     395.106
     14000     396.281
     14040     397.397
     14080     398.516
     14120     399.674
     14160     400.767
     14200     401.922
     14240      403.02
     14280     404.154
     14320     405.281
     14360     406.427
     14400     407.565
     14440      408.69
     14480     409.838
     14520     410.964
     14560     412.078
     14600     413.211
     14640     414.357
     14680     415.454
     14720     416.589
     14760     417.698
     14800     418.877
     14840     419.993
     14880      421.11
     14920     422.276
     14960     423.368
     15000     424.523
     15040     425.623
     15080     426.761
     15120     427.887
     15160     429.034
     15200     430.168
     15240     431.291
     15280     432.441
     15320     433.566
     15360     434.677
     15400     435.813
     15440      436.96
     15480     438.052
     15520      439.19
     15560     440.297
     15600     441.478
     15640     442.595
     15680     443.715
     15720     444.882
     15760     445.971
     15800     447.126
     15840     448.224
     15880     449.358
     15920     450.482
     15960     451.629
     16000     452.765
     16040     453.887
     16080     455.041
     16120     456.167
     16160     457.282
     16200     458.419
     16240     459.565
     16280     460.656
     16320     461.794
     16360     462.901
     16400     464.084
     16440     465.206
     16480     466.324
     16520     467.493
     16560     468.581
     16600     469.736
     16640     470.832
     16680     471.966
     16720     473.091
     16760     474.239
     16800     475.377
     16840     476.496
     16880     477.652
     16920     478.781
     16960     479.896
     17000     481.035
     17040     482.185
     17080      483.28
     17120     484.418
     17160     485.523
     17200      486.71
     17240      487.83
     17280      488.95
     17320     490.121
     17360     491.206
     17400     492.363
     17440     493.456
     17480     494.587
     17520     495.711
     17560     496.864
     17600     498.002
     17640     499.121
     17680     500.277
     17720     501.407
     17760     502.521
     17800     503.658
     17840     504.808
     17880     505.902
     17920     507.037
     17960     508.138
     18000     509.327
     18040     510.445
     18080     511.566
     18120      512.74
     18160     513.823
     18200     514.982
     18240     516.069
     18280     517.202
     18320     518.324
     18360     519.478
     18400     520.614
     18440     521.734
     18480     522.891
     18520     524.018
     18560     525.134
     18600     526.272
     18640     527.421
     18680     528.512
     18720     529.647
     18760     530.751
     18800     531.946
     18840     533.061
     18880     534.183
     18920      535.36
     18960     536.444
     19000     537.609
     19040     538.693
     19080     539.828
     19120     540.948
     19160     542.098
     19200     543.232
     19240     544.352
     19280     545.511
     19320      546.64
     19360     547.755
     19400     548.897
     19440     550.044
     19480     551.131
     19520     552.268
     19560      553.37
     19600     554.568
     19640     555.681
     19680     556.803
     19720     557.978
     19760      559.06
     19800     560.225
     19840     561.304
     19880     562.441
     19920     563.559
     19960     564.711
     20000     565.845
     20040     566.968
     20080     568.129
     20120     569.259
     20160     570.371
     20200     571.508
     20240     572.657
     20280     573.739
     20320      574.88
     20360      575.98
     20400     577.181
     20440     578.294
     20480     579.415
     20520     580.597
     20560     581.676
     20600     582.836
     20640      583.91
     20680     585.048
     20720     586.165
     20760     587.318
     20800      588.45
     20840     589.569
     20880     590.735
     20920     591.859
     20960     592.976
     21000     594.117
     21040     595.268
     21080      596.35
     21120     597.492
     21160     598.587
     21200     599.797
     21240     600.909
     21280     602.032
     21320     603.213
     21360      604.29
     21400     605.447
     21440     606.522
     21480     607.659
     21520     608.778
     21560     609.931
     21600     611.061
     21640     612.179
     21680     613.346
     21720      614.47
     21760     615.586
     21800     616.732
     21840     617.885
     21880     618.964
     21920     620.107
     21960     621.201
     22000     622.411
     22040     623.522
     22080     624.647
     22120     625.827
     22160     626.905
     22200     628.064
     22240      629.14
     22280     630.277
     22320     631.395
     22360     632.548
     22400      633.68
     22440     634.799
     22480     635.965
     22520      637.09
     22560     638.203
     22600     639.351
     22640     640.503
     22680      641.58
     22720     642.715
     22760      643.81
     22800     645.025
     22840     646.137
     22880     647.261
     22920     648.443
     22960     649.519
     23000      650.68
     23040     651.753
     23080     652.889
     23120     654.007
     23160     655.158
     23200      656.29
     23240     657.405
     23280     658.572
     23320     659.699
     23360     660.807
     23400     661.953
     23440     663.106
     23480     664.181
     23520     665.316
     23560     666.406
     23600     667.624
     23640     668.735
     23680     669.863
     23720     671.044
     23760     672.115
     23800     673.276
     23840     674.347
     23880     675.483
     23920     676.598
     23960      677.75
     24000     678.883
     24040     679.999
     24080     681.166
     24120     682.289
     24160     683.403
     24200     684.547
     24240     685.702
     24280     686.776
     24320     687.912
     24360     689.002
     24400     690.222
     24440      691.33
     24480     692.455
     24520     693.642
     24560     694.714
     24600     695.875
     24640     696.945
     24680     698.084
     24720     699.202
     24760     700.352
     24800     701.485
     24840     702.595
     24880     703.761
     24920     704.884
     24960     705.994
     25000      707.14
     25040     708.297
     25080     709.371
     25120     710.509
     25160       711.6
     25200     712.818
     25240      713.92
     25280     715.048
     25320     716.237
     25360     717.306
     25400      718.47
     25440     719.539
     25480     720.678
     25520     721.791
     25560     722.941
     25600      724.07
     25640     725.178
     25680     726.343
     25720     727.465
     25760     728.575
     25800     729.722
     25840     730.877
     25880     731.951
     25920     733.093
     25960     734.183
     26000     735.405
     26040     736.503
     26080     737.631
     26120      738.82
     26160     739.886
     26200     741.055
     26240     742.124
     26280     743.264
     26320     744.379
     26360     745.529
     26400      746.66
     26440     747.764
     26480     748.935
     26520     750.057
     26560     751.168
     26600     752.321
     26640     753.478
     26680     754.551
     26720     755.694
     26760     756.781
     26800     758.004
     26840     759.098
     26880     760.223
     26920     761.417
     26960     762.483
     27000     763.656
     27040     764.726
     27080     765.864
     27120     766.976
     27160     768.126
     27200      769.26
     27240     770.364
     27280     771.538
     27320      772.66
     27360      773.77
     27400     774.924
     27440      776.08
     27480      777.15
     27520     778.297
     27560     779.386
     27600     780.611
     27640     781.699
     27680     782.824
     27720     784.017
     27760      785.08
     27800     786.255
     27840     787.325
     27880     788.463
     27920     789.577
     27960     790.722
     28000     791.859
     28040      792.96
     28080     794.133
     28120     795.254
     28160     796.361
     28200     797.521
     28240      798.68
     28280     799.754
     28320     800.898
     28360     801.989
     28400     803.216
     28440     804.302
     28480     805.424
     28520     806.621
     28560     807.686
     28600     808.861
     28640     809.932
     28680      811.07
     28720     812.182
     28760     813.327
     28800     814.461
     28840     815.565
     28880     816.735
     28920     817.853
     28960     818.963
     29000     820.122
     29040     821.282
     29080      822.35
     29120     823.495
     29160     824.584
     29200     825.814
     29240     826.899
     29280     828.018
     29320     829.219
     29360      830.28
     29400     831.455
     29440     832.523
     29480     833.661
     29520     834.778
     29560     835.922
     29600      837.06
     29640     838.164
     29680      839.34
     29720     840.457
     29760     841.566
     29800     842.724
     29840     843.884
     29880     844.949
     29920     846.096
     29960     847.182
     30000     848.416
     30040     849.501
     30080      850.62
     30120     851.821
     30160     852.883
     30200     854.059
     30240     855.126
     30280     856.267
     30320     857.384
     30360     858.532
     30400     859.665
     30440     860.767
     30480     861.944
     30520     863.057
     30560     864.167
     30600     865.325
     30640     866.484
     30680     867.544
     30720     868.693
     30760     869.775
     30800     871.014
     30840     872.099
     30880     873.221
     30920     874.424
     30960     875.475
     31000     876.654
     31040     877.722
     31080     878.864
     31120     879.979
     31160     881.127
     31200     882.257
     31240     883.355
     31280     884.535
     31320     885.651
     31360     886.763
     31400     887.922
     31440     889.084
     31480     890.146
     31520     891.292
     31560     892.374
     31600     893.618
     31640     894.705
     31680     895.825
     31720     897.029
     31760     898.079
     31800      899.26
     31840     900.323
     31880     901.467
     31920     902.584
     31960      903.73
     32000     904.862
     32040     905.953
     32080     907.136
     32120     908.253
     32160     909.365
     32200     910.526
     32240     911.689
     32280     912.747
     32320     913.889
     32360     914.971
     32400      916.22
     32440     917.313
     32480     918.428
     32520     919.637
     32560     920.683
     32600     921.866
     32640     922.925
     32680     924.073
     32720     925.191
     32760     926.338
     32800     927.468
     32840     928.559
     32880     929.743
     32920     930.856
     32960     931.965
     33000     933.129
     33040     934.297
     33080     935.355
     33120     936.501
     33160      937.58
     33200     938.829
     33240     939.928
     33280     941.045
     33320      942.25
     33360       943.3
     33400     944.489
     33440     945.541
     33480     946.689
     33520     947.809
     33560     948.955
     33600     950.082
     33640     951.175
     33680     952.362
     33720     953.475
     33760     954.581
     33800      955.75
     33840     956.921
     33880     957.973
     33920     959.118
     33960     960.194
     34000     961.447
     34040     962.542
     34080     963.658
     34120     964.868
     34160     965.912
     34200     967.103
     34240     968.151
     34280     969.296
     34320     970.417
     34360     971.562
     34400     972.687
     34440     973.779
     34480     974.973
     34520     976.086
     34560     977.187
     34600     978.352
     34640     979.527
     34680     980.576
     34720     981.725
     34760     982.799
     34800     984.053
     34840     985.148
     34880     986.265
     34920     987.477
     34960      988.52
     35000     989.713
     35040      990.76
     35080     991.909
     35120     993.032
     35160     994.175
     35200     995.299
     35240     996.393
     35280     997.583
     35320     998.699
     35360     999.797
     35400     1000.96
     35440     1002.14
     35480     1003.18
     35520     1004.33
     35560     1005.41
     35600     1006.67
     35640     1007.76
     35680     1008.88
     35720     1010.09
     35760     1011.13
     35800     1012.32
     35840     1013.37
     35880     1014.51
     35920     1015.64
     35960     1016.78
     36000     1017.91
     36040        1019
     36080     1020.19
     36120     1021.31
     36160      1022.4
     36200     1023.57
     36240     1024.75
     36280      1025.8
     36320     1026.95
     36360     1028.02
     36400     1029.28
     36440     1030.37
     36480     1031.49
     36520      1032.7
     36560     1033.74
     36600     1034.94
     36640     1035.98
     36680     1037.13
     36720     1038.25
     36760      1039.4
     36800     1040.53
     36840     1041.62
     36880     1042.81
     36920     1043.93
     36960     1045.03
     37000      1046.2
     37040     1047.38
     37080     1048.42
     37120     1049.58
     37160     1050.64
     37200     1051.91
     37240        1053
     37280     1054.11
     37320     1055.33
     37360     1056.36
     37400     1057.56
     37440      1058.6
     37480     1059.75
     37520     1060.87
     37560     1062.01
     37600     1063.15
     37640     1064.24
     37680     1065.44
     37720     1066.55
     37760     1067.65
     37800     1068.82
     37840     1070.01
     37880     1071.04
     37920      1072.2
     37960     1073.27
     38000     1074.54
     38040     1075.63
     38080     1076.74
     38120     1077.96
     38160     1078.99
     38200     1080.19
     38240     1081.23
     38280     1082.38
     38320      1083.5
     38360     1084.64
     38400     1085.77
     38440     1086.87
     38480     1088.06
     38520     1089.19
     38560     1090.28
     38600     1091.45
     38640     1092.64
     38680     1093.67
     38720     1094.83
     38760      1095.9
     38800     1097.17
     38840     1098.25
     38880     1099.36
     38920     1100.59
     38960     1101.62
     39000     1102.82
     39040     1103.86
     39080        1105
     39120     1106.12
     39160     1107.27
     39200      1108.4
     39240     1109.49
     39280     1110.68
     39320     1111.81
     39360      1112.9
     39400     1114.06
     39440     1115.25
     39480     1116.28
     39520     1117.44
     39560     1118.51
     39600     1119.78
     39640     1120.86
     39680     1121.97
     39720     1123.21
     39760     1124.24
     39800     1125.44
     39840     1126.48
     39880     1127.62
     39920     1128.74
     39960     1129.88
     40000        1131
     40040      1132.1
     40080      1133.3
     40120     1134.42
     40160     1135.51
     40200     1136.67
     40240     1137.86
     40280     1138.89
     40320     1140.06
     40360     1141.12
     40400     1142.39
     40440     1143.47
     40480     1144.58
     40520     1145.82
     40560     1146.85
     40600     1148.05
     40640     1149.08
     40680     1150.23
     40720     1151.35
     40760     1152.49
     40800     1153.62
     40840     1154.72
     40880     1155.91
     40920     1157.03
     40960     1158.13
     41000     1159.29
     41040     1160.48
     41080     1161.51
     41120     1162.67
     41160     1163.73
     41200        1165
     41240     1166.08
     41280      1167.2
     41320     1168.43
     41360     1169.46
     41400     1170.67
     41440      1171.7
     41480     1172.84
     41520     1173.96
     41560      1175.1
     41600     1176.23
     41640     1177.32
     41680     1178.51
     41720     1179.64
     41760     1180.73
     41800      1181.9
     41840     1183.09
     41880     1184.12
     41920     1185.28
     41960     1186.33
     42000     1187.61
     42040     1188.68
     42080      1189.8
     42120     1191.05
     42160     1192.08
     42200     1193.28
     42240      1194.3
     42280     1195.44
     42320     1196.57
     42360     1197.71
     42400     1198.83
     42440     1199.93
     42480     1201.12
     42520     1202.25
     42560     1203.34
     42600      1204.5
     42640      1205.7
     42680     1206.72
     42720     1207.89
     42760     1208.94
     42800     1210.21
     42840     1211.29
     42880     1212.41
     42920     1213.65
     42960     1214.68
     43000     1215.89
     43040     1216.91
     43080     1218.05
     43120     1219.17
     43160     1220.31
     43200     1221.44
     43240     1222.54
     43280     1223.73
     43320     1224.85
     43360     1225.94
     43400     1227.11
     43440      1228.3
     43480     1229.32
     43520     1230.49
     43560     1231.54
     43600     1232.81
     43640     1233.89
     43680        1235
     43720     1236.25
     43760     1237.28
     43800     1238.49
     43840      1239.5
     43880     1240.65
     43920     1241.77
     43960     1242.91
     44000     1244.04
     44040     1245.13
     44080     1246.32
     44120     1247.45
     44160     1248.55
     44200     1249.71
     44240      1250.9
     44280     1251.92
     44320     1253.09
     44360     1254.14
     44400     1255.42
     44440     1256.49
     44480      1257.6
     44520     1258.85
     44560     1259.88
     44600     1261.08
     44640     1262.09
     44680     1263.24
     44720     1264.36
     44760      1265.5
     44800     1266.63
     44840     1267.72
     44880     1268.91
     44920     1270.04
     44960     1271.14
     45000      1272.3
     45040      1273.5
     45080     1274.52
     45120     1275.69
     45160     1276.73
     45200     1278.02
     45240     1279.08
     45280     1280.19
     45320     1281.45
     45360     1282.47
     45400     1283.68
     45440     1284.69
     45480     1285.84
     45520     1286.96
     45560      1288.1
     45600     1289.23
     45640     1290.31
     45680     1291.51
     45720     1292.64
     45760     1293.73
     45800      1294.9
     45840      1296.1
     45880     1297.11
     45920     1298.29
     45960     1299.33
     46000     1300.61
     46040     1301.68
     46080     1302.79
     46120     1304.05
     46160     1305.07
     46200     1306.28
     46240     1307.29
     46280     1308.43
     46320     1309.55
     46360      1310.7
     46400     1311.82
     46440     1312.91
     46480      1314.1
     46520     1315.23
     46560     1316.32
     46600     1317.49
     46640     1318.68
     46680      1319.7
     46720     1320.87
     46760     1321.92
     46800      1323.2
     46840     1324.27
     46880     1325.38
     46920     1326.65
     46960     1327.66
     47000     1328.87
     47040     1329.88
     47080     1331.03
     47120     1332.15
     47160     1333.29
     47200     1334.42
     47240      1335.5
     47280     1336.69
     47320     1337.81
     47360     1338.91
     47400     1340.08
     47440     1341.27
     47480     1342.28
     47520     1343.46
     47560      1344.5
     47600     1345.79
     47640     1346.86
     47680     1347.97
     47720     1349.24
     47760     1350.25
     47800     1351.47
     47840     1352.47
     47880     1353.61
     47920     1354.74
     47960     1355.88
     48000     1357.01
     48040     1358.09
     48080     1359.28
     48120     1360.41
     48160      1361.5
     48200     1362.67
     48240     1363.86
     48280     1364.87
     48320     1366.05
     48360     1367.09
     48400     1368.38
     48440     1369.45
     48480     1370.56
     48520     1371.83
     48560     1372.84
     48600     1374.05
     48640     1375.06
     48680      1376.2
     48720     1377.32
     48760     1378.47
     48800      1379.6
     48840     1380.69
     48880     1381.88
     48920     1383.01
     48960      1384.1
     49000     1385.28
     49040     1386.46
     49080     1387.46
     49120     1388.64
     49160     1389.68
     49200     1390.98
     49240     1392.04
     49280     1393.16
     49320     1394.43
     49360     1395.44
     49400     1396.65
     49440     1397.66
     49480      1398.8
     49520     1399.92
     49560     1401.06
     49600      1402.2
     49640     1403.27
     49680     1404.47
     49720     1405.59
     49760     1406.69
     49800     1407.86
     49840     1409.05
     49880     1410.04
     49920     1411.23
     49960     1412.26
     50000     1413.56
     50040     1414.63
     50080     1415.74
     50120     1417.02
     50160     1418.03
     50200     1419.24
     50240     1420.25
     50280     1421.39
     50320     1422.51
     50360     1423.66
     50400     1424.78
     50440     1425.86
     50480     1427.05
     50520     1428.18
     50560     1429.27
     50600     1430.45
     50640     1431.63
     50680     1432.62
     50720     1433.81
     50760     1434.85
     50800     1436.14
     50840     1437.21
     50880     1438.32
     50920      1439.6
     50960     1440.61
     51000     1441.82
     51040     1442.82
     51080     1443.96
     51120     1445.08
     51160     1446.24
     51200     1447.36
     51240     1448.43
     51280     1449.63
     51320     1450.76
     51360     1451.85
     51400     1453.02
     51440     1454.21
     51480      1455.2
     51520     1456.38
     51560     1457.42
     51600     1458.72
     51640     1459.78
     51680     1460.89
     51720     1462.18
     51760     1463.19
     51800      1464.4
     51840      1465.4
     51880     1466.54
     51920     1467.65
     51960     1468.81
     52000     1469.94
     52040     1471.01
     52080      1472.2
     52120     1473.33
     52160     1474.42
     52200     1475.61
     52240     1476.79
     52280     1477.78
     52320     1478.97
     52360        1480
     52400      1481.3
     52440     1482.37
     52480     1483.48
     52520     1484.77
     52560     1485.77
     52600     1486.99
     52640     1487.99
     52680     1489.13
     52720     1490.24
     52760      1491.4
     52800     1492.53
     52840      1493.6
     52880      1494.8
     52920     1495.93
     52960     1497.02
     53000     1498.21
     53040     1499.39
     53080     1500.38
     53120     1501.56
     53160     1502.59
     53200      1503.9
     53240     1504.96
     53280     1506.07
     53320     1507.36
     53360     1508.36
     53400     1509.58
     53440     1510.58
     53480     1511.72
     53520     1512.83
     53560     1513.99
     53600     1515.12
     53640      1516.2
     53680      1517.4
     53720     1518.52
     53760     1519.62
     53800     1520.81
     53840     1521.99
     53880     1522.98
     53920     1524.16
     53960      1525.2
     54000      1526.5
     54040     1527.56
     54080     1528.67
     54120     1529.97
     54160     1530.97
     54200     1532.18
     54240     1533.18
     54280     1534.33
     54320     1535.44
     54360      1536.6
     54400     1537.73
     54440     1538.81
     54480        1540
     54520     1541.13
     54560     1542.23
     54600     1543.42
     54640     1544.61
     54680     1545.59
     54720     1546.78
     54760     1547.81
     54800     1549.13
     54840     1550.18
     54880     1551.29
     54920     1552.59
     54960     1553.59
     55000     1554.81
     55040      1555.8
     55080     1556.94
     55120     1558.06
     55160     1559.21
     55200     1560.35
     55240     1561.43
     55280     1562.62
     55320     1563.75
     55360     1564.85
     55400     1566.04
     55440     1567.22
     55480     1568.21
     55520     1569.39
     55560     1570.43
     55600     1571.75
     55640      1572.8
     55680     1573.91
     55720      1575.2
     55760     1576.21
     55800     1577.42
     55840     1578.42
     55880     1579.56
     55920     1580.68
     55960     1581.83
     56000     1582.97
     56040     1584.04
     56080     1585.24
     56120     1586.37
     56160     1587.47
     56200     1588.66
     56240     1589.85
     56280     1590.83
     56320     1592.03
     56360     1593.05
     56400     1594.37
     56440     1595.42
     56480     1596.53
     56520     1597.83
     56560     1598.83
     56600     1600.05
     56640     1601.04
     56680     1602.18
     56720     1603.29
     56760     1604.45
     56800     1605.59
     56840     1606.66
     56880     1607.86
     56920        1609
     56960      1610.1
     57000     1611.29
     57040     1612.48
     57080     1613.46
     57120     1614.66
     57160     1615.69
     57200     1617.01
     57240     1618.06
     57280     1619.17
     57320     1620.47
     57360     1621.47
     57400     1622.69
     57440     1623.67
     57480     1624.81
     57520     1625.93
     57560      1627.1
     57600     1628.23
     57640     1629.31
     57680      1630.5
     57720     1631.64
     57760     1632.73
     57800     1633.93
     57840     1635.12
     57880     1636.11
     57920      1637.3
     57960     1638.34
     58000     1639.65
     58040     1640.71
     58080     1641.82
     58120     1643.11
     58160     1644.11
     58200     1645.33
     58240     1646.32
     58280     1647.47
     58320     1648.58
     58360     1649.74
     58400     1650.88
     58440     1651.96
     58480     1653.15
     58520      1654.3
     58560     1655.39
     58600     1656.59
     58640     1657.78
     58680     1658.76
     58720     1659.96
     58760     1660.99
     58800     1662.31
     58840     1663.36
     58880     1664.47
     58920     1665.77
     58960     1666.76
     59000     1667.99
     59040     1668.98
     59080     1670.12
     59120     1671.23
     59160      1672.4
     59200     1673.54
     59240     1674.61
     59280     1675.81
     59320     1676.95
     59360     1678.04
     59400     1679.23
     59440     1680.44
     59480     1681.41
     59520     1682.61
     59560     1683.64
     59600     1684.97
     59640     1686.01
     59680     1687.12
     59720     1688.42
     59760     1689.41
     59800     1690.64
     59840     1691.63
     59880     1692.76
     59920     1693.88
     59960     1695.05
     60000     1696.19
     60040     1697.25
     60080     1698.45
     60120      1699.6
     60160     1700.68
     60200     1701.88
     60240     1703.08
     60280     1704.04
     60320     1705.25
     60360     1706.28
     60400     1707.61
     60440     1708.65
     60480     1709.77
     60520     1711.07
     60560     1712.06
     60600     1713.29
     60640     1714.27
     60680      1715.4
     60720     1716.52
     60760     1717.69
     60800     1718.82
     60840     1719.89
     60880     1721.08
     60920     1722.23
     60960     1723.31
     61000     1724.51
     61040      1725.7
     61080     1726.67
     61120     1727.87
     61160      1728.9
     61200     1730.23
     61240     1731.27
     61280     1732.39
     61320     1733.69
     61360     1734.68
     61400     1735.91
     61440      1736.9
     61480     1738.03
     61520     1739.14
     61560     1740.32
     61600     1741.45
     61640     1742.52
     61680     1743.72
     61720     1744.86
     61760     1745.94
     61800     1747.14
     61840     1748.33
     61880      1749.3
     61920      1750.5
     61960     1751.54
     62000     1752.87
     62040      1753.9
     62080     1755.02
     62120     1756.33
     62160     1757.32
     62200     1758.55
     62240     1759.54
     62280     1760.66
     62320     1761.77
     62360     1762.95
     62400     1764.08
     62440     1765.15
     62480     1766.35
     62520     1767.49
     62560     1768.57
     62600     1769.77
     62640     1770.96
     62680     1771.93
     62720     1773.13
     62760     1774.17
     62800     1775.51
     62840     1776.54
     62880     1777.66
     62920     1778.97
     62960     1779.96
     63000     1781.19
     63040     1782.17
     63080      1783.3
     63120     1784.41
     63160      1785.6
     63200     1786.73
     63240     1787.79
     63280        1789
     63320     1790.13
     63360     1791.21
     63400     1792.41
     63440      1793.6
     63480     1794.56
     63520     1795.77
     63560      1796.8
     63600     1798.14
     63640     1799.18
     63680     1800.29
     63720     1801.61
     63760      1802.6
     63800     1803.82
     63840     1804.81
     63880     1805.93
     63920     1807.04
     63960     1808.22
     64000     1809.36
     64040     1810.43
     64080     1811.63
     64120     1812.76
     64160     1813.84
     64200     1815.05
     64240     1816.24
     64280     1817.19
     64320      1818.4
     64360     1819.44
     64400     1820.77
     64440      1821.8
     64480     1822.92
     64520     1824.25
     64560     1825.23
     64600     1826.46
     64640     1827.45
     64680     1828.56
     64720     1829.68
     64760     1830.85
     64800        1832
     64840     1833.07
     64880     1834.27
     64920      1835.4
     64960     1836.48
     65000     1837.69
     65040     1838.88
     65080     1839.84
     65120     1841.04
     65160     1842.08
     65200     1843.42
     65240     1844.45
     65280     1845.57
     65320      1846.9
     65360     1847.88
     65400      1849.1
     65440     1850.09
     65480      1851.2
     65520     1852.32
     65560      1853.5
     65600     1854.64
     65640      1855.7
     65680     1856.91
     65720     1858.03
     65760     1859.12
     65800     1860.33
     65840     1861.51
     65880     1862.47
     65920     1863.67
     65960     1864.71
     66000     1866.05
     66040     1867.08
     66080      1868.2
     66120     1869.53
     66160     1870.51
     66200     1871.74
     66240     1872.73
     66280     1873.84
     66320     1874.96
     66360     1876.14
     66400     1877.28
     66440     1878.33
     66480     1879.55
     66520     1880.68
     66560     1881.76
     66600     1882.97
     66640     1884.15
     66680     1885.11
     66720     1886.31
     66760     1887.35
     66800      1888.7
     66840     1889.72
     66880     1890.84
     66920     1892.18
     66960     1893.15
     67000     1894.39
     67040     1895.37
     67080     1896.49
     67120     1897.61
     67160     1898.79
     67200     1899.92
     67240     1900.98
     67280      1902.2
     67320     1903.32
     67360      1904.4
     67400     1905.62
     67440      1906.8
     67480     1907.76
     67520     1908.95
     67560     1909.98
     67600     1911.35
     67640     1912.37
     67680     1913.49
     67720     1914.83
     67760      1915.8
     67800     1917.04
     67840     1918.02
     67880     1919.14
     67920     1920.26
     67960     1921.44
     68000     1922.57
     68040     1923.64
     68080     1924.85
     68120     1925.98
     68160     1927.06
     68200     1928.28
     68240     1929.46
     68280     1930.42
     68320     1931.62
     68360     1932.65
     68400     1934.02
     68440     1935.03
     68480     1936.16
     68520      1937.5
     68560     1938.46
     68600     1939.71
     68640      1940.7
     68680     1941.81
     68720     1942.93
     68760     1944.11
     68800     1945.24
     68840     1946.31
     68880     1947.53
     68920     1948.65
     68960     1949.73
     69000     1950.94
     69040     1952.14
     69080     1953.09
     69120      1954.3
     69160     1955.32
     69200     1956.69
     69240     1957.71
     69280     1958.84
     69320     1960.18
     69360     1961.14
     69400     1962.39
     69440     1963.38
     69480     1964.49
     69520     1965.61
     69560      1966.8
     69600     1967.92
     69640        1969
     69680     1970.22
     69720     1971.33
     69760     1972.41
     69800     1973.62
     69840     1974.81
     69880     1975.77
     69920     1976.97
     69960     1977.99
     70000     1979.37
     70040     1980.38
     70080     1981.52
     70120     1982.86
     70160     1983.82
     70200     1985.07
     70240     1986.06
     70280     1987.18
     70320      1988.3
     70360     1989.49
     70400     1990.61
     70440     1991.68
     70480      1992.9
     70520     1994.02
     70560     1995.09
     70600      1996.3
     70640      1997.5
     70680     1998.45
     70720     1999.66
     70760     2000.68
     70800     2002.05
     70840     2003.06
     70880      2004.2
     70920     2005.54
     70960     2006.51
     71000     2007.76
     71040     2008.75
     71080     2009.86
     71120     2010.98
     71160     2012.17
     71200     2013.29
     71240     2014.35
     71280     2015.58
     71320      2016.7
     71360     2017.77
     71400     2018.98
     71440     2020.18
     71480     2021.13
     71520     2022.35
     71560     2023.35
     71600     2024.72
     71640     2025.74
     71680     2026.88
     71720     2028.23
     71760     2029.19
     71800     2030.45
     71840     2031.43
     71880     2032.54
     71920     2033.66
     71960     2034.85
     72000     2035.97
     72040     2037.03
     72080     2038.26
     72120     2039.38
     72160     2040.45
     72200     2041.67
     72240     2042.87
     72280     2043.81
     72320     2045.03
     72360     2046.04
     72400     2047.41
     72440     2048.43
     72480     2049.57
     72520     2050.91
     72560     2051.87
     72600     2053.13
     72640     2054.12
     72680     2055.21
     72720     2056.33
     72760     2057.51
     72800     2058.64
     72840      2059.7
     72880     2060.93
     72920     2062.05
     72960     2063.12
     73000     2064.34
     73040     2065.54
     73080     2066.48
     73120      2067.7
     73160      2068.7
     73200     2070.08
     73240     2071.08
     73280     2072.23
     73320     2073.57
     73360     2074.53
     73400     2075.79
     73440     2076.77
     73480     2077.88
     73520     2078.99
     73560     2080.17
     73600      2081.3
     73640     2082.36
     73680     2083.58
     73720     2084.71
     73760     2085.78
     73800        2087
     73840     2088.19
     73880     2089.13
     73920     2090.36
     73960     2091.36
     74000     2092.74
     74040     2093.74
     74080     2094.89
     74120     2096.23
     74160     2097.19
     74200     2098.45
     74240     2099.43
     74280     2100.54
     74320     2101.65
     74360     2102.82
     74400     2103.96
     74440     2105.01
     74480     2106.24
     74520     2107.36
     74560     2108.44
     74600     2109.66
     74640     2110.85
     74680      2111.8
     74720     2113.02
     74760     2114.02
     74800     2115.41
     74840      2116.4
     74880     2117.55
     74920      2118.9
     74960     2119.85
     75000     2121.12
     75040      2122.1
     75080      2123.2
     75120     2124.31
     75160     2125.49
     75200     2126.62
     75240     2127.67
     75280      2128.9
     75320     2130.03
     75360      2131.1
     75400     2132.33
     75440     2133.52
     75480     2134.46
     75520     2135.69
     75560     2136.69
     75600     2138.07
     75640     2139.07
     75680     2140.22
     75720     2141.56
     75760     2142.52
     75800     2143.78
     75840     2144.76
     75880     2145.86
     75920     2146.97
     75960     2148.15
     76000     2149.27
     76040     2150.33
     76080     2151.56
     76120     2152.68
     76160     2153.76
     76200     2154.98
     76240     2156.17
     76280     2157.12
     76320     2158.34
     76360     2159.34
     76400     2160.73
     76440     2161.72
     76480     2162.87
     76520     2164.22
     76560     2165.18
     76600     2166.44
     76640     2167.41
     76680     2168.51
     76720     2169.61
     76760      2170.8
     76800     2171.93
     76840     2172.98
     76880     2174.21
     76920     2175.34
     76960     2176.42
     77000     2177.64
     77040     2178.83
     77080     2179.78
     77120     2180.99
     77160        2182
     77200     2183.38
     77240     2184.37
     77280     2185.53
     77320     2186.88
     77360     2187.83
     77400     2189.09
     77440     2190.05
     77480     2191.16
     77520     2192.26
     77560     2193.45
     77600     2194.57
     77640     2195.62
     77680     2196.85
     77720     2197.99
     77760     2199.07
     77800     2200.28
     77840     2201.48
     77880     2202.42
     77920     2203.63
     77960     2204.65
     78000     2206.03
     78040     2207.03
     78080     2208.18
     78120     2209.53
     78160     2210.47
     78200     2211.74
     78240      2212.7
     78280     2213.81
     78320      2214.9
     78360      2216.1
     78400     2217.22
     78440     2218.28
     78480      2219.5
     78520     2220.63
     78560     2221.72
     78600     2222.94
     78640     2224.13
     78680     2225.07
     78720     2226.29
     78760      2227.3
     78800     2228.68
     78840     2229.69
     78880     2230.84
     78920     2232.19
     78960     2233.13
     79000      2234.4
     79040     2235.35
     79080     2236.47
     79120     2237.55
     79160     2238.75
     79200     2239.88
     79240     2240.93
     79280     2242.15
     79320     2243.29
     79360     2244.37
     79400     2245.58
     79440     2246.78
     79480     2247.73
     79520     2248.93
     79560     2249.94
     79600     2251.32
     79640     2252.33
     79680     2253.48
     79720     2254.84
     79760     2255.78
     79800     2257.05
     79840     2257.99
     79880     2259.12
     79920      2260.2
     79960     2261.39
     80000     2262.53
     80040     2263.57
     80080      2264.8
     80120     2265.94
     80160     2267.01
     80200     2268.23
     80240     2269.42
     80280     2270.36
     80320     2271.57
     80360     2272.57
     80400     2273.97
     80440     2274.98
     80480     2276.12
     80520     2277.49
     80560     2278.41
     80600     2279.69
     80640     2280.63
     80680     2281.76
     80720     2282.85
     80760     2284.04
     80800     2285.16
     80840     2286.21
     80880     2287.44
     80920     2288.58
     80960     2289.66
     81000     2290.87
     81040     2292.07
     81080        2293
     81120      2294.2
     81160     2295.21
     81200     2296.61
     81240     2297.61
     81280     2298.76
     81320     2300.12
     81360     2301.04
     81400     2302.33
     81440     2303.27
     81480      2304.4
     81520     2305.49
     81560     2306.68
     81600     2307.79
     81640     2308.84
     81680     2310.08
     81720     2311.21
     81760     2312.29
     81800      2313.5
     81840     2314.71
     81880     2315.63
     81920     2316.83
     81960     2317.84
     82000     2319.24
     82040     2320.25
     82080     2321.39
     82120     2322.76
     82160     2323.68
     82200     2324.97
     82240      2325.9
     82280     2327.03
     82320     2328.12
     82360     2329.31
     82400     2330.43
     82440     2331.47
     82480     2332.71
     82520     2333.85
     82560     2334.92
     82600     2336.14
     82640     2337.35
     82680     2338.27
     82720     2339.48
     82760     2340.48
     82800     2341.89
     82840     2342.89
     82880     2344.04
     82920     2345.41
     82960     2346.33
     83000     2347.61
     83040     2348.56
     83080     2349.68
     83120     2350.77
     83160     2351.96
     83200     2353.07
     83240     2354.13
     83280     2355.36
     83320      2356.5
     83360     2357.57
     83400      2358.8
     83440     2360.01
     83480     2360.93
     83520     2362.13
     83560     2363.14
     83600     2364.55
     83640     2365.55
     83680     2366.69
     83720     2368.07
     83760     2368.98
     83800     2370.28
     83840     2371.21
     83880     2372.34
     83920     2373.43
     83960     2374.62
     84000     2375.73
     84040     2376.79
     84080     2378.03
     84120     2379.16
     84160     2380.24
     84200     2381.46
     84240     2382.68
     84280      2383.6
     84320      2384.8
     84360      2385.8
     84400     2387.22
     84440     2388.22
     84480     2389.36
     84520     2390.74
     84560     2391.65
     84600     2392.95
     84640     2393.89
     84680        2395
     84720      2396.1
     84760      2397.3
     84800     2398.41
     84840     2399.45
     84880      2400.7
     84920     2401.83
     84960     2402.91
     85000     2404.13
     85040     2405.36
     85080     2406.28
     85120     2407.48
     85160     2408.48
     85200      2409.9
     85240     2410.91
     85280     2412.04
     85320     2413.42
     85360     2414.33
     85400     2415.62
     85440     2416.56
     85480     2417.68
     85520     2418.77
     85560     2419.97
     85600     2421.09
     85640     2422.13
     85680     2423.38
     85720     2424.51
     85760     2425.58
     85800     2426.81
     85840     2428.03
     85880     2428.95
     85920     2430.15
     85960     2431.15
     86000     2432.58
     86040     2433.58
     86080     2434.71
     86120      2436.1
     86160     2437.01
     86200      2438.3
     86240     2439.24
     86280     2440.36
     86320     2441.45
     86360     2442.65
     86400     2443.76
     86440     2444.81
     86480     2446.06
     86520     2447.18
     86560     2448.26
     86600     2449.48
     86640      2450.7
     86680     2451.63
     86720     2452.84
     86760     2453.82
     86800     2455.25
     86840     2456.24
     86880     2457.38
     86920     2458.77
     86960     2459.69
     87000     2460.98
     87040     2461.91
     87080     2463.02
     87120     2464.11
     87160     2465.31
     87200     2466.43
     87240     2467.47
     87280     2468.72
     87320     2469.83
     87360     2470.91
     87400     2472.13
     87440     2473.36
     87480     2474.29
     87520      2475.5
     87560     2476.48
     87600     2477.91
     87640      2478.9
     87680     2480.05
     87720     2481.43
     87760     2482.34
     87800     2483.63
     87840     2484.56
     87880     2485.68
     87920     2486.78
     87960     2487.97
     88000     2489.09
     88040     2490.12
     88080     2491.38
     88120     2492.49
     88160     2493.58
     88200     2494.79
     88240     2496.02
     88280     2496.95
     88320     2498.16
     88360     2499.14
     88400     2500.58
     88440     2501.57
     88480     2502.71
     88520      2504.1
     88560     2505.01
     88600      2506.3
     88640     2507.23
     88680     2508.34
     88720     2509.43
     88760     2510.64
     88800     2511.76
     88840      2512.8
     88880     2514.05
     88920     2515.17
     88960     2516.25
     89000     2517.48
     89040      2518.7
     89080     2519.63
     89120     2520.85
     89160     2521.83
     89200     2523.27
     89240     2524.26
     89280      2525.4
     89320     2526.79
     89360      2527.7
     89400     2528.99
     89440     2529.92
     89480     2531.02
     89520     2532.12
     89560     2533.32
     89600     2534.44
     89640     2535.48
     89680     2536.74
     89720     2537.86
     89760     2538.94
     89800     2540.16
     89840     2541.39
     89880      2542.3
     89920     2543.53
     89960     2544.51
     90000     2545.95
     90040     2546.94
     90080     2548.09
     90120     2549.49
     90160      2550.4
     90200     2551.67
     90240      2552.6
     90280     2553.71
     90320      2554.8
     90360     2556.01
     90400     2557.13
     90440     2558.17
     90480     2559.42
     90520     2560.54
     90560     2561.62
     90600     2562.84
     90640     2564.07
     90680     2564.99
     90720     2566.22
     90760     2567.19
     90800     2568.63
     90840     2569.63
     90880     2570.77
     90920     2572.17
     90960     2573.08
     91000     2574.35
     91040     2575.28
     91080      2576.4
     91120     2577.47
     91160     2578.69
     91200     2579.81
     91240     2580.86
     91280     2582.12
     91320     2583.24
     91360     2584.32
     91400     2585.54
     91440     2586.77
     91480     2587.67
     91520     2588.92
     91560     2589.88
     91600     2591.32
     91640     2592.32
     91680     2593.47
     91720     2594.87
     91760     2595.77
     91800     2597.04
     91840     2597.97
     91880     2599.09
     91920     2600.17
     91960     2601.38
     92000     2602.51
     92040     2603.55
     92080     2604.83
     92120     2605.94
     92160     2607.02
     92200     2608.23
     92240     2609.47
     92280     2610.38
     92320     2611.61
     92360     2612.56
     92400     2614.02
     92440     2615.02
     92480     2616.16
     92520     2617.56
     92560     2618.47
     92600     2619.73
     92640     2620.66
     92680     2621.78
     92720     2622.86
     92760     2624.08
     92800      2625.2
     92840     2626.24
     92880     2627.52
     92920     2628.63
     92960      2629.7
     93000     2630.93
     93040     2632.16
     93080     2633.06
     93120     2634.29
     93160     2635.25
     93200     2636.71
     93240     2637.71
     93280     2638.85
     93320     2640.25
     93360     2641.16
     93400     2642.43
     93440     2643.35
     93480     2644.47
     93520     2645.56
     93560     2646.76
     93600     2647.88
     93640     2648.93
     93680     2650.21
     93720     2651.32
     93760     2652.39
     93800     2653.62
     93840     2654.85
     93880     2655.75
     93920     2656.99
     93960     2657.95
     94000      2659.4
     94040      2660.4
     94080     2661.55
     94120     2662.95
     94160     2663.85
     94200     2665.12
     94240     2666.05
     94280     2667.16
     94320     2668.25
     94360     2669.45
     94400     2670.57
     94440     2671.62
     94480      2672.9
     94520     2674.01
     94560     2675.08
     94600      2676.3
     94640     2677.54
     94680     2678.43
     94720     2679.68
     94760     2680.65
     94800     2682.09
     94840     2683.11
     94880     2684.24
     94920     2685.65
     94960     2686.55
     95000     2687.82
     95040     2688.75
     95080     2689.87
     95120     2690.95
     95160     2692.15
     95200     2693.28
     95240     2694.32
     95280      2695.6
     95320     2696.72
     95360     2697.78
     95400     2699.01
     95440     2700.25
     95480     2701.14
     95520     2702.39
     95560     2703.35
     95600      2704.8
     95640     2705.81
     95680     2706.95
     95720     2708.35
     95760     2709.25
     95800     2710.53
     95840     2711.45
     95880     2712.56
     95920     2713.65
     95960     2714.86
     96000     2715.98
     96040     2717.02
     96080     2718.29
     96120     2719.41
     96160     2720.47
     96200     2721.71
     96240     2722.94
     96280     2723.84
     96320     2725.08
     96360     2726.04
     96400     2727.51
     96440     2728.52
     96480     2729.65
     96520     2731.06
     96560     2731.96
     96600     2733.23
     96640     2734.15
     96680     2735.27
     96720     2736.35
     96760     2737.55
     96800     2738.68
     96840     2739.72
     96880     2740.98
     96920      2742.1
     96960     2743.16
     97000     2744.41
     97040     2745.64
     97080     2746.54
     97120     2747.79
     97160     2748.74
     97200     2750.21
     97240     2751.22
     97280     2752.36
     97320     2753.76
     97360     2754.67
     97400     2755.94
     97440     2756.86
     97480     2757.98
     97520     2759.05
     97560     2760.26
     97600     2761.38
     97640     2762.42
     97680     2763.68
     97720      2764.8
     97760     2765.86
     97800     2767.11
     97840     2768.34
     97880     2769.24
     97920     2770.47
     97960     2771.42
     98000      2772.9
     98040     2773.91
     98080     2775.04
     98120     2776.45
     98160     2777.35
     98200     2778.63
     98240     2779.54
     98280     2780.67
     98320     2781.74
     98360     2782.95
     98400     2784.07
     98440      2785.1
     98480     2786.36
     98520     2787.48
     98560     2788.54
     98600     2789.79
     98640     2791.02
     98680     2791.92
     98720     2793.15
     98760      2794.1
     98800     2795.58
     98840     2796.59
     98880     2797.73
     98920     2799.13
     98960     2800.03
     99000     2801.31
     99040     2802.21
     99080     2803.34
     99120     2804.42
     99160     2805.62
     99200     2806.76
     99240     2807.78
     99280     2809.04
     99320     2810.16
     99360     2811.22
     99400     2812.47
     99440      2813.7
     99480     2814.61
     99520     2815.83
     99560     2816.77
     99600     2818.27
     99640     2819.27
     99680     2820.41
     99720     2821.81
     99760     2822.71
     99800     2823.99
     99840     2824.89
     99880     2826.03
     99920     2827.11
     99960     2828.31
    100000     2829.45
    100040     2830.47
    100080     2831.72
    100120     2832.84
    100160      2833.9
    100200     2835.15
    100240     2836.38
    100280     2837.28
    100320     2838.51
    100360     2839.45
    100400     2840.95
    100440     2841.95
    100480     2843.08
    100520     2844.49
    100560     2845.39
    100600     2846.67
    100640     2847.56
    100680      2848.7
    100720     2849.79
    100760     2850.98
    100800     2852.12
    100840     2853.14
    100880     2854.39
    100920     2855.51
    100960     2856.57
    101000     2857.81
    101040     2859.06
    101080     2859.96
    101120     2861.18
    101160     2862.12
    101200     2863.62
    101240     2864.62
    101280     2865.75
    101320     2867.17
    101360     2868.06
    101400     2869.35
    101440     2870.23
    101480     2871.37
    101520     2872.45
    101560     2873.64
    101600     2874.79
    101640     2875.81
    101680     2877.06
    101720     2878.17
    101760     2879.23
    101800     2880.47
    101840     2881.71
    101880     2882.61
    101920     2883.85
    101960     2884.78
    102000     2886.27
    102040     2887.28
    102080     2888.41
    102120     2889.83
    102160     2890.72
    102200     2892.01
    102240      2892.9
    102280     2894.04
    102320     2895.11
    102360     2896.31
    102400     2897.45
    102440     2898.46
    102480     2899.72
    102520     2900.83
    102560     2901.89
    102600     2903.14
    102640     2904.38
    102680     2905.28
    102720      2906.5
    102760     2907.44
    102800     2908.94
    102840     2909.95
    102880     2911.08
    102920     2912.49
    102960     2913.39
    103000     2914.68
    103040     2915.55
    103080     2916.69
    103120     2917.77
    103160     2918.97
    103200     2920.12
    103240     2921.13
    103280     2922.39
    103320      2923.5
    103360     2924.56
    103400      2925.8
    103440     2927.04
    103480     2927.95
    103520     2929.17
    103560     2930.11
    103600     2931.61
    103640     2932.62
    103680     2933.74
    103720     2935.16
    103760     2936.06
    103800     2937.35
    103840     2938.23
    103880     2939.36
    103920     2940.44
    103960     2941.64
    104000     2942.79
    104040      2943.8
    104080     2945.05
    104120     2946.17
    104160     2947.23
    104200     2948.48
    104240     2949.72
    104280     2950.63
    104320     2951.84
    104360     2952.79
    104400     2954.29
    104440      2955.3
    104480     2956.42
    104520     2957.84
    104560     2958.72
    104600     2960.03
    104640      2960.9
    104680     2962.04
    104720     2963.11
    104760     2964.32
    104800     2965.47
    104840     2966.47
    104880     2967.73
    104920     2968.84
    104960     2969.91
    105000     2971.15
    105040     2972.39
    105080      2973.3
    105120     2974.51
    105160     2975.46
    105200     2976.96
    105240     2977.98
    105280     2979.09
    105320     2980.53
    105360      2981.4
    105400     2982.71
    105440     2983.59
    105480     2984.71
    105520     2985.79
    105560        2987
    105600     2988.16
    105640     2989.16
    105680     2990.42
    105720     2991.53
    105760      2992.6
    105800     2993.84
    105840     2995.09
    105880     2995.99
    105920      2997.2
    105960     2998.14
    106000     2999.64
    106040     3000.66
    106080     3001.78
    106120     3003.21
    106160     3004.08
    106200      3005.4
    106240     3006.28
    106280      3007.4
    106320     3008.48
    106360     3009.68
    106400     3010.83
    106440     3011.84
    106480     3013.09
    106520     3014.21
    106560     3015.28
    106600     3016.52
    106640     3017.76
    106680     3018.66
    106720     3019.88
    106760     3020.81
    106800     3022.32
    106840     3023.34
    106880     3024.45
    106920     3025.89
    106960     3026.76
    107000     3028.09
    107040     3028.96
    107080     3030.08
    107120     3031.16
    107160     3032.38
    107200     3033.52
    107240     3034.53
    107280     3035.77
    107320     3036.89
    107360     3037.96
    107400     3039.21
    107440     3040.45
    107480     3041.34
    107520     3042.57
    107560      3043.5
    107600        3045
    107640     3046.03
    107680     3047.14
    107720     3048.58
    107760     3049.45
    107800     3050.78
    107840     3051.64
    107880     3052.77
    107920     3053.84
    107960     3055.05
    108000      3056.2
    108040     3057.21
    108080     3058.45
    108120     3059.58
    108160     3060.65
    108200     3061.89
    108240     3063.14
    108280     3064.02
    108320     3065.24
    108360     3066.18
    108400     3067.68
    108440      3068.7
    108480     3069.82
    108520     3071.26
    108560     3072.13
    108600     3073.46
    108640     3074.32
    108680     3075.45
    108720     3076.52
    108760     3077.73
    108800     3078.88
    108840     3079.88
    108880     3081.13
    108920     3082.25
    108960     3083.33
    109000     3084.57
    109040     3085.82
    109080      3086.7
    109120     3087.93
    109160     3088.87
    109200     3090.36
    109240     3091.39
    109280     3092.51
    109320     3093.95
    109360     3094.82
    109400     3096.13
    109440        3097
    109480     3098.13
    109520      3099.2
    109560     3100.42
    109600     3101.55
    109640     3102.57
    109680     3103.82
    109720     3104.94
    109760     3106.02
    109800     3107.25
    109840     3108.52
    109880     3109.38
    109920     3110.61
    109960     3111.55
    110000     3113.06
    110040     3114.07
    110080      3115.2
    110120     3116.63
    110160      3117.5
    110200     3118.82
    110240     3119.67
    110280     3120.81
    110320     3121.89
    110360     3123.11
    110400     3124.23
    110440     3125.26
    110480     3126.49
    110520      3127.6
    110560     3128.69
    110600     3129.92
    110640     3131.19
    110680     3132.04
    110720     3133.28
    110760     3134.21
    110800     3135.71
    110840     3136.73
    110880     3137.86
    110920      3139.3
    110960     3140.16
    111000     3141.47
    111040     3142.33
    111080     3143.46
    111120     3144.55
    111160     3145.77
    111200     3146.89
    111240     3147.92
    111280     3149.14
    111320     3150.26
    111360     3151.35
    111400     3152.58
    111440     3153.85
    111480      3154.7
    111520     3155.93
    111560     3156.87
    111600     3158.37
    111640      3159.4
    111680     3160.52
    111720     3161.96
    111760     3162.83
    111800     3164.13
    111840     3164.99
    111880     3166.12
    111920      3167.2
    111960     3168.43
    112000     3169.54
    112040     3170.58
    112080      3171.8
    112120     3172.92
    112160     3174.01
    112200     3175.25
    112240     3176.52
    112280     3177.37
    112320      3178.6
    112360     3179.55
    112400     3181.06
    112440     3182.07
    112480      3183.2
    112520     3184.64
    112560      3185.5
    112600     3186.79
    112640     3187.66
    112680     3188.78
    112720     3189.87
    112760      3191.1
    112800     3192.21
    112840     3193.24
    112880     3194.46
    112920     3195.59
    112960     3196.68
    113000     3197.91
    113040     3199.18
    113080     3200.03
    113120     3201.25
    113160      3202.2
    113200     3203.71
    113240     3204.73
    113280     3205.85
    113320      3207.3
    113360     3208.14
    113400     3209.45
    113440     3210.33
    113480     3211.43
    113520     3212.53
    113560     3213.75
    113600     3214.87
    113640     3215.89
    113680     3217.11
    113720     3218.25
    113760     3219.33
    113800     3220.57
    113840     3221.83
    113880     3222.68
    113920     3223.91
    113960     3224.86
    114000     3226.37
    114040     3227.39
    114080     3228.51
    114120     3229.95
    114160      3230.8
    114200     3232.11
    114240     3232.98
    114280     3234.09
    114320     3235.18
    114360     3236.41
    114400     3237.51
    114440     3238.53
    114480     3239.75
    114520     3240.89
    114560     3241.98
    114600     3243.21
    114640     3244.48
    114680     3245.32
    114720     3246.54
    114760      3247.5
    114800     3249.01
    114840     3250.03
    114880     3251.16
    114920      3252.6
    114960     3253.43
    115000     3254.75
    115040     3255.63
    115080     3256.72
    115120     3257.82
    115160     3259.05
    115200     3260.15
    115240     3261.18
    115280      3262.4
    115320     3263.53
    115360     3264.62
    115400     3265.86
    115440     3267.12
    115480     3267.98
    115520     3269.19
    115560     3270.15
    115600     3271.65
    115640     3272.67
    115680     3273.81
    115720     3275.25
    115760     3276.08
    115800      3277.4
    115840     3278.27
    115880     3279.36
    115920     3280.46
    115960     3281.69
    116000     3282.79
    116040     3283.82
    116080     3285.04
    116120     3286.18
    116160     3287.26
    116200     3288.51
    116240     3289.78
    116280     3290.62
    116320     3291.85
    116360      3292.8
    116400     3294.29
    116440     3295.31
    116480     3296.44
    116520     3297.91
    116560     3298.74
    116600     3300.06
    116640     3300.93
    116680     3302.02
    116720     3303.12
    116760     3304.34
    116800     3305.45
    116840     3306.48
    116880     3307.69
    116920     3308.83
    116960     3309.91
    117000     3311.17
    117040     3312.44
    117080     3313.29
    117120     3314.51
    117160     3315.45
    117200     3316.96
    117240     3317.98
    117280     3319.11
    117320     3320.58
    117360     3321.41
    117400     3322.73
    117440     3323.59
    117480     3324.69
    117520     3325.78
    117560     3327.01
    117600     3328.11
    117640     3329.14
    117680     3330.35
    117720      3331.5
    117760     3332.59
    117800     3333.83
    117840     3335.11
    117880     3335.96
    117920     3337.17
    117960     3338.12
    118000     3339.61
    118040     3340.63
    118080     3341.79
    118120     3343.25
    118160     3344.07
    118200     3345.39
    118240     3346.25
    118280     3347.35
    118320     3348.43
    118360     3349.66
    118400     3350.77
    118440     3351.79
    118480     3353.01
    118520     3354.17
    118560     3355.25
    118600      3356.5
    118640     3357.77
    118680     3358.63
    118720     3359.83
    118760     3360.77
    118800     3362.27
    118840      3363.3
    118880     3364.45
    118920     3365.92
    118960     3366.74
    119000     3368.05
    119040     3368.92
    119080     3370.01
    119120     3371.08
    119160     3372.32
    119200     3373.43
    119240     3374.45
    119280     3375.67
    119320     3376.85
    119360     3377.91
    119400     3379.16
    119440     3380.43
    119480     3381.28
    119520     3382.49
    119560     3383.43
    119600     3384.93
    119640     3385.96
    119680      3387.1
    119720     3388.57
    119760      3389.4
    119800     3390.72
    119840     3391.59
    119880     3392.66
    119920     3393.75
    119960     3394.98
    120000     3396.09
    120040     3397.12
    120080     3398.35
    120120     3399.52
    120160     3400.59
    120200     3401.83
    120240     3403.09
    120280     3403.95
    120320     3405.15
    120360      3406.1
    120400      3407.6
    120440     3408.64
    120480     3409.77
    120520     3411.26
    120560     3412.07
    120600     3413.38
    120640     3414.26
    120680     3415.34
    120720     3416.41
    120760     3417.64
    120800     3418.75
    120840     3419.79
    120880     3421.01
    120920     3422.19
    120960     3423.25
    121000     3424.51
    121040     3425.77
    121080     3426.63
    121120     3427.82
    121160     3428.78
    121200     3430.29
    121240     3431.31
    121280     3432.45
    121320     3433.92
    121360     3434.75
    121400     3436.06
    121440     3436.94
    121480     3438.01
    121520     3439.09
    121560     3440.32
    121600     3441.43
    121640     3442.47
    121680     3443.69
    121720     3444.89
    121760     3445.95
    121800      3447.2
    121840     3448.47
    121880     3449.33
    121920     3450.52
    121960     3451.47
    122000     3452.98
    122040        3454
    122080     3455.14
    122120     3456.62
    122160     3457.43
    122200     3458.75
    122240     3459.63
    122280      3460.7
    122320     3461.78
    122360     3463.02
    122400     3464.12
    122440     3465.17
    122480      3466.4
    122520     3467.58
    122560     3468.65
    122600     3469.89
    122640     3471.16
    122680     3472.02
    122720     3473.21
    122760     3474.17
    122800      3475.7
    122840      3476.7
    122880     3477.85
    122920     3479.31
    122960     3480.12
    123000     3481.46
    123040     3482.32
    123080     3483.41
    123120     3484.49
    123160     3485.71
    123200     3486.81
    123240     3487.85
    123280     3489.09
    123320     3490.28
    123360     3491.34
    123400     3492.57
    123440     3493.86
    123480      3494.7
    123520      3495.9
    123560     3496.86
    123600     3498.38
    123640     3499.39
    123680     3500.53
    123720     3502.01
    123760     3502.81
    123800     3504.15
    123840     3505.01
    123880     3506.09
    123920     3507.18
    123960      3508.4
    124000      3509.5
    124040     3510.54
    124080     3511.77
    124120     3512.97
    124160     3514.02
    124200     3515.27
    124240     3516.55
    124280     3517.39
    124320     3518.59
    124360     3519.54
    124400     3521.07
    124440     3522.08
    124480     3523.22
    124520     3524.71
    124560     3525.49
    124600     3526.83
    124640     3527.68
    124680     3528.78
    124720     3529.85
    124760     3531.08
    124800     3532.18
    124840     3533.22
    124880     3534.44
    124920     3535.65
    124960      3536.7
    125000     3537.96
    125040     3539.23
    125080     3540.08
    125120     3541.27
    125160     3542.23
    125200     3543.77
    125240     3544.77
    125280     3545.91
    125320     3547.39
    125360     3548.17
    125400     3549.51
    125440     3550.35
    125480     3551.45
    125520     3552.53
    125560     3553.76
    125600     3554.85
    125640      3555.9
    125680     3557.14
    125720     3558.34
    125760     3559.39
    125800     3560.65
    125840     3561.92
    125880     3562.76
    125920     3563.96
    125960     3564.92
    126000     3566.47
    126040     3567.46
    126080     3568.62
    126120      3570.1
    126160     3570.88
    126200     3572.21
    126240     3573.05
    126280     3574.15
    126320     3575.23
    126360     3576.45
    126400     3577.55
    126440      3578.6
    126480     3579.83
    126520     3581.03
    126560     3582.09
    126600     3583.34
    126640     3584.62
    126680     3585.45
    126720     3586.65
    126760     3587.62
    126800     3589.17
    126840     3590.15
    126880      3591.3
    126920     3592.79
    126960     3593.56
    127000      3594.9
    127040     3595.74
    127080     3596.85
    127120     3597.92
    127160     3599.15
    127200     3600.24
    127240      3601.3
    127280     3602.53
    127320     3603.73
    127360     3604.79
    127400     3606.04
    127440      3607.3
    127480     3608.15
    127520     3609.35
    127560     3610.33
    127600     3611.86
    127640     3612.84
    127680     3613.98
    127720     3615.46
    127760     3616.24
    127800     3617.58
    127840     3618.42
    127880     3619.54
    127920      3620.6
    127960     3621.82
    128000     3622.92
    128040     3623.96
    128080      3625.2
    128120      3626.4
    128160     3627.46
    128200      3628.7
    128240     3629.98
    128280     3630.83
    128320     3632.03
    128360        3633
    128400     3634.53
    128440      3635.5
    128480     3636.65
    128520     3638.13
    128560     3638.91
    128600     3640.25
    128640     3641.09
    128680     3642.21
    128720     3643.26
    128760     3644.48
    128800     3645.58
    128840     3646.64
    128880     3647.86
    128920     3649.06
    128960     3650.13
    129000     3651.38
    129040     3652.66
    129080     3653.49
    129120      3654.7
    129160     3655.67
    129200      3657.2
    129240     3658.18
    129280     3659.32
    129320     3660.81
    129360     3661.58
    129400     3662.91
    129440     3663.76
    129480     3664.88
    129520     3665.93
    129560     3667.15
    129600     3668.25
    129640     3669.32
    129680     3670.55
    129720     3671.74
    129760     3672.81
    129800     3674.06
    129840     3675.33
    129880     3676.17
    129920     3677.38
    129960     3678.35
    130000     3679.87
    130040     3680.85
    130080     3681.99
    130120     3683.48
    130160     3684.26
    130200     3685.59
    130240     3686.44
    130280     3687.56
    130320     3688.61
    130360     3689.82
    130400     3690.93
    130440        3692
    130480     3693.22
    130520     3694.42
    130560     3695.48
    130600     3696.74
    130640     3698.01
    130680     3698.84
    130720     3700.06
    130760     3701.01
    130800     3702.56
    130840     3703.53
    130880     3704.67
    130920     3706.16
    130960     3706.94
    131000     3708.27
    131040     3709.12
    131080     3710.25
    131120     3711.29
    131160     3712.51
    131200     3713.62
    131240     3714.67
    131280     3715.91
    131320     3717.11
    131360     3718.16
    131400     3719.42
    131440     3720.69
    131480     3721.53
    131520     3722.74
    131560     3723.69
    131600     3725.23
    131640     3726.19
    131680     3727.35
    131720     3728.84
    131760     3729.63
    131800     3730.95
    131840      3731.8
    131880     3732.94
    131920     3733.97
    131960      3735.2
    132000     3736.29
    132040     3737.35
    132080     3738.59
    132120     3739.79
    132160     3740.84
    132200      3742.1
    132240     3743.38
    132280     3744.21
    132320     3745.42
    132360     3746.37
    132400     3747.91
    132440     3748.88
    132480     3750.04
    132520     3751.54
    132560      3752.3
    132600     3753.63
    132640     3754.48
    132680     3755.62
    132720     3756.65
    132760     3757.88
    132800     3758.97
    132840     3760.05
    132880     3761.27
    132920     3762.47
    132960     3763.52
    133000     3764.77
    133040     3766.06
    133080     3766.89
    133120     3768.11
    133160     3769.05
    133200     3770.59
    133240     3771.56
    133280     3772.72
    133320     3774.22
    133360     3774.99
    133400     3776.32
    133440     3777.16
    133480     3778.29
    133520     3779.34
    133560     3780.56
    133600     3781.64
    133640     3782.72
    133680     3783.94
    133720     3785.13
    133760     3786.19
    133800     3787.43
    133840     3788.72
    133880     3789.54
    133920     3790.76
    133960     3791.71
    134000     3793.25
    134040     3794.22
    134080     3795.38
    134120     3796.88
    134160     3797.65
    134200     3798.98
    134240     3799.82
    134280     3800.95
    134320     3801.99
    134360     3803.23
    134400      3804.3
    134440     3805.39
    134480     3806.61
    134520      3807.8
    134560     3808.85
    134600     3810.11
    134640     3811.39
    134680     3812.22
    134720     3813.43
    134760     3814.38
    134800     3815.91
    134840      3816.9
    134880     3818.05
    134920     3819.55
    134960     3820.32
    135000     3821.67
    135040     3822.49
    135080     3823.62
    135120     3824.67
    135160     3825.91
    135200     3826.97
    135240     3828.08
    135280      3829.3
    135320     3830.48
    135360     3831.53
    135400     3832.79
    135440     3834.07
    135480     3834.89
    135520      3836.1
    135560     3837.06
    135600     3838.59
    135640     3839.57
    135680     3840.72
    135720     3842.24
    135760     3842.99
    135800     3844.33
    135840     3845.16
    135880     3846.29
    135920     3847.35
    135960     3848.58
    136000     3849.65
    136040     3850.75
    136080     3851.98
    136120     3853.16
    136160     3854.22
    136200     3855.47
    136240     3856.75
    136280     3857.56
    136320     3858.78
    136360     3859.73
    136400     3861.27
    136440     3862.26
    136480     3863.42
    136520     3864.94
    136560     3865.67
    136600     3867.04
    136640     3867.85
    136680     3868.97
    136720     3870.04
    136760     3871.27
    136800     3872.33
    136840     3873.43
    136880     3874.66
    136920     3875.83
    136960     3876.89
    137000     3878.15
    137040     3879.44
    137080     3880.24
    137120     3881.46
    137160     3882.41
    137200     3883.96
    137240     3884.96
    137280     3886.11
    137320     3887.63
    137360     3888.36
    137400     3889.73
    137440     3890.53
    137480     3891.65
    137520     3892.72
    137560     3893.94
    137600     3895.01
    137640     3896.11
    137680     3897.34
    137720     3898.51
    137760     3899.58
    137800     3900.83
    137840     3902.14
    137880     3902.92
    137920     3904.16
    137960      3905.1
    138000     3906.65
    138040     3907.64
    138080     3908.79
    138120     3910.33
    138160     3911.06
    138200     3912.42
    138240     3913.22
    138280     3914.34
    138320      3915.4
    138360     3916.63
    138400     3917.71
    138440     3918.82
    138480     3920.04
    138520      3921.2
    138560     3922.27
    138600     3923.52
    138640     3924.84
    138680     3925.61
    138720     3926.86
    138760     3927.79
    138800     3929.35
    138840     3930.34
    138880     3931.48
    138920     3933.03
    138960     3933.76
    139000     3935.12
    139040     3935.91
    139080     3937.03
    139120     3938.11
    139160     3939.34
    139200     3940.42
    139240     3941.51
    139280     3942.75
    139320     3943.92
    139360     3944.98
    139400     3946.23
    139440     3947.56
    139480     3948.33
    139520     3949.58
    139560     3950.51
    139600     3952.07
    139640     3953.06
    139680     3954.21
    139720     3955.76
    139760     3956.48
    139800     3957.85
    139840     3958.63
    139880     3959.76
    139920     3960.83
    139960     3962.07
    140000     3963.15
    140040     3964.24
    140080     3965.47
    140120     3966.64
    140160     3967.71
    140200     3968.96
    140240      3970.3
    140280     3971.06
    140320     3972.32
    140360     3973.25
    140400      3974.8
    140440     3975.79
    140480     3976.95
    140520      3978.5
    140560     3979.23
    140600      3980.6
    140640     3981.38
    140680      3982.5
    140720     3983.57
    140760     3984.82
    140800      3985.9
    140840     3986.98
    140880     3988.22
    140920     3989.39
    140960     3990.45
    141000     3991.69
    141040     3993.05
    141080     3993.81
    141120     3995.06
    141160        3996
    141200     3997.54
    141240     3998.51
    141280     3999.69
    141320     4001.24
    141360     4001.96
    141400     4003.34
    141440      4004.1
    141480     4005.24
    141520     4006.31
    141560     4007.56
    141600     4008.65
    141640     4009.71
    141680     4010.95
    141720     4012.12
    141760     4013.19
    141800     4014.43
    141840     4015.79
    141880     4016.55
    141920      4017.8
    141960     4018.73
    142000     4020.28
    142040     4021.25
    142080     4022.43
    142120     4023.99
    142160      4024.7
    142200     4026.08
    142240     4026.85
    142280     4027.99
    142320     4029.05
    142360      4030.3
    142400     4031.39
    142440     4032.47
    142480     4033.71
    142520     4034.87
    142560     4035.96
    142600     4037.19
    142640     4038.55
    142680      4039.3
    142720     4040.56
    142760     4041.49
    142800     4043.04
    142840     4044.02
    142880      4045.2
    142920     4046.75
    142960     4047.47
    143000     4048.85
    143040     4049.63
    143080     4050.76
    143120     4051.82
    143160     4053.07
    143200     4054.17
    143240     4055.24
    143280     4056.47
    143320     4057.63
    143360     4058.73
    143400     4059.95
    143440     4061.31
    143480     4062.06
    143520     4063.32
    143560     4064.25
    143600     4065.82
    143640     4066.78
    143680     4067.97
    143720     4069.51
    143760     4070.23
    143800     4071.62
    143840      4072.4
    143880     4073.53
    143920     4074.59
    143960     4075.85
    144000     4076.94
    144040     4078.01
    144080     4079.24
    144120      4080.4
    144160      4081.5
    144200     4082.71
    144240     4084.07
    144280     4084.82
    144320     4086.07
    144360        4087
    144400     4088.59
    144440     4089.54
    144480     4090.73
    144520     4092.27
    144560     4092.99
    144600     4094.38
    144640     4095.16
    144680      4096.3
    144720     4097.36
    144760     4098.61
    144800     4099.69
    144840     4100.76
    144880        4102
    144920     4103.15
    144960     4104.26
    145000     4105.47
    145040     4106.83
    145080     4107.58
    145120     4108.83
    145160     4109.76
    145200     4111.36
    145240      4112.3
    145280     4113.49
    145320     4115.04
    145360     4115.75
    145400     4117.14
    145440     4117.92
    145480     4119.06
    145520     4120.11
    145560     4121.37
    145600     4122.45
    145640     4123.53
    145680     4124.76
    145720     4125.93
    145760     4127.02
    145800     4128.23
    145840      4129.6
    145880     4130.34
    145920      4131.6
    145960     4132.52
    146000     4134.12
    146040     4135.06
    146080     4136.25
    146120     4137.81
    146160     4138.51
    146200      4139.9
    146240     4140.68
    146280     4141.83
    146320     4142.87
    146360     4144.14
    146400     4145.22
    146440     4146.31
    146480     4147.53
    146520      4148.7
    146560      4149.8
    146600     4151.01
    146640     4152.37
    146680     4153.13
    146720     4154.38
    146760      4155.3
    146800      4156.9
    146840     4157.84
    146880     4159.03
    146920      4160.6
    146960     4161.29
    147000     4162.68
    147040     4163.45
    147080     4164.59
    147120     4165.64
    147160     4166.91
    147200     4167.99
    147240     4169.07
    147280      4170.3
    147320     4171.47
    147360     4172.57
    147400      4173.8
    147440     4175.15
    147480      4175.9
    147520     4177.15
    147560     4178.07
    147600     4179.68
    147640     4180.62
    147680      4181.8
    147720     4183.39
    147760     4184.08
    147800     4185.46
    147840     4186.23
    147880     4187.37
    147920     4188.41
    147960     4189.69
    148000     4190.77
    148040     4191.86
    148080     4193.08
    148120     4194.25
    148160     4195.34
    148200     4196.55
    148240     4197.92
    148280     4198.68
    148320     4199.92
    148360     4200.85
    148400     4202.46
    148440      4203.4
    148480     4204.58
    148520     4206.17
    148560     4206.85
    148600     4208.24
    148640     4209.01
    148680     4210.16
    148720     4211.18
    148760     4212.47
    148800     4213.54
    148840     4214.63
    148880     4215.86
    148920     4217.02
    148960      4218.1
    149000     4219.32
    149040      4220.7
    149080     4221.45
    149120     4222.68
    149160     4223.61
    149200     4225.22
    149240     4226.16
    149280     4227.34
    149320     4228.93
    149360     4229.61
    149400        4231
    149440     4231.77
    149480     4232.91
    149520     4233.93
    149560     4235.22
    149600     4236.29
    149640      4237.4
    149680     4238.61
    149720     4239.78
    149760     4240.86
    149800     4242.07
    149840     4243.47
    149880     4244.21
    149920     4245.44
    149960     4246.36
    150000     4247.98
    150040     4248.91
    150080     4250.08
    150120     4251.68
    150160     4252.36
    150200     4253.75
    150240     4254.52
    150280     4255.66
    150320     4256.68
    150360     4257.96
    150400     4259.05
    150440     4260.15
    150480     4261.37
    150520     4262.54
    150560     4263.61
    150600     4264.82
    150640     4266.23
    150680     4266.96
    150720     4268.18
    150760     4269.12
    150800     4270.74
    150840     4271.66
    150880     4272.83
    150920     4274.44
    150960     4275.11
    151000     4276.49
    151040     4277.27
    151080     4278.41
    151120     4279.43
    151160     4280.71
    151200     4281.81
    151240      4282.9
    151280     4284.12
    151320     4285.29
    151360     4286.36
    151400     4287.56
    151440     4288.97
    151480      4289.7
    151520     4290.93
    151560     4291.86
    151600     4293.49
    151640     4294.41
    151680     4295.59
    151720     4297.19
    151760     4297.86
    151800     4299.26
    151840     4300.04
    151880     4301.17
    151920     4302.18
    151960     4303.47
    152000     4304.56
    152040     4305.65
    152080     4306.88
    152120     4308.06
    152160     4309.12
    152200     4310.32
    152240     4311.72
    152280     4312.45
    152320     4313.68
    152360     4314.62
    152400     4316.24
    152440     4317.17
    152480     4318.35
    152520     4319.96
    152560     4320.62
    152600     4322.04
    152640     4322.79
    152680     4323.93
    152720     4324.93
    152760     4326.21
    152800     4327.34
    152840     4328.41
    152880     4329.63
    152920     4330.81
    152960     4331.88
    153000     4333.08
    153040     4334.47
    153080     4335.19
    153120     4336.46
    153160      4337.4
    153200     4339.01
    153240     4339.94
    153280     4341.13
    153320     4342.74
    153360     4343.41
    153400     4344.81
    153440     4345.58
    153480     4346.73
    153520      4347.7
    153560        4349
    153600     4350.14
    153640      4351.2
    153680     4352.41
    153720      4353.6
    153760     4354.67
    153800     4355.86
    153840     4357.26
    153880     4357.99
    153920     4359.24
    153960     4360.19
    154000     4361.81
    154040     4362.73
    154080     4363.93
    154120     4365.53
    154160     4366.22
    154200     4367.61
    154240     4368.39
    154280     4369.52
    154320      4370.5
    154360      4371.8
    154400     4372.93
    154440        4374
    154480     4375.22
    154520      4376.4
    154560     4377.46
    154600     4378.65
    154640     4380.07
    154680     4380.78
    154720     4382.03
    154760     4382.98
    154800      4384.6
    154840     4385.51
    154880     4386.72
    154920     4388.34
    154960     4389.01
    155000      4390.4
    155040     4391.17
    155080     4392.31
    155120     4393.29
    155160      4394.6
    155200     4395.73
    155240     4396.78
    155280     4398.02
    155320     4399.19
    155360     4400.24
    155400     4401.45
    155440     4402.85
    155480     4403.58
    155520     4404.82
    155560     4405.77
    155600     4407.38
    155640     4408.31
    155680     4409.51
    155720     4411.13
    155760     4411.79
    155800     4413.19
    155840     4413.95
    155880      4415.1
    155920      4416.1
    155960      4417.4
    156000     4418.51
    156040     4419.57
    156080     4420.84
    156120     4421.99
    156160     4423.05
    156200     4424.25
    156240     4425.65
    156280     4426.38
    156320     4427.61
    156360     4428.57
    156400     4430.19
    156440      4431.1
    156480     4432.32
    156520     4433.93
    156560      4434.6
    156600        4436
    156640     4436.74
    156680      4437.9
    156720     4438.89
    156760     4440.19
    156800     4441.32
    156840     4442.37
    156880     4443.64
    156920      4444.8
    156960     4445.85
    157000     4447.06
    157040     4448.46
    157080     4449.19
    157120     4450.41
    157160     4451.37
    157200     4452.99
    157240      4453.9
    157280     4455.11
    157320     4456.73
    157360      4457.4
    157400      4458.8
    157440     4459.54
    157480      4460.7
    157520     4461.68
    157560        4463
    157600     4464.11
    157640     4465.16
    157680     4466.44
    157720     4467.58
    157760     4468.63
    157800     4469.85
    157840     4471.25
    157880     4471.99
    157920     4473.21
    157960     4474.17
    158000      4475.8
    158040     4476.69
    158080     4477.92
    158120     4479.55
    158160     4480.23
    158200      4481.6
    158240     4482.34
    158280      4483.5
    158320     4484.49
    158360     4485.81
    158400     4486.92
    158440     4487.95
    158480     4489.24
    158520     4490.38
    158560     4491.44
    158600     4492.65
    158640     4494.05
    158680      4494.8
    158720     4496.01
    158760     4496.97
    158800     4498.59
    158840     4499.49
    158880     4500.71
    158920     4502.36
    158960     4503.04
    159000     4504.39
    159040     4505.13
    159080     4506.32
    159120      4507.3
    159160     4508.63
    159200     4509.73
    159240     4510.77
    159280     4512.06
    159320     4513.21
    159360     4514.25
    159400     4515.48
    159440     4516.89
    159480     4517.64
    159520     4518.84
    159560      4519.8
    159600     4521.43
    159640     4522.32
    159680     4523.53
    159720     4525.18
    159760     4525.87
    159800     4527.22
    159840     4527.97
    159880     4529.15
    159920     4530.13
    159960     4531.46
    160000     4532.55
    160040      4533.6
    160080     4534.89
    160120     4536.05
    160160     4537.09
    160200     4538.33
    160240     4539.74
    160280     4540.48
    160320      4541.7
    160360     4542.66
    160400     4544.27
    160440     4545.16
    160480     4546.37
    160520     4548.01
    160560     4548.72
    160600     4550.08
    160640      4550.8
    160680        4552
    160720     4552.97
    160760     4554.32
    160800      4555.4
    160840     4556.44
    160880     4557.75
    160920     4558.91
    160960     4559.94
    161000     4561.18
    161040     4562.59
    161080     4563.33
    161120     4564.53
    161160     4565.51
    161200     4567.12
    161240     4568.01
    161280     4569.22
    161320     4570.85
    161360     4571.57
    161400     4572.93
    161440     4573.66
    161480     4574.86
    161520     4575.83
    161560     4577.17
    161600     4578.25
    161640      4579.3
    161680     4580.61
    161720     4581.75
    161760     4582.79
    161800     4584.03
    161840     4585.45
    161880     4586.19
    161920      4587.4
    161960     4588.38
    162000     4589.99
    162040     4590.87
    162080     4592.07
    162120     4593.73
    162160     4594.42
    162200     4595.79
    162240     4596.51
    162280     4597.73
    162320     4598.67
    162360     4600.02
    162400     4601.12
    162440     4602.15
    162480     4603.48
    162520      4604.6
    162560     4605.66
    162600     4606.89
    162640     4608.32
    162680     4609.05
    162720     4610.25
    162760     4611.24
    162800     4612.87
    162840     4613.73
    162880     4614.92
    162920     4616.59
    162960     4617.27
    163000     4618.63
    163040     4619.37
    163080     4620.58
    163120     4621.52
    163160     4622.89
    163200     4623.98
    163240        4625
    163280     4626.33
    163320     4627.47
    163360     4628.52
    163400     4629.73
    163440     4631.16
    163480     4631.89
    163520      4633.1
    163560     4634.08
    163600     4635.71
    163640     4636.58
    163680     4637.77
    163720     4639.45
    163760     4640.12
    163800     4641.49
    163840     4642.23
    163880     4643.44
    163920     4644.38
    163960     4645.74
    164000     4646.84
    164040     4647.85
    164080     4649.18
    164120     4650.31
    164160     4651.35
    164200     4652.59
    164240        4654
    164280     4654.75
    164320     4655.95
    164360     4656.92
    164400     4658.58
    164440     4659.44
    164480     4660.64
    164520     4662.33
    164560     4662.98
    164600     4664.34
    164640     4665.09
    164680     4666.29
    164720     4667.24
    164760     4668.61
    164800     4669.69
    164840     4670.71
    164880     4672.04
    164920     4673.15
    164960     4674.21
    165000     4675.43
    165040     4676.86
    165080      4677.6
    165120     4678.82
    165160     4679.76
    165200     4681.42
    165240     4682.27
    165280      4683.5
    165320     4685.18
    165360     4685.83
    165400     4687.19
    165440     4687.94
    165480     4689.14
    165520     4690.08
    165560     4691.45
    165600     4692.56
    165640     4693.56
    165680     4694.88
    165720     4696.02
    165760     4697.07
    165800     4698.27
    165840     4699.72
    165880     4700.45
    165920     4701.68
    165960     4702.61
    166000     4704.28
    166040     4705.13
    166080     4706.35
    166120     4708.03
    166160     4708.68
    166200     4710.04
    166240     4710.79
    166280     4711.99
    166320     4712.92
    166360      4714.3
    166400     4715.41
    166440      4716.4
    166480     4717.74
    166520     4718.86
    166560     4719.91
    166600     4721.12
    166640     4722.57
    166680     4723.29
    166720     4724.52
    166760     4725.46
    166800     4727.12
    166840     4727.96
    166880     4729.19
    166920     4730.88
    166960     4731.53
    167000     4732.87
    167040     4733.63
    167080     4734.82
    167120     4735.75
    167160     4737.15
    167200     4738.23
    167240     4739.24
    167280     4740.59
    167320      4741.7
    167360     4742.75
    167400     4743.96
    167440      4745.4
    167480     4746.14
    167520     4747.36
    167560     4748.29
    167600     4749.97
    167640      4750.8
    167680     4752.04
    167720     4753.73
    167760     4754.38
    167800     4755.73
    167840     4756.48
    167880     4757.67
    167920      4758.6
    167960        4760
    168000     4761.09
    168040     4762.09
    168080     4763.43
    168120     4764.57
    168160      4765.6
    168200     4766.82
    168240     4768.26
    168280     4768.99
    168320     4770.23
    168360     4771.15
    168400     4772.84
    168440     4773.66
    168480      4774.9
    168520     4776.59
    168560     4777.24
    168600     4778.58
    168640     4779.34
    168680     4780.52
    168720     4781.44
    168760     4782.85
    168800     4783.94
    168840     4784.94
    168880     4786.28
    168920     4787.41
    168960     4788.45
    169000     4789.68
    169040     4791.13
    169080     4791.84
    169120      4793.1
    169160        4794
    169200     4795.69
    169240     4796.51
    169280     4797.75
    169320     4799.44
    169360     4800.09
    169400     4801.42
    169440      4802.2
    169480     4803.37
    169520     4804.29
    169560     4805.72
    169600     4806.79
    169640     4807.79
    169680     4809.14
    169720     4810.26
    169760     4811.31
    169800     4812.53
    169840     4813.99
    169880      4814.7
    169920     4815.96
    169960     4816.86
    170000     4818.56
    170040     4819.37
    170080     4820.61
    170120     4822.32
    170160     4822.96
    170200      4824.3
    170240     4825.07
    170280     4826.25
    170320     4827.16
    170360     4828.59
    170400     4829.67
    170440     4830.68
    170480     4832.02
    170520     4833.16
    170560      4834.2
    170600     4835.43
    170640     4836.88
    170680     4837.58
    170720     4838.83
    170760     4839.75
    170800     4841.45
    170840     4842.25
    170880     4843.51
    170920      4845.2
    170960     4845.85
    171000     4847.18
    171040     4847.98
    171080     4849.14
    171120     4850.06
    171160      4851.5
    171200     4852.56
    171240     4853.58
    171280     4854.92
    171320     4856.06
    171360     4857.09
    171400     4858.32
    171440     4859.77
    171480     4860.46
    171520     4861.72
    171560     4862.65
    171600     4864.33
    171640     4865.14
    171680      4866.4
    171720      4868.1
    171760     4868.74
    171800     4870.07
    171840     4870.88
    171880     4872.02
    171920     4872.96
    171960     4874.39
    172000     4875.46
    172040     4876.48
    172080     4877.84
    172120     4878.96
    172160     4879.99
    172200     4881.22
    172240     4882.69
    172280     4883.35
    172320     4884.63
    172360     4885.56
    172400     4887.23
    172440     4888.04
    172480      4889.3
    172520     4890.99
    172560     4891.63
    172600     4892.97
    172640     4893.79
    172680      4894.9
    172720     4895.85
    172760     4897.29
    172800     4898.35
    172840     4899.36
    172880     4900.73
    172920     4901.84
    172960     4902.89
    173000     4904.09
    173040     4905.57
    173080     4906.25
    173120     4907.52
    173160     4908.45
    173200     4910.12
    173240     4910.94
    173280     4912.17
    173320     4913.89
    173360     4914.53
    173400     4915.87
    173440     4916.68
    173480     4917.81
    173520     4918.73
    173560     4920.16
    173600     4921.22
    173640     4922.24
    173680     4923.61
    173720     4924.72
    173760     4925.77
    173800     4926.98
    173840     4928.45
    173880     4929.13
    173920     4930.42
    173960     4931.34
    174000     4933.02
    174040     4933.83
    174080     4935.07
    174120     4936.79
    174160     4937.41
    174200     4938.77
    174240     4939.58
    174280      4940.7
    174320     4941.61
    174360     4943.06
    174400     4944.11
    174440     4945.14
    174480     4946.51
    174520     4947.61
    174560     4948.65
    174600     4949.86
    174640     4951.36
    174680     4952.04
    174720      4953.3
    174760     4954.21
    174800     4955.92
    174840     4956.72
    174880     4957.96
    174920     4959.69
    174960     4960.29
    175000     4961.66
    175040     4962.46
    175080     4963.58
    175120     4964.49
    175160     4965.94
    175200     4967.01
    175240     4968.01
    175280     4969.39
    175320     4970.49
    175360     4971.52
    175400     4972.73
    175440     4974.23
    175480     4974.92
    175520     4976.17
    175560     4977.08
    175600     4978.78
    175640     4979.59
    175680     4980.84
    175720     4982.56
    175760     4983.15
    175800     4984.52
    175840     4985.31
    175880     4986.45
    175920     4987.33
    175960     4988.79
    176000     4989.86
    176040     4990.87
    176080     4992.25
    176120     4993.36
    176160     4994.39
    176200     4995.59
    176240     4997.09
    176280     4997.77
    176320     4999.04
    176360     4999.94
    176400     5001.64
    176440     5002.45
    176480     5003.69
    176520     5005.43
    176560     5006.01
    176600     5007.39
    176640     5008.18
    176680     5009.29
    176720     5010.19
    176760     5011.65
    176800     5012.72
    176840     5013.73
    176880     5015.13
    176920     5016.23
    176960     5017.24
    177000     5018.48
    177040     5019.97
    177080     5020.65
    177120     5021.92
    177160     5022.82
    177200     5024.52
    177240     5025.32
    177280     5026.56
    177320     5028.31
    177360     5028.88
    177400     5030.26
    177440     5031.05
    177480     5032.17
    177520     5033.06
    177560     5034.53
    177600      5035.6
    177640     5036.62
    177680        5038
    177720     5039.11
    177760     5040.13
    177800     5041.36
    177840     5042.85
    177880     5043.52
    177920      5044.8
    177960      5045.7
    178000      5047.4
    178040      5048.2
    178080     5049.45
    178120     5051.19
    178160     5051.76
    178200     5053.13
    178240     5053.93
    178280     5055.04
    178320     5055.95
    178360     5057.43
    178400     5058.49
    178440      5059.5
    178480     5060.89
    178520     5061.99
    178560     5063.01
    178600     5064.25
    178640     5065.74
    178680     5066.41
    178720     5067.68
    178760     5068.58
    178800      5070.3
    178840     5071.08
    178880     5072.34
    178920     5074.07
    178960     5074.66
    179000     5076.01
    179040     5076.81
    179080     5077.92
    179120     5078.82
    179160     5080.31
    179200     5081.36
    179240     5082.37
    179280     5083.78
    179320     5084.88
    179360      5085.9
    179400     5087.13
    179440     5088.62
    179480     5089.29
    179520     5090.56
    179560     5091.46
    179600     5093.19
    179640     5093.96
    179680      5095.2
    179720     5096.95
    179760     5097.54
    179800     5098.91
    179840     5099.68
    179880     5100.81
    179920     5101.71
    179960     5103.19
    180000     5104.23
    180040     5105.25
    180080     5106.66
    180120     5107.75
    180160     5108.77
    180200        5110
    180240     5111.49
    180280     5112.15
    180320     5113.43
    180360     5114.33
    180400     5116.07
    180440     5116.82
    180480     5118.08
    180520     5119.83
    180560     5120.38
    180600     5121.76
    180640     5122.54
    180680     5123.68
    180720     5124.56
    180760     5126.06
    180800     5127.08
    180840      5128.1
    180880     5129.52
    180920     5130.61
    180960     5131.62
    181000     5132.85
    181040     5134.33
    181080     5135.01
    181120      5136.3
    181160     5137.19
    181200     5138.92
    181240     5139.67
    181280     5140.92
    181320     5142.68
    181360     5143.24
    181400     5144.62
    181440     5145.38
    181480     5146.51
    181520     5147.41
    181560     5148.88
    181600     5149.94
    181640     5150.95
    181680     5152.37
    181720     5153.46
    181760     5154.47
    181800      5155.7
    181840     5157.18
    181880     5157.87
    181920     5159.16
    181960     5160.05
    182000     5161.78
    182040     5162.51
    182080     5163.78
    182120     5165.51
    182160     5166.08
    182200     5167.46
    182240     5168.23
    182280     5169.36
    182320     5170.26
    182360     5171.73
    182400     5172.78
    182440     5173.81
    182480     5175.23
    182520     5176.31
    182560     5177.31
    182600     5178.55
    182640     5180.04
    182680     5180.72
    182720        5182
    182760     5182.89
    182800     5184.63
    182840     5185.35
    182880     5186.65
    182920     5188.37
    182960     5188.92
    183000     5190.31
    183040      5191.1
    183080     5192.21
    183120     5193.11
    183160     5194.58
    183200     5195.63
    183240     5196.67
    183280     5198.08
    183320     5199.17
    183360     5200.16
    183400     5201.41
    183440     5202.91
    183480     5203.59
    183520     5204.87
    183560     5205.76
    183600     5207.49
    183640     5208.23
    183680     5209.51
    183720     5211.22
    183760     5211.77
    183800     5213.16
    183840     5213.97
    183880     5215.06
    183920     5215.97
    183960     5217.43
    184000     5218.49
    184040     5219.53
    184080     5220.94
    184120     5222.04
    184160     5223.03
    184200     5224.28
    184240     5225.77
    184280     5226.46
    184320     5227.74
    184360     5228.64
    184400     5230.36
    184440      5231.1
    184480     5232.37
    184520     5234.11
    184560     5234.65
    184600     5236.04
    184640     5236.84
    184680     5237.93
    184720     5238.84
    184760     5240.29
    184800     5241.38
    184840     5242.41
    184880     5243.81
    184920     5244.91
    184960     5245.92
    185000     5247.16
    185040     5248.64
    185080     5249.33
    185120     5250.63
    185160     5251.52
    185200     5253.22
    185240     5253.97
    185280     5255.24
    185320        5257
    185360     5257.53
    185400     5258.92
    185440     5259.72
    185480     5260.81
    185520     5261.73
    185560     5263.17
    185600     5264.25
    185640     5265.29
    185680     5266.67
    185720     5267.79
    185760      5268.8
    185800     5270.03
    185840     5271.52
    185880     5272.23
    185920     5273.49
    185960     5274.37
    186000     5276.11
    186040     5276.85
    186080     5278.12
    186120     5279.86
    186160     5280.39
    186200     5281.79
    186240     5282.59
    186280     5283.68
    186320     5284.61
    186360     5286.05
    186400     5287.14
    186440     5288.18
    186480     5289.56
    186520     5290.67
    186560     5291.67
    186600     5292.91
    186640      5294.4
    186680      5295.1
    186720     5296.38
    186760     5297.26
    186800     5298.98
    186840     5299.73
    186880     5301.02
    186920     5302.75
    186960     5303.27
    187000     5304.67
    187040     5305.47
    187080     5306.57
    187120     5307.48
    187160     5308.94
    187200     5310.03
    187240     5311.08
    187280     5312.45
    187320     5313.56
    187360     5314.56
    187400      5315.8
    187440     5317.29
    187480     5317.97
    187520     5319.26
    187560     5320.15
    187600     5321.88
    187640     5322.61
    187680     5323.92
    187720     5325.64
    187760     5326.15
    187800     5327.55
    187840     5328.34
    187880     5329.44
    187920     5330.37
    187960     5331.81
    188000      5332.9
    188040     5333.96
    188080     5335.34
    188120     5336.43
    188160     5337.45
    188200     5338.66
    188240     5340.15
    188280     5340.84
    188320     5342.11
    188360        5343
    188400     5344.77
    188440     5345.49
    188480     5346.79
    188520     5348.53
    188560     5349.03
    188600     5350.43
    188640      5351.2
    188680     5352.32
    188720     5353.24
    188760     5354.69
    188800     5355.77
    188840     5356.84
    188880     5358.21
    188920     5359.29
    188960     5360.31
    189000     5361.53
    189040     5363.03
    189080     5363.69
    189120     5364.98
    189160     5365.87
    189200     5367.65
    189240     5368.35
    189280     5369.65
    189320     5371.41
    189360      5371.9
    189400     5373.29
    189440     5374.08
    189480     5375.18
    189520     5376.12
    189560     5377.57
    189600     5378.63
    189640     5379.73
    189680     5381.09
    189720     5382.18
    189760     5383.21
    189800     5384.42
    189840     5385.92
    189880     5386.57
    189920     5387.85
    189960     5388.77
    190000     5390.53
    190040     5391.26
    190080     5392.54
    190120      5394.3
    190160     5394.79
    190200     5396.18
    190240     5396.96
    190280     5398.06
    190320     5398.99
    190360     5400.45
    190400     5401.51
    190440     5402.61
    190480     5403.98
    190520     5405.06
    190560      5406.1
    190600     5407.31
    190640     5408.81
    190680     5409.45
    190720     5410.75
    190760     5411.65
    190800     5413.43
    190840     5414.13
    190880     5415.42
    190920     5417.21
    190960     5417.67
    191000     5419.07
    191040     5419.85
    191080     5420.93
    191120     5421.87
    191160     5423.34
    191200     5424.39
    191240     5425.53
    191280     5426.88
    191320     5427.96
    191360        5429
    191400     5430.21
    191440      5431.7
    191480     5432.34
    191520     5433.63
    191560     5434.54
    191600     5436.32
    191640     5437.03
    191680     5438.32
    191720     5440.11
    191760     5440.55
    191800     5441.98
    191840     5442.73
    191880     5443.83
    191920     5444.74
    191960     5446.23
    192000     5447.27
    192040     5448.41
    192080     5449.76
    192120     5450.84
    192160     5451.87
    192200     5453.09
    192240     5454.58
    192280     5455.25
    192320     5456.52
    192360     5457.43
    192400     5459.22
    192440     5459.93
    192480     5461.23
    192520        5463
    192560     5463.44
    192600     5464.88
    192640     5465.63
    192680     5466.74
    192720     5467.65
    192760     5469.13
    192800     5470.18
    192840     5471.31
    192880     5472.66
    192920     5473.75
    192960     5474.79
    193000     5475.98
    193040     5477.48
    193080     5478.15
    193120     5479.42
    193160     5480.33
    193200     5482.12
    193240     5482.83
    193280     5484.12
    193320     5485.92
    193360     5486.35
    193400     5487.81
    193440     5488.54
    193480     5489.64
    193520     5490.57
    193560     5492.03
    193600     5493.09
    193640     5494.23
    193680     5495.57
    193720     5496.67
    193760      5497.7
    193800     5498.88
    193840      5500.4
    193880     5501.06
    193920     5502.35
    193960     5503.23
    194000     5505.03
    194040     5505.73
    194080     5507.04
    194120     5508.84
    194160     5509.23
    194200     5510.72
    194240     5511.45
    194280     5512.54
    194320     5513.47
    194360     5514.92
    194400     5515.98
    194440     5517.13
    194480     5518.47
    194520     5519.57
    194560     5520.61
    194600     5521.77
    194640     5523.31
    194680     5523.97
    194720     5525.25
    194760     5526.14
    194800     5527.94
    194840     5528.63
    194880     5529.95
    194920     5531.77
    194960     5532.15
    195000     5533.63
    195040     5534.35
    195080     5535.45
    195120     5536.37
    195160     5537.83
    195200      5538.9
    195240     5540.05
    195280     5541.39
    195320     5542.47
    195360     5543.51
    195400      5544.7
    195440     5546.21
    195480     5546.89
    195520     5548.16
    195560     5549.04
    195600     5550.86
    195640     5551.52
    195680     5552.88
    195720     5554.68
    195760     5555.06
    195800     5556.54
    195840     5557.26
    195880     5558.36
    195920     5559.27
    195960     5560.72
    196000      5561.8
    196040     5562.95
    196080      5564.3
    196120     5565.38
    196160      5566.4
    196200     5567.58
    196240     5569.11
    196280     5569.76
    196320     5571.07
    196360     5571.92
    196400     5573.74
    196440     5574.43
    196480     5575.77
    196520     5577.59
    196560     5577.97
    196600     5579.43
    196640     5580.16
    196680     5581.25
    196720     5582.17
    196760     5583.62
    196800      5584.7
    196840     5585.84
    196880     5587.19
    196920     5588.26
    196960     5589.29
    197000     5590.48
    197040     5592.02
    197080     5592.66
    197120     5593.95
    197160     5594.82
    197200     5596.64
    197240     5597.31
    197280     5598.65
    197320     5600.48
    197360     5600.84
    197400     5602.32
    197440     5603.04
    197480     5604.13
    197520     5605.04
    197560     5606.51
    197600     5607.56
    197640      5608.7
    197680     5610.07
    197720     5611.14
    197760     5612.19
    197800     5613.37
    197840     5614.89
    197880     5615.54
    197920     5616.84
    197960     5617.69
    198000     5619.51
    198040      5620.2
    198080     5621.54
    198120     5623.36
    198160     5623.73
    198200      5625.2
    198240     5625.93
    198280     5627.02
    198320     5627.91
    198360     5629.37
    198400     5630.44
    198440     5631.59
    198480     5632.94
    198520     5634.02
    198560     5635.07
    198600     5636.25
    198640     5637.77
    198680     5638.42
    198720     5639.72
    198760     5640.57
    198800      5642.4
    198840     5643.07
    198880     5644.41
    198920     5646.23
    198960     5646.61
    199000     5648.09
    199040      5648.8
    199080     5649.91
    199120      5650.8
    199160     5652.25
    199200     5653.32
    199240     5654.47
    199280     5655.81
    199320      5656.9
    199360     5657.93
    199400     5659.12
    199440     5660.65
    199480     5661.29
    199520     5662.57
    199560     5663.43
    199600     5665.27
    199640     5665.93
    199680     5667.27
    199720     5669.09
    199760     5669.48
    199800     5670.95
    199840     5671.67
    199880     5672.78
    199920     5673.67
    199960     5675.11
    200000     5676.19
    200040     5677.34
    200080     5678.65
    200120     5679.77
    200160     5680.79
    200200     5681.99
    200240     5683.52
    200280     5684.15
    200320     5685.46
    200360      5686.3
    200400     5688.13
    200440     5688.81
    200480     5690.15
    200520     5691.97
    200560     5692.34
    200600     5693.83
    200640     5694.56
    200680     5695.67
    200720     5696.53
    200760     5697.97
    200800     5699.05
    200840     5700.22
    200880     5701.53
    200920     5702.63
    200960     5703.68
    201000     5704.87
    201040     5706.39
    201080     5707.03
    201120     5708.34
    201160     5709.17
    201200     5711.02
    201240     5711.69
    201280     5713.03
    201320     5714.87
    201360     5715.22
    201400     5716.72
    201440     5717.43
    201480     5718.56
    201520      5719.4
    201560     5720.85
    201600     5721.94
    201640      5723.1
    201680     5724.42
    201720     5725.51
    201760     5726.54
    201800     5727.74
    201840     5729.26
    201880      5729.9
    201920      5731.2
    201960     5732.04
    202000     5733.88
    202040     5734.55
    202080     5735.88
    202120     5737.74
    202160     5738.06
    202200     5739.58
    202240     5740.29
    202280      5741.4
    202320     5742.25
    202360     5743.71
    202400     5744.78
    202440     5745.93
    202480     5747.25
    202520     5748.37
    202560     5749.39
    202600     5750.58
    202640      5752.1
    202680     5752.74
    202720     5754.05
    202760     5754.88
    202800     5756.71
    202840     5757.38
    202880     5758.72
    202920     5760.57
    202960     5760.88
    203000     5762.42
    203040      5763.1
    203080     5764.24
    203120     5765.07
    203160     5766.53
    203200      5767.6
    203240     5768.75
    203280      5770.1
    203320     5771.21
    203360     5772.23
    203400     5773.45
    203440     5774.94
    203480      5775.6
    203520     5776.89
    203560     5777.71
    203600     5779.55
    203640     5780.21
    203680     5781.55
    203720     5783.41
    203760     5783.72
    203800     5785.24
    203840     5785.94
    203880     5787.06
    203920     5787.91
    203960     5789.37
    204000     5790.43
    204040     5791.59
    204080     5792.93
    204120     5794.07
    204160     5795.07
    204200     5796.28
    204240      5797.8
    204280     5798.44
    204320     5799.73
    204360     5800.57
    204400     5802.41
    204440     5803.08
    204480      5804.4
    204520     5806.27
    204560     5806.58
    204600     5808.12
    204640      5808.8
    204680     5809.92
    204720     5810.77
    204760     5812.25
    204800      5813.3
    204840     5814.44
    204880     5815.77
    204920     5816.92
    204960     5817.93
    205000     5819.14
    205040     5820.68
    205080     5821.31
    205120     5822.59
    205160     5823.41
    205200     5825.27
    205240     5825.93
    205280     5827.27
    205320     5829.14
    205360     5829.44
    205400     5830.97
    205440     5831.67
    205480     5832.79
    205520     5833.62
    205560     5835.11
    205600     5836.16
    205640      5837.3
    205680     5838.63
    205720     5839.78
    205760     5840.78
    205800     5842.02
    205840     5843.55
    205880     5844.17
    205920     5845.46
    205960     5846.27
    206000     5848.14
    206040     5848.79
    206080     5850.13
    206120     5851.99
    206160     5852.31
    206200     5853.83
    206240     5854.53
    206280     5855.63
    206320     5856.48
    206360     5857.97
    206400     5859.02
    206440     5860.15
    206480     5861.48
    206520     5862.63
    206560     5863.64
    206600     5864.87
    206640     5866.42
    206680     5867.01
    206720     5868.32
    206760     5869.11
    206800        5871
    206840     5871.66
    206880        5873
    206920     5874.85
    206960     5875.16
    207000      5876.7
    207040      5877.4
    207080      5878.5
    207120     5879.35
    207160     5880.84
    207200      5881.9
    207240     5883.03
    207280     5884.35
    207320     5885.51
    207360     5886.52
    207400     5887.73
    207440     5889.29
    207480     5889.87
    207520     5891.19
    207560     5891.98
    207600     5893.88
    207640     5894.53
    207680     5895.86
    207720     5897.73
    207760     5898.03
    207800     5899.56
    207840     5900.28
    207880     5901.37
    207920     5902.23
    207960      5903.7
    208000     5904.76
    208040     5905.88
    208080     5907.21
    208120     5908.39
    208160     5909.39
    208200      5910.6
    208240     5912.15
    208280     5912.75
    208320     5914.06
    208360     5914.84
    208400     5916.75
    208440      5917.4
    208480     5918.71
    208520     5920.61
    208560     5920.91
    208600     5922.42
    208640     5923.16
    208680     5924.25
    208720      5925.1
    208760     5926.56
    208800     5927.62
    208840     5928.75
    208880     5930.09
    208920     5931.26
    208960     5932.27
    209000     5933.46
    209040     5935.03
    209080     5935.61
    209120     5936.95
    209160     5937.72
    209200      5939.6
    209240     5940.28
    209280     5941.57
    209320      5943.5
    209360     5943.78
    209400     5945.29
    209440     5946.04
    209480     5947.13
    209520     5947.96
    209560     5949.44
    209600     5950.51
    209640      5951.6
    209680     5952.95
    209720     5954.12
    209760     5955.12
    209800     5956.35
    209840      5957.9
    209880     5958.48
    209920     5959.83
    209960     5960.61
    210000     5962.47
    210040     5963.14
    210080     5964.45
    210120     5966.39
    210160     5966.65
    210200     5968.18
    210240     5968.92
    210280     5970.01
    210320     5970.86
    210360     5972.32
    210400     5973.38
    210440     5974.49
    210480     5975.84
    210520        5977
    210560        5978
    210600     5979.23
    210640     5980.78
    210680     5981.34
    210720      5982.7
    210760     5983.47
    210800     5985.33
    210840     5986.01
    210880      5987.3
    210920     5989.25
    210960     5989.51
    211000     5991.04
    211040     5991.78
    211080     5992.87
    211120     5993.73
    211160     5995.15
    211200     5996.23
    211240     5997.33
    211280      5998.7
    211320     5999.86
    211360     6000.85
    211400      6002.1
    211440     6003.65
    211480     6004.19
    211520     6005.56
    211560     6006.32
    211600     6008.18
    211640     6008.84
    211680     6010.15
    211720      6012.1
    211760     6012.36
    211800      6013.9
    211840     6014.63
    211880     6015.74
    211920     6016.58
    211960     6018.02
    212000     6019.09
    212040      6020.2
    212080     6021.54
    212120     6022.73
    212160     6023.71
    212200     6024.97
    212240     6026.51
    212280     6027.07
    212320     6028.42
    212360     6029.18
    212400     6031.03
    212440      6031.7
    212480     6033.02
    212520     6034.98
    212560     6035.23
    212600     6036.76
    212640     6037.49
    212680     6038.61
    212720     6039.44
    212760     6040.88
    212800     6041.96
    212840     6043.06
    212880      6044.4
    212920     6045.59
    212960     6046.58
    213000     6047.84
    213040     6049.39
    213080     6049.92
    213120     6051.28
    213160     6052.03
    213200      6053.9
    213240     6054.56
    213280     6055.89
    213320     6057.85
    213360     6058.08
    213400     6059.63
    213440     6060.34
    213480     6061.47
    213520      6062.3
    213560     6063.75
    213600     6064.83
    213640     6065.94
    213680     6067.27
    213720     6068.48
    213760     6069.44
    213800     6070.71
    213840     6072.26
    213880      6072.8
    213920     6074.15
    213960     6074.91
    214000     6076.77
    214040     6077.42
    214080     6078.75
    214120     6080.71
    214160     6080.94
    214200      6082.5
    214240      6083.2
    214280     6084.33
    214320     6085.17
    214360     6086.62
    214400     6087.69
    214440     6088.82
    214480     6090.14
    214520     6091.34
    214560      6092.3
    214600     6093.58
    214640     6095.13
    214680     6095.66
    214720     6097.04
    214760     6097.79
    214800     6099.65
    214840      6100.3
    214880     6101.62
    214920     6103.59
    214960     6103.82
    215000     6105.35
    215040     6106.04
    215080      6107.2
    215120     6108.04
    215160     6109.47
    215200     6110.55
    215240     6111.68
    215280     6112.99
    215320     6114.19
    215360     6115.16
    215400     6116.43
    215440     6117.99
    215480     6118.49
    215520     6119.88
    215560     6120.63
    215600      6122.5
    215640     6123.15
    215680     6124.47
    215720     6126.44
    215760     6126.67
    215800     6128.21
    215840     6128.88
    215880     6130.04
    215920     6130.88
    215960     6132.32
    216000     6133.39
    216040     6134.52
    216080     6135.83
    216120     6137.02
    216160     6138.01
    216200     6139.26
    216240     6140.83
    216280     6141.33
    216320      6142.7
    216360     6143.48
    216400     6145.33
    216440     6145.97
    216480      6147.3
    216520     6149.27
    216560     6149.48
    216600     6151.03
    216640      6151.7
    216680     6152.87
    216720     6153.68
    216760     6155.12
    216800      6156.2
    216840     6157.33
    216880     6158.66
    216920     6159.83
    216960     6160.84
    217000     6162.07
    217040     6163.64
    217080     6164.13
    217120     6165.51
    217160      6166.3
    217200     6168.15
    217240     6168.79
    217280      6170.1
    217320     6172.06
    217360     6172.28
    217400     6173.86
    217440     6174.52
    217480     6175.68
    217520      6176.5
    217560     6177.95
    217600     6179.04
    217640     6180.18
    217680     6181.49
    217720     6182.66
    217760     6183.66
    217800      6184.9
    217840     6186.49
    217880     6186.98
    217920     6188.35
    217960     6189.15
    218000        6191
    218040     6191.63
    218080     6192.94
    218120     6194.92
    218160     6195.14
    218200     6196.72
    218240     6197.37
    218280     6198.51
    218320     6199.34
    218360      6200.8
    218400      6201.9
    218440     6203.03
    218480     6204.33
    218520     6205.51
    218560      6206.5
    218600     6207.76
    218640     6209.31
    218680     6209.82
    218720     6211.19
    218760        6212
    218800     6213.84
    218840     6214.48
    218880      6215.8
    218920     6217.78
    218960        6218
    219000     6219.59
    219040     6220.24
    219080     6221.36
    219120     6222.19
    219160     6223.66
    219200     6224.76
    219240     6225.87
    219280      6227.2
    219320     6228.35
    219360     6229.36
    219400      6230.6
    219440     6232.17
    219480     6232.66
    219520     6234.05
    219560     6234.85
    219600     6236.69
    219640     6237.32
    219680     6238.66
    219720     6240.63
    219760     6240.86
    219800     6242.45
    219840     6243.09
    219880      6244.2
    219920     6245.02
    219960     6246.51
    220000     6247.61
    220040     6248.71
    220080     6250.04
    220120      6251.2
    220160     6252.21
    220200     6253.45
    220240     6255.03
    220280     6255.51
    220320      6256.9
    220360      6257.7
    220400     6259.52
    220440     6260.17
    220480     6261.51
    220520     6263.47
    220560     6263.71
    220600     6265.29
    220640     6265.93
    220680     6267.04
    220720     6267.85
    220760     6269.34
    220800     6270.45
    220840     6271.54
    220880     6272.88
    220920     6274.04
    220960     6275.03
    221000     6276.29
    221040     6277.86
    221080     6278.36
    221120     6279.77
    221160     6280.57
    221200     6282.37
    221240     6283.02
    221280     6284.36
    221320     6286.34
    221360     6286.55
    221400     6288.15
    221440     6288.78
    221480     6289.89
    221520      6290.7
    221560     6292.22
    221600     6293.29
    221640      6294.4
    221680     6295.74
    221720      6296.9
    221760      6297.9
    221800     6299.18
    221840     6300.75
    221880     6301.24
    221920     6302.67
    221960     6303.42
    222000     6305.24
    222040     6305.91
    222080     6307.25
    222120     6309.24
    222160     6309.46
    222200     6311.04
    222240     6311.68
    222280     6312.78
    222320     6313.58
    222360     6315.12
    222400     6316.18
    222440     6317.31
    222480     6318.64
    222520     6319.82
    222560     6320.81
    222600     6322.11
    222640     6323.68
    222680     6324.15
    222720      6325.6
    222760     6326.34
    222800     6328.17
    222840     6328.83
    222880     6330.17
    222920     6332.16
    222960     6332.38
    223000     6333.98
    223040     6334.61
    223080     6335.71
    223120     6336.52
    223160     6338.06
    223200     6339.11
    223240     6340.23
    223280     6341.55
    223320     6342.75
    223360     6343.72
    223400     6345.03
    223440      6346.6
    223480     6347.08
    223520      6348.5
    223560     6349.25
    223600     6351.09
    223640     6351.75
    223680     6353.06
    223720     6355.09
    223760     6355.28
    223800     6356.89
    223840     6357.51
    223880     6358.61
    223920     6359.41
    223960     6360.98
    224000        6362
    224040     6363.14
    224080     6364.47
    224120     6365.65
    224160     6366.64
    224200     6367.94
    224240     6369.51
    224280     6369.98
    224320      6371.4
    224360     6372.17
    224400     6373.98
    224440     6374.63
    224480     6375.96
    224520        6378
    224560      6378.2
    224600      6379.8
    224640      6380.4
    224680     6381.53
    224720     6382.33
    224760     6383.89
    224800     6384.91
    224840     6386.04
    224880     6387.37
    224920     6388.56
    224960     6389.57
    225000     6390.84
    225040     6392.41
    225080     6392.88
    225120     6394.29
    225160     6395.08
    225200     6396.87
    225240     6397.54
    225280     6398.86
    225320      6400.9
    225360     6401.11
    225400     6402.72
    225440      6403.3
    225480     6404.41
    225520     6405.21
    225560     6406.77
    225600      6407.8
    225640     6408.91
    225680     6410.25
    225720     6411.43
    225760     6412.43
    225800     6413.73
    225840     6415.29
    225880     6415.76
    225920     6417.17
    225960     6417.96
    226000     6419.77
    226040     6420.42
    226080     6421.74
    226120     6423.78
    226160     6423.98
    226200     6425.58
    226240     6426.17
    226280     6427.27
    226320     6428.08
    226360     6429.63
    226400     6430.67
    226440     6431.76
    226480     6433.14
    226520      6434.3
    226560     6435.29
    226600     6436.58
    226640     6438.17
    226680     6438.62
    226720     6440.05
    226760     6440.84
    226800     6442.65
    226840      6443.3
    226880     6444.61
    226920     6446.67
    226960     6446.86
    227000     6448.45
    227040     6449.02
    227080     6450.15
    227120     6450.95
    227160      6452.5
    227200     6453.54
    227240     6454.64
    227280     6456.01
    227320     6457.17
    227360     6458.15
    227400     6459.46
    227440     6461.03
    227480     6461.49
    227520     6462.92
    227560     6463.72
    227600     6465.55
    227640     6466.18
    227680      6467.5
    227720     6469.57
    227760     6469.73
    227800     6471.35
    227840     6471.89
    227880     6473.01
    227920     6473.83
    227960     6475.34
    228000     6476.39
    228040      6477.5
    228080     6478.86
    228120     6480.02
    228160     6480.99
    228200     6482.29
    228240     6483.87
    228280     6484.32
    228320     6485.77
    228360     6486.56
    228400     6488.39
    228440     6489.03
    228480     6490.35
    228520     6492.41
    228560     6492.57
    228600     6494.18
    228640     6494.75
    228680     6495.86
    228720     6496.68
    228760     6498.18
    228800     6499.25
    228840     6500.34
    228880     6501.71
    228920     6502.86
    228960     6503.83
    229000     6505.13
    229040     6506.72
    229080     6507.17
    229120     6508.61
    229160     6509.39
    229200     6511.24
    229240     6511.88
    229280     6513.22
    229320     6515.25
    229360     6515.41
    229400     6517.05
    229440     6517.59
    229480     6518.73
    229520     6519.54
    229560     6521.04
    229600     6522.08
    229640     6523.19
    229680     6524.57
    229720     6525.71
    229760     6526.69
    229800     6527.99
    229840     6529.59
    229880     6530.01
    229920     6531.46
    229960     6532.25
    230000     6534.12
    230040     6534.75
    230080     6536.07
    230120     6538.12
    230160      6538.3
    230200     6539.91
    230240     6540.46
    230280     6541.58
    230320     6542.43
    230360     6543.91
    230400     6544.97
    230440     6546.08
    230480     6547.44
    230520     6548.57
    230560     6549.57
    230600     6550.85
    230640     6552.47
    230680     6552.91
    230720     6554.32
    230760     6555.12
    230800        6557
    230840     6557.62
    230880     6558.97
    230920     6561.01
    230960     6561.18
    231000      6562.8
    231040     6563.34
    231080     6564.46
    231120     6565.29
    231160     6566.81
    231200     6567.85
    231240     6568.94
    231280     6570.32
    231320     6571.42
    231360     6572.44
    231400     6573.72
    231440     6575.34
    231480     6575.79
    231520      6577.2
    231560     6578.01
    231600     6579.86
    231640     6580.51
    231680     6581.84
    231720     6583.89
    231760     6584.04
    231800     6585.68
    231840     6586.21
    231880     6587.31
    231920     6588.15
    231960     6589.67
    232000     6590.72
    232040     6591.81
    232080     6593.18
    232120     6594.28
    232160     6595.28
    232200     6596.59
    232240     6598.21
    232280     6598.65
    232320     6600.08
    232360      6600.9
    232400     6602.74
    232440     6603.38
    232480     6604.69
    232520     6606.78
    232560     6606.92
    232600     6608.56
    232640      6609.1
    232680     6610.21
    232720     6611.04
    232760     6612.54
    232800      6613.6
    232840      6614.7
    232880     6616.07
    232920     6617.18
    232960     6618.17
    233000     6619.47
    233040     6621.09
    233080     6621.56
    233120     6622.97
    233160     6623.78
    233200     6625.62
    233240     6626.25
    233280     6627.59
    233320     6629.67
    233360     6629.81
    233400     6631.46
    233440     6631.98
    233480     6633.11
    233520     6633.92
    233560     6635.44
    233600     6636.49
    233640     6637.58
    233680     6638.98
    233720     6640.08
    233760     6641.06
    233800     6642.36
    233840     6643.99
    233880     6644.45
    233920     6645.85
    233960     6646.67
    234000      6648.5
    234040     6649.12
    234080     6650.47
    234120     6652.57
    234160      6652.7
    234200     6654.33
    234240     6654.86
    234280     6655.99
    234320     6656.79
    234360     6658.33
    234400      6659.4
    234440     6660.48
    234480     6661.87
    234520     6662.98
    234560     6663.96
    234600     6665.27
    234640     6666.89
    234680     6667.36
    234720     6668.77
    234760     6669.56
    234800      6671.4
    234840     6672.01
    234880     6673.38
    234920     6675.46
    234960     6675.58
    235000     6677.23
    235040     6677.75
    235080      6678.9
    235120     6679.68
    235160      6681.2
    235200     6682.29
    235240     6683.37
    235280     6684.77
    235320     6685.88
    235360     6686.84
    235400     6688.17
    235440      6689.8
    235480     6690.26
    235520     6691.66
    235560     6692.48
    235600     6694.31
    235640     6694.91
    235680     6696.27
    235720     6698.38
    235760     6698.47
    235800     6700.13
    235840     6700.63
    235880     6701.79
    235920     6702.57
    235960     6704.11
    236000     6705.19
    236040     6706.24
    236080     6707.64
    236120     6708.77
    236160     6709.71
    236200     6711.06
    236240     6712.68
    236280     6713.15
    236320     6714.54
    236360     6715.38
    236400     6717.19
    236440     6717.83
    236480     6719.18
    236520     6721.28
    236560     6721.36
    236600     6723.03
    236640     6723.52
    236680     6724.69
    236720     6725.45
    236760     6727.01
    236800      6728.1
    236840     6729.13
    236880     6730.54
    236920     6731.67
    236960     6732.64
    237000     6733.94
    237040     6735.59
    237080     6736.05
    237120     6737.46
    237160      6738.3
    237200      6740.1
    237240     6740.74
    237280     6742.08
    237320      6744.2
    237360     6744.27
    237400     6745.94
    237440     6746.41
    237480      6747.6
    237520     6748.39
    237560     6749.91
    237600     6751.01
    237640     6752.05
    237680     6753.46
    237720     6754.57
    237760     6755.56
    237800     6756.83
    237840     6758.51
    237880     6758.98
    237920     6760.38
    237960     6761.19
    238000     6763.02
    238040     6763.63
    238080        6765
    238120     6767.11
    238160     6767.18
    238200     6768.86
    238240     6769.29
    238280      6770.5
    238320     6771.29
    238360     6772.82
    238400     6773.92
    238440     6774.96
    238480     6776.38
    238520     6777.46
    238560     6778.46
    238600     6779.73
    238640     6781.41
    238680     6781.88
    238720     6783.29
    238760      6784.1
    238800     6785.93
    238840     6786.54
    238880     6787.91
    238920     6790.02
    238960     6790.07
    239000     6791.75
    239040      6792.2
    239080     6793.39
    239120     6794.18
    239160      6795.7
    239200     6796.83
    239240     6797.85
    239280     6799.26
    239320     6800.37
    239360     6801.36
    239400     6802.64
    239440     6804.32
    239480     6804.78
    239520     6806.18
    239560     6806.99
    239600     6808.82
    239640     6809.43
    239680     6810.83
    239720     6812.92
    239760     6812.98
    239800     6814.66
    239840     6815.09
    239880     6816.29
    239920     6817.07
    239960      6818.6
    240000     6819.74
    240040     6820.76
    240080     6822.16
    240120     6823.26
    240160     6824.26
    240200     6825.54
    240240     6827.21
    240280      6827.7
    240320     6829.08
    240360     6829.89
    240400     6831.72
    240440     6832.32
    240480      6833.7
    240520     6835.82
    240560     6835.86
    240600     6837.56
    240640     6837.97
    240680     6839.18
    240720     6839.93
    240760     6841.47
    240800     6842.62
    240840     6843.64
    240880     6845.02
    240920     6846.15
    240960     6847.15
    241000     6848.42
    241040      6850.1
    241080     6850.61
    241120     6851.96
    241160     6852.77
    241200      6854.6
    241240     6855.19
    241280     6856.57
    241320      6858.7
    241360     6858.74
    241400     6860.46
    241440     6860.87
    241480     6862.05
    241520      6862.8
    241560     6864.36
    241600      6865.5
    241640     6866.52
    241680     6867.91
    241720     6869.03
    241760     6870.03
    241800     6871.31
    241840     6872.98
    241880     6873.51
    241920     6874.85
    241960     6875.66
    242000     6877.48
    242040     6878.09
    242080     6879.44
    242120     6881.58
    242160     6881.62
    242200     6883.35
    242240     6883.77
    242280     6884.93
    242320     6885.69
    242360     6887.26
    242400     6888.41
    242440     6889.42
    242480     6890.81
    242520      6891.9
    242560     6892.94
    242600     6894.22
    242640     6895.88
    242680     6896.41
    242720     6897.73
    242760     6898.55
    242800     6900.37
    242840        6901
    242880     6902.35
    242920     6904.47
    242960     6904.52
    243000     6906.24
    243040     6906.65
    243080     6907.83
    243120     6908.56
    243160     6910.13
    243200     6911.29
    243240      6912.3
    243280     6913.71
    243320     6914.79
    243360     6915.82
    243400     6917.12
    243440     6918.75
    243480     6919.32
    243520     6920.62
    243560     6921.43
    243600     6923.26
    243640     6923.88
    243680     6925.22
    243720     6927.35
    243760     6927.42
    243800     6929.14
    243840     6929.56
    243880     6930.72
    243920     6931.46
    243960     6933.01
    244000     6934.16
    244040     6935.17
    244080     6936.58
    244120     6937.67
    244160     6938.68
    244200     6939.97
    244240     6941.65
    244280     6942.19
    244320      6943.5
    244360     6944.31
    244400     6946.12
    244440     6946.76
    244480      6948.1
    244520     6950.24
    244560     6950.28
    244600     6952.02
    244640     6952.43
    244680      6953.6
    244720     6954.37
    244760     6955.88
    244800     6957.05
    244840     6958.04
    244880     6959.45
    244920     6960.57
    244960     6961.56
    245000     6962.84
    245040     6964.52
    245080     6965.05
    245120     6966.37
    245160     6967.16
    245200        6969
    245240     6969.62
    245280     6970.98
    245320     6973.12
    245360     6973.16
    245400     6974.91
    245440      6975.3
    245480     6976.43
    245520     6977.22
    245560     6978.75
    245600      6979.9
    245640      6980.9
    245680     6982.31
    245720     6983.41
    245760     6984.42
    245800      6985.7
    245840     6987.38
    245880     6987.91
    245920     6989.24
    245960        6990
    246000     6991.85
    246040     6992.46
    246080     6993.83
    246120     6995.99
    246160     6996.02
    246200     6997.77
    246240     6998.16
    246280      6999.3
    246320     7000.05
    246360     7001.61
    246400     7002.79
    246440     7003.75
    246480     7005.14
    246520     7006.26
    246560     7007.26
    246600     7008.55
    246640     7010.21
    246680     7010.73
    246720     7012.08
    246760     7012.85
    246800     7014.71
    246840     7015.29
    246880     7016.69
    246920     7018.83
    246960     7018.84
    247000     7020.59
    247040        7021
    247080     7022.14
    247120     7022.89
    247160     7024.45
    247200     7025.61
    247240     7026.59
    247280        7028
    247320      7029.1
    247360     7030.09
    247400     7031.39
    247440     7033.06
    247480     7033.55
    247520     7034.94
    247560     7035.69
    247600     7037.56
    247640     7038.15
    247680     7039.53
    247720      7041.7
    247760     7041.73
    247800     7043.47
    247840     7043.85
    247880     7044.99
    247920     7045.74
    247960      7047.3
    248000     7048.47
    248040     7049.46
    248080     7050.86
    248120     7051.97
    248160     7052.97
    248200     7054.25
    248240     7055.92
    248280     7056.43
    248320      7057.8
    248360     7058.55
    248400     7060.41
    248440     7061.01
    248480      7062.4
    248520     7064.55
    248560      7064.6
    248600     7066.35
    248640     7066.71
    248680     7067.85
    248720     7068.59
    248760     7070.18
    248800     7071.34
    248840     7072.32
    248880     7073.74
    248920     7074.84
    248960     7075.83
    249000     7077.12
    249040     7078.79
    249080     7079.31
    249120     7080.67
    249160     7081.43
    249200     7083.27
    249240     7083.91
    249280     7085.26
    249320     7087.41
    249360     7087.44
    249400      7089.2
    249440     7089.59
    249480     7090.74
    249520     7091.44
    249560     7093.05
    249600     7094.22
    249640      7095.2
    249680      7096.6
    249720     7097.71
    249760     7098.72
    249800        7100
    249840     7101.68
    249880      7102.2
    249920     7103.56
    249960      7104.3
    250000     7106.17
    250040      7106.8
    250080     7108.14
    250120     7110.29
    250160     7110.32
    250200      7112.1
    250240     7112.47
    250280     7113.64
    250320     7114.33
    250360     7115.93
    250400     7117.12
    250440     7118.11
    250480     7119.49
    250520     7120.63
    250560     7121.61
    250600     7122.89
    250640     7124.57
    250680     7125.11
    250720     7126.45
    250760     7127.17
    250800     7129.07
    250840     7129.69
    250880     7131.02
    250920     7133.19
    250960     7133.21
    251000     7134.99
    251040     7135.37
    251080     7136.53
    251120     7137.22
    251160     7138.82
    251200     7140.01
    251240     7140.99
    251280     7142.36
    251320     7143.51
    251360      7144.5
    251400     7145.77
    251440     7147.47
    251480     7148.01
    251520     7149.35
    251560     7150.06
    251600     7151.97
    251640     7152.59
    251680     7153.92
    251720     7156.08
    251760      7156.1
    251800     7157.89
    251840     7158.26
    251880     7159.43
    251920     7160.13
    251960     7161.73
    252000     7162.89
    252040     7163.88
    252080     7165.24
    252120      7166.4
    252160      7167.4
    252200     7168.65
    252240     7170.36
    252280      7170.9
    252320     7172.22
    252360     7172.94
    252400     7174.84
    252440     7175.47
    252480     7176.81
    252520     7178.96
    252560        7179
    252600     7180.77
    252640     7181.15
    252680      7182.3
    252720     7183.02
    252760     7184.62
    252800     7185.78
    252840     7186.75
    252880     7188.12
    252920     7189.31
    252960     7190.29
    253000     7191.54
    253040     7193.25
    253080     7193.79
    253120     7195.11
    253160     7195.83
    253200     7197.73
    253240     7198.36
    253280     7199.67
    253320     7201.88
    253360     7201.87
    253400     7203.65
    253440     7204.01
    253480     7205.19
    253520     7205.89
    253560     7207.49
    253600     7208.66
    253640     7209.64
    253680     7210.99
    253720     7212.19
    253760     7213.16
    253800     7214.42
    253840     7216.15
    253880     7216.68
    253920        7218
    253960     7218.71
    254000     7220.65
    254040     7221.25
    254080     7222.56
    254120     7224.76
    254160     7224.77
    254200     7226.54
    254240      7226.9
    254280     7228.09
    254320     7228.76
    254360     7230.38
    254400     7231.55
    254440     7232.53
    254480     7233.89
    254520      7235.1
    254560     7236.05
    254600     7237.31
    254640     7239.02
    254680     7239.58
    254720     7240.89
    254760     7241.59
    254800     7243.55
    254840     7244.15
    254880     7245.44
    254920     7247.63
    254960     7247.66
    255000     7249.44
    255040      7249.8
    255080     7250.99
    255120     7251.63
    255160     7253.26
    255200     7254.44
    255240     7255.44
    255280     7256.79
    255320     7257.99
    255360     7258.96
    255400     7260.21
    255440     7261.93
    255480     7262.46
    255520     7263.78
    255560     7264.49
    255600     7266.44
    255640     7267.07
    255680     7268.36
    255720     7270.54
    255760     7270.59
    255800     7272.36
    255840     7272.72
    255880     7273.92
    255920     7274.55
    255960     7276.15
    256000     7277.36
    256040     7278.34
    256080     7279.71
    256120     7280.92
    256160     7281.88
    256200     7283.11
    256240     7284.83
    256280     7285.39
    256320     7286.69
    256360     7287.42
    256400     7289.36
    256440     7289.98
    256480     7291.28
    256520     7293.47
    256560      7293.5
    256600     7295.27
    256640     7295.66
    256680     7296.85
    256720     7297.49
    256760     7299.07
    256800      7300.3
    256840     7301.29
    256880     7302.64
    256920     7303.83
    256960     7304.79
    257000     7306.04
    257040     7307.74
    257080     7308.31
    257120     7309.62
    257160     7310.33
    257200      7312.3
    257240     7312.91
    257280     7314.21
    257320     7316.39
    257360     7316.43
    257400     7318.19
    257440      7318.6
    257480     7319.77
    257520      7320.4
    257560     7321.99
    257600     7323.24
    257640     7324.24
    257680     7325.57
    257720     7326.78
    257760      7327.7
    257800     7328.97
    257840     7330.67
    257880     7331.25
    257920     7332.55
    257960     7333.27
    258000     7335.23
    258040     7335.84
    258080     7337.13
    258120      7339.3
    258160     7339.37
    258200     7341.12
    258240     7341.55
    258280      7342.7
    258320     7343.36
    258360     7344.92
    258400     7346.17
    258440     7347.17
    258480     7348.48
    258520      7349.7
    258560     7350.63
    258600      7351.9
    258640     7353.59
    258680     7354.17
    258720     7355.48
    258760     7356.18
    258800     7358.17
    258840     7358.76
    258880     7360.08
    258920     7362.26
    258960     7362.29
    259000     7364.04
    259040     7364.47
    259080     7365.62
    259120     7366.28
    259160     7367.85
    259200      7369.1
    259240      7370.1
    259280     7371.41
    259320     7372.62
    259360     7373.58
    259400     7374.83
    259440     7376.53
    259480     7377.11
    259520     7378.39
    259560     7379.09
    259600     7381.09
    259640      7381.7
    259680     7382.99
    259720     7385.18
    259760     7385.24
    259800     7386.95
    259840     7387.38
    259880     7388.55
    259920      7389.2
    259960     7390.75
    260000     7392.01
    260040     7393.02
    260080     7394.32
    260120     7395.54
    260160      7396.5
    260200     7397.74
    260240     7399.45
    260280     7400.02
    260320     7401.33
    260360        7402
    260400     7404.02
    260440     7404.61
    260480     7405.91
    260520     7408.11
    260560     7408.16
    260600     7409.89
    260640      7410.3
    260680     7411.49
    260720     7412.13
    260760     7413.69
    260800     7414.93
    260840     7415.92
    260880     7417.28
    260920     7418.45
    260960     7419.39
    261000     7420.65
    261040     7422.37
    261080     7422.96
    261120     7424.24
    261160     7424.91
    261200     7426.94
    261240     7427.52
    261280     7428.83
    261320     7431.03
    261360     7431.06
    261400      7432.8
    261440     7433.21
    261480     7434.42
    261520     7435.03
    261560     7436.58
    261600     7437.85
    261640     7438.85
    261680     7440.19
    261720     7441.39
    261760     7442.32
    261800     7443.57
    261840     7445.29
    261880     7445.86
    261920     7447.16
    261960     7447.82
    262000     7449.85
    262040     7450.42
    262080     7451.75
    262120     7453.95
    262160     7453.99
    262200     7455.74
    262240     7456.12
    262280     7457.33
    262320     7457.95
    262360     7459.53
    262400     7460.75
    262440     7461.73
    262480     7463.11
    262520     7464.28
    262560     7465.23
    262600     7466.46
    262640     7468.19
    262680     7468.76
    262720     7470.04
    262760     7470.73
    262800     7472.74
    262840     7473.32
    262880     7474.66
    262920     7476.87
    262960     7476.89
    263000     7478.65
    263040     7479.04
    263080     7480.26
    263120     7480.85
    263160     7482.42
    263200     7483.64
    263240     7484.65
    263280     7485.99
    263320     7487.21
    263360     7488.12
    263400     7489.39
    263440      7491.1
    263480     7491.67
    263520     7492.94
    263560     7493.61
    263600     7495.66
    263640     7496.21
    263680     7497.56
    263720     7499.78
    263760     7499.79
    263800     7501.54
    263840     7501.94
    263880     7503.17
    263920     7503.74
    263960     7505.32
    264000     7506.55
    264040     7507.54
    264080     7508.89
    264120      7510.1
    264160     7511.04
    264200      7512.3
    264240        7514
    264280     7514.56
    264320     7515.84
    264360      7516.5
    264400     7518.54
    264440     7519.12
    264480     7520.46
    264520     7522.69
    264560     7522.73
    264600     7524.46
    264640     7524.86
    264680     7526.08
    264720     7526.64
    264760     7528.23
    264800     7529.47
    264840     7530.45
    264880     7531.79
    264920     7533.02
    264960     7533.94
    265000     7535.26
    265040     7536.92
    265080      7537.5
    265120     7538.74
    265160     7539.41
    265200     7541.46
    265240     7542.05
    265280     7543.38
    265320     7545.63
    265360     7545.62
    265400     7547.35
    265440     7547.78
    265480     7548.98
    265520     7549.54
    265560     7551.15
    265600     7552.39
    265640     7553.38
    265680     7554.69
    265720     7555.92
    265760     7556.86
    265800     7558.16
    265840     7559.83
    265880     7560.41
    265920     7561.66
    265960     7562.32
    266000      7564.4
    266040     7564.97
    266080     7566.29
    266120     7568.55
    266160     7568.54
    266200     7570.28
    266240      7570.7
    266280     7571.89
    266320     7572.48
    266360     7574.07
    266400      7575.3
    266440     7576.28
    266480     7577.58
    266520     7578.85
    266560     7579.75
    266600     7581.07
    266640     7582.73
    266680     7583.33
    266720     7584.56
    266760     7585.24
    266800     7587.32
    266840     7587.86
    266880     7589.21
    266920     7591.46
    266960     7591.42
    267000     7593.17
    267040      7593.6
    267080      7594.8
    267120     7595.37
    267160     7596.96
    267200     7598.18
    267240     7599.15
    267280     7600.46
    267320     7601.73
    267360     7602.64
    267400     7603.96
    267440     7605.63
    267480      7606.2
    267520     7607.45
    267560     7608.14
    267600     7610.21
    267640     7610.75
    267680      7612.1
    267720     7614.35
    267760     7614.29
    267800     7616.04
    267840     7616.46
    267880     7617.67
    267920     7618.24
    267960     7619.84
    268000     7621.04
    268040     7622.04
    268080     7623.35
    268120      7624.6
    268160     7625.52
    268200     7626.83
    268240     7628.51
    268280     7629.07
    268320     7630.33
    268360     7631.01
    268400      7633.1
    268440     7633.63
    268480     7634.96
    268520     7637.22
    268560     7637.15
    268600     7638.92
    268640     7639.35
    268680     7640.54
    268720      7641.1
    268760     7642.73
    268800     7643.91
    268840     7644.89
    268880      7646.2
    268920     7647.47
    268960      7648.4
    269000     7649.69
    269040     7651.36
    269080     7651.94
    269120     7653.21
    269160     7653.89
    269200     7655.97
    269240     7656.49
    269280     7657.83
    269320     7660.08
    269360        7660
    269400     7661.77
    269440     7662.23
    269480      7663.4
    269520     7663.96
    269560     7665.55
    269600     7666.77
    269640     7667.73
    269680     7669.03
    269720     7670.31
    269760     7671.21
    269800     7672.51
    269840     7674.18
    269880     7674.77
    269920     7676.03
    269960      7676.7
    270000      7678.8
    270040     7679.35
    270080     7680.67
    270120     7682.95
    270160     7682.84
    270200     7684.62
    270240     7685.05
    270280     7686.24
    270320     7686.81
    270360      7688.4
    270400     7689.62
    270440     7690.56
    270480     7691.85
    270520     7693.14
    270560     7694.05
    270600     7695.33
    270640     7697.01
    270680     7697.61
    270720     7698.89
    270760     7699.55
    270800     7701.63
    270840     7702.18
    270880     7703.47
    270920     7705.79
    270960     7705.69
    271000     7707.44
    271040     7707.91
    271080     7709.07
    271120     7709.62
    271160     7711.21
    271200     7712.45
    271240      7713.4
    271280     7714.68
    271320     7715.98
    271360      7716.9
    271400     7718.16
    271440     7719.84
    271480     7720.43
    271520     7721.74
    271560     7722.39
    271600     7724.45
    271640     7725.02
    271680     7726.28
    271720     7728.62
    271760     7728.52
    271800     7730.27
    271840     7730.73
    271880     7731.86
    271920     7732.42
    271960     7734.03
    272000     7735.27
    272040     7736.22
    272080     7737.51
    272120     7738.81
    272160     7739.72
    272200     7740.95
    272240     7742.65
    272280     7743.23
    272320     7744.54
    272360     7745.16
    272400     7747.26
    272440     7747.82
    272480     7749.08
    272520     7751.43
    272560     7751.32
    272600     7753.07
    272640     7753.53
    272680     7754.67
    272720      7755.2
    272760     7756.84
    272800     7758.07
    272840     7759.05
    272880     7760.32
    272920     7761.62
    272960     7762.51
    273000     7763.76
    273040     7765.46
    273080     7766.04
    273120     7767.37
    273160     7767.99
    273200     7770.04
    273240     7770.64
    273280      7771.9
    273320     7774.23
    273360     7774.13
    273400     7775.87
    273440     7776.34
    273480     7777.48
    273520        7778
    273560     7779.66
    273600     7780.87
    273640     7781.86
    273680     7783.13
    273720     7784.44
    273760     7785.32
    273800     7786.55
    273840     7788.25
    273880     7788.85
    273920     7790.19
    273960      7790.8
    274000     7792.86
    274040     7793.43
    274080     7794.71
    274120     7797.03
    274160     7796.96
    274200     7798.69
    274240     7799.15
    274280     7800.27
    274320      7800.8
    274360     7802.48
    274400     7803.67
    274440     7804.67
    274480     7805.94
    274520     7807.22
    274560     7808.11
    274600     7809.35
    274640     7811.07
    274680     7811.65
    274720        7813
    274760      7813.6
    274800     7815.66
    274840     7816.24
    274880     7817.49
    274920     7819.83
    274960     7819.77
    275000     7821.47
    275040     7821.94
    275080     7823.09
    275120     7823.59
    275160     7825.27
    275200     7826.48
    275240     7827.47
    275280     7828.75
    275320        7830
    275360     7830.93
    275400     7832.16
    275440     7833.87
    275480     7834.43
    275520      7835.8
    275560     7836.39
    275600     7838.48
    275640     7839.05
    275680     7840.32
    275720     7842.66
    275760     7842.58
    275800     7844.29
    275840     7844.74
    275880     7845.91
    275920     7846.39
    275960     7848.08
    276000     7849.31
    276040      7850.3
    276080     7851.57
    276120     7852.82
    276160     7853.75
    276200     7854.98
    276240     7856.69
    276280     7857.27
    276320      7858.6
    276360     7859.22
    276400      7861.3
    276440     7861.86
    276480     7863.15
    276520     7865.49
    276560     7865.41
    276600     7867.13
    276640     7867.57
    276680     7868.73
    276720      7869.2
    276760     7870.92
    276800     7872.14
    276840     7873.15
    276880     7874.43
    276920     7875.68
    276960     7876.59
    277000     7877.81
    277040     7879.53
    277080     7880.11
    277120     7881.45
    277160     7882.06
    277200     7884.14
    277240      7884.7
    277280     7885.99
    277320     7888.34
    277360     7888.24
    277400     7889.95
    277440     7890.42
    277480     7891.57
    277520     7892.05
    277560     7893.77
    277600     7894.97
    277640     7896.02
    277680     7897.27
    277720     7898.51
    277760     7899.44
    277800     7900.65
    277840     7902.37
    277880     7902.95
    277920      7904.3
    277960     7904.87
    278000        7907
    278040     7907.53
    278080     7908.82
    278120     7911.21
    278160     7911.08
    278200     7912.82
    278240     7913.26
    278280      7914.4
    278320     7914.86
    278360      7916.6
    278400     7917.81
    278440     7918.82
    278480     7920.11
    278520      7921.3
    278560     7922.24
    278600     7923.47
    278640     7925.19
    278680     7925.77
    278720     7927.12
    278760     7927.68
    278800     7929.83
    278840     7930.34
    278880     7931.63
    278920     7934.05
    278960     7933.92
    279000     7935.62
    279040     7936.06
    279080     7937.22
    279120     7937.69
    279160     7939.41
    279200     7940.61
    279240     7941.62
    279280     7942.89
    279320     7944.09
    279360     7945.03
    279400     7946.25
    279440     7947.96
    279480     7948.57
    279520     7949.89
    279560     7950.46
    279600     7952.61
    279640     7953.11
    279680     7954.43
    279720     7956.85
    279760     7956.68
    279800     7958.41
    279840     7958.83
    279880        7960
    279920      7960.5
    279960     7962.21
    280000     7963.39
    280040     7964.39
    280080     7965.67
    280120     7966.87
    280160     7967.81
    280200     7969.02
    280240     7970.74
    280280     7971.36
    280320     7972.69
    280360     7973.25
    280400      7975.4
    280440      7975.9
    280480     7977.22
    280520     7979.63
    280560     7979.47
    280600     7981.15
    280640     7981.63
    280680     7982.78
    280720     7983.28
    280760     7984.97
    280800     7986.17
    280840     7987.16
    280880     7988.44
    280920     7989.64
    280960     7990.59
    281000     7991.81
    281040     7993.53
    281080     7994.12
    281120     7995.49
    281160     7996.02
    281200     7998.19
    281240     7998.71
    281280     7999.99
    281320     8002.43
    281360     8002.25
    281400     8003.91
    281440     8004.41
    281480     8005.57
    281520     8006.06
    281560     8007.73
    281600     8008.96
    281640     8009.94
    281680     8011.23
    281720     8012.44
    281760     8013.37
    281800      8014.6
    281840      8016.3
    281880     8016.92
    281920     8018.27
    281960      8018.8
    282000     8020.99
    282040     8021.49
    282080     8022.79
    282120     8025.22
    282160     8025.06
    282200     8026.68
    282240     8027.19
    282280     8028.39
    282320     8028.83
    282360      8030.5
    282400     8031.74
    282440     8032.72
    282480     8034.06
    282520     8035.21
    282560     8036.17
    282600     8037.38
    282640     8039.11
    282680     8039.71
    282720     8041.05
    282760     8041.56
    282800     8043.78
    282840     8044.27
    282880      8045.6
    282920        8048
    282960     8047.87
    283000     8049.46
    283040     8050.01
    283080     8051.21
    283120      8051.6
    283160      8053.3
    283200     8054.53
    283240     8055.53
    283280     8056.86
    283320     8057.97
    283360     8058.95
    283400     8060.18
    283440     8061.91
    283480     8062.49
    283520     8063.81
    283560     8064.36
    283600     8066.59
    283640     8067.06
    283680     8068.38
    283720     8070.78
    283760     8070.65
    283800     8072.26
    283840      8072.8
    283880     8073.96
    283920     8074.38
    283960     8076.07
    284000     8077.29
    284040     8078.32
    284080     8079.62
    284120     8080.75
    284160     8081.71
    284200     8082.97
    284240     8084.72
    284280     8085.26
    284320     8086.58
    284360     8087.15
    284400     8089.36
    284440     8089.81
    284480     8091.17
    284520     8093.56
    284560     8093.41
    284600     8095.02
    284640      8095.6
    284680     8096.73
    284720     8097.16
    284760     8098.83
    284800     8100.05
    284840     8101.08
    284880     8102.39
    284920     8103.55
    284960     8104.46
    285000     8105.77
    285040     8107.49
    285080     8108.05
    285120     8109.36
    285160     8109.92
    285200     8112.15
    285240     8112.56
    285280     8113.96
    285320     8116.36
    285360     8116.19
    285400     8117.79
    285440     8118.37
    285480     8119.52
    285520     8119.94
    285560     8121.59
    285600     8122.85
    285640     8123.84
    285680     8125.18
    285720     8126.31
    285760     8127.23
    285800     8128.54
    285840     8130.29
    285880     8130.82
    285920     8132.12
    285960     8132.69
    286000     8134.92
    286040     8135.36
    286080     8136.74
    286120     8139.13
    286160     8138.97
    286200     8140.58
    286240     8141.15
    286280     8142.29
    286320     8142.72
    286360     8144.37
    286400     8145.65
    286440     8146.62
    286480     8147.96
    286520     8149.08
    286560     8150.01
    286600     8151.33
    286640     8153.07
    286680     8153.61
    286720     8154.93
    286760     8155.45
    286800     8157.72
    286840     8158.15
    286880     8159.52
    286920     8161.93
    286960     8161.75
    287000     8163.37
    287040     8163.93
    287080     8165.07
    287120     8165.54
    287160     8167.17
    287200     8168.45
    287240     8169.41
    287280     8170.76
    287320     8171.87
    287360     8172.79
    287400      8174.1
    287440     8175.88
    287480     8176.42
    287520     8177.69
    287560     8178.24
    287600     8180.52
    287640     8180.91
    287680      8182.3
    287720     8184.72
    287760     8184.51
    287800     8186.14
    287840     8186.72
    287880     8187.87
    287920     8188.28
    287960     8189.96
    288000     8191.23
    288040     8192.19
    288080     8193.55
    288120     8194.64
    288160     8195.55
    288200     8196.88
    288240     8198.66
    288280     8199.16
    288320     8200.48
    288360     8201.02
    288400      8203.3
    288440      8203.7
    288480      8205.1
    288520     8207.48
    288560      8207.3
    288600     8208.91
    288640     8209.48
    288680     8210.65
    288720     8211.06
    288760     8212.72
    288800     8213.99
    288840     8214.97
    288880     8216.32
    288920     8217.39
    288960     8218.32
    289000     8219.66
    289040     8221.44
    289080     8221.94
    289120     8223.26
    289160      8223.8
    289200     8226.09
    289240     8226.48
    289280     8227.86
    289320     8230.29
    289360     8230.07
    289400     8231.73
    289440     8232.28
    289480     8233.41
    289520     8233.81
    289560     8235.51
    289600     8236.78
    289640     8237.76
    289680      8239.1
    289720     8240.18
    289760     8241.11
    289800     8242.42
    289840     8244.23
    289880     8244.73
    289920     8246.05
    289960      8246.6
    290000     8248.86
    290040     8249.27
    290080     8250.66
    290120     8253.08
    290160     8252.84
    290200     8254.52
    290240     8255.07
    290280     8256.21
    290320     8256.59
    290360      8258.3
    290400     8259.58
    290440     8260.55
    290480      8261.9
    290520     8262.95
    290560      8263.9
    290600     8265.18
    290640     8267.01
    290680      8267.5
    290720     8268.81
    290760     8269.35
    290800     8271.65
    290840     8272.04
    290880     8273.43
    290920     8275.88
    290960     8275.63
    291000     8277.33
    291040     8277.85
    291080     8278.99
    291120     8279.37
    291160      8281.1
    291200     8282.35
    291240     8283.32
    291280     8284.68
    291320     8285.74
    291360     8286.67
    291400     8287.97
    291440     8289.77
    291480     8290.28
    291520     8291.58
    291560     8292.12
    291600     8294.46
    291640     8294.81
    291680      8296.2
    291720     8298.68
    291760     8298.39
    291800     8300.14
    291840     8300.62
    291880     8301.77
    291920     8302.13
    291960     8303.87
    292000     8305.13
    292040     8306.11
    292080     8307.46
    292120     8308.54
    292160     8309.46
    292200     8310.75
    292240     8312.55
    292280     8313.06
    292320     8314.39
    292360     8314.88
    292400     8317.25
    292440     8317.59
    292480     8318.98
    292520     8321.46
    292560     8321.16
    292600     8322.91
    292640      8323.4
    292680     8324.56
    292720     8324.91
    292760     8326.65
    292800     8327.91
    292840      8328.9
    292880     8330.25
    292920     8331.32
    292960     8332.22
    293000     8333.54
    293040     8335.32
    293080     8335.84
    293120     8337.16
    293160     8337.65
    293200     8340.05
    293240     8340.36
    293280     8341.74
    293320     8344.21
    293360     8343.93
    293400     8345.65
    293440     8346.16
    293480     8347.32
    293520     8347.67
    293560     8349.43
    293600      8350.7
    293640     8351.65
    293680     8353.01
    293720     8354.08
    293760     8354.97
    293800     8356.28
    293840     8358.09
    293880     8358.58
    293920     8359.91
    293960     8360.37
    294000     8362.81
    294040     8363.11
    294080      8364.5
    294120     8366.96
    294160     8366.67
    294200     8368.39
    294240     8368.91
    294280     8370.08
    294320     8370.43
    294360     8372.19
    294400     8373.44
    294440      8374.4
    294480     8375.77
    294520     8376.83
    294560     8377.72
    294600     8379.02
    294640     8380.83
    294680     8381.33
    294720     8382.68
    294760     8383.11
    294800     8385.55
    294840     8385.86
    294880     8387.24
    294920     8389.71
    294960     8389.43
    295000     8391.15
    295040     8391.63
    295080      8392.8
    295120     8393.15
    295160      8394.9
    295200     8396.16
    295240     8397.17
    295280     8398.51
    295320     8399.61
    295360     8400.47
    295400     8401.77
    295440     8403.57
    295480     8404.09
    295520     8405.39
    295560     8405.87
    295600     8408.33
    295640      8408.6
    295680     8409.96
    295720     8412.45
    295760     8412.18
    295800      8413.9
    295840     8414.38
    295880     8415.54
    295920     8415.91
    295960     8417.65
    296000     8418.88
    296040     8419.91
    296080     8421.27
    296120     8422.36
    296160      8423.2
    296200     8424.51
    296240     8426.33
    296280     8426.87
    296320     8428.13
    296360     8428.61
    296400     8431.08
    296440     8431.35
    296480      8432.7
    296520     8435.19
    296560     8434.93
    296600     8436.64
    296640     8437.14
    296680     8438.28
    296720     8438.66
    296760     8440.36
    296800     8441.64
    296840     8442.64
    296880        8444
    296920     8445.11
    296960     8445.95
    297000     8447.27
    297040      8449.1
    297080     8449.61
    297120     8450.89
    297160     8451.34
    297200     8453.84
    297240     8454.09
    297280     8455.48
    297320     8457.95
    297360     8457.69
    297400      8459.4
    297440      8459.9
    297480     8461.08
    297520     8461.44
    297560     8463.15
    297600      8464.4
    297640     8465.36
    297680     8466.76
    297720     8467.85
    297760      8468.7
    297800     8470.01
    297840     8471.83
    297880     8472.33
    297920     8473.65
    297960     8474.11
    298000     8476.62
    298040     8476.84
    298080     8478.23
    298120     8480.69
    298160     8480.44
    298200     8482.15
    298240     8482.66
    298280     8483.86
    298320     8484.21
    298360     8485.89
    298400     8487.16
    298440     8488.12
    298480     8489.53
    298520     8490.62
    298560     8491.45
    298600     8492.78
    298640      8494.6
    298680     8495.13
    298720     8496.43
    298760     8496.85
    298800     8499.42
    298840     8499.62
    298880     8501.01
    298920     8503.49
    298960     8503.22
    299000      8504.9
    299040     8505.45
    299080     8506.63
    299120     8506.99
    299160     8508.67
    299200     8509.94
    299240      8510.9
    299280     8512.29
    299320      8513.4
    299360     8514.25
    299400     8515.58
    299440     8517.39
    299480     8517.91
    299520     8519.23
    299560     8519.62
    299600     8522.22
    299640     8522.39
    299680     8523.81
    299720     8526.26
    299760        8526
    299800      8527.7
    299840     8528.22
    299880     8529.42
    299920     8529.76
    299960     8531.45
    300000      8532.7
    300040     8533.68
    300080     8535.05
    300120     8536.19
    300160     8537.03
    300200     8538.36
    300240     8540.17
    300280      8540.7
    300320     8542.03
    300360      8542.4
    300400     8545.01
    300440     8545.18
    300480     8546.61
    300520     8549.05
    300560      8548.8
    300600     8550.48
    300640     8551.01
    300680     8552.21
    300720     8552.56
    300760     8554.24
    300800     8555.49
    300840     8556.47
    300880     8557.82
    300920     8558.96
    300960     8559.82
    301000     8561.14
    301040     8562.92
    301080     8563.47
    301120      8564.8
    301160     8565.19
    301200     8567.81
    301240     8567.96
    301280     8569.39
    301320     8571.84
    301360      8571.6
    301400     8573.26
    301440     8573.78
    301480     8574.98
    301520     8575.38
    301560        8577
    301600     8578.27
    301640     8579.24
    301680      8580.6
    301720     8581.72
    301760     8582.58
    301800     8583.92
    301840     8585.67
    301880     8586.26
    301920     8587.58
    301960     8587.94
    302000     8590.57
    302040     8590.72
    302080     8592.15
    302120     8594.59
    302160     8594.35
    302200     8596.03
    302240     8596.53
    302280     8597.71
    302320     8598.14
    302360     8599.76
    302400     8601.01
    302440        8602
    302480     8603.37
    302520     8604.49
    302560     8605.33
    302600     8606.69
    302640     8608.44
    302680     8609.04
    302720     8610.35
    302760     8610.71
    302800     8613.35
    302840      8613.5
    302880     8614.91
    302920     8617.36
    302960     8617.12
    303000     8618.77
    303040     8619.31
    303080      8620.5
    303120     8620.93
    303160     8622.53
    303200     8623.78
    303240     8624.76
    303280     8626.12
    303320     8627.29
    303360      8628.1
    303400     8629.45
    303440     8631.18
    303480      8631.8
    303520     8633.11
    303560     8633.51
    303600     8636.11
    303640     8636.28
    303680     8637.67
    303720     8640.12
    303760     8639.91
    303800     8641.55
    303840     8642.08
    303880     8643.27
    303920      8643.7
    303960     8645.29
    304000     8646.54
    304040     8647.53
    304080     8648.88
    304120     8650.07
    304160     8650.88
    304200     8652.24
    304240     8653.96
    304280     8654.58
    304320     8655.88
    304360      8656.3
    304400      8658.9
    304440     8659.07
    304480     8660.43
    304520     8662.89
    304560     8662.66
    304600     8664.32
    304640     8664.87
    304680     8666.05
    304720     8666.47
    304760     8668.07
    304800     8669.33
    304840     8670.33
    304880      8671.7
    304920     8672.88
    304960     8673.67
    305000     8675.02
    305040     8676.74
    305080     8677.38
    305120     8678.67
    305160     8679.06
    305200     8681.68
    305240     8681.86
    305280     8683.23
    305320     8685.65
    305360     8685.45
    305400     8687.13
    305440     8687.67
    305480     8688.87
    305520     8689.24
    305560     8690.85
    305600     8692.12
    305640     8693.12
    305680      8694.5
    305720     8695.69
    305760     8696.47
    305800     8697.83
    305840     8699.53
    305880     8700.19
    305920     8701.48
    305960     8701.85
    306000     8704.49
    306040      8704.7
    306080     8706.03
    306120     8708.46
    306160     8708.24
    306200     8709.98
    306240      8710.5
    306280      8711.7
    306320     8712.05
    306360     8713.66
    306400     8714.94
    306440     8715.94
    306480     8717.27
    306520     8718.51
    306560     8719.28
    306600     8720.61
    306640     8722.32
    306680        8723
    306720     8724.29
    306760     8724.63
    306800     8727.28
    306840     8727.51
    306880     8728.83
    306920     8731.26
    306960     8731.03
    307000     8732.76
    307040     8733.29
    307080     8734.52
    307120     8734.83
    307160     8736.43
    307200     8737.72
    307240     8738.72
    307280     8740.08
    307320     8741.31
    307360     8742.06
    307400      8743.4
    307440     8745.12
    307480     8745.79
    307520     8747.12
    307560     8747.43
    307600     8750.08
    307640      8750.3
    307680     8751.65
    307720     8754.07
    307760     8753.82
    307800     8755.57
    307840     8756.12
    307880     8757.31
    307920     8757.63
    307960     8759.24
    308000     8760.49
    308040     8761.51
    308080     8762.88
    308120     8764.12
    308160     8764.89
    308200     8766.21
    308240     8767.95
    308280     8768.61
    308320     8769.96
    308360     8770.22
    308400     8772.88
    308440     8773.08
    308480     8774.47
    308520     8776.87
    308560     8776.64
    308600     8778.35
    308640     8778.92
    308680      8780.1
    308720     8780.44
    308760     8782.06
    308800     8783.27
    308840     8784.31
    308880     8785.68
    308920     8786.93
    308960     8787.69
    309000     8789.03
    309040     8790.75
    309080      8791.4
    309120     8792.76
    309160     8793.02
    309200     8795.68
    309240     8795.87
    309280     8797.28
    309320     8799.67
    309360     8799.44
    309400     8801.15
    309440      8801.7
    309480     8802.89
    309520     8803.26
    309560     8804.87
    309600     8806.06
    309640      8807.1
    309680     8808.48
    309720     8809.74
    309760     8810.49
    309800     8811.84
    309840     8813.57
    309880     8814.24
    309920     8815.56
    309960     8815.85
    310000     8818.53
    310040     8818.69
    310080      8820.1
    310120     8822.48
    310160     8822.25
    310200     8823.97
    310240     8824.54
    310280      8825.7
    310320     8826.06
    310360      8827.7
    310400     8828.89
    310440      8829.9
    310480     8831.29
    310520     8832.54
    310560     8833.29
    310600     8834.61
    310640     8836.37
    310680     8837.04
    310720     8838.34
    310760     8838.64
    310800     8841.36
    310840      8841.5
    310880     8842.94
    310920     8845.29
    310960     8845.04
    311000     8846.77
    311040     8847.34
    311080     8848.51
    311120     8848.87
    311160     8850.52
    311200     8851.68
    311240     8852.72
    311280     8854.11
    311320     8855.36
    311360     8856.11
    311400     8857.42
    311440     8859.16
    311480     8859.88
    311520     8861.17
    311560     8861.47
    311600     8864.19
    311640     8864.31
    311680     8865.78
    311720     8868.15
    311760     8867.88
    311800      8869.6
    311840     8870.17
    311880     8871.33
    311920      8871.7
    311960     8873.35
    312000     8874.48
    312040     8875.58
    312080     8876.94
    312120      8878.2
    312160     8878.95
    312200     8880.26
    312240     8882.04
    312280     8882.72
    312320     8884.03
    312360     8884.35
    312400     8887.04
    312440     8887.15
    312480     8888.65
    312520     8890.98
    312560     8890.75
    312600     8892.45
    312640     8893.01
    312680     8894.17
    312720     8894.56
    312760     8896.22
    312800     8897.32
    312840     8898.42
    312880     8899.81
    312920     8901.05
    312960     8901.81
    313000     8903.13
    313040     8904.92
    313080     8905.62
    313120     8906.89
    313160     8907.22
    313200     8909.92
    313240     8909.99
    313280     8911.52
    313320     8913.85
    313360     8913.62
    313400     8915.33
    313440     8915.85
    313480     8917.05
    313520     8917.42
    313560     8919.06
    313600     8920.18
    313640     8921.28
    313680     8922.69
    313720     8923.92
    313760     8924.68
    313800     8925.97
    313840     8927.77
    313880     8928.47
    313920     8929.73
    313960     8930.07
    314000     8932.77
    314040     8932.85
    314080     8934.39
    314120     8936.74
    314160     8936.49
    314200     8938.22
    314240     8938.72
    314280     8939.88
    314320     8940.27
    314360     8941.94
    314400     8943.02
    314440     8944.13
    314480     8945.54
    314520     8946.78
    314560     8947.51
    314600     8948.84
    314640     8950.65
    314680     8951.34
    314720     8952.59
    314760     8952.95
    314800     8955.66
    314840     8955.71
    314880     8957.26
    314920     8959.62
    314960     8959.36
    315000      8961.1
    315040     8961.58
    315080     8962.73
    315120     8963.09
    315160      8964.8
    315200     8965.88
    315240     8966.98
    315280     8968.38
    315320     8969.62
    315360     8970.35
    315400      8971.7
    315440     8973.47
    315480     8974.18
    315520     8975.44
    315560     8975.81
    315600      8978.5
    315640     8978.56
    315680     8980.08
    315720     8982.47
    315760     8982.19
    315800     8983.95
    315840     8984.43
    315880     8985.57
    315920     8985.93
    315960     8987.64
    316000     8988.72
    316040     8989.82
    316080     8991.25
    316120     8992.47
    316160     8993.21
    316200     8994.52
    316240      8996.3
    316280     8997.03
    316320     8998.31
    316360     8998.67
    316400     9001.36
    316440     9001.41
    316480     9002.97
    316520     9005.36
    316560     9005.07
    316600     9006.77
    316640     9007.28
    316680     9008.42
    316720     9008.77
    316760     9010.52
    316800     9011.58
    316840     9012.69
    316880     9014.13
    316920     9015.37
    316960     9016.07
    317000     9017.38
    317040     9019.17
    317080     9019.89
    317120     9021.21
    317160     9021.55
    317200     9024.25
    317240     9024.29
    317280     9025.83
    317320     9028.24
    317360     9027.94
    317400     9029.67
    317440     9030.14
    317480     9031.29
    317520     9031.63
    317560     9033.41
    317600     9034.42
    317640     9035.56
    317680     9037.01
    317720     9038.26
    317760     9038.97
    317800     9040.31
    317840     9042.05
    317880     9042.79
    317920     9044.08
    317960     9044.42
    318000     9047.14
    318040     9047.18
    318080     9048.72
    318120      9051.1
    318160     9050.82
    318200     9052.57
    318240     9053.03
    318280     9054.18
    318320      9054.5
    318360     9056.28
    318400      9057.3
    318440     9058.42
    318480     9059.87
    318520     9061.09
    318560     9061.87
    318600     9063.18
    318640     9064.94
    318680     9065.67
    318720     9066.98
    318760     9067.32
    318800     9070.02
    318840     9070.07
    318880     9071.63
    318920     9073.96
    318960     9073.72
    319000     9075.43
    319040     9075.91
    319080     9077.07
    319120      9077.4
    319160     9079.14
    319200     9080.18
    319240      9081.3
    319280     9082.76
    319320        9084
    319360     9084.76
    319400     9086.09
    319440     9087.83
    319480     9088.56
    319520     9089.87
    319560     9090.24
    319600      9092.9
    319640     9092.96
    319680     9094.52
    319720     9096.85
    319760     9096.63
    319800     9098.33
    319840      9098.8
    319880     9099.97
    319920     9100.27
    319960     9102.02
    320000     9103.08
    320040     9104.23
    320080     9105.64
    320120     9106.87
    320160     9107.67
    320200     9108.98
    320240     9110.67
    320280     9111.46
    320320     9112.77
    320360     9113.12
    320400     9115.76
    320440     9115.82
    320480     9117.37
    320520     9119.72
    320560     9119.52
    320600     9121.19
    320640     9121.66
    320680     9122.84
    320720     9123.16
    320760     9124.92
    320800     9125.95
    320840     9127.09
    320880     9128.51
    320920     9129.75
    320960     9130.56
    321000     9131.88
    321040     9133.55
    321080     9134.32
    321120     9135.62
    321160     9136.01
    321200     9138.64
    321240     9138.71
    321280     9140.23
    321320      9142.6
    321360      9142.4
    321400     9144.11
    321440     9144.57
    321480     9145.74
    321520     9146.04
    321560     9147.81
    321600     9148.81
    321640     9149.97
    321680     9151.39
    321720     9152.63
    321760     9153.48
    321800     9154.77
    321840     9156.44
    321880     9157.23
    321920     9158.52
    321960     9158.91
    322000     9161.57
    322040     9161.61
    322080     9163.11
    322120     9165.51
    322160     9165.33
    322200     9167.04
    322240      9167.5
    322280     9168.64
    322320     9168.93
    322360     9170.71
    322400     9171.69
    322440     9172.89
    322480     9174.27
    322520     9175.55
    322560     9176.36
    322600     9177.63
    322640     9179.33
    322680     9180.13
    322720     9181.42
    322760      9181.8
    322800     9184.47
    322840      9184.5
    322880        9186
    322920     9188.42
    322960     9188.18
    323000     9189.91
    323040     9190.39
    323080     9191.52
    323120     9191.81
    323160     9193.61
    323200     9194.57
    323240     9195.76
    323280     9197.15
    323320     9198.43
    323360     9199.22
    323400     9200.54
    323440     9202.22
    323480     9203.03
    323520     9204.29
    323560     9204.66
    323600     9207.35
    323640     9207.36
    323680     9208.88
    323720     9211.31
    323760     9211.07
    323800     9212.81
    323840     9213.22
    323880     9214.43
    323920     9214.69
    323960      9216.5
    324000     9217.47
    324040     9218.65
    324080     9220.04
    324120     9221.27
    324160     9222.09
    324200      9223.4
    324240     9225.11
    324280     9225.91
    324320     9227.19
    324360     9227.54
    324400     9230.21
    324440     9230.24
    324480     9231.75
    324520      9234.2
    324560     9233.94
    324600     9235.68
    324640     9236.09
    324680     9237.31
    324720     9237.58
    324760     9239.38
    324800     9240.33
    324840     9241.52
    324880     9242.95
    324920     9244.14
    324960     9244.97
    325000     9246.24
    325040     9247.98
    325080     9248.78
    325120     9250.08
    325160     9250.46
    325200     9253.08
    325240     9253.13
    325280     9254.65
    325320     9257.08
    325360     9256.79
    325400     9258.58
    325440        9259
    325480     9260.19
    325520     9260.44
    325560     9262.25
    325600     9263.24
    325640     9264.43
    325680     9265.84
    325720        9267
    325760     9267.85
    325800     9269.15
    325840     9270.85
    325880     9271.68
    325920     9272.98
    325960     9273.34
    326000     9275.97
    326040     9276.04
    326080     9277.56
    326120     9279.96
    326160     9279.67
    326200     9281.47
    326240     9281.87
    326280      9283.1
    326320     9283.35
    326360     9285.17
    326400     9286.12
    326440     9287.32
    326480     9288.75
    326520     9289.91
    326560     9290.75
    326600     9292.05
    326640     9293.75
    326680     9294.58
    326720     9295.86
    326760     9296.22
    326800      9298.9
    326840     9298.95
    326880     9300.48
    326920     9302.87
    326960     9302.53
    327000     9304.36
    327040     9304.79
    327080     9306.01
    327120     9306.24
    327160     9308.11
    327200     9309.03
    327240     9310.24
    327280     9311.66
    327320     9312.83
    327360     9313.63
    327400     9314.96
    327440      9316.7
    327480     9317.46
    327520     9318.77
    327560     9319.12
    327600     9321.81
    327640     9321.85
    327680     9323.37
    327720     9325.79
    327760     9325.45
    327800     9327.23
    327840     9327.62
    327880     9328.89
    327920     9329.12
    327960     9331.02
    328000     9331.91
    328040     9333.12
    328080     9334.53
    328120     9335.71
    328160     9336.49
    328200     9337.85
    328240     9339.55
    328280     9340.31
    328320     9341.64
    328360     9342.02
    328400     9344.67
    328440     9344.71
    328480     9346.24
    328520     9348.67
    328560     9348.32
    328600     9350.08
    328640     9350.49
    328680     9351.76
    328720     9351.96
    328760     9353.87
    328800     9354.76
    328840        9356
    328880     9357.36
    328920     9358.58
    328960     9359.36
    329000     9360.71
    329040     9362.41
    329080     9363.17
    329120     9364.51
    329160     9364.87
    329200     9367.53
    329240     9367.57
    329280      9369.1
    329320     9371.53
    329360     9371.17
    329400     9372.91
    329440     9373.32
    329480     9374.61
    329520     9374.79
    329560     9376.71
    329600     9377.62
    329640     9378.82
    329680     9380.23
    329720     9381.43
    329760     9382.23
    329800     9383.55
    329840     9385.27
    329880     9386.02
    329920     9387.36
    329960      9387.7
    330000      9390.4
    330040     9390.41
    330080     9391.96
    330120     9394.37
    330160     9394.01
    330200     9395.74
    330240     9396.18
    330280     9397.45
    330320     9397.64
    330360     9399.55
    330400     9400.49
    330440     9401.69
    330480     9403.09
    330520      9404.3
    330560     9405.09
    330600     9406.43
    330640     9408.13
    330680      9408.9
    330720     9410.23
    330760     9410.55
    330800     9413.29
    330840     9413.26
    330880     9414.83
    330920     9417.21
    330960     9416.89
    331000     9418.58
    331040     9419.01
    331080     9420.32
    331120     9420.53
    331160      9422.4
    331200     9423.34
    331240     9424.55
    331280     9425.97
    331320     9427.18
    331360     9427.94
    331400     9429.29
    331440        9431
    331480     9431.76
    331520      9433.1
    331560     9433.37
    331600     9436.15
    331640     9436.16
    331680      9437.7
    331720     9440.09
    331760     9439.78
    331800     9441.46
    331840     9441.87
    331880     9443.18
    331920     9443.39
    331960     9445.25
    332000     9446.22
    332040     9447.38
    332080     9448.81
    332120     9450.03
    332160      9450.8
    332200     9452.15
    332240     9453.88
    332280     9454.63
    332320     9455.95
    332360     9456.24
    332400        9459
    332440        9459
    332480     9460.58
    332520     9462.95
    332560     9462.67
    332600     9464.36
    332640     9464.72
    332680     9466.02
    332720     9466.23
    332760     9468.12
    332800     9469.06
    332840     9470.28
    332880     9471.65
    332920     9472.89
    332960     9473.65
    333000        9475
    333040     9476.73
    333080     9477.46
    333120      9478.8
    333160     9479.12
    333200     9481.88
    333240     9481.82
    333280     9483.44
    333320     9485.81
    333360     9485.52
    333400     9487.23
    333440     9487.58
    333480     9488.88
    333520     9489.07
    333560     9490.95
    333600     9491.87
    333640     9493.11
    333680     9494.48
    333720     9495.73
    333760     9496.46
    333800     9497.84
    333840     9499.55
    333880     9500.27
    333920     9501.63
    333960     9501.98
    334000     9504.69
    334040     9504.67
    334080      9506.3
    334120     9508.65
    334160     9508.35
    334200     9510.07
    334240     9510.42
    334280     9511.71
    334320      9511.9
    334360     9513.79
    334400     9514.71
    334440     9515.97
    334480     9517.32
    334520     9518.56
    334560     9519.29
    334600     9520.65
    334640     9522.37
    334680     9523.08
    334720     9524.43
    334760     9524.78
    334800     9527.49
    334840      9527.5
    334880     9529.12
    334920     9531.46
    334960     9531.19
    335000     9532.87
    335040     9533.25
    335080     9534.54
    335120     9534.73
    335160     9536.62
    335200     9537.52
    335240     9538.83
    335280     9540.16
    335320      9541.4
    335360     9542.11
    335400      9543.5
    335440     9545.21
    335480     9545.98
    335520      9547.3
    335560     9547.64
    335600     9550.37
    335640     9550.37
    335680        9552
    335720      9554.3
    335760     9554.05
    335800     9555.71
    335840     9556.07
    335880      9557.4
    335920     9557.59
    335960      9559.5
    336000     9560.39
    336040     9561.69
    336080     9563.02
    336120     9564.28
    336160     9564.99
    336200     9566.36
    336240     9568.08
    336280     9568.86
    336320     9570.21
    336360     9570.52
    336400     9573.23
    336440     9573.22
    336480     9574.88
    336520     9577.19
    336560     9576.92
    336600     9578.58
    336640     9578.95
    336680     9580.29
    336720     9580.46
    336760     9582.38
    336800     9583.26
    336840     9584.57
    336880      9585.9
    336920     9587.14
    336960     9587.88
    337000     9589.23
    337040     9590.94
    337080     9591.72
    337120     9593.08
    337160     9593.41
    337200     9596.09
    337240     9596.09
    337280     9597.74
    337320     9600.03
    337360     9599.78
    337400     9601.45
    337440     9601.82
    337480     9603.15
    337520     9603.31
    337560     9605.25
    337600     9606.14
    337640     9607.44
    337680     9608.76
    337720        9610
    337760     9610.73
    337800      9612.1
    337840     9613.82
    337880     9614.56
    337920     9615.96
    337960     9616.28
    338000     9619.01
    338040     9618.97
    338080     9620.64
    338120     9622.91
    338160     9622.66
    338200     9624.31
    338240     9624.68
    338280     9626.03
    338320     9626.15
    338360     9628.09
    338400        9629
    338440     9630.29
    338480     9631.64
    338520     9632.87
    338560     9633.58
    338600     9634.98
    338640     9636.68
    338680     9637.42
    338720     9638.84
    338760     9639.18
    338800     9641.85
    338840     9641.85
    338880      9643.5
    338920     9645.76
    338960     9645.49
    339000     9647.18
    339040     9647.56
    339080     9648.89
    339120     9649.03
    339160     9650.96
    339200     9651.88
    339240     9653.15
    339280     9654.49
    339320     9655.72
    339360     9656.46
    339400     9657.88
    339440     9659.56
    339480     9660.28
    339520     9661.71
    339560     9662.04
    339600     9664.75
    339640     9664.71
    339680     9666.37
    339720     9668.64
    339760     9668.34
    339800     9670.04
    339840     9670.41
    339880     9671.74
    339920      9671.9
    339960     9673.79
    340000     9674.75
    340040        9676
    340080     9677.34
    340120     9678.58
    340160      9679.3
    340200     9680.71
    340240     9682.38
    340280     9683.11
    340320     9684.56
    340360     9684.87
    340400     9687.57
    340440     9687.56
    340480     9689.23
    340520     9691.46
    340560     9691.17
    340600     9692.89
    340640     9693.27
    340680     9694.57
    340720     9694.73
    340760     9696.63
    340800     9697.55
    340840     9698.83
    340880     9700.16
    340920     9701.43
    340960     9702.15
    341000     9703.55
    341040      9705.2
    341080     9705.95
    341120     9707.39
    341160     9707.73
    341200      9710.4
    341240     9710.42
    341280     9712.06
    341320     9714.29
    341360     9714.05
    341400     9715.72
    341440     9716.11
    341480     9717.45
    341520     9717.56
    341560     9719.47
    341600     9720.41
    341640     9721.68
    341680     9722.99
    341720     9724.27
    341760     9724.97
    341800     9726.37
    341840     9728.07
    341880     9728.78
    341920     9730.22
    341960     9730.54
    342000     9733.26
    342040     9733.28
    342080     9734.92
    342120     9737.12
    342160     9736.91
    342200     9738.59
    342240     9738.96
    342280     9740.28
    342320     9740.38
    342360     9742.29
    342400     9743.25
    342440     9744.52
    342480     9745.83
    342520     9747.07
    342560     9747.78
    342600     9749.19
    342640     9750.87
    342680      9751.6
    342720     9753.04
    342760     9753.37
    342800     9756.07
    342840     9756.08
    342880     9757.78
    342920     9759.92
    342960     9759.71
    343000      9761.4
    343040     9761.78
    343080     9763.08
    343120      9763.2
    343160      9765.1
    343200     9766.08
    343240     9767.31
    343280     9768.63
    343320     9769.88
    343360     9770.57
    343400     9771.97
    343440     9773.69
    343480      9774.4
    343520     9775.86
    343560     9776.18
    343600     9778.86
    343640     9778.88
    343680     9780.58
    343720     9782.69
    343760     9782.55
    343800     9784.24
    343840     9784.56
    343880     9785.86
    343920     9786.03
    343960     9787.92
    344000      9788.9
    344040     9790.13
    344080     9791.44
    344120     9792.69
    344160     9793.39
    344200     9794.81
    344240     9796.52
    344280     9797.19
    344320     9798.68
    344360     9798.99
    344400     9801.67
    344440     9801.68
    344480     9803.39
    344520     9805.48
    344560     9805.38
    344600     9807.08
    344640     9807.34
    344680     9808.72
    344720     9808.88
    344760     9810.76
    344800     9811.72
    344840     9812.96
    344880     9814.25
    344920     9815.51
    344960     9816.22
    345000     9817.62
    345040     9819.34
    345080     9820.06
    345120     9821.51
    345160     9821.81
    345200      9824.5
    345240     9824.52
    345280     9826.26
    345320     9828.34
    345360     9828.21
    345400     9829.92
    345440     9830.18
    345480     9831.56
    345520     9831.74
    345560      9833.6
    345600     9834.57
    345640     9835.77
    345680     9837.08
    345720     9838.33
    345760     9839.05
    345800     9840.45
    345840      9842.2
    345880     9842.92
    345920     9844.38
    345960     9844.64
    346000     9847.34
    346040     9847.41
    346080     9849.14
    346120     9851.17
    346160     9851.02
    346200     9852.77
    346240     9853.06
    346280     9854.39
    346320     9854.53
    346360     9856.44
    346400     9857.39
    346440      9858.6
    346480      9859.9
    346520     9861.18
    346560     9861.91
    346600     9863.27
    346640     9865.01
    346680     9865.75
    346720     9867.17
    346760     9867.42
    346800     9870.15
    346840     9870.25
    346880     9871.96
    346920     9873.98
    346960     9873.84
    347000     9875.58
    347040     9875.87
    347080     9877.18
    347120     9877.34
    347160     9879.25
    347200     9880.19
    347240     9881.37
    347280      9882.7
    347320     9883.98
    347360     9884.71
    347400     9886.05
    347440     9887.83
    347480     9888.53
    347520     9889.93
    347560      9890.2
    347600     9892.93
    347640     9893.05
    347680     9894.77
    347720     9896.81
    347760     9896.65
    347800     9898.37
    347840     9898.64
    347880     9899.94
    347920     9900.17
    347960     9902.04
    348000     9903.01
    348040     9904.18
    348080     9905.52
    348120     9906.79
    348160     9907.52
    348200     9908.84
    348240     9910.63
    348280     9911.35
    348320     9912.73
    348360     9913.01
    348400     9915.75
    348440     9915.84
    348480     9917.54
    348520     9919.61
    348560     9919.47
    348600     9921.19
    348640     9921.47
    348680     9922.71
    348720     9922.96
    348760     9924.86
    348800     9925.83
    348840     9926.95
    348880     9928.32
    348920      9929.6
    348960     9930.33
    349000     9931.63
    349040     9933.43
    349080     9934.16
    349120     9935.54
    349160     9935.79
    349200     9938.53
    349240     9938.64
    349280     9940.37
    349320     9942.44
    349360     9942.27
    349400     9944.01
    349440     9944.25
    349480     9945.54
    349520     9945.79
    349560     9947.64
    349600     9948.61
    349640     9949.75
    349680     9951.12
    349720     9952.41
    349760     9953.12
    349800     9954.46
    349840     9956.23
    349880     9956.93
    349920     9958.35
    349960     9958.58
    350000     9961.34
    350040     9961.44
    350080     9963.15
    350120     9965.25
    350160     9965.07
    350200     9966.81
    350240     9967.05
    350280     9968.31
    350320      9968.6
    350360     9970.45
    350400     9971.39
    350440     9972.54
    350480     9973.91
    350520     9975.21
    350560     9975.92
    350600     9977.27
    350640     9979.03
    350680     9979.75
    350720     9981.17
    350760     9981.36
    350800     9984.14
    350840     9984.26
    350880     9985.96
    350920     9988.06
    350960     9987.88
    351000     9989.65
    351040     9989.82
    351080      9991.1
    351120     9991.38
    351160     9993.26
    351200     9994.19
    351240     9995.33
    351280     9996.73
    351320     9998.01
    351360     9998.71
    351400     10000.1
    351440     10001.9
    351480     10002.6
    351520       10004
    351560     10004.1
    351600     10006.9
    351640     10007.1
    351680     10008.8
    351720     10010.9
    351760     10010.7
    351800     10012.4
    351840     10012.6
    351880     10013.9
    351920     10014.2
    351960       10016
    352000       10017
    352040     10018.1
    352080     10019.5
    352120     10020.8
    352160     10021.5
    352200     10022.9
    352240     10024.6
    352280     10025.4
    352320     10026.8
    352360     10026.9
    352400     10029.7
    352440     10029.9
    352480     10031.5
    352520     10033.6
    352560     10033.5
    352600     10035.2
    352640     10035.4
    352680     10036.7
    352720       10037
    352760     10038.9
    352800     10039.8
    352840     10040.9
    352880     10042.3
    352920     10043.6
    352960     10044.3
    353000     10045.7
    353040     10047.4
    353080     10048.2
    353120     10049.6
    353160     10049.7
    353200     10052.5
    353240     10052.7
    353280     10054.3
    353320     10056.4
    353360     10056.3
    353400       10058
    353440     10058.2
    353480     10059.5
    353520     10059.8
    353560     10061.6
    353600     10062.6
    353640     10063.7
    353680     10065.1
    353720     10066.4
    353760     10067.1
    353800     10068.5
    353840     10070.3
    353880       10071
    353920     10072.4
    353960     10072.6
    354000     10075.3
    354040     10075.5
    354080     10077.1
    354120     10079.3
    354160     10079.1
    354200     10080.8
    354240       10081
    354280     10082.3
    354320     10082.6
    354360     10084.5
    354400     10085.4
    354440     10086.5
    354480       10088
    354520     10089.2
    354560     10089.9
    354600     10091.3
    354640     10093.1
    354680     10093.8
    354720     10095.2
    354760     10095.4
    354800     10098.1
    354840     10098.3
    354880     10099.9
    354920     10102.1
    354960     10101.9
    355000     10103.6
    355040     10103.8
    355080     10105.1
    355120     10105.3
    355160     10107.3
    355200     10108.2
    355240     10109.3
    355280     10110.8
    355320     10111.9
    355360     10112.7
    355400       10114
    355440     10115.8
    355480     10116.6
    355520       10118
    355560     10118.1
    355600     10120.9
    355640     10121.1
    355680     10122.7
    355720     10124.9
    355760     10124.7
    355800     10126.4
    355840     10126.6
    355880     10127.9
    355920     10128.1
    355960     10130.1
    356000       10131
    356040       10132
    356080     10133.5
    356120     10134.7
    356160     10135.5
    356200     10136.8
    356240     10138.6
    356280     10139.4
    356320     10140.8
    356360     10140.9
    356400     10143.7
    356440     10143.8
    356480     10145.5
    356520     10147.7
    356560     10147.4
    356600     10149.2
    356640     10149.4
    356680     10150.7
    356720     10150.9
    356760     10152.9
    356800     10153.7
    356840     10154.8
    356880     10156.3
    356920     10157.5
    356960     10158.3
    357000     10159.6
    357040     10161.4
    357080     10162.2
    357120     10163.5
    357160     10163.7
    357200     10166.4
    357240     10166.6
    357280     10168.2
    357320     10170.4
    357360     10170.2
    357400     10171.9
    357440     10172.1
    357480     10173.4
    357520     10173.7
    357560     10175.6
    357600     10176.5
    357640     10177.6
    357680     10179.1
    357720     10180.3
    357760     10181.1
    357800     10182.4
    357840     10184.2
    357880       10185
    357920     10186.3
    357960     10186.5
    358000     10189.2
    358040     10189.3
    358080       10191
    358120     10193.2
    358160       10193
    358200     10194.8
    358240     10194.9
    358280     10196.2
    358320     10196.5
    358360     10198.5
    358400     10199.3
    358440     10200.4
    358480     10201.9
    358520     10203.1
    358560     10203.9
    358600     10205.2
    358640       10207
    358680     10207.8
    358720     10209.2
    358760     10209.4
    358800       10212
    358840     10212.2
    358880     10213.8
    358920     10216.1
    358960     10215.8
    359000     10217.6
    359040     10217.8
    359080       10219
    359120     10219.3
    359160     10221.3
    359200     10222.1
    359240     10223.3
    359280     10224.8
    359320       10226
    359360     10226.8
    359400       10228
    359440     10229.9
    359480     10230.6
    359520       10232
    359560     10232.3
    359600     10234.8
    359640       10235
    359680     10236.6
    359720     10238.9
    359760     10238.7
    359800     10240.5
    359840     10240.6
    359880     10241.9
    359920     10242.2
    359960     10244.1
    360000       10245
    360040     10246.1
    360080     10247.6
    360120     10248.8
    360160     10249.6
    360200     10250.9
    360240     10252.7
    360280     10253.4
    360320     10254.8
    360360     10255.1
    360400     10257.6
    360440     10257.8
    360480     10259.4
    360520     10261.7
    360560     10261.5
    360600     10263.3
    360640     10263.4
    360680     10264.7
    360720       10265
    360760     10266.9
    360800     10267.8
    360840       10269
    360880     10270.4
    360920     10271.6
    360960     10272.4
    361000     10273.7
    361040     10275.5
    361080     10276.2
    361120     10277.6
    361160       10278
    361200     10280.5
    361240     10280.7
    361280     10282.3
    361320     10284.5
    361360     10284.3
    361400     10286.1
    361440     10286.3
    361480     10287.5
    361520     10287.8
    361560     10289.8
    361600     10290.6
    361640     10291.8
    361680     10293.2
    361720     10294.4
    361760     10295.2
    361800     10296.5
    361840     10298.3
    361880     10299.1
    361920     10300.4
    361960     10300.8
    362000     10303.3
    362040     10303.5
    362080     10305.1
    362120     10307.3
    362160     10307.2
    362200     10308.9
    362240     10309.1
    362280     10310.3
    362320     10310.6
    362360     10312.6
    362400     10313.4
    362440     10314.6
    362480     10316.1
    362520     10317.2
    362560       10318
    362600     10319.3
    362640     10321.2
    362680     10321.9
    362720     10323.2
    362760     10323.6
    362800     10326.1
    362840     10326.3
    362880     10327.9
    362920     10330.1
    362960       10330
    363000     10331.8
    363040       10332
    363080     10333.1
    363120     10333.4
    363160     10335.4
    363200     10336.2
    363240     10337.4
    363280     10338.8
    363320       10340
    363360     10340.9
    363400     10342.1
    363440       10344
    363480     10344.7
    363520       10346
    363560     10346.4
    363600       10349
    363640     10349.2
    363680     10350.7
    363720     10352.9
    363760     10352.8
    363800     10354.5
    363840     10354.7
    363880     10355.9
    363920     10356.2
    363960     10358.2
    364000       10359
    364040     10360.2
    364080     10361.7
    364120     10362.8
    364160     10363.7
    364200     10364.9
    364240     10366.8
    364280     10367.5
    364320     10368.9
    364360     10369.2
    364400     10371.8
    364440       10372
    364480     10373.5
    364520     10375.7
    364560     10375.6
    364600     10377.4
    364640     10377.6
    364680     10378.7
    364720       10379
    364760       10381
    364800     10381.8
    364840     10383.1
    364880     10384.5
    364920     10385.7
    364960     10386.6
    365000     10387.8
    365040     10389.7
    365080     10390.3
    365120     10391.7
    365160     10392.1
    365200     10394.6
    365240     10394.8
    365280     10396.4
    365320     10398.6
    365360     10398.5
    365400     10400.2
    365440     10400.4
    365480     10401.5
    365520     10401.9
    365560     10403.9
    365600     10404.7
    365640     10405.9
    365680     10407.3
    365720     10408.5
    365760     10409.4
    365800     10410.6
    365840     10412.5
    365880     10413.1
    365920     10414.5
    365960     10414.9
    366000     10417.5
    366040     10417.6
    366080     10419.2
    366120     10421.4
    366160     10421.3
    366200       10423
    366240     10423.2
    366280     10424.3
    366320     10424.7
    366360     10426.7
    366400     10427.5
    366440     10428.7
    366480     10430.1
    366520     10431.3
    366560     10432.2
    366600     10433.4
    366640     10435.3
    366680       10436
    366720     10437.4
    366760     10437.7
    366800     10440.3
    366840     10440.4
    366880       10442
    366920     10444.2
    366960     10444.1
    367000     10445.8
    367040     10446.1
    367080     10447.1
    367120     10447.5
    367160     10449.5
    367200     10450.3
    367240     10451.6
    367280     10452.9
    367320     10454.1
    367360       10455
    367400     10456.2
    367440     10458.1
    367480     10458.8
    367520     10460.2
    367560     10460.5
    367600     10463.2
    367640     10463.3
    367680     10464.9
    367720     10467.1
    367760       10467
    367800     10468.7
    367840     10468.9
    367880       10470
    367920     10470.4
    367960     10472.3
    368000     10473.1
    368040     10474.4
    368080     10475.8
    368120     10476.9
    368160     10477.9
    368200       10479
    368240       10481
    368280     10481.6
    368320       10483
    368360     10483.3
    368400       10486
    368440     10486.1
    368480     10487.7
    368520     10489.9
    368560     10489.8
    368600     10491.5
    368640     10491.7
    368680     10492.7
    368720     10493.2
    368760     10495.2
    368800     10495.9
    368840     10497.2
    368880     10498.6
    368920     10499.7
    368960     10500.7
    369000     10501.9
    369040     10503.8
    369080     10504.5
    369120     10505.9
    369160     10506.1
    369200     10508.8
    369240       10509
    369280     10510.5
    369320     10512.8
    369360     10512.6
    369400     10514.4
    369440     10514.5
    369480     10515.6
    369520       10516
    369560       10518
    369600     10518.7
    369640       10520
    369680     10521.4
    369720     10522.6
    369760     10523.6
    369800     10524.7
    369840     10526.6
    369880     10527.3
    369920     10528.7
    369960       10529
    370000     10531.7
    370040     10531.9
    370080     10533.4
    370120     10535.6
    370160     10535.5
    370200     10537.2
    370240     10537.4
    370280     10538.4
    370320     10538.8
    370360     10540.8
    370400     10541.6
    370440     10542.9
    370480     10544.2
    370520     10545.4
    370560     10546.4
    370600     10547.6
    370640     10549.4
    370680     10550.1
    370720     10551.6
    370760     10551.8
    370800     10554.5
    370840     10554.7
    370880     10556.2
    370920     10558.4
    370960     10558.4
    371000     10560.1
    371040     10560.2
    371080     10561.3
    371120     10561.6
    371160     10563.7
    371200     10564.4
    371240     10565.7
    371280     10567.1
    371320     10568.3
    371360     10569.2
    371400     10570.4
    371440     10572.2
    371480       10573
    371520     10574.5
    371560     10574.6
    371600     10577.4
    371640     10577.5
    371680     10579.1
    371720     10581.3
    371760     10581.1
    371800     10582.9
    371840     10583.1
    371880     10584.1
    371920     10584.5
    371960     10586.5
    372000     10587.3
    372040     10588.5
    372080     10589.9
    372120     10591.1
    372160     10592.1
    372200     10593.3
    372240     10595.1
    372280     10595.8
    372320     10597.3
    372360     10597.5
    372400     10600.2
    372440     10600.4
    372480     10601.9
    372520     10604.2
    372560       10604
    372600     10605.8
    372640     10605.9
    372680       10607
    372720     10607.3
    372760     10609.4
    372800     10610.1
    372840     10611.4
    372880     10612.8
    372920     10613.9
    372960       10615
    373000     10616.1
    373040     10617.9
    373080     10618.6
    373120     10620.1
    373160     10620.3
    373200     10623.1
    373240     10623.2
    373280     10624.8
    373320       10627
    373360     10626.8
    373400     10628.6
    373440     10628.7
    373480     10629.8
    373520     10630.2
    373560     10632.2
    373600       10633
    373640     10634.2
    373680     10635.6
    373720     10636.8
    373760     10637.8
    373800     10638.9
    373840     10640.7
    373880     10641.5
    373920     10642.9
    373960     10643.1
    374000     10645.9
    374040       10646
    374080     10647.6
    374120     10649.8
    374160     10649.6
    374200     10651.5
    374240     10651.5
    374280     10652.6
    374320       10653
    374360       10655
    374400     10655.8
    374440       10657
    374480     10658.4
    374520     10659.6
    374560     10660.7
    374600     10661.8
    374640     10663.6
    374680     10664.3
    374720     10665.8
    374760       10666
    374800     10668.7
    374840     10668.8
    374880     10670.4
    374920     10672.6
    374960     10672.4
    375000     10674.3
    375040     10674.3
    375080     10675.4
    375120     10675.8
    375160     10677.8
    375200     10678.6
    375240     10679.9
    375280     10681.3
    375320     10682.4
    375360     10683.5
    375400     10684.5
    375440     10686.4
    375480     10687.1
    375520     10688.6
    375560     10688.8
    375600     10691.6
    375640     10691.6
    375680     10693.3
    375720     10695.4
    375760     10695.3
    375800     10697.1
    375840     10697.2
    375880     10698.3
    375920     10698.6
    375960     10700.7
    376000     10701.5
    376040     10702.7
    376080     10704.2
    376120     10705.3
    376160     10706.3
    376200     10707.4
    376240     10709.3
    376280       10710
    376320     10711.4
    376360     10711.7
    376400     10714.4
    376440     10714.4
    376480     10716.1
    376520     10718.3
    376560     10718.1
    376600     10719.9
    376640       10720
    376680     10721.1
    376720     10721.5
    376760     10723.5
    376800     10724.3
    376840     10725.6
    376880       10727
    376920     10728.1
    376960     10729.1
    377000     10730.3
    377040     10732.1
    377080     10732.8
    377120     10734.3
    377160     10734.5
    377200     10737.3
    377240     10737.2
    377280       10739
    377320     10741.1
    377360     10740.9
    377400     10742.8
    377440     10742.8
    377480     10743.9
    377520     10744.3
    377560     10746.4
    377600     10747.2
    377640     10748.5
    377680     10749.9
    377720     10750.9
    377760       10752
    377800     10753.2
    377840     10754.9
    377880     10755.7
    377920     10757.2
    377960     10757.3
    378000     10760.1
    378040       10760
    378080     10761.8
    378120     10763.9
    378160     10763.8
    378200     10765.6
    378240     10765.6
    378280     10766.7
    378320     10767.1
    378360     10769.2
    378400       10770
    378440     10771.3
    378480     10772.8
    378520     10773.8
    378560     10774.8
    378600       10776
    378640     10777.7
    378680     10778.5
    378720       10780
    378760     10780.2
    378800       10783
    378840     10782.9
    378880     10784.6
    378920     10786.7
    378960     10786.6
    379000     10788.4
    379040     10788.5
    379080     10789.6
    379120     10789.9
    379160       10792
    379200     10792.8
    379240     10794.1
    379280     10795.6
    379320     10796.7
    379360     10797.7
    379400     10798.9
    379440     10800.6
    379480     10801.4
    379520     10802.9
    379560     10803.1
    379600     10805.8
    379640     10805.7
    379680     10807.5
    379720     10809.6
    379760     10809.5
    379800     10811.3
    379840     10811.4
    379880     10812.5
    379920     10812.8
    379960     10814.9
    380000     10815.7
    380040       10817
    380080     10818.5
    380120     10819.5
    380160     10820.5
    380200     10821.8
    380240     10823.5
    380280     10824.3
    380320     10825.8
    380360     10825.9
    380400     10828.7
    380440     10828.6
    380480     10830.4
    380520     10832.5
    380560     10832.4
    380600     10834.2
    380640     10834.3
    380680     10835.4
    380720     10835.7
    380760     10837.8
    380800     10838.6
    380840     10839.9
    380880     10841.4
    380920     10842.4
    380960     10843.5
    381000     10844.7
    381040     10846.4
    381080     10847.2
    381120     10848.7
    381160     10848.9
    381200     10851.5
    381240     10851.5
    381280     10853.3
    381320     10855.4
    381360     10855.3
    381400     10857.1
    381440     10857.2
    381480     10858.3
    381520     10858.6
    381560     10860.6
    381600     10861.5
    381640     10862.8
    381680     10864.3
    381720     10865.3
    381760     10866.4
    381800     10867.6
    381840     10869.3
    381880     10870.1
    381920     10871.5
    381960     10871.8
    382000     10874.5
    382040     10874.4
    382080     10876.3
    382120     10878.3
    382160     10878.2
    382200     10879.9
    382240     10880.1
    382280     10881.2
    382320     10881.4
    382360     10883.5
    382400     10884.4
    382440     10885.7
    382480     10887.2
    382520     10888.3
    382560     10889.3
    382600     10890.5
    382640     10892.2
    382680       10893
    382720     10894.5
    382760     10894.7
    382800     10897.4
    382840     10897.4
    382880     10899.2
    382920     10901.2
    382960     10901.2
    383000     10902.9
    383040       10903
    383080     10904.1
    383120     10904.4
    383160     10906.5
    383200     10907.3
    383240     10908.6
    383280     10910.1
    383320     10911.2
    383360     10912.2
    383400     10913.4
    383440     10915.1
    383480     10915.9
    383520     10917.4
    383560     10917.6
    383600     10920.3
    383640     10920.2
    383680     10922.1
    383720     10924.1
    383760       10924
    383800     10925.7
    383840     10925.9
    383880       10927
    383920     10927.3
    383960     10929.3
    384000     10930.2
    384040     10931.5
    384080       10933
    384120     10934.1
    384160     10935.1
    384200     10936.2
    384240       10938
    384280     10938.8
    384320     10940.3
    384360     10940.4
    384400     10943.1
    384440     10943.1
    384480       10945
    384520       10947
    384560     10946.9
    384600     10948.6
    384640     10948.8
    384680     10949.9
    384720     10950.1
    384760     10952.2
    384800     10953.1
    384840     10954.3
    384880     10955.8
    384920       10957
    384960     10957.9
    385000     10959.2
    385040     10960.9
    385080     10961.7
    385120     10963.1
    385160     10963.3
    385200       10966
    385240       10966
    385280     10967.9
    385320     10969.9
    385360     10969.8
    385400     10971.5
    385440     10971.7
    385480     10972.8
    385520       10973
    385560     10975.1
    385600     10975.9
    385640     10977.2
    385680     10978.7
    385720     10979.8
    385760     10980.8
    385800       10982
    385840     10983.7
    385880     10984.6
    385920       10986
    385960     10986.2
    386000     10988.9
    386040     10988.8
    386080     10990.7
    386120     10992.8
    386160     10992.6
    386200     10994.4
    386240     10994.5
    386280     10995.7
    386320     10995.9
    386360       10998
    386400     10998.8
    386440     11000.1
    386480     11001.6
    386520     11002.7
    386560     11003.7
    386600     11004.9
    386640     11006.6
    386680     11007.5
    386720     11008.9
    386760     11009.1
    386800     11011.7
    386840     11011.7
    386880     11013.6
    386920     11015.6
    386960     11015.5
    387000     11017.3
    387040     11017.4
    387080     11018.5
    387120     11018.8
    387160     11020.9
    387200     11021.6
    387240       11023
    387280     11024.5
    387320     11025.6
    387360     11026.6
    387400     11027.8
    387440     11029.5
    387480     11030.3
    387520     11031.8
    387560       11032
    387600     11034.5
    387640     11034.6
    387680     11036.4
    387720     11038.5
    387760     11038.3
    387800     11040.2
    387840     11040.2
    387880     11041.4
    387920     11041.6
    387960     11043.7
    388000     11044.5
    388040     11045.9
    388080     11047.4
    388120     11048.5
    388160     11049.4
    388200     11050.7
    388240     11052.4
    388280     11053.2
    388320     11054.6
    388360     11054.9
    388400     11057.4
    388440     11057.4
    388480     11059.3
    388520     11061.3
    388560     11061.2
    388600       11063
    388640       11063
    388680     11064.2
    388720     11064.5
    388760     11066.6
    388800     11067.4
    388840     11068.8
    388880     11070.3
    388920     11071.3
    388960     11072.3
    389000     11073.5
    389040     11075.2
    389080     11076.1
    389120     11077.4
    389160     11077.7
    389200     11080.3
    389240     11080.3
    389280     11082.2
    389320     11084.2
    389360     11084.1
    389400     11085.9
    389440     11085.9
    389480     11087.1
    389520     11087.4
    389560     11089.4
    389600     11090.3
    389640     11091.6
    389680     11093.1
    389720     11094.2
    389760     11095.1
    389800     11096.4
    389840     11098.1
    389880     11098.9
    389920     11100.3
    389960     11100.6
    390000     11103.2
    390040     11103.2
    390080     11105.1
    390120     11107.1
    390160       11107
    390200     11108.7
    390240     11108.8
    390280     11109.9
    390320     11110.2
    390360     11112.3
    390400     11113.2
    390440     11114.5
    390480       11116
    390520     11117.1
    390560       11118
    390600     11119.2
    390640     11120.9
    390680     11121.8
    390720     11123.1
    390760     11123.4
    390800       11126
    390840       11126
    390880     11127.9
    390920       11130
    390960     11129.9
    391000     11131.6
    391040     11131.6
    391080     11132.8
    391120     11133.1
    391160     11135.2
    391200       11136
    391240     11137.4
    391280     11138.9
    391320       11140
    391360     11140.9
    391400     11142.1
    391440     11143.8
    391480     11144.7
    391520       11146
    391560     11146.3
    391600     11148.9
    391640     11148.9
    391680     11150.8
    391720       11153
    391760     11152.8
    391800     11154.5
    391840     11154.5
    391880     11155.7
    391920       11156
    391960     11158.1
    392000     11158.9
    392040     11160.3
    392080     11161.8
    392120     11162.9
    392160     11163.8
    392200       11165
    392240     11166.7
    392280     11167.6
    392320     11168.9
    392360     11169.2
    392400     11171.8
    392440     11171.8
    392480     11173.8
    392520     11175.9
    392560     11175.7
    392600     11177.4
    392640     11177.4
    392680     11178.6
    392720     11178.9
    392760       11181
    392800     11181.8
    392840     11183.2
    392880     11184.7
    392920     11185.9
    392960     11186.7
    393000       11188
    393040     11189.6
    393080     11190.5
    393120     11191.9
    393160     11192.2
    393200     11194.7
    393240     11194.7
    393280     11196.7
    393320     11198.8
    393360     11198.6
    393400     11200.3
    393440     11200.4
    393480     11201.6
    393520     11201.9
    393560     11203.9
    393600     11204.8
    393640     11206.1
    393680     11207.6
    393720     11208.8
    393760     11209.6
    393800     11210.9
    393840     11212.5
    393880     11213.4
    393920     11214.8
    393960     11215.1
    394000     11217.7
    394040     11217.6
    394080     11219.6
    394120     11221.7
    394160     11221.5
    394200     11223.2
    394240     11223.3
    394280     11224.4
    394320     11224.8
    394360     11226.8
    394400     11227.7
    394440       11229
    394480     11230.6
    394520     11231.7
    394560     11232.5
    394600     11233.8
    394640     11235.4
    394680     11236.3
    394720     11237.7
    394760       11238
    394800     11240.6
    394840     11240.6
    394880     11242.5
    394920     11244.6
    394960     11244.5
    395000     11246.1
    395040     11246.2
    395080     11247.4
    395120     11247.7
    395160     11249.7
    395200     11250.6
    395240     11251.9
    395280     11253.5
    395320     11254.5
    395360     11255.5
    395400     11256.7
    395440     11258.3
    395480     11259.2
    395520     11260.7
    395560     11260.9
    395600     11263.5
    395640     11263.5
    395680     11265.4
    395720     11267.6
    395760     11267.3
    395800       11269
    395840     11269.1
    395880     11270.2
    395920     11270.6
    395960     11272.6
    396000     11273.5
    396040     11274.8
    396080     11276.4
    396120     11277.5
    396160     11278.3
    396200     11279.6
    396240     11281.2
    396280     11282.1
    396320     11283.6
    396360     11283.8
    396400     11286.4
    396440     11286.4
    396480     11288.3
    396520     11290.5
    396560     11290.3
    396600     11291.9
    396640       11292
    396680     11293.1
    396720     11293.4
    396760     11295.5
    396800     11296.4
    396840     11297.7
    396880     11299.2
    396920     11300.3
    396960     11301.3
    397000     11302.5
    397040     11304.1
    397080       11305
    397120     11306.5
    397160     11306.7
    397200     11309.3
    397240     11309.3
    397280     11311.2
    397320     11313.3
    397360     11313.2
    397400     11314.8
    397440     11314.9
    397480       11316
    397520     11316.3
    397560     11318.4
    397600     11319.2
    397640     11320.6
    397680     11322.1
    397720     11323.2
    397760     11324.2
    397800     11325.4
    397840       11327
    397880     11327.9
    397920     11329.4
    397960     11329.5
    398000     11332.1
    398040     11332.2
    398080     11334.1
    398120     11336.3
    398160       11336
    398200     11337.7
    398240     11337.7
    398280     11338.9
    398320     11339.1
    398360     11341.3
    398400     11342.1
    398440     11343.5
    398480       11345
    398520     11346.1
    398560     11347.1
    398600     11348.2
    398640     11349.9
    398680     11350.8
    398720     11352.2
    398760     11352.4
    398800       11355
    398840     11355.1
    398880       11357
    398920     11359.1
    398960     11358.9
    399000     11360.6
    399040     11360.6
    399080     11361.8
    399120       11362
    399160     11364.2
    399200     11364.9
    399240     11366.3
    399280     11367.8
    399320       11369
    399360     11369.9
    399400       11371
    399440     11372.8
    399480     11373.6
    399520     11375.1
    399560     11375.2
    399600     11377.8
    399640       11378
    399680     11379.8
    399720     11381.9
    399760     11381.8
    399800     11383.5
    399840     11383.5
    399880     11384.6
    399920     11384.9
    399960       11387
    400000     11387.8
    400040     11389.2
    400080     11390.8
    400120     11391.8
    400160     11392.8
    400200     11393.9
    400240     11395.6
    400280     11396.5
    400320       11398
    400360     11398.1
    400400     11400.7
    400440     11400.8
    400480     11402.7
    400520     11404.9
    400560     11404.7
    400600     11406.4
    400640     11406.5
    400680     11407.5
    400720     11407.8
    400760     11409.9
    400800     11410.6
    400840     11412.1
    400880     11413.7
    400920     11414.7
    400960     11415.7
    401000     11416.9
    401040     11418.5
    401080     11419.4
    401120     11420.9
    401160       11421
    401200     11423.6
    401240     11423.8
    401280     11425.6
    401320     11427.8
    401360     11427.6
    401400     11429.3
    401440     11429.3
    401480     11430.4
    401520     11430.7
    401560     11432.8
    401600     11433.5
    401640     11434.9
    401680     11436.6
    401720     11437.6
    401760     11438.6
    401800     11439.7
    401840     11441.4
    401880     11442.3
    401920     11443.8
    401960     11443.9
    402000     11446.5
    402040     11446.7
    402080     11448.5
    402120     11450.7
    402160     11450.4
    402200     11452.2
    402240     11452.2
    402280     11453.3
    402320     11453.6
    402360     11455.7
    402400     11456.4
    402440     11457.8
    402480     11459.5
    402520     11460.5
    402560     11461.5
    402600     11462.6
    402640     11464.3
    402680     11465.2
    402720     11466.7
    402760     11466.8
    402800     11469.4
    402840     11469.6
    402880     11471.4
    402920     11473.6
    402960     11473.3
    403000       11475
    403040     11475.1
    403080     11476.2
    403120     11476.4
    403160     11478.6
    403200     11479.2
    403240     11480.7
    403280     11482.4
    403320     11483.4
    403360     11484.4
    403400     11485.5
    403440     11487.2
    403480     11488.1
    403520     11489.6
    403560     11489.7
    403600     11492.3
    403640     11492.5
    403680     11494.3
    403720     11496.5
    403760     11496.2
    403800       11498
    403840       11498
    403880       11499
    403920     11499.3
    403960     11501.4
    404000     11502.2
    404040     11503.6
    404080     11505.3
    404120     11506.3
    404160     11507.3
    404200     11508.4
    404240     11510.1
    404280       11511
    404320     11512.5
    404360     11512.6
    404400     11515.2
    404440     11515.4
    404480     11517.2
    404520     11519.4
    404560     11519.1
    404600     11520.8
    404640     11520.9
    404680     11521.9
    404720     11522.2
    404760     11524.3
    404800       11525
    404840     11526.5
    404880     11528.1
    404920     11529.2
    404960     11530.1
    405000     11531.3
    405040       11533
    405080     11533.8
    405120     11535.3
    405160     11535.5
    405200     11538.1
    405240     11538.3
    405280     11540.1
    405320     11542.3
    405360       11542
    405400     11543.7
    405440     11543.7
    405480     11544.8
    405520     11545.1
    405560     11547.2
    405600     11547.9
    405640     11549.3
    405680       11551
    405720     11552.1
    405760       11553
    405800     11554.1
    405840     11555.9
    405880     11556.8
    405920     11558.2
    405960     11558.4
    406000       11561
    406040     11561.1
    406080       11563
    406120     11565.2
    406160     11564.9
    406200     11566.6
    406240     11566.6
    406280     11567.7
    406320       11568
    406360     11570.1
    406400     11570.8
    406440     11572.2
    406480     11573.9
    406520       11575
    406560     11575.9
    406600       11577
    406640     11578.8
    406680     11579.6
    406720     11581.1
    406760     11581.2
    406800     11583.9
    406840       11584
    406880     11585.9
    406920     11588.1
    406960     11587.7
    407000     11589.5
    407040     11589.5
    407080     11590.5
    407120     11590.8
    407160       11593
    407200     11593.7
    407240     11595.1
    407280     11596.8
    407320     11597.8
    407360     11598.8
    407400     11599.9
    407440     11601.7
    407480     11602.5
    407520       11604
    407560     11604.1
    407600     11606.8
    407640     11606.9
    407680     11608.7
    407720     11610.9
    407760     11610.6
    407800     11612.4
    407840     11612.3
    407880     11613.4
    407920     11613.7
    407960     11615.9
    408000     11616.6
    408040     11617.9
    408080     11619.7
    408120     11620.7
    408160     11621.7
    408200     11622.8
    408240     11624.6
    408280     11625.4
    408320     11626.9
    408360       11627
    408400     11629.7
    408440     11629.8
    408480     11631.7
    408520     11633.9
    408560     11633.4
    408600     11635.3
    408640     11635.2
    408680     11636.3
    408720     11636.6
    408760     11638.8
    408800     11639.5
    408840     11640.8
    408880     11642.6
    408920     11643.6
    408960     11644.6
    409000     11645.7
    409040     11647.5
    409080     11648.4
    409120     11649.8
    409160     11649.8
    409200     11652.6
    409240     11652.7
    409280     11654.5
    409320     11656.7
    409360     11656.3
    409400     11658.2
    409440     11658.1
    409480     11659.2
    409520     11659.5
    409560     11661.7
    409600     11662.4
    409640     11663.7
    409680     11665.5
    409720     11666.6
    409760     11667.5
    409800     11668.6
    409840     11670.4
    409880     11671.3
    409920     11672.7
    409960     11672.8
    410000     11675.5
    410040     11675.6
    410080     11677.5
    410120     11679.6
    410160     11679.3
    410200     11681.1
    410240     11681.1
    410280     11682.1
    410320     11682.5
    410360     11684.7
    410400     11685.3
    410440     11686.7
    410480     11688.5
    410520     11689.5
    410560     11690.5
    410600     11691.6
    410640     11693.3
    410680     11694.3
    410720     11695.6
    410760     11695.7
    410800     11698.4
    410840     11698.6
    410880     11700.4
    410920     11702.6
    410960     11702.2
    411000       11704
    411040       11704
    411080     11705.1
    411120     11705.5
    411160     11707.7
    411200     11708.2
    411240     11709.6
    411280     11711.5
    411320     11712.5
    411360     11713.5
    411400     11714.5
    411440     11716.3
    411480     11717.2
    411520     11718.6
    411560     11718.6
    411600     11721.3
    411640     11721.6
    411680     11723.4
    411720     11725.6
    411760     11725.2
    411800       11727
    411840       11727
    411880     11728.1
    411920     11728.5
    411960     11730.6
    412000     11731.2
    412040     11732.6
    412080     11734.5
    412120     11735.5
    412160     11736.4
    412200     11737.4
    412240     11739.2
    412280     11740.2
    412320     11741.6
    412360     11741.6
    412400     11744.3
    412440     11744.5
    412480     11746.4
    412520     11748.5
    412560     11748.2
    412600       11750
    412640       11750
    412680     11751.1
    412720     11751.4
    412760     11753.6
    412800     11754.2
    412840     11755.6
    412880     11757.5
    412920     11758.4
    412960     11759.4
    413000     11760.4
    413040     11762.2
    413080     11763.1
    413120     11764.6
    413160     11764.5
    413200     11767.3
    413240     11767.5
    413280     11769.3
    413320     11771.5
    413360     11771.1
    413400       11773
    413440     11772.9
    413480       11774
    413520     11774.4
    413560     11776.5
    413600     11777.1
    413640     11778.5
    413680     11780.4
    413720     11781.4
    413760     11782.4
    413800     11783.4
    413840     11785.1
    413880     11786.1
    413920     11787.5
    413960     11787.4
    414000     11790.2
    414040     11790.4
    414080     11792.3
    414120     11794.4
    414160       11794
    414200       11796
    414240     11795.8
    414280       11797
    414320     11797.4
    414360     11799.5
    414400     11800.1
    414440     11801.5
    414480     11803.3
    414520     11804.3
    414560     11805.3
    414600     11806.3
    414640     11808.1
    414680       11809
    414720     11810.4
    414760     11810.4
    414800     11813.2
    414840     11813.3
    414880     11815.2
    414920     11817.4
    414960       11817
    415000     11818.8
    415040     11818.8
    415080       11820
    415120     11820.3
    415160     11822.4
    415200     11823.1
    415240     11824.4
    415280     11826.2
    415320     11827.3
    415360     11828.3
    415400     11829.3
    415440       11831
    415480       11832
    415520     11833.4
    415560     11833.3
    415600     11836.2
    415640     11836.4
    415680     11838.2
    415720     11840.3
    415760       11840
    415800     11841.8
    415840     11841.7
    415880       11843
    415920     11843.3
    415960     11845.3
    416000     11846.1
    416040     11847.4
    416080     11849.3
    416120     11850.3
    416160     11851.3
    416200     11852.2
    416240       11854
    416280       11855
    416320     11856.4
    416360     11856.3
    416400     11859.2
    416440     11859.4
    416480     11861.2
    416520     11863.4
    416560       11863
    416600     11864.7
    416640     11864.7
    416680     11865.9
    416720     11866.3
    416760     11868.3
    416800     11869.1
    416840     11870.4
    416880     11872.2
    416920     11873.3
    416960     11874.3
    417000     11875.2
    417040       11877
    417080     11877.9
    417120     11879.4
    417160     11879.3
    417200     11882.1
    417240     11882.3
    417280     11884.1
    417320     11886.3
    417360     11885.9
    417400     11887.7
    417440     11887.7
    417480     11888.9
    417520     11889.2
    417560     11891.3
    417600       11892
    417640     11893.4
    417680     11895.2
    417720     11896.3
    417760     11897.2
    417800     11898.1
    417840     11899.9
    417880     11900.9
    417920     11902.4
    417960     11902.2
    418000     11905.1
    418040     11905.3
    418080     11907.1
    418120     11909.3
    418160     11908.9
    418200     11910.6
    418240     11910.7
    418280     11911.9
    418320     11912.2
    418360     11914.3
    418400       11915
    418440     11916.3
    418480     11918.2
    418520     11919.2
    418560     11920.1
    418600     11921.1
    418640     11922.8
    418680     11923.8
    418720     11925.3
    418760     11925.2
    418800     11928.1
    418840     11928.2
    418880     11930.1
    418920     11932.2
    418960     11931.8
    419000     11933.6
    419040     11933.6
    419080     11934.9
    419120     11935.2
    419160     11937.3
    419200     11937.9
    419240     11939.3
    419280     11941.2
    419320     11942.2
    419360     11943.1
    419400     11944.1
    419440     11945.8
    419480     11946.8
    419520     11948.3
    419560     11948.2
    419600     11951.1
    419640     11951.2
    419680     11953.1
    419720     11955.2
    419760     11954.8
    419800     11956.6
    419840     11956.6
    419880     11957.8
    419920     11958.2
    419960     11960.2
    420000     11960.9
    420040     11962.2
    420080     11964.1
    420120     11965.2
    420160     11966.1
    420200       11967
    420240     11968.8
    420280     11969.7
    420320     11971.3
    420360     11971.1
    420400       11974
    420440     11974.2
    420480     11976.1
    420520     11978.1
    420560     11977.8
    420600     11979.5
    420640     11979.6
    420680     11980.8
    420720     11981.1
    420760     11983.2
    420800     11983.9
    420840     11985.2
    420880       11987
    420920     11988.1
    420960     11989.1
    421000       11990
    421040     11991.7
    421080     11992.6
    421120     11994.2
    421160     11994.1
    421200       11997
    421240     11997.1
    421280       11999
    421320     12001.1
    421360     12000.7
    421400     12002.5
    421440     12002.5
    421480     12003.7
    421520     12004.1
    421560     12006.1
    421600     12006.8
    421640     12008.1
    421680       12010
    421720       12011
    421760       12012
    421800     12012.9
    421840     12014.7
    421880     12015.6
    421920     12017.2
    421960       12017
    422000       12020
    422040     12020.1
    422080     12021.9
    422120       12024
    422160     12023.7
    422200     12025.5
    422240     12025.4
    422280     12026.7
    422320       12027
    422360     12029.1
    422400     12029.8
    422440       12031
    422480     12032.9
    422520       12034
    422560     12034.9
    422600     12035.9
    422640     12037.6
    422680     12038.5
    422720     12040.2
    422760     12039.9
    422800     12042.9
    422840       12043
    422880     12044.9
    422920     12046.9
    422960     12046.7
    423000     12048.4
    423040     12048.4
    423080     12049.6
    423120       12050
    423160     12052.1
    423200     12052.7
    423240       12054
    423280     12055.9
    423320     12056.9
    423360     12057.9
    423400     12058.8
    423440     12060.6
    423480     12061.5
    423520     12063.1
    423560     12062.9
    423600     12065.9
    423640       12066
    423680     12067.9
    423720     12069.9
    423760     12069.6
    423800     12071.4
    423840     12071.4
    423880     12072.7
    423920       12073
    423960       12075
    424000     12075.7
    424040       12077
    424080     12078.8
    424120     12079.9
    424160     12080.9
    424200     12081.8
    424240     12083.6
    424280     12084.5
    424320     12086.1
    424360     12085.9
    424400     12088.9
    424440       12089
    424480     12090.9
    424520     12092.9
    424560     12092.6
    424600     12094.4
    424640     12094.3
    424680     12095.6
    424720     12095.9
    424760       12098
    424800     12098.7
    424840       12100
    424880     12101.8
    424920       12103
    424960     12103.8
    425000     12104.8
    425040     12106.6
    425080     12107.5
    425120     12109.1
    425160     12108.8
    425200     12111.9
    425240     12111.9
    425280     12113.9
    425320     12115.9
    425360     12115.6
    425400     12117.4
    425440     12117.3
    425480     12118.6
    425520     12118.9
    425560       12121
    425600     12121.7
    425640       12123
    425680     12124.9
    425720       12126
    425760     12126.8
    425800     12127.7
    425840     12129.6
    425880     12130.5
    425920     12132.1
    425960     12131.9
    426000     12134.9
    426040       12135
    426080     12136.8
    426120     12138.9
    426160     12138.6
    426200     12140.3
    426240     12140.3
    426280     12141.6
    426320     12141.8
    426360       12144
    426400     12144.7
    426440       12146
    426480     12147.8
    426520       12149
    426560     12149.8
    426600     12150.7
    426640     12152.6
    426680     12153.5
    426720     12155.1
    426760     12154.9
    426800     12157.8
    426840     12157.9
    426880     12159.8
    426920     12161.9
    426960     12161.6
    427000     12163.4
    427040     12163.3
    427080     12164.6
    427120     12164.8
    427160       12167
    427200     12167.7
    427240     12168.9
    427280     12170.8
    427320       12172
    427360     12172.8
    427400     12173.7
    427440     12175.6
    427480     12176.5
    427520     12178.1
    427560     12177.8
    427600     12180.8
    427640     12180.9
    427680     12182.8
    427720     12184.8
    427760     12184.5
    427800     12186.3
    427840     12186.4
    427880     12187.6
    427920     12187.8
    427960       12190
    428000     12190.7
    428040     12191.9
    428080     12193.8
    428120       12195
    428160     12195.8
    428200     12196.7
    428240     12198.6
    428280     12199.5
    428320     12201.1
    428360     12200.8
    428400     12203.8
    428440     12203.9
    428480     12205.7
    428520     12207.8
    428560     12207.5
    428600     12209.3
    428640     12209.4
    428680     12210.5
    428720     12210.8
    428760       12213
    428800     12213.7
    428840     12214.9
    428880     12216.7
    428920       12218
    428960     12218.8
    429000     12219.7
    429040     12221.6
    429080     12222.4
    429120       12224
    429160     12223.8
    429200     12226.8
    429240     12226.9
    429280     12228.6
    429320     12230.7
    429360     12230.5
    429400     12232.3
    429440     12232.3
    429480     12233.5
    429520     12233.9
    429560       12236
    429600     12236.6
    429640     12237.8
    429680     12239.7
    429720     12240.9
    429760     12241.7
    429800     12242.7
    429840     12244.5
    429880     12245.3
    429920     12246.9
    429960     12246.8
    430000     12249.7
    430040     12249.8
    430080     12251.6
    430120     12253.6
    430160     12253.5
    430200     12255.3
    430240     12255.3
    430280     12256.5
    430320     12256.9
    430360       12259
    430400     12259.6
    430440     12260.8
    430480     12262.7
    430520     12263.9
    430560     12264.7
    430600     12265.6
    430640     12267.5
    430680     12268.3
    430720     12269.9
    430760     12269.7
    430800     12272.7
    430840     12272.7
    430880     12274.5
    430920     12276.6
    430960     12276.5
    431000     12278.2
    431040     12278.3
    431080     12279.5
    431120     12279.9
    431160       12282
    431200     12282.6
    431240     12283.8
    431280     12285.6
    431320     12286.9
    431360     12287.6
    431400     12288.5
    431440     12290.5
    431480     12291.3
    431520     12292.9
    431560     12292.7
    431600     12295.6
    431640     12295.7
    431680     12297.5
    431720     12299.6
    431760     12299.4
    431800     12301.2
    431840     12301.2
    431880     12302.4
    431920     12302.8
    431960     12304.9
    432000     12305.5
    432040     12306.7
    432080     12308.5
    432120     12309.8
    432160     12310.6
    432200     12311.5
    432240     12313.4
    432280     12314.2
    432320     12315.9
    432360     12315.6
    432400     12318.6
    432440     12318.7
    432480     12320.5
    432520     12322.5
    432560     12322.4
    432600     12324.2
    432640     12324.1
    432680     12325.4
    432720     12325.7
    432760     12327.8
    432800     12328.5
    432840     12329.7
    432880     12331.5
    432920     12332.8
    432960     12333.6
    433000     12334.5
    433040     12336.5
    433080     12337.2
    433120     12338.9
    433160     12338.6
    433200     12341.6
    433240     12341.7
    433280     12343.5
    433320     12345.5
    433360     12345.4
    433400     12347.1
    433440     12347.1
    433480     12348.3
    433520     12348.7
    433560     12350.9
    433600     12351.4
    433640     12352.7
    433680     12354.4
    433720     12355.8
    433760     12356.6
    433800     12357.4
    433840     12359.4
    433880     12360.2
    433920     12361.8
    433960     12361.6
    434000     12364.6
    434040     12364.7
    434080     12366.5
    434120     12368.4
    434160     12368.4
    434200     12370.1
    434240     12370.1
    434280     12371.3
    434320     12371.7
    434360     12373.8
    434400     12374.3
    434440     12375.6
    434480     12377.4
    434520     12378.7
    434560     12379.6
    434600     12380.4
    434640     12382.4
    434680     12383.1
    434720     12384.8
    434760     12384.6
    434800     12387.5
    434840     12387.6
    434880     12389.5
    434920     12391.4
    434960     12391.3
    435000     12393.1
    435040     12393.1
    435080     12394.2
    435120     12394.6
    435160     12396.8
    435200     12397.3
    435240     12398.6
    435280     12400.5
    435320     12401.7
    435360     12402.6
    435400     12403.4
    435440     12405.4
    435480     12406.2
    435520     12407.8
    435560     12407.6
    435600     12410.5
    435640     12410.6
    435680     12412.4
    435720     12414.4
    435760     12414.3
    435800     12416.1
    435840     12416.1
    435880     12417.2
    435920     12417.6
    435960     12419.8
    436000     12420.3
    436040     12421.6
    436080     12423.5
    436120     12424.7
    436160     12425.6
    436200     12426.4
    436240     12428.4
    436280     12429.2
    436320     12430.8
    436360     12430.6
    436400     12433.4
    436440     12433.6
    436480     12435.4
    436520     12437.4
    436560     12437.3
    436600     12439.1
    436640     12439.2
    436680     12440.2
    436720     12440.6
    436760     12442.8
    436800     12443.3
    436840     12444.6
    436880     12446.4
    436920     12447.7
    436960     12448.6
    437000     12449.3
    437040     12451.4
    437080     12452.1
    437120     12453.8
    437160     12453.6
    437200     12456.5
    437240     12456.7
    437280     12458.4
    437320     12460.4
    437360     12460.3
    437400     12462.1
    437440     12462.2
    437480     12463.2
    437520     12463.7
    437560     12465.7
    437600     12466.3
    437640     12467.5
    437680     12469.4
    437720     12470.7
    437760     12471.5
    437800     12472.3
    437840     12474.4
    437880     12475.2
    437920     12476.8
    437960     12476.6
    438000     12479.5
    438040     12479.7
    438080     12481.4
    438120     12483.4
    438160     12483.4
    438200     12485.1
    438240     12485.1
    438280     12486.2
    438320     12486.7
    438360     12488.7
    438400     12489.2
    438440     12490.5
    438480     12492.4
    438520     12493.7
    438560     12494.5
    438600     12495.3
    438640     12497.4
    438680     12498.2
    438720     12499.8
    438760     12499.6
    438800     12502.4
    438840     12502.7
    438880     12504.4
    438920     12506.4
    438960     12506.4
    439000     12508.1
    439040     12508.1
    439080     12509.2
    439120     12509.7
    439160     12511.8
    439200     12512.2
    439240     12513.5
    439280     12515.5
    439320     12516.7
    439360     12517.5
    439400     12518.3
    439440     12520.4
    439480     12521.2
    439520     12522.8
    439560     12522.6
    439600     12525.4
    439640     12525.6
    439680     12527.4
    439720     12529.4
    439760     12529.4
    439800     12531.1
    439840     12531.2
    439880     12532.2
    439920     12532.7
    439960     12534.8
    440000     12535.3
    440040     12536.6
    440080     12538.5
    440120     12539.7
    440160     12540.5
    440200     12541.3
    440240     12543.5
    440280     12544.2
    440320     12545.9
    440360     12545.6
    440400     12548.5
    440440     12548.7
    440480     12550.4
    440520     12552.4
    440560     12552.4
    440600     12554.2
    440640     12554.2
    440680     12555.2
    440720     12555.7
    440760     12557.8
    440800     12558.3
    440840     12559.6
    440880     12561.5
    440920     12562.8
    440960     12563.6
    441000     12564.4
    441040     12566.5
    441080     12567.2
    441120     12568.9
    441160     12568.7
    441200     12571.5
    441240     12571.7
    441280     12573.4
    441320     12575.5
    441360     12575.4
    441400     12577.2
    441440     12577.3
    441480     12578.3
    441520     12578.8
    441560     12580.9
    441600     12581.4
    441640     12582.6
    441680     12584.5
    441720     12585.8
    441760     12586.6
    441800     12587.3
    441840     12589.5
    441880     12590.2
    441920     12591.9
    441960     12591.7
    442000     12594.5
    442040     12594.7
    442080     12596.5
    442120     12598.5
    442160     12598.4
    442200     12600.2
    442240     12600.3
    442280     12601.2
    442320     12601.8
    442360     12603.9
    442400     12604.4
    442440     12605.6
    442480     12607.5
    442520     12608.8
    442560     12609.6
    442600     12610.3
    442640     12612.5
    442680     12613.3
    442720     12614.9
    442760     12614.7
    442800     12617.5
    442840     12617.8
    442880     12619.4
    442920     12621.5
    442960     12621.4
    443000     12623.2
    443040     12623.2
    443080     12624.2
    443120     12624.8
    443160     12626.9
    443200     12627.4
    443240     12628.6
    443280     12630.5
    443320     12631.8
    443360     12632.6
    443400     12633.3
    443440     12635.5
    443480     12636.3
    443520     12637.9
    443560     12637.7
    443600     12640.5
    443640     12640.8
    443680     12642.4
    443720     12644.5
    443760     12644.3
    443800     12646.2
    443840     12646.3
    443880     12647.3
    443920     12647.8
    443960     12649.9
    444000     12650.4
    444040     12651.6
    444080     12653.5
    444120     12654.8
    444160     12655.6
    444200     12656.3
    444240     12658.4
    444280     12659.3
    444320     12660.9
    444360     12660.7
    444400     12663.5
    444440     12663.8
    444480     12665.4
    444520     12667.4
    444560     12667.3
    444600     12669.1
    444640     12669.3
    444680     12670.3
    444720     12670.8
    444760     12672.9
    444800     12673.4
    444840     12674.6
    444880     12676.5
    444920     12677.8
    444960     12678.6
    445000     12679.3
    445040     12681.4
    445080     12682.3
    445120     12683.9
    445160     12683.7
    445200     12686.4
    445240     12686.7
    445280     12688.3
    445320     12690.4
    445360     12690.3
    445400     12692.2
    445440     12692.2
    445480     12693.2
    445520     12693.8
    445560     12695.8
    445600     12696.4
    445640     12697.6
    445680     12699.5
    445720     12700.7
    445760     12701.6
    445800     12702.2
    445840     12704.3
    445880     12705.2
    445920     12706.8
    445960     12706.6
    446000     12709.4
    446040     12709.7
    446080     12711.2
    446120     12713.3
    446160     12713.2
    446200     12715.1
    446240     12715.1
    446280     12716.2
    446320     12716.7
    446360     12718.8
    446400     12719.3
    446440     12720.5
    446480     12722.3
    446520     12723.6
    446560     12724.5
    446600     12725.1
    446640     12727.2
    446680     12728.1
    446720     12729.7
    446760     12729.5
    446800     12732.3
    446840     12732.6
    446880     12734.1
    446920     12736.2
    446960     12736.1
    447000     12738.1
    447040       12738
    447080     12739.1
    447120     12739.6
    447160     12741.7
    447200     12742.2
    447240     12743.4
    447280     12745.3
    447320     12746.5
    447360     12747.4
    447400       12748
    447440     12750.2
    447480       12751
    447520     12752.7
    447560     12752.4
    447600     12755.2
    447640     12755.6
    447680     12757.1
    447720     12759.1
    447760     12759.1
    447800       12761
    447840     12760.9
    447880     12761.9
    447920     12762.5
    447960     12764.6
    448000     12765.1
    448040     12766.3
    448080     12768.2
    448120     12769.4
    448160     12770.4
    448200     12770.9
    448240     12773.1
    448280     12773.9
    448320     12775.6
    448360     12775.3
    448400     12778.1
    448440     12778.5
    448480       12780
    448520       12782
    448560       12782
    448600     12783.9
    448640     12783.9
    448680     12784.8
    448720     12785.4
    448760     12787.5
    448800       12788
    448840     12789.2
    448880     12791.1
    448920     12792.3
    448960     12793.3
    449000     12793.9
    449040       12796
    449080     12796.8
    449120     12798.5
    449160     12798.2
    449200       12801
    449240     12801.4
    449280       12803
    449320       12805
    449360     12804.9
    449400     12806.8
    449440     12806.8
    449480     12807.7
    449520     12808.3
    449560     12810.4
    449600     12810.9
    449640     12812.1
    449680       12814
    449720     12815.2
    449760     12816.2
    449800     12816.8
    449840     12818.9
    449880     12819.7
    449920     12821.5
    449960     12821.1
    450000     12823.9
    450040     12824.3
    450080     12825.9
    450120     12827.8
    450160     12827.8
    450200     12829.7
    450240     12829.7
    450280     12830.6
    450320     12831.3
    450360     12833.3
    450400     12833.8
    450440       12835
    450480     12836.9
    450520     12838.1
    450560     12839.1
    450600     12839.6
    450640     12841.8
    450680     12842.6
    450720     12844.4
    450760       12844
    450800     12846.8
    450840     12847.2
    450880     12848.8
    450920     12850.7
    450960     12850.7
    451000     12852.6
    451040     12852.6
    451080     12853.5
    451120     12854.2
    451160     12856.2
    451200     12856.8
    451240     12857.9
    451280     12859.8
    451320       12861
    451360       12862
    451400     12862.5
    451440     12864.7
    451480     12865.5
    451520     12867.3
    451560     12866.9
    451600     12869.7
    451640     12870.2
    451680     12871.7
    451720     12873.7
    451760     12873.7
    451800     12875.5
    451840     12875.6
    451880     12876.4
    451920     12877.1
    451960       12879
    452000     12879.7
    452040     12880.8
    452080     12882.7
    452120       12884
    452160     12884.8
    452200     12885.4
    452240     12887.7
    452280     12888.4
    452320     12890.2
    452360     12889.9
    452400     12892.7
    452440     12893.1
    452480     12894.6
    452520     12896.6
    452560     12896.6
    452600     12898.4
    452640     12898.5
    452680     12899.3
    452720     12900.1
    452760       12902
    452800     12902.6
    452840     12903.7
    452880     12905.6
    452920     12906.9
    452960     12907.8
    453000     12908.3
    453040     12910.6
    453080     12911.4
    453120       12913
    453160     12912.8
    453200     12915.6
    453240     12916.1
    453280     12917.6
    453320     12919.5
    453360     12919.5
    453400     12921.3
    453440     12921.4
    453480     12922.2
    453520       12923
    453560     12924.9
    453600     12925.5
    453640     12926.7
    453680     12928.6
    453720     12929.8
    453760     12930.7
    453800     12931.2
    453840     12933.5
    453880     12934.3
    453920     12935.9
    453960     12935.8
    454000     12938.5
    454040       12939
    454080     12940.5
    454120     12942.4
    454160     12942.4
    454200     12944.2
    454240     12944.3
    454280     12945.1
    454320     12945.9
    454360     12947.8
    454400     12948.4
    454440     12949.6
    454480     12951.5
    454520     12952.6
    454560     12953.6
    454600     12954.1
    454640     12956.5
    454680     12957.2
    454720     12958.9
    454760     12958.6
    454800     12961.4
    454840     12961.9
    454880     12963.3
    454920     12965.3
    454960     12965.3
    455000     12967.1
    455040     12967.2
    455080       12968
    455120     12968.8
    455160     12970.6
    455200     12971.3
    455240     12972.5
    455280     12974.3
    455320     12975.5
    455360     12976.5
    455400       12977
    455440     12979.3
    455480     12980.2
    455520     12981.8
    455560     12981.5
    455600     12984.3
    455640     12984.8
    455680     12986.3
    455720     12988.3
    455760     12988.2
    455800     12990.1
    455840     12990.1
    455880       12991
    455920     12991.7
    455960     12993.5
    456000     12994.2
    456040     12995.4
    456080     12997.2
    456120     12998.4
    456160     12999.4
    456200     12999.8
    456240     13002.2
    456280       13003
    456320     13004.8
    456360     13004.4
    456400     13007.2
    456440     13007.7
    456480     13009.2
    456520     13011.1
    456560     13011.1
    456600       13013
    456640       13013
    456680     13013.9
    456720     13014.6
    456760     13016.4
    456800       13017
    456840     13018.3
    456880     13020.1
    456920     13021.3
    456960     13022.3
    457000     13022.8
    457040     13025.1
    457080       13026
    457120     13027.7
    457160     13027.3
    457200     13030.1
    457240     13030.6
    457280     13032.1
    457320       13034
    457360       13034
    457400     13035.8
    457440     13035.9
    457480     13036.9
    457520     13037.5
    457560     13039.3
    457600       13040
    457640     13041.2
    457680       13043
    457720     13044.2
    457760     13045.2
    457800     13045.7
    457840       13048
    457880     13048.8
    457920     13050.6
    457960     13050.2
    458000     13052.9
    458040     13053.5
    458080       13055
    458120       13057
    458160       13057
    458200     13058.7
    458240     13058.8
    458280     13059.8
    458320     13060.4
    458360     13062.1
    458400     13062.9
    458440     13064.1
    458480     13065.9
    458520     13067.1
    458560     13068.1
    458600     13068.6
    458640     13070.9
    458680     13071.7
    458720     13073.5
    458760     13073.1
    458800     13075.8
    458840     13076.4
    458880     13077.9
    458920     13079.8
    458960     13079.9
    459000     13081.6
    459040     13081.6
    459080     13082.6
    459120     13083.3
    459160       13085
    459200     13085.7
    459240     13086.9
    459280     13088.8
    459320       13090
    459360       13091
    459400     13091.5
    459440     13093.8
    459480     13094.6
    459520     13096.3
    459560     13095.9
    459600     13098.7
    459640     13099.3
    459680     13100.8
    459720     13102.7
    459760     13102.8
    459800     13104.5
    459840     13104.5
    459880     13105.5
    459920     13106.2
    459960     13107.9
    460000     13108.6
    460040     13109.8
    460080     13111.6
    460120     13112.9
    460160     13113.9
    460200     13114.4
    460240     13116.7
    460280     13117.5
    460320     13119.3
    460360     13118.8
    460400     13121.6
    460440     13122.2
    460480     13123.7
    460520     13125.5
    460560     13125.6
    460600     13127.4
    460640     13127.4
    460680     13128.3
    460720     13129.1
    460760     13130.8
    460800     13131.4
    460840     13132.6
    460880     13134.5
    460920     13135.7
    460960     13136.8
    461000     13137.2
    461040     13139.6
    461080     13140.4
    461120     13142.1
    461160     13141.7
    461200     13144.4
    461240     13145.1
    461280     13146.5
    461320     13148.4
    461360     13148.5
    461400     13150.3
    461440     13150.3
    461480     13151.2
    461520       13152
    461560     13153.7
    461600     13154.3
    461640     13155.5
    461680     13157.4
    461720     13158.6
    461760     13159.6
    461800     13160.1
    461840     13162.5
    461880     13163.3
    461920       13165
    461960     13164.6
    462000     13167.3
    462040       13168
    462080     13169.4
    462120     13171.3
    462160     13171.3
    462200     13173.2
    462240     13173.2
    462280     13174.1
    462320     13174.9
    462360     13176.5
    462400     13177.2
    462440     13178.4
    462480     13180.3
    462520     13181.4
    462560     13182.4
    462600     13182.9
    462640     13185.3
    462680     13186.1
    462720     13187.9
    462760     13187.4
    462800     13190.1
    462840     13190.7
    462880     13192.2
    462920     13194.2
    462960     13194.2
    463000       13196
    463040       13196
    463080       13197
    463120     13197.7
    463160     13199.3
    463200       13200
    463240     13201.2
    463280     13203.1
    463320     13204.3
    463360     13205.2
    463400     13205.7
    463440     13208.2
    463480       13209
    463520     13210.7
    463560     13210.3
    463600     13212.9
    463640     13213.5
    463680       13215
    463720     13216.9
    463760       13217
    463800     13218.8
    463840     13218.8
    463880     13219.7
    463920     13220.6
    463960     13222.1
    464000     13222.8
    464040       13224
    464080     13225.9
    464120     13227.1
    464160       13228
    464200     13228.6
    464240       13231
    464280     13231.8
    464320     13233.5
    464360       13233
    464400     13235.7
    464440     13236.4
    464480     13237.8
    464520     13239.8
    464560     13239.9
    464600     13241.6
    464640     13241.6
    464680     13242.5
    464720     13243.4
    464760     13244.9
    464800     13245.6
    464840     13246.9
    464880     13248.7
    464920     13249.9
    464960     13250.8
    465000     13251.4
    465040     13253.8
    465080     13254.7
    465120     13256.3
    465160     13255.9
    465200     13258.5
    465240     13259.3
    465280     13260.7
    465320     13262.6
    465360     13262.7
    465400     13264.5
    465440     13264.5
    465480     13265.4
    465520     13266.3
    465560     13267.8
    465600     13268.4
    465640     13269.7
    465680     13271.5
    465720     13272.7
    465760     13273.7
    465800     13274.3
    465840     13276.7
    465880     13277.5
    465920     13279.1
    465960     13278.7
    466000     13281.3
    466040     13282.1
    466080     13283.5
    466120     13285.5
    466160     13285.5
    466200     13287.3
    466240     13287.3
    466280     13288.2
    466320       13289
    466360     13290.6
    466400     13291.3
    466440     13292.6
    466480     13294.4
    466520     13295.6
    466560     13296.6
    466600     13297.1
    466640     13299.5
    466680     13300.4
    466720       13302
    466760     13301.6
    466800     13304.2
    466840       13305
    466880     13306.3
    466920     13308.3
    466960     13308.4
    467000     13310.1
    467040     13310.1
    467080       13311
    467120     13311.9
    467160     13313.4
    467200     13314.1
    467240     13315.4
    467280     13317.3
    467320     13318.5
    467360     13319.4
    467400       13320
    467440     13322.4
    467480     13323.3
    467520     13324.8
    467560     13324.5
    467600       13327
    467640     13327.9
    467680     13329.2
    467720     13331.2
    467760     13331.2
    467800       13333
    467840       13333
    467880     13333.9
    467920     13334.8
    467960     13336.3
    468000       13337
    468040     13338.3
    468080     13340.2
    468120     13341.4
    468160     13342.4
    468200     13342.9
    468240     13345.3
    468280     13346.2
    468320     13347.7
    468360     13347.4
    468400       13350
    468440     13350.8
    468480     13352.1
    468520     13354.1
    468560     13354.1
    468600     13355.9
    468640     13355.9
    468680     13356.9
    468720     13357.7
    468760     13359.2
    468800     13359.9
    468840     13361.2
    468880       13363
    468920     13364.2
    468960     13365.2
    469000     13365.8
    469040     13368.2
    469080       13369
    469120     13370.6
    469160     13370.3
    469200     13372.9
    469240     13373.7
    469280       13375
    469320       13377
    469360       13377
    469400     13378.8
    469440     13378.8
    469480     13379.8
    469520     13380.6
    469560     13382.1
    469600     13382.8
    469640     13384.1
    469680     13385.9
    469720     13387.1
    469760     13388.1
    469800     13388.6
    469840       13391
    469880     13391.9
    469920     13393.5
    469960     13393.1
    470000     13395.7
    470040     13396.6
    470080     13397.8
    470120     13399.8
    470160     13399.9
    470200     13401.7
    470240     13401.7
    470280     13402.7
    470320     13403.5
    470360     13404.9
    470400     13405.6
    470440     13406.9
    470480     13408.8
    470520     13409.9
    470560       13411
    470600     13411.5
    470640     13413.9
    470680     13414.7
    470720     13416.5
    470760       13416
    470800     13418.6
    470840     13419.4
    470880     13420.8
    470920     13422.6
    470960     13422.8
    471000     13424.6
    471040     13424.5
    471080     13425.5
    471120     13426.3
    471160     13427.7
    471200     13428.4
    471240     13429.8
    471280     13431.6
    471320     13432.7
    471360     13433.9
    471400     13434.3
    471440     13436.7
    471480     13437.6
    471520     13439.3
    471560     13438.8
    471600     13441.5
    471640     13442.3
    471680     13443.6
    471720     13445.5
    471760     13445.6
    471800     13447.4
    471840     13447.4
    471880     13448.4
    471920     13449.2
    471960     13450.6
    472000     13451.3
    472040     13452.7
    472080     13454.5
    472120     13455.6
    472160     13456.8
    472200     13457.3
    472240     13459.7
    472280     13460.5
    472320     13462.2
    472360     13461.7
    472400     13464.4
    472440     13465.2
    472480     13466.5
    472520     13468.4
    472560     13468.5
    472600     13470.3
    472640     13470.3
    472680     13471.3
    472720     13472.1
    472760     13473.5
    472800     13474.2
    472840     13475.5
    472880     13477.3
    472920     13478.5
    472960     13479.6
    473000     13480.2
    473040     13482.6
    473080     13483.4
    473120     13485.1
    473160     13484.6
    473200     13487.3
    473240       13488
    473280     13489.4
    473320     13491.3
    473360     13491.4
    473400     13493.1
    473440     13493.1
    473480     13494.1
    473520     13494.9
    473560     13496.4
    473600       13497
    473640     13498.3
    473680     13500.2
    473720     13501.3
    473760     13502.5
    473800       13503
    473840     13505.4
    473880     13506.2
    473920       13508
    473960     13507.5
    474000     13510.2
    474040       13511
    474080     13512.2
    474120     13514.2
    474160     13514.3
    474200       13516
    474240       13516
    474280       13517
    474320     13517.8
    474360     13519.3
    474400     13519.9
    474440     13521.2
    474480       13523
    474520     13524.3
    474560     13525.5
    474600     13525.8
    474640     13528.3
    474680     13529.2
    474720     13530.9
    474760     13530.4
    474800       13533
    474840     13533.9
    474880     13535.1
    474920     13537.1
    474960     13537.3
    475000     13538.9
    475040     13538.9
    475080     13539.9
    475120     13540.7
    475160     13542.2
    475200     13542.8
    475240       13544
    475280       13546
    475320     13547.2
    475360     13548.3
    475400     13548.7
    475440     13551.2
    475480       13552
    475520     13553.8
    475560     13553.3
    475600     13555.9
    475640     13556.7
    475680       13558
    475720     13559.9
    475760     13560.1
    475800     13561.8
    475840     13561.8
    475880     13562.8
    475920     13563.6
    475960     13565.1
    476000     13565.7
    476040     13566.9
    476080     13568.8
    476120       13570
    476160     13571.2
    476200     13571.7
    476240       13574
    476280     13574.9
    476320     13576.6
    476360     13576.2
    476400     13578.8
    476440     13579.6
    476480     13580.8
    476520     13582.8
    476560     13582.9
    476600     13584.7
    476640     13584.6
    476680     13585.7
    476720     13586.4
    476760       13588
    476800     13588.6
    476840     13589.8
    476880     13591.7
    476920     13592.9
    476960     13594.1
    477000     13594.6
    477040     13596.9
    477080     13597.9
    477120     13599.6
    477160     13599.1
    477200     13601.7
    477240     13602.5
    477280     13603.8
    477320     13605.8
    477360     13605.9
    477400     13607.7
    477440     13607.6
    477480     13608.6
    477520     13609.3
    477560     13610.9
    477600     13611.5
    477640     13612.7
    477680     13614.7
    477720     13615.8
    477760       13617
    477800     13617.5
    477840     13619.8
    477880     13620.8
    477920     13622.5
    477960     13621.9
    478000     13624.6
    478040     13625.3
    478080     13626.7
    478120     13628.7
    478160     13628.7
    478200     13630.5
    478240     13630.4
    478280     13631.5
    478320     13632.1
    478360     13633.8
    478400     13634.4
    478440     13635.6
    478480     13637.6
    478520     13638.8
    478560     13639.9
    478600     13640.3
    478640     13642.7
    478680     13643.7
    478720     13645.3
    478760     13644.8
    478800     13647.5
    478840     13648.2
    478880     13649.6
    478920     13651.6
    478960     13651.6
    479000     13653.4
    479040     13653.3
    479080     13654.4
    479120       13655
    479160     13656.6
    479200     13657.2
    479240     13658.5
    479280     13660.5
    479320     13661.6
    479360     13662.7
    479400     13663.2
    479440     13665.5
    479480     13666.5
    479520     13668.1
    479560     13667.6
    479600     13670.3
    479640       13671
    479680     13672.4
    479720     13674.4
    479760     13674.4
    479800     13676.2
    479840     13676.1
    479880     13677.2
    479920     13677.9
    479960     13679.5
    480000       13680
    480040     13681.3
    480080     13683.3
    480120     13684.4
    480160     13685.6
    480200     13686.1
    480240     13688.4
    480280     13689.4
    480320       13691
    480360     13690.5
    480400     13693.1
    480440     13693.9
    480480     13695.2
    480520     13697.3
    480560     13697.3
    480600       13699
    480640       13699
    480680     13700.1
    480720     13700.7
    480760     13702.4
    480800     13702.9
    480840     13704.2
    480880     13706.2
    480920     13707.3
    480960     13708.5
    481000       13709
    481040     13711.2
    481080     13712.2
    481120     13713.9
    481160     13713.4
    481200       13716
    481240     13716.8
    481280     13718.1
    481320     13720.1
    481360     13720.2
    481400     13721.9
    481440     13721.8
    481480       13723
    481520     13723.6
    481560     13725.3
    481600     13725.7
    481640       13727
    481680       13729
    481720     13730.2
    481760     13731.3
    481800     13731.8
    481840     13734.1
    481880       13735
    481920     13736.8
    481960     13736.3
    482000     13738.9
    482040     13739.7
    482080     13740.9
    482120       13743
    482160       13743
    482200     13744.7
    482240     13744.7
    482280     13745.9
    482320     13746.5
    482360     13748.1
    482400     13748.5
    482440     13749.9
    482480     13751.8
    482520     13753.1
    482560     13754.2
    482600     13754.7
    482640     13756.9
    482680     13757.9
    482720     13759.6
    482760     13759.2
    482800     13761.8
    482840     13762.5
    482880     13763.8
    482920     13765.9
    482960     13765.9
    483000     13767.6
    483040     13767.6
    483080     13768.7
    483120     13769.3
    483160       13771
    483200     13771.4
    483240     13772.7
    483280     13774.7
    483320       13776
    483360     13777.1
    483400     13777.6
    483440     13779.8
    483480     13780.7
    483520     13782.4
    483560       13782
    483600     13784.7
    483640     13785.4
    483680     13786.7
    483720     13788.7
    483760     13788.8
    483800     13790.4
    483840     13790.4
    483880     13791.5
    483920     13792.1
    483960     13793.9
    484000     13794.3
    484040     13795.5
    484080     13797.6
    484120     13798.8
    484160       13800
    484200     13800.4
    484240     13802.7
    484280     13803.6
    484320     13805.2
    484360     13804.8
    484400     13807.6
    484440     13808.3
    484480     13809.5
    484520     13811.6
    484560     13811.6
    484600     13813.3
    484640     13813.3
    484680     13814.4
    484720       13815
    484760     13816.7
    484800     13817.2
    484840     13818.4
    484880     13820.4
    484920     13821.7
    484960     13822.8
    485000     13823.2
    485040     13825.5
    485080     13826.4
    485120     13828.1
    485160     13827.6
    485200     13830.4
    485240     13831.2
    485280     13832.4
    485320     13834.5
    485360     13834.4
    485400     13836.1
    485440     13836.2
    485480     13837.2
    485520     13837.8
    485560     13839.5
    485600       13840
    485640     13841.2
    485680     13843.3
    485720     13844.6
    485760     13845.7
    485800     13846.1
    485840     13848.3
    485880     13849.3
    485920     13850.9
    485960     13850.4
    486000     13853.3
    486040       13854
    486080     13855.2
    486120     13857.3
    486160     13857.2
    486200     13858.9
    486240       13859
    486280     13860.1
    486320     13860.6
    486360     13862.3
    486400     13862.9
    486440     13864.1
    486480     13866.1
    486520     13867.4
    486560     13868.6
    486600     13868.9
    486640     13871.1
    486680     13872.1
    486720     13873.8
    486760     13873.3
    486800     13876.1
    486840     13876.9
    486880     13878.1
    486920     13880.1
    486960       13880
    487000     13881.7
    487040     13881.9
    487080     13882.9
    487120     13883.5
    487160     13885.2
    487200     13885.8
    487240     13886.8
    487280       13889
    487320     13890.2
    487360     13891.3
    487400     13891.8
    487440     13893.9
    487480     13894.9
    487520     13896.5
    487560     13896.1
    487600     13898.9
    487640     13899.6
    487680     13900.9
    487720     13902.9
    487760     13902.8
    487800     13904.6
    487840     13904.7
    487880     13905.7
    487920     13906.3
    487960       13908
    488000     13908.7
    488040     13909.7
    488080     13911.7
    488120     13913.1
    488160     13914.2
    488200     13914.6
    488240     13916.7
    488280     13917.8
    488320     13919.4
    488360       13919
    488400     13921.7
    488440     13922.4
    488480     13923.8
    488520     13925.8
    488560     13925.6
    488600     13927.4
    488640     13927.5
    488680     13928.5
    488720     13929.1
    488760     13930.8
    488800     13931.5
    488840     13932.5
    488880     13934.5
    488920     13935.8
    488960       13937
    489000     13937.4
    489040     13939.6
    489080     13940.6
    489120     13942.2
    489160     13941.8
    489200     13944.5
    489240     13945.2
    489280     13946.6
    489320     13948.6
    489360     13948.5
    489400     13950.2
    489440     13950.3
    489480     13951.3
    489520       13952
    489560     13953.7
    489600     13954.3
    489640     13955.4
    489680     13957.4
    489720     13958.7
    489760     13959.8
    489800     13960.3
    489840     13962.4
    489880     13963.5
    489920     13965.1
    489960     13964.6
    490000     13967.4
    490040       13968
    490080     13969.5
    490120     13971.5
    490160     13971.3
    490200     13973.1
    490240     13973.2
    490280     13974.1
    490320     13974.8
    490360     13976.5
    490400     13977.3
    490440     13978.3
    490480     13980.2
    490520     13981.5
    490560     13982.7
    490600     13983.1
    490640     13985.3
    490680     13986.4
    490720     13987.9
    490760     13987.5
    490800     13990.2
    490840       13991
    490880     13992.4
    490920     13994.3
    490960     13994.2
    491000       13996
    491040     13996.1
    491080       13997
    491120     13997.6
    491160     13999.4
    491200     14000.2
    491240     14001.1
    491280     14003.1
    491320     14004.4
    491360     14005.6
    491400     14005.9
    491440     14008.2
    491480     14009.3
    491520     14010.8
    491560     14010.4
    491600       14013
    491640     14013.9
    491680     14015.2
    491720     14017.1
    491760       14017
    491800     14018.9
    491840     14018.9
    491880     14019.9
    491920     14020.5
    491960     14022.2
    492000     14023.1
    492040       14024
    492080       14026
    492120     14027.2
    492160     14028.5
    492200     14028.9
    492240       14031
    492280     14032.2
    492320     14033.8
    492360     14033.3
    492400     14035.9
    492440     14036.7
    492480     14038.1
    492520       14040
    492560     14039.8
    492600     14041.8
    492640     14041.8
    492680     14042.9
    492720     14043.4
    492760     14045.1
    492800     14045.9
    492840     14046.9
    492880     14048.8
    492920     14050.2
    492960     14051.4
    493000     14051.8
    493040     14053.9
    493080     14055.1
    493120     14056.7
    493160     14056.2
    493200     14058.7
    493240     14059.6
    493280       14061
    493320     14062.8
    493360     14062.7
    493400     14064.7
    493440     14064.7
    493480     14065.8
    493520     14066.2
    493560     14068.1
    493600     14068.8
    493640     14069.9
    493680     14071.7
    493720       14073
    493760     14074.3
    493800     14074.7
    493840     14076.9
    493880       14078
    493920     14079.6
    493960     14079.1
    494000     14081.7
    494040     14082.5
    494080     14083.9
    494120     14085.7
    494160     14085.6
    494200     14087.7
    494240     14087.6
    494280     14088.6
    494320     14089.2
    494360       14091
    494400     14091.8
    494440     14092.7
    494480     14094.7
    494520     14095.9
    494560     14097.2
    494600     14097.6
    494640     14099.7
    494680     14100.9
    494720     14102.6
    494760       14102
    494800     14104.6
    494840     14105.5
    494880     14106.8
    494920     14108.6
    494960     14108.5
    495000     14110.7
    495040     14110.6
    495080     14111.5
    495120       14112
    495160     14113.9
    495200     14114.7
    495240     14115.5
    495280     14117.6
    495320     14118.8
    495360     14120.1
    495400     14120.5
    495440     14122.6
    495480     14123.8
    495520     14125.5
    495560     14124.8
    495600     14127.5
    495640     14128.4
    495680     14129.7
    495720     14131.5
    495760     14131.4
    495800     14133.6
    495840     14133.5
    495880     14134.4
    495920     14134.9
    495960     14136.8
    496000     14137.6
    496040     14138.4
    496080     14140.5
    496120     14141.7
    496160       14143
    496200     14143.4
    496240     14145.5
    496280     14146.8
    496320     14148.3
    496360     14147.7
    496400     14150.4
    496440     14151.2
    496480     14152.6
    496520     14154.4
    496560     14154.3
    496600     14156.6
    496640     14156.5
    496680     14157.3
    496720     14157.8
    496760     14159.7
    496800     14160.5
    496840     14161.3
    496880     14163.3
    496920     14164.6
    496960     14165.9
    497000     14166.3
    497040     14168.4
    497080     14169.6
    497120     14171.2
    497160     14170.6
    497200     14173.3
    497240     14174.1
    497280     14175.5
    497320     14177.3
    497360     14177.2
    497400     14179.5
    497440     14179.4
    497480     14180.2
    497520     14180.7
    497560     14182.6
    497600     14183.5
    497640     14184.2
    497680     14186.3
    497720     14187.5
    497760     14188.8
    497800     14189.2
    497840     14191.3
    497880     14192.5
    497920     14194.2
    497960     14193.6
    498000     14196.2
    498040       14197
    498080     14198.4
    498120     14200.2
    498160     14200.2
    498200     14202.3
    498240     14202.3
    498280     14203.1
    498320     14203.6
    498360     14205.5
    498400     14206.4
    498440       14207
    498480     14209.1
    498520     14210.3
    498560     14211.7
    498600     14212.1
    498640     14214.2
    498680     14215.3
    498720       14217
    498760     14216.4
    498800       14219
    498840     14219.9
    498880     14221.2
    498920       14223
    498960       14223
    499000     14225.2
    499040     14225.1
    499080       14226
    499120     14226.4
    499160     14228.2
    499200     14229.2
    499240     14229.9
    499280       14232
    499320     14233.2
    499360     14234.5
    499400     14234.9
    499440     14237.1
    499480     14238.2
    499520     14239.8
    499560     14239.3
    499600     14241.8
    499640     14242.8
    499680       14244
    499720     14245.8
    499760     14245.8
    499800     14248.1
    499840       14248
    499880     14248.8
    499920     14249.3
    499960     14251.1
    500000     14252.1
    500040     14252.8
    500080     14254.9
    500120       14256
    500160     14257.3
    500200     14257.7
    500240     14259.9
    500280     14261.1
    500320     14262.6
    500360     14262.1
    500400     14264.7
    500440     14265.7
    500480       14267
    500520     14268.7
    500560     14268.7
    500600     14270.9
    500640     14270.8
    500680     14271.7
    500720     14272.2
    500760       14274
    500800     14274.9
    500840     14275.6
    500880     14277.7
    500920     14278.8
    500960     14280.2
    501000     14280.6
    501040     14282.7
    501080     14283.9
    501120     14285.5
    501160     14284.9
    501200     14287.5
    501240     14288.5
    501280     14289.8
    501320     14291.5
    501360     14291.6
    501400     14293.7
    501440     14293.7
    501480     14294.5
    501520     14295.1
    501560     14296.9
    501600     14297.7
    501640     14298.4
    501680     14300.5
    501720     14301.6
    501760     14302.9
    501800     14303.4
    501840     14305.5
    501880     14306.7
    501920     14308.3
    501960     14307.7
    502000     14310.3
    502040     14311.3
    502080     14312.6
    502120     14314.3
    502160     14314.3
    502200     14316.5
    502240     14316.4
    502280     14317.3
    502320     14317.9
    502360     14319.7
    502400     14320.6
    502440     14321.3
    502480     14323.4
    502520     14324.5
    502560     14325.8
    502600     14326.2
    502640     14328.4
    502680     14329.5
    502720     14331.1
    502760     14330.5
    502800     14333.2
    502840     14334.1
    502880     14335.5
    502920     14337.1
    502960     14337.1
    503000     14339.4
    503040     14339.3
    503080     14340.1
    503120     14340.7
    503160     14342.5
    503200     14343.5
    503240     14344.1
    503280     14346.2
    503320     14347.3
    503360     14348.6
    503400     14349.1
    503440     14351.2
    503480     14352.4
    503520     14353.9
    503560     14353.3
    503600       14356
    503640     14356.9
    503680     14358.3
    503720     14359.9
    503760       14360
    503800     14362.2
    503840     14362.2
    503880     14362.9
    503920     14363.5
    503960     14365.3
    504000     14366.3
    504040       14367
    504080       14369
    504120     14370.1
    504160     14371.4
    504200     14371.9
    504240     14374.1
    504280     14375.2
    504320     14376.8
    504360     14376.2
    504400     14378.8
    504440     14379.7
    504480     14381.2
    504520     14382.7
    504560     14382.8
    504600       14385
    504640       14385
    504680     14385.8
    504720     14386.4
    504760     14388.2
    504800       14389
    504840     14389.8
    504880     14391.9
    504920     14392.9
    504960     14394.2
    505000     14394.7
    505040       14397
    505080       14398
    505120     14399.6
    505160     14398.9
    505200     14401.6
    505240     14402.6
    505280     14404.1
    505320     14405.5
    505360     14405.6
    505400     14407.9
    505440     14407.8
    505480     14408.6
    505520     14409.2
    505560       14411
    505600       14412
    505640     14412.6
    505680     14414.7
    505720     14415.7
    505760       14417
    505800     14417.5
    505840     14419.8
    505880     14420.8
    505920     14422.4
    505960     14421.7
    506000     14424.5
    506040     14425.4
    506080     14426.9
    506120     14428.3
    506160     14428.4
    506200     14430.7
    506240     14430.7
    506280     14431.4
    506320       14432
    506360     14433.8
    506400     14434.8
    506440     14435.4
    506480     14437.5
    506520     14438.4
    506560     14439.8
    506600     14440.3
    506640     14442.6
    506680     14443.6
    506720     14445.2
    506760     14444.5
    506800     14447.2
    506840     14448.2
    506880     14449.7
    506920     14451.1
    506960     14451.2
    507000     14453.5
    507040     14453.5
    507080     14454.3
    507120     14454.8
    507160     14456.5
    507200     14457.6
    507240     14458.2
    507280     14460.2
    507320     14461.2
    507360     14462.6
    507400     14463.2
    507440     14465.4
    507480     14466.4
    507520       14468
    507560     14467.3
    507600     14470.1
    507640     14471.1
    507680     14472.5
    507720       14474
    507760       14474
    507800     14476.4
    507840     14476.4
    507880       14477
    507920     14477.7
    507960     14479.4
    508000     14480.5
    508040       14481
    508080     14483.1
    508120     14484.1
    508160     14485.5
    508200     14486.1
    508240     14488.3
    508280     14489.3
    508320     14490.9
    508360     14490.2
    508400     14492.9
    508440       14494
    508480     14495.4
    508520     14496.9
    508560     14496.9
    508600     14499.2
    508640     14499.2
    508680       14500
    508720     14500.6
    508760     14502.3
    508800     14503.4
    508840     14503.9
    508880     14505.9
    508920     14506.9
    508960     14508.4
    509000     14508.9
    509040     14511.2
    509080     14512.1
    509120     14513.8
    509160     14513.1
    509200     14515.8
    509240     14516.8
    509280     14518.2
    509320     14519.8
    509360     14519.7
    509400     14522.1
    509440     14522.1
    509480     14522.8
    509520     14523.4
    509560     14525.1
    509600     14526.3
    509640     14526.7
    509680     14528.8
    509720     14529.8
    509760     14531.2
    509800     14531.8
    509840     14534.1
    509880     14534.9
    509920     14536.6
    509960     14535.9
    510000     14538.6
    510040     14539.7
    510080     14541.1
    510120     14542.6
    510160     14542.6
    510200     14544.9
    510240     14544.9
    510280     14545.6
    510320     14546.3
    510360     14547.9
    510400     14549.1
    510440     14549.5
    510480     14551.6
    510520     14552.6
    510560       14554
    510600     14554.6
    510640     14556.8
    510680     14557.7
    510720     14559.4
    510760     14558.8
    510800     14561.5
    510840     14562.6
    510880     14563.9
    510920     14565.5
    510960     14565.5
    511000     14567.8
    511040     14567.8
    511080     14568.5
    511120     14569.1
    511160     14570.8
    511200       14572
    511240     14572.3
    511280     14574.4
    511320     14575.5
    511360     14576.8
    511400     14577.4
    511440     14579.6
    511480     14580.5
    511520     14582.2
    511560     14581.5
    511600     14584.3
    511640     14585.4
    511680     14586.8
    511720     14588.3
    511760     14588.2
    511800     14590.6
    511840     14590.6
    511880     14591.3
    511920     14591.9
    511960     14593.6
    512000     14594.8
    512040     14595.1
    512080     14597.2
    512120     14598.3
    512160     14599.7
    512200     14600.2
    512240     14602.4
    512280     14603.3
    512320       14605
    512360     14604.3
    512400     14607.2
    512440     14608.3
    512480     14609.6
    512520       14611
    512560       14611
    512600     14613.3
    512640     14613.4
    512680     14614.1
    512720     14614.6
    512760     14616.3
    512800     14617.5
    512840     14617.9
    512880       14620
    512920     14621.1
    512960     14622.5
    513000       14623
    513040     14625.2
    513080     14626.2
    513120     14627.8
    513160     14627.1
    513200       14630
    513240     14631.1
    513280     14632.4
    513320     14633.8
    513360     14633.8
    513400     14636.2
    513440     14636.3
    513480     14636.9
    513520     14637.4
    513560     14639.2
    513600     14640.4
    513640     14640.8
    513680     14642.8
    513720       14644
    513760     14645.3
    513800     14645.9
    513840       14648
    513880     14648.9
    513920     14650.6
    513960     14649.9
    514000     14652.8
    514040     14653.9
    514080     14655.1
    514120     14656.5
    514160     14656.7
    514200       14659
    514240     14659.1
    514280     14659.7
    514320     14660.2
    514360       14662
    514400     14663.1
    514440     14663.7
    514480     14665.6
    514520     14666.7
    514560     14668.1
    514600     14668.6
    514640     14670.8
    514680     14671.7
    514720     14673.4
    514760     14672.7
    514800     14675.6
    514840     14676.7
    514880     14677.9
    514920     14679.3
    514960     14679.5
    515000     14681.7
    515040     14681.9
    515080     14682.5
    515120       14683
    515160     14684.9
    515200     14685.9
    515240     14686.4
    515280     14688.4
    515320     14689.5
    515360     14690.9
    515400     14691.4
    515440     14693.5
    515480     14694.5
    515520     14696.2
    515560     14695.5
    515600     14698.4
    515640     14699.6
    515680     14700.7
    515720       14702
    515760     14702.3
    515800     14704.5
    515840     14704.7
    515880     14705.2
    515920     14705.9
    515960     14707.7
    516000     14708.8
    516040     14709.3
    516080     14711.2
    516120     14712.4
    516160     14713.8
    516200     14714.2
    516240     14716.4
    516280     14717.3
    516320       14719
    516360     14718.4
    516400     14721.2
    516440     14722.4
    516480     14723.5
    516520     14724.9
    516560     14725.1
    516600     14727.3
    516640     14727.6
    516680       14728
    516720     14728.7
    516760     14730.5
    516800     14731.6
    516840       14732
    516880     14734.1
    516920     14735.2
    516960     14736.6
    517000       14737
    517040     14739.2
    517080     14740.2
    517120     14741.8
    517160     14741.2
    517200       14744
    517240     14745.2
    517280     14746.2
    517320     14747.7
    517360     14747.9
    517400     14750.1
    517440     14750.4
    517480     14750.9
    517520     14751.5
    517560     14753.3
    517600     14754.4
    517640     14754.8
    517680     14756.9
    517720     14758.1
    517760     14759.5
    517800     14759.8
    517840       14762
    517880       14763
    517920     14764.6
    517960       14764
    518000     14766.9
    518040       14768
    518080       14769
    518120     14770.6
    518160     14770.7
    518200     14772.9
    518240     14773.2
    518280     14773.7
    518320     14774.3
    518360     14776.1
    518400     14777.3
    518440     14777.6
    518480     14779.7
    518520     14780.9
    518560     14782.3
    518600     14782.6
    518640     14784.8
    518680     14785.8
    518720     14787.4
    518760     14786.8
    518800     14789.7
    518840     14790.9
    518880     14791.8
    518920     14793.5
    518960     14793.6
    519000     14795.8
    519040       14796
    519080     14796.6
    519120     14797.1
    519160       14799
    519200     14800.1
    519240     14800.5
    519280     14802.5
    519320     14803.7
    519360     14805.1
    519400     14805.5
    519440     14807.6
    519480     14808.6
    519520     14810.2
    519560     14809.7
    519600     14812.4
    519640     14813.7
    519680     14814.6
    519720     14816.3
    519760     14816.4
    519800     14818.6
    519840     14818.8
    519880     14819.4
    519920     14819.9
    519960     14821.8
    520000     14822.9
    520040     14823.3
    520080     14825.4
    520120     14826.6
    520160     14827.9
    520200     14828.4
    520240     14830.4
    520280     14831.4
    520320       14833
    520360     14832.6
    520400     14835.3
    520440     14836.6
    520480     14837.5
    520520     14839.1
    520560     14839.3
    520600     14841.4
    520640     14841.7
    520680     14842.2
    520720     14842.7
    520760     14844.6
    520800     14845.8
    520840     14846.1
    520880     14848.2
    520920     14849.3
    520960     14850.7
    521000     14851.2
    521040     14853.2
    521080     14854.3
    521120     14855.8
    521160     14855.3
    521200     14858.1
    521240     14859.4
    521280     14860.3
    521320       14862
    521360     14862.1
    521400     14864.2
    521440     14864.5
    521480     14865.1
    521520     14865.5
    521560     14867.5
    521600     14868.6
    521640     14868.9
    521680     14871.1
    521720     14872.2
    521760     14873.5
    521800     14874.1
    521840     14876.1
    521880     14877.1
    521920     14878.7
    521960     14878.2
    522000     14880.9
    522040     14882.2
    522080     14883.1
    522120     14884.8
    522160       14885
    522200     14887.1
    522240     14887.3
    522280     14887.9
    522320     14888.4
    522360     14890.3
    522400     14891.5
    522440     14891.7
    522480       14894
    522520       14895
    522560     14896.5
    522600     14896.9
    522640       14899
    522680       14900
    522720     14901.5
    522760     14901.1
    522800     14903.8
    522840       14905
    522880       14906
    522920     14907.7
    522960     14907.8
    523000       14910
    523040     14910.2
    523080     14910.7
    523120     14911.3
    523160     14913.2
    523200     14914.3
    523240     14914.6
    523280     14916.9
    523320     14917.9
    523360     14919.4
    523400     14919.7
    523440     14921.8
    523480     14922.9
    523520     14924.4
    523560       14924
    523600     14926.6
    523640     14927.9
    523680     14928.9
    523720     14930.6
    523760     14930.7
    523800     14932.8
    523840       14933
    523880     14933.5
    523920     14934.2
    523960       14936
    524000     14937.2
    524040     14937.5
    524080     14939.7
    524120     14940.7
    524160     14942.3
    524200     14942.6
    524240     14944.7
    524280     14945.8
    524320     14947.3
    524360     14946.8
    524400     14949.5
    524440     14950.8
    524480     14951.7
    524520     14953.5
    524560     14953.6
    524600     14955.7
    524640     14955.9
    524680     14956.4
    524720     14957.1
    524760     14958.9
    524800       14960
    524840     14960.4
    524880     14962.6
    524920     14963.6
    524960     14965.2
    525000     14965.4
    525040     14967.5
    525080     14968.6
    525120     14970.2
    525160     14969.7
    525200     14972.4
    525240     14973.7
    525280     14974.6
    525320     14976.4
    525360     14976.4
    525400     14978.5
    525440     14978.7
    525480     14979.3
    525520       14980
    525560     14981.7
    525600     14982.9
    525640     14983.3
    525680     14985.6
    525720     14986.5
    525760     14988.1
    525800     14988.4
    525840     14990.4
    525880     14991.6
    525920     14993.1
    525960     14992.6
    526000     14995.3
    526040     14996.6
    526080     14997.5
    526120     14999.3
    526160     14999.3
    526200     15001.4
    526240     15001.7
    526280     15002.1
    526320     15002.9
    526360     15004.5
    526400     15005.8
    526440     15006.2
    526480     15008.5
    526520     15009.4
    526560       15011
    526600     15011.2
    526640     15013.3
    526680     15014.4
    526720       15016
    526760     15015.6
    526800     15018.1
    526840     15019.5
    526880     15020.4
    526920     15022.1
    526960     15022.2
    527000     15024.3
    527040     15024.5
    527080       15025
    527120     15025.8
    527160     15027.4
    527200     15028.6
    527240     15029.1
    527280     15031.4
    527320     15032.3
    527360     15033.8
    527400     15034.1
    527440     15036.2
    527480     15037.4
    527520       15039
    527560     15038.5
    527600     15041.1
    527640     15042.4
    527680     15043.3
    527720       15045
    527760     15045.1
    527800     15047.2
    527840     15047.4
    527880     15047.9
    527920     15048.7
    527960     15050.3
    528000     15051.5
    528040     15051.9
    528080     15054.3
    528120     15055.2
    528160     15056.7
    528200       15057
    528240     15059.1
    528280     15060.3
    528320     15061.9
    528360     15061.4
    528400       15064
    528440     15065.4
    528480     15066.2
    528520     15067.9
    528560       15068
    528600     15070.2
    528640     15070.4
    528680     15070.8
    528720     15071.6
    528760     15073.2
    528800     15074.4
    528840     15074.9
    528880     15077.2
    528920     15078.1
    528960     15079.6
    529000       15080
    529040       15082
    529080     15083.3
    529120     15084.8
    529160     15084.3
    529200     15086.9
    529240     15088.3
    529280     15089.1
    529320     15090.9
    529360     15090.9
    529400     15093.1
    529440     15093.3
    529480     15093.7
    529520     15094.6
    529560     15096.2
    529600     15097.4
    529640     15097.8
    529680     15100.1
    529720       15101
    529760     15102.6
    529800       15103
    529840       15105
    529880     15106.2
    529920     15107.8
    529960     15107.2
    530000     15109.9
    530040     15111.2
    530080     15112.1
    530120     15113.8
    530160     15113.9
    530200       15116
    530240     15116.3
    530280     15116.6
    530320     15117.5
    530360     15119.1
    530400     15120.4
    530440     15120.7
    530480     15123.1
    530520       15124
    530560     15125.5
    530600     15125.9
    530640     15127.9
    530680     15129.2
    530720     15130.6
    530760     15130.2
    530800     15132.8
    530840     15134.1
    530880     15134.9
    530920     15136.8
    530960     15136.8
    531000       15139
    531040     15139.2
    531080     15139.6
    531120     15140.4
    531160       15142
    531200     15143.3
    531240     15143.5
    531280       15146
    531320       15147
    531360     15148.4
    531400     15148.8
    531440     15150.8
    531480     15152.1
    531520     15153.5
    531560     15153.1
    531600     15155.7
    531640     15157.1
    531680     15157.8
    531720     15159.8
    531760     15159.7
    531800     15161.8
    531840     15162.2
    531880     15162.5
    531920     15163.3
    531960     15164.9
    532000     15166.2
    532040     15166.5
    532080     15168.9
    532120     15169.9
    532160     15171.4
    532200     15171.8
    532240     15173.8
    532280       15175
    532320     15176.4
    532360     15176.1
    532400     15178.6
    532440       15180
    532480     15180.8
    532520     15182.6
    532560     15182.6
    532600     15184.7
    532640     15185.1
    532680     15185.4
    532720     15186.2
    532760     15187.8
    532800     15189.1
    532840     15189.4
    532880     15191.8
    532920     15192.7
    532960     15194.2
    533000     15194.6
    533040     15196.6
    533080     15197.9
    533120     15199.3
    533160       15199
    533200     15201.5
    533240     15202.9
    533280     15203.6
    533320     15205.6
    533360     15205.5
    533400     15207.6
    533440     15208.1
    533480     15208.4
    533520     15209.1
    533560     15210.7
    533600       15212
    533640     15212.3
    533680     15214.7
    533720     15215.6
    533760     15217.1
    533800     15217.6
    533840     15219.5
    533880     15220.8
    533920     15222.2
    533960     15221.9
    534000     15224.4
    534040     15225.8
    534080     15226.6
    534120     15228.5
    534160     15228.5
    534200     15230.5
    534240       15231
    534280     15231.2
    534320       15232
    534360     15233.7
    534400       15235
    534440     15235.3
    534480     15237.7
    534520     15238.5
    534560       15240
    534600     15240.4
    534640     15242.4
    534680     15243.8
    534720     15245.2
    534760     15244.8
    534800     15247.4
    534840     15248.8
    534880     15249.6
    534920     15251.4
    534960     15251.4
    535000     15253.5
    535040     15253.9
    535080     15254.1
    535120     15254.9
    535160     15256.6
    535200     15257.9
    535240     15258.3
    535280     15260.6
    535320     15261.5
    535360       15263
    535400     15263.4
    535440     15265.3
    535480     15266.8
    535520     15268.1
    535560     15267.7
    535600     15270.3
    535640     15271.7
    535680     15272.5
    535720     15274.4
    535760     15274.3
    535800     15276.4
    535840     15276.9
    535880     15277.1
    535920     15277.9
    535960     15279.5
    536000     15280.8
    536040     15281.2
    536080     15283.7
    536120     15284.4
    536160       15286
    536200     15286.4
    536240     15288.3
    536280     15289.7
    536320     15291.1
    536360     15290.8
    536400     15293.3
    536440     15294.7
    536480     15295.4
    536520     15297.3
    536560     15297.3
    536600     15299.5
    536640     15299.9
    536680     15300.2
    536720     15300.8
    536760     15302.5
    536800     15303.7
    536840     15304.2
    536880     15306.6
    536920     15307.4
    536960     15308.9
    537000     15309.4
    537040     15311.3
    537080     15312.7
    537120       15314
    537160     15313.7
    537200     15316.2
    537240     15317.5
    537280     15318.3
    537320     15320.3
    537360     15320.2
    537400     15322.4
    537440     15322.9
    537480     15323.1
    537520     15323.8
    537560     15325.5
    537600     15326.7
    537640     15327.1
    537680     15329.6
    537720     15330.4
    537760     15331.9
    537800     15332.4
    537840     15334.3
    537880     15335.7
    537920     15336.9
    537960     15336.7
    538000     15339.1
    538040     15340.4
    538080     15341.2
    538120     15343.2
    538160     15343.1
    538200     15345.4
    538240     15345.8
    538280       15346
    538320     15346.8
    538360     15348.4
    538400     15349.7
    538440     15350.1
    538480     15352.5
    538520     15353.3
    538560     15354.8
    538600     15355.3
    538640     15357.2
    538680     15358.6
    538720     15359.9
    538760     15359.6
    538800     15362.1
    538840     15363.3
    538880     15364.2
    538920     15366.2
    538960     15366.1
    539000     15368.4
    539040     15368.8
    539080       15369
    539120     15369.7
    539160     15371.4
    539200     15372.6
    539240       15373
    539280     15375.5
    539320     15376.3
    539360     15377.8
    539400     15378.3
    539440     15380.2
    539480     15381.6
    539520     15382.9
    539560     15382.6
    539600     15385.1
    539640     15386.3
    539680     15387.1
    539720     15389.2
    539760     15389.1
    539800     15391.3
    539840     15391.8
    539880       15392
    539920     15392.8
    539960     15394.3
    540000     15395.6
    540040       15396
    540080     15398.4
    540120     15399.3
    540160     15400.8
    540200     15401.2
    540240     15403.2
    540280     15404.6
    540320     15405.9
    540360     15405.6
    540400     15408.1
    540440     15409.3
    540480     15410.1
    540520     15412.2
    540560     15412.1
    540600     15414.3
    540640     15414.8
    540680     15414.9
    540720     15415.8
    540760     15417.3
    540800     15418.6
    540840       15419
    540880     15421.4
    540920     15422.2
    540960     15423.7
    541000     15424.1
    541040     15426.1
    541080     15427.6
    541120     15428.9
    541160     15428.6
    541200       15431
    541240     15432.2
    541280     15433.1
    541320     15435.2
    541360     15435.1
    541400     15437.3
    541440     15437.8
    541480     15437.8
    541520     15438.7
    541560     15440.2
    541600     15441.5
    541640     15441.9
    541680     15444.3
    541720     15445.1
    541760     15446.6
    541800     15447.1
    541840       15449
    541880     15450.5
    541920     15451.8
    541960     15451.5
    542000     15453.9
    542040     15455.2
    542080     15456.1
    542120     15458.1
    542160       15458
    542200     15460.3
    542240     15460.8
    542280     15460.7
    542320     15461.6
    542360     15463.3
    542400     15464.4
    542440     15464.8
    542480     15467.2
    542520     15468.1
    542560     15469.6
    542600       15470
    542640       15472
    542680     15473.6
    542720     15474.7
    542760     15474.4
    542800     15476.9
    542840     15478.1
    542880       15479
    542920       15481
    542960     15480.9
    543000     15483.3
    543040     15483.7
    543080     15483.7
    543120     15484.5
    543160     15486.2
    543200     15487.3
    543240     15487.7
    543280     15490.2
    543320       15491
    543360     15492.5
    543400       15493
    543440     15494.9
    543480     15496.5
    543520     15497.7
    543560     15497.3
    543600     15499.9
    543640     15501.1
    543680     15501.9
    543720     15503.9
    543760     15503.9
    543800     15506.3
    543840     15506.7
    543880     15506.6
    543920     15507.5
    543960     15509.1
    544000     15510.3
    544040     15510.6
    544080     15513.1
    544120       15514
    544160     15515.4
    544200       15516
    544240     15517.8
    544280     15519.4
    544320     15520.5
    544360     15520.3
    544400     15522.8
    544440       15524
    544480     15524.9
    544520     15526.9
    544560     15526.9
    544600     15529.3
    544640     15529.6
    544680     15529.6
    544720     15530.5
    544760     15532.1
    544800     15533.2
    544840     15533.6
    544880     15536.1
    544920     15536.9
    544960     15538.3
    545000     15538.9
    545040     15540.8
    545080     15542.4
    545120     15543.4
    545160     15543.2
    545200     15545.8
    545240     15546.9
    545280     15547.8
    545320     15549.8
    545360     15549.8
    545400     15552.2
    545440     15552.6
    545480     15552.5
    545520     15553.4
    545560       15555
    545600     15556.1
    545640     15556.5
    545680     15558.9
    545720     15559.8
    545760     15561.2
    545800     15561.9
    545840     15563.7
    545880     15565.3
    545920     15566.3
    545960     15566.2
    546000     15568.7
    546040     15569.7
    546080     15570.6
    546120     15572.8
    546160     15572.7
    546200     15575.1
    546240     15575.5
    546280     15575.5
    546320     15576.4
    546360     15577.9
    546400       15579
    546440     15579.3
    546480     15581.9
    546520     15582.7
    546560       15584
    546600     15584.8
    546640     15586.6
    546680     15588.2
    546720     15589.3
    546760       15589
    546800     15591.6
    546840     15592.6
    546880     15593.6
    546920     15595.6
    546960     15595.6
    547000       15598
    547040     15598.4
    547080     15598.4
    547120     15599.2
    547160     15600.8
    547200       15602
    547240     15602.2
    547280     15604.8
    547320     15605.6
    547360     15606.9
    547400     15607.7
    547440     15609.5
    547480     15611.1
    547520     15612.2
    547560     15611.9
    547600     15614.5
    547640     15615.5
    547680     15616.5
    547720     15618.5
    547760     15618.5
    547800       15621
    547840     15621.2
    547880     15621.3
    547920     15622.1
    547960     15623.7
    548000     15624.8
    548040       15625
    548080     15627.7
    548120     15628.5
    548160     15629.8
    548200     15630.6
    548240     15632.4
    548280     15634.1
    548320     15635.2
    548360     15634.8
    548400     15637.4
    548440     15638.5
    548480     15639.4
    548520     15641.5
    548560     15641.4
    548600     15643.8
    548640     15644.2
    548680     15644.3
    548720     15645.1
    548760     15646.6
    548800     15647.6
    548840     15647.9
    548880     15650.6
    548920     15651.3
    548960     15652.7
    549000     15653.4
    549040     15655.3
    549080       15657
    549120     15658.1
    549160     15657.7
    549200     15660.3
    549240     15661.4
    549280     15662.2
    549320     15664.3
    549360     15664.3
    549400     15666.7
    549440     15667.1
    549480     15667.1
    549520       15668
    549560     15669.4
    549600     15670.5
    549640     15670.8
    549680     15673.5
    549720     15674.1
    549760     15675.6
    549800     15676.2
    549840     15678.2
    549880     15679.9
    549920       15681
    549960     15680.6
    550000     15683.1
    550040     15684.2
    550080     15685.1
    550120     15687.2
    550160     15687.1
    550200     15689.5
    550240     15689.9
    550280       15690
    550320     15690.9
    550360     15692.3
    550400     15693.3
    550440     15693.5
    550480     15696.3
    550520       15697
    550560     15698.4
    550600     15699.1
    550640     15701.1
    550680     15702.7
    550720     15703.8
    550760     15703.4
    550800       15706
    550840     15707.1
    550880     15707.9
    550920       15710
    550960       15710
    551000     15712.3
    551040     15712.7
    551080     15712.8
    551120     15713.7
    551160     15715.1
    551200     15716.2
    551240     15716.3
    551280       15719
    551320     15719.9
    551360     15721.2
    551400     15721.9
    551440     15723.9
    551480     15725.5
    551520     15726.6
    551560     15726.2
    551600     15728.8
    551640     15729.8
    551680     15730.8
    551720     15732.8
    551760     15732.8
    551800     15735.2
    551840     15735.5
    551880     15735.6
    551920     15736.5
    551960       15738
    552000     15738.9
    552040     15739.1
    552080     15741.8
    552120     15742.6
    552160       15744
    552200     15744.6
    552240     15746.6
    552280     15748.2
    552320     15749.3
    552360       15749
    552400     15751.5
    552440     15752.6
    552480     15753.5
    552520     15755.5
    552560     15755.5
    552600     15757.9
    552640     15758.3
    552680     15758.3
    552720     15759.3
    552760     15760.7
    552800     15761.6
    552840     15761.8
    552880     15764.5
    552920     15765.4
    552960     15766.7
    553000     15767.4
    553040     15769.4
    553080       15771
    553120     15772.1
    553160     15771.8
    553200     15774.3
    553240     15775.3
    553280     15776.3
    553320     15778.3
    553360     15778.2
    553400     15780.7
    553440     15781.1
    553480     15781.1
    553520     15782.1
    553560     15783.5
    553600     15784.4
    553640     15784.5
    553680     15787.3
    553720     15788.2
    553760     15789.5
    553800     15790.1
    553840     15792.1
    553880     15793.8
    553920     15794.9
    553960     15794.6
    554000     15797.1
    554040       15798
    554080       15799
    554120       15801
    554160       15801
    554200     15803.5
    554240     15803.9
    554280     15803.9
    554320     15804.9
    554360     15806.4
    554400     15807.2
    554440     15807.3
    554480       15810
    554520       15811
    554560     15812.3
    554600       15813
    554640     15814.9
    554680     15816.6
    554720     15817.7
    554760     15817.4
    554800     15819.9
    554840     15820.9
    554880     15821.7
    554920     15823.8
    554960     15823.8
    555000     15826.3
    555040     15826.8
    555080     15826.7
    555120     15827.7
    555160     15829.2
    555200     15830.1
    555240     15830.2
    555280     15832.8
    555320     15833.8
    555360     15835.1
    555400     15835.8
    555440     15837.6
    555480     15839.4
    555520     15840.4
    555560     15840.1
    555600     15842.6
    555640     15843.7
    555680     15844.5
    555720     15846.7
    555760     15846.6
    555800       15849
    555840     15849.5
    555880     15849.4
    555920     15850.4
    555960     15851.9
    556000     15852.9
    556040       15853
    556080     15855.6
    556120     15856.6
    556160       15858
    556200     15858.6
    556240     15860.4
    556280     15862.1
    556320     15863.2
    556360     15862.9
    556400     15865.4
    556440     15866.5
    556480     15867.4
    556520     15869.5
    556560     15869.3
    556600     15871.8
    556640     15872.3
    556680     15872.2
    556720     15873.2
    556760     15874.7
    556800     15875.7
    556840     15875.8
    556880     15878.4
    556920     15879.5
    556960     15880.8
    557000     15881.4
    557040     15883.2
    557080     15884.9
    557120     15886.1
    557160     15885.7
    557200     15888.3
    557240     15889.3
    557280     15890.1
    557320     15892.2
    557360     15892.1
    557400     15894.6
    557440     15895.1
    557480       15895
    557520       15896
    557560     15897.6
    557600     15898.4
    557640     15898.6
    557680     15901.2
    557720     15902.3
    557760     15903.5
    557800     15904.2
    557840       15906
    557880     15907.8
    557920       15909
    557960     15908.4
    558000     15911.1
    558040     15912.1
    558080       15913
    558120       15915
    558160     15914.9
    558200     15917.4
    558240     15917.9
    558280     15917.7
    558320     15918.8
    558360     15920.4
    558400     15921.2
    558440     15921.5
    558480       15924
    558520     15925.1
    558560     15926.4
    558600     15927.1
    558640     15928.9
    558680     15930.6
    558720     15931.8
    558760     15931.3
    558800     15933.9
    558840     15934.9
    558880     15935.8
    558920     15937.8
    558960     15937.8
    559000     15940.2
    559040     15940.7
    559080     15940.6
    559120     15941.7
    559160     15943.3
    559200     15944.1
    559240     15944.3
    559280     15946.9
    559320       15948
    559360     15949.2
    559400     15949.9
    559440     15951.7
    559480     15953.5
    559520     15954.6
    559560     15954.1
    559600     15956.8
    559640     15957.8
    559680     15958.7
    559720     15960.7
    559760     15960.6
    559800       15963
    559840     15963.5
    559880     15963.4
    559920     15964.5
    559960       15966
    560000     15966.9
    560040     15967.1
    560080     15969.7
    560120     15970.8
    560160     15972.1
    560200     15972.7
    560240     15974.6
    560280     15976.3
    560320     15977.4
    560360       15977
    560400     15979.6
    560440     15980.6
    560480     15981.5
    560520     15983.5
    560560     15983.4
    560600     15985.8
    560640     15986.3
    560680     15986.3
    560720     15987.3
    560760     15988.9
    560800     15989.7
    560840       15990
    560880     15992.5
    560920     15993.6
    560960     15994.9
    561000     15995.5
    561040     15997.4
    561080     15999.1
    561120     16000.2
    561160     15999.8
    561200     16002.4
    561240     16003.4
    561280     16004.4
    561320     16006.3
    561360     16006.2
    561400     16008.6
    561440     16009.1
    561480     16009.1
    561520     16010.2
    561560     16011.6
    561600     16012.6
    561640     16012.8
    561680     16015.3
    561720     16016.4
    561760     16017.7
    561800     16018.3
    561840     16020.2
    561880     16021.8
    561920     16023.1
    561960     16022.7
    562000     16025.2
    562040     16026.2
    562080     16027.2
    562120     16029.2
    562160       16029
    562200     16031.4
    562240       16032
    562280       16032
    562320     16032.9
    562360     16034.5
    562400     16035.4
    562440     16035.6
    562480     16038.2
    562520     16039.3
    562560     16040.5
    562600     16041.1
    562640     16043.1
    562680     16044.6
    562720     16045.9
    562760     16045.6
    562800       16048
    562840     16049.1
    562880     16050.1
    562920       16052
    562960     16051.9
    563000     16054.1
    563040     16054.8
    563080     16054.8
    563120     16055.8
    563160     16057.4
    563200     16058.2
    563240     16058.5
    563280       16061
    563320     16062.2
    563360     16063.4
    563400       16064
    563440       16066
    563480     16067.4
    563520     16068.9
    563560     16068.5
    563600     16070.8
    563640       16072
    563680       16073
    563720       16075
    563760     16074.8
    563800       16077
    563840     16077.7
    563880     16077.7
    563920     16078.7
    563960     16080.3
    564000     16081.1
    564040     16081.4
    564080     16083.9
    564120       16085
    564160     16086.2
    564200       16087
    564240     16088.8
    564280     16090.3
    564320     16091.6
    564360     16091.4
    564400     16093.6
    564440     16094.9
    564480     16095.9
    564520     16097.9
    564560     16097.7
    564600     16099.8
    564640     16100.5
    564680     16100.6
    564720     16101.5
    564760     16103.1
    564800       16104
    564840     16104.3
    564880     16106.8
    564920     16107.9
    564960     16109.1
    565000     16109.8
    565040     16111.7
    565080     16113.2
    565120     16114.5
    565160     16114.1
    565200     16116.4
    565240     16117.7
    565280     16118.8
    565320     16120.7
    565360     16120.5
    565400     16122.7
    565440     16123.3
    565480     16123.5
    565520     16124.3
    565560       16126
    565600     16126.9
    565640     16127.2
    565680     16129.5
    565720     16130.8
    565760       16132
    565800     16132.6
    565840     16134.5
    565880       16136
    565920     16137.3
    565960       16137
    566000     16139.3
    566040     16140.6
    566080     16141.7
    566120     16143.6
    566160     16143.4
    566200     16145.6
    566240     16146.1
    566280     16146.4
    566320     16147.2
    566360     16148.8
    566400     16149.8
    566440       16150
    566480     16152.4
    566520     16153.6
    566560     16154.8
    566600     16155.5
    566640     16157.3
    566680     16158.8
    566720     16160.2
    566760     16159.8
    566800     16162.1
    566840     16163.4
    566880     16164.4
    566920     16166.4
    566960     16166.2
    567000     16168.5
    567040     16168.9
    567080     16169.2
    567120       16170
    567160     16171.6
    567200     16172.6
    567240     16172.8
    567280     16175.2
    567320     16176.5
    567360     16177.6
    567400     16178.2
    567440       16180
    567480     16181.6
    567520       16183
    567560     16182.7
    567600     16184.9
    567640     16186.2
    567680     16187.2
    567720     16189.2
    567760       16189
    567800     16191.3
    567840     16191.7
    567880       16192
    567920     16192.9
    567960     16194.4
    568000     16195.4
    568040     16195.5
    568080       16198
    568120     16199.2
    568160     16200.4
    568200       16201
    568240     16202.8
    568280     16204.4
    568320     16205.7
    568360     16205.5
    568400     16207.7
    568440     16208.9
    568480       16210
    568520       16212
    568560     16211.8
    568600       16214
    568640     16214.5
    568680     16214.7
    568720     16215.7
    568760     16217.1
    568800     16218.2
    568840     16218.3
    568880     16220.7
    568920       16222
    568960     16223.1
    569000     16223.8
    569040     16225.5
    569080     16227.1
    569120     16228.5
    569160     16228.2
    569200     16230.5
    569240     16231.7
    569280     16232.7
    569320     16234.8
    569360     16234.5
    569400     16236.8
    569440     16237.2
    569480     16237.4
    569520     16238.4
    569560     16239.8
    569600       16241
    569640     16241.1
    569680     16243.4
    569720     16244.8
    569760     16245.8
    569800     16246.6
    569840     16248.3
    569880     16249.9
    569920     16251.3
    569960     16250.9
    570000     16253.2
    570040     16254.3
    570080     16255.5
    570120     16257.6
    570160     16257.2
    570200     16259.5
    570240     16259.9
    570280     16260.1
    570320     16261.1
    570360     16262.6
    570400     16263.7
    570440     16263.8
    570480     16266.1
    570520     16267.6
    570560     16268.6
    570600     16269.3
    570640       16271
    570680     16272.5
    570720     16274.1
    570760     16273.6
    570800     16275.9
    570840     16277.1
    570880     16278.2
    570920     16280.4
    570960     16279.9
    571000     16282.2
    571040     16282.6
    571080     16282.9
    571120     16283.9
    571160     16285.3
    571200     16286.5
    571240     16286.6
    571280     16288.9
    571320     16290.3
    571360     16291.3
    571400       16292
    571440     16293.7
    571480     16295.3
    571520     16296.8
    571560     16296.3
    571600     16298.7
    571640     16299.9
    571680       16301
    571720     16303.2
    571760     16302.6
    571800       16305
    571840     16305.3
    571880     16305.6
    571920     16306.6
    571960       16308
    572000     16309.2
    572040     16309.3
    572080     16311.6
    572120       16313
    572160       16314
    572200     16314.7
    572240     16316.5
    572280       16318
    572320     16319.5
    572360     16319.1
    572400     16321.4
    572440     16322.6
    572480     16323.7
    572520     16325.9
    572560     16325.3
    572600     16327.8
    572640       16328
    572680     16328.3
    572720     16329.4
    572760     16330.7
    572800     16331.9
    572840       16332
    572880     16334.4
    572920     16335.7
    572960     16336.8
    573000     16337.4
    573040     16339.3
    573080     16340.7
    573120     16342.2
    573160     16341.8
    573200     16344.2
    573240     16345.3
    573280     16346.4
    573320     16348.7
    573360     16347.9
    573400     16350.5
    573440     16350.7
    573480       16351
    573520     16352.1
    573560     16353.4
    573600     16354.6
    573640     16354.8
    573680     16357.1
    573720     16358.4
    573760     16359.4
    573800     16360.1
    573840       16362
    573880     16363.4
    573920       16365
    573960     16364.5
    574000     16366.9
    574040       16368
    574080     16369.1
    574120     16371.3
    574160     16370.6
    574200     16373.2
    574240     16373.5
    574280     16373.7
    574320     16374.8
    574360     16376.1
    574400     16377.2
    574440     16377.4
    574480     16379.9
    574520     16381.1
    574560     16382.2
    574600     16382.8
    574640     16384.6
    574680     16386.1
    574720     16387.7
    574760     16387.2
    574800     16389.7
    574840     16390.7
    574880     16391.7
    574920       16394
    574960     16393.3
    575000       16396
    575040     16396.1
    575080     16396.4
    575120     16397.5
    575160     16398.9
    575200       16400
    575240     16400.1
    575280     16402.5
    575320     16403.8
    575360     16404.9
    575400     16405.4
    575440     16407.4
    575480     16408.9
    575520     16410.4
    575560     16409.9
    575600     16412.4
    575640     16413.3
    575680     16414.4
    575720     16416.7
    575760     16416.1
    575800     16418.7
    575840     16418.8
    575880     16419.1
    575920     16420.2
    575960     16421.6
    576000     16422.7
    576040     16422.9
    576080     16425.3
    576120     16426.6
    576160     16427.7
    576200     16428.2
    576240     16430.2
    576280     16431.5
    576320     16433.2
    576360     16432.6
    576400     16435.2
    576440     16436.1
    576480     16437.2
    576520     16439.5
    576560     16438.8
    576600     16441.4
    576640     16441.6
    576680     16441.9
    576720     16442.9
    576760     16444.3
    576800     16445.5
    576840     16445.6
    576880       16448
    576920     16449.3
    576960     16450.3
    577000     16450.8
    577040     16452.9
    577080     16454.3
    577120       16456
    577160     16455.4
    577200     16457.9
    577240     16458.9
    577280     16459.9
    577320     16462.1
    577360     16461.6
    577400     16464.2
    577440     16464.4
    577480     16464.6
    577520     16465.7
    577560     16467.1
    577600     16468.2
    577640     16468.3
    577680     16470.7
    577720       16472
    577760     16473.1
    577800     16473.5
    577840     16475.7
    577880     16476.9
    577920     16478.7
    577960     16478.1
    578000     16480.6
    578040     16481.7
    578080     16482.6
    578120     16484.9
    578160     16484.3
    578200     16486.9
    578240     16487.1
    578280     16487.3
    578320     16488.4
    578360     16489.8
    578400     16490.9
    578440     16491.1
    578480     16493.4
    578520     16494.6
    578560     16495.8
    578600     16496.2
    578640     16498.4
    578680     16499.6
    578720     16501.4
    578760     16500.8
    578800     16503.3
    578840     16504.5
    578880     16505.3
    578920     16507.5
    578960     16507.1
    579000     16509.6
    579040     16509.9
    579080     16510.1
    579120     16511.2
    579160     16512.5
    579200     16513.6
    579240     16513.9
    579280     16516.1
    579320     16517.3
    579360     16518.6
    579400       16519
    579440     16521.1
    579480     16522.4
    579520     16524.2
    579560     16523.5
    579600     16526.1
    579640     16527.2
    579680     16528.2
    579720     16530.4
    579760     16529.8
    579800     16532.4
    579840     16532.7
    579880     16532.8
    579920     16533.9
    579960     16535.3
    580000     16536.3
    580040     16536.5
    580080     16538.8
    580120       16540
    580160     16541.3
    580200     16541.6
    580240     16543.9
    580280     16545.2
    580320     16546.9
    580360     16546.3
    580400     16548.8
    580440       16550
    580480     16550.9
    580520     16553.1
    580560     16552.6
    580600     16555.2
    580640     16555.4
    580680     16555.6
    580720     16556.6
    580760     16558.1
    580800     16559.1
    580840     16559.2
    580880     16561.5
    580920     16562.7
    580960       16564
    581000     16564.4
    581040     16566.6
    581080     16567.9
    581120     16569.6
    581160       16569
    581200     16571.5
    581240     16572.7
    581280     16573.7
    581320     16575.8
    581360     16575.3
    581400     16577.9
    581440     16578.1
    581480     16578.3
    581520     16579.4
    581560     16580.8
    581600     16581.8
    581640     16581.9
    581680     16584.2
    581720     16585.3
    581760     16586.7
    581800     16587.2
    581840     16589.2
    581880     16590.6
    581920     16592.3
    581960     16591.7
    582000     16594.2
    582040     16595.3
    582080     16596.3
    582120     16598.5
    582160     16597.9
    582200     16600.6
    582240     16600.8
    582280       16601
    582320       16602
    582360     16603.5
    582400     16604.5
    582440     16604.6
    582480     16606.8
    582520     16607.9
    582560     16609.3
    582600     16609.8
    582640     16611.8
    582680     16613.3
    582720       16615
    582760     16614.4
    582800     16616.9
    582840       16618
    582880       16619
    582920     16621.1
    582960     16620.5
    583000     16623.3
    583040     16623.4
    583080     16623.6
    583120     16624.7
    583160     16626.1
    583200     16627.1
    583240     16627.3
    583280     16629.5
    583320     16630.5
    583360     16631.9
    583400     16632.4
    583440     16634.4
    583480     16635.9
    583520     16637.7
    583560     16636.9
    583600     16639.5
    583640     16640.8
    583680     16641.6
    583720     16643.8
    583760     16643.1
    583800       16646
    583840     16646.1
    583880     16646.2
    583920     16647.3
    583960     16648.7
    584000     16649.7
    584040       16650
    584080     16652.2
    584120     16653.2
    584160     16654.6
    584200     16655.1
    584240     16657.1
    584280     16658.7
    584320     16660.4
    584360     16659.6
    584400     16662.1
    584440     16663.3
    584480     16664.4
    584520     16666.6
    584560     16665.7
    584600     16668.7
    584640     16668.8
    584680     16668.9
    584720     16670.1
    584760     16671.5
    584800     16672.3
    584840     16672.6
    584880     16674.8
    584920     16675.8
    584960     16677.2
    585000     16677.7
    585040     16679.7
    585080     16681.3
    585120       16683
    585160     16682.2
    585200     16684.7
    585240       16686
    585280       16687
    585320     16689.2
    585360     16688.4
    585400     16691.4
    585440     16691.4
    585480     16691.6
    585520     16692.8
    585560     16694.2
    585600     16694.9
    585640     16695.3
    585680     16697.4
    585720     16698.5
    585760     16699.8
    585800     16700.3
    585840     16702.4
    585880       16704
    585920     16705.7
    585960     16704.9
    586000     16707.4
    586040     16708.7
    586080     16709.7
    586120     16711.9
    586160     16711.1
    586200       16714
    586240     16714.1
    586280     16714.2
    586320     16715.4
    586360     16716.9
    586400     16717.5
    586440       16718
    586480       16720
    586520     16721.2
    586560     16722.5
    586600       16723
    586640       16725
    586680     16726.6
    586720     16728.3
    586760     16727.6
    586800     16730.1
    586840     16731.4
    586880     16732.3
    586920     16734.6
    586960     16733.8
    587000     16736.6
    587040     16736.8
    587080     16736.8
    587120     16738.2
    587160     16739.5
    587200     16740.2
    587240     16740.8
    587280     16742.7
    587320     16743.8
    587360     16745.2
    587400     16745.7
    587440     16747.8
    587480     16749.3
    587520       16751
    587560     16750.3
    587600     16752.8
    587640     16754.1
    587680     16755.1
    587720     16757.3
    587760     16756.5
    587800     16759.4
    587840     16759.4
    587880     16759.5
    587920     16760.9
    587960     16762.2
    588000     16762.9
    588040     16763.5
    588080     16765.6
    588120     16766.6
    588160       16768
    588200     16768.4
    588240     16770.5
    588280     16772.1
    588320     16773.8
    588360     16773.1
    588400     16775.5
    588440     16776.8
    588480     16777.9
    588520       16780
    588560     16779.1
    588600       16782
    588640     16782.1
    588680     16782.2
    588720     16783.6
    588760       16785
    588800     16785.6
    588840     16786.2
    588880     16788.2
    588920     16789.3
    588960     16790.7
    589000     16791.1
    589040     16793.2
    589080     16794.9
    589120     16796.6
    589160     16795.8
    589200     16798.3
    589240     16799.6
    589280     16800.5
    589320     16802.8
    589360     16801.9
    589400     16804.8
    589440     16804.8
    589480       16805
    589520     16806.3
    589560     16807.7
    589600     16808.4
    589640       16809
    589680     16810.9
    589720       16812
    589760     16813.4
    589800     16813.9
    589840     16815.9
    589880     16817.6
    589920     16819.4
    589960     16818.6
    590000     16821.2
    590040     16822.4
    590080     16823.4
    590120     16825.6
    590160     16824.7
    590200     16827.6
    590240     16827.6
    590280     16827.8
    590320     16828.9
    590360     16830.5
    590400     16831.2
    590440     16831.9
    590480     16833.7
    590520     16834.8
    590560     16836.2
    590600     16836.7
    590640     16838.8
    590680     16840.4
    590720     16842.2
    590760     16841.4
    590800       16844
    590840     16845.2
    590880     16846.3
    590920     16848.3
    590960     16847.4
    591000     16850.4
    591040     16850.4
    591080     16850.6
    591120     16851.8
    591160     16853.4
    591200     16854.1
    591240     16854.6
    591280     16856.5
    591320     16857.6
    591360     16859.1
    591400     16859.5
    591440     16861.6
    591480     16863.1
    591520       16865
    591560     16864.3
    591600     16866.8
    591640     16867.9
    591680       16869
    591720       16871
    591760     16870.3
    591800     16873.2
    591840     16873.2
    591880     16873.4
    591920     16874.6
    591960     16876.1
    592000     16876.9
    592040     16877.4
    592080     16879.2
    592120     16880.4
    592160     16881.9
    592200     16882.3
    592240     16884.4
    592280     16885.8
    592320     16887.8
    592360     16887.1
    592400     16889.5
    592440     16890.7
    592480     16891.8
    592520     16893.8
    592560       16893
    592600       16896
    592640     16896.1
    592680     16896.2
    592720     16897.4
    592760     16898.9
    592800     16899.8
    592840       16900
    592880       16902
    592920     16903.2
    592960     16904.6
    593000     16905.1
    593040     16907.2
    593080     16908.5
    593120     16910.6
    593160     16909.8
    593200     16912.2
    593240     16913.4
    593280     16914.6
    593320     16916.5
    593360     16915.6
    593400     16918.7
    593440     16918.8
    593480     16918.9
    593520     16920.2
    593560     16921.6
    593600     16922.6
    593640     16922.8
    593680     16924.8
    593720     16925.9
    593760     16927.4
    593800     16927.8
    593840     16929.9
    593880     16931.3
    593920     16933.3
    593960     16932.5
    594000     16934.9
    594040     16936.2
    594080     16937.3
    594120     16939.3
    594160     16938.3
    594200     16941.5
    594240     16941.5
    594280     16941.8
    594320     16942.9
    594360     16944.3
    594400     16945.4
    594440     16945.6
    594480     16947.6
    594520     16948.7
    594560     16950.2
    594600     16950.5
    594640     16952.7
    594680     16954.1
    594720       16956
    594760     16955.3
    594800     16957.6
    594840     16958.9
    594880     16960.1
    594920       16962
    594960     16961.1
    595000     16964.3
    595040     16964.2
    595080     16964.5
    595120     16965.6
    595160     16967.1
    595200     16968.1
    595240     16968.3
    595280     16970.4
    595320     16971.4
    595360       16973
    595400     16973.2
    595440     16975.4
    595480     16976.8
    595520     16978.7
    595560     16978.1
    595600     16980.4
    595640     16981.6
    595680     16982.8
    595720     16984.8
    595760     16983.9
    595800     16986.9
    595840       16987
    595880     16987.1
    595920     16988.3
    595960     16989.8
    596000     16990.8
    596040       16991
    596080     16993.2
    596120     16994.2
    596160     16995.7
    596200       16996
    596240     16998.1
    596280     16999.5
    596320     17001.4
    596360     17000.8
    596400     17003.1
    596440     17004.3
    596480     17005.5
    596520     17007.6
    596560     17006.7
    596600     17009.7
    596640     17009.8
    596680     17009.9
    596720     17011.1
    596760     17012.6
    596800     17013.5
    596840     17013.7
    596880       17016
    596920       17017
    596960     17018.5
    597000     17018.7
    597040     17020.9
    597080     17022.2
    597120     17024.2
    597160     17023.6
    597200     17025.9
    597240     17027.1
    597280     17028.3
    597320     17030.3
    597360     17029.4
    597400     17032.4
    597440     17032.6
    597480     17032.7
    597520     17033.9
    597560     17035.5
    597600     17036.3
    597640     17036.5
    597680     17038.8
    597720     17039.8
    597760     17041.4
    597800     17041.5
    597840     17043.7
    597880     17045.1
    597920       17047
    597960     17046.4
    598000     17048.7
    598040       17050
    598080     17051.3
    598120     17053.1
    598160     17052.3
    598200     17055.2
    598240     17055.5
    598280     17055.6
    598320     17056.7
    598360     17058.4
    598400     17059.1
    598440     17059.3
    598480     17061.6
    598520     17062.6
    598560     17064.2
    598600     17064.3
    598640     17066.5
    598680     17067.9
    598720     17069.8
    598760     17069.2
    598800     17071.4
    598840       17073
    598880     17074.2
    598920     17075.9
    598960     17075.1
    599000       17078
    599040     17078.4
    599080     17078.4
    599120     17079.6
    599160     17081.4
    599200       17082
    599240     17082.1
    599280     17084.5
    599320     17085.4
    599360     17087.1
    599400     17087.2
    599440     17089.4
    599480     17090.8
    599520     17092.7
    599560       17092
    599600     17094.2
    599640     17095.8
    599680     17097.1
    599720     17098.7
    599760       17098
    599800     17100.8
    599840     17101.2
    599880     17101.3
    599920     17102.5
    599960     17104.2
    600000     17104.8
    600040     17104.9
    600080     17107.4
    600120     17108.3
    600160     17109.9
    600200       17110
    600240     17112.2
    600280     17113.7
    600320     17115.5
    600360     17114.8
    600400     17117.1
    600440     17118.6
    600480       17120
    600520     17121.5
    600560     17120.7
    600600     17123.6
    600640     17124.1
    600680     17124.3
    600720     17125.3
    600760     17126.9
    600800     17127.7
    600840     17127.7
    600880     17130.2
    600920     17131.1
    600960     17132.6
    601000     17132.8
    601040       17135
    601080     17136.5
    601120     17138.2
    601160     17137.7
    601200     17139.9
    601240     17141.4
    601280     17142.6
    601320     17144.4
    601360     17143.5
    601400     17146.4
    601440     17146.9
    601480     17147.1
    601520     17148.1
    601560     17149.8
    601600     17150.4
    601640     17150.5
    601680     17153.1
    601720     17153.9
    601760     17155.4
    601800     17155.7
    601840     17157.7
    601880     17159.3
    601920       17161
    601960     17160.6
    602000     17162.7
    602040     17164.2
    602080     17165.4
    602120     17167.2
    602160     17166.3
    602200     17169.2
    602240     17169.8
    602280     17169.9
    602320     17170.8
    602360     17172.6
    602400     17173.2
    602440     17173.3
    602480     17175.9
    602520     17176.8
    602560     17178.2
    602600     17178.4
    602640     17180.5
    602680     17182.2
    602720     17183.9
    602760     17183.4
    602800     17185.5
    602840     17187.1
    602880     17188.2
    602920       17190
    602960     17189.2
    603000       17192
    603040     17192.7
    603080     17192.8
    603120     17193.7
    603160     17195.4
    603200     17196.1
    603240     17196.2
    603280     17198.7
    603320     17199.7
    603360       17201
    603400     17201.2
    603440     17203.3
    603480       17205
    603520     17206.8
    603560     17206.2
    603600     17208.4
    603640     17209.9
    603680       17211
    603720     17212.8
    603760       17212
    603800     17214.9
    603840     17215.6
    603880     17215.6
    603920     17216.5
    603960     17218.3
    604000       17219
    604040       17219
    604080     17221.5
    604120     17222.6
    604160     17223.8
    604200       17224
    604240     17226.2
    604280     17227.8
    604320     17229.6
    604360     17229.1
    604400     17231.3
    604440     17232.7
    604480     17233.9
    604520     17235.7
    604560     17234.9
    604600     17237.6
    604640     17238.4
    604680     17238.3
    604720     17239.4
    604760     17241.2
    604800     17241.9
    604840     17241.8
    604880     17244.4
    604920     17245.5
    604960     17246.7
    605000       17247
    605040     17249.1
    605080     17250.7
    605120     17252.5
    605160       17252
    605200     17254.2
    605240     17255.5
    605280     17256.7
    605320     17258.6
    605360     17257.7
    605400     17260.5
    605440     17261.2
    605480     17261.1
    605520     17262.3
    605560       17264
    605600     17264.7
    605640     17264.7
    605680     17267.2
    605720     17268.3
    605760     17269.5
    605800     17269.7
    605840     17271.8
    605880     17273.5
    605920     17275.3
    605960     17274.8
    606000       17277
    606040     17278.3
    606080     17279.6
    606120     17281.4
    606160     17280.6
    606200     17283.4
    606240     17284.1
    606280       17284
    606320     17285.1
    606360     17286.9
    606400     17287.6
    606440     17287.5
    606480       17290
    606520     17291.2
    606560     17292.3
    606600     17292.6
    606640     17294.7
    606680     17296.3
    606720     17298.2
    606760     17297.6
    606800     17299.9
    606840     17301.2
    606880     17302.4
    606920     17304.2
    606960     17303.4
    607000     17306.2
    607040     17306.9
    607080     17306.8
    607120       17308
    607160     17309.7
    607200     17310.4
    607240     17310.4
    607280     17312.8
    607320     17313.9
    607360     17315.1
    607400     17315.4
    607440     17317.6
    607480     17319.1
    607520       17321
    607560     17320.5
    607600     17322.7
    607640       17324
    607680     17325.3
    607720       17327
    607760     17326.2
    607800     17328.9
    607840     17329.6
    607880     17329.6
    607920     17330.8
    607960     17332.5
    608000     17333.2
    608040     17333.3
    608080     17335.8
    608120     17336.7
    608160     17337.8
    608200     17338.1
    608240     17340.4
    608280     17341.9
    608320     17343.8
    608360     17343.3
    608400     17345.5
    608440     17346.7
    608480     17348.1
    608520     17349.8
    608560     17348.9
    608600     17351.8
    608640     17352.4
    608680     17352.4
    608720     17353.6
    608760     17355.4
    608800     17356.1
    608840       17356
    608880     17358.5
    608920     17359.4
    608960     17360.7
    609000     17360.9
    609040     17363.2
    609080     17364.7
    609120     17366.7
    609160       17366
    609200     17368.3
    609240     17369.5
    609280     17370.9
    609320     17372.6
    609360     17371.7
    609400     17374.6
    609440     17375.2
    609480     17375.3
    609520     17376.4
    609560     17378.2
    609600     17378.9
    609640     17378.9
    609680     17381.3
    609720     17382.3
    609760     17383.5
    609800     17383.7
    609840     17385.9
    609880     17387.5
    609920     17389.6
    609960     17388.8
    610000     17391.2
    610040     17392.3
    610080     17393.7
    610120     17395.5
    610160     17394.5
    610200     17397.3
    610240     17398.1
    610280     17398.1
    610320     17399.3
    610360       17401
    610400     17401.7
    610440     17401.7
    610480     17404.1
    610520     17405.1
    610560     17406.4
    610600     17406.6
    610640     17408.8
    610680     17410.3
    610720     17412.4
    610760     17411.7
    610800     17413.9
    610840     17415.2
    610880     17416.5
    610920     17418.3
    610960     17417.4
    611000     17420.2
    611040       17421
    611080       17421
    611120     17422.2
    611160     17423.8
    611200     17424.5
    611240     17424.6
    611280     17426.9
    611320     17427.9
    611360     17429.3
    611400     17429.4
    611440     17431.8
    611480     17433.2
    611520     17435.2
    611560     17434.6
    611600     17436.8
    611640     17438.1
    611680     17439.5
    611720     17441.1
    611760     17440.2
    611800     17443.1
    611840       17444
    611880       17444
    611920     17445.2
    611960     17446.7
    612000     17447.3
    612040     17447.6
    612080     17449.8
    612120     17450.8
    612160     17452.3
    612200     17452.3
    612240     17454.6
    612280       17456
    612320     17458.2
    612360     17457.5
    612400     17459.6
    612440       17461
    612480     17462.4
    612520       17464
    612560       17463
    612600     17465.9
    612640     17466.7
    612680     17466.8
    612720       17468
    612760     17469.6
    612800     17470.2
    612840     17470.4
    612880     17472.6
    612920     17473.7
    612960     17475.1
    613000     17475.1
    613040     17477.5
    613080     17478.9
    613120       17481
    613160     17480.4
    613200     17482.6
    613240     17483.8
    613280     17485.2
    613320     17486.9
    613360     17485.9
    613400     17488.8
    613440     17489.5
    613480     17489.7
    613520       17491
    613560     17492.4
    613600       17493
    613640     17493.4
    613680     17495.5
    613720     17496.5
    613760       17498
    613800       17498
    613840     17500.2
    613880     17501.8
    613920     17503.8
    613960     17503.2
    614000     17505.3
    614040     17506.7
    614080     17508.1
    614120     17509.8
    614160     17508.7
    614200     17511.6
    614240     17512.3
    614280     17512.6
    614320     17513.8
    614360     17515.3
    614400     17515.8
    614440     17516.2
    614480     17518.3
    614520     17519.4
    614560     17520.8
    614600     17520.8
    614640       17523
    614680     17524.5
    614720     17526.6
    614760     17526.1
    614800     17528.1
    614840     17529.6
    614880     17530.9
    614920     17532.6
    614960     17531.7
    615000     17534.4
    615040     17535.1
    615080     17535.4
    615120     17536.7
    615160     17538.1
    615200     17538.7
    615240       17539
    615280     17541.2
    615320     17542.3
    615360     17543.6
    615400     17543.7
    615440     17545.8
    615480     17547.2
    615520     17549.5
    615560     17548.9
    615600     17550.9
    615640     17552.4
    615680     17553.7
    615720     17555.4
    615760     17554.6
    615800     17557.1
    615840       17558
    615880     17558.4
    615920     17559.5
    615960     17560.9
    616000     17561.4
    616040     17561.8
    616080       17564
    616120     17565.1
    616160     17566.5
    616200     17566.5
    616240     17568.7
    616280     17570.1
    616320     17572.4
    616360     17571.7
    616400     17573.8
    616440     17575.3
    616480     17576.4
    616520     17578.2
    616560     17577.3
    616600     17579.9
    616640     17580.8
    616680     17581.2
    616720     17582.3
    616760     17583.8
    616800     17584.2
    616840     17584.6
    616880     17586.8
    616920       17588
    616960     17589.2
    617000     17589.3
    617040     17591.5
    617080     17592.9
    617120     17595.2
    617160     17594.5
    617200     17596.6
    617240     17598.2
    617280     17599.2
    617320       17601
    617360     17600.2
    617400     17602.8
    617440     17603.7
    617480       17604
    617520     17605.1
    617560     17606.7
    617600     17607.1
    617640     17607.4
    617680     17609.7
    617720     17610.8
    617760     17612.1
    617800     17612.1
    617840     17614.4
    617880     17615.8
    617920     17618.1
    617960     17617.3
    618000     17619.4
    618040       17621
    618080     17622.1
    618120     17623.8
    618160     17623.1
    618200     17625.7
    618240     17626.6
    618280     17626.8
    618320     17627.9
    618360     17629.5
    618400     17629.9
    618440     17630.2
    618480     17632.5
    618520     17633.5
    618560     17634.9
    618600     17634.9
    618640     17637.3
    618680     17638.6
    618720     17640.8
    618760     17640.2
    618800     17642.3
    618840     17643.9
    618880       17645
    618920     17646.6
    618960     17645.9
    619000     17648.5
    619040     17649.5
    619080     17649.6
    619120     17650.9
    619160     17652.3
    619200     17652.7
    619240       17653
    619280     17655.3
    619320     17656.3
    619360     17657.8
    619400     17657.8
    619440     17660.1
    619480     17661.5
    619520     17663.7
    619560     17663.1
    619600     17665.1
    619640     17666.7
    619680     17667.9
    619720     17669.5
    619760     17668.8
    619800     17671.5
    619840     17672.3
    619880     17672.4
    619920     17673.5
    619960     17675.2
    620000     17675.5
    620040     17675.8
    620080     17678.1
    620120     17679.1
    620160     17680.6
    620200     17680.6
    620240     17682.9
    620280     17684.3
    620320     17686.5
    620360     17685.9
    620400     17687.9
    620440     17689.6
    620480     17690.7
    620520     17692.3
    620560     17691.7
    620600     17694.3
    620640     17695.2
    620680     17695.1
    620720     17696.4
    620760       17698
    620800     17698.4
    620840     17698.7
    620880     17700.9
    620920       17702
    620960     17703.4
    621000     17703.4
    621040     17705.7
    621080     17707.3
    621120     17709.4
    621160     17708.7
    621200     17710.8
    621240     17712.5
    621280     17713.6
    621320       17715
    621360     17714.4
    621400     17717.2
    621440       17718
    621480       17718
    621520     17719.1
    621560     17720.9
    621600     17721.3
    621640     17721.4
    621680     17723.8
    621720     17724.8
    621760     17726.2
    621800     17726.2
    621840     17728.5
    621880     17730.1
    621920     17732.2
    621960     17731.7
    622000     17733.6
    622040     17735.4
    622080     17736.5
    622120       17738
    622160     17737.3
    622200     17740.1
    622240     17740.9
    622280     17740.8
    622320       17742
    622360     17743.7
    622400     17744.1
    622440     17744.3
    622480     17746.6
    622520     17747.7
    622560     17749.1
    622600     17749.1
    622640     17751.4
    622680     17752.9
    622720     17755.1
    622760     17754.5
    622800     17756.4
    622840     17758.2
    622880     17759.4
    622920     17760.7
    622960     17760.1
    623000     17762.9
    623040     17763.7
    623080     17763.7
    623120     17764.9
    623160     17766.6
    623200       17767
    623240     17767.2
    623280     17769.4
    623320     17770.6
    623360     17771.9
    623400     17771.9
    623440     17774.3
    623480     17775.9
    623520       17778
    623560     17777.3
    623600     17779.3
    623640       17781
    623680     17782.3
    623720     17783.6
    623760       17783
    623800     17785.8
    623840     17786.5
    623880     17786.5
    623920     17787.8
    623960     17789.4
    624000     17789.9
    624040     17790.1
    624080     17792.3
    624120     17793.5
    624160     17794.8
    624200     17794.8
    624240     17797.1
    624280     17798.7
    624320     17800.9
    624360     17800.3
    624400     17802.2
    624440     17803.9
    624480     17805.2
    624520     17806.3
    624560     17805.8
    624600     17808.8
    624640     17809.3
    624680     17809.3
    624720     17810.6
    624760     17812.3
    624800     17812.8
    624840       17813
    624880     17815.1
    624920     17816.4
    624960     17817.6
    625000     17817.7
    625040     17819.9
    625080     17821.6
    625120     17823.6
    625160     17823.2
    625200     17825.1
    625240     17826.8
    625280     17828.1
    625320     17829.2
    625360     17828.7
    625400     17831.6
    625440     17832.2
    625480     17832.1
    625520     17833.4
    625560     17835.1
    625600     17835.6
    625640     17835.8
    625680     17837.8
    625720     17839.2
    625760     17840.5
    625800     17840.5
    625840     17842.8
    625880     17844.5
    625920     17846.5
    625960     17846.1
    626000       17848
    626040     17849.7
    626080     17850.9
    626120     17852.2
    626160     17851.5
    626200     17854.5
    626240     17855.1
    626280     17854.9
    626320     17856.3
    626360       17858
    626400     17858.6
    626440     17858.7
    626480     17860.7
    626520       17862
    626560     17863.3
    626600     17863.3
    626640     17865.7
    626680     17867.4
    626720     17869.5
    626760       17869
    626800     17870.9
    626840     17872.4
    626880     17873.8
    626920     17875.1
    626960     17874.4
    627000     17877.4
    627040       17878
    627080     17877.8
    627120     17879.2
    627160     17880.8
    627200     17881.4
    627240     17881.7
    627280     17883.6
    627320     17884.7
    627360     17886.1
    627400     17886.2
    627440     17888.6
    627480     17890.1
    627520     17892.2
    627560     17891.8
    627600     17893.6
    627640     17895.2
    627680     17896.6
    627720       17898
    627760     17897.2
    627800     17900.2
    627840     17900.8
    627880     17900.7
    627920       17902
    627960     17903.5
    628000     17904.2
    628040     17904.4
    628080     17906.5
    628120     17907.6
    628160       17909
    628200       17909
    628240     17911.5
    628280       17913
    628320       17915
    628360     17914.7
    628400     17916.4
    628440     17918.1
    628480     17919.4
    628520     17920.7
    628560       17920
    628600     17923.1
    628640     17923.6
    628680     17923.5
    628720     17924.9
    628760     17926.4
    628800     17927.1
    628840     17927.3
    628880     17929.4
    628920     17930.4
    628960     17931.8
    629000     17931.8
    629040     17934.4
    629080     17935.8
    629120     17937.9
    629160     17937.5
    629200     17939.4
    629240     17940.9
    629280     17942.4
    629320     17943.6
    629360     17942.8
    629400     17945.9
    629440     17946.4
    629480     17946.5
    629520     17947.9
    629560     17949.3
    629600       17950
    629640     17950.2
    629680     17952.1
    629720     17953.2
    629760     17954.7
    629800     17954.7
    629840     17957.3
    629880     17958.6
    629920     17960.8
    629960     17960.4
    630000     17962.3
    630040     17963.7
    630080     17965.3
    630120     17966.5
    630160     17965.6
    630200     17968.8
    630240     17969.3
    630280     17969.4
    630320     17970.7
    630360     17972.2
    630400     17972.9
    630440     17973.1
    630480     17974.9
    630520       17976
    630560     17977.5
    630600     17977.6
    630640     17980.2
    630680     17981.6
    630720     17983.7
    630760     17983.3
    630800     17985.1
    630840     17986.5
    630880     17988.2
    630920     17989.4
    630960     17988.5
    631000     17991.6
    631040     17992.2
    631080     17992.2
    631120     17993.6
    631160     17995.1
    631200     17995.8
    631240       17996
    631280     17997.9
    631320       17999
    631360     18000.5
    631400     18000.5
    631440     18003.1
    631480     18004.4
    631520     18006.6
    631560     18006.2
    631600       18008
    631640     18009.4
    631680     18011.1
    631720     18012.3
    631760     18011.5
    631800     18014.5
    631840     18015.1
    631880     18015.2
    631920     18016.5
    631960       18018
    632000     18018.9
    632040     18018.9
    632080     18020.8
    632120     18021.8
    632160     18023.4
    632200     18023.5
    632240       18026
    632280     18027.3
    632320     18029.6
    632360       18029
    632400     18030.8
    632440     18032.4
    632480       18034
    632520     18035.3
    632560     18034.3
    632600     18037.4
    632640       18038
    632680     18038.1
    632720     18039.4
    632760     18040.8
    632800     18041.8
    632840     18041.8
    632880     18043.8
    632920     18044.7
    632960     18046.4
    633000     18046.4
    633040       18049
    633080     18050.2
    633120     18052.5
    633160       18052
    633200     18053.8
    633240     18055.4
    633280       18057
    633320     18058.2
    633360     18057.3
    633400     18060.5
    633440       18061
    633480       18061
    633520     18062.3
    633560     18063.7
    633600     18064.8
    633640     18064.7
    633680     18066.8
    633720     18067.7
    633760     18069.3
    633800     18069.4
    633840     18071.9
    633880     18073.1
    633920     18075.4
    633960     18074.9
    634000     18076.6
    634040     18078.3
    634080     18079.9
    634120     18081.1
    634160     18080.3
    634200     18083.4
    634240     18083.9
    634280       18084
    634320     18085.2
    634360     18086.7
    634400     18087.9
    634440     18087.7
    634480     18089.7
    634520     18090.6
    634560     18092.2
    634600     18092.3
    634640     18094.8
    634680     18096.1
    634720     18098.3
    634760     18097.9
    634800     18099.7
    634840     18101.2
    634880     18102.8
    634920     18104.2
    634960     18103.3
    635000     18106.4
    635040       18107
    635080     18106.9
    635120     18108.2
    635160     18109.7
    635200     18110.8
    635240     18110.6
    635280     18112.6
    635320     18113.6
    635360     18115.2
    635400     18115.3
    635440     18117.8
    635480     18119.1
    635520     18121.3
    635560     18120.8
    635600     18122.6
    635640     18124.1
    635680     18125.8
    635720     18127.1
    635760     18126.3
    635800     18129.4
    635840     18129.8
    635880       18130
    635920     18131.2
    635960     18132.7
    636000     18133.8
    636040     18133.5
    636080     18135.6
    636120     18136.5
    636160     18138.2
    636200     18138.1
    636240     18140.7
    636280     18141.8
    636320     18144.3
    636360     18143.7
    636400     18145.6
    636440     18147.1
    636480     18148.6
    636520       18150
    636560     18149.2
    636600     18152.2
    636640     18152.7
    636680     18152.9
    636720     18154.2
    636760     18155.5
    636800     18156.7
    636840     18156.4
    636880     18158.5
    636920     18159.3
    636960     18161.2
    637000       18161
    637040     18163.6
    637080     18164.8
    637120     18167.1
    637160     18166.6
    637200     18168.5
    637240       18170
    637280     18171.6
    637320     18172.8
    637360     18172.1
    637400     18175.1
    637440     18175.5
    637480     18175.9
    637520     18177.2
    637560     18178.5
    637600     18179.5
    637640     18179.3
    637680     18181.3
    637720     18182.3
    637760     18184.2
    637800       18184
    637840     18186.6
    637880     18187.8
    637920       18190
    637960     18189.6
    638000     18191.5
    638040       18193
    638080     18194.6
    638120     18195.7
    638160     18195.1
    638200       18198
    638240     18198.5
    638280     18198.8
    638320     18200.2
    638360     18201.4
    638400     18202.4
    638440     18202.2
    638480     18204.3
    638520     18205.3
    638560       18207
    638600     18206.9
    638640     18209.6
    638680     18210.8
    638720       18213
    638760     18212.5
    638800     18214.5
    638840     18216.1
    638880     18217.6
    638920     18218.5
    638960     18218.1
    639000     18220.9
    639040     18221.5
    639080     18221.8
    639120     18223.2
    639160     18224.4
    639200     18225.4
    639240     18225.2
    639280     18227.3
    639320     18228.1
    639360     18229.9
    639400     18229.7
    639440     18232.5
    639480     18233.7
    639520       18236
    639560     18235.3
    639600     18237.5
    639640     18238.9
    639680     18240.4
    639720     18241.5
    639760       18241
    639800     18243.9
    639840     18244.5
    639880     18244.7
    639920     18246.2
    639960     18247.3
    640000     18248.4
    640040     18248.1
    640080     18250.2
    640120     18251.1
    640160     18252.9
    640200     18252.8
    640240     18255.4
    640280     18256.6
    640320     18258.9
    640360     18258.2
    640400     18260.3
    640440       18262
    640480     18263.4
    640520     18264.4
    640560     18264.1
    640600     18266.8
    640640     18267.6
    640680     18267.8
    640720       18269
    640760     18270.4
    640800     18271.3
    640840     18271.1
    640880     18273.1
    640920     18273.9
    640960     18275.8
    641000     18275.8
    641040     18278.4
    641080     18279.6
    641120     18281.7
    641160     18281.2
    641200     18283.3
    641240     18284.9
    641280     18286.2
    641320     18287.5
    641360       18287
    641400     18289.8
    641440     18290.5
    641480     18290.6
    641520     18291.9
    641560     18293.3
    641600     18294.2
    641640     18293.9
    641680       18296
    641720     18296.8
    641760     18298.8
    641800     18298.7
    641840     18301.3
    641880     18302.5
    641920     18304.7
    641960     18304.2
    642000     18306.2
    642040       18308
    642080     18309.2
    642120     18310.5
    642160       18310
    642200     18312.6
    642240     18313.5
    642280     18313.6
    642320     18314.8
    642360     18316.2
    642400     18317.2
    642440       18317
    642480       18319
    642520     18319.8
    642560     18321.9
    642600     18321.7
    642640     18324.3
    642680     18325.5
    642720     18327.7
    642760     18327.2
    642800     18329.2
    642840       18331
    642880     18332.2
    642920     18333.5
    642960       18333
    643000     18335.7
    643040     18336.5
    643080     18336.7
    643120     18337.9
    643160     18339.2
    643200     18340.3
    643240       18340
    643280     18342.1
    643320     18342.8
    643360     18344.9
    643400     18344.6
    643440     18347.2
    643480     18348.5
    643520     18350.6
    643560     18350.3
    643600     18352.3
    643640     18353.9
    643680     18355.2
    643720     18356.4
    643760     18355.9
    643800     18358.6
    643840     18359.4
    643880     18359.7
    643920     18360.9
    643960     18362.3
    644000     18363.3
    644040     18362.9
    644080       18365
    644120     18365.8
    644160       18368
    644200     18367.7
    644240     18370.2
    644280     18371.5
    644320     18373.6
    644360     18373.2
    644400     18375.3
    644440     18376.8
    644480     18378.2
    644520     18379.3
    644560       18379
    644600     18381.7
    644640     18382.4
    644680     18382.7
    644720     18383.8
    644760     18385.4
    644800     18386.2
    644840     18385.9
    644880     18387.8
    644920     18388.8
    644960     18390.9
    645000     18390.6
    645040     18393.3
    645080     18394.4
    645120     18396.6
    645160     18396.2
    645200     18398.3
    645240     18399.8
    645280     18401.1
    645320     18402.3
    645360     18401.9
    645400     18404.8
    645440     18405.4
    645480     18405.6
    645520     18406.9
    645560     18408.4
    645600     18409.1
    645640     18408.9
    645680     18410.7
    645720     18411.9
    645760     18413.9
    645800     18413.5
    645840     18416.2
    645880     18417.4
    645920     18419.6
    645960     18419.1
    646000     18421.2
    646040     18422.6
    646080       18424
    646120     18425.3
    646160     18424.8
    646200     18427.8
    646240     18428.3
    646280     18428.6
    646320     18429.8
    646360     18431.3
    646400     18432.1
    646440     18431.8
    646480     18433.7
    646520     18434.8
    646560     18436.9
    646600     18436.4
    646640       18439
    646680     18440.4
    646720     18442.4
    646760       18442
    646800       18444
    646840     18445.4
    646880     18446.9
    646920     18448.1
    646960     18447.8
    647000     18450.6
    647040     18451.2
    647080     18451.4
    647120     18452.6
    647160     18454.3
    647200     18454.9
    647240     18454.7
    647280     18456.6
    647320     18457.6
    647360     18459.8
    647400     18459.3
    647440       18462
    647480     18463.3
    647520     18465.3
    647560     18464.8
    647600     18466.8
    647640     18468.3
    647680     18469.8
    647720     18470.8
    647760     18470.6
    647800     18473.5
    647840       18474
    647880     18474.3
    647920     18475.5
    647960     18477.1
    648000     18477.7
    648040     18477.6
    648080     18479.5
    648120     18480.6
    648160     18482.6
    648200     18482.1
    648240     18484.9
    648280     18486.1
    648320     18488.2
    648360     18487.7
    648400     18489.7
    648440     18491.3
    648480     18492.8
    648520     18493.8
    648560     18493.5
    648600     18496.3
    648640     18496.8
    648680     18497.1
    648720     18498.3
    648760     18500.1
    648800     18500.5
    648840     18500.4
    648880     18502.4
    648920     18503.5
    648960     18505.5
    649000       18505
    649040     18507.8
    649080     18509.1
    649120       18511
    649160     18510.6
    649200     18512.4
    649240     18514.2
    649280     18515.7
    649320     18516.6
    649360     18516.2
    649400     18519.1
    649440     18519.7
    649480       18520
    649520     18521.1
    649560       18523
    649600     18523.3
    649640     18523.3
    649680     18525.3
    649720     18526.4
    649760     18528.4
    649800     18527.8
    649840     18530.7
    649880       18532
    649920     18533.8
    649960     18533.6
    650000     18535.2
    650040     18537.2
    650080     18538.5
    650120     18539.4
    650160       18539
    650200       18542
    650240     18542.5
    650280     18542.8
    650320     18543.9
    650360     18545.8
    650400     18546.1
    650440     18546.1
    650480     18548.3
    650520     18549.4
    650560     18551.3
    650600     18550.8
    650640     18553.5
    650680       18555
    650720     18556.6
    650760     18556.5
    650800       18558
    650840       18560
    650880     18561.5
    650920     18562.3
    650960     18561.8
    651000       18565
    651040     18565.4
    651080     18565.7
    651120     18566.8
    651160     18568.7
    651200     18569.1
    651240       18569
    651280     18571.2
    651320     18572.2
    651360     18574.2
    651400     18573.8
    651440     18576.4
    651480       18578
    651520     18579.6
    651560     18579.4
    651600     18581.1
    651640     18582.9
    651680     18584.4
    651720     18585.3
    651760     18584.9
    651800     18587.9
    651840     18588.3
    651880     18588.7
    651920     18589.7
    651960     18591.6
    652000       18592
    652040     18591.9
    652080     18594.2
    652120     18595.2
    652160     18597.1
    652200     18596.8
    652240     18599.3
    652280       18601
    652320     18602.6
    652360     18602.3
    652400       18604
    652440     18605.8
    652480     18607.3
    652520     18608.2
    652560     18607.8
    652600     18610.8
    652640     18611.3
    652680     18611.6
    652720     18612.6
    652760     18614.5
    652800       18615
    652840     18614.7
    652880     18617.1
    652920     18618.1
    652960       18620
    653000     18619.7
    653040     18622.2
    653080     18623.8
    653120     18625.4
    653160     18625.1
    653200     18626.8
    653240     18628.7
    653280     18630.2
    653320     18630.9
    653360     18630.5
    653400     18633.7
    653440     18634.1
    653480     18634.5
    653520     18635.5
    653560     18637.4
    653600       18638
    653640     18637.6
    653680     18639.9
    653720     18640.8
    653760     18642.8
    653800     18642.5
    653840       18645
    653880     18646.8
    653920     18648.1
    653960       18648
    654000     18649.6
    654040     18651.6
    654080     18652.9
    654120     18653.7
    654160     18653.4
    654200     18656.5
    654240       18657
    654280     18657.2
    654320     18658.4
    654360     18660.2
    654400     18660.8
    654440     18660.4
    654480     18662.7
    654520     18663.7
    654560     18665.6
    654600     18665.5
    654640     18667.9
    654680     18669.7
    654720       18671
    654760     18670.8
    654800     18672.5
    654840     18674.5
    654880     18675.8
    654920     18676.5
    654960     18676.2
    655000     18679.5
    655040     18679.8
    655080     18680.1
    655120     18681.2
    655160     18683.1
    655200     18683.5
    655240     18683.1
    655280     18685.6
    655320     18686.7
    655360     18688.3
    655400     18688.1
    655440     18690.6
    655480     18692.4
    655520     18693.7
    655560     18693.5
    655600     18695.2
    655640     18697.2
    655680     18698.5
    655720     18699.2
    655760       18699
    655800     18702.4
    655840     18702.7
    655880     18702.8
    655920     18704.1
    655960     18705.9
    656000     18706.2
    656040     18705.9
    656080     18708.4
    656120     18709.5
    656160     18711.1
    656200       18711
    656240     18713.4
    656280     18715.3
    656320     18716.5
    656360     18716.3
    656400     18718.1
    656440     18719.9
    656480     18721.3
    656520     18722.1
    656560     18721.8
    656600     18725.3
    656640     18725.5
    656680     18725.5
    656720     18726.9
    656760     18728.6
    656800       18729
    656840     18728.7
    656880     18731.1
    656920     18732.2
    656960     18733.8
    657000     18733.8
    657040     18736.3
    657080     18738.1
    657120     18739.4
    657160     18739.1
    657200     18740.9
    657240     18742.7
    657280       18744
    657320     18744.8
    657360     18744.6
    657400     18748.1
    657440     18748.4
    657480     18748.2
    657520     18749.6
    657560     18751.4
    657600     18751.8
    657640     18751.6
    657680     18753.9
    657720       18755
    657760     18756.6
    657800     18756.7
    657840     18759.2
    657880       18761
    657920     18762.1
    657960       18762
    658000     18763.7
    658040     18765.5
    658080     18766.9
    658120     18767.6
    658160     18767.5
    658200     18770.9
    658240     18771.2
    658280       18771
    658320     18772.5
    658360     18774.2
    658400     18774.6
    658440     18774.4
    658480     18776.7
    658520       18778
    658560     18779.5
    658600     18779.6
    658640     18782.2
    658680     18783.8
    658720       18785
    658760     18784.9
    658800     18786.6
    658840     18788.3
    658880     18789.8
    658920     18790.5
    658960     18790.3
    659000     18793.8
    659040     18794.2
    659080       18794
    659120     18795.4
    659160     18797.1
    659200     18797.5
    659240     18797.3
    659280     18799.6
    659320     18800.9
    659360     18802.3
    659400     18802.5
    659440     18804.9
    659480     18806.7
    659520       18808
    659560     18807.8
    659600     18809.4
    659640     18811.2
    659680     18812.7
    659720     18813.4
    659760     18813.1
    659800     18816.8
    659840     18817.1
    659880     18816.8
    659920     18818.3
    659960     18820.1
    660000     18820.5
    660040     18820.3
    660080     18822.6
    660120     18823.8
    660160     18825.2
    660200     18825.5
    660240     18827.9
    660280     18829.5
    660320     18830.7
    660360     18830.8
    660400     18832.2
    660440       18834
    660480     18835.7
    660520     18836.3
    660560     18835.9
    660600     18839.6
    660640       18840
    660680     18839.7
    660720     18841.2
    660760       18843
    660800     18843.5
    660840     18843.2
    660880     18845.4
    660920     18846.7
    660960     18848.2
    661000     18848.5
    661040     18850.8
    661080     18852.5
    661120     18853.6
    661160     18853.8
    661200     18855.2
    661240     18857.1
    661280     18858.7
    661320     18859.3
    661360     18858.9
    661400     18862.6
    661440       18863
    661480     18862.7
    661520     18864.3
    661560       18866
    661600     18866.3
    661640     18866.3
    661680     18868.5
    661720     18869.8
    661760     18871.2
    661800     18871.5
    661840     18873.8
    661880     18875.6
    661920     18876.6
    661960     18876.9
    662000     18878.2
    662040     18880.1
    662080     18881.7
    662120     18882.3
    662160     18881.8
    662200     18885.7
    662240       18886
    662280     18885.6
    662320     18887.2
    662360     18888.8
    662400     18889.3
    662440     18889.3
    662480     18891.6
    662520     18892.8
    662560     18894.2
    662600     18894.5
    662640     18896.8
    662680     18898.5
    662720     18899.6
    662760     18899.9
    662800     18901.2
    662840     18903.1
    662880     18904.8
    662920     18905.3
    662960     18904.8
    663000     18908.7
    663040       18909
    663080     18908.6
    663120     18910.2
    663160     18911.8
    663200     18912.2
    663240     18912.3
    663280     18914.6
    663320     18915.7
    663360     18917.2
    663400     18917.6
    663440     18919.9
    663480     18921.6
    663520     18922.6
    663560       18923
    663600     18924.3
    663640       18926
    663680     18927.9
    663720     18928.2
    663760     18927.8
    663800     18931.7
    663840       18932
    663880     18931.7
    663920     18933.2
    663960       18935
    664000     18935.3
    664040     18935.3
    664080     18937.7
    664120     18938.9
    664160     18940.3
    664200     18940.6
    664240       18943
    664280     18944.8
    664320     18945.7
    664360       18946
    664400     18947.4
    664440     18949.1
    664480     18950.9
    664520     18951.3
    664560     18950.8
    664600     18954.8
    664640       18955
    664680     18954.7
    664720     18956.2
    664760     18958.1
    664800     18958.3
    664840     18958.4
    664880     18960.7
    664920     18961.9
    664960     18963.5
    665000     18963.8
    665040     18966.1
    665080     18967.7
    665120     18968.9
    665160     18969.2
    665200     18970.5
    665240     18972.1
    665280       18974
    665320     18974.4
    665360     18973.9
    665400     18977.8
    665440     18978.1
    665480     18977.7
    665520     18979.3
    665560     18981.2
    665600     18981.3
    665640     18981.4
    665680     18983.9
    665720       18985
    665760     18986.5
    665800     18986.9
    665840     18989.2
    665880     18990.9
    665920       18992
    665960     18992.3
    666000     18993.5
    666040     18995.1
    666080     18997.1
    666120     18997.5
    666160     18996.9
    666200     19000.9
    666240     19001.1
    666280     19000.8
    666320     19002.4
    666360     19004.3
    666400     19004.4
    666440     19004.5
    666480     19006.9
    666520       19008
    666560     19009.6
    666600     19010.1
    666640     19012.2
    666680     19014.1
    666720     19015.1
    666760     19015.4
    666800     19016.6
    666840     19018.2
    666880     19020.2
    666920     19020.5
    666960     19019.9
    667000       19024
    667040     19024.3
    667080     19023.9
    667120     19025.5
    667160     19027.4
    667200     19027.5
    667240     19027.5
    667280       19030
    667320     19031.1
    667360     19032.7
    667400     19033.2
    667440     19035.2
    667480     19037.2
    667520     19038.1
    667560     19038.4
    667600     19039.6
    667640     19041.3
    667680     19043.2
    667720     19043.6
    667760       19043
    667800       19047
    667840     19047.4
    667880     19046.8
    667920     19048.6
    667960     19050.5
    668000     19050.6
    668040     19050.5
    668080     19052.9
    668120     19054.1
    668160     19055.7
    668200     19056.4
    668240     19058.2
    668280     19060.2
    668320     19061.2
    668360     19061.4
    668400     19062.7
    668440     19064.4
    668480     19066.2
    668520     19066.5
    668560     19066.1
    668600       19070
    668640     19070.5
    668680     19069.8
    668720     19071.7
    668760     19073.5
    668800     19073.6
    668840     19073.5
    668880       19076
    668920     19077.1
    668960     19078.7
    669000     19079.4
    669040     19081.3
    669080     19083.2
    669120     19084.3
    669160     19084.5
    669200     19085.6
    669240     19087.5
    669280     19089.3
    669320     19089.6
    669360     19089.1
    669400     19093.1
    669440     19093.6
    669480     19092.8
    669520     19094.6
    669560     19096.4
    669600     19096.8
    669640     19096.5
    669680       19099
    669720       19100
    669760     19101.8
    669800     19102.6
    669840     19104.2
    669880     19106.2
    669920     19107.5
    669960     19107.4
    670000     19108.6
    670040     19110.5
    670080     19112.3
    670120     19112.6
    670160     19112.2
    670200       19116
    670240     19116.6
    670280     19115.8
    670320     19117.7
    670360     19119.4
    670400     19119.8
    670440     19119.6
    670480     19122.1
    670520     19123.1
    670560     19124.9
    670600     19125.6
    670640     19127.4
    670680     19129.2
    670720     19130.5
    670760     19130.4
    670800     19131.7
    670840     19133.5
    670880     19135.4
    670920     19135.6
    670960     19135.2
    671000       19139
    671040     19139.6
    671080     19138.8
    671120     19140.7
    671160     19142.5
    671200     19142.8
    671240     19142.6
    671280     19145.2
    671320     19146.2
    671360       19148
    671400     19148.7
    671440     19150.3
    671480     19152.3
    671520     19153.5
    671560     19153.6
    671600     19154.8
    671640     19156.6
    671680     19158.3
    671720     19158.7
    671760     19158.3
    671800       19162
    671840     19162.6
    671880     19161.9
    671920     19163.7
    671960     19165.5
    672000     19165.9
    672040     19165.6
    672080     19168.4
    672120     19169.1
    672160     19170.9
    672200     19171.6
    672240     19173.3
    672280     19175.4
    672320     19176.6
    672360     19176.6
    672400     19177.8
    672440     19179.5
    672480     19181.4
    672520     19181.6
    672560     19181.3
    672600       19185
    672640     19185.7
    672680     19184.8
    672720     19186.6
    672760     19188.5
    672800     19188.9
    672840     19188.6
    672880     19191.4
    672920     19192.1
    672960     19193.9
    673000     19194.6
    673040     19196.3
    673080     19198.4
    673120     19199.5
    673160     19199.8
    673200     19200.8
    673240     19202.5
    673280     19204.4
    673320     19204.5
    673360     19204.3
    673400       19208
    673440     19208.6
    673480     19207.9
    673520     19209.7
    673560     19211.4
    673600     19211.8
    673640     19211.6
    673680     19214.4
    673720     19215.1
    673760       19217
    673800     19217.6
    673840     19219.4
    673880     19221.3
    673920     19222.7
    673960     19222.8
    674000     19223.9
    674040     19225.6
    674080     19227.4
    674120     19227.6
    674160     19227.4
    674200       19231
    674240     19231.6
    674280     19230.9
    674320     19232.7
    674360     19234.7
    674400     19234.9
    674440     19234.6
    674480     19237.5
    674520     19238.2
    674560     19240.1
    674600     19240.7
    674640     19242.5
    674680     19244.4
    674720     19245.7
    674760     19245.8
    674800     19246.9
    674840     19248.6
    674880     19250.7
    674920     19250.7
    674960     19250.4
    675000     19254.1
    675040     19254.6
    675080       19254
    675120     19255.8
    675160     19257.8
    675200     19257.9
    675240     19257.7
    675280     19260.5
    675320     19261.2
    675360     19263.1
    675400     19263.7
    675440     19265.5
    675480     19267.4
    675520     19268.6
    675560     19268.5
    675600       19270
    675640     19271.6
    675680     19273.6
    675720     19273.7
    675760     19273.4
    675800     19277.3
    675840     19277.6
    675880       19277
    675920       19279
    675960     19280.9
    676000     19280.8
    676040     19280.7
    676080     19283.5
    676120     19284.1
    676160     19286.2
    676200     19286.7
    676240     19288.4
    676280     19290.4
    676320     19291.6
    676360     19291.5
    676400     19293.1
    676440     19294.7
    676480     19296.5
    676520     19296.7
    676560     19296.4
    676600     19300.2
    676640     19300.6
    676680       19300
    676720       19302
    676760     19303.9
    676800     19303.9
    676840     19303.6
    676880     19306.4
    676920     19307.2
    676960     19308.9
    677000     19309.6
    677040     19311.4
    677080     19313.2
    677120     19314.6
    677160     19314.4
    677200     19316.1
    677240     19317.7
    677280     19319.5
    677320     19319.7
    677360     19319.3
    677400     19323.2
    677440     19323.6
    677480     19322.9
    677520     19324.9
    677560     19326.8
    677600     19326.7
    677640     19326.6
    677680     19329.4
    677720     19330.1
    677760     19331.8
    677800     19332.6
    677840     19334.4
    677880     19336.2
    677920     19337.5
    677960     19337.3
    678000       19339
    678040     19340.6
    678080     19342.5
    678120     19342.6
    678160     19342.4
    678200     19346.1
    678240     19346.6
    678280       19346
    678320     19347.8
    678360     19349.6
    678400     19349.6
    678440     19349.6
    678480     19352.3
    678520       19353
    678560     19354.8
    678600     19355.5
    678640     19357.3
    678680     19359.2
    678720     19360.3
    678760     19360.3
    678800       19362
    678840     19363.5
    678880     19365.5
    678920     19365.5
    678960     19365.4
    679000     19369.2
    679040     19369.5
    679080     19368.9
    679120     19370.8
    679160     19372.5
    679200     19372.7
    679240     19372.5
    679280     19375.3
    679320     19376.1
    679360     19377.8
    679400     19378.4
    679440     19380.3
    679480     19382.2
    679520     19383.3
    679560     19383.3
    679600       19385
    679640     19386.5
    679680     19388.6
    679720     19388.5
    679760     19388.5
    679800     19392.2
    679840     19392.6
    679880       19392
    679920     19393.8
    679960     19395.6
    680000     19395.7
    680040     19395.4
    680080     19398.3
    680120     19399.1
    680160     19400.7
    680200     19401.4
    680240     19403.3
    680280     19405.2
    680320     19406.4
    680360     19406.3
    680400       19408
    680440     19409.5
    680480     19411.7
    680520     19411.5
    680560     19411.5
    680600     19415.2
    680640     19415.7
    680680     19415.1
    680720     19416.8
    680760     19418.7
    680800     19418.7
    680840     19418.5
    680880     19421.5
    680920     19422.2
    680960     19423.8
    681000     19424.4
    681040     19426.4
    681080     19428.3
    681120     19429.6
    681160     19429.3
    681200     19431.2
    681240     19432.6
    681280     19434.8
    681320     19434.6
    681360     19434.6
    681400     19438.3
    681440     19438.8
    681480     19438.2
    681520     19439.9
    681560     19441.7
    681600     19441.8
    681640     19441.6
    681680     19444.7
    681720     19445.3
    681760     19446.8
    681800     19447.4
    681840     19449.6
    681880     19451.4
    681920     19452.7
    681960     19452.3
    682000     19454.2
    682040     19455.6
    682080     19457.8
    682120     19457.7
    682160     19457.7
    682200     19461.4
    682240       19462
    682280     19461.1
    682320     19462.8
    682360     19464.7
    682400     19464.9
    682440     19464.8
    682480     19467.8
    682520     19468.5
    682560     19469.8
    682600     19470.6
    682640     19472.7
    682680     19474.5
    682720     19475.7
    682760     19475.4
    682800     19477.4
    682840     19478.7
    682880     19480.8
    682920     19480.6
    682960     19480.9
    683000     19484.4
    683040     19485.1
    683080     19484.1
    683120     19485.9
    683160     19487.9
    683200       19488
    683240     19487.9
    683280     19490.8
    683320     19491.6
    683360     19492.9
    683400     19493.6
    683440     19495.8
    683480     19497.5
    683520     19498.8
    683560     19498.4
    683600     19500.3
    683640     19501.8
    683680       19504
    683720     19503.6
    683760       19504
    683800     19507.5
    683840     19508.1
    683880     19507.1
    683920       19509
    683960     19510.9
    684000       19511
    684040     19510.9
    684080     19513.9
    684120     19514.7
    684160     19515.8
    684200     19516.7
    684240     19518.9
    684280     19520.4
    684320     19521.9
    684360     19521.4
    684400     19523.4
    684440     19524.9
    684480       19527
    684520     19526.8
    684560     19527.1
    684600     19530.6
    684640     19531.2
    684680     19530.2
    684720     19532.2
    684760     19534.1
    684800     19534.1
    684840       19534
    684880       19537
    684920     19537.8
    684960     19538.9
    685000     19539.8
    685040       19542
    685080     19543.5
    685120       19545
    685160     19544.5
    685200     19546.4
    685240       19548
    685280     19550.1
    685320       19550
    685360     19550.2
    685400     19553.6
    685440     19554.2
    685480     19553.2
    685520     19555.2
    685560     19557.3
    685600     19557.2
    685640       19557
    685680     19560.2
    685720     19560.8
    685760     19561.9
    685800       19563
    685840     19565.1
    685880     19566.6
    685920     19568.1
    685960     19567.5
    686000     19569.5
    686040       19571
    686080     19573.1
    686120     19573.1
    686160     19573.3
    686200     19576.7
    686240     19577.2
    686280     19576.1
    686320     19578.3
    686360     19580.3
    686400     19580.3
    686440     19580.1
    686480     19583.4
    686520     19583.9
    686560     19584.9
    686600     19586.1
    686640     19588.3
    686680     19589.7
    686720     19591.1
    686760     19590.7
    686800     19592.7
    686840       19594
    686880     19596.1
    686920     19596.1
    686960     19596.4
    687000     19599.7
    687040     19600.2
    687080     19599.1
    687120     19601.4
    687160     19603.3
    687200     19603.2
    687240     19603.2
    687280     19606.4
    687320       19607
    687360     19607.8
    687400       19609
    687440     19611.4
    687480     19612.8
    687520     19614.1
    687560     19613.7
    687600     19615.8
    687640     19617.1
    687680     19619.3
    687720     19619.3
    687760     19619.5
    687800     19622.7
    687840     19623.3
    687880     19622.3
    687920     19624.6
    687960     19626.5
    688000     19626.3
    688040     19626.3
    688080     19629.5
    688120     19629.9
    688160     19630.8
    688200     19632.1
    688240     19634.5
    688280     19635.9
    688320     19637.1
    688360     19636.8
    688400     19638.7
    688440     19640.2
    688480     19642.5
    688520     19642.4
    688560     19642.7
    688600     19645.8
    688640     19646.5
    688680     19645.4
    688720     19647.6
    688760     19649.7
    688800     19649.4
    688840     19649.5
    688880     19652.6
    688920     19653.1
    688960     19653.9
    689000     19655.3
    689040     19657.5
    689080     19658.9
    689120     19660.3
    689160     19659.9
    689200     19661.7
    689240     19663.3
    689280     19665.7
    689320     19665.4
    689360     19665.8
    689400     19668.8
    689440     19669.4
    689480     19668.4
    689520     19670.6
    689560     19672.8
    689600     19672.4
    689640     19672.4
    689680     19675.6
    689720     19676.1
    689760     19676.9
    689800     19678.4
    689840     19680.5
    689880       19682
    689920     19683.3
    689960     19682.9
    690000     19684.7
    690040     19686.5
    690080     19688.7
    690120     19688.3
    690160     19688.9
    690200     19691.8
    690240     19692.4
    690280     19691.5
    690320     19693.5
    690360     19695.7
    690400     19695.4
    690440     19695.4
    690480     19698.7
    690520     19699.1
    690560     19699.8
    690600     19701.4
    690640     19703.6
    690680     19704.9
    690720     19706.5
    690760     19705.9
    690800     19707.8
    690840     19709.6
    690880     19711.7
    690920     19711.5
    690960     19711.8
    691000     19714.8
    691040     19715.5
    691080     19714.6
    691120     19716.6
    691160     19718.8
    691200     19718.5
    691240     19718.3
    691280     19721.8
    691320     19722.1
    691360     19722.7
    691400     19724.3
    691440     19726.5
    691480     19727.9
    691520     19729.5
    691560     19728.9
    691600     19730.8
    691640     19732.6
    691680     19734.6
    691720     19734.5
    691760     19734.9
    691800     19737.8
    691840     19738.5
    691880     19737.6
    691920     19739.7
    691960     19741.6
    692000     19741.7
    692040     19741.2
    692080     19744.8
    692120       19745
    692160     19745.7
    692200     19747.2
    692240     19749.5
    692280     19750.8
    692320     19752.3
    692360     19751.8
    692400     19753.7
    692440     19755.6
    692480     19757.7
    692520     19757.4
    692560     19757.9
    692600     19760.7
    692640     19761.4
    692680     19760.6
    692720     19762.6
    692760     19764.6
    692800     19764.6
    692840     19764.2
    692880     19767.9
    692920     19767.8
    692960     19768.6
    693000     19770.1
    693040     19772.5
    693080     19773.7
    693120     19775.3
    693160     19774.8
    693200     19776.6
    693240     19778.6
    693280     19780.6
    693320     19780.3
    693360     19780.9
    693400     19783.6
    693440     19784.2
    693480     19783.5
    693520     19785.5
    693560     19787.4
    693600     19787.6
    693640       19787
    693680     19790.8
    693720     19790.7
    693760     19791.5
    693800     19792.9
    693840     19795.5
    693880     19796.6
    693920     19798.1
[truncated: 175,997 more chars]
